# Supplementary material for: A Halo abstraction for distributed n-dimensional structured grids within the C++ PGAS library DASH
Source: PeerJ Comput Sci. 2023 Feb 3;9:e1203. doi: 10.7717/peerj-cs.1203 (PMC10280232; doi:10.7717/peerj-cs.1203)
Supplement: Supplemental Information 4 [file peerj-cs-09-1203-s004.gz › raw_dash_scafes/res_3d_sc/strong/plain/heat3d_n32_c24_1300_28849389.out]

DASH
InitEnergy=96000.00000
EndEnergy=93385.82135
DiffEnergy=-2614.17865
Matrixspec: 1300 x 1300 x 1300
Iterations: 10
# unit_id;function_name;num_calls;avg_runtime;min_runtime;max_runtime
0;initialize;1;12.92665;12.92665;12.92665
0;async;10;0.00160;0.00079;0.00306
0;inner;10;0.01422;0.01373;0.01540
0;wait;10;0.00004;0.00002;0.00010
0;boundary;10;0.00568;0.00487;0.00647
0;calc iter;10;0.02154;0.02101;0.02231
0;calc total;1;0.21887;0.21887;0.21887
0;total;1;13.48103;13.48103;13.48103
1;initialize;1;12.9266;12.9266;12.9266
1;async;10;0.00214718;0.000868319;0.00343358
1;inner;10;0.0143368;0.0139751;0.0154986
1;wait;10;4.37226e-05;2.0811e-05;0.000118635
1;boundary;10;0.00513893;0.00406064;0.00593155
1;calc iter;10;0.0216678;0.0204744;0.0225553
1;calc total;1;0.21886;0.21886;0.21886
1;total;1;13.481;13.481;13.481
2;initialize;1;12.9266;12.9266;12.9266
2;async;10;0.00191633;0.000901086;0.00272922
2;inner;10;0.0144873;0.0139838;0.0156284
2;wait;10;4.16212e-05;2.3347e-05;0.000119619
2;boundary;10;0.00506301;0.00474008;0.00541054
2;calc iter;10;0.0215093;0.020292;0.0229306
2;calc total;1;0.218868;0.218868;0.218868
2;total;1;13.4811;13.4811;13.4811
3;initialize;1;12.9267;12.9267;12.9267
3;async;10;0.00178812;0.000813255;0.00291895
3;inner;10;0.0145336;0.0139121;0.0157692
3;wait;10;3.64438e-05;2.1107e-05;0.000104216
3;boundary;10;0.00514261;0.0048089;0.00568128
3;calc iter;10;0.021502;0.0203601;0.0228582
3;calc total;1;0.21886;0.21886;0.21886
3;total;1;13.4811;13.4811;13.4811
4;initialize;1;12.9266;12.9266;12.9266
4;async;10;0.00211494;0.000992844;0.0045988
4;inner;10;0.0142236;0.0135522;0.0154076
4;wait;10;3.66469e-05;2.0697e-05;0.000113716
4;boundary;10;0.00509777;0.00476172;0.00553192
4;calc iter;10;0.0214745;0.0203691;0.023846
4;calc total;1;0.218861;0.218861;0.218861
4;total;1;13.481;13.481;13.481
5;initialize;1;12.9272;12.9272;12.9272
5;async;10;0.00206108;0.000903296;0.00422911
5;inner;10;0.0143425;0.0138763;0.0154293
5;wait;10;4.28814e-05;2.3186e-05;0.000118226
5;boundary;10;0.00498432;0.00458514;0.00549689
5;calc iter;10;0.0214322;0.0204792;0.0232714
5;calc total;1;0.218855;0.218855;0.218855
5;total;1;13.4816;13.4816;13.4816
6;initialize;1;12.9272;12.9272;12.9272
6;async;10;0.00162031;0.00106738;0.00278893
6;inner;10;0.0141891;0.0136541;0.0152978
6;wait;10;5.24901e-05;2.8291e-05;0.000135422
6;boundary;10;0.00553659;0.00465611;0.00629612
6;calc iter;10;0.0213998;0.0208314;0.0223035
6;calc total;1;0.218862;0.218862;0.218862
6;total;1;13.4816;13.4816;13.4816
7;initialize;1;12.9267;12.9267;12.9267
7;async;10;0.00110109;0.000776323;0.00174829
7;inner;10;0.0139186;0.0132488;0.0152127
7;wait;10;7.33153e-05;4.1377e-05;0.00021582
7;boundary;10;0.00626819;0.00480674;0.00705282
7;calc iter;10;0.0213626;0.0208551;0.0220701
7;calc total;1;0.218855;0.218855;0.218855
7;total;1;13.4811;13.4811;13.4811
8;initialize;1;12.9267;12.9267;12.9267
8;async;10;0.00181316;0.000819067;0.00329346
8;inner;10;0.014351;0.0136764;0.0154451
8;wait;10;5.80906e-05;2.1971e-05;0.000173751
8;boundary;10;0.00544821;0.00406041;0.00660805
8;calc iter;10;0.0216716;0.0210181;0.0225521
8;calc total;1;0.218902;0.218902;0.218902
8;total;1;13.4811;13.4811;13.4811
9;initialize;1;12.9271;12.9271;12.9271
9;async;10;0.00224861;0.00111843;0.00325904
9;inner;10;0.0142519;0.0138024;0.0153796
9;wait;10;4.39234e-05;2.1523e-05;0.000111602
9;boundary;10;0.00513765;0.00401478;0.00595174
9;calc iter;10;0.0216832;0.0197285;0.0225459
9;calc total;1;0.218893;0.218893;0.218893
9;total;1;13.4815;13.4815;13.4815
10;initialize;1;12.9267;12.9267;12.9267
10;async;10;0.00241388;0.00131092;0.0042262
10;inner;10;0.0142975;0.0138122;0.0153697
10;wait;10;4.07602e-05;2.3774e-05;0.000111388
10;boundary;10;0.00486066;0.00429854;0.005359
10;calc iter;10;0.0216137;0.0206785;0.0231502
10;calc total;1;0.218901;0.218901;0.218901
10;total;1;13.4811;13.4811;13.4811
11;initialize;1;12.9271;12.9271;12.9271
11;async;10;0.00197872;0.000942326;0.00453447
11;inner;10;0.0143317;0.0136705;0.0154655
11;wait;10;3.78496e-05;2.1579e-05;0.000109731
11;boundary;10;0.0051235;0.00477596;0.00559758
11;calc iter;10;0.0214733;0.02032;0.0239969
11;calc total;1;0.218893;0.218893;0.218893
11;total;1;13.4815;13.4815;13.4815
12;initialize;1;12.9266;12.9266;12.9266
12;async;10;0.00199522;0.00127836;0.0039175
12;inner;10;0.014166;0.0136714;0.0153832
12;wait;10;4.09184e-05;2.1995e-05;0.000118156
12;boundary;10;0.00530809;0.00487232;0.00609403
12;calc iter;10;0.0215117;0.0204912;0.0242985
12;calc total;1;0.218899;0.218899;0.218899
12;total;1;13.481;13.481;13.481
13;initialize;1;12.9266;12.9266;12.9266
13;async;10;0.00198766;0.00113351;0.00415787
13;inner;10;0.0143332;0.0138471;0.0154357
13;wait;10;4.09086e-05;2.0877e-05;0.000115344
13;boundary;10;0.00507042;0.00491286;0.00533908
13;calc iter;10;0.0214333;0.0205431;0.0237197
13;calc total;1;0.218895;0.218895;0.218895
13;total;1;13.481;13.481;13.481
24;initialize;1;12.3831;12.3831;12.3831
24;async;10;0.00225526;0.000982374;0.00465603
24;inner;10;0.0144602;0.0139599;0.016025
24;wait;10;3.09239e-05;1.9719e-05;8.083e-05
24;boundary;10;0.00488357;0.00454526;0.00502122
24;calc iter;10;0.0216314;0.0203621;0.0236862
24;calc total;1;0.2189;0.2189;0.2189
24;total;1;12.9297;12.9297;12.9297
25;initialize;1;12.3975;12.3975;12.3975
25;async;10;0.00247464;0.00126906;0.00640453
25;inner;10;0.0141931;0.0137342;0.015176
25;wait;10;4.27988e-05;1.9754e-05;0.000143928
25;boundary;10;0.00498191;0.00439585;0.00525342
25;calc iter;10;0.021694;0.0203134;0.0251734
25;calc total;1;0.218893;0.218893;0.218893
25;total;1;12.9441;12.9441;12.9441
26;initialize;1;12.3975;12.3975;12.3975
26;async;10;0.00222972;0.00135686;0.00502218
26;inner;10;0.0143447;0.0139807;0.015326
26;wait;10;4.18426e-05;2.4125e-05;0.000106812
26;boundary;10;0.00498394;0.00483365;0.00556664
26;calc iter;10;0.0216014;0.0205819;0.0239532
26;calc total;1;0.218899;0.218899;0.218899
26;total;1;12.9441;12.9441;12.9441
27;initialize;1;12.3695;12.3695;12.3695
27;async;10;0.00172395;0.00115064;0.00283383
27;inner;10;0.014439;0.0138266;0.0155324
27;wait;10;4.89853e-05;2.6303e-05;0.000107334
27;boundary;10;0.0053245;0.00481722;0.00615163
27;calc iter;10;0.0215379;0.020809;0.0223764
27;calc total;1;0.218893;0.218893;0.218893
27;total;1;12.9161;12.9161;12.9161
28;initialize;1;12.3847;12.3847;12.3847
28;async;10;0.0022454;0.00134054;0.00336545
28;inner;10;0.0142565;0.0139255;0.0154496
28;wait;10;5.10399e-05;2.5828e-05;0.00011726
28;boundary;10;0.00503739;0.00461459;0.00538327
28;calc iter;10;0.0215916;0.020947;0.0224325
28;calc total;1;0.218899;0.218899;0.218899
28;total;1;12.9313;12.9313;12.9313
29;initialize;1;12.3975;12.3975;12.3975
29;async;10;0.00239948;0.00119136;0.00389794
29;inner;10;0.0141726;0.0138314;0.0150364
29;wait;10;4.67148e-05;2.2931e-05;0.000162849
29;boundary;10;0.00490569;0.0045229;0.00534281
29;calc iter;10;0.0215256;0.0208801;0.0227797
29;calc total;1;0.218894;0.218894;0.218894
29;total;1;12.9441;12.9441;12.9441
30;initialize;1;12.3975;12.3975;12.3975
30;async;10;0.00170331;0.00088084;0.00299225
30;inner;10;0.0142422;0.013658;0.0153984
30;wait;10;6.11381e-05;3.5518e-05;0.000127386
30;boundary;10;0.00544443;0.00467635;0.00626101
30;calc iter;10;0.0214523;0.0208474;0.0224487
30;calc total;1;0.218903;0.218903;0.218903
30;total;1;12.9441;12.9441;12.9441
31;initialize;1;12.3788;12.3788;12.3788
31;async;10;0.00139241;0.000877128;0.00204597
31;inner;10;0.0136628;0.013157;0.0148903
31;wait;10;7.89792e-05;4.4518e-05;0.000236607
31;boundary;10;0.00627017;0.00483114;0.00685617
31;calc iter;10;0.0214059;0.0208377;0.0221655
31;calc total;1;0.218896;0.218896;0.218896
31;total;1;12.9254;12.9254;12.9254
32;initialize;1;12.3574;12.3574;12.3574
32;async;10;0.0026875;0.00103838;0.00385441
32;inner;10;0.0141121;0.0138008;0.0150945
32;wait;10;3.86799e-05;2.1618e-05;0.000152538
32;boundary;10;0.00483988;0.00427012;0.00525798
32;calc iter;10;0.0216795;0.020704;0.0231674
32;calc total;1;0.218895;0.218895;0.218895
32;total;1;12.904;12.904;12.904
33;initialize;1;12.381;12.381;12.381
33;async;10;0.00273423;0.00129392;0.00441611
33;inner;10;0.0141102;0.0135925;0.0152059
33;wait;10;3.97792e-05;2.1621e-05;0.000143088
33;boundary;10;0.00486351;0.00394792;0.00525924
33;calc iter;10;0.0217493;0.0202808;0.0232312
33;calc total;1;0.218889;0.218889;0.218889
33;total;1;12.9276;12.9276;12.9276
34;initialize;1;12.3975;12.3975;12.3975
34;async;10;0.00224901;0.00125866;0.00356109
34;inner;10;0.0145046;0.0141481;0.0153568
34;wait;10;4.10577e-05;2.3891e-05;0.00010885
34;boundary;10;0.00486821;0.00447416;0.0052142
34;calc iter;10;0.0216638;0.0209124;0.0228638
34;calc total;1;0.218898;0.218898;0.218898
34;total;1;12.9441;12.9441;12.9441
35;initialize;1;12.359;12.359;12.359
35;async;10;0.00203656;0.00130452;0.00317205
35;inner;10;0.014413;0.0141224;0.0153267
35;wait;10;4.49303e-05;2.8631e-05;0.00010925
35;boundary;10;0.00505914;0.0046033;0.00538052
35;calc iter;10;0.0215547;0.0209325;0.0225463
35;calc total;1;0.218888;0.218888;0.218888
35;total;1;12.9056;12.9056;12.9056
36;initialize;1;12.3666;12.3666;12.3666
36;async;10;0.0018481;0.00103572;0.00359943
36;inner;10;0.0147312;0.0141768;0.0154054
36;wait;10;4.40793e-05;2.3628e-05;0.000131593
36;boundary;10;0.00491958;0.00470866;0.00544057
36;calc iter;10;0.0215446;0.0205842;0.0230551
36;calc total;1;0.2189;0.2189;0.2189
36;total;1;12.9132;12.9132;12.9132
37;initialize;1;12.3738;12.3738;12.3738
37;async;10;0.00200342;0.00116488;0.00555001
37;inner;10;0.0147266;0.0139835;0.0154945
37;wait;10;3.77099e-05;2.2776e-05;0.00010494
37;boundary;10;0.00482619;0.00453544;0.00504972
37;calc iter;10;0.0215953;0.0206946;0.0243871
37;calc total;1;0.218892;0.218892;0.218892
37;total;1;12.9204;12.9204;12.9204
38;initialize;1;12.3674;12.3674;12.3674
38;async;10;0.0018081;0.00115871;0.00369809
38;inner;10;0.0146805;0.0140784;0.0154454
38;wait;10;4.74993e-05;2.662e-05;0.000123781
38;boundary;10;0.00497849;0.00463764;0.00559222
38;calc iter;10;0.0215155;0.0207247;0.0232119
38;calc total;1;0.218899;0.218899;0.218899
38;total;1;12.914;12.914;12.914
39;initialize;1;12.3639;12.3639;12.3639
39;async;10;0.00134305;0.000816535;0.00230319
39;inner;10;0.0143413;0.0135968;0.0151883
39;wait;10;6.25691e-05;4.0438e-05;0.000151841
39;boundary;10;0.00569304;0.00490255;0.00677046
39;calc iter;10;0.0214413;0.0209294;0.0224629
39;calc total;1;0.218894;0.218894;0.218894
39;total;1;12.9105;12.9105;12.9105
40;initialize;1;12.3974;12.3974;12.3974
40;async;10;0.00171111;0.00106991;0.00316009
40;inner;10;0.0144828;0.0139405;0.0152153
40;wait;10;6.11533e-05;2.8351e-05;0.000177818
40;boundary;10;0.00528248;0.00456968;0.00582138
40;calc iter;10;0.0215387;0.0211065;0.0228491
40;calc total;1;0.218904;0.218904;0.218904
40;total;1;12.944;12.944;12.944
41;initialize;1;12.3943;12.3943;12.3943
41;async;10;0.00209452;0.00135621;0.00270734
41;inner;10;0.0144222;0.0137712;0.0152132
41;wait;10;4.76167e-05;2.2143e-05;0.000129186
41;boundary;10;0.00505061;0.0044507;0.00619379
41;calc iter;10;0.021619;0.021069;0.0224279
41;calc total;1;0.218894;0.218894;0.218894
41;total;1;12.9409;12.9409;12.9409
42;initialize;1;12.3974;12.3974;12.3974
42;async;10;0.001809;0.00114862;0.00242283
42;inner;10;0.0145993;0.0139983;0.0152488
42;wait;10;5.03641e-05;3.197e-05;0.000136421
42;boundary;10;0.00505346;0.00451445;0.00593117
42;calc iter;10;0.0215135;0.0206373;0.0221371
42;calc total;1;0.218897;0.218897;0.218897
42;total;1;12.944;12.944;12.944
43;initialize;1;12.377;12.377;12.377
43;async;10;0.00177683;0.000891094;0.00441746
43;inner;10;0.0148583;0.0142139;0.0155572
43;wait;10;4.20647e-05;2.2985e-05;0.000108869
43;boundary;10;0.00485275;0.00455611;0.00561771
43;calc iter;10;0.0215308;0.0204594;0.0238478
43;calc total;1;0.218896;0.218896;0.218896
43;total;1;12.9236;12.9236;12.9236
14;initialize;1;12.9266;12.9266;12.9266
14;async;10;0.00173329;0.000996267;0.00332866
14;inner;10;0.0144059;0.0139409;0.0153558
14;wait;10;4.81051e-05;2.4013e-05;0.000115566
14;boundary;10;0.0051914;0.00490309;0.00568179
14;calc iter;10;0.0213799;0.0206568;0.0227366
14;calc total;1;0.218901;0.218901;0.218901
14;total;1;13.481;13.481;13.481
72;initialize;1;12.5696;12.5696;12.5696
72;async;10;0.00210594;0.000945389;0.00346223
72;inner;10;0.0141593;0.0138418;0.0153346
72;wait;10;5.57031e-05;2.3879e-05;0.000146476
72;boundary;10;0.00525502;0.00433823;0.00652852
72;calc iter;10;0.0215773;0.0206621;0.0227916
72;calc total;1;0.218905;0.218905;0.218905
72;total;1;13.124;13.124;13.124
48;initialize;1;12.6055;12.6055;12.6055
48;async;10;0.00144585;0.000751942;0.00223988
48;inner;10;0.0142217;0.0135464;0.015394
48;wait;10;4.70668e-05;3.1279e-05;0.000122447
48;boundary;10;0.00565282;0.00504877;0.00643331
48;calc iter;10;0.0213687;0.0206106;0.022102
48;calc total;1;0.218897;0.218897;0.218897
48;total;1;13.1597;13.1597;13.1597
120;initialize;1;12.8162;12.8162;12.8162
120;async;10;0.00142987;0.000631491;0.00236796
120;inner;10;0.0147864;0.0141497;0.0160758
120;wait;10;4.39753e-05;2.6959e-05;8.9747e-05
120;boundary;10;0.00505483;0.00480476;0.00566661
120;calc iter;10;0.0213164;0.0201428;0.0220784
120;calc total;1;0.218891;0.218891;0.218891
120;total;1;13.3619;13.3619;13.3619
44;initialize;1;12.3715;12.3715;12.3715
44;async;10;0.00211236;0.00118279;0.0056607
44;inner;10;0.014607;0.0138635;0.0154018
44;wait;10;4.12892e-05;2.1998e-05;0.000117096
44;boundary;10;0.00483838;0.00454598;0.00511559
44;calc iter;10;0.0216003;0.0207062;0.0244809
44;calc total;1;0.218901;0.218901;0.218901
44;total;1;12.9181;12.9181;12.9181
15;initialize;1;12.9266;12.9266;12.9266
15;async;10;0.00131039;0.000773344;0.00216049
15;inner;10;0.0142302;0.0137834;0.0152227
15;wait;10;6.31826e-05;3.8027e-05;0.000173825
15;boundary;10;0.00573313;0.00487095;0.0060323
15;calc iter;10;0.0213385;0.020714;0.0221041
15;calc total;1;0.218895;0.218895;0.218895
15;total;1;13.481;13.481;13.481
73;initialize;1;12.5789;12.5789;12.5789
73;async;10;0.00223977;0.00117824;0.0046066
73;inner;10;0.0142876;0.0138141;0.0154927
73;wait;10;5.07894e-05;2.2682e-05;0.000140372
73;boundary;10;0.00505919;0.00420671;0.00568964
73;calc iter;10;0.0216388;0.0201795;0.0234674
73;calc total;1;0.218896;0.218896;0.218896
73;total;1;13.1333;13.1333;13.1333
49;initialize;1;12.6209;12.6209;12.6209
49;async;10;0.00183709;0.00112812;0.00306605
49;inner;10;0.0142577;0.0136488;0.0154933
49;wait;10;4.43477e-05;2.5483e-05;0.000114524
49;boundary;10;0.00529234;0.00487974;0.00598785
49;calc iter;10;0.0214328;0.020635;0.0224693
49;calc total;1;0.218895;0.218895;0.218895
49;total;1;13.175;13.175;13.175
121;initialize;1;12.8034;12.8034;12.8034
121;async;10;0.00185029;0.00135096;0.0022988
121;inner;10;0.0144667;0.0140327;0.0151704
121;wait;10;5.21613e-05;2.9968e-05;0.000112903
121;boundary;10;0.00496338;0.00450997;0.0054283
121;calc iter;10;0.0213339;0.0210499;0.0218287
121;calc total;1;0.218884;0.218884;0.218884
121;total;1;13.3491;13.3491;13.3491
45;initialize;1;12.3975;12.3975;12.3975
45;async;10;0.00222136;0.00151916;0.00503464
45;inner;10;0.0143541;0.0135298;0.0152166
16;initialize;1;12.9266;12.9266;12.9266
16;async;10;0.00216648;0.000992188;0.00398767
16;inner;10;0.0143585;0.0137619;0.0152998
16;wait;10;4.25857e-05;1.8832e-05;0.000138175
16;boundary;10;0.00507552;0.00379038;0.00601573
16;calc iter;10;0.0216448;0.0191522;0.0234729
16;calc total;1;0.218897;0.218897;0.218897
16;total;1;13.481;13.481;13.481
74;initialize;1;12.5787;12.5787;12.5787
74;async;10;0.00215872;0.00119006;0.00349217
74;inner;10;0.0143581;0.0139198;0.0154766
74;wait;10;4.46749e-05;2.4181e-05;0.000129089
74;boundary;10;0.00499363;0.00450765;0.00538004
74;calc iter;10;0.0215566;0.0205766;0.0227906
74;calc total;1;0.218902;0.218902;0.218902
74;total;1;13.1331;13.1331;13.1331
50;initialize;1;12.6029;12.6029;12.6029
50;async;10;0.00192916;0.00123405;0.00342472
50;inner;10;0.0143925;0.0139189;0.015432
50;wait;10;4.19109e-05;2.4537e-05;0.000127434
50;boundary;10;0.00508851;0.00479719;0.00552452
50;calc iter;10;0.0214529;0.0205129;0.0227097
50;calc total;1;0.218899;0.218899;0.218899
50;total;1;13.157;13.157;13.157
122;initialize;1;12.8161;12.8161;12.8161
122;async;10;0.00175523;0.00111458;0.00242921
122;inner;10;0.014536;0.0141779;0.0153296
122;wait;10;4.71076e-05;2.7037e-05;9.7342e-05
122;boundary;10;0.00492722;0.00471815;0.00527365
122;calc iter;10;0.0212666;0.0207582;0.0216602
122;calc total;1;0.218891;0.218891;0.218891
122;total;1;13.3618;13.3618;13.3618
45;wait;10;3.91336e-05;2.1832e-05;0.000115899
45;boundary;10;0.00503755;0.00456655;0.0060666
45;calc iter;10;0.0216536;0.0209204;0.0251673
45;calc total;1;0.218896;0.218896;0.218896
45;total;1;12.944;12.944;12.944
17;initialize;1;12.9266;12.9266;12.9266
17;async;10;0.00225321;0.00111353;0.00549669
17;inner;10;0.0141182;0.0135393;0.0152392
17;wait;10;4.815e-05;2.0783e-05;0.000138921
17;boundary;10;0.00521594;0.00379934;0.00591506
17;calc iter;10;0.0216368;0.0192442;0.0244996
17;calc total;1;0.21889;0.21889;0.21889
17;total;1;13.481;13.481;13.481
75;initialize;1;12.5788;12.5788;12.5788
75;async;10;0.00202089;0.00120274;0.00313493
75;inner;10;0.0143002;0.0137978;0.0154551
75;wait;10;4.35028e-05;2.3998e-05;0.000117065
75;boundary;10;0.00515304;0.00495366;0.0057322
75;calc iter;10;0.0215186;0.0207651;0.0229857
75;calc total;1;0.218894;0.218894;0.218894
75;total;1;13.1332;13.1332;13.1332
51;initialize;1;12.6209;12.6209;12.6209
51;async;10;0.00226066;0.00113044;0.00519728
51;inner;10;0.0141315;0.0135152;0.0152891
51;wait;10;4.33176e-05;2.3485e-05;0.000124294
51;boundary;10;0.00507917;0.00436262;0.00552662
51;calc iter;10;0.0215159;0.0204961;0.0244787
51;calc total;1;0.218895;0.218895;0.218895
51;total;1;13.175;13.175;13.175
123;initialize;1;12.8162;12.8162;12.8162
123;async;10;0.0016802;0.000768374;0.00283288
123;inner;10;0.0146022;0.0140355;0.0155243
123;wait;10;4.81624e-05;2.7124e-05;0.000123882
123;boundary;10;0.00495055;0.00461353;0.00549646
123;calc iter;10;0.021282;0.0205786;0.0222296
123;calc total;1;0.218884;0.218884;0.218884
123;total;1;13.3618;13.3618;13.3618
46;initialize;1;12.3872;12.3872;12.3872
46;async;10;0.00199934;0.00133586;0.00459583
46;inner;10;0.014751;0.0139657;0.0155665
46;wait;10;4.02394e-05;2.3217e-05;0.00011189
46;boundary;10;0.00475287;0.00458073;0.00503471
46;calc iter;10;0.0215447;0.0208214;0.0235506
46;calc total;1;0.218904;0.218904;0.218904
46;total;1;12.9338;12.9338;12.9338
18;initialize;1;12.9266;12.9266;12.9266
18;async;10;0.00212244;0.000970556;0.00310332
18;inner;10;0.0144099;0.0138242;0.0152944
18;wait;10;4.69751e-05;2.4502e-05;0.000139399
18;boundary;10;0.00501822;0.00411301;0.00557935
18;calc iter;10;0.0215985;0.0202622;0.0222229
18;calc total;1;0.218898;0.218898;0.218898
18;total;1;13.481;13.481;13.481
76;initialize;1;12.5789;12.5789;12.5789
76;async;10;0.00190973;0.000806677;0.00310898
76;inner;10;0.0144711;0.0138625;0.0159516
76;wait;10;4.29218e-05;2.331e-05;0.000112378
76;boundary;10;0.00509456;0.00473692;0.00590771
76;calc iter;10;0.0215196;0.0200121;0.0234476
76;calc total;1;0.218902;0.218902;0.218902
76;total;1;13.1333;13.1333;13.1333
52;initialize;1;12.6156;12.6156;12.6156
52;async;10;0.00236216;0.0013071;0.00548864
52;inner;10;0.0139422;0.0134185;0.0152115
52;wait;10;3.76541e-05;2.0705e-05;0.000120832
52;boundary;10;0.00519651;0.00414333;0.00590086
52;calc iter;10;0.0215404;0.020103;0.0252974
52;calc total;1;0.218903;0.218903;0.218903
52;total;1;13.1696;13.1696;13.1696
124;initialize;1;12.8159;12.8159;12.8159
124;async;10;0.00189857;0.00123308;0.00344324
124;inner;10;0.0146201;0.0141564;0.0153592
124;wait;10;4.04134e-05;2.3105e-05;0.000100854
124;boundary;10;0.00472685;0.00447015;0.00506776
124;calc iter;10;0.0212871;0.0209076;0.0224807
124;calc total;1;0.218895;0.218895;0.218895
124;total;1;13.3616;13.3616;13.3616
47;initialize;1;12.3893;12.3893;12.3893
47;async;10;0.00161553;0.000899634;0.0037331
47;inner;10;0.014386;0.0136489;0.0150745
47;wait;10;6.12765e-05;3.0636e-05;0.000184469
47;boundary;10;0.00539812;0.00483563;0.00610205
47;calc iter;10;0.0214623;0.0209291;0.0233117
47;calc total;1;0.218897;0.218897;0.218897
47;total;1;12.9358;12.9358;12.9358
19;initialize;1;12.9266;12.9266;12.9266
19;async;10;0.00208872;0.00126079;0.00356066
19;inner;10;0.0144484;0.014112;0.015343
19;wait;10;4.05171e-05;2.1429e-05;0.00011522
19;boundary;10;0.00495408;0.00470128;0.00525674
19;calc iter;10;0.0215328;0.0207875;0.0228504
19;calc total;1;0.21889;0.21889;0.21889
19;total;1;13.481;13.481;13.481
77;initialize;1;12.5789;12.5789;12.5789
77;async;10;0.00199929;0.0011454;0.00333016
77;inner;10;0.0142067;0.0136827;0.0153412
77;wait;10;5.84968e-05;2.5107e-05;0.00020399
77;boundary;10;0.00522551;0.00471302;0.00599333
77;calc iter;10;0.0214909;0.0205137;0.0228991
77;calc total;1;0.218897;0.218897;0.218897
77;total;1;13.1333;13.1333;13.1333
53;initialize;1;12.5993;12.5993;12.5993
53;async;10;0.00186838;0.00160041;0.00283323
53;inner;10;0.0141274;0.0134551;0.0154651
53;wait;10;3.61528e-05;1.991e-05;0.000109301
53;boundary;10;0.00552402;0.00399712;0.0065366
53;calc iter;10;0.0215573;0.0198087;0.0249475
53;calc total;1;0.218894;0.218894;0.218894
53;total;1;13.1534;13.1534;13.1534
125;initialize;1;12.8054;12.8054;12.8054
125;async;10;0.00213153;0.00108035;0.00395844
125;inner;10;0.0145241;0.0140089;0.0152568
125;wait;10;3.93367e-05;2.1684e-05;0.000106504
125;boundary;10;0.00466254;0.0044746;0.00493771
125;calc iter;10;0.0213587;0.0207694;0.0231579
125;calc total;1;0.218885;0.218885;0.218885
125;total;1;13.351;13.351;13.351
20;initialize;1;12.9267;12.9267;12.9267
20;async;10;0.00202052;0.00136725;0.00323148
20;inner;10;0.014424;0.0140684;0.0153394
20;wait;10;3.92849e-05;2.1301e-05;0.000115503
20;boundary;10;0.00500281;0.0048789;0.00517421
20;calc iter;10;0.0214878;0.0205179;0.0229459
20;calc total;1;0.2189;0.2189;0.2189
20;total;1;13.481;13.481;13.481
78;initialize;1;12.5708;12.5708;12.5708
78;async;10;0.00141909;0.000879298;0.00249478
78;inner;10;0.0141249;0.0135118;0.015383
78;wait;10;6.01737e-05;3.4668e-05;0.00014973
78;boundary;10;0.00578043;0.00474041;0.00660386
78;calc iter;10;0.0213856;0.0209053;0.022098
78;calc total;1;0.218903;0.218903;0.218903
78;total;1;13.1252;13.1252;13.1252
54;initialize;1;12.6169;12.6169;12.6169
54;async;10;0.00227593;0.00127109;0.00434308
54;inner;10;0.0141457;0.0136533;0.0153411
54;wait;10;3.90383e-05;2.1992e-05;0.000120464
54;boundary;10;0.00504655;0.0043836;0.00558256
54;calc iter;10;0.0215083;0.0207698;0.024125
54;calc total;1;0.2189;0.2189;0.2189
54;total;1;13.171;13.171;13.171
126;initialize;1;12.8027;12.8027;12.8027
126;async;10;0.00207952;0.00120744;0.0031913
126;inner;10;0.0145232;0.0141631;0.0151598
126;wait;10;4.93038e-05;2.4129e-05;0.000142756
126;boundary;10;0.00470442;0.00446817;0.00523049
126;calc iter;10;0.0213575;0.0209286;0.0223518
126;calc total;1;0.218896;0.218896;0.218896
126;total;1;13.3484;13.3484;13.3484
21;initialize;1;12.9266;12.9266;12.9266
21;async;10;0.00168547;0.00121063;0.00234365
21;inner;10;0.0145858;0.0142688;0.0154639
21;wait;10;4.60588e-05;2.8605e-05;0.000113898
21;boundary;10;0.00512167;0.00489974;0.00522561
21;calc iter;10;0.0214402;0.0209359;0.0219319
21;calc total;1;0.218891;0.218891;0.218891
21;total;1;13.481;13.481;13.481
79;initialize;1;12.5789;12.5789;12.5789
79;async;10;0.00114586;0.000776447;0.00219782
79;inner;10;0.0137742;0.0129753;0.0154153
79;wait;10;8.10948e-05;4.0249e-05;0.00024015
79;boundary;10;0.00635027;0.00481583;0.00732505
79;calc iter;10;0.0213529;0.0208737;0.0220359
79;calc total;1;0.218898;0.218898;0.218898
79;total;1;13.1333;13.1333;13.1333
55;initialize;1;12.6176;12.6176;12.6176
55;async;10;0.00201384;0.000828772;0.0040725
55;inner;10;0.0141858;0.013679;0.0150864
55;wait;10;5.8166e-05;2.2797e-05;0.00021257
55;boundary;10;0.00514367;0.0049585;0.0057334
55;calc iter;10;0.0214027;0.020839;0.0232441
55;calc total;1;0.218895;0.218895;0.218895
55;total;1;13.1717;13.1717;13.1717
127;initialize;1;12.816;12.816;12.816
127;async;10;0.00174685;0.000787467;0.00271536
127;inner;10;0.0141643;0.0136169;0.0148387
127;wait;10;7.45156e-05;3.6666e-05;0.000230402
127;boundary;10;0.00528581;0.00477328;0.00602424
127;calc iter;10;0.0212725;0.0206326;0.0222493
127;calc total;1;0.218887;0.218887;0.218887
127;total;1;13.3617;13.3617;13.3617
22;initialize;1;12.9266;12.9266;12.9266
22;async;10;0.00142942;0.000923364;0.00178122
22;inner;10;0.0144308;0.0140143;0.0153969
22;wait;10;4.99044e-05;2.4662e-05;0.00011074
22;boundary;10;0.00549734;0.00488182;0.0060691
22;calc iter;10;0.0214082;0.0208086;0.0218087
22;calc total;1;0.218898;0.218898;0.218898
22;total;1;13.481;13.481;13.481
80;initialize;1;12.579;12.579;12.579
80;async;10;0.00224227;0.00101902;0.00449753
80;inner;10;0.014281;0.0138334;0.0154618
80;wait;10;4.51772e-05;2.2418e-05;0.000138428
80;boundary;10;0.00507396;0.00438166;0.00538448
80;calc iter;10;0.0216439;0.0202833;0.0238123
80;calc total;1;0.218865;0.218865;0.218865
80;total;1;13.1334;13.1334;13.1334
56;initialize;1;12.6208;12.6208;12.6208
56;async;10;0.00105286;0.000634834;0.00151952
56;inner;10;0.0141051;0.0134371;0.0155212
56;wait;10;3.89903e-05;2.2865e-05;5.654e-05
56;boundary;10;0.00607783;0.00485473;0.0069276
56;calc iter;10;0.0212759;0.0208135;0.0215633
56;calc total;1;0.218898;0.218898;0.218898
56;total;1;13.175;13.175;13.175
128;initialize;1;12.8161;12.8161;12.8161
128;async;10;0.0017112;0.000839266;0.00404572
128;inner;10;0.0145435;0.0140387;0.0153473
128;wait;10;4.8426e-05;1.8549e-05;0.000174831
128;boundary;10;0.00509936;0.00476793;0.00590912
128;calc iter;10;0.0214036;0.0202866;0.0232406
128;calc total;1;0.218861;0.218861;0.218861
128;total;1;13.3617;13.3617;13.3617
23;initialize;1;12.9266;12.9266;12.9266
23;async;10;0.00116003;0.000644299;0.00218802
23;inner;10;0.0142451;0.0136624;0.0153555
23;wait;10;5.91707e-05;2.9428e-05;0.000137473
23;boundary;10;0.00587484;0.00484809;0.00680625
23;calc iter;10;0.02134;0.0208774;0.0220839
23;calc total;1;0.218891;0.218891;0.218891
23;total;1;13.481;13.481;13.481
81;initialize;1;12.5784;12.5784;12.5784
81;async;10;0.00235032;0.00110672;0.00517209
81;inner;10;0.0141376;0.0135775;0.0155025
81;wait;10;4.40695e-05;2.0623e-05;0.000140211
81;boundary;10;0.00512447;0.00430446;0.00553935
81;calc iter;10;0.021658;0.0200674;0.0244015
81;calc total;1;0.218859;0.218859;0.218859
81;total;1;13.1328;13.1328;13.1328
57;initialize;1;12.6209;12.6209;12.6209
57;async;10;0.00119033;0.000678165;0.00202977
57;inner;10;0.0142214;0.0133126;0.0155771
57;wait;10;5.31548e-05;3.0634e-05;0.000100784
57;boundary;10;0.00583758;0.00489824;0.00697717
57;calc iter;10;0.0213038;0.0207978;0.0220238
57;calc total;1;0.218894;0.218894;0.218894
57;total;1;13.175;13.175;13.175
129;initialize;1;12.8069;12.8069;12.8069
129;async;10;0.0020183;0.00121057;0.00380929
129;inner;10;0.0144471;0.014085;0.0152594
129;wait;10;3.90574e-05;2.2649e-05;0.000106531
129;boundary;10;0.00493669;0.00470759;0.00520594
129;calc iter;10;0.0214424;0.0207145;0.0229505
129;calc total;1;0.218852;0.218852;0.218852
129;total;1;13.3526;13.3526;13.3526
82;initialize;1;12.5788;12.5788;12.5788
82;async;10;0.00216699;0.0013719;0.00480156
82;inner;10;0.0143386;0.0137787;0.0158308
82;wait;10;4.44152e-05;2.418e-05;0.000111716
82;boundary;10;0.00502495;0.00435614;0.0053539
82;calc iter;10;0.0215759;0.0204862;0.0236665
82;calc total;1;0.218866;0.218866;0.218866
82;total;1;13.1333;13.1333;13.1333
58;initialize;1;12.6208;12.6208;12.6208
58;async;10;0.00166645;0.000990432;0.00297903
58;inner;10;0.0141446;0.0134751;0.0152712
58;wait;10;4.99753e-05;3.2806e-05;0.000109781
58;boundary;10;0.00547139;0.00481829;0.00625014
58;calc iter;10;0.0213336;0.0207998;0.0225112
58;calc total;1;0.218902;0.218902;0.218902
58;total;1;13.175;13.175;13.175
130;initialize;1;12.8122;12.8122;12.8122
130;async;10;0.00191861;0.00085465;0.00385211
130;inner;10;0.014489;0.0138846;0.0152884
130;wait;10;3.67135e-05;2.2444e-05;0.000100321
130;boundary;10;0.00491722;0.00477099;0.00524883
130;calc iter;10;0.0213626;0.0202809;0.0232031
130;calc total;1;0.218863;0.218863;0.218863
130;total;1;13.3579;13.3579;13.3579
83;initialize;1;12.5788;12.5788;12.5788
83;async;10;0.00199824;0.00101463;0.00296039
83;inner;10;0.0144157;0.0139823;0.0155644
83;wait;10;4.68971e-05;2.5272e-05;0.000122566
83;boundary;10;0.00505092;0.00472607;0.00553426
83;calc iter;10;0.0215129;0.0206249;0.0222827
83;calc total;1;0.218858;0.218858;0.218858
83;total;1;13.1332;13.1332;13.1332
59;initialize;1;12.6208;12.6208;12.6208
59;async;10;0.00187794;0.00114417;0.00405255
59;inner;10;0.0143133;0.0137512;0.0153347
59;wait;10;4.08296e-05;2.5994e-05;9.4185e-05
59;boundary;10;0.00514428;0.00485498;0.00594391
59;calc iter;10;0.0213776;0.0208701;0.0233282
59;calc total;1;0.218893;0.218893;0.218893
59;total;1;13.175;13.175;13.175
131;initialize;1;12.806;12.806;12.806
131;async;10;0.00225683;0.000752226;0.00495934
131;inner;10;0.014371;0.0136861;0.0152721
131;wait;10;3.68152e-05;2.2157e-05;9.5572e-05
131;boundary;10;0.00489148;0.00380336;0.00559676
131;calc iter;10;0.0215573;0.02029;0.0235031
131;calc total;1;0.218854;0.218854;0.218854
131;total;1;13.3517;13.3517;13.3517
84;initialize;1;12.579;12.579;12.579
84;async;10;0.00219362;0.00104207;0.00487256
84;inner;10;0.0144193;0.0138712;0.0159423
84;wait;10;4.98171e-05;2.654e-05;0.000140532
84;boundary;10;0.00494966;0.00440311;0.00544045
84;calc iter;10;0.0216137;0.0204436;0.0237618
84;calc total;1;0.218856;0.218856;0.218856
84;total;1;13.1333;13.1333;13.1333
60;initialize;1;12.5894;12.5894;12.5894
60;async;10;0.00191938;0.00100976;0.00388697
60;inner;10;0.0147169;0.0143478;0.015527
60;wait;10;3.96742e-05;2.1907e-05;0.000143536
60;boundary;10;0.00475447;0.00440368;0.00498013
60;calc iter;10;0.0214319;0.0207251;0.0232613
60;calc total;1;0.218903;0.218903;0.218903
60;total;1;13.1435;13.1435;13.1435
132;initialize;1;12.8161;12.8161;12.8161
132;async;10;0.00243512;0.00111455;0.00615424
132;inner;10;0.01419;0.0131841;0.0151509
132;wait;10;4.46555e-05;2.2693e-05;0.000123901
132;boundary;10;0.00484769;0.0041233;0.00505032
132;calc iter;10;0.0215187;0.0198237;0.0243753
132;calc total;1;0.218854;0.218854;0.218854
132;total;1;13.3617;13.3617;13.3617
85;initialize;1;12.5759;12.5759;12.5759
85;async;10;0.00173557;0.000928065;0.00328673
85;inner;10;0.0144763;0.0138819;0.0157112
85;wait;10;5.47636e-05;2.4813e-05;0.000152993
85;boundary;10;0.00524367;0.0048826;0.0058317
85;calc iter;10;0.0215114;0.0204683;0.0225642
85;calc total;1;0.218846;0.218846;0.218846
85;total;1;13.1303;13.1303;13.1303
61;initialize;1;12.6209;12.6209;12.6209
61;async;10;0.00239653;0.00120617;0.00424613
61;inner;10;0.0142165;0.0136548;0.0151553
61;wait;10;3.69443e-05;1.9902e-05;0.000126113
61;boundary;10;0.00478151;0.0044119;0.00535257
61;calc iter;10;0.0214326;0.0208424;0.0239246
61;calc total;1;0.218894;0.218894;0.218894
61;total;1;13.175;13.175;13.175
133;initialize;1;12.816;12.816;12.816
133;async;10;0.00200419;0.0011853;0.00491403
133;inner;10;0.0142264;0.0133272;0.0151173
133;wait;10;5.40484e-05;2.5145e-05;0.000155848
133;boundary;10;0.00514961;0.00446588;0.00593676
133;calc iter;10;0.0214353;0.0205345;0.0232277
133;calc total;1;0.218848;0.218848;0.218848
133;total;1;13.3617;13.3617;13.3617
86;initialize;1;12.5787;12.5787;12.5787
86;async;10;0.00134858;0.000899844;0.00196162
86;inner;10;0.0144328;0.0137135;0.0160933
86;wait;10;5.80704e-05;3.8743e-05;0.000118781
86;boundary;10;0.00559353;0.00481246;0.00622648
86;calc iter;10;0.0214341;0.0208863;0.0225148
86;calc total;1;0.218861;0.218861;0.218861
86;total;1;13.1331;13.1331;13.1331
62;initialize;1;12.5936;12.5936;12.5936
62;async;10;0.0019086;0.000937684;0.00345007
62;inner;10;0.014541;0.0141331;0.0153392
62;wait;10;3.89518e-05;2.3854e-05;0.000101153
62;boundary;10;0.00487062;0.00461824;0.00512357
62;calc iter;10;0.0213601;0.020917;0.0227048
62;calc total;1;0.218902;0.218902;0.218902
62;total;1;13.1477;13.1477;13.1477
134;initialize;1;12.8089;12.8089;12.8089
134;async;10;0.00138613;0.00102733;0.00169036
134;inner;10;0.0141247;0.0132117;0.015171
134;wait;10;5.93873e-05;4.1278e-05;0.00011078
134;boundary;10;0.00567064;0.00492539;0.00668531
134;calc iter;10;0.0212425;0.0208703;0.0217786
134;calc total;1;0.218856;0.218856;0.218856
134;total;1;13.3546;13.3546;13.3546
87;initialize;1;12.5789;12.5789;12.5789
87;async;10;0.00126979;0.000507749;0.00238562
87;inner;10;0.0142406;0.0134156;0.0154856
87;wait;10;6.18146e-05;2.6271e-05;0.000199819
87;boundary;10;0.00580016;0.00470237;0.00680714
87;calc iter;10;0.0213738;0.0204881;0.0225471
87;calc total;1;0.218848;0.218848;0.218848
87;total;1;13.1333;13.1333;13.1333
63;initialize;1;12.5878;12.5878;12.5878
63;async;10;0.00159982;0.000786854;0.00298984
63;inner;10;0.013965;0.013375;0.0149394
63;wait;10;4.76516e-05;3.0375e-05;0.000110568
63;boundary;10;0.00563852;0.00479641;0.00646112
63;calc iter;10;0.021252;0.0206361;0.0225461
63;calc total;1;0.218898;0.218898;0.218898
63;total;1;13.1419;13.1419;13.1419
135;initialize;1;12.8161;12.8161;12.8161
135;async;10;0.00132732;0.000777022;0.00219471
135;inner;10;0.0139167;0.0127527;0.0149309
135;wait;10;6.72624e-05;2.9823e-05;0.000154021
135;boundary;10;0.00588123;0.00492589;0.0072487
135;calc iter;10;0.0211937;0.0206961;0.0218631
135;calc total;1;0.218848;0.218848;0.218848
135;total;1;13.3617;13.3617;13.3617
88;initialize;1;12.5789;12.5789;12.5789
88;async;10;0.00202576;0.00111882;0.00319125
88;inner;10;0.0141325;0.0134064;0.0154772
88;wait;10;4.49761e-05;2.1994e-05;0.000158778
88;boundary;10;0.0054614;0.00420334;0.00635403
88;calc iter;10;0.0216663;0.020155;0.0236042
88;calc total;1;0.21889;0.21889;0.21889
88;total;1;13.1334;13.1334;13.1334
64;initialize;1;12.5973;12.5973;12.5973
64;async;10;0.00183347;0.000812932;0.00355367
64;inner;10;0.0142462;0.0136112;0.0151537
64;wait;10;4.96986e-05;1.9939e-05;0.000146146
64;boundary;10;0.00535631;0.00428533;0.00671214
64;calc iter;10;0.0214867;0.020426;0.0225809
64;calc total;1;0.218873;0.218873;0.218873
64;total;1;13.1514;13.1514;13.1514
136;initialize;1;12.8161;12.8161;12.8161
136;async;10;0.00212194;0.000991948;0.00477965
136;inner;10;0.0141168;0.0135165;0.0149453
136;wait;10;5.22628e-05;2.1166e-05;0.000166562
136;boundary;10;0.00509801;0.00481641;0.00580742
136;calc iter;10;0.0213902;0.02039;0.0237213
136;calc total;1;0.218896;0.218896;0.218896
136;total;1;13.3617;13.3617;13.3617
89;initialize;1;12.5746;12.5746;12.5746
89;async;10;0.00225453;0.00139303;0.00435078
89;inner;10;0.0140708;0.013366;0.0158498
89;wait;10;4.58817e-05;2.0996e-05;0.000137875
89;boundary;10;0.00535335;0.00382057;0.00636795
89;calc iter;10;0.0217258;0.0200575;0.0248421
89;calc total;1;0.218883;0.218883;0.218883
89;total;1;13.129;13.129;13.129
65;initialize;1;12.6134;12.6134;12.6134
65;async;10;0.00217341;0.00116008;0.00421125
65;inner;10;0.0141529;0.013769;0.0150478
65;wait;10;5.06682e-05;1.9077e-05;0.000165546
65;boundary;10;0.00514544;0.00404568;0.00590327
65;calc iter;10;0.0215235;0.0199285;0.0230327
65;calc total;1;0.218862;0.218862;0.218862
65;total;1;13.1674;13.1674;13.1674
137;initialize;1;12.8161;12.8161;12.8161
137;async;10;0.00239289;0.00145659;0.00390741
137;inner;10;0.0140819;0.0134554;0.0150539
137;wait;10;4.72268e-05;2.1931e-05;0.000146025
137;boundary;10;0.0049207;0.00431545;0.00570025
137;calc iter;10;0.021444;0.0206559;0.0233492
137;calc total;1;0.218888;0.218888;0.218888
137;total;1;13.3618;13.3618;13.3618
90;initialize;1;12.5669;12.5669;12.5669
90;async;10;0.00222204;0.00146909;0.00423452
90;inner;10;0.0143003;0.0135471;0.0158043
90;wait;10;4.32852e-05;2.2101e-05;0.000135062
90;boundary;10;0.00504408;0.00450417;0.00573248
90;calc iter;10;0.0216114;0.0206228;0.0238955
90;calc total;1;0.21889;0.21889;0.21889
90;total;1;13.1213;13.1213;13.1213
66;initialize;1;12.5914;12.5914;12.5914
66;async;10;0.00202194;0.00124711;0.00318387
66;inner;10;0.0144648;0.0140727;0.0153193
66;wait;10;4.45417e-05;2.2554e-05;0.000124065
66;boundary;10;0.00492439;0.00440662;0.00538792
66;calc iter;10;0.0214569;0.0206912;0.0223116
66;calc total;1;0.218871;0.218871;0.218871
66;total;1;13.1455;13.1455;13.1455
138;initialize;1;12.8161;12.8161;12.8161
138;async;10;0.00220517;0.00142363;0.00378365
138;inner;10;0.014432;0.0137252;0.0152278
138;wait;10;4.47359e-05;2.4586e-05;0.000124945
138;boundary;10;0.00476768;0.00420931;0.00519144
138;calc iter;10;0.0214506;0.0205873;0.0225413
138;calc total;1;0.218895;0.218895;0.218895
138;total;1;13.3618;13.3618;13.3618
91;initialize;1;12.5789;12.5789;12.5789
91;async;10;0.00209443;0.00113083;0.00424761
91;inner;10;0.0145109;0.0138463;0.0158506
91;wait;10;4.51925e-05;2.2762e-05;0.000122859
91;boundary;10;0.00496431;0.0043461;0.00528751
91;calc iter;10;0.0216163;0.0209529;0.0233583
91;calc total;1;0.218883;0.218883;0.218883
91;total;1;13.1333;13.1333;13.1333
67;initialize;1;12.6071;12.6071;12.6071
67;async;10;0.00214959;0.00137212;0.00372233
67;inner;10;0.01428;0.013879;0.0150782
67;wait;10;4.20078e-05;2.3853e-05;0.000128631
67;boundary;10;0.00489403;0.00471194;0.00514879
67;calc iter;10;0.0213671;0.0205144;0.0226547
67;calc total;1;0.218864;0.218864;0.218864
67;total;1;13.1612;13.1612;13.1612
139;initialize;1;12.8161;12.8161;12.8161
139;async;10;0.00225406;0.00140064;0.00548539
139;inner;10;0.0143382;0.013519;0.0152444
139;wait;10;4.17338e-05;2.2754e-05;0.000120968
139;boundary;10;0.00481493;0.0044641;0.00495279
139;calc iter;10;0.02145;0.0198459;0.0239285
139;calc total;1;0.218887;0.218887;0.218887
139;total;1;13.3617;13.3617;13.3617
92;initialize;1;12.5788;12.5788;12.5788
92;async;10;0.00220276;0.00114005;0.00431718
92;inner;10;0.0144765;0.0136772;0.0157387
92;wait;10;5.30778e-05;2.3835e-05;0.00015508
92;boundary;10;0.00495582;0.00393577;0.00551902
92;calc iter;10;0.0216895;0.0207266;0.0233782
92;calc total;1;0.218891;0.218891;0.218891
92;total;1;13.1332;13.1332;13.1332
68;initialize;1;12.6092;12.6092;12.6092
68;async;10;0.00220397;0.00106122;0.003823
68;inner;10;0.0142331;0.0136442;0.0152432
68;wait;10;4.08045e-05;2.2983e-05;0.00013418
68;boundary;10;0.00499767;0.00437462;0.00557514
68;calc iter;10;0.0214769;0.0199308;0.0236858
68;calc total;1;0.218863;0.218863;0.218863
68;total;1;13.1633;13.1633;13.1633
140;initialize;1;12.8011;12.8011;12.8011
140;async;10;0.00243801;0.00117976;0.00532634
140;inner;10;0.0141838;0.0134162;0.0152115
140;wait;10;4.09641e-05;2.2069e-05;0.000119092
140;boundary;10;0.00489621;0.0041472;0.00541717
140;calc iter;10;0.0215606;0.0199633;0.0241869
140;calc total;1;0.218892;0.218892;0.218892
140;total;1;13.3468;13.3468;13.3468
93;initialize;1;12.5789;12.5789;12.5789
93;async;10;0.00167945;0.00082688;0.00306887
93;inner;10;0.0147523;0.014092;0.0161131
93;wait;10;4.57479e-05;2.5923e-05;0.000119676
93;boundary;10;0.0050998;0.00487191;0.00543854
93;calc iter;10;0.0215784;0.0209348;0.0225004
93;calc total;1;0.218884;0.218884;0.218884
93;total;1;13.1333;13.1333;13.1333
69;initialize;1;12.6209;12.6209;12.6209
69;async;10;0.00165546;0.000989216;0.00319002
69;inner;10;0.0146278;0.0142586;0.0154363
69;wait;10;4.62215e-05;2.5382e-05;0.000131172
69;boundary;10;0.00501588;0.00481743;0.005275
69;calc iter;10;0.0213466;0.0205412;0.0225901
69;calc total;1;0.218857;0.218857;0.218857
69;total;1;13.175;13.175;13.175
141;initialize;1;12.8161;12.8161;12.8161
141;async;10;0.00209557;0.00116153;0.0047334
141;inner;10;0.0144181;0.0135921;0.0152878
141;wait;10;4.5712e-05;2.2615e-05;0.000127068
141;boundary;10;0.00486556;0.0045107;0.00510266
141;calc iter;10;0.0214259;0.020472;0.0232295
141;calc total;1;0.218889;0.218889;0.218889
141;total;1;13.3618;13.3618;13.3618
94;initialize;1;12.5787;12.5787;12.5787
94;async;10;0.00156387;0.000871557;0.00233957
94;inner;10;0.014421;0.0137112;0.015678
94;wait;10;6.76582e-05;3.3598e-05;0.000178767
94;boundary;10;0.0053986;0.00464314;0.005954
94;calc iter;10;0.021452;0.0209325;0.0218469
94;calc total;1;0.218892;0.218892;0.218892
94;total;1;13.1331;13.1331;13.1331
70;initialize;1;12.6209;12.6209;12.6209
70;async;10;0.00151835;0.000934427;0.00238664
70;inner;10;0.0142296;0.0138525;0.0152044
70;wait;10;5.07375e-05;2.7857e-05;0.000123822
70;boundary;10;0.00549565;0.00495681;0.005835
70;calc iter;10;0.0212957;0.0207147;0.0219954
70;calc total;1;0.218864;0.218864;0.218864
70;total;1;13.175;13.175;13.175
95;initialize;1;12.5787;12.5787;12.5787
95;async;10;0.0012222;0.000484563;0.00183337
95;inner;10;0.0141678;0.0134625;0.0155104
95;wait;10;7.50643e-05;4.2127e-05;0.000185246
95;boundary;10;0.00593393;0.00495865;0.00649597
95;calc iter;10;0.0214004;0.0206273;0.0217458
95;calc total;1;0.218886;0.218886;0.218886
95;total;1;13.1331;13.1331;13.1331
71;initialize;1;12.6046;12.6046;12.6046
71;async;10;0.00117266;0.000705081;0.00184959
71;inner;10;0.0140564;0.013606;0.0150966
71;wait;10;5.92768e-05;3.7606e-05;0.00015731
71;boundary;10;0.00597088;0.00488549;0.00651888
71;calc iter;10;0.0212601;0.0207213;0.0219149
71;calc total;1;0.218858;0.218858;0.218858
71;total;1;13.1587;13.1587;13.1587
96;initialize;1;12.5504;12.5504;12.5504
96;async;10;0.0018414;0.00112955;0.0022534
96;inner;10;0.0146064;0.0140254;0.0165752
96;wait;10;3.70154e-05;2.2236e-05;0.000107744
96;boundary;10;0.005296;0.00395596;0.00590917
96;calc iter;10;0.0217824;0.0200601;0.0234599
96;calc total;1;0.218888;0.218888;0.218888
96;total;1;13.0956;13.0956;13.0956
97;initialize;1;12.5504;12.5504;12.5504
97;async;10;0.00205371;0.00152421;0.00288968
97;inner;10;0.0144602;0.0138847;0.0157412
97;wait;10;4.02382e-05;2.2428e-05;0.000127189
97;boundary;10;0.00522697;0.00394494;0.00576283
97;calc iter;10;0.0217825;0.0197668;0.0231461
97;calc total;1;0.218881;0.218881;0.218881
97;total;1;13.0957;13.0957;13.0957
98;initialize;1;12.5505;12.5505;12.5505
98;async;10;0.00218903;0.00135105;0.0034503
98;inner;10;0.0145487;0.0139252;0.0155843
98;wait;10;4.30835e-05;2.2032e-05;0.000129512
98;boundary;10;0.00493954;0.00432279;0.00511851
98;calc iter;10;0.0217214;0.020749;0.0229547
98;calc total;1;0.218888;0.218888;0.218888
98;total;1;13.0958;13.0958;13.0958
99;initialize;1;12.5502;12.5502;12.5502
99;async;10;0.00181672;0.001284;0.00239443
99;inner;10;0.0147213;0.0141195;0.0156714
99;wait;10;5.1008e-05;2.8407e-05;0.000124268
99;boundary;10;0.00503176;0.00480504;0.0053978
99;calc iter;10;0.0216218;0.0211138;0.0221074
99;calc total;1;0.21888;0.21888;0.21888
99;total;1;13.0955;13.0955;13.0955
100;initialize;1;12.5504;12.5504;12.5504
100;async;10;0.00161398;0.00110379;0.00266237
100;inner;10;0.0147542;0.0141639;0.0158148
100;wait;10;5.44086e-05;3.286e-05;0.000145556
100;boundary;10;0.00514576;0.00493034;0.00541844
100;calc iter;10;0.0215698;0.0209659;0.0224454
100;calc total;1;0.218887;0.218887;0.218887
100;total;1;13.0956;13.0956;13.0956
101;initialize;1;12.5507;12.5507;12.5507
101;async;10;0.00181872;0.00121378;0.00305142
101;inner;10;0.0146328;0.0140443;0.0155888
101;wait;10;5.7971e-05;2.4545e-05;0.000164817
101;boundary;10;0.00502013;0.00462821;0.00553072
101;calc iter;10;0.021531;0.0209219;0.0225067
101;calc total;1;0.218882;0.218882;0.218882
101;total;1;13.096;13.096;13.096
102;initialize;1;12.5504;12.5504;12.5504
102;async;10;0.00147531;0.000846379;0.00232769
102;inner;10;0.0146625;0.0139621;0.0156344
102;wait;10;5.80695e-05;3.4288e-05;0.000139857
102;boundary;10;0.00529463;0.00482403;0.00592649
102;calc iter;10;0.0214916;0.0207978;0.0220603
102;calc total;1;0.218891;0.218891;0.218891
102;total;1;13.0956;13.0956;13.0956
103;initialize;1;12.5504;12.5504;12.5504
103;async;10;0.00105634;0.000709842;0.00159025
103;inner;10;0.0143105;0.0137699;0.015435
103;wait;10;7.94843e-05;4.9592e-05;0.000214297
103;boundary;10;0.00601301;0.00503413;0.00665517
103;calc iter;10;0.0214609;0.0210123;0.0218419
103;calc total;1;0.218884;0.218884;0.218884
103;total;1;13.0956;13.0956;13.0956
104;initialize;1;12.5504;12.5504;12.5504
104;async;10;0.00204238;0.00107761;0.00296873
104;inner;10;0.0146537;0.0141108;0.0157088
104;wait;10;5.11128e-05;2.1921e-05;0.000212983
104;boundary;10;0.00491343;0.00463145;0.00508845
104;calc iter;10;0.021662;0.0211502;0.0227579
104;calc total;1;0.218894;0.218894;0.218894
104;total;1;13.0956;13.0956;13.0956
105;initialize;1;12.5503;12.5503;12.5503
105;async;10;0.00200109;0.00100106;0.00273108
105;inner;10;0.0147319;0.0141658;0.0156863
105;wait;10;4.77507e-05;2.5006e-05;0.000144738
105;boundary;10;0.00490431;0.00450911;0.00511005
105;calc iter;10;0.0216864;0.021029;0.0224588
105;calc total;1;0.218884;0.218884;0.218884
105;total;1;13.0956;13.0956;13.0956
106;initialize;1;12.5475;12.5475;12.5475
106;async;10;0.00161266;0.00115235;0.00198353
106;inner;10;0.014798;0.0143593;0.0157875
106;wait;10;5.20156e-05;3.206e-05;0.000122559
106;boundary;10;0.00514223;0.00496525;0.00530671
106;calc iter;10;0.0216063;0.0212384;0.0223646
106;calc total;1;0.21889;0.21889;0.21889
106;total;1;13.0928;13.0928;13.0928
107;initialize;1;12.5504;12.5504;12.5504
107;async;10;0.00147319;0.000717105;0.00239846
107;inner;10;0.0146017;0.0140197;0.0156476
107;wait;10;6.50668e-05;3.7216e-05;0.000142926
107;boundary;10;0.00536673;0.00470965;0.00604449
107;calc iter;10;0.0215082;0.0208462;0.0220786
107;calc total;1;0.218888;0.218888;0.218888
107;total;1;13.0956;13.0956;13.0956
108;initialize;1;12.5504;12.5504;12.5504
108;async;10;0.00203753;0.000961243;0.00573688
108;inner;10;0.0148289;0.0139407;0.0154377
108;wait;10;5.54908e-05;2.2931e-05;0.000175215
108;boundary;10;0.00476495;0.00394314;0.00545633
108;calc iter;10;0.0216883;0.0206352;0.023645
108;calc total;1;0.218893;0.218893;0.218893
108;total;1;13.0957;13.0957;13.0957
109;initialize;1;12.5475;12.5475;12.5475
109;async;10;0.00174784;0.00131664;0.00351648
109;inner;10;0.0148729;0.0144721;0.0154379
109;wait;10;4.58103e-05;2.3584e-05;0.000142465
109;boundary;10;0.00483386;0.00455654;0.00513316
109;calc iter;10;0.0215017;0.0209256;0.0231479
109;calc total;1;0.218887;0.218887;0.218887
109;total;1;13.0928;13.0928;13.0928
110;initialize;1;12.5505;12.5505;12.5505
110;async;10;0.00149892;0.000896333;0.00231495
110;inner;10;0.0150635;0.0148152;0.0156204
110;wait;10;4.61549e-05;2.3593e-05;0.000128665
110;boundary;10;0.00487481;0.00466361;0.00518037
110;calc iter;10;0.0214847;0.0205964;0.0223153
110;calc total;1;0.218893;0.218893;0.218893
110;total;1;13.0957;13.0957;13.0957
111;initialize;1;12.5504;12.5504;12.5504
111;async;10;0.00143097;0.000934935;0.0021784
111;inner;10;0.0147421;0.0142281;0.0152725
111;wait;10;6.83401e-05;3.7115e-05;0.000241828
111;boundary;10;0.0051931;0.0045381;0.00619153
111;calc iter;10;0.021436;0.0209814;0.0218571
111;calc total;1;0.218887;0.218887;0.218887
111;total;1;13.0956;13.0956;13.0956
112;initialize;1;12.5504;12.5504;12.5504
112;async;10;0.00146044;0.0010264;0.00213006
112;inner;10;0.0147142;0.0143633;0.0152478
112;wait;10;6.62003e-05;3.0783e-05;0.000158846
112;boundary;10;0.00525797;0.00465165;0.00579556
112;calc iter;10;0.0215001;0.0212826;0.0222079
112;calc total;1;0.218888;0.218888;0.218888
112;total;1;13.0957;13.0957;13.0957
113;initialize;1;12.5476;12.5476;12.5476
113;async;10;0.00157969;0.0010911;0.00195054
113;inner;10;0.0149544;0.0146912;0.0154637
113;wait;10;5.7966e-05;2.7116e-05;0.00015489
113;boundary;10;0.00494329;0.00456653;0.00531641
113;calc iter;10;0.0215362;0.0211756;0.0217821
113;calc total;1;0.218885;0.218885;0.218885
113;total;1;13.0928;13.0928;13.0928
114;initialize;1;12.5504;12.5504;12.5504
114;async;10;0.00154436;0.00105456;0.00222742
114;inner;10;0.0150251;0.0147695;0.0155416
114;wait;10;5.98844e-05;2.755e-05;0.000132535
114;boundary;10;0.00482794;0.0045869;0.00499716
114;calc iter;10;0.0214586;0.0208836;0.0224819
114;calc total;1;0.218891;0.218891;0.218891
114;total;1;13.0956;13.0956;13.0956
115;initialize;1;12.5504;12.5504;12.5504
115;async;10;0.0015046;0.000905172;0.00257347
115;inner;10;0.0150109;0.0146011;0.0156009
115;wait;10;5.27171e-05;2.5873e-05;0.000125313
115;boundary;10;0.00486328;0.00459241;0.00533657
115;calc iter;10;0.0214324;0.0205974;0.0224198
115;calc total;1;0.218886;0.218886;0.218886
115;total;1;13.0956;13.0956;13.0956
116;initialize;1;12.5504;12.5504;12.5504
116;async;10;0.00176881;0.00129789;0.00349784
116;inner;10;0.0148296;0.0144415;0.0154239
116;wait;10;5.49873e-05;2.5846e-05;0.000179539
116;boundary;10;0.00483143;0.00452759;0.00509318
116;calc iter;10;0.0214861;0.0208531;0.0230691
116;calc total;1;0.218893;0.218893;0.218893
116;total;1;13.0956;13.0956;13.0956
117;initialize;1;12.5504;12.5504;12.5504
117;async;10;0.00171179;0.00116944;0.00335139
117;inner;10;0.0148319;0.0143011;0.0154783
117;wait;10;4.65491e-05;2.3378e-05;0.000154351
117;boundary;10;0.00493491;0.00465398;0.00555616
117;calc iter;10;0.0215264;0.0207825;0.0237402
117;calc total;1;0.218884;0.218884;0.218884
117;total;1;13.0956;13.0956;13.0956
118;initialize;1;12.5504;12.5504;12.5504
118;async;10;0.00174479;0.00129791;0.00300233
118;inner;10;0.0148574;0.0145729;0.01544
118;wait;10;4.85471e-05;2.4549e-05;0.000135557
118;boundary;10;0.00488708;0.0047228;0.00510664
118;calc iter;10;0.0215389;0.020985;0.0227093
118;calc total;1;0.218892;0.218892;0.218892
118;total;1;13.0956;13.0956;13.0956
119;initialize;1;12.5504;12.5504;12.5504
119;async;10;0.00150941;0.000925553;0.00234573
119;inner;10;0.0148331;0.0142647;0.0152812
119;wait;10;7.56066e-05;2.5445e-05;0.000238952
119;boundary;10;0.00502956;0.00453081;0.00600915
119;calc iter;10;0.0214491;0.021059;0.022397
119;calc total;1;0.218887;0.218887;0.218887
119;total;1;13.0957;13.0957;13.0957
144;initialize;1;12.6955;12.6955;12.6955
144;async;10;0.00187079;0.000993089;0.00304199
144;inner;10;0.0146128;0.0143178;0.0154743
144;wait;10;5.31098e-05;2.3949e-05;0.0001477
144;boundary;10;0.00503165;0.0047659;0.00576829
144;calc iter;10;0.0215695;0.0209616;0.0225246
144;calc total;1;0.218895;0.218895;0.218895
144;total;1;13.2495;13.2495;13.2495
142;initialize;1;12.8161;12.8161;12.8161
142;async;10;0.00184778;0.00112553;0.00284713
142;inner;10;0.0142608;0.0134896;0.0151331
142;wait;10;5.1624e-05;3.1015e-05;0.000123779
142;boundary;10;0.00520759;0.00488843;0.0056215
142;calc iter;10;0.0213692;0.0207776;0.021976
142;calc total;1;0.218895;0.218895;0.218895
142;total;1;13.3617;13.3617;13.3617
168;initialize;1;12.754;12.754;12.754
168;async;10;0.00142126;0.000740726;0.00198388
168;inner;10;0.0151518;0.0144362;0.0162502
168;wait;10;4.68329e-05;2.7374e-05;0.000118089
168;boundary;10;0.00488187;0.00466259;0.00514979
168;calc iter;10;0.0215029;0.020461;0.0225425
168;calc total;1;0.218896;0.218896;0.218896
168;total;1;13.3085;13.3085;13.3085
216;initialize;1;12.4932;12.4932;12.4932
216;async;10;0.00165039;0.00104541;0.00306499
216;inner;10;0.0145315;0.014045;0.0154231
216;wait;10;5.52236e-05;2.6649e-05;0.000154123
216;boundary;10;0.00525825;0.00473532;0.00581171
216;calc iter;10;0.0214967;0.0207038;0.0226018
216;calc total;1;0.21889;0.21889;0.21889
216;total;1;13.0481;13.0481;13.0481
145;initialize;1;12.6955;12.6955;12.6955
145;async;10;0.00201746;0.00139393;0.00333894
145;inner;10;0.0145605;0.0141615;0.015537
145;wait;10;4.96099e-05;2.4457e-05;0.000146268
145;boundary;10;0.00495951;0.00473531;0.00535143
145;calc iter;10;0.0215887;0.0205791;0.0228692
145;calc total;1;0.218886;0.218886;0.218886
145;total;1;13.2494;13.2494;13.2494
143;initialize;1;12.816;12.816;12.816
143;async;10;0.00178371;0.000871087;0.00312408
143;inner;10;0.0140858;0.0133114;0.0149021
143;wait;10;5.69668e-05;2.3843e-05;0.000184436
143;boundary;10;0.00537722;0.00488474;0.00595314
143;calc iter;10;0.0213047;0.0203657;0.022677
143;calc total;1;0.21889;0.21889;0.21889
143;total;1;13.3617;13.3617;13.3617
169;initialize;1;12.754;12.754;12.754
169;async;10;0.0017397;0.000843968;0.00249052
169;inner;10;0.0149237;0.0143319;0.0155283
169;wait;10;5.25351e-05;2.5995e-05;0.000153129
169;boundary;10;0.00480276;0.00463658;0.00496114
169;calc iter;10;0.0215199;0.0206616;0.0222893
169;calc total;1;0.218888;0.218888;0.218888
169;total;1;13.3085;13.3085;13.3085
217;initialize;1;12.4864;12.4864;12.4864
217;async;10;0.00193451;0.00109026;0.00316662
217;inner;10;0.0144403;0.0140269;0.0153033
217;wait;10;4.91579e-05;2.4798e-05;0.000125817
217;boundary;10;0.00510927;0.00470281;0.00540518
217;calc iter;10;0.0215345;0.0205515;0.0229176
217;calc total;1;0.218883;0.218883;0.218883
217;total;1;13.0413;13.0413;13.0413
146;initialize;1;12.6954;12.6954;12.6954
146;async;10;0.00186681;0.00136488;0.00260166
146;inner;10;0.0146997;0.0142651;0.0155993
146;wait;10;4.66727e-05;2.4411e-05;0.000133948
146;boundary;10;0.00494099;0.00468956;0.00536847
146;calc iter;10;0.0215555;0.0209347;0.022146
146;calc total;1;0.218895;0.218895;0.218895
146;total;1;13.2493;13.2493;13.2493
170;initialize;1;12.7539;12.7539;12.7539
170;async;10;0.00155801;0.00127434;0.00220007
170;inner;10;0.0149407;0.014244;0.015446
170;wait;10;4.95499e-05;2.5931e-05;0.000130163
170;boundary;10;0.00489424;0.00466064;0.00533826
170;calc iter;10;0.0214434;0.0210903;0.0220863
170;calc total;1;0.218892;0.218892;0.218892
170;total;1;13.3084;13.3084;13.3084
218;initialize;1;12.4932;12.4932;12.4932
218;async;10;0.00208898;0.000846254;0.00330648
218;inner;10;0.0145637;0.0140803;0.0154773
218;wait;10;4.70137e-05;2.3776e-05;0.00012938
218;boundary;10;0.00499785;0.00444038;0.00558344
218;calc iter;10;0.0216987;0.0207174;0.0224312
218;calc total;1;0.218889;0.218889;0.218889
218;total;1;13.0481;13.0481;13.0481
147;initialize;1;12.6956;12.6956;12.6956
147;async;10;0.0019267;0.00115073;0.00456811
147;inner;10;0.0147025;0.0141895;0.0156761
147;wait;10;4.88427e-05;2.3841e-05;0.000125004
147;boundary;10;0.00500129;0.00447513;0.00541879
147;calc iter;10;0.0216807;0.020644;0.0239215
147;calc total;1;0.218884;0.218884;0.218884
147;total;1;13.2495;13.2495;13.2495
171;initialize;1;12.754;12.754;12.754
171;async;10;0.00193282;0.00133916;0.0055457
171;inner;10;0.0148444;0.013841;0.0154061
171;wait;10;5.66868e-05;2.28e-05;0.000147237
171;boundary;10;0.00482852;0.00389405;0.00523441
171;calc iter;10;0.0216642;0.0210327;0.0233056
171;calc total;1;0.218889;0.218889;0.218889
171;total;1;13.3085;13.3085;13.3085
219;initialize;1;12.4932;12.4932;12.4932
219;async;10;0.00234153;0.00122732;0.0038212
219;inner;10;0.0143552;0.0136974;0.015667
219;wait;10;4.36311e-05;2.1363e-05;0.000123856
219;boundary;10;0.00501163;0.00383007;0.00585578
219;calc iter;10;0.0217536;0.0203344;0.023048
219;calc total;1;0.218883;0.218883;0.218883
219;total;1;13.0481;13.0481;13.0481
148;initialize;1;12.6955;12.6955;12.6955
148;async;10;0.00212005;0.000979429;0.00487502
148;inner;10;0.0146685;0.0139268;0.0156766
148;wait;10;4.91394e-05;2.2969e-05;0.00013897
148;boundary;10;0.00492362;0.00399022;0.00537471
148;calc iter;10;0.0217629;0.020912;0.0239598
148;calc total;1;0.218895;0.218895;0.218895
148;total;1;13.2494;13.2494;13.2494
172;initialize;1;12.7541;12.7541;12.7541
172;async;10;0.00188226;0.000808263;0.00434956
172;inner;10;0.0149446;0.0138796;0.015532
172;wait;10;4.82162e-05;2.1222e-05;0.000125607
172;boundary;10;0.00480042;0.00383552;0.005925
172;calc iter;10;0.021677;0.0195026;0.0244828
172;calc total;1;0.218894;0.218894;0.218894
172;total;1;13.3086;13.3086;13.3086
220;initialize;1;12.4932;12.4932;12.4932
220;async;10;0.0024362;0.0013953;0.00482473
220;inner;10;0.0142157;0.0136906;0.0153622
220;wait;10;4.59635e-05;2.1158e-05;0.000136969
220;boundary;10;0.00507255;0.00388055;0.00581896
220;calc iter;10;0.0217721;0.0194468;0.0240011
220;calc total;1;0.218891;0.218891;0.218891
220;total;1;13.0481;13.0481;13.0481
149;initialize;1;12.6955;12.6955;12.6955
149;async;10;0.00194355;0.00108251;0.00382128
149;inner;10;0.0145424;0.0141362;0.0154446
149;wait;10;6.12228e-05;2.3078e-05;0.000171522
149;boundary;10;0.00508039;0.00473365;0.00541118
149;calc iter;10;0.0216289;0.0212559;0.0229224
149;calc total;1;0.218884;0.218884;0.218884
149;total;1;13.2495;13.2495;13.2495
173;initialize;1;12.7538;12.7538;12.7538
173;async;10;0.00211178;0.00113995;0.00424866
173;inner;10;0.0146516;0.0138303;0.0152905
173;wait;10;5.21984e-05;2.4707e-05;0.000149014
173;boundary;10;0.00480171;0.00424791;0.00554939
173;calc iter;10;0.0216185;0.0207653;0.0224933
173;calc total;1;0.218888;0.218888;0.218888
173;total;1;13.3082;13.3082;13.3082
221;initialize;1;12.4932;12.4932;12.4932
221;async;10;0.0026064;0.00132742;0.00423053
221;inner;10;0.0143048;0.0139195;0.0152832
221;wait;10;4.95164e-05;2.2858e-05;0.000149867
221;boundary;10;0.00474816;0.00402031;0.00514932
221;calc iter;10;0.02171;0.0210595;0.0233191
221;calc total;1;0.218885;0.218885;0.218885
221;total;1;13.0482;13.0482;13.0482
150;initialize;1;12.6955;12.6955;12.6955
150;async;10;0.00155101;0.000780565;0.00223294
150;inner;10;0.0143343;0.0137748;0.0155119
150;wait;10;5.88313e-05;3.0411e-05;0.000139334
150;boundary;10;0.00556583;0.00470344;0.00646014
150;calc iter;10;0.0215115;0.0207016;0.0220004
150;calc total;1;0.218895;0.218895;0.218895
150;total;1;13.2494;13.2494;13.2494
174;initialize;1;12.7539;12.7539;12.7539
174;async;10;0.00192924;0.00145694;0.00320272
174;inner;10;0.0146991;0.0141798;0.0153448
174;wait;10;4.48761e-05;2.2103e-05;0.000144241
174;boundary;10;0.00482376;0.00470558;0.00495679
174;calc iter;10;0.0214982;0.0208471;0.0227154
174;calc total;1;0.218897;0.218897;0.218897
174;total;1;13.3084;13.3084;13.3084
222;initialize;1;12.4931;12.4931;12.4931
222;async;10;0.00194178;0.00126595;0.00270051
222;inner;10;0.0143642;0.0140052;0.0152938
222;wait;10;5.29416e-05;2.3042e-05;0.000134028
222;boundary;10;0.00521761;0.0048008;0.0057862
222;calc iter;10;0.0215778;0.0211696;0.0221765
222;calc total;1;0.218892;0.218892;0.218892
222;total;1;13.048;13.048;13.048
151;initialize;1;12.6957;12.6957;12.6957
151;async;10;0.000917081;0.000494392;0.00196453
151;inner;10;0.0146178;0.0136895;0.0165605
151;wait;10;5.51932e-05;2.6019e-05;0.000112285
151;boundary;10;0.00587986;0.00469098;0.00681226
151;calc iter;10;0.0214712;0.0203906;0.0229082
151;calc total;1;0.218885;0.218885;0.218885
151;total;1;13.2496;13.2496;13.2496
175;initialize;1;12.754;12.754;12.754
175;async;10;0.00153269;0.00076404;0.00224122
175;inner;10;0.0148401;0.0140765;0.0154055
175;wait;10;6.62537e-05;3.1389e-05;0.000197958
175;boundary;10;0.00497008;0.00454748;0.00582658
175;calc iter;10;0.0214106;0.0207547;0.0221807
175;calc total;1;0.21889;0.21889;0.21889
175;total;1;13.3085;13.3085;13.3085
223;initialize;1;12.4933;12.4933;12.4933
223;async;10;0.00123127;0.000854401;0.00177677
223;inner;10;0.0140468;0.0135762;0.0152444
223;wait;10;8.28635e-05;4.1765e-05;0.000247631
223;boundary;10;0.00607482;0.00488259;0.00643427
223;calc iter;10;0.0214374;0.0211;0.0221086
223;calc total;1;0.218887;0.218887;0.218887
223;total;1;13.0482;13.0482;13.0482
152;initialize;1;12.6955;12.6955;12.6955
152;async;10;0.00200791;0.00106622;0.00330371
152;inner;10;0.0145118;0.0140833;0.0153828
152;wait;10;6.24949e-05;2.125e-05;0.000202797
152;boundary;10;0.00500655;0.0047422;0.0054017
152;calc iter;10;0.02159;0.0208509;0.022733
152;calc total;1;0.218897;0.218897;0.218897
152;total;1;13.2495;13.2495;13.2495
176;initialize;1;12.754;12.754;12.754
176;async;10;0.00130562;0.000954946;0.00174048
176;inner;10;0.0149092;0.013996;0.0154964
176;wait;10;6.09415e-05;3.7933e-05;0.000171476
176;boundary;10;0.00509617;0.00484374;0.00591687
176;calc iter;10;0.021373;0.0209137;0.0216842
176;calc total;1;0.218891;0.218891;0.218891
176;total;1;13.3085;13.3085;13.3085
224;initialize;1;12.4932;12.4932;12.4932
224;async;10;0.00163448;0.000837396;0.00334511
224;inner;10;0.0146243;0.014285;0.0154645
224;wait;10;4.96119e-05;2.3211e-05;0.000140022
224;boundary;10;0.00521685;0.00474422;0.00590409
224;calc iter;10;0.0215265;0.020575;0.0233091
224;calc total;1;0.218887;0.218887;0.218887
224;total;1;13.0481;13.0481;13.0481
153;initialize;1;12.6955;12.6955;12.6955
153;async;10;0.00214786;0.00135707;0.00308408
153;inner;10;0.0144884;0.0140877;0.0154184
153;wait;10;4.71859e-05;2.1982e-05;0.000190019
153;boundary;10;0.00495244;0.00474164;0.00543746
153;calc iter;10;0.0216371;0.0210404;0.0225482
153;calc total;1;0.218887;0.218887;0.218887
153;total;1;13.2494;13.2494;13.2494
177;initialize;1;12.7536;12.7536;12.7536
177;async;10;0.00149719;0.00117961;0.00214328
177;inner;10;0.0150109;0.0143467;0.0155931
177;wait;10;4.97442e-05;2.6117e-05;0.000127603
177;boundary;10;0.00486845;0.00462698;0.00542288
177;calc iter;10;0.0214273;0.0210551;0.0222058
177;calc total;1;0.218888;0.218888;0.218888
177;total;1;13.3081;13.3081;13.3081
225;initialize;1;12.484;12.484;12.484
225;async;10;0.00175842;0.0011226;0.00258196
225;inner;10;0.0146874;0.0142657;0.0158783
225;wait;10;4.30362e-05;2.4374e-05;0.000114071
225;boundary;10;0.00505087;0.00470508;0.00553522
225;calc iter;10;0.0215407;0.0206863;0.0231176
225;calc total;1;0.218881;0.218881;0.218881
225;total;1;13.0389;13.0389;13.0389
154;initialize;1;12.6955;12.6955;12.6955
154;async;10;0.00195659;0.00115975;0.00329811
154;inner;10;0.0147511;0.014336;0.0156858
154;wait;10;4.52342e-05;2.2616e-05;0.00012812
154;boundary;10;0.00493192;0.00459038;0.00509939
154;calc iter;10;0.0216861;0.0211724;0.0229301
154;calc total;1;0.218896;0.218896;0.218896
154;total;1;13.2494;13.2494;13.2494
178;initialize;1;12.7454;12.7454;12.7454
178;async;10;0.00106689;0.000767505;0.00161414
178;inner;10;0.015423;0.0146521;0.0160898
178;wait;10;4.33603e-05;2.434e-05;0.000122668
178;boundary;10;0.00490993;0.00460466;0.00522603
178;calc iter;10;0.0214444;0.0207467;0.0228904
178;calc total;1;0.218893;0.218893;0.218893
178;total;1;13.2999;13.2999;13.2999
226;initialize;1;12.4932;12.4932;12.4932
226;async;10;0.00205837;0.00112323;0.00438745
226;inner;10;0.0145076;0.0141164;0.0154718
226;wait;10;4.38597e-05;2.4603e-05;0.000123059
226;boundary;10;0.00493741;0.00461571;0.00539473
226;calc iter;10;0.0215483;0.0206082;0.0235506
226;calc total;1;0.218888;0.218888;0.218888
226;total;1;13.0481;13.0481;13.0481
155;initialize;1;12.6955;12.6955;12.6955
155;async;10;0.00200433;0.00119831;0.00332179
155;inner;10;0.0148108;0.0142421;0.0157799
155;wait;10;4.79314e-05;2.2034e-05;0.000160384
155;boundary;10;0.00489753;0.00421105;0.00530267
155;calc iter;10;0.0217618;0.0210609;0.0226433
155;calc total;1;0.218887;0.218887;0.218887
155;total;1;13.2495;13.2495;13.2495
179;initialize;1;12.7539;12.7539;12.7539
179;async;10;0.00138331;0.000791953;0.00188739
179;inner;10;0.0151583;0.014441;0.0156656
179;wait;10;5.2117e-05;2.9345e-05;0.000132455
179;boundary;10;0.00485066;0.0046637;0.00531236
179;calc iter;10;0.0214457;0.0207908;0.0222192
179;calc total;1;0.218889;0.218889;0.218889
179;total;1;13.3084;13.3084;13.3084
227;initialize;1;12.4819;12.4819;12.4819
227;async;10;0.00234343;0.00145763;0.0045848
227;inner;10;0.0142989;0.013907;0.0152213
227;wait;10;4.66405e-05;2.3442e-05;0.000134753
227;boundary;10;0.00497231;0.00478647;0.00556428
227;calc iter;10;0.0216626;0.0209677;0.0236066
227;calc total;1;0.218879;0.218879;0.218879
227;total;1;13.0368;13.0368;13.0368
156;initialize;1;12.6954;12.6954;12.6954
156;async;10;0.00221693;0.0010676;0.00463905
156;inner;10;0.0144522;0.0136295;0.0154235
156;wait;10;5.10682e-05;2.2695e-05;0.000148087
156;boundary;10;0.00503172;0.00380336;0.00564017
156;calc iter;10;0.0217532;0.0199709;0.0239058
156;calc total;1;0.218897;0.218897;0.218897
156;total;1;13.2494;13.2494;13.2494
180;initialize;1;12.75;12.75;12.75
180;async;10;0.00227939;0.0013004;0.0043813
180;inner;10;0.0144049;0.01368;0.0151997
180;wait;10;4.93521e-05;2.3484e-05;0.000155164
180;boundary;10;0.00480463;0.00380374;0.00516824
180;calc iter;10;0.0215394;0.0207011;0.0226545
180;calc total;1;0.218896;0.218896;0.218896
180;total;1;13.3045;13.3045;13.3045
228;initialize;1;12.4932;12.4932;12.4932
228;async;10;0.00200145;0.00112577;0.00316366
228;inner;10;0.0146931;0.0140949;0.0155192
228;wait;10;4.52534e-05;2.2657e-05;0.000143319
228;boundary;10;0.00490847;0.00402102;0.00542399
228;calc iter;10;0.0216496;0.0197862;0.0227886
228;calc total;1;0.218888;0.218888;0.218888
228;total;1;13.0481;13.0481;13.0481
157;initialize;1;12.6954;12.6954;12.6954
157;async;10;0.00206381;0.00107664;0.00290252
157;inner;10;0.0147308;0.0141163;0.0154945
157;wait;10;5.31048e-05;2.2712e-05;0.00015615
157;boundary;10;0.00483408;0.00436583;0.00523236
157;calc iter;10;0.0216833;0.021234;0.0225257
157;calc total;1;0.218887;0.218887;0.218887
157;total;1;13.2494;13.2494;13.2494
181;initialize;1;12.7541;12.7541;12.7541
181;async;10;0.0021438;0.00140552;0.00321859
181;inner;10;0.014321;0.013941;0.0151304
181;wait;10;4.32507e-05;2.2172e-05;0.000135465
181;boundary;10;0.0049324;0.00459064;0.00510608
181;calc iter;10;0.0214421;0.0204694;0.0225615
181;calc total;1;0.218887;0.218887;0.218887
181;total;1;13.3085;13.3085;13.3085
229;initialize;1;12.4932;12.4932;12.4932
229;async;10;0.00212449;0.00154569;0.0037743
229;inner;10;0.0144523;0.0139874;0.0153605
229;wait;10;4.67081e-05;2.1151e-05;0.000162953
229;boundary;10;0.00497225;0.00457805;0.00529116
229;calc iter;10;0.0215971;0.0208245;0.0236175
229;calc total;1;0.218883;0.218883;0.218883
229;total;1;13.0481;13.0481;13.0481
158;initialize;1;12.6954;12.6954;12.6954
158;async;10;0.00145892;0.00101787;0.00204423
158;inner;10;0.0145934;0.0141282;0.0154875
158;wait;10;6.73721e-05;3.9236e-05;0.000164045
158;boundary;10;0.00542045;0.00482507;0.00578517
158;calc iter;10;0.0215411;0.0211353;0.0218583
158;calc total;1;0.218899;0.218899;0.218899
158;total;1;13.2494;13.2494;13.2494
182;initialize;1;12.7538;12.7538;12.7538
182;async;10;0.0021274;0.00161082;0.00284813
182;inner;10;0.0142386;0.0139319;0.0152502
182;wait;10;4.71809e-05;2.2666e-05;0.000182144
182;boundary;10;0.00503239;0.00450987;0.00538733
182;calc iter;10;0.0214473;0.0202858;0.0226353
182;calc total;1;0.218893;0.218893;0.218893
182;total;1;13.3083;13.3083;13.3083
159;initialize;1;12.6955;12.6955;12.6955
159;async;10;0.00108153;0.0004587;0.00245233
159;inner;10;0.0143998;0.0137744;0.0154795
159;wait;10;6.99888e-05;2.6027e-05;0.000194808
159;boundary;10;0.0058867;0.00486949;0.00656593
159;calc iter;10;0.021439;0.0206551;0.0222478
159;calc total;1;0.218888;0.218888;0.218888
159;total;1;13.2495;13.2495;13.2495
183;initialize;1;12.7541;12.7541;12.7541
183;async;10;0.00200775;0.000890748;0.00292575
183;inner;10;0.0144818;0.0142197;0.0149783
183;wait;10;4.80022e-05;2.1733e-05;0.00016975
183;boundary;10;0.00486386;0.00472631;0.0050703
183;calc iter;10;0.0214029;0.0209058;0.0223992
183;calc total;1;0.218888;0.218888;0.218888
183;total;1;13.3085;13.3085;13.3085
160;initialize;1;12.6955;12.6955;12.6955
160;async;10;0.00219689;0.00110045;0.00352737
160;inner;10;0.0145874;0.0140535;0.0154268
160;wait;10;4.38646e-05;2.0014e-05;0.000157262
160;boundary;10;0.00481816;0.00459572;0.00518781
160;calc iter;10;0.0216481;0.0206412;0.0231188
160;calc total;1;0.218888;0.218888;0.218888
160;total;1;13.2495;13.2495;13.2495
184;initialize;1;12.754;12.754;12.754
184;async;10;0.00160507;0.000970402;0.002398
184;inner;10;0.014328;0.0139524;0.0149408
184;wait;10;6.04864e-05;2.4201e-05;0.000132397
184;boundary;10;0.00524381;0.00467308;0.00551335
184;calc iter;10;0.0212387;0.0207186;0.0218413
184;calc total;1;0.218891;0.218891;0.218891
184;total;1;13.3085;13.3085;13.3085
161;initialize;1;12.6954;12.6954;12.6954
161;async;10;0.0019957;0.00107112;0.00300498
161;inner;10;0.0146645;0.0141899;0.0155949
161;wait;10;4.27127e-05;2.3965e-05;0.000128822
161;boundary;10;0.00496456;0.00435776;0.00547501
161;calc iter;10;0.0216687;0.0204937;0.0234124
161;calc total;1;0.218883;0.218883;0.218883
161;total;1;13.2494;13.2494;13.2494
185;initialize;1;12.754;12.754;12.754
185;async;10;0.00166437;0.000975114;0.00236024
185;inner;10;0.014606;0.0143234;0.0151962
185;wait;10;5.37564e-05;3.3906e-05;0.000124112
185;boundary;10;0.0049404;0.0047053;0.00516625
185;calc iter;10;0.0212654;0.0207196;0.0218043
185;calc total;1;0.218886;0.218886;0.218886
185;total;1;13.3085;13.3085;13.3085
162;initialize;1;12.6954;12.6954;12.6954
162;async;10;0.00203933;0.0014169;0.00276174
162;inner;10;0.0146343;0.0141145;0.0154183
162;wait;10;5.3434e-05;2.7416e-05;0.000168892
162;boundary;10;0.0048398;0.00470661;0.00504012
162;calc iter;10;0.0215679;0.0209634;0.0224367
162;calc total;1;0.218895;0.218895;0.218895
162;total;1;13.2494;13.2494;13.2494
186;initialize;1;12.7512;12.7512;12.7512
186;async;10;0.00197135;0.00133317;0.00242804
186;inner;10;0.0145296;0.0143259;0.0150843
186;wait;10;4.64066e-05;2.897e-05;0.000138064
186;boundary;10;0.00475343;0.00452976;0.00490033
186;calc iter;10;0.0213016;0.0210121;0.0216903
186;calc total;1;0.218892;0.218892;0.218892
186;total;1;13.3057;13.3057;13.3057
163;initialize;1;12.6955;12.6955;12.6955
163;async;10;0.00189182;0.00119692;0.00365607
163;inner;10;0.014698;0.0142025;0.0155366
163;wait;10;5.10902e-05;2.5557e-05;0.000137805
163;boundary;10;0.00494249;0.00462795;0.00536608
163;calc iter;10;0.0215843;0.0208942;0.0231213
163;calc total;1;0.218881;0.218881;0.218881
163;total;1;13.2495;13.2495;13.2495
187;initialize;1;12.7538;12.7538;12.7538
187;async;10;0.0017774;0.0012618;0.00245223
187;inner;10;0.0145178;0.0142728;0.0152431
187;wait;10;5.0639e-05;3.4077e-05;0.000108487
187;boundary;10;0.00494787;0.00471586;0.00517819
187;calc iter;10;0.0212947;0.0208026;0.0217245
187;calc total;1;0.218887;0.218887;0.218887
187;total;1;13.3083;13.3083;13.3083
164;initialize;1;12.6955;12.6955;12.6955
164;async;10;0.00212188;0.000924641;0.00397006
164;inner;10;0.014739;0.0140112;0.0155591
164;wait;10;4.68215e-05;2.4338e-05;0.000130308
164;boundary;10;0.00480564;0.00412961;0.00529209
164;calc iter;10;0.0217147;0.0207559;0.0226671
164;calc total;1;0.218891;0.218891;0.218891
164;total;1;13.2494;13.2494;13.2494
188;initialize;1;12.7541;12.7541;12.7541
188;async;10;0.00159963;0.000950932;0.00280483
188;inner;10;0.0144465;0.0137156;0.0151661
188;wait;10;5.63157e-05;3.1432e-05;0.000139252
188;boundary;10;0.00519045;0.00463863;0.00643716
188;calc iter;10;0.0212944;0.0207461;0.0223083
188;calc total;1;0.218893;0.218893;0.218893
188;total;1;13.3085;13.3085;13.3085
165;initialize;1;12.6955;12.6955;12.6955
165;async;10;0.001866;0.000920383;0.00325144
165;inner;10;0.0146869;0.0141394;0.0155327
165;wait;10;4.76973e-05;2.3628e-05;0.000143172
165;boundary;10;0.00492626;0.00464752;0.00535412
165;calc iter;10;0.0215279;0.0204506;0.0230823
165;calc total;1;0.218886;0.218886;0.218886
165;total;1;13.2495;13.2495;13.2495
189;initialize;1;12.7538;12.7538;12.7538
189;async;10;0.00187515;0.00108885;0.00275174
189;inner;10;0.0145112;0.014201;0.0151508
189;wait;10;5.40196e-05;2.8731e-05;0.000139554
189;boundary;10;0.0048775;0.00458427;0.0055042
189;calc iter;10;0.021319;0.0209168;0.0221501
189;calc total;1;0.218886;0.218886;0.218886
189;total;1;13.3083;13.3083;13.3083
166;initialize;1;12.6955;12.6955;12.6955
166;async;10;0.00166566;0.000899875;0.00251404
166;inner;10;0.0147175;0.0140406;0.0156601
166;wait;10;5.25604e-05;2.9257e-05;0.000133962
166;boundary;10;0.00506442;0.00474209;0.00567378
166;calc iter;10;0.0215012;0.0208596;0.0222458
166;calc total;1;0.218896;0.218896;0.218896
166;total;1;13.2494;13.2494;13.2494
190;initialize;1;12.7541;12.7541;12.7541
190;async;10;0.00189016;0.000973186;0.00256903
190;inner;10;0.0146622;0.014438;0.0152852
190;wait;10;4.27666e-05;2.4292e-05;0.000112242
190;boundary;10;0.00475751;0.00464101;0.0049551
190;calc iter;10;0.021354;0.0209151;0.0218892
190;calc total;1;0.218895;0.218895;0.218895
190;total;1;13.3085;13.3085;13.3085
167;initialize;1;12.6955;12.6955;12.6955
167;async;10;0.00117856;0.000847076;0.00163519
167;inner;10;0.0145356;0.0139728;0.0154391
167;wait;10;8.04623e-05;4.1542e-05;0.000255393
167;boundary;10;0.00566405;0.00486629;0.00606318
167;calc iter;10;0.0214599;0.0209262;0.0217962
167;calc total;1;0.218886;0.218886;0.218886
167;total;1;13.2495;13.2495;13.2495
191;initialize;1;12.754;12.754;12.754
191;async;10;0.00168403;0.00082695;0.00245712
191;inner;10;0.0140855;0.0137254;0.0148408
191;wait;10;7.68313e-05;4.1067e-05;0.00023889
191;boundary;10;0.00540262;0.00481125;0.0060737
191;calc iter;10;0.0212504;0.0207206;0.0220774
191;calc total;1;0.218891;0.218891;0.218891
191;total;1;13.3085;13.3085;13.3085
192;initialize;1;12.7941;12.7941;12.7941
192;async;10;0.0016623;0.00104194;0.00289372
192;inner;10;0.0143915;0.0138066;0.0154172
192;wait;10;5.21043e-05;2.2229e-05;0.000157785
192;boundary;10;0.00526371;0.00474445;0.00608432
192;calc iter;10;0.0213711;0.0205628;0.0221623
192;calc total;1;0.218866;0.218866;0.218866
192;total;1;13.3436;13.3436;13.3436
193;initialize;1;12.7942;12.7942;12.7942
193;async;10;0.00177173;0.000967211;0.00317415
193;inner;10;0.0144103;0.0138238;0.0154647
193;wait;10;4.2862e-05;2.2044e-05;0.000131819
193;boundary;10;0.00514893;0.0047198;0.00600496
193;calc iter;10;0.0213754;0.0204474;0.0225327
193;calc total;1;0.218857;0.218857;0.218857
193;total;1;13.3436;13.3436;13.3436
194;initialize;1;12.7941;12.7941;12.7941
194;async;10;0.00222759;0.000981379;0.0051022
194;inner;10;0.0143812;0.0138476;0.0154067
194;wait;10;4.14501e-05;2.1705e-05;0.000127951
194;boundary;10;0.00495859;0.00417222;0.00542413
194;calc iter;10;0.0216104;0.0204126;0.0235313
194;calc total;1;0.218866;0.218866;0.218866
194;total;1;13.3435;13.3435;13.3435
195;initialize;1;12.7941;12.7941;12.7941
195;async;10;0.00220521;0.000987744;0.00472451
195;inner;10;0.0143827;0.0135382;0.0158441
195;wait;10;3.80468e-05;2.2897e-05;0.000102948
195;boundary;10;0.00499959;0.00395577;0.00554933
195;calc iter;10;0.0216268;0.0197921;0.0237153
195;calc total;1;0.218858;0.218858;0.218858
195;total;1;13.3435;13.3435;13.3435
196;initialize;1;12.7942;12.7942;12.7942
196;async;10;0.00226033;0.00113242;0.00512087
196;inner;10;0.0142832;0.0134985;0.0153041
196;wait;10;4.41784e-05;2.1816e-05;0.000127057
196;boundary;10;0.00497478;0.00427235;0.005855
196;calc iter;10;0.0215641;0.0196715;0.0244983
196;calc total;1;0.218858;0.218858;0.218858
196;total;1;13.3436;13.3436;13.3436
197;initialize;1;12.7948;12.7948;12.7948
197;async;10;0.00187813;0.000796461;0.00520798
197;inner;10;0.0143613;0.0137559;0.0155314
197;wait;10;5.21073e-05;2.5408e-05;0.000123425
197;boundary;10;0.00523824;0.0044612;0.00579881
197;calc iter;10;0.0215309;0.0202042;0.0240326
197;calc total;1;0.218851;0.218851;0.218851
197;total;1;13.3443;13.3443;13.3443
198;initialize;1;12.7941;12.7941;12.7941
198;async;10;0.00138476;0.000774694;0.00395483
198;inner;10;0.0143428;0.0137321;0.015538
198;wait;10;5.74584e-05;4.082e-05;0.000106571
198;boundary;10;0.00568247;0.00462056;0.00633433
198;calc iter;10;0.0214686;0.0208544;0.023007
198;calc total;1;0.218859;0.218859;0.218859
198;total;1;13.3435;13.3435;13.3435
199;initialize;1;12.7942;12.7942;12.7942
199;async;10;0.000886187;0.000617356;0.00131092
199;inner;10;0.0139452;0.0131276;0.0152045
199;wait;10;7.72955e-05;4.118e-05;0.000171627
199;boundary;10;0.00635844;0.00486019;0.00705816
199;calc iter;10;0.0212685;0.0207796;0.0218709
199;calc total;1;0.218853;0.218853;0.218853
199;total;1;13.3436;13.3436;13.3436
200;initialize;1;12.7945;12.7945;12.7945
200;async;10;0.00161113;0.000851668;0.00370146
200;inner;10;0.0144042;0.0136971;0.0153978
200;wait;10;5.74132e-05;2.315e-05;0.000195394
200;boundary;10;0.00527254;0.00476994;0.00641242
200;calc iter;10;0.0213466;0.0202748;0.0230967
200;calc total;1;0.218901;0.218901;0.218901
200;total;1;13.344;13.344;13.344
201;initialize;1;12.7941;12.7941;12.7941
201;async;10;0.00186079;0.000852925;0.00379811
201;inner;10;0.014541;0.0139375;0.015629
201;wait;10;4.92783e-05;2.3448e-05;0.000165091
201;boundary;10;0.00504774;0.00464327;0.0056074
201;calc iter;10;0.0215001;0.0203217;0.0228698
201;calc total;1;0.21889;0.21889;0.21889
201;total;1;13.3435;13.3435;13.3435
202;initialize;1;12.7948;12.7948;12.7948
202;async;10;0.00195931;0.00105421;0.00460441
202;inner;10;0.0145494;0.0139289;0.0154557
202;wait;10;4.7466e-05;2.3368e-05;0.000119494
202;boundary;10;0.0049559;0.00471112;0.00518604
202;calc iter;10;0.0215131;0.0199613;0.0236353
202;calc total;1;0.218898;0.218898;0.218898
202;total;1;13.3443;13.3443;13.3443
203;initialize;1;12.7942;12.7942;12.7942
203;async;10;0.00214284;0.00118545;0.00499821
203;inner;10;0.0143604;0.0135923;0.0154163
203;wait;10;4.85911e-05;2.4282e-05;0.000129456
203;boundary;10;0.00498246;0.00428116;0.00568894
203;calc iter;10;0.0215358;0.0200644;0.0243121
203;calc total;1;0.218889;0.218889;0.218889
203;total;1;13.3436;13.3436;13.3436
204;initialize;1;12.794;12.794;12.794
204;async;10;0.00219292;0.000928527;0.00452385
204;inner;10;0.0145264;0.0138026;0.0155561
204;wait;10;4.46813e-05;2.1997e-05;0.00013068
204;boundary;10;0.00494923;0.00378185;0.00547675
204;calc iter;10;0.0217143;0.0204635;0.0238808
204;calc total;1;0.218895;0.218895;0.218895
204;total;1;13.3435;13.3435;13.3435
205;initialize;1;12.7941;12.7941;12.7941
205;async;10;0.00199445;0.00115831;0.00471487
205;inner;10;0.014432;0.01384;0.0154223
205;wait;10;4.89874e-05;2.4038e-05;0.000141689
205;boundary;10;0.00508295;0.00486646;0.00538884
205;calc iter;10;0.0215595;0.0208035;0.0234821
205;calc total;1;0.218891;0.218891;0.218891
205;total;1;13.3435;13.3435;13.3435
206;initialize;1;12.7943;12.7943;12.7943
206;async;10;0.00139048;0.000763441;0.00337056
206;inner;10;0.0145292;0.0138237;0.015547
206;wait;10;5.49624e-05;3.0695e-05;0.000134595
206;boundary;10;0.00548341;0.00487652;0.00632869
206;calc iter;10;0.021459;0.0207585;0.0229287
206;calc total;1;0.218897;0.218897;0.218897
206;total;1;13.3438;13.3438;13.3438
207;initialize;1;12.7941;12.7941;12.7941
207;async;10;0.00134828;0.000814086;0.002443
207;inner;10;0.0139363;0.0130264;0.015052
207;wait;10;7.80552e-05;4.4442e-05;0.000265888
207;boundary;10;0.006015;0.00501993;0.00718154
207;calc iter;10;0.0213788;0.0206063;0.0220389
207;calc total;1;0.21889;0.21889;0.21889
207;total;1;13.3436;13.3436;13.3436
208;initialize;1;12.7942;12.7942;12.7942
208;async;10;0.00187111;0.00100644;0.00423294
208;inner;10;0.0141504;0.0135955;0.0150532
208;wait;10;6.42165e-05;2.4387e-05;0.000190672
208;boundary;10;0.00531911;0.00487866;0.00596306
208;calc iter;10;0.0214063;0.0203024;0.0236363
208;calc total;1;0.218861;0.218861;0.218861
208;total;1;13.3436;13.3436;13.3436
209;initialize;1;12.7941;12.7941;12.7941
209;async;10;0.00207556;0.00143089;0.00390455
209;inner;10;0.014073;0.0135959;0.0151322
209;wait;10;4.94645e-05;2.2648e-05;0.000169884
209;boundary;10;0.00524222;0.00465442;0.00580664
209;calc iter;10;0.0214415;0.020547;0.0235131
209;calc total;1;0.218854;0.218854;0.218854
209;total;1;13.3435;13.3435;13.3435
210;initialize;1;12.7941;12.7941;12.7941
210;async;10;0.0022129;0.000947131;0.00488585
210;inner;10;0.0143487;0.0137557;0.0153111
210;wait;10;5.14223e-05;2.2773e-05;0.000167845
210;boundary;10;0.00494264;0.00467177;0.00534337
210;calc iter;10;0.0215568;0.0204521;0.0234443
210;calc total;1;0.218861;0.218861;0.218861
210;total;1;13.3435;13.3435;13.3435
211;initialize;1;12.7945;12.7945;12.7945
211;async;10;0.0023612;0.00126499;0.004714
211;inner;10;0.0144118;0.0136955;0.0153964
211;wait;10;4.81031e-05;2.2071e-05;0.000131131
211;boundary;10;0.00487431;0.00381972;0.005349
211;calc iter;10;0.0216965;0.020116;0.0238207
211;calc total;1;0.218855;0.218855;0.218855
211;total;1;13.344;13.344;13.344
212;initialize;1;12.7943;12.7943;12.7943
212;async;10;0.00201504;0.0010588;0.00384218
212;inner;10;0.0145203;0.0138014;0.0156166
212;wait;10;4.35661e-05;2.4142e-05;0.000127163
212;boundary;10;0.00517568;0.00368745;0.00629524
212;calc iter;10;0.021756;0.0193632;0.0242113
212;calc total;1;0.218857;0.218857;0.218857
212;total;1;13.3438;13.3438;13.3438
213;initialize;1;12.7943;12.7943;12.7943
213;async;10;0.0023114;0.00114893;0.00449695
213;inner;10;0.0144234;0.0136852;0.0154374
213;wait;10;4.43952e-05;2.3703e-05;0.000120224
213;boundary;10;0.00488748;0.00403888;0.00531312
213;calc iter;10;0.0216678;0.0202366;0.0235229
213;calc total;1;0.218848;0.218848;0.218848
213;total;1;13.3437;13.3437;13.3437
214;initialize;1;12.7942;12.7942;12.7942
214;async;10;0.00177125;0.000915567;0.00405871
214;inner;10;0.0144667;0.0138625;0.0154085
214;wait;10;5.55943e-05;2.9737e-05;0.000125459
214;boundary;10;0.00518967;0.0048122;0.00550587
214;calc iter;10;0.021484;0.0205853;0.023065
214;calc total;1;0.218861;0.218861;0.218861
214;total;1;13.3436;13.3436;13.3436
215;initialize;1;12.7941;12.7941;12.7941
215;async;10;0.0016915;0.00099247;0.00280401
215;inner;10;0.014106;0.0132965;0.0151452
215;wait;10;6.31432e-05;2.8108e-05;0.000154799
215;boundary;10;0.00549619;0.00491729;0.00649941
215;calc iter;10;0.021358;0.0206819;0.0222848
215;calc total;1;0.218849;0.218849;0.218849
215;total;1;13.3435;13.3435;13.3435
240;initialize;1;12.3425;12.3425;12.3425
240;async;10;0.00167911;0.000803393;0.00434798
240;inner;10;0.0144237;0.0138813;0.0152063
240;wait;10;5.44934e-05;2.2409e-05;0.000148628
240;boundary;10;0.00508757;0.00467541;0.00560462
240;calc iter;10;0.021246;0.020223;0.0233013
240;calc total;1;0.218892;0.218892;0.218892
240;total;1;12.8877;12.8877;12.8877
230;initialize;1;12.4932;12.4932;12.4932
230;async;10;0.00170641;0.00107549;0.00254375
230;inner;10;0.0148289;0.0142437;0.0155652
230;wait;10;4.5279e-05;2.4764e-05;0.000124138
230;boundary;10;0.00490839;0.00457264;0.0054582
230;calc iter;10;0.02149;0.0208147;0.0223112
230;calc total;1;0.21889;0.21889;0.21889
230;total;1;13.0481;13.0481;13.0481
264;initialize;1;12.2603;12.2603;12.2603
264;async;10;0.00159271;0.00057985;0.00307872
264;inner;10;0.0144166;0.0136718;0.0153669
264;wait;10;5.83809e-05;2.7121e-05;0.000158145
264;boundary;10;0.00532515;0.00470292;0.00641905
264;calc iter;10;0.0213939;0.0207282;0.0227861
264;calc total;1;0.218901;0.218901;0.218901
264;total;1;12.8145;12.8145;12.8145
288;initialize;1;12.7816;12.7816;12.7816
288;async;10;0.00140137;0.000554773;0.00321427
288;inner;10;0.0148995;0.0144864;0.0157201
288;wait;10;5.14201e-05;2.5141e-05;0.000131039
288;boundary;10;0.00518738;0.00481369;0.00600429
288;calc iter;10;0.021541;0.0209207;0.0229573
288;calc total;1;0.218892;0.218892;0.218892
288;total;1;13.3354;13.3354;13.3354
312;initialize;1;12.8313;12.8313;12.8313
312;async;10;0.00149084;0.000406283;0.00397757
312;inner;10;0.014313;0.013133;0.0163642
312;wait;10;3.61689e-05;2.3894e-05;7.4779e-05
312;boundary;10;0.00533031;0.004875;0.00574938
312;calc iter;10;0.0211718;0.0201045;0.0232062
312;calc total;1;0.218896;0.218896;0.218896
312;total;1;13.3829;13.3829;13.3829
241;initialize;1;12.3427;12.3427;12.3427
241;async;10;0.00162846;0.00105237;0.00309178
241;inner;10;0.0145104;0.0139247;0.0154388
241;wait;10;5.03932e-05;2.387e-05;0.000120721
241;boundary;10;0.00504665;0.0046107;0.00534249
241;calc iter;10;0.0212369;0.0204904;0.0224281
241;calc total;1;0.218885;0.218885;0.218885
241;total;1;12.8879;12.8879;12.8879
231;initialize;1;12.4932;12.4932;12.4932
231;async;10;0.00144855;0.000928302;0.00214814
231;inner;10;0.0144989;0.0138456;0.0151957
231;wait;10;7.43014e-05;3.2769e-05;0.00024182
231;boundary;10;0.00540709;0.0049038;0.00614119
231;calc iter;10;0.0214303;0.0207916;0.0221509
231;calc total;1;0.218885;0.218885;0.218885
231;total;1;13.0481;13.0481;13.0481
265;initialize;1;12.257;12.257;12.257
265;async;10;0.00202285;0.00107499;0.00385052
265;inner;10;0.0141986;0.013727;0.0152041
265;wait;10;4.96071e-05;2.3866e-05;0.000152595
265;boundary;10;0.00513572;0.00463332;0.00586656
265;calc iter;10;0.0214084;0.0205645;0.0231714
265;calc total;1;0.218893;0.218893;0.218893
265;total;1;12.8111;12.8111;12.8111
289;initialize;1;12.7817;12.7817;12.7817
289;async;10;0.00187659;0.00114475;0.00413906
289;inner;10;0.0145545;0.0142421;0.0154277
289;wait;10;5.42584e-05;2.3578e-05;0.000172257
289;boundary;10;0.00506207;0.0048294;0.00557243
289;calc iter;10;0.0215489;0.0207035;0.0234878
289;calc total;1;0.21889;0.21889;0.21889
289;total;1;13.3355;13.3355;13.3355
313;initialize;1;12.8295;12.8295;12.8295
313;async;10;0.00182231;0.0010833;0.00264481
313;inner;10;0.0140876;0.0130266;0.0154378
313;wait;10;4.42437e-05;2.8064e-05;0.000112926
313;boundary;10;0.00516685;0.00478568;0.00572209
313;calc iter;10;0.0211222;0.0202819;0.0217154
313;calc total;1;0.218892;0.218892;0.218892
313;total;1;13.3811;13.3811;13.3811
242;initialize;1;12.3427;12.3427;12.3427
242;async;10;0.00182051;0.00136757;0.00253751
242;inner;10;0.0145032;0.0139372;0.0152866
242;wait;10;5.12967e-05;2.5706e-05;0.000150987
242;boundary;10;0.00490878;0.00452257;0.00514681
242;calc iter;10;0.021285;0.0206631;0.0216339
242;calc total;1;0.21889;0.21889;0.21889
242;total;1;12.8878;12.8878;12.8878
232;initialize;1;12.4932;12.4932;12.4932
232;async;10;0.00141043;0.000784048;0.00221902
232;inner;10;0.0145749;0.0139962;0.0152752
232;wait;10;6.0625e-05;2.9502e-05;0.000158138
232;boundary;10;0.00536577;0.0046823;0.00602613
232;calc iter;10;0.0214128;0.0208867;0.021988
232;calc total;1;0.218894;0.218894;0.218894
232;total;1;13.0481;13.0481;13.0481
266;initialize;1;12.2447;12.2447;12.2447
266;async;10;0.00212181;0.00114698;0.00474554
266;inner;10;0.0143032;0.0138085;0.0152523
266;wait;10;5.10868e-05;2.5302e-05;0.000127638
266;boundary;10;0.00505598;0.00465988;0.00561018
266;calc iter;10;0.0215331;0.0204306;0.0235702
266;calc total;1;0.2189;0.2189;0.2189
266;total;1;12.7988;12.7988;12.7988
290;initialize;1;12.7817;12.7817;12.7817
290;async;10;0.00197001;0.00114291;0.00422548
290;inner;10;0.0145563;0.0143053;0.0154074
290;wait;10;4.84931e-05;2.1414e-05;0.000144307
290;boundary;10;0.00504922;0.00458865;0.00569591
290;calc iter;10;0.0216253;0.0206144;0.0237546
290;calc total;1;0.218897;0.218897;0.218897
290;total;1;13.3355;13.3355;13.3355
314;initialize;1;12.8342;12.8342;12.8342
314;async;10;0.00165115;0.000994803;0.00245781
314;inner;10;0.014015;0.0129632;0.0154187
314;wait;10;5.27459e-05;3.2092e-05;0.00011226
314;boundary;10;0.00538812;0.00462791;0.00574249
314;calc iter;10;0.021108;0.0204319;0.0214268
314;calc total;1;0.218898;0.218898;0.218898
314;total;1;13.3858;13.3858;13.3858
243;initialize;1;12.3425;12.3425;12.3425
243;async;10;0.00218558;0.00116253;0.00558323
243;inner;10;0.0144569;0.0135058;0.0153255
243;wait;10;4.90974e-05;2.6082e-05;0.000125583
243;boundary;10;0.0048118;0.00373949;0.00547251
243;calc iter;10;0.0215049;0.0202525;0.02336
243;calc total;1;0.218887;0.218887;0.218887
243;total;1;12.8877;12.8877;12.8877
233;initialize;1;12.4932;12.4932;12.4932
233;async;10;0.00173448;0.00118218;0.00301814
233;inner;10;0.0144762;0.0139435;0.0151184
233;wait;10;5.97818e-05;2.6206e-05;0.000180443
233;boundary;10;0.00516457;0.0045581;0.00576078
233;calc iter;10;0.0214362;0.0211745;0.0222496
233;calc total;1;0.218886;0.218886;0.218886
233;total;1;13.0481;13.0481;13.0481
267;initialize;1;12.2604;12.2604;12.2604
267;async;10;0.00220319;0.00109397;0.00481308
267;inner;10;0.014328;0.0137004;0.0153781
267;wait;10;5.43265e-05;2.5032e-05;0.000120701
267;boundary;10;0.00501571;0.00413209;0.00594949
267;calc iter;10;0.0216027;0.0204745;0.0236349
267;calc total;1;0.218893;0.218893;0.218893
267;total;1;12.8144;12.8144;12.8144
291;initialize;1;12.7817;12.7817;12.7817
291;async;10;0.00190231;0.00143874;0.00279101
291;inner;10;0.014663;0.0142834;0.0156692
291;wait;10;3.91676e-05;2.0182e-05;0.000116076
291;boundary;10;0.00506136;0.00447938;0.00533506
291;calc iter;10;0.0216671;0.0206797;0.0231127
291;calc total;1;0.218889;0.218889;0.218889
291;total;1;13.3355;13.3355;13.3355
315;initialize;1;12.8273;12.8273;12.8273
315;async;10;0.00194484;0.000811456;0.00386147
315;inner;10;0.0140507;0.0130948;0.0153019
315;wait;10;4.49124e-05;2.5099e-05;0.000111407
315;boundary;10;0.00522567;0.00459405;0.00557969
315;calc iter;10;0.0212671;0.0204141;0.0225942
315;calc total;1;0.218891;0.218891;0.218891
315;total;1;13.3789;13.3789;13.3789
244;initialize;1;12.3425;12.3425;12.3425
244;async;10;0.00209583;0.00112197;0.00410066
244;inner;10;0.0144259;0.0135008;0.0154039
244;wait;10;4.46854e-05;2.3547e-05;0.000123521
244;boundary;10;0.0049437;0.00365836;0.00643353
244;calc iter;10;0.0215128;0.0190217;0.024511
244;calc total;1;0.218892;0.218892;0.218892
244;total;1;12.8877;12.8877;12.8877
234;initialize;1;12.4816;12.4816;12.4816
234;async;10;0.00169605;0.0010817;0.00421525
234;inner;10;0.0147952;0.0142202;0.0155222
234;wait;10;5.47222e-05;2.4829e-05;0.000139426
234;boundary;10;0.00508307;0.00423491;0.00566241
234;calc iter;10;0.0216302;0.0211016;0.0226966
234;calc total;1;0.218893;0.218893;0.218893
234;total;1;13.0365;13.0365;13.0365
268;initialize;1;12.2598;12.2598;12.2598
268;async;10;0.00255268;0.0014604;0.00444608
268;inner;10;0.014057;0.0134188;0.0152546
268;wait;10;4.83187e-05;2.2331e-05;0.000177082
268;boundary;10;0.00498518;0.00386761;0.00579872
268;calc iter;10;0.0216447;0.0198094;0.0238541
268;calc total;1;0.218898;0.218898;0.218898
268;total;1;12.8139;12.8139;12.8139
292;initialize;1;12.7817;12.7817;12.7817
292;async;10;0.00224485;0.00157587;0.00360197
292;inner;10;0.0144501;0.01406;0.0154117
292;wait;10;4.17333e-05;2.0398e-05;0.000146879
292;boundary;10;0.00495797;0.00425947;0.00529667
292;calc iter;10;0.0216963;0.0204685;0.0235345
292;calc total;1;0.218896;0.218896;0.218896
292;total;1;13.3355;13.3355;13.3355
316;initialize;1;12.8305;12.8305;12.8305
316;async;10;0.00189613;0.000981;0.00430252
316;inner;10;0.014113;0.0131444;0.0153609
316;wait;10;4.86646e-05;2.6449e-05;0.000119246
316;boundary;10;0.00519044;0.00446428;0.00562195
316;calc iter;10;0.0212496;0.0195748;0.0226879
316;calc total;1;0.2189;0.2189;0.2189
316;total;1;13.3822;13.3822;13.3822
245;initialize;1;12.3427;12.3427;12.3427
245;async;10;0.00212822;0.00125065;0.00453811
245;inner;10;0.0144123;0.0137471;0.0154071
245;wait;10;4.02481e-05;2.1841e-05;0.000119977
245;boundary;10;0.00487508;0.00389082;0.00551003
245;calc iter;10;0.0214574;0.020605;0.0228219
245;calc total;1;0.218885;0.218885;0.218885
245;total;1;12.8879;12.8879;12.8879
235;initialize;1;12.4851;12.4851;12.4851
235;async;10;0.00177328;0.000797539;0.00419795
235;inner;10;0.014963;0.0142822;0.0156685
235;wait;10;4.64384e-05;2.299e-05;0.000127578
235;boundary;10;0.00485097;0.00399088;0.00560608
269;initialize;1;12.2603;12.2603;12.2603
269;async;10;0.00220542;0.00133267;0.0039795
269;inner;10;0.0145109;0.0138989;0.0154873
269;wait;10;4.33511e-05;2.4237e-05;0.000121943
269;boundary;10;0.00481163;0.00432997;0.00513271
269;calc iter;10;0.0215725;0.020447;0.0228094
269;calc total;1;0.218894;0.218894;0.218894
269;total;1;12.8144;12.8144;12.8144
293;initialize;1;12.7818;12.7818;12.7818
293;async;10;0.00186539;0.00113972;0.00268625
293;inner;10;0.0146444;0.0140784;0.0159136
293;wait;10;4.38056e-05;2.1395e-05;0.000121496
293;boundary;10;0.00506613;0.004576;0.00570559
293;calc iter;10;0.0216208;0.0203876;0.0234964
293;calc total;1;0.21889;0.21889;0.21889
293;total;1;13.3355;13.3355;13.3355
317;initialize;1;12.8346;12.8346;12.8346
317;async;10;0.00175621;0.00100562;0.00382322
317;inner;10;0.013996;0.013091;0.0153369
317;wait;10;5.37888e-05;3.1651e-05;0.000126467
317;boundary;10;0.00538724;0.00463522;0.00592567
317;calc iter;10;0.0211943;0.0203836;0.0223469
317;calc total;1;0.218892;0.218892;0.218892
317;total;1;13.3862;13.3862;13.3862
246;initialize;1;12.3427;12.3427;12.3427
246;async;10;0.0016839;0.0011831;0.00241327
246;inner;10;0.0145095;0.0139426;0.0156221
246;wait;10;4.07862e-05;2.4118e-05;0.000116129
246;boundary;10;0.00509521;0.00458246;0.00560295
246;calc iter;10;0.021331;0.0203121;0.0228788
246;calc total;1;0.218891;0.218891;0.218891
246;total;1;12.8879;12.8879;12.8879
235;calc iter;10;0.021635;0.0196716;0.0238438
235;calc total;1;0.218886;0.218886;0.218886
235;total;1;13.04;13.04;13.04
270;initialize;1;12.2603;12.2603;12.2603
270;async;10;0.00188407;0.00131722;0.00357351
270;inner;10;0.014197;0.0137291;0.0152842
270;wait;10;6.03624e-05;3.3537e-05;0.000150233
270;boundary;10;0.00528408;0.00454551;0.00588986
270;calc iter;10;0.0214268;0.0206153;0.0226133
270;calc total;1;0.218901;0.218901;0.218901
270;total;1;12.8144;12.8144;12.8144
294;initialize;1;12.7819;12.7819;12.7819
294;async;10;0.00177825;0.000955186;0.00311353
294;inner;10;0.0143739;0.0139673;0.0152872
294;wait;10;5.30996e-05;2.6468e-05;0.000148654
294;boundary;10;0.00530553;0.00471522;0.00601474
294;calc iter;10;0.0215119;0.0207303;0.022619
294;calc total;1;0.218896;0.218896;0.218896
294;total;1;13.3356;13.3356;13.3356
318;initialize;1;12.8342;12.8342;12.8342
318;async;10;0.00170184;0.000980489;0.00254486
318;inner;10;0.01386;0.0127691;0.0152202
318;wait;10;6.63684e-05;3.0956e-05;0.000170203
318;boundary;10;0.00543312;0.00441556;0.00607316
318;calc iter;10;0.0210628;0.0201885;0.0219195
318;calc total;1;0.2189;0.2189;0.2189
318;total;1;13.3858;13.3858;13.3858
247;initialize;1;12.3427;12.3427;12.3427
247;async;10;0.00189691;0.000884415;0.00324821
247;inner;10;0.0144096;0.0138624;0.0151795
247;wait;10;5.51903e-05;2.416e-05;0.000247191
247;boundary;10;0.00487112;0.00466709;0.00521756
247;calc iter;10;0.0212339;0.0205363;0.0224812
247;calc total;1;0.218886;0.218886;0.218886
247;total;1;12.8879;12.8879;12.8879
236;initialize;1;12.4933;12.4933;12.4933
236;async;10;0.00202263;0.000967956;0.00383298
236;inner;10;0.0146201;0.0140025;0.0154032
236;wait;10;4.88394e-05;2.3594e-05;0.000135633
236;boundary;10;0.00494917;0.00423322;0.00568776
236;calc iter;10;0.0216422;0.0198351;0.0237418
236;calc total;1;0.218892;0.218892;0.218892
236;total;1;13.0482;13.0482;13.0482
271;initialize;1;12.2604;12.2604;12.2604
271;async;10;0.00152913;0.000897829;0.00281753
271;inner;10;0.0141074;0.0135082;0.015157
271;wait;10;8.5187e-05;3.6326e-05;0.000265795
271;boundary;10;0.00562509;0.00474056;0.00637925
271;calc iter;10;0.0213482;0.020657;0.0222014
271;calc total;1;0.218892;0.218892;0.218892
271;total;1;12.8145;12.8145;12.8145
295;initialize;1;12.7817;12.7817;12.7817
295;async;10;0.00117826;0.000589438;0.00254813
295;inner;10;0.014362;0.0138065;0.0154467
295;wait;10;7.16363e-05;3.7659e-05;0.000183449
295;boundary;10;0.00582212;0.00484907;0.00663476
295;calc iter;10;0.0214353;0.0209603;0.0224182
295;calc total;1;0.218892;0.218892;0.218892
295;total;1;13.3355;13.3355;13.3355
319;initialize;1;12.8343;12.8343;12.8343
319;async;10;0.00128362;0.000579445;0.0019979
319;inner;10;0.0135899;0.0123094;0.015145
319;wait;10;7.07881e-05;2.6972e-05;0.00017802
319;boundary;10;0.00605487;0.00489936;0.00672143
319;calc iter;10;0.021001;0.0204417;0.0218931
319;calc total;1;0.218894;0.218894;0.218894
319;total;1;13.3859;13.3859;13.3859
248;initialize;1;12.3426;12.3426;12.3426
248;async;10;0.00143579;0.00052439;0.00279192
248;inner;10;0.0145508;0.0139287;0.0153543
248;wait;10;4.76036e-05;2.5816e-05;0.000119927
248;boundary;10;0.00512181;0.00455329;0.00639739
248;calc iter;10;0.0211574;0.0201703;0.0223277
248;calc total;1;0.218892;0.218892;0.218892
248;total;1;12.8879;12.8879;12.8879
237;initialize;1;12.4837;12.4837;12.4837
237;async;10;0.00200424;0.000985566;0.00390826
237;inner;10;0.0147901;0.0142064;0.0154796
237;wait;10;4.44782e-05;2.3846e-05;0.000125591
237;boundary;10;0.00475219;0.00434785;0.00505256
237;calc iter;10;0.0215923;0.0203296;0.0231961
237;calc total;1;0.218885;0.218885;0.218885
237;total;1;13.0386;13.0386;13.0386
272;initialize;1;12.2457;12.2457;12.2457
272;async;10;0.00182068;0.000854202;0.00388343
272;inner;10;0.0141671;0.0135772;0.0151612
272;wait;10;5.30576e-05;2.5397e-05;0.000150719
272;boundary;10;0.00534814;0.0046727;0.00614009
272;calc iter;10;0.0213904;0.020382;0.0234067
272;calc total;1;0.218894;0.218894;0.218894
272;total;1;12.7998;12.7998;12.7998
296;initialize;1;12.7817;12.7817;12.7817
296;async;10;0.00125414;0.000799623;0.0026689
296;inner;10;0.014884;0.0145269;0.0157339
296;wait;10;5.132e-05;2.7066e-05;0.000120671
296;boundary;10;0.00530431;0.00480651;0.00576177
296;calc iter;10;0.021495;0.0208148;0.0224347
296;calc total;1;0.2189;0.2189;0.2189
296;total;1;13.3355;13.3355;13.3355
320;initialize;1;12.8343;12.8343;12.8343
320;async;10;0.00252368;0.00107314;0.00592925
320;inner;10;0.0140375;0.0127922;0.0154212
320;wait;10;3.93001e-05;2.2625e-05;0.000128181
320;boundary;10;0.00495048;0.00372039;0.00533543
320;calc iter;10;0.0215522;0.020909;0.0225537
320;calc total;1;0.218865;0.218865;0.218865
320;total;1;13.3859;13.3859;13.3859
249;initialize;1;12.3426;12.3426;12.3426
249;async;10;0.00133189;0.000728286;0.00208765
249;inner;10;0.0144378;0.0138232;0.0153773
249;wait;10;5.90564e-05;3.2972e-05;0.0001303
249;boundary;10;0.0053127;0.00449106;0.00621471
249;calc iter;10;0.0211426;0.0203221;0.0215639
249;calc total;1;0.218886;0.218886;0.218886
249;total;1;12.8878;12.8878;12.8878
238;initialize;1;12.4934;12.4934;12.4934
238;async;10;0.00172783;0.000817455;0.00301766
238;inner;10;0.0147772;0.0142898;0.0156964
238;wait;10;4.53902e-05;2.5228e-05;0.000126242
238;boundary;10;0.00499008;0.00462413;0.00552798
238;calc iter;10;0.021542;0.0204986;0.022656
238;calc total;1;0.218894;0.218894;0.218894
238;total;1;13.0483;13.0483;13.0483
273;initialize;1;12.2603;12.2603;12.2603
273;async;10;0.00172293;0.000800156;0.00360827
273;inner;10;0.0145365;0.0139211;0.0158491
273;wait;10;4.60806e-05;2.5049e-05;0.000120127
273;boundary;10;0.00518446;0.00467616;0.00566579
273;calc iter;10;0.0214913;0.0203519;0.0234846
273;calc total;1;0.218892;0.218892;0.218892
273;total;1;12.8144;12.8144;12.8144
297;initialize;1;12.7817;12.7817;12.7817
297;async;10;0.00171751;0.000829479;0.00321258
297;inner;10;0.0146927;0.0144212;0.0156102
297;wait;10;4.85033e-05;2.6376e-05;0.000115867
297;boundary;10;0.00517701;0.00465743;0.00560815
297;calc iter;10;0.0216368;0.0207971;0.0226015
297;calc total;1;0.218891;0.218891;0.218891
297;total;1;13.3355;13.3355;13.3355
321;initialize;1;12.8344;12.8344;12.8344
321;async;10;0.0023256;0.00128952;0.00475709
321;inner;10;0.013989;0.0127251;0.0156465
321;wait;10;3.64717e-05;2.1352e-05;0.000104457
321;boundary;10;0.00523048;0.00362727;0.00655792
321;calc iter;10;0.0215827;0.0184137;0.0241297
321;calc total;1;0.218858;0.218858;0.218858
321;total;1;13.3861;13.3861;13.3861
250;initialize;1;12.3424;12.3424;12.3424
250;async;10;0.00121526;0.000778718;0.00166333
250;inner;10;0.0144945;0.0140365;0.0154617
250;wait;10;5.9001e-05;4.2228e-05;0.00010625
250;boundary;10;0.00538978;0.00452062;0.00591759
250;calc iter;10;0.0211598;0.0206868;0.021533
250;calc total;1;0.218891;0.218891;0.218891
250;total;1;12.8876;12.8876;12.8876
239;initialize;1;12.4933;12.4933;12.4933
239;async;10;0.00155495;0.000773627;0.00265968
239;inner;10;0.0145169;0.0137301;0.0152231
239;wait;10;6.391e-05;2.7218e-05;0.000214181
239;boundary;10;0.0052406;0.00475623;0.00649991
239;calc iter;10;0.0213778;0.0206679;0.0221741
239;calc total;1;0.218888;0.218888;0.218888
239;total;1;13.0482;13.0482;13.0482
274;initialize;1;12.2603;12.2603;12.2603
274;async;10;0.00242484;0.001198;0.00458648
274;inner;10;0.0143005;0.0137534;0.0153678
274;wait;10;4.34121e-05;2.5254e-05;0.000122093
274;boundary;10;0.00482702;0.00417657;0.00504489
274;calc iter;10;0.021597;0.0201017;0.0233068
274;calc total;1;0.218898;0.218898;0.218898
274;total;1;12.8145;12.8145;12.8145
298;initialize;1;12.7817;12.7817;12.7817
298;async;10;0.00178768;0.000831366;0.0033846
298;inner;10;0.0148287;0.0144628;0.0156621
298;wait;10;4.65743e-05;2.3413e-05;0.000120081
298;boundary;10;0.00499692;0.00442342;0.00564456
298;calc iter;10;0.0216609;0.0205008;0.0229637
298;calc total;1;0.218898;0.218898;0.218898
298;total;1;13.3355;13.3355;13.3355
251;initialize;1;12.3424;12.3424;12.3424
251;async;10;0.00117664;0.00067882;0.00231547
251;inner;10;0.014889;0.0143585;0.0160419
251;wait;10;4.90571e-05;3.6203e-05;0.000105931
251;boundary;10;0.00508149;0.00469252;0.00575176
251;calc iter;10;0.0211973;0.0206516;0.0221603
251;calc total;1;0.218885;0.218885;0.218885
251;total;1;12.8876;12.8876;12.8876
275;initialize;1;12.2603;12.2603;12.2603
275;async;10;0.00243228;0.00120465;0.00427676
275;inner;10;0.0141248;0.0135505;0.0153111
275;wait;10;4.48534e-05;2.1921e-05;0.0001133
275;boundary;10;0.00504557;0.00390855;0.0056581
275;calc iter;10;0.0216488;0.0197867;0.0236837
275;calc total;1;0.218891;0.218891;0.218891
275;total;1;12.8144;12.8144;12.8144
299;initialize;1;12.7817;12.7817;12.7817
299;async;10;0.00193659;0.00115921;0.00358816
299;inner;10;0.0147636;0.014348;0.01555
299;wait;10;4.40253e-05;2.2945e-05;0.000125452
299;boundary;10;0.00492884;0.00436793;0.00527787
299;calc iter;10;0.0216746;0.0202817;0.0232877
299;calc total;1;0.218893;0.218893;0.218893
299;total;1;13.3355;13.3355;13.3355
252;initialize;1;12.3425;12.3425;12.3425
252;async;10;0.00197883;0.00108688;0.00515781
252;inner;10;0.0143947;0.0134558;0.015682
252;wait;10;5.05002e-05;2.7618e-05;0.000115445
252;boundary;10;0.00503091;0.0045259;0.00592137
252;calc iter;10;0.0214561;0.0206129;0.0234869
252;calc total;1;0.218894;0.218894;0.218894
252;total;1;12.8878;12.8878;12.8878
276;initialize;1;12.2602;12.2602;12.2602
276;async;10;0.00238672;0.00144882;0.00372674
276;inner;10;0.0142986;0.0137311;0.0154977
276;wait;10;4.66798e-05;2.4081e-05;0.000147801
276;boundary;10;0.00504991;0.00392138;0.0056487
276;calc iter;10;0.0217834;0.0199842;0.0234129
276;calc total;1;0.2189;0.2189;0.2189
276;total;1;12.8143;12.8143;12.8143
300;initialize;1;12.7817;12.7817;12.7817
300;async;10;0.00241442;0.0013468;0.00402385
300;inner;10;0.0141213;0.0133923;0.0151801
300;wait;10;4.42052e-05;2.0595e-05;0.000144108
300;boundary;10;0.00502858;0.00379198;0.00582179
300;calc iter;10;0.0216101;0.0200133;0.0237111
300;calc total;1;0.218899;0.218899;0.218899
300;total;1;13.3355;13.3355;13.3355
253;initialize;1;12.3426;12.3426;12.3426
253;async;10;0.00192307;0.00106367;0.00353685
253;inner;10;0.0141476;0.0128767;0.0152476
253;wait;10;5.30252e-05;2.6583e-05;0.000125192
253;boundary;10;0.00506594;0.0044864;0.00655704
253;calc iter;10;0.021191;0.0204938;0.0224216
253;calc total;1;0.218886;0.218886;0.218886
253;total;1;12.8879;12.8879;12.8879
277;initialize;1;12.2516;12.2516;12.2516
277;async;10;0.00227354;0.00126842;0.00349927
277;inner;10;0.0143937;0.0139099;0.0153844
277;wait;10;4.75194e-05;2.7078e-05;0.000124924
277;boundary;10;0.00500072;0.00472054;0.00516219
277;calc iter;10;0.0217164;0.0205879;0.0230432
277;calc total;1;0.21889;0.21889;0.21889
277;total;1;12.8057;12.8057;12.8057
301;initialize;1;12.7817;12.7817;12.7817
301;async;10;0.00226194;0.000952364;0.00413656
301;inner;10;0.0143547;0.0137676;0.0151414
301;wait;10;4.55666e-05;2.2272e-05;0.000135891
301;boundary;10;0.00483983;0.00431173;0.00511365
301;calc iter;10;0.0215035;0.0201802;0.0231166
301;calc total;1;0.218893;0.218893;0.218893
301;total;1;13.3355;13.3355;13.3355
254;initialize;1;12.3425;12.3425;12.3425
254;async;10;0.00192371;0.00106939;0.00318189
254;inner;10;0.0141494;0.0129312;0.0153008
254;wait;10;4.58257e-05;2.3191e-05;0.000121248
254;boundary;10;0.00509677;0.00450651;0.00643859
254;calc iter;10;0.0212167;0.020387;0.0223992
254;calc total;1;0.218897;0.218897;0.218897
254;total;1;12.8877;12.8877;12.8877
278;initialize;1;12.2602;12.2602;12.2602
278;async;10;0.00180189;0.00108921;0.0027541
278;inner;10;0.0143417;0.013783;0.0155052
278;wait;10;5.56676e-05;3.2851e-05;0.000137212
278;boundary;10;0.0054061;0.00479251;0.00584653
278;calc iter;10;0.0216063;0.0207501;0.022391
278;calc total;1;0.218898;0.218898;0.218898
278;total;1;12.8143;12.8143;12.8143
302;initialize;1;12.7817;12.7817;12.7817
302;async;10;0.00204718;0.00145826;0.00305401
302;inner;10;0.0144316;0.0139253;0.0151222
302;wait;10;4.84721e-05;2.669e-05;0.000136933
302;boundary;10;0.00490265;0.00474305;0.0051101
302;calc iter;10;0.0214311;0.0207698;0.0220986
302;calc total;1;0.2189;0.2189;0.2189
302;total;1;13.3355;13.3355;13.3355
255;initialize;1;12.3426;12.3426;12.3426
255;async;10;0.00159296;0.000851935;0.00287779
255;inner;10;0.0138067;0.0125704;0.0150438
255;wait;10;7.7594e-05;3.7309e-05;0.00025253
255;boundary;10;0.00566944;0.00471325;0.006996
255;calc iter;10;0.0211478;0.0205795;0.0221228
255;calc total;1;0.218892;0.218892;0.218892
255;total;1;12.8879;12.8879;12.8879
279;initialize;1;12.2492;12.2492;12.2492
279;async;10;0.00135838;0.000481765;0.00301705
279;inner;10;0.0143388;0.0135669;0.0154249
279;wait;10;6.02651e-05;2.5278e-05;0.000170384
279;boundary;10;0.00573514;0.00478048;0.00666511
279;calc iter;10;0.021494;0.0206128;0.0227437
279;calc total;1;0.21889;0.21889;0.21889
279;total;1;12.8033;12.8033;12.8033
303;initialize;1;12.7817;12.7817;12.7817
303;async;10;0.00147005;0.000919374;0.00196993
303;inner;10;0.0142687;0.0136878;0.0151154
303;wait;10;7.68176e-05;3.1451e-05;0.000221841
303;boundary;10;0.00549645;0.00488491;0.00602845
303;calc iter;10;0.0213135;0.0208411;0.0219182
303;calc total;1;0.218892;0.218892;0.218892
303;total;1;13.3355;13.3355;13.3355
256;initialize;1;12.3427;12.3427;12.3427
256;async;10;0.001822;0.00102783;0.0027013
256;inner;10;0.0142004;0.0132453;0.0151872
256;wait;10;4.84817e-05;2.5422e-05;0.000149228
256;boundary;10;0.00523616;0.0048053;0.00597496
256;calc iter;10;0.0213083;0.0204119;0.0218174
256;calc total;1;0.218866;0.218866;0.218866
256;total;1;12.8879;12.8879;12.8879
280;initialize;1;12.2602;12.2602;12.2602
280;async;10;0.0014558;0.000927863;0.0023594
280;inner;10;0.014195;0.0136117;0.0152801
280;wait;10;6.38775e-05;3.9301e-05;0.000156643
280;boundary;10;0.0057827;0.00482592;0.00647868
280;calc iter;10;0.0214987;0.0210154;0.0220947
280;calc total;1;0.218896;0.218896;0.218896
280;total;1;12.8143;12.8143;12.8143
304;initialize;1;12.7817;12.7817;12.7817
304;async;10;0.00189183;0.000889242;0.00443018
304;inner;10;0.0144409;0.0140288;0.0152077
304;wait;10;4.43728e-05;2.1163e-05;0.000159459
304;boundary;10;0.00499891;0.00482911;0.00517527
304;calc iter;10;0.0213772;0.020336;0.0238476
304;calc total;1;0.218893;0.218893;0.218893
304;total;1;13.3355;13.3355;13.3355
257;initialize;1;12.3427;12.3427;12.3427
257;async;10;0.00256977;0.00129359;0.00583065
257;inner;10;0.0141912;0.0131218;0.0152486
257;wait;10;3.98923e-05;2.2143e-05;0.000118237
257;boundary;10;0.00479496;0.00384048;0.0052413
257;calc iter;10;0.021597;0.0205977;0.0228196
257;calc total;1;0.218857;0.218857;0.218857
257;total;1;12.8878;12.8878;12.8878
281;initialize;1;12.2602;12.2602;12.2602
281;async;10;0.00201757;0.00141541;0.00306553
281;inner;10;0.0142326;0.0136921;0.0153387
281;wait;10;5.52455e-05;3.1517e-05;0.000133334
281;boundary;10;0.00530343;0.0048141;0.00582562
281;calc iter;10;0.0216098;0.0211938;0.0222416
281;calc total;1;0.21889;0.21889;0.21889
281;total;1;12.8143;12.8143;12.8143
305;initialize;1;12.7817;12.7817;12.7817
305;async;10;0.00209917;0.0013277;0.00339781
305;inner;10;0.0143063;0.013818;0.0149939
305;wait;10;5.04502e-05;2.4393e-05;0.000171072
305;boundary;10;0.00488889;0.00466195;0.00532645
305;calc iter;10;0.0213463;0.0205332;0.0226118
305;calc total;1;0.21889;0.21889;0.21889
305;total;1;13.3354;13.3354;13.3354
258;initialize;1;12.3426;12.3426;12.3426
258;async;10;0.00276767;0.00127453;0.00539888
258;inner;10;0.0140093;0.0129357;0.0152234
258;wait;10;4.12595e-05;2.1387e-05;0.000139905
258;boundary;10;0.00479106;0.0037015;0.0054299
258;calc iter;10;0.0216108;0.0196811;0.0237993
258;calc total;1;0.218865;0.218865;0.218865
258;total;1;12.8878;12.8878;12.8878
282;initialize;1;12.2419;12.2419;12.2419
282;async;10;0.00219061;0.00114264;0.00344149
282;inner;10;0.0144102;0.0139734;0.0154902
282;wait;10;5.40372e-05;2.571e-05;0.000145972
282;boundary;10;0.00507502;0.00448474;0.00590683
282;calc iter;10;0.021731;0.0211726;0.0226654
282;calc total;1;0.218896;0.218896;0.218896
282;total;1;12.796;12.796;12.796
306;initialize;1;12.7817;12.7817;12.7817
306;async;10;0.0021002;0.00136471;0.00391708
306;inner;10;0.014322;0.0138124;0.0150243
306;wait;10;5.5145e-05;2.7326e-05;0.000146194
306;boundary;10;0.00497969;0.00453703;0.00542315
306;calc iter;10;0.0214581;0.0207322;0.0222947
306;calc total;1;0.218896;0.218896;0.218896
306;total;1;13.3355;13.3355;13.3355
259;initialize;1;12.3426;12.3426;12.3426
259;async;10;0.00271879;0.00128539;0.0042724
259;inner;10;0.0138945;0.0128753;0.0152555
259;wait;10;3.88442e-05;2.0892e-05;0.000122009
259;boundary;10;0.00499042;0.00364617;0.00603222
259;calc iter;10;0.021644;0.0191882;0.0235364
259;calc total;1;0.218857;0.218857;0.218857
259;total;1;12.8878;12.8878;12.8878
283;initialize;1;12.2534;12.2534;12.2534
283;async;10;0.00245985;0.0014698;0.00398422
283;inner;10;0.0143308;0.0138109;0.0154099
283;wait;10;4.55616e-05;2.3402e-05;0.000138987
283;boundary;10;0.00493503;0.00391522;0.00537154
283;calc iter;10;0.0217723;0.0200763;0.0234452
283;calc total;1;0.218891;0.218891;0.218891
283;total;1;12.8075;12.8075;12.8075
307;initialize;1;12.7817;12.7817;12.7817
307;async;10;0.0021637;0.00136355;0.00413434
307;inner;10;0.0143476;0.0138389;0.0150695
307;wait;10;5.63675e-05;2.4409e-05;0.000165646
307;boundary;10;0.00491487;0.00442435;0.00547361
307;calc iter;10;0.0214839;0.0206335;0.0229828
307;calc total;1;0.218891;0.218891;0.218891
307;total;1;13.3355;13.3355;13.3355
260;initialize;1;12.3427;12.3427;12.3427
260;async;10;0.00233377;0.00133756;0.00430625
260;inner;10;0.0140775;0.0131959;0.0152256
260;wait;10;4.3194e-05;2.2787e-05;0.000122737
260;boundary;10;0.00508708;0.00420745;0.00631226
260;calc iter;10;0.0215428;0.0199312;0.0242395
260;calc total;1;0.218856;0.218856;0.218856
260;total;1;12.8878;12.8878;12.8878
284;initialize;1;12.2602;12.2602;12.2602
284;async;10;0.00244877;0.00124703;0.00431005
284;inner;10;0.0140973;0.0135309;0.0153698
284;wait;10;5.02874e-05;2.2528e-05;0.000173504
284;boundary;10;0.0052271;0.00384781;0.00583196
284;calc iter;10;0.0218249;0.0198525;0.0237686
284;calc total;1;0.218896;0.218896;0.218896
284;total;1;12.8143;12.8143;12.8143
308;initialize;1;12.7817;12.7817;12.7817
308;async;10;0.00222213;0.0012136;0.00348191
308;inner;10;0.0143967;0.0138152;0.0151651
308;wait;10;4.989e-05;2.1657e-05;0.000144864
308;boundary;10;0.00483137;0.00433256;0.00500459
308;calc iter;10;0.0215012;0.0206794;0.0224932
308;calc total;1;0.218899;0.218899;0.218899
308;total;1;13.3355;13.3355;13.3355
261;initialize;1;12.3427;12.3427;12.3427
261;async;10;0.00193519;0.000766823;0.00491114
261;inner;10;0.0144853;0.0135691;0.0156059
261;wait;10;4.20157e-05;2.4831e-05;0.000107724
261;boundary;10;0.00499709;0.00464721;0.0055985
261;calc iter;10;0.0214605;0.0197633;0.0242286
261;calc total;1;0.218851;0.218851;0.218851
261;total;1;12.8878;12.8878;12.8878
309;initialize;1;12.7817;12.7817;12.7817
309;async;10;0.00179222;0.00105378;0.00307291
309;inner;10;0.0145765;0.0140389;0.015362
309;wait;10;5.34736e-05;2.7083e-05;0.000139532
309;boundary;10;0.00497594;0.00473763;0.00536548
309;calc iter;10;0.0213992;0.0206246;0.0226244
309;calc total;1;0.218891;0.218891;0.218891
309;total;1;13.3355;13.3355;13.3355
262;initialize;1;12.3427;12.3427;12.3427
262;async;10;0.00179937;0.00112991;0.00508954
262;inner;10;0.0141389;0.0134201;0.0151901
262;wait;10;5.82621e-05;2.8438e-05;0.000126866
262;boundary;10;0.00541796;0.00478315;0.00604063
262;calc iter;10;0.0214161;0.0202451;0.0236567
262;calc total;1;0.218857;0.218857;0.218857
262;total;1;12.8879;12.8879;12.8879
310;initialize;1;12.7817;12.7817;12.7817
310;async;10;0.00163727;0.000771089;0.00286052
310;inner;10;0.0144732;0.0137659;0.0152234
310;wait;10;5.47049e-05;2.7458e-05;0.000141125
310;boundary;10;0.00512258;0.00474002;0.00588052
310;calc iter;10;0.0212886;0.0204815;0.0223254
310;calc total;1;0.218898;0.218898;0.218898
310;total;1;13.3355;13.3355;13.3355
263;initialize;1;12.3427;12.3427;12.3427
263;async;10;0.00149929;0.000683193;0.00371483
263;inner;10;0.0139622;0.0130957;0.0151472
263;wait;10;6.81706e-05;3.5551e-05;0.000150602
263;boundary;10;0.00580484;0.00487882;0.00637358
263;calc iter;10;0.021336;0.0207013;0.0227138
263;calc total;1;0.218851;0.218851;0.218851
263;total;1;12.8879;12.8879;12.8879
311;initialize;1;12.7817;12.7817;12.7817
311;async;10;0.0012604;0.000679481;0.00237289
311;inner;10;0.0141248;0.0132222;0.0150849
311;wait;10;8.42176e-05;3.8225e-05;0.000236111
311;boundary;10;0.00574444;0.00473455;0.00688617
311;calc iter;10;0.0212156;0.020743;0.0221447
311;calc total;1;0.218892;0.218892;0.218892
311;total;1;13.3355;13.3355;13.3355
285;initialize;1;12.2602;12.2602;12.2602
285;async;10;0.00250315;0.00157528;0.00368723
285;inner;10;0.0142325;0.0137714;0.0154255
285;wait;10;4.6776e-05;2.4955e-05;0.000144559
285;boundary;10;0.00495144;0.00425066;0.00535388
285;calc iter;10;0.0217352;0.0206898;0.0238047
285;calc total;1;0.218891;0.218891;0.218891
285;total;1;12.8143;12.8143;12.8143
286;initialize;1;12.2603;12.2603;12.2603
286;async;10;0.00205671;0.00113895;0.00317175
286;inner;10;0.0143176;0.0138144;0.0153583
286;wait;10;5.32423e-05;2.977e-05;0.000156776
286;boundary;10;0.00520721;0.00489432;0.00537712
286;calc iter;10;0.0216359;0.0210136;0.0227611
286;calc total;1;0.218899;0.218899;0.218899
286;total;1;12.8143;12.8143;12.8143
287;initialize;1;12.2602;12.2602;12.2602
287;async;10;0.00146586;0.000947581;0.0022997
287;inner;10;0.0141925;0.0136386;0.0153171
287;wait;10;7.22555e-05;3.8139e-05;0.000210067
287;boundary;10;0.00579785;0.0049196;0.00629012
287;calc iter;10;0.0215296;0.0210784;0.0223037
287;calc total;1;0.218891;0.218891;0.218891
287;total;1;12.8143;12.8143;12.8143
322;initialize;1;12.8342;12.8342;12.8342
322;async;10;0.00234289;0.00124019;0.00418336
322;inner;10;0.0137357;0.0125829;0.0154496
322;wait;10;3.61802e-05;2.0485e-05;0.000108512
322;boundary;10;0.00548536;0.00357571;0.00678128
322;calc iter;10;0.0216014;0.0180532;0.023973
322;calc total;1;0.218865;0.218865;0.218865
322;total;1;13.3859;13.3859;13.3859
323;initialize;1;12.8344;12.8344;12.8344
323;async;10;0.00196713;0.00129909;0.00307195
323;inner;10;0.0137821;0.0126662;0.0155994
323;wait;10;3.96435e-05;2.1854e-05;0.00011514
323;boundary;10;0.00582383;0.00357643;0.00702193
323;calc iter;10;0.0216146;0.0179393;0.0233599
323;calc total;1;0.21886;0.21886;0.21886
323;total;1;13.386;13.386;13.386
324;initialize;1;12.8342;12.8342;12.8342
324;async;10;0.00230761;0.00112038;0.00399882
324;inner;10;0.0143588;0.013721;0.0154403
324;wait;10;4.21029e-05;2.1987e-05;0.000122506
324;boundary;10;0.00499601;0.00403981;0.00544389
324;calc iter;10;0.0217061;0.0203354;0.0231889
324;calc total;1;0.218858;0.218858;0.218858
324;total;1;13.3858;13.3858;13.3858
325;initialize;1;12.8343;12.8343;12.8343
325;async;10;0.00236277;0.00126435;0.00412859
325;inner;10;0.0141269;0.0135112;0.0150408
325;wait;10;4.70559e-05;2.4038e-05;0.000134247
325;boundary;10;0.00503408;0.00483522;0.00537547
325;calc iter;10;0.0215724;0.0207791;0.0226614
325;calc total;1;0.218853;0.218853;0.218853
325;total;1;13.3859;13.3859;13.3859
336;initialize;1;12.494;12.494;12.494
336;async;10;0.00127999;0.000876186;0.00196111
336;inner;10;0.0142984;0.0135755;0.0156319
336;wait;10;6.46952e-05;3.3076e-05;0.000189173
336;boundary;10;0.00592889;0.00496803;0.00672132
336;calc iter;10;0.021573;0.02102;0.0219655
336;calc total;1;0.218861;0.218861;0.218861
336;total;1;13.0484;13.0484;13.0484
326;initialize;1;12.8342;12.8342;12.8342
326;async;10;0.00188271;0.00116616;0.00349227
326;inner;10;0.0139282;0.0132623;0.0148838
326;wait;10;5.76762e-05;3.1262e-05;0.00015243
326;boundary;10;0.00555318;0.00481503;0.00621257
326;calc iter;10;0.0214227;0.020495;0.0224911
326;calc total;1;0.218861;0.218861;0.218861
326;total;1;13.3858;13.3858;13.3858
327;initialize;1;12.8344;12.8344;12.8344
327;async;10;0.00143485;0.000811389;0.00286552
327;inner;10;0.0136605;0.0128215;0.0148113
327;wait;10;7.51153e-05;3.4014e-05;0.00026071
327;boundary;10;0.00615725;0.00495083;0.00720882
327;calc iter;10;0.021329;0.0205268;0.0223234
327;calc total;1;0.218853;0.218853;0.218853
327;total;1;13.386;13.386;13.386
328;initialize;1;12.8343;12.8343;12.8343
328;async;10;0.0016167;0.0010729;0.00194512
328;inner;10;0.0140083;0.013364;0.015035
328;wait;10;6.48313e-05;3.9521e-05;0.000158064
328;boundary;10;0.00571269;0.00474592;0.00633035
328;calc iter;10;0.0214036;0.0209712;0.0217251
328;calc total;1;0.218904;0.218904;0.218904
328;total;1;13.3859;13.3859;13.3859
329;initialize;1;12.8343;12.8343;12.8343
329;async;10;0.00197081;0.0012181;0.00446134
329;inner;10;0.0144304;0.0138238;0.0154008
329;wait;10;4.98171e-05;2.894e-05;0.000130524
329;boundary;10;0.00513993;0.00444334;0.0056918
329;calc iter;10;0.0215923;0.0209067;0.0228501
329;calc total;1;0.218895;0.218895;0.218895
329;total;1;13.3859;13.3859;13.3859
330;initialize;1;12.8342;12.8342;12.8342
330;async;10;0.00260028;0.0013943;0.00434494
330;inner;10;0.0139776;0.0133747;0.0148652
330;wait;10;5.70729e-05;2.7966e-05;0.000151643
330;boundary;10;0.00495555;0.00432517;0.00541675
330;calc iter;10;0.0215916;0.0204918;0.0227095
330;calc total;1;0.218902;0.218902;0.218902
330;total;1;13.3858;13.3858;13.3858
331;initialize;1;12.8344;12.8344;12.8344
331;async;10;0.00278388;0.00137118;0.0046421
331;inner;10;0.0139468;0.0132727;0.0149666
331;wait;10;4.8477e-05;2.4222e-05;0.000159395
331;boundary;10;0.00486243;0.00421488;0.00522633
331;calc iter;10;0.0216432;0.0200684;0.0231697
331;calc total;1;0.218893;0.218893;0.218893
331;total;1;13.386;13.386;13.386
332;initialize;1;12.8344;12.8344;12.8344
332;async;10;0.00253475;0.00136689;0.00387564
332;inner;10;0.0140171;0.0133957;0.0153115
332;wait;10;4.36739e-05;2.1125e-05;0.000152591
332;boundary;10;0.00513997;0.00378936;0.00628658
332;calc iter;10;0.0217371;0.0198555;0.0239496
332;calc total;1;0.218903;0.218903;0.218903
332;total;1;13.386;13.386;13.386
333;initialize;1;12.8257;12.8257;12.8257
333;async;10;0.00196875;0.000913704;0.00383844
333;inner;10;0.014725;0.0140466;0.0157106
333;wait;10;4.27569e-05;2.3286e-05;0.000126516
333;boundary;10;0.00492563;0.00411845;0.00528223
333;calc iter;10;0.0216634;0.0202352;0.0231961
333;calc total;1;0.218897;0.218897;0.218897
333;total;1;13.3773;13.3773;13.3773
334;initialize;1;12.8343;12.8343;12.8343
334;async;10;0.00183354;0.000797492;0.00353553
334;inner;10;0.0146522;0.0140419;0.0155486
334;wait;10;4.47966e-05;2.4135e-05;0.000130751
334;boundary;10;0.00505061;0.0047838;0.00540248
334;calc iter;10;0.0215821;0.0205851;0.022663
334;calc total;1;0.218904;0.218904;0.218904
334;total;1;13.3859;13.3859;13.3859
335;initialize;1;12.8343;12.8343;12.8343
335;async;10;0.00184081;0.000875727;0.00347106
335;inner;10;0.0139595;0.0131838;0.0150315
335;wait;10;6.24975e-05;2.5362e-05;0.000243004
335;boundary;10;0.00554083;0.00485669;0.00634285
335;calc iter;10;0.0214049;0.0204713;0.0227808
335;calc total;1;0.218897;0.218897;0.218897
335;total;1;13.3859;13.3859;13.3859
384;initialize;1;12.3009;12.3009;12.3009
384;async;10;0.000742508;0.000390956;0.0012272
384;inner;10;0.015552;0.0152169;0.0164963
384;wait;10;3.83723e-05;2.508e-05;7.6729e-05
384;boundary;10;0.00511248;0.00487643;0.00549931
384;calc iter;10;0.0214463;0.0209094;0.0225971
384;calc total;1;0.218861;0.218861;0.218861
384;total;1;12.8552;12.8552;12.8552
337;initialize;1;12.4939;12.4939;12.4939
337;async;10;0.00173324;0.00112559;0.00277735
337;inner;10;0.0144104;0.0138092;0.0157459
337;wait;10;5.11946e-05;2.6127e-05;0.000135882
337;boundary;10;0.00546243;0.00486901;0.00606415
337;calc iter;10;0.0216585;0.0208776;0.0223848
337;calc total;1;0.218853;0.218853;0.218853
337;total;1;13.0483;13.0483;13.0483
432;initialize;1;12.5893;12.5893;12.5893
432;async;10;0.00126161;0.000660453;0.00294406
432;inner;10;0.0149771;0.0144646;0.0160628
432;wait;10;3.80484e-05;2.076e-05;0.000116673
432;boundary;10;0.00519592;0.0045999;0.00572249
432;calc iter;10;0.0214738;0.020344;0.0234237
432;calc total;1;0.218892;0.218892;0.218892
432;total;1;13.1434;13.1434;13.1434
456;initialize;1;11.3482;11.3482;11.3482
456;async;10;0.00139866;0.000829543;0.00206216
456;inner;10;0.0144143;0.0136149;0.0153074
456;wait;10;6.31927e-05;3.7906e-05;0.000150556
456;boundary;10;0.00551433;0.00493589;0.00656943
456;calc iter;10;0.0213919;0.0208735;0.02224
456;calc total;1;0.218907;0.218907;0.218907
456;total;1;11.9021;11.9021;11.9021
360;initialize;1;12.1633;12.1633;12.1633
360;async;10;0.00170586;0.00105041;0.00333918
360;inner;10;0.0144143;0.0140085;0.015425
360;wait;10;5.52706e-05;2.3498e-05;0.000155279
360;boundary;10;0.00526542;0.00488075;0.00617878
360;calc iter;10;0.0214424;0.0206805;0.0226701
360;calc total;1;0.218897;0.218897;0.218897
360;total;1;12.7177;12.7177;12.7177
408;initialize;1;11.1533;11.1533;11.1533
408;async;10;0.00125591;0.00083884;0.00176194
408;inner;10;0.0146731;0.0141462;0.0156814
408;wait;10;6.50808e-05;3.6814e-05;0.000141427
408;boundary;10;0.00554069;0.00499823;0.0065422
408;calc iter;10;0.0215359;0.021035;0.0219322
408;calc total;1;0.218895;0.218895;0.218895
408;total;1;11.7077;11.7077;11.7077
385;initialize;1;12.3008;12.3008;12.3008
385;async;10;0.00200512;0.00121786;0.00439722
385;inner;10;0.014519;0.0142032;0.0153973
385;wait;10;4.84184e-05;2.2923e-05;0.00014182
385;boundary;10;0.0050326;0.00437223;0.00562961
385;calc iter;10;0.0216064;0.0208146;0.0230002
385;calc total;1;0.218853;0.218853;0.218853
385;total;1;12.855;12.855;12.855
338;initialize;1;12.4853;12.4853;12.4853
338;async;10;0.00207409;0.00110527;0.00360384
338;inner;10;0.0145191;0.0140227;0.0157476
338;wait;10;5.10371e-05;2.5244e-05;0.000126573
338;boundary;10;0.00510345;0.00476253;0.00581625
338;calc iter;10;0.0217489;0.0208469;0.0226518
338;calc total;1;0.218862;0.218862;0.218862
338;total;1;13.0397;13.0397;13.0397
433;initialize;1;12.5894;12.5894;12.5894
433;async;10;0.00185116;0.00130052;0.00251768
433;inner;10;0.0144567;0.0139233;0.0157649
433;wait;10;4.25224e-05;2.4067e-05;0.000117431
433;boundary;10;0.00511919;0.00464587;0.00563192
433;calc iter;10;0.0214707;0.0206478;0.0233286
433;calc total;1;0.218889;0.218889;0.218889
433;total;1;13.1434;13.1434;13.1434
457;initialize;1;11.3475;11.3475;11.3475
457;async;10;0.00212841;0.000996127;0.00585125
457;inner;10;0.0146438;0.0135802;0.0154453
457;wait;10;4.69716e-05;2.4563e-05;0.000118412
457;boundary;10;0.00485793;0.00378249;0.0057328
457;calc iter;10;0.0216785;0.0206734;0.0232443
457;calc total;1;0.218893;0.218893;0.218893
457;total;1;11.9014;11.9014;11.9014
361;initialize;1;12.1702;12.1702;12.1702
361;async;10;0.00188615;0.00111521;0.00342783
361;inner;10;0.0146321;0.0142594;0.0155424
361;wait;10;4.7425e-05;2.519e-05;0.000118619
361;boundary;10;0.00499201;0.00488007;0.00525479
361;calc iter;10;0.0215589;0.0205889;0.0230191
361;calc total;1;0.218887;0.218887;0.218887
361;total;1;12.7245;12.7245;12.7245
409;initialize;1;11.1533;11.1533;11.1533
409;async;10;0.00192099;0.00106518;0.00273216
409;inner;10;0.0146924;0.0143218;0.0155481
409;wait;10;4.93867e-05;2.4051e-05;0.000129147
409;boundary;10;0.00495664;0.00468438;0.00566665
409;calc iter;10;0.021621;0.0209494;0.0223137
409;calc total;1;0.21889;0.21889;0.21889
409;total;1;11.7077;11.7077;11.7077
386;initialize;1;12.287;12.287;12.287
386;async;10;0.00219563;0.00111452;0.00450586
386;inner;10;0.0144732;0.0140506;0.0155019
386;wait;10;4.17738e-05;2.1088e-05;0.000131593
386;boundary;10;0.00492046;0.00420711;0.00523604
386;calc iter;10;0.021632;0.0203349;0.0239686
386;calc total;1;0.218862;0.218862;0.218862
386;total;1;12.8412;12.8412;12.8412
339;initialize;1;12.4885;12.4885;12.4885
339;async;10;0.00244852;0.00122802;0.00392155
339;inner;10;0.0143814;0.0138157;0.0157654
339;wait;10;4.47974e-05;2.5043e-05;0.000131591
339;boundary;10;0.00493682;0.0041468;0.00531382
339;calc iter;10;0.0218132;0.0204678;0.0231924
339;calc total;1;0.218854;0.218854;0.218854
339;total;1;13.0429;13.0429;13.0429
434;initialize;1;12.587;12.587;12.587
434;async;10;0.00208743;0.00128054;0.00325411
434;inner;10;0.0144318;0.0141868;0.0154758
434;wait;10;4.41858e-05;2.1362e-05;0.000130176
434;boundary;10;0.00496514;0.0045086;0.00524478
434;calc iter;10;0.0215299;0.0206212;0.0222362
434;calc total;1;0.218895;0.218895;0.218895
434;total;1;13.1411;13.1411;13.1411
458;initialize;1;11.3483;11.3483;11.3483
458;async;10;0.00172091;0.00103583;0.003788
458;inner;10;0.0145669;0.0137244;0.0153603
458;wait;10;5.02228e-05;2.3735e-05;0.000139619
458;boundary;10;0.00505104;0.00459186;0.00575615
458;calc iter;10;0.0213901;0.0206287;0.0231136
458;calc total;1;0.218902;0.218902;0.218902
458;total;1;11.9022;11.9022;11.9022
362;initialize;1;12.1742;12.1742;12.1742
362;async;10;0.00195409;0.000851896;0.00317731
362;inner;10;0.0146297;0.0141236;0.0155967
362;wait;10;4.53148e-05;2.2457e-05;0.000117797
362;boundary;10;0.00499775;0.00448177;0.00553904
362;calc iter;10;0.021628;0.0208127;0.0226059
362;calc total;1;0.218895;0.218895;0.218895
362;total;1;12.7285;12.7285;12.7285
410;initialize;1;11.1533;11.1533;11.1533
410;async;10;0.0021201;0.00129051;0.0031227
410;inner;10;0.0145958;0.0142796;0.0155274
410;wait;10;4.47495e-05;2.2183e-05;0.000147309
410;boundary;10;0.00492542;0.00449841;0.00520845
410;calc iter;10;0.0216872;0.020918;0.0227114
410;calc total;1;0.218894;0.218894;0.218894
410;total;1;11.7077;11.7077;11.7077
387;initialize;1;12.258;12.258;12.258
387;async;10;0.0020223;0.00125832;0.00367585
387;inner;10;0.0145349;0.0140897;0.0158136
387;wait;10;3.86667e-05;2.204e-05;0.000126508
387;boundary;10;0.00505676;0.00412612;0.00548906
387;calc iter;10;0.0216538;0.0201881;0.0233137
387;calc total;1;0.218854;0.218854;0.218854
387;total;1;12.8122;12.8122;12.8122
340;initialize;1;12.4861;12.4861;12.4861
340;async;10;0.00218578;0.00140034;0.00309458
340;inner;10;0.0144126;0.0138876;0.0159193
340;wait;10;4.25918e-05;2.0829e-05;0.000139703
340;boundary;10;0.00523981;0.00400845;0.00597264
340;calc iter;10;0.0218822;0.0201913;0.0233999
340;calc total;1;0.218855;0.218855;0.218855
340;total;1;13.0405;13.0405;13.0405
435;initialize;1;12.5896;12.5896;12.5896
435;async;10;0.00207802;0.000966539;0.00315008
435;inner;10;0.0143775;0.0141249;0.015425
435;wait;10;4.56817e-05;2.3336e-05;0.000130574
435;boundary;10;0.00504756;0.00456116;0.00528853
435;calc iter;10;0.0215498;0.0203981;0.0225503
435;calc total;1;0.218889;0.218889;0.218889
435;total;1;13.1436;13.1436;13.1436
459;initialize;1;11.3484;11.3484;11.3484
459;async;10;0.00168784;0.000984786;0.00347664
459;inner;10;0.0147013;0.0140467;0.0156111
459;wait;10;4.19774e-05;2.3203e-05;0.000132974
459;boundary;10;0.00502008;0.00465611;0.00554494
459;calc iter;10;0.0214525;0.0206845;0.0236538
459;calc total;1;0.218894;0.218894;0.218894
459;total;1;11.9022;11.9022;11.9022
363;initialize;1;12.1757;12.1757;12.1757
363;async;10;0.00235468;0.00109545;0.00334685
363;inner;10;0.014421;0.0138944;0.01551
363;wait;10;4.49645e-05;2.173e-05;0.000151279
363;boundary;10;0.00484897;0.0039913;0.00517557
363;calc iter;10;0.0216713;0.0204055;0.0231927
363;calc total;1;0.21889;0.21889;0.21889
363;total;1;12.73;12.73;12.73
411;initialize;1;11.1533;11.1533;11.1533
411;async;10;0.0022519;0.00166093;0.00341103
411;inner;10;0.0144187;0.0140505;0.0155519
411;wait;10;4.08767e-05;2.2942e-05;0.00011988
411;boundary;10;0.00500893;0.00412048;0.00534972
411;calc iter;10;0.0217223;0.0204644;0.0234493
411;calc total;1;0.218889;0.218889;0.218889
411;total;1;11.7077;11.7077;11.7077
388;initialize;1;12.2898;12.2898;12.2898
388;async;10;0.00205686;0.00134557;0.00294385
388;inner;10;0.0145592;0.0140767;0.0156396
388;wait;10;3.56177e-05;2.13e-05;0.00010792
388;boundary;10;0.00493758;0.00445179;0.00523936
388;calc iter;10;0.0215906;0.0209629;0.0225706
388;calc total;1;0.218854;0.218854;0.218854
388;total;1;12.844;12.844;12.844
341;initialize;1;12.494;12.494;12.494
341;async;10;0.00234569;0.00111778;0.00382009
341;inner;10;0.0144596;0.0139622;0.015627
341;wait;10;4.95173e-05;2.2927e-05;0.000144854
341;boundary;10;0.004941;0.00449344;0.00523169
341;calc iter;10;0.0217968;0.020778;0.0231171
341;calc total;1;0.218846;0.218846;0.218846
341;total;1;13.0483;13.0483;13.0483
436;initialize;1;12.5893;12.5893;12.5893
436;async;10;0.00221023;0.00117989;0.00335519
436;inner;10;0.0142505;0.0139626;0.01532
436;wait;10;4.74255e-05;2.077e-05;0.000141072
436;boundary;10;0.0050571;0.0043508;0.00601438
436;calc iter;10;0.0215679;0.0207369;0.0227129
436;calc total;1;0.218898;0.218898;0.218898
436;total;1;13.1434;13.1434;13.1434
460;initialize;1;11.3483;11.3483;11.3483
460;async;10;0.00174834;0.00118506;0.00233613
460;inner;10;0.0147004;0.0138743;0.0158642
460;wait;10;4.01939e-05;2.3699e-05;0.000108604
460;boundary;10;0.00502538;0.00460406;0.00590457
460;calc iter;10;0.0215155;0.0204833;0.0233393
460;calc total;1;0.218899;0.218899;0.218899
460;total;1;11.9022;11.9022;11.9022
364;initialize;1;12.1505;12.1505;12.1505
364;async;10;0.00204896;0.00143779;0.00284999
364;inner;10;0.0144778;0.0139814;0.0158566
364;wait;10;4.01502e-05;2.2579e-05;0.000117118
364;boundary;10;0.00511648;0.00389213;0.00566545
364;calc iter;10;0.0216852;0.0197519;0.023379
364;calc total;1;0.218897;0.218897;0.218897
364;total;1;12.7048;12.7048;12.7048
412;initialize;1;11.1533;11.1533;11.1533
412;async;10;0.0018969;0.00174881;0.00249219
412;inner;10;0.0146127;0.0141297;0.016083
412;wait;10;3.83307e-05;2.1647e-05;0.00011308
412;boundary;10;0.00518332;0.00399948;0.0058979
412;calc iter;10;0.0217328;0.0200638;0.0236167
412;calc total;1;0.218894;0.218894;0.218894
412;total;1;11.7077;11.7077;11.7077
389;initialize;1;12.3009;12.3009;12.3009
389;async;10;0.00204828;0.00127413;0.00392247
389;inner;10;0.0145122;0.014227;0.0152517
389;wait;10;4.72318e-05;2.1444e-05;0.00014398
389;boundary;10;0.00489817;0.00463021;0.00527247
389;calc iter;10;0.0215069;0.0205541;0.0231577
389;calc total;1;0.218848;0.218848;0.218848
389;total;1;12.8551;12.8551;12.8551
342;initialize;1;12.4856;12.4856;12.4856
342;async;10;0.00193083;0.000873803;0.00327229
342;inner;10;0.0145178;0.0140195;0.0156705
342;wait;10;5.27699e-05;2.718e-05;0.000158153
342;boundary;10;0.00517932;0.00464906;0.00571722
342;calc iter;10;0.0216818;0.0207154;0.0227051
342;calc total;1;0.21886;0.21886;0.21886
342;total;1;13.0399;13.0399;13.0399
437;initialize;1;12.5894;12.5894;12.5894
437;async;10;0.00179689;0.000799773;0.00296571
437;inner;10;0.0142522;0.0136255;0.0153489
437;wait;10;5.54761e-05;2.6829e-05;0.000119683
437;boundary;10;0.00536542;0.00467492;0.00664117
437;calc iter;10;0.0214711;0.0205864;0.0221374
437;calc total;1;0.21889;0.21889;0.21889
437;total;1;13.1434;13.1434;13.1434
461;initialize;1;11.3483;11.3483;11.3483
461;async;10;0.00184578;0.00104995;0.00302618
461;inner;10;0.0145862;0.0137599;0.015422
461;wait;10;4.77649e-05;2.5319e-05;0.000131658
461;boundary;10;0.00493752;0.00464255;0.00550603
461;calc iter;10;0.0214184;0.0205939;0.0227769
461;calc total;1;0.218897;0.218897;0.218897
461;total;1;11.9022;11.9022;11.9022
365;initialize;1;12.1576;12.1576;12.1576
365;async;10;0.00215736;0.0012252;0.0027768
365;inner;10;0.0146137;0.0141474;0.0155925
365;wait;10;4.35839e-05;2.2024e-05;0.000121134
365;boundary;10;0.00482603;0.00430767;0.00505303
365;calc iter;10;0.0216422;0.0208704;0.0224354
365;calc total;1;0.218892;0.218892;0.218892
365;total;1;12.7119;12.7119;12.7119
413;initialize;1;11.1401;11.1401;11.1401
413;async;10;0.00216479;0.00154856;0.00317008
413;inner;10;0.0146265;0.0142758;0.0155839
413;wait;10;4.32718e-05;2.2037e-05;0.000144408
413;boundary;10;0.00484361;0.00440662;0.00519219
413;calc iter;10;0.0216795;0.0209043;0.022698
413;calc total;1;0.218888;0.218888;0.218888
413;total;1;11.6945;11.6945;11.6945
390;initialize;1;12.3009;12.3009;12.3009
390;async;10;0.00171201;0.000846713;0.00436434
390;inner;10;0.0144332;0.0138977;0.0155044
390;wait;10;5.09968e-05;2.0678e-05;0.000130572
390;boundary;10;0.0052549;0.00473666;0.00622653
390;calc iter;10;0.0214522;0.0203073;0.023551
390;calc total;1;0.218854;0.218854;0.218854
390;total;1;12.8552;12.8552;12.8552
343;initialize;1;12.494;12.494;12.494
343;async;10;0.00120694;0.000507013;0.00222866
343;inner;10;0.0145228;0.0136838;0.0166
343;wait;10;5.44105e-05;2.6396e-05;0.000116695
343;boundary;10;0.00579947;0.00501941;0.00671543
343;calc iter;10;0.0215855;0.0204608;0.0234119
343;calc total;1;0.218849;0.218849;0.218849
343;total;1;13.0484;13.0484;13.0484
438;initialize;1;12.5896;12.5896;12.5896
438;async;10;0.00141928;0.000860448;0.00208427
438;inner;10;0.0142277;0.0137735;0.015396
438;wait;10;5.70202e-05;3.0027e-05;0.000124073
438;boundary;10;0.0056994;0.00477066;0.00632509
438;calc iter;10;0.0214046;0.0210595;0.0217402
438;calc total;1;0.218895;0.218895;0.218895
438;total;1;13.1437;13.1437;13.1437
366;initialize;1;12.1818;12.1818;12.1818
366;async;10;0.00151518;0.000802221;0.00215595
366;inner;10;0.014674;0.014266;0.0158085
366;wait;10;5.59477e-05;2.7392e-05;0.000133659
366;boundary;10;0.00527782;0.00486603;0.00595535
366;calc iter;10;0.0215241;0.0209693;0.0223469
366;calc total;1;0.218897;0.218897;0.218897
366;total;1;12.7361;12.7361;12.7361
414;initialize;1;11.1532;11.1532;11.1532
414;async;10;0.00179856;0.00134239;0.00280084
414;inner;10;0.0147273;0.014329;0.015611
414;wait;10;4.99057e-05;2.8969e-05;0.000130197
414;boundary;10;0.00500004;0.00480197;0.00536127
414;calc iter;10;0.0215768;0.0211477;0.0224026
414;calc total;1;0.218897;0.218897;0.218897
414;total;1;11.7076;11.7076;11.7076
391;initialize;1;12.2955;12.2955;12.2955
391;async;10;0.00127655;0.000692482;0.00338462
391;inner;10;0.0143002;0.013683;0.0154919
391;wait;10;5.71578e-05;2.4565e-05;0.000148655
391;boundary;10;0.00577583;0.00478201;0.00658197
391;calc iter;10;0.0214109;0.0207284;0.0226753
391;calc total;1;0.218848;0.218848;0.218848
391;total;1;12.8497;12.8497;12.8497
344;initialize;1;12.4859;12.4859;12.4859
344;async;10;0.0013717;0.000584338;0.00226186
344;inner;10;0.0144284;0.0137324;0.0158107
344;wait;10;6.38455e-05;3.6308e-05;0.000173421
344;boundary;10;0.00575629;0.00490618;0.00658511
344;calc iter;10;0.0216211;0.0209643;0.0223944
344;calc total;1;0.218895;0.218895;0.218895
344;total;1;13.0403;13.0403;13.0403
439;initialize;1;12.5894;12.5894;12.5894
439;async;10;0.000704684;0.000437804;0.00091145
439;inner;10;0.014675;0.0142697;0.0158216
439;wait;10;5.83743e-05;4.0363e-05;0.000129008
439;boundary;10;0.00591799;0.00488057;0.00643007
439;calc iter;10;0.0213574;0.0211582;0.0217135
439;calc total;1;0.218889;0.218889;0.218889
439;total;1;13.1434;13.1434;13.1434
367;initialize;1;12.1914;12.1914;12.1914
367;async;10;0.00110047;0.000663574;0.00161315
367;inner;10;0.0142424;0.0138944;0.0153229
367;wait;10;7.29136e-05;4.4632e-05;0.000214776
367;boundary;10;0.00599721;0.00498846;0.00653544
367;calc iter;10;0.0214147;0.0210518;0.0217574
367;calc total;1;0.218891;0.218891;0.218891
367;total;1;12.7457;12.7457;12.7457
415;initialize;1;11.095;11.095;11.095
415;async;10;0.00101735;0.000771009;0.001431
415;inner;10;0.0146856;0.0143389;0.0156701
415;wait;10;6.83022e-05;3.9069e-05;0.000160503
345;initialize;1;12.4939;12.4939;12.4939
345;async;10;0.00196236;0.000814504;0.00310905
345;inner;10;0.0144313;0.0138987;0.0157148
345;wait;10;5.23911e-05;3.0491e-05;0.000133243
345;boundary;10;0.00526543;0.00485518;0.00601844
345;calc iter;10;0.0217125;0.0209215;0.0226251
345;calc total;1;0.218888;0.218888;0.218888
345;total;1;13.0484;13.0484;13.0484
440;initialize;1;12.5894;12.5894;12.5894
440;async;10;0.00183611;0.00096011;0.00342964
440;inner;10;0.014581;0.014276;0.0155312
440;wait;10;4.87498e-05;1.9238e-05;0.00017382
440;boundary;10;0.00492613;0.00463598;0.00550568
440;calc iter;10;0.0213934;0.0207437;0.0228222
440;calc total;1;0.218894;0.218894;0.218894
440;total;1;13.1435;13.1435;13.1435
462;initialize;1;11.3481;11.3481;11.3481
462;async;10;0.00172524;0.00113183;0.00270588
462;inner;10;0.0145575;0.0135847;0.0153843
462;wait;10;5.10044e-05;2.4454e-05;0.000127606
462;boundary;10;0.00502971;0.00460636;0.00585907
462;calc iter;10;0.0213643;0.0206064;0.0221287
462;calc total;1;0.218902;0.218902;0.218902
462;total;1;11.902;11.902;11.902
368;initialize;1;12.1915;12.1915;12.1915
368;async;10;0.00170928;0.000888954;0.00379841
368;inner;10;0.0146064;0.0142864;0.0155897
368;wait;10;4.5695e-05;2.0977e-05;0.000150524
368;boundary;10;0.00511024;0.00483352;0.00542448
368;calc iter;10;0.0214729;0.0206072;0.0236169
368;calc total;1;0.21889;0.21889;0.21889
368;total;1;12.7458;12.7458;12.7458
415;boundary;10;0.00572139;0.00491178;0.00601089
415;calc iter;10;0.0214939;0.0211769;0.021957
346;initialize;1;12.4904;12.4904;12.4904
346;async;10;0.00242682;0.00132514;0.00389344
346;inner;10;0.0143773;0.0137705;0.0157024
346;wait;10;5.30019e-05;2.4853e-05;0.000152431
346;boundary;10;0.00494405;0.00436048;0.00526514
346;calc iter;10;0.0218024;0.0209326;0.023386
346;calc total;1;0.218895;0.218895;0.218895
346;total;1;13.0448;13.0448;13.0448
441;initialize;1;12.5894;12.5894;12.5894
441;async;10;0.00178789;0.00108167;0.00266619
441;inner;10;0.0144951;0.0142271;0.0154309
441;wait;10;4.72114e-05;2.6157e-05;0.000107795
441;boundary;10;0.00503354;0.00471078;0.00544287
441;calc iter;10;0.0213647;0.0209189;0.0222192
441;calc total;1;0.218889;0.218889;0.218889
441;total;1;13.1435;13.1435;13.1435
463;initialize;1;11.3483;11.3483;11.3483
463;async;10;0.00129594;0.000792038;0.00208577
463;inner;10;0.0142228;0.0131509;0.015233
463;wait;10;6.81985e-05;4.0871e-05;0.00018254
463;boundary;10;0.00571114;0.00489384;0.00651016
463;calc iter;10;0.0212991;0.0206282;0.0219206
463;calc total;1;0.218895;0.218895;0.218895
463;total;1;11.9022;11.9022;11.9022
369;initialize;1;12.1851;12.1851;12.1851
369;async;10;0.00173798;0.000937807;0.00319409
369;inner;10;0.0145844;0.0140583;0.015608
369;wait;10;4.42802e-05;2.3799e-05;0.000119312
369;boundary;10;0.00506842;0.00482867;0.00575156
369;calc iter;10;0.0214361;0.0206421;0.0230474
369;calc total;1;0.21889;0.21889;0.21889
369;total;1;12.7395;12.7395;12.7395
415;calc total;1;0.218888;0.218888;0.218888
415;total;1;11.6494;11.6494;11.6494
347;initialize;1;12.4855;12.4855;12.4855
347;async;10;0.00238814;0.00149125;0.00315897
347;inner;10;0.0142783;0.0137279;0.0156568
347;wait;10;4.30086e-05;2.2614e-05;0.000138075
347;boundary;10;0.00516438;0.00409989;0.00577697
347;calc iter;10;0.0218752;0.0204522;0.0231974
347;calc total;1;0.218888;0.218888;0.218888
347;total;1;13.0399;13.0399;13.0399
442;initialize;1;12.5894;12.5894;12.5894
442;async;10;0.00189851;0.00108272;0.00334396
442;inner;10;0.0143788;0.0140726;0.0153523
442;wait;10;5.07925e-05;2.4927e-05;0.000144127
442;boundary;10;0.00504964;0.00454602;0.00560668
442;calc iter;10;0.0213789;0.0205458;0.0225921
442;calc total;1;0.218894;0.218894;0.218894
442;total;1;13.1435;13.1435;13.1435
464;initialize;1;11.3483;11.3483;11.3483
464;async;10;0.00192548;0.000801506;0.00534499
464;inner;10;0.014636;0.0136054;0.0155265
464;wait;10;4.84872e-05;2.1987e-05;0.000142847
464;boundary;10;0.00507099;0.0037388;0.00632294
464;calc iter;10;0.0216824;0.0209;0.0227124
464;calc total;1;0.218864;0.218864;0.218864
464;total;1;11.9021;11.9021;11.9021
370;initialize;1;12.188;12.188;12.188
370;async;10;0.00168254;0.00108572;0.00259655
370;inner;10;0.0146033;0.0141827;0.0155599
370;wait;10;5.43189e-05;3.0591e-05;0.000117035
370;boundary;10;0.00514783;0.00486421;0.00544344
370;calc iter;10;0.0214891;0.0206838;0.0221357
370;calc total;1;0.218895;0.218895;0.218895
370;total;1;12.7423;12.7423;12.7423
348;initialize;1;12.4855;12.4855;12.4855
348;async;10;0.00231318;0.0014334;0.00382888
348;inner;10;0.0139834;0.0134927;0.0153668
348;wait;10;4.70012e-05;2.3016e-05;0.000169423
348;boundary;10;0.00548069;0.0038419;0.00588721
348;calc iter;10;0.0218261;0.0194612;0.0240804
348;calc total;1;0.218894;0.218894;0.218894
348;total;1;13.0399;13.0399;13.0399
443;initialize;1;12.5896;12.5896;12.5896
443;async;10;0.00213866;0.000838276;0.00357117
443;inner;10;0.0144273;0.0141092;0.0155881
443;wait;10;4.02124e-05;2.1451e-05;0.000114167
443;boundary;10;0.00487814;0.00442606;0.00528557
443;calc iter;10;0.0214854;0.0203159;0.023212
443;calc total;1;0.218889;0.218889;0.218889
443;total;1;13.1436;13.1436;13.1436
465;initialize;1;11.3482;11.3482;11.3482
465;async;10;0.00230498;0.00115927;0.00465465
465;inner;10;0.0144164;0.0132479;0.0154322
465;wait;10;4.35182e-05;2.2924e-05;0.000125021
465;boundary;10;0.00494867;0.00368153;0.00587387
465;calc iter;10;0.0217152;0.0196579;0.0242703
465;calc total;1;0.218859;0.218859;0.218859
465;total;1;11.9021;11.9021;11.9021
371;initialize;1;12.1915;12.1915;12.1915
371;async;10;0.00185632;0.00109975;0.00253076
371;inner;10;0.0146242;0.0141998;0.0155463
371;wait;10;5.57622e-05;2.5386e-05;0.000138912
371;boundary;10;0.00502985;0.00467184;0.00553559
371;calc iter;10;0.0215671;0.0210332;0.0219215
371;calc total;1;0.21889;0.21889;0.21889
371;total;1;12.7459;12.7459;12.7459
349;initialize;1;12.4856;12.4856;12.4856
349;async;10;0.00214548;0.00134325;0.00301654
349;inner;10;0.0144513;0.0139018;0.0155617
349;wait;10;4.52504e-05;2.3383e-05;0.000141989
349;boundary;10;0.00512635;0.0039808;0.00544336
349;calc iter;10;0.0217695;0.0199733;0.0228124
349;calc total;1;0.218886;0.218886;0.218886
349;total;1;13.04;13.04;13.04
444;initialize;1;12.5894;12.5894;12.5894
444;async;10;0.0030476;0.00134976;0.00428748
444;inner;10;0.013784;0.0131887;0.015157
444;wait;10;4.38707e-05;2.1184e-05;0.000145942
444;boundary;10;0.00469314;0.00359353;0.00519783
444;calc iter;10;0.02157;0.0202838;0.0226981
444;calc total;1;0.218899;0.218899;0.218899
444;total;1;13.1434;13.1434;13.1434
372;initialize;1;12.1471;12.1471;12.1471
372;async;10;0.0021887;0.00148575;0.0032746
372;inner;10;0.0142079;0.0137178;0.0152612
372;wait;10;4.48906e-05;2.244e-05;0.000142486
372;boundary;10;0.00504738;0.00394018;0.00542069
372;calc iter;10;0.0214903;0.0199487;0.022437
372;calc total;1;0.218896;0.218896;0.218896
372;total;1;12.7015;12.7015;12.7015
350;initialize;1;12.4939;12.4939;12.4939
350;async;10;0.00210577;0.000995974;0.00304181
350;inner;10;0.0144636;0.0140176;0.0154194
350;wait;10;5.37454e-05;2.5639e-05;0.000150913
350;boundary;10;0.00507752;0.00455365;0.00568915
350;calc iter;10;0.0217017;0.0211478;0.0225234
350;calc total;1;0.218895;0.218895;0.218895
350;total;1;13.0483;13.0483;13.0483
445;initialize;1;12.5893;12.5893;12.5893
445;async;10;0.00233811;0.000925175;0.00402078
445;inner;10;0.0139211;0.0134262;0.0151488
445;wait;10;5.37004e-05;2.7498e-05;0.000133809
445;boundary;10;0.00509132;0.00469658;0.00567626
445;calc iter;10;0.0214051;0.0206234;0.0222218
445;calc total;1;0.21889;0.21889;0.21889
445;total;1;13.1434;13.1434;13.1434
373;initialize;1;12.1787;12.1787;12.1787
373;async;10;0.00211272;0.00131523;0.00310614
373;inner;10;0.0143402;0.013922;0.0152177
373;wait;10;4.67818e-05;2.5779e-05;0.000136807
373;boundary;10;0.00491071;0.00434956;0.00505917
373;calc iter;10;0.021412;0.0208743;0.0219168
373;calc total;1;0.218888;0.218888;0.218888
373;total;1;12.7331;12.7331;12.7331
351;initialize;1;12.4856;12.4856;12.4856
351;async;10;0.00168491;0.000553305;0.00293715
351;inner;10;0.0144489;0.0139658;0.0152972
351;wait;10;7.89479e-05;2.8417e-05;0.000349914
351;boundary;10;0.00536175;0.00492984;0.00600541
351;calc iter;10;0.0215759;0.0207903;0.0227253
351;calc total;1;0.218889;0.218889;0.218889
351;total;1;13.0399;13.0399;13.0399
446;initialize;1;12.5894;12.5894;12.5894
446;async;10;0.00169575;0.000976059;0.00277549
446;inner;10;0.0137314;0.0129411;0.0150462
446;wait;10;6.45786e-05;3.7255e-05;0.000145313
446;boundary;10;0.00578276;0.00455234;0.00659503
446;calc iter;10;0.0212758;0.0207976;0.0219391
446;calc total;1;0.218899;0.218899;0.218899
446;total;1;13.1434;13.1434;13.1434
374;initialize;1;12.1679;12.1679;12.1679
374;async;10;0.00178693;0.000938339;0.00238765
374;inner;10;0.0143395;0.0139052;0.0151095
374;wait;10;5.31718e-05;2.7292e-05;0.000140589
374;boundary;10;0.00512755;0.00493066;0.00533656
374;calc iter;10;0.0213082;0.0205642;0.0217938
374;calc total;1;0.218895;0.218895;0.218895
374;total;1;12.7223;12.7223;12.7223
352;initialize;1;12.486;12.486;12.486
352;async;10;0.00130808;0.0010123;0.00233232
352;inner;10;0.0143799;0.0137107;0.015405
352;wait;10;6.4198e-05;3.1974e-05;0.000174538
352;boundary;10;0.0057169;0.00483053;0.00647226
352;calc iter;10;0.0214701;0.0210243;0.0220404
352;calc total;1;0.21889;0.21889;0.21889
352;total;1;13.0404;13.0404;13.0404
447;initialize;1;12.5894;12.5894;12.5894
447;async;10;0.00146452;0.000845482;0.00182398
447;inner;10;0.0135033;0.0127996;0.0149856
447;wait;10;7.14552e-05;2.905e-05;0.000168503
447;boundary;10;0.00617499;0.00483357;0.00690371
447;calc iter;10;0.0212155;0.0208159;0.0215423
447;calc total;1;0.218894;0.218894;0.218894
447;total;1;13.1435;13.1435;13.1435
375;initialize;1;12.1436;12.1436;12.1436
375;async;10;0.0015134;0.000912421;0.00197593
375;inner;10;0.0142924;0.0137735;0.0151782
375;wait;10;6.89321e-05;3.133e-05;0.000274265
375;boundary;10;0.00535964;0.00485946;0.00571795
375;calc iter;10;0.0212354;0.0208072;0.0214916
375;calc total;1;0.218891;0.218891;0.218891
375;total;1;12.698;12.698;12.698
353;initialize;1;12.4855;12.4855;12.4855
353;async;10;0.00170777;0.000905769;0.00283302
353;inner;10;0.0143546;0.0138732;0.0153031
353;wait;10;6.24031e-05;3.0489e-05;0.000163011
353;boundary;10;0.00541099;0.00495576;0.00592901
353;calc iter;10;0.0215368;0.0206177;0.0225333
353;calc total;1;0.218887;0.218887;0.218887
353;total;1;13.0399;13.0399;13.0399
448;initialize;1;12.5894;12.5894;12.5894
448;async;10;0.00185821;0.00100093;0.00233576
448;inner;10;0.0138269;0.0133156;0.0149543
448;wait;10;5.32123e-05;2.7633e-05;0.000148671
448;boundary;10;0.0055205;0.00474398;0.00597948
448;calc iter;10;0.02126;0.0208502;0.0216254
448;calc total;1;0.218871;0.218871;0.218871
448;total;1;13.1434;13.1434;13.1434
376;initialize;1;12.1655;12.1655;12.1655
376;async;10;0.00218837;0.000986716;0.00449891
376;inner;10;0.0143019;0.0138728;0.0151252
376;wait;10;3.92267e-05;1.8596e-05;0.0001514
376;boundary;10;0.00477166;0.00446871;0.00498837
376;calc iter;10;0.0213024;0.0205428;0.023369
376;calc total;1;0.218893;0.218893;0.218893
354;initialize;1;12.4855;12.4855;12.4855
354;async;10;0.00196345;0.0013051;0.00326528
354;inner;10;0.0144307;0.0139775;0.0153491
354;wait;10;5.71898e-05;3.0918e-05;0.000162678
354;boundary;10;0.0051696;0.00486062;0.00559853
354;calc iter;10;0.0216219;0.021237;0.0229093
354;calc total;1;0.218895;0.218895;0.218895
354;total;1;13.0399;13.0399;13.0399
449;initialize;1;12.5895;12.5895;12.5895
449;async;10;0.00205857;0.00122737;0.00300826
449;inner;10;0.0139331;0.0133975;0.0151504
449;wait;10;5.25601e-05;3.0145e-05;0.00014775
449;boundary;10;0.00528754;0.00484874;0.00560214
449;calc iter;10;0.0213331;0.0209658;0.0217999
449;calc total;1;0.218861;0.218861;0.218861
449;total;1;13.1435;13.1435;13.1435
376;total;1;12.7198;12.7198;12.7198
355;initialize;1;12.4853;12.4853;12.4853
355;async;10;0.00211917;0.00129123;0.00358579
355;inner;10;0.014566;0.0141687;0.0155305
355;wait;10;4.59447e-05;2.464e-05;0.000139587
355;boundary;10;0.00497365;0.00447677;0.0051719
355;calc iter;10;0.0217063;0.0209328;0.0231579
355;calc total;1;0.218886;0.218886;0.218886
355;total;1;13.0397;13.0397;13.0397
450;initialize;1;12.5894;12.5894;12.5894
450;async;10;0.00242358;0.00125685;0.00448604
450;inner;10;0.0139219;0.0135094;0.0149943
450;wait;10;4.76032e-05;2.3727e-05;0.000163241
450;boundary;10;0.00504302;0.0045465;0.00562753
450;calc iter;10;0.0214372;0.0206993;0.0228085
450;calc total;1;0.218871;0.218871;0.218871
450;total;1;13.1435;13.1435;13.1435
377;initialize;1;12.1915;12.1915;12.1915
377;async;10;0.00219886;0.00114126;0.00345981
377;inner;10;0.0142492;0.0138364;0.0152188
377;wait;10;5.02669e-05;2.3048e-05;0.000167363
377;boundary;10;0.00476666;0.00458848;0.00490422
377;calc iter;10;0.0212663;0.0203749;0.0223476
377;calc total;1;0.21889;0.21889;0.21889
377;total;1;12.7458;12.7458;12.7458
356;initialize;1;12.4855;12.4855;12.4855
356;async;10;0.00218769;0.00140483;0.00342994
356;inner;10;0.0144487;0.0140179;0.0155357
356;wait;10;4.39357e-05;2.3045e-05;0.000137533
356;boundary;10;0.00504479;0.004317;0.00561766
356;calc iter;10;0.0217266;0.0206492;0.0238166
356;calc total;1;0.218893;0.218893;0.218893
356;total;1;13.0399;13.0399;13.0399
451;initialize;1;12.5893;12.5893;12.5893
451;async;10;0.00263555;0.00132389;0.00457638
451;inner;10;0.013818;0.0134657;0.0150639
451;wait;10;4.14619e-05;2.2385e-05;0.000132266
451;boundary;10;0.00495688;0.00439736;0.00539517
451;calc iter;10;0.0214532;0.0198217;0.0229109
451;calc total;1;0.218863;0.218863;0.218863
451;total;1;13.1434;13.1434;13.1434
378;initialize;1;12.1535;12.1535;12.1535
378;async;10;0.00211655;0.00107249;0.00355604
378;inner;10;0.0143207;0.0138567;0.0151525
378;wait;10;5.24213e-05;2.7293e-05;0.000135068
378;boundary;10;0.00478923;0.00458139;0.00515346
378;calc iter;10;0.0212801;0.0206375;0.0224182
378;calc total;1;0.218895;0.218895;0.218895
378;total;1;12.7079;12.7079;12.7079
357;initialize;1;12.4855;12.4855;12.4855
357;async;10;0.00209251;0.00157949;0.00258703
357;inner;10;0.0144851;0.01407;0.0154447
357;wait;10;4.84135e-05;2.5305e-05;0.000148666
357;boundary;10;0.0050449;0.00479438;0.00514183
357;calc iter;10;0.021672;0.0212264;0.0222333
357;calc total;1;0.218886;0.218886;0.218886
357;total;1;13.0399;13.0399;13.0399
452;initialize;1;12.5894;12.5894;12.5894
452;async;10;0.00251443;0.00127486;0.00565834
452;inner;10;0.013793;0.0134266;0.0151587
452;wait;10;4.04752e-05;2.0044e-05;0.000116444
452;boundary;10;0.00514697;0.00411475;0.00587692
452;calc iter;10;0.0214967;0.019864;0.0242414
452;calc total;1;0.218861;0.218861;0.218861
452;total;1;13.1434;13.1434;13.1434
379;initialize;1;12.1915;12.1915;12.1915
379;async;10;0.00221587;0.00127966;0.00354155
379;inner;10;0.0142677;0.0138005;0.015107
379;wait;10;4.55397e-05;2.2361e-05;0.000171526
379;boundary;10;0.00479167;0.00462989;0.00509554
379;calc iter;10;0.021322;0.0202273;0.0227686
379;calc total;1;0.218888;0.218888;0.218888
379;total;1;12.7458;12.7458;12.7458
358;initialize;1;12.4853;12.4853;12.4853
358;async;10;0.00154623;0.00107924;0.00197062
358;inner;10;0.014487;0.0140665;0.0154536
358;wait;10;5.64922e-05;3.4001e-05;0.000142743
358;boundary;10;0.00546876;0.00489992;0.0056867
358;calc iter;10;0.0215594;0.0212139;0.0220376
358;calc total;1;0.218894;0.218894;0.218894
358;total;1;13.0397;13.0397;13.0397
453;initialize;1;12.5894;12.5894;12.5894
453;async;10;0.00240203;0.00111382;0.00569661
453;inner;10;0.0140359;0.0133239;0.0151981
453;wait;10;4.50386e-05;2.2454e-05;0.000151736
453;boundary;10;0.00499696;0.0044703;0.00530704
453;calc iter;10;0.0214809;0.0200212;0.024351
453;calc total;1;0.218856;0.218856;0.218856
453;total;1;13.1435;13.1435;13.1435
380;initialize;1;12.1618;12.1618;12.1618
380;async;10;0.0023545;0.00103692;0.00412425
380;inner;10;0.0142956;0.0135935;0.0152581
380;wait;10;4.32604e-05;2.1955e-05;0.000122685
380;boundary;10;0.00473054;0.00417678;0.00504471
380;calc iter;10;0.0214254;0.0201489;0.0227885
380;calc total;1;0.218898;0.218898;0.218898
380;total;1;12.7161;12.7161;12.7161
359;initialize;1;12.4856;12.4856;12.4856
359;async;10;0.00109663;0.000862168;0.00163098
359;inner;10;0.014304;0.0137365;0.0156043
359;wait;10;8.06844e-05;4.7626e-05;0.000204056
359;boundary;10;0.00600528;0.00483184;0.0064773
359;calc iter;10;0.0214874;0.021274;0.0220095
359;calc total;1;0.218886;0.218886;0.218886
359;total;1;13.04;13.04;13.04
454;initialize;1;12.5894;12.5894;12.5894
454;async;10;0.00241535;0.00124485;0.00608642
454;inner;10;0.0138959;0.0132485;0.0151132
454;wait;10;4.75162e-05;2.1925e-05;0.000138015
454;boundary;10;0.00504014;0.00473027;0.00557949
454;calc iter;10;0.0214001;0.0200585;0.0245589
454;calc total;1;0.218862;0.218862;0.218862
454;total;1;13.1434;13.1434;13.1434
381;initialize;1;12.1718;12.1718;12.1718
381;async;10;0.0018391;0.000970723;0.00393208
381;inner;10;0.0142572;0.0138952;0.0151328
381;wait;10;5.92613e-05;2.622e-05;0.000171291
381;boundary;10;0.00511057;0.00462286;0.00563468
381;calc iter;10;0.0212673;0.0203942;0.0224785
381;calc total;1;0.218888;0.218888;0.218888
381;total;1;12.7261;12.7261;12.7261
455;initialize;1;12.5894;12.5894;12.5894
455;async;10;0.00198048;0.000803313;0.00511375
455;inner;10;0.0138038;0.0133802;0.0148617
455;wait;10;6.28933e-05;2.4252e-05;0.000233223
455;boundary;10;0.00546388;0.004989;0.00610055
455;calc iter;10;0.0213125;0.020593;0.0235086
455;calc total;1;0.218856;0.218856;0.218856
455;total;1;13.1434;13.1434;13.1434
382;initialize;1;12.1915;12.1915;12.1915
382;async;10;0.00129545;0.000679298;0.00240649
382;inner;10;0.0142682;0.0136578;0.0153495
382;wait;10;6.40582e-05;4.7966e-05;0.00011862
382;boundary;10;0.00558913;0.00446713;0.0062749
382;calc iter;10;0.0212178;0.0207587;0.0219929
382;calc total;1;0.218896;0.218896;0.218896
382;total;1;12.7458;12.7458;12.7458
383;initialize;1;12.1419;12.1419;12.1419
383;async;10;0.00105326;0.000676521;0.00145286
383;inner;10;0.0137009;0.0130885;0.0148412
383;wait;10;8.3699e-05;4.1637e-05;0.000260548
383;boundary;10;0.00627592;0.00491005;0.00694268
383;calc iter;10;0.0211155;0.0207335;0.0215318
383;calc total;1;0.218889;0.218889;0.218889
383;total;1;12.6962;12.6962;12.6962
392;initialize;1;12.3009;12.3009;12.3009
392;async;10;0.00129388;0.00102363;0.00173055
392;inner;10;0.0143703;0.0139281;0.0153321
392;wait;10;6.25682e-05;3.364e-05;0.00016191
392;boundary;10;0.00566582;0.00495258;0.00616787
392;calc iter;10;0.0213937;0.02122;0.0215856
392;calc total;1;0.218898;0.218898;0.218898
392;total;1;12.8551;12.8551;12.8551
393;initialize;1;12.2919;12.2919;12.2919
393;async;10;0.00156886;0.000827288;0.0024925
393;inner;10;0.0145307;0.0140542;0.0156378
393;wait;10;5.32622e-05;2.9809e-05;0.000124533
393;boundary;10;0.00529919;0.00482535;0.00587143
393;calc iter;10;0.0214534;0.0209477;0.022046
393;calc total;1;0.218893;0.218893;0.218893
393;total;1;12.8461;12.8461;12.8461
394;initialize;1;12.3009;12.3009;12.3009
394;async;10;0.00198336;0.00108691;0.00276555
394;inner;10;0.0145975;0.0142797;0.0155224
394;wait;10;4.75115e-05;2.1906e-05;0.000132592
394;boundary;10;0.00490266;0.00474022;0.00520945
394;calc iter;10;0.021532;0.0211383;0.022157
394;calc total;1;0.218898;0.218898;0.218898
394;total;1;12.8552;12.8552;12.8552
395;initialize;1;12.3009;12.3009;12.3009
395;async;10;0.0021503;0.00148553;0.00342818
395;inner;10;0.0144984;0.0140873;0.0155799
395;wait;10;3.86603e-05;2.0742e-05;0.000121215
395;boundary;10;0.00491047;0.00448362;0.00511787
395;calc iter;10;0.0215994;0.0209178;0.022919
395;calc total;1;0.218893;0.218893;0.218893
395;total;1;12.8551;12.8551;12.8551
396;initialize;1;12.3009;12.3009;12.3009
396;async;10;0.00225718;0.00155067;0.0032744
396;inner;10;0.0142905;0.0139373;0.0156095
396;wait;10;4.62482e-05;2.2756e-05;0.000153221
396;boundary;10;0.00502297;0.00423566;0.00538668
396;calc iter;10;0.0216186;0.0201543;0.0233204
396;calc total;1;0.218898;0.218898;0.218898
396;total;1;12.8551;12.8551;12.8551
397;initialize;1;12.2687;12.2687;12.2687
397;async;10;0.00213642;0.00120195;0.00309934
397;inner;10;0.0144171;0.0139533;0.015331
397;wait;10;5.04178e-05;2.5225e-05;0.000146282
397;boundary;10;0.00494248;0.0047663;0.00505506
397;calc iter;10;0.0215476;0.0210387;0.0225779
397;calc total;1;0.218894;0.218894;0.218894
397;total;1;12.8229;12.8229;12.8229
398;initialize;1;12.2491;12.2491;12.2491
398;async;10;0.00155709;0.000948832;0.00206844
398;inner;10;0.0143745;0.0139247;0.0155309
398;wait;10;5.71508e-05;3.4678e-05;0.000131705
398;boundary;10;0.00546052;0.00481583;0.00585592
398;calc iter;10;0.0214503;0.020832;0.0220367
398;calc total;1;0.218899;0.218899;0.218899
398;total;1;12.8033;12.8033;12.8033
399;initialize;1;12.2841;12.2841;12.2841
399;async;10;0.00115975;0.000784316;0.00252043
399;inner;10;0.0142364;0.0136383;0.0153836
399;wait;10;6.73818e-05;3.6016e-05;0.000155593
399;boundary;10;0.00590842;0.00481084;0.00668243
399;calc iter;10;0.0213731;0.0209496;0.022336
399;calc total;1;0.21889;0.21889;0.21889
399;total;1;12.8383;12.8383;12.8383
400;initialize;1;12.2744;12.2744;12.2744
400;async;10;0.00149994;0.00104722;0.00190887
400;inner;10;0.0141768;0.0138013;0.0152188
400;wait;10;7.54309e-05;3.5255e-05;0.00020465
400;boundary;10;0.00568607;0.00481479;0.00634045
400;calc iter;10;0.0214399;0.0212522;0.0217276
400;calc total;1;0.218893;0.218893;0.218893
400;total;1;12.8286;12.8286;12.8286
401;initialize;1;12.2786;12.2786;12.2786
401;async;10;0.00224796;0.00148067;0.00496086
401;inner;10;0.0143446;0.013787;0.0152731
401;wait;10;5.23482e-05;2.1121e-05;0.000144622
401;boundary;10;0.00501474;0.00393877;0.005812
401;calc iter;10;0.021661;0.021279;0.0227091
401;calc total;1;0.218889;0.218889;0.218889
401;total;1;12.8328;12.8328;12.8328
402;initialize;1;12.2519;12.2519;12.2519
402;async;10;0.00223095;0.00146207;0.00358124
402;inner;10;0.0143743;0.0139649;0.0152314
402;wait;10;4.98818e-05;2.5631e-05;0.000158845
402;boundary;10;0.00492423;0.00467488;0.0054796
402;calc iter;10;0.0215808;0.0209939;0.0227558
402;calc total;1;0.218896;0.218896;0.218896
402;total;1;12.8061;12.8061;12.8061
403;initialize;1;12.2813;12.2813;12.2813
403;async;10;0.00230492;0.00152634;0.00352347
403;inner;10;0.0143592;0.0139748;0.0154294
403;wait;10;4.51788e-05;2.3134e-05;0.000148678
403;boundary;10;0.00493163;0.00425627;0.00521774
403;calc iter;10;0.0216423;0.0204316;0.0228415
403;calc total;1;0.218889;0.218889;0.218889
403;total;1;12.8355;12.8355;12.8355
404;initialize;1;12.2647;12.2647;12.2647
404;async;10;0.00235246;0.00151899;0.00384858
404;inner;10;0.0140913;0.0137165;0.0154214
404;wait;10;4.21588e-05;2.1307e-05;0.000138135
404;boundary;10;0.00519131;0.00400024;0.00551126
404;calc iter;10;0.021679;0.0200075;0.0237678
404;calc total;1;0.218897;0.218897;0.218897
404;total;1;12.8189;12.8189;12.8189
405;initialize;1;12.3006;12.3006;12.3006
405;async;10;0.00227849;0.00112064;0.0032737
405;inner;10;0.0143976;0.0139774;0.015484
405;wait;10;4.79122e-05;2.5556e-05;0.000126177
405;boundary;10;0.00486589;0.00448072;0.00510849
405;calc iter;10;0.0215915;0.0207828;0.022819
405;calc total;1;0.218889;0.218889;0.218889
405;total;1;12.8548;12.8548;12.8548
406;initialize;1;12.2621;12.2621;12.2621
406;async;10;0.00183244;0.00125916;0.00278964
406;inner;10;0.0143888;0.0139697;0.0153664
406;wait;10;5.39555e-05;3.1708e-05;0.000151196
406;boundary;10;0.0052215;0.00478244;0.00547705
406;calc iter;10;0.0214981;0.0209585;0.022117
406;calc total;1;0.218894;0.218894;0.218894
406;total;1;12.8163;12.8163;12.8163
407;initialize;1;12.2559;12.2559;12.2559
407;async;10;0.00152019;0.000820166;0.00326078
407;inner;10;0.0142472;0.0137613;0.0151864
407;wait;10;7.10657e-05;3.0755e-05;0.000275896
407;boundary;10;0.00556972;0.0048084;0.00617447
407;calc iter;10;0.0214096;0.020829;0.0227476
407;calc total;1;0.218889;0.218889;0.218889
407;total;1;12.8101;12.8101;12.8101
416;initialize;1;11.1517;11.1517;11.1517
416;async;10;0.00145269;0.000766587;0.00269731
416;inner;10;0.014636;0.0139713;0.0154888
416;wait;10;5.82439e-05;2.3786e-05;0.000194757
416;boundary;10;0.00532529;0.00486601;0.00625694
416;calc iter;10;0.0214733;0.020885;0.0222272
416;calc total;1;0.21889;0.21889;0.21889
416;total;1;11.7061;11.7061;11.7061
417;initialize;1;11.1533;11.1533;11.1533
417;async;10;0.00167936;0.000898872;0.00329803
417;inner;10;0.0146699;0.0142165;0.0156149
417;wait;10;5.4044e-05;2.6019e-05;0.000129971
417;boundary;10;0.00512337;0.00482997;0.00570037
417;calc iter;10;0.021528;0.0207363;0.0228212
417;calc total;1;0.218887;0.218887;0.218887
417;total;1;11.7077;11.7077;11.7077
418;initialize;1;11.1533;11.1533;11.1533
418;async;10;0.00165175;0.00113183;0.00208734
418;inner;10;0.0147015;0.0143396;0.0156084
418;wait;10;5.37293e-05;2.9829e-05;0.000126733
418;boundary;10;0.00518198;0.00495445;0.00555833
418;calc iter;10;0.0215903;0.0211866;0.0223288
418;calc total;1;0.218894;0.218894;0.218894
418;total;1;11.7077;11.7077;11.7077
419;initialize;1;11.1317;11.1317;11.1317
419;async;10;0.00187239;0.00145506;0.00250238
419;inner;10;0.014805;0.0144127;0.0156919
419;wait;10;4.53313e-05;2.3742e-05;0.000133475
419;boundary;10;0.00493053;0.00467158;0.00531072
419;calc iter;10;0.0216546;0.0212248;0.0224843
419;calc total;1;0.218886;0.218886;0.218886
419;total;1;11.6861;11.6861;11.6861
420;initialize;1;11.1532;11.1532;11.1532
420;async;10;0.00219963;0.00130406;0.00293182
420;inner;10;0.0144028;0.0140032;0.0154073
420;wait;10;4.36633e-05;2.2494e-05;0.000136834
420;boundary;10;0.00496409;0.00435135;0.00536045
420;calc iter;10;0.0216116;0.0200693;0.0226127
420;calc total;1;0.218894;0.218894;0.218894
420;total;1;11.7076;11.7076;11.7076
421;initialize;1;11.1532;11.1532;11.1532
421;async;10;0.00196571;0.00122611;0.00259772
421;inner;10;0.0145555;0.0141466;0.0154954
421;wait;10;4.9911e-05;2.6502e-05;0.000133482
421;boundary;10;0.00500094;0.00446632;0.00538675
421;calc iter;10;0.0215736;0.0211536;0.0221794
421;calc total;1;0.218889;0.218889;0.218889
421;total;1;11.7076;11.7076;11.7076
422;initialize;1;11.1532;11.1532;11.1532
422;async;10;0.00136738;0.000836248;0.00191446
422;inner;10;0.0144022;0.0139389;0.0154853
422;wait;10;5.99738e-05;3.8421e-05;0.000123191
422;boundary;10;0.00564991;0.00486054;0.00623491
422;calc iter;10;0.0214809;0.0210517;0.0222099
422;calc total;1;0.218893;0.218893;0.218893
422;total;1;11.7076;11.7076;11.7076
423;initialize;1;11.1532;11.1532;11.1532
423;async;10;0.00111377;0.000776042;0.00150715
423;inner;10;0.0141096;0.0136025;0.015151
423;wait;10;8.38599e-05;4.8832e-05;0.000267067
423;boundary;10;0.00611692;0.0049723;0.0066664
423;calc iter;10;0.0214255;0.0211631;0.0217171
423;calc total;1;0.218888;0.218888;0.218888
423;total;1;11.7076;11.7076;11.7076
424;initialize;1;11.1532;11.1532;11.1532
424;async;10;0.0018615;0.00101982;0.00375396
424;inner;10;0.0144778;0.0140796;0.0152924
424;wait;10;5.3425e-05;2.1687e-05;0.000162416
424;boundary;10;0.00508604;0.00482499;0.00544963
424;calc iter;10;0.0214801;0.0207076;0.0236214
424;calc total;1;0.218899;0.218899;0.218899
424;total;1;11.7076;11.7076;11.7076
425;initialize;1;11.1035;11.1035;11.1035
425;async;10;0.00206667;0.00135115;0.00382046
425;inner;10;0.0144376;0.0141256;0.0153311
425;wait;10;5.21481e-05;2.7913e-05;0.0001825
425;boundary;10;0.00501956;0.00454826;0.00552579
425;calc iter;10;0.0215769;0.0205436;0.0240714
425;calc total;1;0.218888;0.218888;0.218888
425;total;1;11.6579;11.6579;11.6579
426;initialize;1;11.1532;11.1532;11.1532
426;async;10;0.00211534;0.0011927;0.0027889
426;inner;10;0.0145485;0.0141541;0.0155167
426;wait;10;4.73793e-05;2.3799e-05;0.000126158
426;boundary;10;0.00492042;0.00443779;0.00527739
426;calc iter;10;0.0216327;0.0209225;0.0225121
426;calc total;1;0.218894;0.218894;0.218894
426;total;1;11.7076;11.7076;11.7076
427;initialize;1;11.1446;11.1446;11.1446
427;async;10;0.00224152;0.00127582;0.0034746
427;inner;10;0.0144266;0.0140234;0.0154728
427;wait;10;4.95645e-05;2.2247e-05;0.000163692
427;boundary;10;0.0049218;0.00444304;0.00520282
427;calc iter;10;0.0216409;0.0203673;0.0228398
427;calc total;1;0.21889;0.21889;0.21889
427;total;1;11.699;11.699;11.699
428;initialize;1;11.1204;11.1204;11.1204
428;async;10;0.00213084;0.00126142;0.00356243
428;inner;10;0.0142561;0.0137472;0.0153753
428;wait;10;4.29829e-05;2.2481e-05;0.000137035
428;boundary;10;0.00517447;0.00432763;0.00564696
428;calc iter;10;0.021606;0.0199534;0.0235256
428;calc total;1;0.218895;0.218895;0.218895
428;total;1;11.6747;11.6747;11.6747
429;initialize;1;11.1532;11.1532;11.1532
429;async;10;0.00209867;0.00111747;0.00331747
429;inner;10;0.0144603;0.0140827;0.0153652
429;wait;10;5.19489e-05;2.5932e-05;0.000147952
429;boundary;10;0.00496522;0.00456983;0.00558635
429;calc iter;10;0.0215775;0.0206471;0.0227187
429;calc total;1;0.21889;0.21889;0.21889
429;total;1;11.7076;11.7076;11.7076
430;initialize;1;11.1532;11.1532;11.1532
430;async;10;0.00166449;0.000821366;0.0023998
430;inner;10;0.0144196;0.0139005;0.0153798
430;wait;10;6.38001e-05;3.2691e-05;0.00014824
430;boundary;10;0.00535417;0.00492181;0.00629076
430;calc iter;10;0.0215031;0.0210692;0.022218
430;calc total;1;0.218897;0.218897;0.218897
430;total;1;11.7076;11.7076;11.7076
431;initialize;1;11.1532;11.1532;11.1532
431;async;10;0.00114093;0.0006812;0.00150678
431;inner;10;0.014141;0.0134585;0.0151763
431;wait;10;8.92407e-05;4.5044e-05;0.000257761
431;boundary;10;0.00607205;0.00499154;0.00708619
431;calc iter;10;0.0214447;0.0210946;0.0218742
431;calc total;1;0.218891;0.218891;0.218891
431;total;1;11.7076;11.7076;11.7076
466;initialize;1;11.3483;11.3483;11.3483
466;async;10;0.00211421;0.000922502;0.0046388
466;inner;10;0.014656;0.01366;0.0155963
466;wait;10;4.23704e-05;2.3397e-05;0.0001278
466;boundary;10;0.00479803;0.00422737;0.00520657
466;calc iter;10;0.0216118;0.0204791;0.0227151
466;calc total;1;0.218865;0.218865;0.218865
466;total;1;11.9021;11.9021;11.9021
467;initialize;1;11.3483;11.3483;11.3483
467;async;10;0.0018505;0.00147655;0.00236614
467;inner;10;0.014672;0.0137389;0.0156877
467;wait;10;4.5066e-05;2.3425e-05;0.000126771
467;boundary;10;0.00492918;0.0046028;0.00521775
467;calc iter;10;0.0214978;0.0211299;0.0223536
467;calc total;1;0.218859;0.218859;0.218859
467;total;1;11.9022;11.9022;11.9022
468;initialize;1;11.3177;11.3177;11.3177
468;async;10;0.00177899;0.00142613;0.00235018
468;inner;10;0.0147977;0.0144632;0.0157931
468;wait;10;4.36592e-05;2.212e-05;0.000136159
468;boundary;10;0.00492899;0.00422704;0.0051389
468;calc iter;10;0.0215504;0.0206155;0.0224388
468;calc total;1;0.218864;0.218864;0.218864
468;total;1;11.8716;11.8716;11.8716
469;initialize;1;11.3483;11.3483;11.3483
469;async;10;0.00201809;0.00137845;0.00267936
469;inner;10;0.0142969;0.0139351;0.0151981
469;wait;10;5.22894e-05;2.8497e-05;0.000142473
469;boundary;10;0.00507671;0.00482778;0.00534616
469;calc iter;10;0.0214455;0.0211692;0.0221277
469;calc total;1;0.218853;0.218853;0.218853
469;total;1;11.9022;11.9022;11.9022
470;initialize;1;11.3302;11.3302;11.3302
470;async;10;0.00147465;0.00105642;0.00213445
470;inner;10;0.0141714;0.0137668;0.0152265
470;wait;10;6.06756e-05;3.0881e-05;0.000144338
470;boundary;10;0.0056384;0.00483937;0.00610831
470;calc iter;10;0.0213465;0.020842;0.0216554
470;calc total;1;0.218868;0.218868;0.218868
470;total;1;11.8841;11.8841;11.8841
471;initialize;1;11.3482;11.3482;11.3482
471;async;10;0.00124424;0.000866886;0.00222686
471;inner;10;0.0139151;0.013411;0.0150689
471;wait;10;8.33476e-05;4.5988e-05;0.000267747
471;boundary;10;0.00606023;0.00489415;0.00659963
471;calc iter;10;0.0213045;0.0210726;0.0220364
471;calc total;1;0.218855;0.218855;0.218855
471;total;1;11.9021;11.9021;11.9021
472;initialize;1;11.321;11.321;11.321
472;async;10;0.00238658;0.00107365;0.00342855
472;inner;10;0.0142154;0.0138624;0.0150411
472;wait;10;4.68154e-05;2.3076e-05;0.000154897
472;boundary;10;0.00489311;0.00424348;0.00532516
472;calc iter;10;0.0215433;0.0206757;0.0223405
472;calc total;1;0.218895;0.218895;0.218895
472;total;1;11.8749;11.8749;11.8749
504;initialize;1;12.3662;12.3662;12.3662
504;async;10;0.00192558;0.000926954;0.00338708
504;inner;10;0.0139811;0.0133095;0.0152103
504;wait;10;5.48784e-05;2.433e-05;0.000169277
504;boundary;10;0.00537198;0.00474619;0.00607138
504;calc iter;10;0.0213347;0.0207339;0.022281
504;calc total;1;0.218894;0.218894;0.218894
504;total;1;12.9205;12.9205;12.9205
480;initialize;1;12.0461;12.0461;12.0461
480;async;10;0.0016751;0.000487597;0.00386999
480;inner;10;0.0144383;0.0136852;0.0160303
480;wait;10;5.03829e-05;3.1975e-05;0.000105256
480;boundary;10;0.00533111;0.00496148;0.00609311
480;calc iter;10;0.0214963;0.0201822;0.0230387
480;calc total;1;0.218892;0.218892;0.218892
480;total;1;12.5919;12.5919;12.5919
528;initialize;1;12.5333;12.5333;12.5333
528;async;10;0.00217724;0.00074191;0.00520614
528;inner;10;0.0143545;0.0135777;0.0154367
528;wait;10;4.98841e-05;2.1938e-05;0.00013861
528;boundary;10;0.00520305;0.00384465;0.00600463
528;calc iter;10;0.0217862;0.0192049;0.0247913
528;calc total;1;0.218903;0.218903;0.218903
528;total;1;13.0783;13.0783;13.0783
552;initialize;1;12.5709;12.5709;12.5709
552;async;10;0.00177318;0.00085021;0.00260538
552;inner;10;0.0146462;0.0141865;0.0155441
552;wait;10;5.49103e-05;2.3567e-05;0.000148822
552;boundary;10;0.00523873;0.00441201;0.00639851
552;calc iter;10;0.0217142;0.0213273;0.0223743
552;calc total;1;0.218903;0.218903;0.218903
552;total;1;13.1214;13.1214;13.1214
473;initialize;1;11.329;11.329;11.329
473;async;10;0.00263798;0.00142004;0.00377612
473;inner;10;0.0140324;0.0134296;0.015013
473;wait;10;4.66661e-05;2.0714e-05;0.000179293
473;boundary;10;0.00486768;0.00402423;0.00528635
473;calc iter;10;0.0215862;0.019664;0.0229363
473;calc total;1;0.218887;0.218887;0.218887
473;total;1;11.8828;11.8828;11.8828
505;initialize;1;12.3534;12.3534;12.3534
505;async;10;0.00220305;0.000991943;0.00385585
505;inner;10;0.0138884;0.0133806;0.0150545
505;wait;10;5.60783e-05;2.611e-05;0.00017351
505;boundary;10;0.00523433;0.0047603;0.0056874
505;calc iter;10;0.0213835;0.0201293;0.0228243
505;calc total;1;0.218891;0.218891;0.218891
505;total;1;12.9077;12.9077;12.9077
481;initialize;1;12.068;12.068;12.068
481;async;10;0.00240323;0.00158175;0.00475578
481;inner;10;0.0143025;0.0138078;0.0152969
481;wait;10;4.62488e-05;2.5153e-05;0.000117983
481;boundary;10;0.00485336;0.00445102;0.00517054
481;calc iter;10;0.0216064;0.0207161;0.0235092
481;calc total;1;0.218885;0.218885;0.218885
481;total;1;12.6137;12.6137;12.6137
529;initialize;1;12.5336;12.5336;12.5336
529;async;10;0.00243039;0.000941133;0.00435692
529;inner;10;0.0143245;0.0134562;0.0154622
529;wait;10;4.28981e-05;2.0095e-05;0.000129323
529;boundary;10;0.0049901;0.00379101;0.00587931
529;calc iter;10;0.0217894;0.0192717;0.0236361
529;calc total;1;0.218897;0.218897;0.218897
529;total;1;13.0786;13.0786;13.0786
553;initialize;1;12.5707;12.5707;12.5707
553;async;10;0.0021056;0.00101561;0.00323626
553;inner;10;0.0146385;0.0141917;0.015663
553;wait;10;4.65298e-05;2.2975e-05;0.000127866
553;boundary;10;0.00502736;0.00423613;0.00571559
553;calc iter;10;0.021819;0.0207768;0.022762
553;calc total;1;0.218898;0.218898;0.218898
553;total;1;13.1212;13.1212;13.1212
474;initialize;1;11.3483;11.3483;11.3483
474;async;10;0.00224754;0.00111736;0.00346326
474;inner;10;0.0143761;0.0140767;0.0154219
474;wait;10;4.25045e-05;2.2914e-05;0.000133705
474;boundary;10;0.00490013;0.00410857;0.00538012
474;calc iter;10;0.0215676;0.0203156;0.023358
474;calc total;1;0.218896;0.218896;0.218896
474;total;1;11.9022;11.9022;11.9022
506;initialize;1;12.34;12.34;12.34
506;async;10;0.00262019;0.0012544;0.00434935
506;inner;10;0.0138365;0.0134176;0.0150815
506;wait;10;4.02184e-05;2.2285e-05;0.000110266
506;boundary;10;0.00496431;0.00464961;0.00520955
506;calc iter;10;0.0214628;0.0201985;0.0232992
506;calc total;1;0.218896;0.218896;0.218896
506;total;1;12.8942;12.8942;12.8942
482;initialize;1;12.0453;12.0453;12.0453
482;async;10;0.00218409;0.00134016;0.00338229
482;inner;10;0.0144282;0.0138053;0.0155576
482;wait;10;5.00814e-05;2.3605e-05;0.000164844
482;boundary;10;0.00493578;0.00447489;0.00546136
482;calc iter;10;0.021599;0.0203893;0.0223631
482;calc total;1;0.218893;0.218893;0.218893
482;total;1;12.591;12.591;12.591
530;initialize;1;12.5336;12.5336;12.5336
530;async;10;0.00242152;0.00111608;0.00425249
530;inner;10;0.0141711;0.013425;0.0153332
530;wait;10;4.74309e-05;2.507e-05;0.000142404
530;boundary;10;0.00505523;0.00413006;0.00541994
530;calc iter;10;0.0216968;0.0204268;0.0233021
530;calc total;1;0.218905;0.218905;0.218905
530;total;1;13.0786;13.0786;13.0786
554;initialize;1;12.5707;12.5707;12.5707
554;async;10;0.00229703;0.0013886;0.00334672
554;inner;10;0.0143935;0.0140315;0.0153727
554;wait;10;4.6418e-05;2.4764e-05;0.000148125
554;boundary;10;0.00498272;0.00456651;0.00514758
554;calc iter;10;0.021721;0.0207866;0.0227689
554;calc total;1;0.218897;0.218897;0.218897
554;total;1;13.1212;13.1212;13.1212
475;initialize;1;11.3483;11.3483;11.3483
475;async;10;0.00246893;0.00144978;0.00332251
475;inner;10;0.0141713;0.0138288;0.0150458
475;wait;10;5.15814e-05;2.4728e-05;0.000163273
475;boundary;10;0.00482016;0.00447723;0.0050595
475;calc iter;10;0.0215132;0.0209741;0.0225488
475;calc total;1;0.218887;0.218887;0.218887
475;total;1;11.9021;11.9021;11.9021
507;initialize;1;12.3382;12.3382;12.3382
507;async;10;0.00264651;0.00158162;0.00362265
507;inner;10;0.013904;0.0132231;0.015366
507;wait;10;3.71458e-05;2.3373e-05;0.000101715
507;boundary;10;0.00502527;0.0038765;0.00578265
507;calc iter;10;0.0216143;0.0204823;0.02371
507;calc total;1;0.21889;0.21889;0.21889
507;total;1;12.8925;12.8925;12.8925
483;initialize;1;12.0461;12.0461;12.0461
483;async;10;0.00235904;0.00114745;0.00395045
483;inner;10;0.0142781;0.0138393;0.0152891
483;wait;10;5.10744e-05;2.2566e-05;0.00015049
483;boundary;10;0.00492722;0.00445604;0.00546446
483;calc iter;10;0.0216167;0.02055;0.0232143
483;calc total;1;0.218885;0.218885;0.218885
483;total;1;12.5918;12.5918;12.5918
531;initialize;1;12.5336;12.5336;12.5336
531;async;10;0.00204188;0.0011423;0.00271926
531;inner;10;0.0143619;0.0136347;0.0155014
531;wait;10;5.20388e-05;2.5685e-05;0.00015994
531;boundary;10;0.00514534;0.00479919;0.00566522
531;calc iter;10;0.0216026;0.0208099;0.0221311
531;calc total;1;0.218897;0.218897;0.218897
531;total;1;13.0786;13.0786;13.0786
555;initialize;1;12.5708;12.5708;12.5708
555;async;10;0.00188367;0.00111806;0.00326022
555;inner;10;0.0145832;0.0142979;0.0157055
555;wait;10;4.46822e-05;2.2256e-05;0.000135717
555;boundary;10;0.00516598;0.00485808;0.00547476
555;calc iter;10;0.0216786;0.0204788;0.0234332
555;calc total;1;0.218899;0.218899;0.218899
555;total;1;13.1213;13.1213;13.1213
476;initialize;1;11.3377;11.3377;11.3377
476;async;10;0.00241705;0.00151677;0.00335805
476;inner;10;0.0141896;0.0138803;0.0152175
476;wait;10;4.27243e-05;2.309e-05;0.000140283
476;boundary;10;0.00489544;0.00424273;0.00512719
476;calc iter;10;0.0215462;0.0207194;0.0225604
476;calc total;1;0.218896;0.218896;0.218896
476;total;1;11.8916;11.8916;11.8916
508;initialize;1;12.3587;12.3587;12.3587
508;async;10;0.00304132;0.00116128;0.00367549
508;inner;10;0.0135531;0.0130311;0.0151728
508;wait;10;3.5195e-05;1.9184e-05;0.000109602
508;boundary;10;0.00508661;0.00346957;0.00608837
508;calc iter;10;0.0217176;0.0197134;0.0227238
508;calc total;1;0.218899;0.218899;0.218899
508;total;1;12.9129;12.9129;12.9129
484;initialize;1;12.0462;12.0462;12.0462
484;async;10;0.00252589;0.00140588;0.0048001
484;inner;10;0.0140803;0.013491;0.0151655
484;wait;10;4.76418e-05;2.2257e-05;0.000162279
484;boundary;10;0.00490278;0.00451003;0.00521011
484;calc iter;10;0.0215582;0.0200787;0.0242232
484;calc total;1;0.218893;0.218893;0.218893
484;total;1;12.5919;12.5919;12.5919
532;initialize;1;12.5336;12.5336;12.5336
532;async;10;0.00190244;0.00133193;0.00342598
532;inner;10;0.0141897;0.0134924;0.0152764
532;wait;10;5.7472e-05;2.5775e-05;0.000163321
532;boundary;10;0.00532921;0.00463976;0.00610509
532;calc iter;10;0.0214799;0.0205616;0.0228046
532;calc total;1;0.218907;0.218907;0.218907
532;total;1;13.0786;13.0786;13.0786
556;initialize;1;12.5707;12.5707;12.5707
556;async;10;0.00203442;0.00138627;0.00247433
556;inner;10;0.0146153;0.0140558;0.0159082
556;wait;10;4.19526e-05;2.4351e-05;0.000116168
556;boundary;10;0.00508233;0.0044316;0.00576006
556;calc iter;10;0.0217754;0.0207779;0.0237424
556;calc total;1;0.218903;0.218903;0.218903
556;total;1;13.1213;13.1213;13.1213
477;initialize;1;11.3482;11.3482;11.3482
477;async;10;0.00221006;0.00150196;0.00268438
477;inner;10;0.014247;0.0138622;0.0152087
477;wait;10;5.16889e-05;2.9206e-05;0.000146333
477;boundary;10;0.00496264;0.00479346;0.00516294
477;calc iter;10;0.0214725;0.0211268;0.0218532
477;calc total;1;0.218888;0.218888;0.218888
477;total;1;11.9021;11.9021;11.9021
509;initialize;1;12.3463;12.3463;12.3463
509;async;10;0.00284978;0.00120394;0.00382796
509;inner;10;0.0139147;0.0133852;0.0151647
509;wait;10;3.91497e-05;2.1672e-05;9.9261e-05
509;boundary;10;0.00476672;0.0041339;0.00519528
509;calc iter;10;0.0215714;0.0206645;0.0223601
509;calc total;1;0.21889;0.21889;0.21889
509;total;1;12.9005;12.9005;12.9005
485;initialize;1;12.0461;12.0461;12.0461
485;async;10;0.00226425;0.00153275;0.00314592
485;inner;10;0.0142705;0.0138205;0.0152555
485;wait;10;4.82391e-05;2.8684e-05;0.00012275
485;boundary;10;0.00492154;0.00474549;0.00505714
485;calc iter;10;0.0215055;0.0208238;0.0222534
485;calc total;1;0.218887;0.218887;0.218887
485;total;1;12.5919;12.5919;12.5919
533;initialize;1;12.5337;12.5337;12.5337
533;async;10;0.00159851;0.00113321;0.00251932
533;inner;10;0.014129;0.0133616;0.0153637
533;wait;10;5.70662e-05;2.9249e-05;0.000156558
533;boundary;10;0.00564029;0.00471863;0.00654445
533;calc iter;10;0.0214264;0.0209233;0.0219327
533;calc total;1;0.218897;0.218897;0.218897
533;total;1;13.0786;13.0786;13.0786
557;initialize;1;12.5708;12.5708;12.5708
557;async;10;0.00189421;0.00101216;0.00281422
557;inner;10;0.0146994;0.0143398;0.0156772
557;wait;10;5.47615e-05;2.5634e-05;0.000154054
557;boundary;10;0.00499776;0.0047647;0.00516874
557;calc iter;10;0.0216476;0.0209551;0.0226553
557;calc total;1;0.218897;0.218897;0.218897
557;total;1;13.1213;13.1213;13.1213
478;initialize;1;11.3483;11.3483;11.3483
478;async;10;0.00173536;0.00140321;0.00199583
478;inner;10;0.0141578;0.0137876;0.0151749
478;wait;10;5.5895e-05;3.3461e-05;0.000141116
478;boundary;10;0.00543668;0.00479844;0.00570276
478;calc iter;10;0.0213867;0.0210735;0.0216205
478;calc total;1;0.218895;0.218895;0.218895
478;total;1;11.9021;11.9021;11.9021
510;initialize;1;12.3662;12.3662;12.3662
510;async;10;0.00218015;0.0012097;0.00324514
510;inner;10;0.0139506;0.0134477;0.0151279
510;wait;10;5.09198e-05;2.7066e-05;0.000109975
510;boundary;10;0.00524591;0.00452131;0.00570163
510;calc iter;10;0.0214301;0.0209707;0.0220011
510;calc total;1;0.218898;0.218898;0.218898
510;total;1;12.9205;12.9205;12.9205
486;initialize;1;12.0461;12.0461;12.0461
486;async;10;0.00165399;0.00128437;0.0026186
486;inner;10;0.0141137;0.0135831;0.0152897
486;wait;10;5.81139e-05;3.8727e-05;0.000134277
486;boundary;10;0.0056193;0.00459383;0.00625617
486;calc iter;10;0.0214468;0.0211531;0.0223095
486;calc total;1;0.218894;0.218894;0.218894
486;total;1;12.5919;12.5919;12.5919
534;initialize;1;12.5335;12.5335;12.5335
534;async;10;0.00143923;0.000867531;0.00226843
534;inner;10;0.014039;0.0131953;0.0153351
534;wait;10;5.79033e-05;3.8522e-05;0.000128174
534;boundary;10;0.00583881;0.0047009;0.00690098
534;calc iter;10;0.021376;0.0208323;0.0219638
534;calc total;1;0.218906;0.218906;0.218906
534;total;1;13.0785;13.0785;13.0785
558;initialize;1;12.5707;12.5707;12.5707
558;async;10;0.00129886;0.00070364;0.00223668
558;inner;10;0.0145063;0.0140058;0.0155992
558;wait;10;5.81478e-05;3.7381e-05;0.000128497
558;boundary;10;0.00570894;0.00499426;0.00635922
558;calc iter;10;0.0215733;0.0211503;0.0222855
558;calc total;1;0.218908;0.218908;0.218908
558;total;1;13.1213;13.1213;13.1213
479;initialize;1;11.3484;11.3484;11.3484
479;async;10;0.00140275;0.000911274;0.00173753
479;inner;10;0.0140702;0.0137318;0.0152189
479;wait;10;7.56482e-05;3.3007e-05;0.000234999
479;boundary;10;0.00579627;0.00482624;0.00634574
479;calc iter;10;0.0213487;0.0211174;0.0216274
479;calc total;1;0.218888;0.218888;0.218888
479;total;1;11.9022;11.9022;11.9022
511;initialize;1;12.3663;12.3663;12.3663
511;async;10;0.00163827;0.000783692;0.00242272
511;inner;10;0.0132515;0.0127277;0.0147324
511;wait;10;7.86814e-05;4.6967e-05;0.000223692
511;boundary;10;0.0063114;0.00486854;0.00678238
511;calc iter;10;0.0212812;0.0205632;0.02181
511;calc total;1;0.218896;0.218896;0.218896
511;total;1;12.9205;12.9205;12.9205
487;initialize;1;12.0461;12.0461;12.0461
487;async;10;0.00118477;0.000745939;0.00167196
487;inner;10;0.013741;0.0130491;0.015181
487;wait;10;7.70962e-05;4.7158e-05;0.000198619
487;boundary;10;0.00638549;0.00482533;0.00730971
487;calc iter;10;0.0213892;0.0211031;0.0219309
487;calc total;1;0.218887;0.218887;0.218887
487;total;1;12.5919;12.5919;12.5919
535;initialize;1;12.5335;12.5335;12.5335
535;async;10;0.000916187;0.000559416;0.00142033
535;inner;10;0.0140295;0.013218;0.0154546
535;wait;10;8.65053e-05;4.8311e-05;0.000225051
535;boundary;10;0.00632512;0.00474314;0.00717627
535;calc iter;10;0.0213588;0.0209914;0.0217378
535;calc total;1;0.218897;0.218897;0.218897
535;total;1;13.0784;13.0784;13.0784
559;initialize;1;12.5707;12.5707;12.5707
559;async;10;0.00110435;0.000757963;0.00166253
559;inner;10;0.0139328;0.0134121;0.0151547
559;wait;10;7.06071e-05;3.9019e-05;0.00020111
559;boundary;10;0.0064071;0.0052021;0.00709663
559;calc iter;10;0.0215162;0.0212399;0.021909
559;calc total;1;0.218899;0.218899;0.218899
559;total;1;13.1212;13.1212;13.1212
512;initialize;1;12.3359;12.3359;12.3359
512;async;10;0.00152037;0.000738037;0.0023784
512;inner;10;0.014052;0.0135661;0.0152602
512;wait;10;5.14213e-05;2.7927e-05;0.000111381
512;boundary;10;0.00575491;0.00497024;0.00623447
512;calc iter;10;0.0213799;0.0206661;0.0219518
512;calc total;1;0.218873;0.218873;0.218873
512;total;1;12.8902;12.8902;12.8902
488;initialize;1;12.0679;12.0679;12.0679
488;async;10;0.00200238;0.00113289;0.00293052
488;inner;10;0.0143158;0.0137905;0.0153991
488;wait;10;5.4493e-05;2.7793e-05;0.00016472
488;boundary;10;0.00517538;0.00464747;0.00570913
488;calc iter;10;0.0215492;0.0211793;0.0219752
488;calc total;1;0.218897;0.218897;0.218897
488;total;1;12.6137;12.6137;12.6137
536;initialize;1;12.5342;12.5342;12.5342
536;async;10;0.00230827;0.000943416;0.00341875
536;inner;10;0.0143297;0.0137041;0.015323
536;wait;10;4.34782e-05;2.4355e-05;0.000146602
536;boundary;10;0.0049946;0.00429405;0.00536876
536;calc iter;10;0.0216772;0.0200992;0.0226291
536;calc total;1;0.218903;0.218903;0.218903
536;total;1;13.0792;13.0792;13.0792
560;initialize;1;12.5706;12.5706;12.5706
560;async;10;0.0015369;0.000838363;0.00224583
560;inner;10;0.0147848;0.0144738;0.015686
560;wait;10;6.32633e-05;3.1642e-05;0.000163575
560;boundary;10;0.00529134;0.00488983;0.00583915
560;calc iter;10;0.0216777;0.021363;0.0221065
560;calc total;1;0.218898;0.218898;0.218898
560;total;1;13.1212;13.1212;13.1212
513;initialize;1;12.3662;12.3662;12.3662
513;async;10;0.00252943;0.00116677;0.00600387
513;inner;10;0.0139238;0.0132486;0.0151037
513;wait;10;4.49368e-05;2.2545e-05;0.000121118
513;boundary;10;0.00514907;0.00383643;0.00560074
513;calc iter;10;0.0216481;0.0207517;0.0231125
513;calc total;1;0.218863;0.218863;0.218863
513;total;1;12.9205;12.9205;12.9205
489;initialize;1;12.0624;12.0624;12.0624
489;async;10;0.00235408;0.00117692;0.00353325
489;inner;10;0.0143337;0.0138039;0.0153263
489;wait;10;4.59445e-05;2.2422e-05;0.000126416
489;boundary;10;0.00493452;0.00431776;0.00556888
489;calc iter;10;0.0216694;0.0205812;0.0226517
489;calc total;1;0.21889;0.21889;0.21889
489;total;1;12.6081;12.6081;12.6081
537;initialize;1;12.5336;12.5336;12.5336
537;async;10;0.00244325;0.00113966;0.00341054
537;inner;10;0.0141203;0.0133925;0.0154584
537;wait;10;3.99866e-05;2.1049e-05;0.000124243
537;boundary;10;0.00510765;0.00400246;0.00557687
537;calc iter;10;0.0217125;0.0199606;0.0230829
537;calc total;1;0.218896;0.218896;0.218896
537;total;1;13.0786;13.0786;13.0786
561;initialize;1;12.5711;12.5711;12.5711
561;async;10;0.00236124;0.00153102;0.0029107
561;inner;10;0.0144326;0.0140991;0.0153669
561;wait;10;4.53142e-05;2.3395e-05;0.000149258
561;boundary;10;0.00490764;0.00434675;0.00516239
561;calc iter;10;0.0217482;0.0208784;0.0222284
561;calc total;1;0.218898;0.218898;0.218898
561;total;1;13.1216;13.1216;13.1216
514;initialize;1;12.3623;12.3623;12.3623
514;async;10;0.0019345;0.000922249;0.00473865
514;inner;10;0.0143716;0.0138492;0.0156659
514;wait;10;4.02576e-05;2.5013e-05;9.5037e-05
514;boundary;10;0.00518485;0.00498359;0.00587648
514;calc iter;10;0.0215321;0.0207083;0.0236872
514;calc total;1;0.218871;0.218871;0.218871
514;total;1;12.9165;12.9165;12.9165
490;initialize;1;12.0452;12.0452;12.0452
490;async;10;0.00226854;0.00114853;0.00344246
490;inner;10;0.0143945;0.0138674;0.0153137
490;wait;10;4.45322e-05;2.4226e-05;0.000121175
490;boundary;10;0.00485776;0.00454615;0.00503764
490;calc iter;10;0.0215666;0.0209298;0.0224515
490;calc total;1;0.218897;0.218897;0.218897
490;total;1;12.5909;12.5909;12.5909
538;initialize;1;12.5335;12.5335;12.5335
538;async;10;0.00189;0.00112774;0.00251238
538;inner;10;0.0145607;0.0139312;0.0159311
538;wait;10;4.28913e-05;2.4934e-05;0.000121466
538;boundary;10;0.00514572;0.00464704;0.00565124
538;calc iter;10;0.0216408;0.020044;0.0233379
538;calc total;1;0.218904;0.218904;0.218904
538;total;1;13.0785;13.0785;13.0785
562;initialize;1;12.5711;12.5711;12.5711
562;async;10;0.00134808;0.000888432;0.00180424
562;inner;10;0.0154078;0.0150953;0.0162714
562;wait;10;4.30047e-05;2.4999e-05;0.000113835
562;boundary;10;0.00489957;0.00451531;0.00528003
562;calc iter;10;0.0216995;0.0210821;0.0231591
562;calc total;1;0.218902;0.218902;0.218902
562;total;1;13.1216;13.1216;13.1216
515;initialize;1;12.3468;12.3468;12.3468
515;async;10;0.00218018;0.00100621;0.00586414
515;inner;10;0.0143235;0.0137764;0.0154247
515;wait;10;3.90279e-05;2.1498e-05;0.000107256
515;boundary;10;0.0050288;0.00452049;0.00526568
515;calc iter;10;0.0215726;0.0201238;0.0245058
515;calc total;1;0.218863;0.218863;0.218863
515;total;1;12.901;12.901;12.901
491;initialize;1;12.0679;12.0679;12.0679
491;async;10;0.00239822;0.00133562;0.00395122
491;inner;10;0.0141838;0.0136659;0.0152642
491;wait;10;4.12152e-05;2.1941e-05;0.000134238
491;boundary;10;0.00494918;0.00454938;0.00530189
491;calc iter;10;0.0215739;0.0202363;0.0232803
491;calc total;1;0.218888;0.218888;0.218888
491;total;1;12.6137;12.6137;12.6137
539;initialize;1;12.5336;12.5336;12.5336
539;async;10;0.00228887;0.00144173;0.0029139
539;inner;10;0.014225;0.0135882;0.0154268
539;wait;10;4.27672e-05;2.3299e-05;0.000114656
539;boundary;10;0.00505458;0.00479739;0.0053965
539;calc iter;10;0.0216122;0.0203882;0.0223355
539;calc total;1;0.218897;0.218897;0.218897
539;total;1;13.0785;13.0785;13.0785
563;initialize;1;12.5706;12.5706;12.5706
563;async;10;0.00192548;0.00136524;0.00233471
563;inner;10;0.0148858;0.0144223;0.0159594
563;wait;10;4.53565e-05;2.3227e-05;0.000139568
563;boundary;10;0.00492117;0.00444508;0.00523026
563;calc iter;10;0.0217792;0.0212047;0.0226438
563;calc total;1;0.218897;0.218897;0.218897
563;total;1;13.1211;13.1211;13.1211
516;initialize;1;12.3501;12.3501;12.3501
516;async;10;0.00211451;0.00108251;0.0049952
516;inner;10;0.0145135;0.0139942;0.0153684
516;wait;10;4.1521e-05;2.3464e-05;0.000117244
516;boundary;10;0.0049302;0.00469677;0.00522695
516;calc iter;10;0.0216009;0.0201441;0.0239643
516;calc total;1;0.218863;0.218863;0.218863
516;total;1;12.9043;12.9043;12.9043
492;initialize;1;12.0679;12.0679;12.0679
492;async;10;0.00207753;0.0013782;0.00378487
492;inner;10;0.0141992;0.0138303;0.0154935
492;wait;10;4.31929e-05;2.1199e-05;0.000146956
492;boundary;10;0.00527804;0.00437267;0.00572105
492;calc iter;10;0.0215997;0.0201051;0.0237011
492;calc total;1;0.2189;0.2189;0.2189
492;total;1;12.6137;12.6137;12.6137
540;initialize;1;12.5334;12.5334;12.5334
540;async;10;0.00203566;0.00117911;0.00326473
540;inner;10;0.0145021;0.0140755;0.0156101
540;wait;10;5.03779e-05;2.8561e-05;0.000144123
540;boundary;10;0.00495601;0.00468711;0.00520132
540;calc iter;10;0.0215453;0.0204218;0.0229722
540;calc total;1;0.218907;0.218907;0.218907
540;total;1;13.0784;13.0784;13.0784
564;initialize;1;12.5706;12.5706;12.5706
564;async;10;0.00270034;0.00160768;0.00317906
564;inner;10;0.0138998;0.0134011;0.0152373
564;wait;10;4.97023e-05;2.2389e-05;0.000190546
564;boundary;10;0.00514191;0.00389271;0.00538188
564;calc iter;10;0.0217931;0.0201009;0.0223366
564;calc total;1;0.218904;0.218904;0.218904
564;total;1;13.1212;13.1212;13.1212
493;initialize;1;12.068;12.068;12.068
493;async;10;0.00238695;0.00129309;0.00374927
493;inner;10;0.0140807;0.0137417;0.015257
493;wait;10;4.63085e-05;2.3126e-05;0.000131561
493;boundary;10;0.00500993;0.00475348;0.00524491
493;calc iter;10;0.0215254;0.0205734;0.022962
493;calc total;1;0.218889;0.218889;0.218889
493;total;1;12.6137;12.6137;12.6137
565;initialize;1;12.5706;12.5706;12.5706
565;async;10;0.00246829;0.00127738;0.00307359
565;inner;10;0.0140092;0.013568;0.0152098
565;wait;10;4.86584e-05;2.611e-05;0.000140548
565;boundary;10;0.00516325;0.00481136;0.00534954
565;calc iter;10;0.0216907;0.0212753;0.0219574
565;calc total;1;0.218895;0.218895;0.218895
565;total;1;13.1212;13.1212;13.1212
494;initialize;1;12.0452;12.0452;12.0452
494;async;10;0.00185101;0.00129356;0.00288628
494;inner;10;0.0143788;0.0140661;0.0154191
494;wait;10;5.19105e-05;2.8504e-05;0.00014522
494;boundary;10;0.00517314;0.00486039;0.00549971
494;calc iter;10;0.0214557;0.0209203;0.022306
494;calc total;1;0.218899;0.218899;0.218899
494;total;1;12.591;12.591;12.591
566;initialize;1;12.5707;12.5707;12.5707
566;async;10;0.0015301;0.000782163;0.00194042
566;inner;10;0.0143855;0.013945;0.0156033
566;wait;10;5.40654e-05;3.313e-05;0.000131297
566;boundary;10;0.00558337;0.00508357;0.00595688
566;calc iter;10;0.0215544;0.0208929;0.0222603
566;calc total;1;0.218903;0.218903;0.218903
566;total;1;13.1212;13.1212;13.1212
495;initialize;1;12.0452;12.0452;12.0452
495;async;10;0.00147124;0.000949144;0.00222746
495;inner;10;0.0139094;0.0135726;0.0151932
495;wait;10;6.39895e-05;3.7286e-05;0.000152055
495;boundary;10;0.00594561;0.00484052;0.00637458
495;calc iter;10;0.0213916;0.0211377;0.0219791
495;calc total;1;0.218894;0.218894;0.218894
495;total;1;12.591;12.591;12.591
567;initialize;1;12.564;12.564;12.564
567;async;10;0.00153627;0.000931534;0.00193374
567;inner;10;0.0135479;0.0129118;0.0149455
567;wait;10;6.18362e-05;3.721e-05;0.000167796
567;boundary;10;0.00628123;0.00514736;0.00702541
567;calc iter;10;0.0214291;0.0210142;0.021712
567;calc total;1;0.218898;0.218898;0.218898
567;total;1;13.1145;13.1145;13.1145
576;initialize;1;12.5413;12.5413;12.5413
576;async;10;0.00178465;0.000703026;0.00509288
576;inner;10;0.0142943;0.0134228;0.0155283
576;wait;10;5.28943e-05;2.422e-05;0.00012512
576;boundary;10;0.00557756;0.00433328;0.00709472
576;calc iter;10;0.0217104;0.0205831;0.0232408
576;calc total;1;0.218874;0.218874;0.218874
576;total;1;13.0961;13.0961;13.0961
577;initialize;1;12.5411;12.5411;12.5411
577;async;10;0.00211383;0.000845141;0.00439221
577;inner;10;0.0145431;0.0138009;0.015575
577;wait;10;4.30421e-05;2.1299e-05;0.000107883
577;boundary;10;0.00504568;0.00398102;0.00607268
577;calc iter;10;0.0217469;0.0202719;0.023431
577;calc total;1;0.218865;0.218865;0.218865
577;total;1;13.0959;13.0959;13.0959
578;initialize;1;12.5415;12.5415;12.5415
578;async;10;0.00195521;0.0012579;0.00425473
578;inner;10;0.0143226;0.0136134;0.0154154
578;wait;10;5.25705e-05;2.9776e-05;0.000130345
578;boundary;10;0.00532235;0.00465504;0.00626165
578;calc iter;10;0.0216539;0.0209491;0.0229748
578;calc total;1;0.218874;0.218874;0.218874
578;total;1;13.0963;13.0963;13.0963
579;initialize;1;12.5411;12.5411;12.5411
579;async;10;0.00191179;0.000890912;0.00344283
579;inner;10;0.0144065;0.0137278;0.0154207
579;wait;10;4.76542e-05;2.671e-05;0.000120342
579;boundary;10;0.00516068;0.00466481;0.0058686
579;calc iter;10;0.0215276;0.0204787;0.0224729
579;calc total;1;0.218867;0.218867;0.218867
579;total;1;13.0959;13.0959;13.0959
580;initialize;1;12.5411;12.5411;12.5411
580;async;10;0.00213117;0.00114431;0.00483367
580;inner;10;0.0142977;0.0135125;0.0153994
580;wait;10;4.62571e-05;2.1984e-05;0.000116311
580;boundary;10;0.0050621;0.00456554;0.00578285
580;calc iter;10;0.0215383;0.020138;0.0238448
580;calc total;1;0.218866;0.218866;0.218866
580;total;1;13.0959;13.0959;13.0959
581;initialize;1;12.5411;12.5411;12.5411
581;async;10;0.00198126;0.00111093;0.00459888
581;inner;10;0.0142027;0.0134887;0.0153194
581;wait;10;5.20386e-05;2.1418e-05;0.000153944
581;boundary;10;0.00526566;0.00470357;0.00596107
581;calc iter;10;0.021503;0.0201222;0.0244462
581;calc total;1;0.218859;0.218859;0.218859
581;total;1;13.0959;13.0959;13.0959
582;initialize;1;12.5412;12.5412;12.5412
582;async;10;0.00178192;0.0009517;0.00370097
582;inner;10;0.014179;0.0134601;0.0154296
582;wait;10;4.06466e-05;1.9251e-05;0.000115256
582;boundary;10;0.00544384;0.00473719;0.00654449
582;calc iter;10;0.021447;0.0202411;0.0237625
582;calc total;1;0.218868;0.218868;0.218868
582;total;1;13.0959;13.0959;13.0959
583;initialize;1;12.5413;12.5413;12.5413
583;async;10;0.00160461;0.000842414;0.00378662
583;inner;10;0.0143984;0.0130889;0.0163849
583;wait;10;3.94513e-05;2.2542e-05;0.000100588
583;boundary;10;0.00534669;0.00470127;0.00715482
583;calc iter;10;0.02139;0.0204774;0.0228733
583;calc total;1;0.21886;0.21886;0.21886
583;total;1;13.0961;13.0961;13.0961
584;initialize;1;12.5414;12.5414;12.5414
584;async;10;0.00208734;0.000615794;0.00524435
584;inner;10;0.0145643;0.0136377;0.015818
584;wait;10;4.50622e-05;2.1086e-05;0.000125338
584;boundary;10;0.00510084;0.00385586;0.00602643
584;calc iter;10;0.0217986;0.0197618;0.0243977
584;calc total;1;0.218907;0.218907;0.218907
584;total;1;13.0962;13.0962;13.0962
585;initialize;1;12.5411;12.5411;12.5411
585;async;10;0.00240239;0.00104083;0.00455597
585;inner;10;0.0143932;0.0135502;0.0155583
585;wait;10;4.23883e-05;2.077e-05;0.00012617
585;boundary;10;0.00496568;0.00382703;0.00574369
585;calc iter;10;0.021805;0.0197931;0.0239014
585;calc total;1;0.2189;0.2189;0.2189
585;total;1;13.0959;13.0959;13.0959
586;initialize;1;12.5412;12.5412;12.5412
586;async;10;0.00210198;0.00122765;0.00400759
586;inner;10;0.0146102;0.0139373;0.0156167
586;wait;10;4.31663e-05;2.393e-05;0.000125529
586;boundary;10;0.00496062;0.00425959;0.00574182
586;calc iter;10;0.0217172;0.0205103;0.0231712
586;calc total;1;0.218901;0.218901;0.218901
586;total;1;13.096;13.096;13.096
587;initialize;1;12.5411;12.5411;12.5411
587;async;10;0.00178055;0.000944029;0.00371909
587;inner;10;0.0145252;0.013925;0.0155906
587;wait;10;4.7775e-05;2.6641e-05;0.000121838
587;boundary;10;0.005284;0.00487473;0.00581878
587;calc iter;10;0.0216388;0.0206014;0.0229149
587;calc total;1;0.218898;0.218898;0.218898
587;total;1;13.0959;13.0959;13.0959
588;initialize;1;12.5412;12.5412;12.5412
588;async;10;0.00186075;0.000929203;0.00360765
588;inner;10;0.0142889;0.0134721;0.0153832
588;wait;10;5.12901e-05;2.4933e-05;0.000143168
588;boundary;10;0.00514729;0.00488959;0.00545875
588;calc iter;10;0.0213495;0.0202964;0.0228008
588;calc total;1;0.218907;0.218907;0.218907
588;total;1;13.096;13.096;13.096
589;initialize;1;12.5411;12.5411;12.5411
589;async;10;0.00187793;0.000953813;0.00350968
589;inner;10;0.0143218;0.0135716;0.0153548
589;wait;10;4.76423e-05;2.212e-05;0.000156469
589;boundary;10;0.00507193;0.00476646;0.0055766
589;calc iter;10;0.0213204;0.020332;0.0229994
589;calc total;1;0.218901;0.218901;0.218901
589;total;1;13.0959;13.0959;13.0959
590;initialize;1;12.5411;12.5411;12.5411
590;async;10;0.00208399;0.00118994;0.0040124
590;inner;10;0.0139498;0.0132056;0.0151117
590;wait;10;4.54409e-05;2.2471e-05;0.000145468
590;boundary;10;0.00516495;0.00474621;0.00577994
590;calc iter;10;0.0212454;0.0202285;0.0234979
590;calc total;1;0.218907;0.218907;0.218907
590;total;1;13.0959;13.0959;13.0959
591;initialize;1;12.5411;12.5411;12.5411
591;async;10;0.00185951;0.000934675;0.00339297
591;inner;10;0.0140932;0.0130362;0.0150014
591;wait;10;6.53858e-05;2.3379e-05;0.000229081
591;boundary;10;0.00518565;0.00484801;0.00608262
591;calc iter;10;0.0212048;0.020173;0.0225527
591;calc total;1;0.218903;0.218903;0.218903
591;total;1;13.0959;13.0959;13.0959
592;initialize;1;12.5411;12.5411;12.5411
592;async;10;0.00194253;0.00107022;0.00406991
592;inner;10;0.0142157;0.01315;0.0153798
592;wait;10;5.51248e-05;2.1437e-05;0.000141534
592;boundary;10;0.00550531;0.00354098;0.00713887
592;calc iter;10;0.02172;0.0178711;0.0243366
592;calc total;1;0.218868;0.218868;0.218868
592;total;1;13.0959;13.0959;13.0959
593;initialize;1;12.5412;12.5412;12.5412
593;async;10;0.00251951;0.00147379;0.00506236
593;inner;10;0.013673;0.0126364;0.0150381
593;wait;10;4.73032e-05;2.0926e-05;0.000153979
593;boundary;10;0.00544831;0.00359955;0.00683399
593;calc iter;10;0.0216893;0.0182141;0.023856
593;calc total;1;0.218861;0.218861;0.218861
593;total;1;13.096;13.096;13.096
594;initialize;1;12.5413;12.5413;12.5413
594;async;10;0.0026244;0.001481;0.00451691
594;inner;10;0.0138902;0.0128773;0.014967
594;wait;10;4.91994e-05;2.3679e-05;0.000165216
594;boundary;10;0.00505489;0.00371683;0.00629927
594;calc iter;10;0.0216198;0.0189025;0.0235649
594;calc total;1;0.218869;0.218869;0.218869
594;total;1;13.0961;13.0961;13.0961
595;initialize;1;12.5412;12.5412;12.5412
595;async;10;0.00227141;0.00142988;0.00465548
595;inner;10;0.0140754;0.0131602;0.0151633
595;wait;10;5.73235e-05;2.5916e-05;0.000143056
595;boundary;10;0.00514265;0.00424987;0.00574264
595;calc iter;10;0.021548;0.019818;0.0236522
595;calc total;1;0.21886;0.21886;0.21886
595;total;1;13.096;13.096;13.096
596;initialize;1;12.5413;12.5413;12.5413
596;async;10;0.00170175;0.000814922;0.00394803
596;inner;10;0.0146124;0.0137295;0.015552
596;wait;10;4.8517e-05;2.6621e-05;0.000134622
596;boundary;10;0.00513255;0.00488592;0.0054905
596;calc iter;10;0.0214965;0.0206589;0.0225916
596;calc total;1;0.218856;0.218856;0.218856
596;total;1;13.0961;13.0961;13.0961
597;initialize;1;12.5411;12.5411;12.5411
597;async;10;0.00168312;0.000856222;0.00261399
597;inner;10;0.0142809;0.0134559;0.0153888
597;wait;10;5.08537e-05;2.5155e-05;0.000135394
597;boundary;10;0.00524607;0.00490528;0.00570143
597;calc iter;10;0.0212623;0.0203119;0.0224106
597;calc total;1;0.218846;0.218846;0.218846
597;total;1;13.0959;13.0959;13.0959
598;initialize;1;12.5413;12.5413;12.5413
598;async;10;0.00179142;0.000933091;0.00316573
598;inner;10;0.0140407;0.0131341;0.0151533
598;wait;10;5.63269e-05;2.6203e-05;0.000147622
598;boundary;10;0.00531329;0.00479828;0.00607881
598;calc iter;10;0.0212026;0.0202027;0.0222834
598;calc total;1;0.21886;0.21886;0.21886
598;total;1;13.0961;13.0961;13.0961
648;initialize;1;12.5732;12.5732;12.5732
648;async;10;0.00199994;0.000945118;0.0036524
648;inner;10;0.014254;0.0136106;0.015716
648;wait;10;4.61418e-05;2.3134e-05;0.000111737
648;boundary;10;0.00529815;0.00404109;0.00609642
648;calc iter;10;0.0215992;0.0195634;0.0231533
648;calc total;1;0.218895;0.218895;0.218895
648;total;1;13.125;13.125;13.125
672;initialize;1;12.4934;12.4934;12.4934
672;async;10;0.00244463;0.00118981;0.00406952
672;inner;10;0.0141004;0.0136916;0.0154579
672;wait;10;4.43777e-05;2.2258e-05;0.000170644
672;boundary;10;0.00509411;0.00415489;0.00544534
672;calc iter;10;0.0216851;0.0203103;0.0239073
672;calc total;1;0.21889;0.21889;0.21889
672;total;1;13.039;13.039;13.039
600;initialize;1;12.1266;12.1266;12.1266
600;async;10;0.0024539;0.00108689;0.0046045
600;inner;10;0.0138909;0.0133607;0.01527
600;wait;10;5.12079e-05;2.1986e-05;0.000165869
600;boundary;10;0.00529708;0.00395919;0.00622836
600;calc iter;10;0.0216944;0.0197489;0.0236037
600;calc total;1;0.218891;0.218891;0.218891
600;total;1;12.6816;12.6816;12.6816
599;initialize;1;12.5415;12.5415;12.5415
599;async;10;0.00141893;0.000871456;0.00240614
599;inner;10;0.0137252;0.0128926;0.0149431
599;wait;10;8.39596e-05;3.3066e-05;0.000245779
599;boundary;10;0.00594837;0.00490989;0.00633275
599;calc iter;10;0.0211777;0.0205458;0.022035
599;calc total;1;0.218848;0.218848;0.218848
599;total;1;13.0963;13.0963;13.0963
649;initialize;1;12.5734;12.5734;12.5734
649;async;10;0.00225446;0.000941247;0.00415851
649;inner;10;0.0142038;0.0133018;0.0155876
649;wait;10;4.4961e-05;2.2927e-05;0.000137549
649;boundary;10;0.00515829;0.00380117;0.00561466
649;calc iter;10;0.0216626;0.0195546;0.0235787
649;calc total;1;0.218891;0.218891;0.218891
649;total;1;13.1251;13.1251;13.1251
673;initialize;1;12.5215;12.5215;12.5215
673;async;10;0.00188825;0.00126542;0.00259514
673;inner;10;0.0144639;0.0140226;0.0162703
673;wait;10;4.13368e-05;2.4497e-05;0.000116757
673;boundary;10;0.00535258;0.00398249;0.00597707
673;calc iter;10;0.0217472;0.0195562;0.0237175
673;calc total;1;0.218884;0.218884;0.218884
673;total;1;13.067;13.067;13.067
601;initialize;1;12.1266;12.1266;12.1266
601;async;10;0.0024736;0.00139883;0.0046218
601;inner;10;0.0139332;0.0132538;0.0154912
601;wait;10;4.34922e-05;2.0774e-05;0.000136877
601;boundary;10;0.00530583;0.00389938;0.00597613
601;calc iter;10;0.0217574;0.019342;0.0239991
601;calc total;1;0.218883;0.218883;0.218883
601;total;1;12.6816;12.6816;12.6816
650;initialize;1;12.5734;12.5734;12.5734
650;async;10;0.00212134;0.000933415;0.00464422
650;inner;10;0.0140078;0.0133575;0.015444
650;wait;10;5.01285e-05;2.6115e-05;0.00012808
650;boundary;10;0.00538102;0.00442171;0.00633566
650;calc iter;10;0.0215614;0.0198798;0.0238165
650;calc total;1;0.218891;0.218891;0.218891
650;total;1;13.1251;13.1251;13.1251
674;initialize;1;12.5282;12.5282;12.5282
674;async;10;0.00165405;0.00100113;0.00277838
674;inner;10;0.0148577;0.0144312;0.016239
674;wait;10;4.08752e-05;2.2453e-05;0.000114071
674;boundary;10;0.00515092;0.00406524;0.00549499
674;calc iter;10;0.0217053;0.0202609;0.023086
674;calc total;1;0.218892;0.218892;0.218892
674;total;1;13.0737;13.0737;13.0737
602;initialize;1;12.1266;12.1266;12.1266
602;async;10;0.00245729;0.0014385;0.00450781
602;inner;10;0.0140192;0.0134928;0.0154487
602;wait;10;4.7703e-05;2.4587e-05;0.000156088
602;boundary;10;0.0051404;0.00418819;0.00542064
602;calc iter;10;0.0216657;0.020007;0.0236383
602;calc total;1;0.218889;0.218889;0.218889
602;total;1;12.6816;12.6816;12.6816
651;initialize;1;12.5734;12.5734;12.5734
651;async;10;0.00192024;0.000917672;0.00272745
651;inner;10;0.0139418;0.0131914;0.0154152
651;wait;10;5.76119e-05;2.8256e-05;0.000143776
651;boundary;10;0.00556991;0.00485989;0.00618163
651;calc iter;10;0.0214905;0.0208042;0.0220611
651;calc total;1;0.218891;0.218891;0.218891
651;total;1;13.1252;13.1252;13.1252
675;initialize;1;12.5282;12.5282;12.5282
675;async;10;0.00175945;0.00138429;0.00244531
675;inner;10;0.0146542;0.0141432;0.0162273
603;initialize;1;12.1266;12.1266;12.1266
603;async;10;0.00189454;0.0010091;0.00313214
603;inner;10;0.0143386;0.0138339;0.0157569
603;wait;10;4.84298e-05;2.6082e-05;0.000113339
603;boundary;10;0.00531958;0.00490194;0.00597496
603;calc iter;10;0.0216021;0.0208427;0.0224857
603;calc total;1;0.218885;0.218885;0.218885
603;total;1;12.6816;12.6816;12.6816
652;initialize;1;12.5735;12.5735;12.5735
652;async;10;0.00176827;0.000924069;0.00324728
652;inner;10;0.0138921;0.0130804;0.0153248
652;wait;10;5.87577e-05;2.7527e-05;0.000165737
652;boundary;10;0.00565872;0.00476145;0.00650984
652;calc iter;10;0.021379;0.0203597;0.022544
652;calc total;1;0.218897;0.218897;0.218897
652;total;1;13.1252;13.1252;13.1252
675;wait;10;4.63694e-05;2.8868e-05;0.000125494
675;boundary;10;0.00517663;0.00487113;0.00545322
675;calc iter;10;0.021638;0.0209635;0.0228811
675;calc total;1;0.218884;0.218884;0.218884
675;total;1;13.0738;13.0738;13.0738
604;initialize;1;12.1266;12.1266;12.1266
604;async;10;0.00185736;0.00113823;0.0028314
604;inner;10;0.0140882;0.0135497;0.0154067
604;wait;10;5.32654e-05;3.3107e-05;0.000142713
604;boundary;10;0.00550454;0.00475318;0.005947
604;calc iter;10;0.0215044;0.020758;0.0224596
604;calc total;1;0.218892;0.218892;0.218892
604;total;1;12.6816;12.6816;12.6816
653;initialize;1;12.5736;12.5736;12.5736
653;async;10;0.00160141;0.000783844;0.00374246
653;inner;10;0.013921;0.0130461;0.0153862
653;wait;10;5.12196e-05;2.3002e-05;0.000161334
653;boundary;10;0.00572187;0.00475196;0.00692571
653;calc iter;10;0.0212972;0.0206251;0.0234709
653;calc total;1;0.218893;0.218893;0.218893
653;total;1;13.1253;13.1253;13.1253
676;initialize;1;12.4947;12.4947;12.4947
676;async;10;0.00176818;0.00138897;0.00255359
676;inner;10;0.0142344;0.0136081;0.0156271
676;wait;10;5.0885e-05;2.7317e-05;0.000146875
676;boundary;10;0.00546665;0.00491945;0.00595829
676;calc iter;10;0.0215211;0.0210402;0.0222633
676;calc total;1;0.218893;0.218893;0.218893
676;total;1;13.0403;13.0403;13.0403
605;initialize;1;12.1266;12.1266;12.1266
605;async;10;0.00127978;0.000830762;0.00186301
605;inner;10;0.0140808;0.0134054;0.0158383
605;wait;10;5.50229e-05;3.1845e-05;0.000119218
605;boundary;10;0.00600444;0.005002;0.00669516
605;calc iter;10;0.0214212;0.0204166;0.0232327
605;calc total;1;0.218885;0.218885;0.218885
605;total;1;12.6816;12.6816;12.6816
654;initialize;1;12.5734;12.5734;12.5734
654;async;10;0.00136699;0.000773271;0.00253602
654;inner;10;0.0139366;0.0128492;0.0158507
654;wait;10;5.43891e-05;2.5395e-05;0.000154553
654;boundary;10;0.00590478;0.00505352;0.00719917
654;calc iter;10;0.021264;0.0204134;0.0234658
654;calc total;1;0.218899;0.218899;0.218899
654;total;1;13.1252;13.1252;13.1252
677;initialize;1;12.525;12.525;12.525
677;async;10;0.00114801;0.000789066;0.00156697
677;inner;10;0.014456;0.0138916;0.0159698
677;wait;10;5.66041e-05;3.5229e-05;0.000131265
677;boundary;10;0.00580767;0.00477014;0.00638952
677;calc iter;10;0.0214696;0.0211642;0.02223
677;calc total;1;0.218888;0.218888;0.218888
677;total;1;13.0706;13.0706;13.0706
606;initialize;1;12.1266;12.1266;12.1266
606;async;10;0.00126859;0.00078877;0.00229882
606;inner;10;0.0137597;0.0130074;0.0153594
606;wait;10;6.45513e-05;3.6394e-05;0.000176428
606;boundary;10;0.00625656;0.00472356;0.00719699
606;calc iter;10;0.0213506;0.0206839;0.0220486
606;calc total;1;0.218895;0.218895;0.218895
606;total;1;12.6816;12.6816;12.6816
655;initialize;1;12.5737;12.5737;12.5737
655;async;10;0.00160492;0.000808641;0.00363594
655;inner;10;0.0136232;0.0125059;0.0151275
655;wait;10;6.32374e-05;2.5005e-05;0.000241257
655;boundary;10;0.00592903;0.00482059;0.00746169
655;calc iter;10;0.021222;0.0207314;0.0226135
655;calc total;1;0.21889;0.21889;0.21889
655;total;1;13.1255;13.1255;13.1255
678;initialize;1;12.5282;12.5282;12.5282
678;async;10;0.00106049;0.000864024;0.00136459
678;inner;10;0.0140999;0.013469;0.015818
678;wait;10;6.20095e-05;4.0738e-05;0.000149142
678;boundary;10;0.00620457;0.00488417;0.00673156
678;calc iter;10;0.0214278;0.0211757;0.022218
678;calc total;1;0.218893;0.218893;0.218893
678;total;1;13.0738;13.0738;13.0738
607;initialize;1;12.1267;12.1267;12.1267
607;async;10;0.00100049;0.000673111;0.0015042
607;inner;10;0.0134704;0.0126572;0.0154549
607;wait;10;7.76957e-05;4.9334e-05;0.000201273
607;boundary;10;0.0067401;0.004774;0.00770782
607;calc iter;10;0.0212897;0.0210696;0.0217557
607;calc total;1;0.218888;0.218888;0.218888
607;total;1;12.6816;12.6816;12.6816
656;initialize;1;12.5733;12.5733;12.5733
656;async;10;0.00232156;0.000844432;0.004466
656;inner;10;0.0140245;0.0132312;0.0153861
656;wait;10;5.89311e-05;2.0952e-05;0.000220765
656;boundary;10;0.00524472;0.00383433;0.00588721
656;calc iter;10;0.0216512;0.0193153;0.023558
656;calc total;1;0.218892;0.218892;0.218892
656;total;1;13.125;13.125;13.125
679;initialize;1;12.5282;12.5282;12.5282
679;async;10;0.000914026;0.00070672;0.0010928
679;inner;10;0.0137457;0.0130551;0.0157342
679;wait;10;7.07931e-05;2.8981e-05;0.00016904
679;boundary;10;0.00664724;0.00474939;0.00731529
679;calc iter;10;0.0213789;0.0211434;0.0217247
679;calc total;1;0.218888;0.218888;0.218888
679;total;1;13.0737;13.0737;13.0737
608;initialize;1;12.1266;12.1266;12.1266
608;async;10;0.00234309;0.00101781;0.00470151
608;inner;10;0.0140692;0.0135843;0.0153481
608;wait;10;4.66027e-05;2.3409e-05;0.000155492
608;boundary;10;0.00517767;0.00433624;0.00550667
608;calc iter;10;0.0216377;0.0205952;0.0241289
608;calc total;1;0.218887;0.218887;0.218887
608;total;1;12.6816;12.6816;12.6816
657;initialize;1;12.5734;12.5734;12.5734
657;async;10;0.00260246;0.00123616;0.00421466
657;inner;10;0.0138238;0.012971;0.0154843
657;wait;10;5.17894e-05;2.2704e-05;0.000193286
657;boundary;10;0.00523759;0.00384076;0.00579786
657;calc iter;10;0.0217171;0.019188;0.023332
657;calc total;1;0.218888;0.218888;0.218888
657;total;1;13.1251;13.1251;13.1251
680;initialize;1;12.5281;12.5281;12.5281
680;async;10;0.00221963;0.00103324;0.00320892
680;inner;10;0.0143225;0.0137621;0.0156935
680;wait;10;4.96572e-05;2.1891e-05;0.000148169
680;boundary;10;0.00512831;0.00402237;0.00543598
680;calc iter;10;0.0217213;0.0197606;0.0225353
680;calc total;1;0.218894;0.218894;0.218894
680;total;1;13.0737;13.0737;13.0737
609;initialize;1;12.1266;12.1266;12.1266
609;async;10;0.00220686;0.00118621;0.00378646
609;inner;10;0.0142363;0.0137145;0.0158299
609;wait;10;3.95247e-05;2.2558e-05;0.000116755
609;boundary;10;0.00525025;0.00388182;0.00606398
609;calc iter;10;0.0217342;0.019887;0.0238079
609;calc total;1;0.218882;0.218882;0.218882
609;total;1;12.6816;12.6816;12.6816
658;initialize;1;12.5735;12.5735;12.5735
658;async;10;0.00235426;0.00124286;0.00506482
658;inner;10;0.0140679;0.0132867;0.0155258
658;wait;10;4.35099e-05;2.3167e-05;0.000120094
658;boundary;10;0.00516148;0.0041112;0.00554623
658;calc iter;10;0.0216283;0.0196424;0.0241407
658;calc total;1;0.218894;0.218894;0.218894
658;total;1;13.1253;13.1253;13.1253
681;initialize;1;12.5281;12.5281;12.5281
681;async;10;0.00215353;0.00137192;0.00299578
681;inner;10;0.0143814;0.0138448;0.0160012
681;wait;10;4.19211e-05;2.1211e-05;0.000142199
681;boundary;10;0.00520437;0.00391454;0.00570533
681;calc iter;10;0.0217824;0.0196767;0.0227039
681;calc total;1;0.218888;0.218888;0.218888
681;total;1;13.0737;13.0737;13.0737
610;initialize;1;12.1266;12.1266;12.1266
610;async;10;0.00243428;0.00160648;0.00397831
610;inner;10;0.0140799;0.0135549;0.0154935
610;wait;10;4.37634e-05;2.5388e-05;0.000116827
610;boundary;10;0.00508047;0.00432622;0.00538224
610;calc iter;10;0.0216396;0.0205901;0.0232584
610;calc total;1;0.218889;0.218889;0.218889
610;total;1;12.6816;12.6816;12.6816
659;initialize;1;12.5734;12.5734;12.5734
659;async;10;0.00209415;0.0012679;0.00372233
659;inner;10;0.0141356;0.0133777;0.0155155
659;wait;10;5.09842e-05;2.6804e-05;0.000125226
659;boundary;10;0.00525857;0.00473335;0.00574225
659;calc iter;10;0.0215404;0.020467;0.0230175
659;calc total;1;0.218887;0.218887;0.218887
659;total;1;13.1251;13.1251;13.1251
682;initialize;1;12.5093;12.5093;12.5093
682;async;10;0.00231289;0.0011283;0.00321988
682;inner;10;0.01415;0.013618;0.0155872
682;wait;10;5.39716e-05;2.5002e-05;0.000153779
682;boundary;10;0.00515719;0.00428374;0.00550237
682;calc iter;10;0.0216751;0.020107;0.0226398
682;calc total;1;0.218888;0.218888;0.218888
682;total;1;13.0549;13.0549;13.0549
611;initialize;1;12.1265;12.1265;12.1265
611;async;10;0.00197271;0.00129459;0.00262213
611;inner;10;0.0142592;0.013681;0.0156393
611;wait;10;4.89295e-05;2.7938e-05;0.000142299
611;boundary;10;0.00526632;0.0048648;0.00557393
611;calc iter;10;0.0215482;0.0209097;0.0222893
611;calc total;1;0.218881;0.218881;0.218881
611;total;1;12.6815;12.6815;12.6815
660;initialize;1;12.5734;12.5734;12.5734
660;async;10;0.00170567;0.000806204;0.00293189
660;inner;10;0.0142724;0.0135975;0.0154839
660;wait;10;5.57548e-05;2.885e-05;0.000157552
660;boundary;10;0.00538971;0.0049773;0.00589004
660;calc iter;10;0.0214246;0.0206159;0.0222624
660;calc total;1;0.218895;0.218895;0.218895
660;total;1;13.1251;13.1251;13.1251
683;initialize;1;12.4969;12.4969;12.4969
683;async;10;0.00188941;0.00129133;0.00236624
683;inner;10;0.0142437;0.0138233;0.0156467
683;wait;10;5.69051e-05;3.1183e-05;0.000150809
683;boundary;10;0.00542348;0.00498841;0.00567909
683;calc iter;10;0.0216152;0.0211008;0.0222048
683;calc total;1;0.218889;0.218889;0.218889
683;total;1;13.0425;13.0425;13.0425
612;initialize;1;12.1266;12.1266;12.1266
612;async;10;0.00182984;0.000999287;0.00291822
612;inner;10;0.014571;0.0139658;0.0155363
612;wait;10;4.76287e-05;2.3392e-05;0.000141347
612;boundary;10;0.00505922;0.0048233;0.00535131
612;calc iter;10;0.0215089;0.0204315;0.0226057
612;calc total;1;0.218888;0.218888;0.218888
612;total;1;12.6816;12.6816;12.6816
661;initialize;1;12.5733;12.5733;12.5733
661;async;10;0.00168995;0.000976226;0.00283218
661;inner;10;0.0141075;0.0134302;0.0152998
661;wait;10;5.32176e-05;2.8767e-05;0.000138826
661;boundary;10;0.0054446;0.00487413;0.00587728
661;calc iter;10;0.0212963;0.0205066;0.0222774
661;calc total;1;0.218889;0.218889;0.218889
661;total;1;13.1251;13.1251;13.1251
684;initialize;1;12.4992;12.4992;12.4992
684;async;10;0.00182761;0.00126288;0.00279006
684;inner;10;0.0143337;0.0135486;0.0158055
684;wait;10;5.2422e-05;2.6048e-05;0.000156932
684;boundary;10;0.00522991;0.00488315;0.00550436
684;calc iter;10;0.0214446;0.0209185;0.0224243
684;calc total;1;0.218895;0.218895;0.218895
684;total;1;13.0448;13.0448;13.0448
613;initialize;1;12.1266;12.1266;12.1266
613;async;10;0.0017035;0.00114885;0.00288162
613;inner;10;0.0144048;0.0137375;0.0153983
613;wait;10;5.06095e-05;3.0616e-05;0.000129785
613;boundary;10;0.00522699;0.00480444;0.00579518
613;calc iter;10;0.0213867;0.0207426;0.0222034
613;calc total;1;0.218883;0.218883;0.218883
613;total;1;12.6816;12.6816;12.6816
662;initialize;1;12.5734;12.5734;12.5734
662;async;10;0.0016337;0.0010036;0.00346966
662;inner;10;0.0138453;0.0129653;0.015163
662;wait;10;5.72649e-05;2.9451e-05;0.000144013
662;boundary;10;0.00565353;0.00506477;0.0063761
662;calc iter;10;0.0211911;0.0205108;0.0227601
662;calc total;1;0.218895;0.218895;0.218895
662;total;1;13.1252;13.1252;13.1252
685;initialize;1;12.5282;12.5282;12.5282
685;async;10;0.00152446;0.000981727;0.00204251
685;inner;10;0.0143676;0.0135742;0.0157925
663;initialize;1;12.5735;12.5735;12.5735
663;async;10;0.00132616;0.000920701;0.00258337
663;inner;10;0.0136367;0.0126692;0.0150794
663;wait;10;6.96364e-05;3.6584e-05;0.000218457
663;boundary;10;0.00610377;0.00498568;0.00706854
663;calc iter;10;0.0211373;0.020626;0.0222285
663;calc total;1;0.218888;0.218888;0.218888
663;total;1;13.1252;13.1252;13.1252
685;wait;10;5.08087e-05;2.7308e-05;0.000151805
685;boundary;10;0.0053604;0.00486205;0.00579293
685;calc iter;10;0.0213048;0.0204418;0.0222708
685;calc total;1;0.21889;0.21889;0.21889
685;total;1;13.0737;13.0737;13.0737
664;initialize;1;12.5735;12.5735;12.5735
664;async;10;0.00226023;0.00109205;0.00444021
664;inner;10;0.0135663;0.0127452;0.0150645
664;wait;10;4.80725e-05;2.153e-05;0.000149647
664;boundary;10;0.00578844;0.00362982;0.00666974
664;calc iter;10;0.0216645;0.018247;0.0241086
664;calc total;1;0.218892;0.218892;0.218892
664;total;1;13.1252;13.1252;13.1252
696;initialize;1;12.4865;12.4865;12.4865
696;async;10;0.0031609;0.00101098;0.00444385
696;inner;10;0.0136674;0.0130205;0.0150939
696;wait;10;3.16333e-05;1.941e-05;9.414e-05
696;boundary;10;0.00465248;0.00373076;0.00500651
696;calc iter;10;0.0215137;0.0206687;0.0225914
696;calc total;1;0.218889;0.218889;0.218889
696;total;1;13.041;13.041;13.041
624;initialize;1;12.6875;12.6875;12.6875
624;async;10;0.00255707;0.00105724;0.00368008
624;inner;10;0.0140532;0.0134905;0.0150923
624;wait;10;4.54948e-05;2.1418e-05;0.000122934
624;boundary;10;0.00505409;0.00431789;0.00594084
624;calc iter;10;0.0217113;0.0207995;0.0230854
624;calc total;1;0.218885;0.218885;0.218885
624;total;1;13.2419;13.2419;13.2419
720;initialize;1;12.4168;12.4168;12.4168
720;async;10;0.0034627;0.000889092;0.00520253
720;inner;10;0.013203;0.0123933;0.0144074
720;wait;10;4.2122e-05;2.2929e-05;0.00011934
720;boundary;10;0.00463136;0.00376854;0.00534336
720;calc iter;10;0.0213401;0.0199359;0.0229576
720;calc total;1;0.218862;0.218862;0.218862
720;total;1;12.9714;12.9714;12.9714
697;initialize;1;12.4944;12.4944;12.4944
697;async;10;0.00295801;0.00155117;0.0041917
697;inner;10;0.0136963;0.0128873;0.0155631
697;wait;10;3.81392e-05;2.0883e-05;0.000109533
697;boundary;10;0.00484411;0.00364152;0.00550523
697;calc iter;10;0.0215381;0.020563;0.0227316
697;calc total;1;0.218888;0.218888;0.218888
697;total;1;13.0489;13.0489;13.0489
625;initialize;1;12.6796;12.6796;12.6796
625;async;10;0.00271826;0.00120491;0.0037676
625;inner;10;0.0139659;0.0133642;0.0152882
625;wait;10;4.19483e-05;2.1564e-05;0.000120946
625;boundary;10;0.00505046;0.00406822;0.00543144
625;calc iter;10;0.0217778;0.0203496;0.0231964
625;calc total;1;0.218886;0.218886;0.218886
625;total;1;13.2339;13.2339;13.2339
721;initialize;1;12.4049;12.4049;12.4049
721;async;10;0.00385656;0.00135727;0.00525777
721;inner;10;0.0130942;0.0121736;0.0144032
721;wait;10;4.01529e-05;2.1735e-05;0.000103877
721;boundary;10;0.00439158;0.00363856;0.00481989
721;calc iter;10;0.0213837;0.0201032;0.0228267
721;calc total;1;0.218855;0.218855;0.218855
721;total;1;12.9594;12.9594;12.9594
698;initialize;1;12.4947;12.4947;12.4947
698;async;10;0.00295752;0.00127762;0.00410586
698;inner;10;0.0138482;0.0131635;0.0150964
698;wait;10;3.73769e-05;2.1571e-05;0.00010594
698;boundary;10;0.00460908;0.00413731;0.00494838
698;calc iter;10;0.0214535;0.0209534;0.0220098
698;calc total;1;0.218894;0.218894;0.218894
698;total;1;13.0491;13.0491;13.0491
626;initialize;1;12.6734;12.6734;12.6734
626;async;10;0.00246208;0.00147609;0.00321624
626;inner;10;0.0143216;0.0137586;0.0153247
626;wait;10;4.13119e-05;2.2895e-05;0.000121572
626;boundary;10;0.00487093;0.00437159;0.00506509
626;calc iter;10;0.0216972;0.020978;0.0225822
626;calc total;1;0.21889;0.21889;0.21889
626;total;1;13.2277;13.2277;13.2277
722;initialize;1;12.4169;12.4169;12.4169
722;async;10;0.00355641;0.0013453;0.00594534
722;inner;10;0.0130963;0.0122584;0.0143124
722;wait;10;4.33509e-05;2.5879e-05;0.000117759
722;boundary;10;0.00459977;0.00404404;0.00511751
722;calc iter;10;0.0212973;0.0203248;0.0232632
722;calc total;1;0.218863;0.218863;0.218863
722;total;1;12.9714;12.9714;12.9714
699;initialize;1;12.4946;12.4946;12.4946
699;async;10;0.00233904;0.00106354;0.00361131
699;inner;10;0.0139513;0.0134328;0.015087
699;wait;10;4.31008e-05;2.5021e-05;0.000108146
699;boundary;10;0.00503316;0.00486596;0.00530122
699;calc iter;10;0.0213675;0.02069;0.0219856
699;calc total;1;0.218888;0.218888;0.218888
699;total;1;13.049;13.049;13.049
627;initialize;1;12.6757;12.6757;12.6757
627;async;10;0.00209422;0.00141811;0.00292238
627;inner;10;0.0144348;0.0138764;0.0154605
627;wait;10;4.82449e-05;2.9736e-05;0.000128435
627;boundary;10;0.00503344;0.00486305;0.00534641
627;calc iter;10;0.0216121;0.0210212;0.022073
627;calc total;1;0.218887;0.218887;0.218887
627;total;1;13.23;13.23;13.23
723;initialize;1;12.3989;12.3989;12.3989
723;async;10;0.00290137;0.000895042;0.00458894
723;inner;10;0.0132123;0.0122447;0.0148239
723;wait;10;4.69118e-05;3.3229e-05;0.000102244
723;boundary;10;0.00506676;0.00446972;0.00581073
723;calc iter;10;0.0212282;0.0194073;0.0223692
723;calc total;1;0.218856;0.218856;0.218856
723;total;1;12.9534;12.9534;12.9534
700;initialize;1;12.4947;12.4947;12.4947
700;async;10;0.00266208;0.00113202;0.00440683
700;inner;10;0.0140126;0.0134559;0.0151592
700;wait;10;3.77994e-05;2.1021e-05;9.9292e-05
700;boundary;10;0.00474424;0.00405693;0.00513219
700;calc iter;10;0.0214577;0.0207473;0.0225867
700;calc total;1;0.218896;0.218896;0.218896
700;total;1;13.0492;13.0492;13.0492
628;initialize;1;12.6767;12.6767;12.6767
628;async;10;0.00174256;0.000942585;0.00290722
628;inner;10;0.015065;0.0145861;0.0160038
628;wait;10;3.95537e-05;2.3233e-05;0.000114568
628;boundary;10;0.0048813;0.00418461;0.00503788
628;calc iter;10;0.0217295;0.0210488;0.022586
628;calc total;1;0.21889;0.21889;0.21889
628;total;1;13.231;13.231;13.231
724;initialize;1;12.4169;12.4169;12.4169
724;async;10;0.00277674;0.00132516;0.00371492
724;inner;10;0.0129475;0.0119463;0.0143404
724;wait;10;4.89389e-05;2.6131e-05;0.000117235
724;boundary;10;0.00534455;0.00438472;0.00625494
724;calc iter;10;0.0211186;0.0201987;0.0218557
724;calc total;1;0.218861;0.218861;0.218861
724;total;1;12.9714;12.9714;12.9714
701;initialize;1;12.4882;12.4882;12.4882
701;async;10;0.00222442;0.00126581;0.00340273
701;inner;10;0.0139202;0.0133686;0.0149788
701;wait;10;4.10435e-05;2.4756e-05;0.000113555
701;boundary;10;0.00511949;0.0047938;0.00542667
701;calc iter;10;0.0213061;0.0206761;0.022004
701;calc total;1;0.218888;0.218888;0.218888
701;total;1;13.0426;13.0426;13.0426
629;initialize;1;12.6779;12.6779;12.6779
629;async;10;0.00213749;0.00148528;0.00335703
629;inner;10;0.0141799;0.0135861;0.0152866
629;wait;10;5.4177e-05;3.5749e-05;0.000127636
629;boundary;10;0.00520168;0.00472298;0.00566675
629;calc iter;10;0.0215744;0.0210463;0.0224291
629;calc total;1;0.218883;0.218883;0.218883
629;total;1;13.2322;13.2322;13.2322
725;initialize;1;12.3892;12.3892;12.3892
725;async;10;0.00257523;0.00126182;0.00397985
725;inner;10;0.0129285;0.0117292;0.0142492
725;wait;10;5.3537e-05;2.532e-05;0.000148971
725;boundary;10;0.00547086;0.00438491;0.0067614
725;calc iter;10;0.0210292;0.0200476;0.0220726
725;calc total;1;0.218851;0.218851;0.218851
725;total;1;12.9437;12.9437;12.9437
702;initialize;1;12.4947;12.4947;12.4947
702;async;10;0.00139904;0.000623619;0.00217578
702;inner;10;0.0146629;0.0140687;0.0158362
702;wait;10;4.08126e-05;2.2463e-05;9.3613e-05
702;boundary;10;0.00519407;0.00472066;0.00569896
702;calc iter;10;0.0212977;0.020357;0.0222581
702;calc total;1;0.218898;0.218898;0.218898
702;total;1;13.0492;13.0492;13.0492
630;initialize;1;12.6814;12.6814;12.6814
630;async;10;0.00147146;0.00093405;0.00207684
630;inner;10;0.0140459;0.0132688;0.0153464
630;wait;10;5.67198e-05;4.0808e-05;0.000111772
630;boundary;10;0.00592225;0.004777;0.00686695
630;calc iter;10;0.0214976;0.0208591;0.021976
630;calc total;1;0.218893;0.218893;0.218893
630;total;1;13.2358;13.2358;13.2358
726;initialize;1;12.4169;12.4169;12.4169
726;async;10;0.00248447;0.00135748;0.00438745
726;inner;10;0.0128824;0.0115557;0.0143915
726;wait;10;5.06547e-05;2.5335e-05;0.00010145
726;boundary;10;0.00554858;0.00441081;0.00713642
726;calc iter;10;0.020967;0.0203074;0.022431
726;calc total;1;0.218866;0.218866;0.218866
726;total;1;12.9714;12.9714;12.9714
703;initialize;1;12.4943;12.4943;12.4943
703;async;10;0.00167839;0.000789121;0.00231134
703;inner;10;0.0134417;0.0124344;0.0149517
703;wait;10;4.86462e-05;2.9289e-05;0.000106191
703;boundary;10;0.0059493;0.0049797;0.00731866
703;calc iter;10;0.0211191;0.0204105;0.0219163
703;calc total;1;0.218893;0.218893;0.218893
703;total;1;13.0488;13.0488;13.0488
744;initialize;1;12.1779;12.1779;12.1779
744;async;10;0.00378728;0.000916109;0.00521573
744;inner;10;0.0132484;0.012365;0.0143091
744;wait;10;3.93931e-05;2.0661e-05;0.000110668
744;boundary;10;0.00427567;0.00357587;0.00460097
744;calc iter;10;0.0213519;0.0196064;0.0221301
744;calc total;1;0.218896;0.218896;0.218896
744;total;1;12.732;12.732;12.732
631;initialize;1;12.6841;12.6841;12.6841
631;async;10;0.00111665;0.000760267;0.00141004
631;inner;10;0.0136798;0.0127468;0.015109
631;wait;10;7.05655e-05;4.2102e-05;0.000190518
631;boundary;10;0.00652178;0.00482388;0.00774197
631;calc iter;10;0.02139;0.0209451;0.022027
631;calc total;1;0.218887;0.218887;0.218887
631;total;1;13.2385;13.2385;13.2385
727;initialize;1;12.3929;12.3929;12.3929
727;async;10;0.00224603;0.000786764;0.00355609
727;inner;10;0.0126264;0.0111391;0.0141638
727;wait;10;6.88474e-05;4.3245e-05;0.000173657
727;boundary;10;0.00595443;0.00455597;0.00753806
727;calc iter;10;0.0208969;0.0196827;0.0219072
727;calc total;1;0.218852;0.218852;0.218852
727;total;1;12.9474;12.9474;12.9474
704;initialize;1;12.4944;12.4944;12.4944
704;async;10;0.00264999;0.000874208;0.0046143
704;inner;10;0.0129308;0.0123186;0.0140286
704;wait;10;4.78919e-05;2.4185e-05;9.8684e-05
704;boundary;10;0.0056979;0.00472692;0.00616558
704;calc iter;10;0.021328;0.0200788;0.0225732
704;calc total;1;0.218868;0.218868;0.218868
704;total;1;13.0489;13.0489;13.0489
632;initialize;1;12.677;12.677;12.677
632;async;10;0.002143;0.000963574;0.00292919
632;inner;10;0.0142393;0.0137418;0.0151622
632;wait;10;4.4969e-05;2.6796e-05;0.000119666
632;boundary;10;0.0051265;0.00458878;0.00541489
632;calc iter;10;0.021555;0.0208033;0.0220179
632;calc total;1;0.21889;0.21889;0.21889
632;total;1;13.2313;13.2313;13.2313
728;initialize;1;12.4169;12.4169;12.4169
728;async;10;0.0038731;0.000942335;0.0058807
728;inner;10;0.0130341;0.0120441;0.0143201
728;wait;10;4.31865e-05;1.8698e-05;0.000141214
728;boundary;10;0.00446522;0.00354605;0.00493558
728;calc iter;10;0.0214171;0.019742;0.0232397
728;calc total;1;0.218892;0.218892;0.218892
728;total;1;12.9714;12.9714;12.9714
705;initialize;1;12.4854;12.4854;12.4854
705;async;10;0.00321676;0.00110506;0.00559996
705;inner;10;0.0130286;0.0125801;0.0141353
705;wait;10;4.84862e-05;2.1328e-05;0.000137269
705;boundary;10;0.00509861;0.00419336;0.00571697
705;calc iter;10;0.0213937;0.0200495;0.0230576
705;calc total;1;0.218859;0.218859;0.218859
705;total;1;13.0398;13.0398;13.0398
633;initialize;1;12.6874;12.6874;12.6874
633;async;10;0.00244422;0.00142139;0.00306157
633;inner;10;0.014353;0.0138281;0.0154552
633;wait;10;3.66804e-05;2.2412e-05;9.9036e-05
633;boundary;10;0.0047887;0.00451932;0.00497867
633;calc iter;10;0.0216239;0.0207402;0.022579
633;calc total;1;0.218885;0.218885;0.218885
633;total;1;13.2418;13.2418;13.2418
729;initialize;1;12.4093;12.4093;12.4093
729;async;10;0.00422611;0.00136734;0.00526824
729;inner;10;0.0128735;0.0120279;0.0144091
729;wait;10;3.93532e-05;1.9875e-05;0.000118078
729;boundary;10;0.00426386;0.00345361;0.00472391
729;calc iter;10;0.0214045;0.0199086;0.0233473
729;calc total;1;0.218885;0.218885;0.218885
729;total;1;12.9639;12.9639;12.9639
706;initialize;1;12.4945;12.4945;12.4945
706;async;10;0.00270221;0.00111747;0.00476823
706;inner;10;0.0130077;0.0124373;0.0141077
706;wait;10;6.376e-05;2.7411e-05;0.000151977
706;boundary;10;0.0055067;0.00472058;0.0059041
706;calc iter;10;0.0212815;0.0201002;0.0228739
706;calc total;1;0.218868;0.218868;0.218868
706;total;1;13.049;13.049;13.049
634;initialize;1;12.6874;12.6874;12.6874
634;async;10;0.00187004;0.00109628;0.00277168
634;inner;10;0.014535;0.0138442;0.0158976
634;wait;10;4.64885e-05;2.4649e-05;0.000107323
634;boundary;10;0.00509597;0.0046477;0.00529045
634;calc iter;10;0.0215486;0.0204409;0.0228603
634;calc total;1;0.218892;0.218892;0.218892
634;total;1;13.2418;13.2418;13.2418
730;initialize;1;12.3853;12.3853;12.3853
730;async;10;0.00382434;0.00137264;0.00594764
730;inner;10;0.0131043;0.0122497;0.0142983
730;wait;10;4.05434e-05;2.1747e-05;0.000128059
730;boundary;10;0.00436501;0.00385217;0.00455296
730;calc iter;10;0.0213355;0.0202466;0.023151
730;calc total;1;0.218893;0.218893;0.218893
730;total;1;12.9398;12.9398;12.9398
707;initialize;1;12.4942;12.4942;12.4942
707;async;10;0.00265562;0.00113295;0.00422559
707;inner;10;0.0130377;0.0123369;0.0141912
707;wait;10;4.72006e-05;2.5367e-05;0.000114268
707;boundary;10;0.00544949;0.0046652;0.00612113
707;calc iter;10;0.0211914;0.0201056;0.022061
707;calc total;1;0.218861;0.218861;0.218861
707;total;1;13.0487;13.0487;13.0487
635;initialize;1;12.6861;12.6861;12.6861
635;async;10;0.00259161;0.00134574;0.00405448
635;inner;10;0.014352;0.0137605;0.0153842
635;wait;10;4.28407e-05;2.3399e-05;0.000137259
635;boundary;10;0.00465636;0.00415692;0.00498283
635;calc iter;10;0.0216442;0.0210964;0.0227049
635;calc total;1;0.218886;0.218886;0.218886
635;total;1;13.2405;13.2405;13.2405
731;initialize;1;12.4169;12.4169;12.4169
731;async;10;0.00315055;0.00113003;0.00477336
731;inner;10;0.0132905;0.0122506;0.0146172
731;wait;10;4.31553e-05;2.4407e-05;0.000116161
731;boundary;10;0.00476936;0.00446417;0.00507607
731;calc iter;10;0.021255;0.0202381;0.0224747
731;calc total;1;0.218887;0.218887;0.218887
731;total;1;12.9714;12.9714;12.9714
708;initialize;1;12.4944;12.4944;12.4944
708;async;10;0.00279424;0.0011921;0.00479489
708;inner;10;0.0133998;0.0128518;0.0144427
708;wait;10;5.09863e-05;2.2064e-05;0.000143811
708;boundary;10;0.00476681;0.00435709;0.00535587
708;calc iter;10;0.0210131;0.0197653;0.022578
708;calc total;1;0.218859;0.218859;0.218859
708;total;1;13.0489;13.0489;13.0489
636;initialize;1;12.6875;12.6875;12.6875
636;async;10;0.00276803;0.00142553;0.00346674
636;inner;10;0.0139413;0.0132711;0.0151728
636;wait;10;4.20724e-05;2.195e-05;0.000139769
636;boundary;10;0.00488482;0.00362883;0.00562692
636;calc iter;10;0.0216376;0.0195518;0.0225679
636;calc total;1;0.218897;0.218897;0.218897
636;total;1;13.2418;13.2418;13.2418
732;initialize;1;12.4168;12.4168;12.4168
732;async;10;0.00320475;0.00124518;0.00483932
732;inner;10;0.0130384;0.0125681;0.0139488
732;wait;10;5.51602e-05;2.5148e-05;0.000169827
732;boundary;10;0.00484065;0.00443634;0.00530317
732;calc iter;10;0.0211401;0.0198029;0.0225452
732;calc total;1;0.218895;0.218895;0.218895
732;total;1;12.9713;12.9713;12.9713
709;initialize;1;12.4945;12.4945;12.4945
709;async;10;0.00294735;0.00120977;0.00549379
709;inner;10;0.0134135;0.0128593;0.0145475
709;wait;10;3.87842e-05;2.1955e-05;8.7279e-05
709;boundary;10;0.00460357;0.00428794;0.00521148
709;calc iter;10;0.0210041;0.0199067;0.0228211
709;calc total;1;0.218853;0.218853;0.218853
709;total;1;13.049;13.049;13.049
496;initialize;1;12.0671;12.0671;12.0671
496;async;10;0.00224647;0.00103689;0.00362369
496;inner;10;0.0141165;0.0138227;0.0149508
496;wait;10;5.70288e-05;2.1448e-05;0.000235505
496;boundary;10;0.00507132;0.00487618;0.0053743
496;calc iter;10;0.0214923;0.0209593;0.0226945
496;calc total;1;0.218896;0.218896;0.218896
496;total;1;12.6128;12.6128;12.6128
637;initialize;1;12.6874;12.6874;12.6874
637;async;10;0.00241187;0.00110179;0.00370811
637;inner;10;0.0141196;0.0135604;0.0152927
637;wait;10;4.82881e-05;2.242e-05;0.000122449
637;boundary;10;0.0049415;0.00418513;0.00553445
637;calc iter;10;0.0215224;0.0209022;0.0223186
637;calc total;1;0.218887;0.218887;0.218887
637;total;1;13.2418;13.2418;13.2418
733;initialize;1;12.4059;12.4059;12.4059
733;async;10;0.00305751;0.00135634;0.00368379
733;inner;10;0.0130268;0.0125264;0.0140841
733;wait;10;4.61515e-05;2.4242e-05;0.000117621
733;boundary;10;0.00491667;0.00424877;0.00523345
733;calc iter;10;0.0210487;0.0198104;0.0214426
733;calc total;1;0.218887;0.218887;0.218887
733;total;1;12.9604;12.9604;12.9604
710;initialize;1;12.4945;12.4945;12.4945
710;async;10;0.00304181;0.00118006;0.00496591
710;inner;10;0.0133137;0.0127843;0.014292
710;wait;10;3.94298e-05;2.1089e-05;0.000114555
710;boundary;10;0.00458361;0.00432965;0.00498535
710;calc iter;10;0.0209797;0.0200592;0.0229828
710;calc total;1;0.21886;0.21886;0.21886
710;total;1;13.049;13.049;13.049
497;initialize;1;12.0461;12.0461;12.0461
497;async;10;0.0023954;0.00156367;0.00316966
497;inner;10;0.0142118;0.0138974;0.0151111
497;wait;10;4.78914e-05;2.5033e-05;0.000153293
497;boundary;10;0.00492799;0.00438279;0.00525067
497;calc iter;10;0.0215841;0.0210613;0.0221224
497;calc total;1;0.21889;0.21889;0.21889
497;total;1;12.5919;12.5919;12.5919
638;initialize;1;12.6874;12.6874;12.6874
638;async;10;0.00162223;0.000797835;0.00264132
638;inner;10;0.0145382;0.0140777;0.0156192
638;wait;10;4.98825e-05;2.5804e-05;0.000121215
638;boundary;10;0.00521021;0.0044854;0.00587418
638;calc iter;10;0.0214216;0.0208287;0.0219527
638;calc total;1;0.218896;0.218896;0.218896
638;total;1;13.2418;13.2418;13.2418
734;initialize;1;12.4081;12.4081;12.4081
734;async;10;0.00267979;0.0013675;0.00323886
734;inner;10;0.0128217;0.012201;0.0141517
734;wait;10;6.66063e-05;4.2764e-05;0.000141802
734;boundary;10;0.00541196;0.00455457;0.00581928
734;calc iter;10;0.0209814;0.0201858;0.0213296
734;calc total;1;0.218895;0.218895;0.218895
734;total;1;12.9627;12.9627;12.9627
711;initialize;1;12.4945;12.4945;12.4945
711;async;10;0.00285782;0.000719392;0.00512471
711;inner;10;0.0132358;0.012636;0.0139946
711;wait;10;4.04835e-05;1.6366e-05;0.000113422
711;boundary;10;0.00482016;0.00429182;0.00547357
711;calc iter;10;0.0209554;0.0194017;0.0226877
711;calc total;1;0.218852;0.218852;0.218852
711;total;1;13.049;13.049;13.049
498;initialize;1;12.0572;12.0572;12.0572
498;async;10;0.00235047;0.00143787;0.00293571
498;inner;10;0.0142091;0.0139322;0.0153179
498;wait;10;4.76552e-05;2.6837e-05;0.000145218
498;boundary;10;0.00493397;0.00461586;0.00507295
498;calc iter;10;0.0215424;0.0210374;0.022139
498;calc total;1;0.218896;0.218896;0.218896
498;total;1;12.6029;12.6029;12.6029
639;initialize;1;12.673;12.673;12.673
639;async;10;0.00147983;0.000839045;0.0023186
639;inner;10;0.0134113;0.0128531;0.0147341
639;wait;10;8.41007e-05;4.8883e-05;0.000256296
639;boundary;10;0.00631035;0.00501297;0.0072116
639;calc iter;10;0.021287;0.0208458;0.0217304
639;calc total;1;0.218889;0.218889;0.218889
639;total;1;13.2273;13.2273;13.2273
735;initialize;1;12.4002;12.4002;12.4002
735;async;10;0.00245635;0.000835108;0.00290281
735;inner;10;0.0125814;0.0119305;0.0138191
735;wait;10;8.43322e-05;4.412e-05;0.000244173
735;boundary;10;0.00581158;0.0045053;0.00631894
735;calc iter;10;0.0209351;0.0194065;0.0213048
735;calc total;1;0.218887;0.218887;0.218887
735;total;1;12.9547;12.9547;12.9547
499;initialize;1;12.0452;12.0452;12.0452
499;async;10;0.00235091;0.00118886;0.00383735
499;inner;10;0.0142855;0.01404;0.0152864
499;wait;10;4.50578e-05;2.2839e-05;0.000135912
499;boundary;10;0.00492232;0.00443951;0.00530669
499;calc iter;10;0.0216053;0.0205039;0.0234317
499;calc total;1;0.218891;0.218891;0.218891
499;total;1;12.591;12.591;12.591
736;initialize;1;12.3902;12.3902;12.3902
736;async;10;0.0038521;0.000930564;0.00527967
736;inner;10;0.0132891;0.0128191;0.0142752
736;wait;10;3.8537e-05;2.1059e-05;0.000121975
736;boundary;10;0.00410991;0.0034867;0.00457989
736;calc iter;10;0.0212909;0.0197401;0.0233919
736;calc total;1;0.218889;0.218889;0.218889
736;total;1;12.9447;12.9447;12.9447
500;initialize;1;12.0461;12.0461;12.0461
500;async;10;0.00256442;0.00144713;0.00351614
500;inner;10;0.0141166;0.0136897;0.015213
500;wait;10;4.76547e-05;2.2832e-05;0.000164559
500;boundary;10;0.00494201;0.00402357;0.00519769
500;calc iter;10;0.0216721;0.0206566;0.0224289
500;calc total;1;0.218899;0.218899;0.218899
500;total;1;12.5918;12.5918;12.5918
501;initialize;1;12.0461;12.0461;12.0461
501;async;10;0.00215772;0.00119773;0.0035244
501;inner;10;0.0141392;0.0139036;0.0151543
501;wait;10;5.71465e-05;2.5373e-05;0.000154714
501;boundary;10;0.00518148;0.00468584;0.00586672
501;calc iter;10;0.0215368;0.0207406;0.0222732
501;calc total;1;0.21889;0.21889;0.21889
501;total;1;12.5918;12.5918;12.5918
502;initialize;1;12.0537;12.0537;12.0537
502;async;10;0.00143578;0.000811578;0.00217763
502;inner;10;0.0143036;0.0138831;0.0155037
502;wait;10;5.49977e-05;3.4789e-05;0.00011822
502;boundary;10;0.00564819;0.00488674;0.00628858
502;calc iter;10;0.0214436;0.0210267;0.0220602
502;calc total;1;0.218898;0.218898;0.218898
502;total;1;12.5994;12.5994;12.5994
503;initialize;1;12.0503;12.0503;12.0503
503;async;10;0.00118819;0.000784136;0.00157956
503;inner;10;0.0136624;0.0130943;0.0150372
503;wait;10;6.95419e-05;3.5729e-05;0.000231549
503;boundary;10;0.00644575;0.00499847;0.00717415
503;calc iter;10;0.0213668;0.0211886;0.0215669
503;calc total;1;0.218892;0.218892;0.218892
503;total;1;12.596;12.596;12.596
517;initialize;1;12.3661;12.3661;12.3661
517;async;10;0.00200981;0.000922776;0.00419867
517;inner;10;0.0144314;0.0139312;0.0153525
517;wait;10;4.58134e-05;2.3602e-05;0.000113424
517;boundary;10;0.00507237;0.00478402;0.00568355
517;calc iter;10;0.0215607;0.0201863;0.0236966
517;calc total;1;0.218857;0.218857;0.218857
517;total;1;12.9203;12.9203;12.9203
518;initialize;1;12.3446;12.3446;12.3446
518;async;10;0.00208415;0.00112218;0.00488614
518;inner;10;0.0142918;0.0138887;0.0151692
518;wait;10;4.63504e-05;2.1557e-05;0.000141933
518;boundary;10;0.00508012;0.00480443;0.00566077
518;calc iter;10;0.0215036;0.0203207;0.0240279
518;calc total;1;0.218865;0.218865;0.218865
518;total;1;12.8989;12.8989;12.8989
519;initialize;1;12.3518;12.3518;12.3518
519;async;10;0.00198771;0.00081822;0.00465537
519;inner;10;0.0143548;0.0138086;0.0150795
519;wait;10;4.81604e-05;2.2038e-05;0.000155291
519;boundary;10;0.00504468;0.00465114;0.00578284
519;calc iter;10;0.0214364;0.0204706;0.023786
519;calc total;1;0.218858;0.218858;0.218858
519;total;1;12.9061;12.9061;12.9061
520;initialize;1;12.3572;12.3572;12.3572
520;async;10;0.00209594;0.000971613;0.00579003
520;inner;10;0.0141243;0.0135379;0.0149578
520;wait;10;6.34513e-05;2.2324e-05;0.000185367
520;boundary;10;0.00540335;0.00382905;0.00635625
520;calc iter;10;0.0216883;0.0209214;0.023181
520;calc total;1;0.218903;0.218903;0.218903
520;total;1;12.9114;12.9114;12.9114
521;initialize;1;12.3494;12.3494;12.3494
521;async;10;0.00248483;0.00100864;0.00501335
521;inner;10;0.0143685;0.0134403;0.0152348
521;wait;10;4.60851e-05;2.0797e-05;0.000130875
521;boundary;10;0.00483756;0.00368061;0.00568205
521;calc iter;10;0.021738;0.0196948;0.0245097
521;calc total;1;0.218898;0.218898;0.218898
521;total;1;12.9037;12.9037;12.9037
522;initialize;1;12.3661;12.3661;12.3661
522;async;10;0.00225388;0.000911014;0.00490894
522;inner;10;0.0142654;0.0136639;0.0151567
522;wait;10;5.33542e-05;2.4914e-05;0.000153149
522;boundary;10;0.0050793;0.00434578;0.00608321
522;calc iter;10;0.0216531;0.0207122;0.0229446
522;calc total;1;0.2189;0.2189;0.2189
522;total;1;12.9203;12.9203;12.9203
523;initialize;1;12.3301;12.3301;12.3301
523;async;10;0.00199625;0.0014276;0.00296466
523;inner;10;0.0144073;0.0138477;0.0151948
523;wait;10;5.15528e-05;2.6131e-05;0.000135135
523;boundary;10;0.00502738;0.00462308;0.00574702
523;calc iter;10;0.0214838;0.0211061;0.0222256
523;calc total;1;0.218899;0.218899;0.218899
523;total;1;12.8842;12.8842;12.8842
524;initialize;1;12.3598;12.3598;12.3598
524;async;10;0.00179814;0.00071454;0.00315148
524;inner;10;0.014667;0.0141946;0.0154545
524;wait;10;4.69666e-05;2.3667e-05;0.000149774
524;boundary;10;0.00502219;0.00471936;0.0055425
524;calc iter;10;0.0215354;0.020478;0.0226638
524;calc total;1;0.218906;0.218906;0.218906
524;total;1;12.914;12.914;12.914
525;initialize;1;12.3331;12.3331;12.3331
525;async;10;0.00202679;0.000839061;0.00373568
525;inner;10;0.014399;0.0138164;0.0152407
525;wait;10;5.04575e-05;2.3756e-05;0.000128287
525;boundary;10;0.00499617;0.00475629;0.0053616
525;calc iter;10;0.0214736;0.0203322;0.0230232
525;calc total;1;0.218902;0.218902;0.218902
525;total;1;12.8873;12.8873;12.8873
526;initialize;1;12.3661;12.3661;12.3661
526;async;10;0.00192512;0.00114508;0.00384316
526;inner;10;0.0143935;0.0137676;0.0152174
526;wait;10;5.30165e-05;2.3477e-05;0.000136854
526;boundary;10;0.00504835;0.00475205;0.00579918
526;calc iter;10;0.021421;0.0206627;0.0232201
526;calc total;1;0.218907;0.218907;0.218907
526;total;1;12.9203;12.9203;12.9203
527;initialize;1;12.3661;12.3661;12.3661
527;async;10;0.00160065;0.000839539;0.00300251
527;inner;10;0.0142874;0.0134265;0.0151368
527;wait;10;6.63365e-05;3.1084e-05;0.000165146
527;boundary;10;0.00541395;0.00472049;0.00641096
527;calc iter;10;0.0213698;0.0207317;0.0225132
527;calc total;1;0.2189;0.2189;0.2189
527;total;1;12.9203;12.9203;12.9203
541;initialize;1;12.5335;12.5335;12.5335
541;async;10;0.00162486;0.00105687;0.00277843
541;inner;10;0.0145322;0.0141345;0.0156517
541;wait;10;4.81133e-05;3.0023e-05;0.000121994
541;boundary;10;0.00524634;0.00487688;0.00554365
541;calc iter;10;0.0214527;0.0207769;0.0223894
541;calc total;1;0.218897;0.218897;0.218897
541;total;1;13.0784;13.0784;13.0784
745;initialize;1;12.1578;12.1578;12.1578
745;async;10;0.0039003;0.00132949;0.00536382
745;inner;10;0.0130567;0.0121999;0.0141478
745;wait;10;3.97006e-05;2.0473e-05;0.000126046
745;boundary;10;0.00439998;0.0035321;0.00463424
745;calc iter;10;0.021398;0.0199979;0.0224605
745;calc total;1;0.218889;0.218889;0.218889
745;total;1;12.7118;12.7118;12.7118
542;initialize;1;12.5334;12.5334;12.5334
542;async;10;0.00127855;0.000834597;0.00194178
542;inner;10;0.0144257;0.0139226;0.0156484
542;wait;10;5.88852e-05;4.0508e-05;0.000121536
542;boundary;10;0.00564364;0.00478964;0.00635671
542;calc iter;10;0.0214077;0.0209455;0.0223753
542;calc total;1;0.218907;0.218907;0.218907
542;total;1;13.0784;13.0784;13.0784
746;initialize;1;12.1654;12.1654;12.1654
746;async;10;0.00357963;0.00136653;0.00472797
746;inner;10;0.0131964;0.012373;0.0142366
746;wait;10;4.40291e-05;2.4165e-05;0.000102664
746;boundary;10;0.00448248;0.00391773;0.00470836
746;calc iter;10;0.0213037;0.0202704;0.0223168
746;calc total;1;0.218895;0.218895;0.218895
746;total;1;12.7195;12.7195;12.7195
543;initialize;1;12.5336;12.5336;12.5336
543;async;10;0.000938631;0.000628061;0.00140151
543;inner;10;0.0142473;0.0137297;0.0155343
543;wait;10;6.78263e-05;4.5982e-05;0.000148952
543;boundary;10;0.00610677;0.00486294;0.00689943
543;calc iter;10;0.021362;0.0209529;0.0216896
543;calc total;1;0.218897;0.218897;0.218897
543;total;1;13.0785;13.0785;13.0785
747;initialize;1;12.178;12.178;12.178
747;async;10;0.00325947;0.00135914;0.00414451
747;inner;10;0.0131238;0.0122459;0.0142038
747;wait;10;4.66032e-05;3.0737e-05;0.000112254
747;boundary;10;0.00480533;0.00434642;0.00537114
747;calc iter;10;0.0212363;0.0200238;0.0217523
747;calc total;1;0.218888;0.218888;0.218888
747;total;1;12.732;12.732;12.732
544;initialize;1;12.5334;12.5334;12.5334
544;async;10;0.00208649;0.00105723;0.00448098
544;inner;10;0.0143718;0.0139896;0.0152217
544;wait;10;6.43694e-05;2.2853e-05;0.000269601
544;boundary;10;0.00505989;0.00431671;0.00562819
544;calc iter;10;0.0215844;0.0204779;0.0236271
544;calc total;1;0.2189;0.2189;0.2189
544;total;1;13.0784;13.0784;13.0784
748;initialize;1;12.178;12.178;12.178
748;async;10;0.00284994;0.00135205;0.00349873
748;inner;10;0.0130217;0.0120139;0.0141706
748;wait;10;4.69572e-05;2.5366e-05;0.000110516
748;boundary;10;0.00518815;0.00429147;0.00619259
748;calc iter;10;0.0211078;0.0199271;0.0217724
748;calc total;1;0.218897;0.218897;0.218897
748;total;1;12.732;12.732;12.732
545;initialize;1;12.5335;12.5335;12.5335
545;async;10;0.00228876;0.00123977;0.00479679
545;inner;10;0.0143046;0.0136401;0.0154224
545;wait;10;4.98069e-05;2.1579e-05;0.000166528
545;boundary;10;0.0049904;0.00401007;0.00535381
545;calc iter;10;0.0216346;0.0202561;0.0237325
545;calc total;1;0.218893;0.218893;0.218893
545;total;1;13.0784;13.0784;13.0784
749;initialize;1;12.1638;12.1638;12.1638
749;async;10;0.00247211;0.00157892;0.00286117
749;inner;10;0.0130972;0.011861;0.0147004
749;wait;10;4.70048e-05;2.8598e-05;0.000108958
749;boundary;10;0.00542262;0.00439712;0.00664116
749;calc iter;10;0.0210399;0.0206813;0.0214194
749;calc total;1;0.218887;0.218887;0.218887
749;total;1;12.7178;12.7178;12.7178
546;initialize;1;12.5335;12.5335;12.5335
546;async;10;0.00205364;0.00151203;0.00318123
546;inner;10;0.0144738;0.0141145;0.0155122
546;wait;10;4.62078e-05;2.4492e-05;0.000145388
546;boundary;10;0.00501752;0.00427241;0.00548329
546;calc iter;10;0.0215923;0.0200051;0.0225554
546;calc total;1;0.218903;0.218903;0.218903
546;total;1;13.0785;13.0785;13.0785
750;initialize;1;12.178;12.178;12.178
750;async;10;0.00253715;0.00136217;0.00305868
750;inner;10;0.0128144;0.0116986;0.0140989
750;wait;10;5.71903e-05;3.8358e-05;0.000131529
750;boundary;10;0.00558614;0.00427379;0.00689822
750;calc iter;10;0.0209959;0.0198688;0.021492
750;calc total;1;0.218898;0.218898;0.218898
750;total;1;12.732;12.732;12.732
547;initialize;1;12.5335;12.5335;12.5335
547;async;10;0.00210035;0.00149183;0.00409726
547;inner;10;0.0143303;0.0140648;0.0152527
547;wait;10;5.26081e-05;2.2502e-05;0.000189164
547;boundary;10;0.00511756;0.00424173;0.00556206
547;calc iter;10;0.0216023;0.0198776;0.0236263
547;calc total;1;0.218892;0.218892;0.218892
547;total;1;13.0785;13.0785;13.0785
751;initialize;1;12.1779;12.1779;12.1779
751;async;10;0.00246269;0.000798331;0.00308953
751;inner;10;0.0127423;0.0116047;0.0140989
751;wait;10;6.26865e-05;3.9669e-05;0.000175545
751;boundary;10;0.00570957;0.00434462;0.00689367
751;calc iter;10;0.0209783;0.0195463;0.0215169
751;calc total;1;0.21889;0.21889;0.21889
751;total;1;12.7319;12.7319;12.7319
548;initialize;1;12.5335;12.5335;12.5335
548;async;10;0.00203257;0.00133082;0.00373897
548;inner;10;0.0144206;0.0140548;0.0155928
548;wait;10;4.50287e-05;2.4288e-05;0.000145374
548;boundary;10;0.0050883;0.00431794;0.00590333
548;calc iter;10;0.0215879;0.0204055;0.023715
548;calc total;1;0.218903;0.218903;0.218903
548;total;1;13.0784;13.0784;13.0784
752;initialize;1;12.1598;12.1598;12.1598
752;async;10;0.00391473;0.000948483;0.00496949
752;inner;10;0.0130084;0.0122051;0.0141358
752;wait;10;4.53746e-05;2.1608e-05;0.000142235
752;boundary;10;0.00440507;0.00354729;0.00472125
752;calc iter;10;0.0213746;0.019701;0.0229412
752;calc total;1;0.218895;0.218895;0.218895
752;total;1;12.7139;12.7139;12.7139
549;initialize;1;12.5336;12.5336;12.5336
549;async;10;0.00186784;0.0011797;0.00321217
549;inner;10;0.0145985;0.0141377;0.0156664
549;wait;10;4.78271e-05;3.0134e-05;0.000127883
549;boundary;10;0.00500669;0.00485807;0.00522784
549;calc iter;10;0.0215222;0.0205754;0.0226102
549;calc total;1;0.218894;0.218894;0.218894
549;total;1;13.0784;13.0784;13.0784
753;initialize;1;12.1779;12.1779;12.1779
753;async;10;0.00393175;0.00137358;0.00489408
753;inner;10;0.0130179;0.0121794;0.0142501
753;wait;10;4.159e-05;2.1895e-05;0.000140319
753;boundary;10;0.00440921;0.00352614;0.00468862
753;calc iter;10;0.0214019;0.0201321;0.022754
753;calc total;1;0.218888;0.218888;0.218888
753;total;1;12.732;12.732;12.732
550;initialize;1;12.5335;12.5335;12.5335
550;async;10;0.00148529;0.000805895;0.00273787
550;inner;10;0.0145304;0.0140397;0.015678
550;wait;10;5.23806e-05;3.4814e-05;0.000127906
550;boundary;10;0.00539569;0.00489575;0.00578727
550;calc iter;10;0.021465;0.0208377;0.0224107
550;calc total;1;0.218903;0.218903;0.218903
550;total;1;13.0784;13.0784;13.0784
754;initialize;1;12.1552;12.1552;12.1552
754;async;10;0.0037173;0.00137617;0.00486896
754;inner;10;0.0131929;0.0122488;0.0143224
754;wait;10;4.37751e-05;2.2686e-05;0.000124054
754;boundary;10;0.00434561;0.00393691;0.00452742
754;calc iter;10;0.0213006;0.0202678;0.0221358
754;calc total;1;0.218893;0.218893;0.218893
754;total;1;12.7092;12.7092;12.7092
551;initialize;1;12.5334;12.5334;12.5334
551;async;10;0.00111856;0.000594815;0.00183815
551;inner;10;0.0143547;0.0137371;0.0155659
551;wait;10;6.39081e-05;4.2454e-05;0.000152607
551;boundary;10;0.00587195;0.00488575;0.00679231
551;calc iter;10;0.0214102;0.0209534;0.0220482
551;calc total;1;0.218897;0.218897;0.218897
551;total;1;13.0784;13.0784;13.0784
755;initialize;1;12.1779;12.1779;12.1779
755;async;10;0.00325789;0.00133814;0.00439636
755;inner;10;0.0130697;0.0122457;0.0141972
755;wait;10;4.81281e-05;2.85e-05;0.000111992
755;boundary;10;0.00485132;0.00434493;0.00526128
755;calc iter;10;0.0212283;0.0199947;0.0219393
755;calc total;1;0.218889;0.218889;0.218889
755;total;1;12.732;12.732;12.732
756;initialize;1;12.1748;12.1748;12.1748
756;async;10;0.00331481;0.00135078;0.0048101
756;inner;10;0.0133315;0.0127799;0.0140522
756;wait;10;3.97919e-05;2.2505e-05;0.000121816
756;boundary;10;0.00439609;0.0038657;0.00457231
756;calc iter;10;0.0210833;0.0200982;0.0215242
756;calc total;1;0.218896;0.218896;0.218896
756;total;1;12.7288;12.7288;12.7288
757;initialize;1;12.1714;12.1714;12.1714
757;async;10;0.00294763;0.00129429;0.00412548
757;inner;10;0.0133602;0.012742;0.0139612
757;wait;10;4.34818e-05;2.708e-05;0.000111857
757;boundary;10;0.00460501;0.00436451;0.00486843
757;calc iter;10;0.0209574;0.0198688;0.0217639
757;calc total;1;0.218887;0.218887;0.218887
757;total;1;12.7254;12.7254;12.7254
758;initialize;1;12.1708;12.1708;12.1708
758;async;10;0.00269718;0.00135126;0.00361082
758;inner;10;0.013322;0.0125751;0.0140386
758;wait;10;4.7376e-05;2.8065e-05;0.000118709
758;boundary;10;0.00482107;0.00440349;0.0055437
758;calc iter;10;0.0208887;0.0201707;0.0217161
758;calc total;1;0.218894;0.218894;0.218894
758;total;1;12.7249;12.7249;12.7249
759;initialize;1;12.1779;12.1779;12.1779
759;async;10;0.00267691;0.000789404;0.0033772
759;inner;10;0.0132615;0.0123895;0.0139603
759;wait;10;5.02831e-05;2.7247e-05;0.000128684
759;boundary;10;0.0048573;0.00435817;0.00582827
759;calc iter;10;0.020847;0.019341;0.0216912
759;calc total;1;0.21889;0.21889;0.21889
759;total;1;12.732;12.732;12.732
568;initialize;1;12.5685;12.5685;12.5685
568;async;10;0.00167674;0.000910671;0.00229688
568;inner;10;0.0140392;0.0135268;0.0153066
568;wait;10;5.5857e-05;3.0153e-05;0.000140522
568;boundary;10;0.00571702;0.00483778;0.00602568
568;calc iter;10;0.0214904;0.0211976;0.0218868
568;calc total;1;0.218898;0.218898;0.218898
568;total;1;13.119;13.119;13.119
569;initialize;1;12.5707;12.5707;12.5707
569;async;10;0.00225033;0.00118884;0.00301119
569;inner;10;0.0139491;0.013485;0.0151317
569;wait;10;5.86366e-05;3.1436e-05;0.000166499
569;boundary;10;0.00530211;0.00458879;0.0056023
569;calc iter;10;0.0215616;0.0207807;0.0221565
569;calc total;1;0.218894;0.218894;0.218894
569;total;1;13.1212;13.1212;13.1212
570;initialize;1;12.5707;12.5707;12.5707
570;async;10;0.00260511;0.00142425;0.00317775
570;inner;10;0.0140354;0.0135362;0.0152814
570;wait;10;4.15889e-05;2.6146e-05;0.000119126
570;boundary;10;0.00497034;0.00474112;0.00520101
570;calc iter;10;0.0216536;0.021135;0.0224891
570;calc total;1;0.218903;0.218903;0.218903
570;total;1;13.1212;13.1212;13.1212
571;initialize;1;12.5707;12.5707;12.5707
571;async;10;0.00310639;0.00136249;0.00365658
571;inner;10;0.0138143;0.0133245;0.0151742
571;wait;10;4.17446e-05;2.0819e-05;0.000148773
571;boundary;10;0.00480633;0.00376065;0.00516393
571;calc iter;10;0.0217702;0.020438;0.0226575
571;calc total;1;0.218896;0.218896;0.218896
571;total;1;13.1212;13.1212;13.1212
572;initialize;1;12.5707;12.5707;12.5707
572;async;10;0.00133833;0.00126086;0.00146699
572;inner;10;0.0150176;0.014543;0.0163754
572;wait;10;3.73168e-05;2.1607e-05;0.000103781
572;boundary;10;0.00548073;0.00353378;0.00595817
572;calc iter;10;0.0218758;0.0193733;0.0231213
572;calc total;1;0.218906;0.218906;0.218906
572;total;1;13.1212;13.1212;13.1212
573;initialize;1;12.5707;12.5707;12.5707
573;async;10;0.00288393;0.00132746;0.00340951
573;inner;10;0.0140243;0.0135744;0.0153479
573;wait;10;4.2079e-05;2.4105e-05;0.000127625
573;boundary;10;0.00479797;0.00386721;0.00505567
573;calc iter;10;0.0217495;0.0205023;0.0223795
573;calc total;1;0.218899;0.218899;0.218899
573;total;1;13.1212;13.1212;13.1212
574;initialize;1;12.5707;12.5707;12.5707
574;async;10;0.00209696;0.000951316;0.00269195
574;inner;10;0.0143095;0.01385;0.0155089
574;wait;10;4.64178e-05;2.3549e-05;0.000116494
574;boundary;10;0.00518486;0.00483421;0.00546549
574;calc iter;10;0.0216389;0.0211257;0.0219872
574;calc total;1;0.218907;0.218907;0.218907
574;total;1;13.1212;13.1212;13.1212
575;initialize;1;12.5707;12.5707;12.5707
575;async;10;0.00170929;0.000875641;0.00237597
575;inner;10;0.0134364;0.0129988;0.0148599
575;wait;10;7.18815e-05;3.4937e-05;0.000231303
575;boundary;10;0.00623498;0.00493736;0.00670669
575;calc iter;10;0.0214542;0.0209071;0.0219344
575;calc total;1;0.218903;0.218903;0.218903
575;total;1;13.1212;13.1212;13.1212
614;initialize;1;12.1266;12.1266;12.1266
614;async;10;0.00131637;0.00096662;0.001615
614;inner;10;0.014532;0.0138341;0.015437
614;wait;10;5.99062e-05;3.7453e-05;0.000149816
614;boundary;10;0.00544376;0.00479041;0.0059867
614;calc iter;10;0.0213534;0.0209044;0.0217365
614;calc total;1;0.218891;0.218891;0.218891
614;total;1;12.6816;12.6816;12.6816
615;initialize;1;12.1267;12.1267;12.1267
615;async;10;0.00111782;0.000895783;0.0015303
615;inner;10;0.014154;0.0134444;0.0152567
615;wait;10;8.20658e-05;4.5724e-05;0.00024976
615;boundary;10;0.00594357;0.00487416;0.0064883
615;calc iter;10;0.0212989;0.0210054;0.0214792
615;calc total;1;0.218886;0.218886;0.218886
615;total;1;12.6817;12.6817;12.6817
616;initialize;1;12.1266;12.1266;12.1266
616;async;10;0.0023632;0.00109294;0.00451901
616;inner;10;0.0141217;0.013357;0.0151279
616;wait;10;5.19465e-05;2.2517e-05;0.00019906
616;boundary;10;0.0051379;0.00374685;0.00576963
616;calc iter;10;0.021676;0.0195533;0.0238404
616;calc total;1;0.218893;0.218893;0.218893
616;total;1;12.6816;12.6816;12.6816
617;initialize;1;12.1271;12.1271;12.1271
617;async;10;0.00214835;0.00150643;0.00407249
617;inner;10;0.0141856;0.0134542;0.0153509
617;wait;10;4.30899e-05;2.1511e-05;0.000131251
617;boundary;10;0.00531967;0.0036984;0.00617035
617;calc iter;10;0.0216979;0.0190731;0.0235917
617;calc total;1;0.218885;0.218885;0.218885
617;total;1;12.6821;12.6821;12.6821
618;initialize;1;12.1267;12.1267;12.1267
618;async;10;0.00194939;0.00114218;0.00306221
618;inner;10;0.014693;0.0139524;0.0157248
618;wait;10;4.54405e-05;2.2531e-05;0.000131553
618;boundary;10;0.00496481;0.00379288;0.00565527
618;calc iter;10;0.0216539;0.0197408;0.0227468
618;calc total;1;0.218888;0.218888;0.218888
618;total;1;12.6816;12.6816;12.6816
619;initialize;1;12.1266;12.1266;12.1266
619;async;10;0.00221282;0.00141846;0.00339507
619;inner;10;0.014406;0.0137983;0.0153872
619;wait;10;4.84396e-05;2.3551e-05;0.000147222
619;boundary;10;0.00491822;0.00441845;0.00514986
619;calc iter;10;0.0215869;0.0207963;0.0225358
619;calc total;1;0.218888;0.218888;0.218888
619;total;1;12.6816;12.6816;12.6816
620;initialize;1;12.1266;12.1266;12.1266
620;async;10;0.00211731;0.00122658;0.00334626
620;inner;10;0.0143567;0.0137301;0.0153027
620;wait;10;4.56784e-05;2.7126e-05;0.000133701
620;boundary;10;0.00504099;0.00469032;0.00538571
620;calc iter;10;0.021562;0.0206684;0.0226179
620;calc total;1;0.218891;0.218891;0.218891
620;total;1;12.6816;12.6816;12.6816
621;initialize;1;12.1266;12.1266;12.1266
621;async;10;0.00182385;0.00137264;0.00250816
621;inner;10;0.0144657;0.0138415;0.0153957
621;wait;10;4.98585e-05;2.5319e-05;0.000154834
621;boundary;10;0.00513609;0.00480025;0.00545882
621;calc iter;10;0.0214767;0.0209165;0.0218331
621;calc total;1;0.218888;0.218888;0.218888
621;total;1;12.6816;12.6816;12.6816
622;initialize;1;12.1266;12.1266;12.1266
622;async;10;0.00136322;0.000966088;0.00191017
622;inner;10;0.0146653;0.0140336;0.0155473
622;wait;10;5.50176e-05;3.3597e-05;0.000127654
622;boundary;10;0.00532768;0.00486659;0.0056396
622;calc iter;10;0.0214122;0.0207992;0.0220794
622;calc total;1;0.218893;0.218893;0.218893
622;total;1;12.6816;12.6816;12.6816
623;initialize;1;12.1266;12.1266;12.1266
623;async;10;0.00130603;0.000926428;0.00184092
623;inner;10;0.0142305;0.0135534;0.0155704
623;wait;10;6.49012e-05;3.7098e-05;0.000175275
623;boundary;10;0.00574171;0.00492767;0.00640975
623;calc iter;10;0.0213443;0.0210997;0.0216017
623;calc total;1;0.218887;0.218887;0.218887
623;total;1;12.6816;12.6816;12.6816
665;initialize;1;12.5735;12.5735;12.5735
665;async;10;0.00233732;0.00147515;0.00428968
665;inner;10;0.0133966;0.0126516;0.0151536
665;wait;10;4.24428e-05;2.2251e-05;0.000144212
665;boundary;10;0.00588748;0.00359872;0.0066871
665;calc iter;10;0.0216651;0.0181702;0.0237976
665;calc total;1;0.218888;0.218888;0.218888
665;total;1;13.1253;13.1253;13.1253
666;initialize;1;12.5734;12.5734;12.5734
666;async;10;0.0023764;0.00146444;0.00418489
666;inner;10;0.0136331;0.0128397;0.0151131
666;wait;10;4.52191e-05;2.2914e-05;0.000151934
666;boundary;10;0.00554911;0.00377892;0.00620275
666;calc iter;10;0.021605;0.0188886;0.0239596
666;calc total;1;0.218893;0.218893;0.218893
666;total;1;13.1252;13.1252;13.1252
667;initialize;1;12.5735;12.5735;12.5735
667;async;10;0.00252262;0.00142418;0.00379368
667;inner;10;0.0137471;0.0130679;0.0151101
667;wait;10;4.72343e-05;2.5876e-05;0.000164778
667;boundary;10;0.00520764;0.00425478;0.00561577
667;calc iter;10;0.021526;0.0197536;0.0230585
667;calc total;1;0.218888;0.218888;0.218888
667;total;1;13.1252;13.1252;13.1252
668;initialize;1;12.5735;12.5735;12.5735
668;async;10;0.00190526;0.00130891;0.00325343
668;inner;10;0.0142666;0.0136363;0.0155225
668;wait;10;4.803e-05;2.5428e-05;0.000130491
668;boundary;10;0.00525574;0.00489447;0.00544926
668;calc iter;10;0.0214769;0.0207023;0.0227506
668;calc total;1;0.218894;0.218894;0.218894
668;total;1;13.1253;13.1253;13.1253
669;initialize;1;12.5735;12.5735;12.5735
669;async;10;0.00148886;0.00104675;0.00209801
669;inner;10;0.0144921;0.0138418;0.0157006
669;wait;10;4.86198e-05;2.6752e-05;0.000129693
669;boundary;10;0.00535942;0.00499505;0.00557967
669;calc iter;10;0.02139;0.0209646;0.0223721
669;calc total;1;0.218888;0.218888;0.218888
669;total;1;13.1252;13.1252;13.1252
670;initialize;1;12.5735;12.5735;12.5735
670;async;10;0.00160134;0.00130512;0.00196539
670;inner;10;0.0139557;0.0133085;0.0152583
670;wait;10;6.44236e-05;2.6589e-05;0.00015508
670;boundary;10;0.00566251;0.00489331;0.00592942
670;calc iter;10;0.0212851;0.0209475;0.0217014
670;calc total;1;0.218895;0.218895;0.218895
670;total;1;13.1252;13.1252;13.1252
671;initialize;1;12.5734;12.5734;12.5734
671;async;10;0.00137406;0.000911399;0.00198083
671;inner;10;0.0136171;0.01301;0.01504
671;wait;10;8.53321e-05;3.8791e-05;0.000259213
671;boundary;10;0.00615054;0.0050724;0.00664817
671;calc iter;10;0.0212282;0.0210556;0.0213824
671;calc total;1;0.218888;0.218888;0.218888
671;total;1;13.1252;13.1252;13.1252
686;initialize;1;12.5283;12.5283;12.5283
686;async;10;0.00143508;0.00104539;0.00212607
686;inner;10;0.014272;0.0134473;0.0156338
686;wait;10;5.71736e-05;3.1552e-05;0.00014488
686;boundary;10;0.0054924;0.00493738;0.00605454
686;calc iter;10;0.0212577;0.0206676;0.0222098
686;calc total;1;0.218898;0.218898;0.218898
686;total;1;13.0738;13.0738;13.0738
687;initialize;1;12.5282;12.5282;12.5282
687;async;10;0.00105923;0.000648607;0.00163725
687;inner;10;0.0145939;0.0137467;0.0158783
687;wait;10;5.82178e-05;3.2984e-05;0.000152666
687;boundary;10;0.00554689;0.00483698;0.00606858
687;calc iter;10;0.0212595;0.0206848;0.0218624
687;calc total;1;0.21889;0.21889;0.21889
687;total;1;13.0737;13.0737;13.0737
688;initialize;1;12.4925;12.4925;12.4925
688;async;10;0.00202034;0.00108363;0.0034228
688;inner;10;0.0138154;0.012843;0.0153285
688;wait;10;6.04986e-05;2.1893e-05;0.000263643
688;boundary;10;0.00576919;0.00365295;0.00666854
688;calc iter;10;0.0216675;0.0187893;0.0233656
688;calc total;1;0.21889;0.21889;0.21889
688;total;1;13.0381;13.0381;13.0381
689;initialize;1;12.5198;12.5198;12.5198
689;async;10;0.00192219;0.00136181;0.00292008
689;inner;10;0.0138491;0.0128954;0.0156984
689;wait;10;4.23843e-05;2.1907e-05;0.00014152
689;boundary;10;0.00586068;0.00361445;0.00673113
689;calc iter;10;0.0216757;0.0185563;0.0231081
689;calc total;1;0.218886;0.218886;0.218886
689;total;1;13.0654;13.0654;13.0654
690;initialize;1;12.5006;12.5006;12.5006
690;async;10;0.00219601;0.00133801;0.00274542
690;inner;10;0.0139863;0.0130015;0.0155735
690;wait;10;4.90692e-05;2.5284e-05;0.000156948
690;boundary;10;0.00537565;0.00372569;0.00619673
690;calc iter;10;0.0216086;0.0193876;0.0226581
690;calc total;1;0.218895;0.218895;0.218895
690;total;1;13.0461;13.0461;13.0461
691;initialize;1;12.5239;12.5239;12.5239
691;async;10;0.00210441;0.00121648;0.00302009
691;inner;10;0.0142087;0.0132872;0.0155743
691;wait;10;4.9962e-05;2.5404e-05;0.00015136
691;boundary;10;0.00516477;0.00431749;0.00563437
691;calc iter;10;0.0215289;0.02033;0.022365
691;calc total;1;0.218889;0.218889;0.218889
691;total;1;13.0695;13.0695;13.0695
692;initialize;1;12.4929;12.4929;12.4929
692;async;10;0.00185893;0.000878144;0.00303714
692;inner;10;0.0143976;0.0135251;0.0158029
692;wait;10;5.20575e-05;2.6831e-05;0.000142392
692;boundary;10;0.00518087;0.00484179;0.00547447
692;calc iter;10;0.0214906;0.0207039;0.0222155
692;calc total;1;0.218896;0.218896;0.218896
692;total;1;13.0385;13.0385;13.0385
693;initialize;1;12.5282;12.5282;12.5282
693;async;10;0.00163008;0.00089751;0.00280887
693;inner;10;0.014229;0.0134109;0.0155261
693;wait;10;6.0605e-05;3.4014e-05;0.000163194
693;boundary;10;0.00545457;0.00488732;0.0058783
693;calc iter;10;0.0213753;0.0205112;0.0219566
693;calc total;1;0.218889;0.218889;0.218889
693;total;1;13.0737;13.0737;13.0737
694;initialize;1;12.4913;12.4913;12.4913
694;async;10;0.00127991;0.000759294;0.00228918
694;inner;10;0.0142009;0.0131675;0.0158564
694;wait;10;6.43885e-05;3.9824e-05;0.000141551
694;boundary;10;0.00571742;0.00483426;0.00660746
694;calc iter;10;0.0212636;0.0205254;0.0222268
694;calc total;1;0.218895;0.218895;0.218895
694;total;1;13.0369;13.0369;13.0369
695;initialize;1;12.5282;12.5282;12.5282
695;async;10;0.00111002;0.000650591;0.00207951
695;inner;10;0.013988;0.0128554;0.0155685
695;wait;10;8.00171e-05;4.7326e-05;0.000265202
695;boundary;10;0.00602497;0.00492849;0.00697803
695;calc iter;10;0.0212042;0.0204243;0.0219136
695;calc total;1;0.21889;0.21889;0.21889
695;total;1;13.0737;13.0737;13.0737
640;initialize;1;12.6874;12.6874;12.6874
640;async;10;0.0021227;0.00105087;0.00412833
640;inner;10;0.0140368;0.0135455;0.0152365
640;wait;10;4.99676e-05;2.1511e-05;0.000140519
640;boundary;10;0.00535736;0.00402632;0.00642962
640;calc iter;10;0.0215679;0.0199705;0.0230092
640;calc total;1;0.218861;0.218861;0.218861
640;total;1;13.2418;13.2418;13.2418
641;initialize;1;12.6822;12.6822;12.6822
641;async;10;0.00201518;0.000881902;0.00400477
641;inner;10;0.014423;0.0137734;0.0155548
641;wait;10;4.04276e-05;2.0731e-05;0.000112068
641;boundary;10;0.00510641;0.00378543;0.00576824
641;calc iter;10;0.0215861;0.0189727;0.0233263
641;calc total;1;0.218852;0.218852;0.218852
641;total;1;13.2366;13.2366;13.2366
642;initialize;1;12.6874;12.6874;12.6874
642;async;10;0.00215408;0.00125998;0.00399701
642;inner;10;0.0142162;0.0136757;0.01521
642;wait;10;4.68481e-05;2.2248e-05;0.000129704
642;boundary;10;0.00512831;0.00419569;0.0059729
642;calc iter;10;0.0215469;0.0204991;0.0231511
642;calc total;1;0.218862;0.218862;0.218862
642;total;1;13.2418;13.2418;13.2418
643;initialize;1;12.6719;12.6719;12.6719
643;async;10;0.00144952;0.00068998;0.00290207
643;inner;10;0.0149895;0.0145127;0.0159034
643;wait;10;4.13386e-05;2.4128e-05;0.00010727
643;boundary;10;0.00500856;0.00469801;0.00529803
643;calc iter;10;0.0214899;0.020586;0.0224405
643;calc total;1;0.218854;0.218854;0.218854
643;total;1;13.2263;13.2263;13.2263
644;initialize;1;12.6782;12.6782;12.6782
644;async;10;0.00188057;0.000903028;0.00398535
644;inner;10;0.0142017;0.0136926;0.0151584
644;wait;10;5.16227e-05;2.7248e-05;0.000145693
644;boundary;10;0.00523023;0.00485548;0.00574003
644;calc iter;10;0.0213653;0.0200425;0.0229509
644;calc total;1;0.218854;0.218854;0.218854
644;total;1;13.2326;13.2326;13.2326
645;initialize;1;12.6875;12.6875;12.6875
645;async;10;0.00191066;0.00101096;0.00421149
645;inner;10;0.0141217;0.0135033;0.0152955
645;wait;10;4.59588e-05;2.154e-05;0.000121869
645;boundary;10;0.00526161;0.00476189;0.00591335
645;calc iter;10;0.0213409;0.0203183;0.023544
645;calc total;1;0.218848;0.218848;0.218848
645;total;1;13.2418;13.2418;13.2418
646;initialize;1;12.6775;12.6775;12.6775
646;async;10;0.00176752;0.000971936;0.00385353
646;inner;10;0.0140509;0.0134952;0.0152773
646;wait;10;4.47087e-05;2.2648e-05;0.000136598
646;boundary;10;0.00543642;0.00480964;0.00626285
646;calc iter;10;0.0213006;0.0202503;0.0236226
646;calc total;1;0.218854;0.218854;0.218854
646;total;1;13.2319;13.2319;13.2319
647;initialize;1;12.6763;12.6763;12.6763
647;async;10;0.00175928;0.000793242;0.00366353
647;inner;10;0.0140425;0.013282;0.0150808
647;wait;10;5.62444e-05;2.2643e-05;0.000183175
647;boundary;10;0.00540686;0.00485028;0.00662038
647;calc iter;10;0.021266;0.0203789;0.023068
647;calc total;1;0.218847;0.218847;0.218847
647;total;1;13.2307;13.2307;13.2307
712;initialize;1;12.4945;12.4945;12.4945
712;async;10;0.00336773;0.000881503;0.00475007
712;inner;10;0.013176;0.0124103;0.0140673
712;wait;10;4.66706e-05;2.035e-05;0.000145122
712;boundary;10;0.00464519;0.00346424;0.00567212
712;calc iter;10;0.0212369;0.0196781;0.0225248
712;calc total;1;0.218905;0.218905;0.218905
712;total;1;13.049;13.049;13.049
713;initialize;1;12.4945;12.4945;12.4945
713;async;10;0.00387866;0.00129435;0.00544408
713;inner;10;0.0130955;0.0121805;0.0144776
713;wait;10;4.30373e-05;2.1511e-05;0.000120803
713;boundary;10;0.00425039;0.00335436;0.00509264
713;calc iter;10;0.0212687;0.0201166;0.0231151
713;calc total;1;0.218892;0.218892;0.218892
713;total;1;13.049;13.049;13.049
714;initialize;1;12.4944;12.4944;12.4944
714;async;10;0.00325328;0.00125567;0.00533533
714;inner;10;0.0131976;0.0125178;0.0143158
714;wait;10;5.05513e-05;2.281e-05;0.000144629
714;boundary;10;0.00469226;0.00362558;0.0058408
714;calc iter;10;0.0211951;0.0201169;0.0230461
714;calc total;1;0.218899;0.218899;0.218899
714;total;1;13.0489;13.0489;13.0489
715;initialize;1;12.4941;12.4941;12.4941
715;async;10;0.00304047;0.0012327;0.00400618
715;inner;10;0.0132457;0.0126903;0.0141818
715;wait;10;5.17836e-05;2.2853e-05;0.000159953
715;boundary;10;0.00477645;0.00421716;0.00544552
715;calc iter;10;0.0211156;0.019794;0.021814
715;calc total;1;0.218892;0.218892;0.218892
715;total;1;13.0485;13.0485;13.0485
716;initialize;1;12.4917;12.4917;12.4917
716;async;10;0.00278146;0.00125181;0.00424128
716;inner;10;0.0134569;0.0128862;0.0145911
716;wait;10;4.62178e-05;2.767e-05;0.000108836
716;boundary;10;0.0047452;0.00453024;0.00501443
716;calc iter;10;0.0210309;0.0200103;0.0221228
716;calc total;1;0.218897;0.218897;0.218897
716;total;1;13.0461;13.0461;13.0461
717;initialize;1;12.4945;12.4945;12.4945
717;async;10;0.00294761;0.00128697;0.00488581
717;inner;10;0.0134091;0.0128634;0.0145021
717;wait;10;4.27768e-05;2.3112e-05;0.000107183
717;boundary;10;0.00458245;0.00430935;0.00499251
717;calc iter;10;0.020983;0.020132;0.0228445
717;calc total;1;0.218893;0.218893;0.218893
717;total;1;13.049;13.049;13.049
718;initialize;1;12.4944;12.4944;12.4944
718;async;10;0.00301247;0.00131272;0.00483903
718;inner;10;0.0132751;0.0126594;0.0145607
718;wait;10;4.4385e-05;2.2435e-05;0.000108544
718;boundary;10;0.00462696;0.00435954;0.00511515
718;calc iter;10;0.0209599;0.0205208;0.0221573
718;calc total;1;0.218898;0.218898;0.218898
718;total;1;13.0489;13.0489;13.0489
719;initialize;1;12.4945;12.4945;12.4945
719;async;10;0.00279193;0.000796322;0.00447208
719;inner;10;0.0131967;0.012472;0.0139858
719;wait;10;6.32728e-05;2.356e-05;0.000200548
719;boundary;10;0.00487787;0.00448657;0.00537494
719;calc iter;10;0.0209309;0.0194716;0.0221721
719;calc total;1;0.218892;0.218892;0.218892
719;total;1;13.049;13.049;13.049
737;initialize;1;12.4065;12.4065;12.4065
737;async;10;0.00451632;0.00132624;0.00547439
737;inner;10;0.0127223;0.0120273;0.0140168
737;wait;10;3.70681e-05;2.1215e-05;0.000118416
737;boundary;10;0.00406676;0.0033985;0.00469792
737;calc iter;10;0.0213434;0.0197991;0.0225764
737;calc total;1;0.218882;0.218882;0.218882
737;total;1;12.961;12.961;12.961
738;initialize;1;12.3873;12.3873;12.3873
738;async;10;0.0041948;0.00130077;0.00528844
738;inner;10;0.0128743;0.0123448;0.0140063
738;wait;10;4.03008e-05;2.1583e-05;0.000127935
738;boundary;10;0.0041703;0.00359554;0.00464676
738;calc iter;10;0.0212807;0.0197817;0.0222083
738;calc total;1;0.21889;0.21889;0.21889
738;total;1;12.9418;12.9418;12.9418
739;initialize;1;12.3839;12.3839;12.3839
739;async;10;0.00378404;0.00133318;0.00465022
739;inner;10;0.012961;0.0125353;0.014007
739;wait;10;4.02929e-05;2.3508e-05;0.000116864
739;boundary;10;0.00440595;0.0041656;0.00472359
739;calc iter;10;0.0211925;0.0198184;0.0220403
739;calc total;1;0.218882;0.218882;0.218882
739;total;1;12.9384;12.9384;12.9384
740;initialize;1;12.4109;12.4109;12.4109
740;async;10;0.0033428;0.00134563;0.00410657
740;inner;10;0.0130805;0.0126243;0.0141396
740;wait;10;4.53697e-05;2.5989e-05;0.000120825
740;boundary;10;0.00466163;0.00432069;0.00500053
740;calc iter;10;0.0211312;0.0199318;0.0218969
740;calc total;1;0.218891;0.218891;0.218891
740;total;1;12.9655;12.9655;12.9655
741;initialize;1;12.403;12.403;12.403
741;async;10;0.00322808;0.00128815;0.00377642
741;inner;10;0.0130692;0.0126203;0.0140222
741;wait;10;4.52694e-05;2.6783e-05;0.00013102
741;boundary;10;0.00475925;0.00423219;0.0050493
741;calc iter;10;0.0211029;0.0196755;0.0216577
741;calc total;1;0.218886;0.218886;0.218886
741;total;1;12.9575;12.9575;12.9575
742;initialize;1;12.3939;12.3939;12.3939
742;async;10;0.00306303;0.00132379;0.00355735
742;inner;10;0.013002;0.0125005;0.0140876
742;wait;10;5.30808e-05;3.1742e-05;0.000116516
742;boundary;10;0.00494313;0.00431815;0.00519309
742;calc iter;10;0.0210623;0.0198484;0.021423
742;calc total;1;0.218891;0.218891;0.218891
742;total;1;12.9484;12.9484;12.9484
743;initialize;1;12.3821;12.3821;12.3821
743;async;10;0.00285687;0.000863495;0.00346998
743;inner;10;0.0129137;0.0123647;0.0140263
743;wait;10;6.41097e-05;3.3847e-05;0.00017655
743;boundary;10;0.00519815;0.00446444;0.00549922
743;calc iter;10;0.0210342;0.0195334;0.0214971
743;calc total;1;0.218887;0.218887;0.218887
743;total;1;12.9366;12.9366;12.9366
760;initialize;1;12.1699;12.1699;12.1699
760;async;10;0.00378019;0.000793243;0.00560656
760;inner;10;0.0131459;0.0124725;0.013806
760;wait;10;4.10721e-05;1.3766e-05;0.000149478
760;boundary;10;0.00410929;0.0035906;0.00454701
760;calc iter;10;0.0210776;0.0189404;0.0221966
760;calc total;1;0.218893;0.218893;0.218893
760;total;1;12.7239;12.7239;12.7239
761;initialize;1;12.1672;12.1672;12.1672
761;async;10;0.00389814;0.00112883;0.00559896
761;inner;10;0.0130737;0.0124087;0.0139204
761;wait;10;3.87469e-05;2.035e-05;0.000146624
761;boundary;10;0.00407468;0.00342245;0.00445457
761;calc iter;10;0.0210867;0.0192752;0.0218005
761;calc total;1;0.218887;0.218887;0.218887
761;total;1;12.7212;12.7212;12.7212
762;initialize;1;12.1779;12.1779;12.1779
762;async;10;0.00354086;0.0011813;0.00498009
762;inner;10;0.0132973;0.012729;0.013981
762;wait;10;4.41013e-05;2.0847e-05;0.000133907
762;boundary;10;0.00414376;0.00390147;0.00438993
762;calc iter;10;0.0210271;0.019387;0.0218087
762;calc total;1;0.218893;0.218893;0.218893
762;total;1;12.732;12.732;12.732
763;initialize;1;12.1748;12.1748;12.1748
763;async;10;0.00309562;0.00124969;0.00458636
763;inner;10;0.013193;0.0126134;0.0140311
763;wait;10;5.24076e-05;2.738e-05;0.000116764
763;boundary;10;0.0046222;0.00421877;0.00515511
763;calc iter;10;0.0209644;0.019618;0.0217662
763;calc total;1;0.218887;0.218887;0.218887
763;total;1;12.7288;12.7288;12.7288
764;initialize;1;12.1723;12.1723;12.1723
764;async;10;0.00321142;0.00107453;0.00536676
764;inner;10;0.0133198;0.0127833;0.0140936
764;wait;10;5.1245e-05;2.3254e-05;0.000132924
764;boundary;10;0.00444486;0.00393981;0.00502892
764;calc iter;10;0.0210283;0.0195643;0.0223646
764;calc total;1;0.218896;0.218896;0.218896
764;total;1;12.7264;12.7264;12.7264
765;initialize;1;12.178;12.178;12.178
765;async;10;0.00295211;0.00120295;0.00435847
765;inner;10;0.0132063;0.0126282;0.0139963
765;wait;10;5.33037e-05;3.3196e-05;0.000121718
765;boundary;10;0.00472393;0.00420857;0.00513339
765;calc iter;10;0.0209369;0.0195318;0.0218814
765;calc total;1;0.218888;0.218888;0.218888
765;total;1;12.732;12.732;12.732
766;initialize;1;12.1779;12.1779;12.1779
766;async;10;0.00297323;0.00119998;0.00418975
766;inner;10;0.0132788;0.0125895;0.0140275
766;wait;10;4.57444e-05;2.634e-05;0.000113993
766;boundary;10;0.00458899;0.00409869;0.00514239
766;calc iter;10;0.0208879;0.0195451;0.0219412
766;calc total;1;0.218896;0.218896;0.218896
766;total;1;12.732;12.732;12.732
767;initialize;1;12.1529;12.1529;12.1529
767;async;10;0.0025457;0.000728295;0.00363343
767;inner;10;0.0126597;0.0118406;0.0136562
767;wait;10;7.03338e-05;1.5754e-05;0.000249697
767;boundary;10;0.00551292;0.004343;0.00639426
767;calc iter;10;0.0207902;0.0189799;0.0218384
767;calc total;1;0.218892;0.218892;0.218892
767;total;1;12.7069;12.7069;12.7069
DASH
InitEnergy=96000.00000
EndEnergy=93385.82135
DiffEnergy=-2614.17865
Matrixspec: 1300 x 1300 x 1300
Iterations: 10
# unit_id;function_name;num_calls;avg_runtime;min_runtime;max_runtime
0;initialize;1;5.88145;5.88145;5.88145
0;async;10;0.00129;0.00056;0.00221
0;inner;10;0.01405;0.01319;0.01570
0;wait;10;0.00004;0.00002;0.00007
0;boundary;10;0.00615;0.00479;0.00732
0;calc iter;10;0.02155;0.02090;0.02228
0;calc total;1;0.21950;0.21950;0.21950
0;total;1;6.42806;6.42806;6.42806
1;initialize;1;5.87772;5.87772;5.87772
1;async;10;0.00191299;0.000754574;0.00339364
1;inner;10;0.0139966;0.0131812;0.015416
1;wait;10;5.12302e-05;2.6269e-05;0.000120143
1;boundary;10;0.00564653;0.0047292;0.00650175
1;calc iter;10;0.0216085;0.0204488;0.0227409
1;calc total;1;0.219495;0.219495;0.219495
1;total;1;6.42433;6.42433;6.42433
24;initialize;1;5.83751;5.83751;5.83751
24;async;10;0.00111415;0.000455713;0.00193326
24;inner;10;0.0149953;0.0142574;0.0161806
24;wait;10;3.82548e-05;2.3616e-05;7.6915e-05
24;boundary;10;0.00527376;0.00494122;0.00575977
24;calc iter;10;0.0214226;0.0205606;0.0228054
24;calc total;1;0.219501;0.219501;0.219501
24;total;1;6.39363;6.39363;6.39363
25;initialize;1;5.83745;5.83745;5.83745
25;async;10;0.00181322;0.000993749;0.00306249
25;inner;10;0.0146006;0.0139297;0.0154649
25;wait;10;3.92818e-05;2.168e-05;9.9428e-05
25;boundary;10;0.00500827;0.00475418;0.00551526
25;calc iter;10;0.0214623;0.0204728;0.0224574
25;calc total;1;0.219499;0.219499;0.219499
25;total;1;6.39356;6.39356;6.39356
26;initialize;1;5.83895;5.83895;5.83895
26;async;10;0.00192524;0.0011709;0.00373144
26;inner;10;0.0145075;0.0139029;0.0153816
26;wait;10;4.07673e-05;2.2194e-05;0.000111306
26;boundary;10;0.00501065;0.00472836;0.00537669
26;calc iter;10;0.0214853;0.0206;0.0230431
26;calc total;1;0.219508;0.219508;0.219508
26;total;1;6.39505;6.39505;6.39505
27;initialize;1;5.8375;5.8375;5.8375
27;async;10;0.00184954;0.00127126;0.00324248
27;inner;10;0.0146173;0.0141394;0.0156146
27;wait;10;3.80605e-05;2.124e-05;0.000109998
27;boundary;10;0.00504123;0.0047667;0.00522129
27;calc iter;10;0.0215475;0.0206301;0.0229983
27;calc total;1;0.219495;0.219495;0.219495
27;total;1;6.39357;6.39357;6.39357
28;initialize;1;5.83813;5.83813;5.83813
28;async;10;0.00206845;0.00116745;0.0045071
28;inner;10;0.0146017;0.0139117;0.0155569
28;wait;10;3.60694e-05;1.9519e-05;0.000114393
28;boundary;10;0.00497934;0.00377951;0.0053665
28;calc iter;10;0.0216871;0.020454;0.0228978
28;calc total;1;0.219504;0.219504;0.219504
28;total;1;6.39422;6.39422;6.39422
29;initialize;1;5.83751;5.83751;5.83751
29;async;10;0.00229987;0.00138949;0.00479767
29;inner;10;0.0145321;0.0136224;0.0155176
29;wait;10;3.7968e-05;2.2316e-05;9.7649e-05
29;boundary;10;0.00483434;0.0037689;0.00599896
29;calc iter;10;0.0217054;0.0193997;0.0244437
29;calc total;1;0.219495;0.219495;0.219495
29;total;1;6.39356;6.39356;6.39356
72;initialize;1;5.87075;5.87075;5.87075
72;async;10;0.00137746;0.000868499;0.00232103
72;inner;10;0.014432;0.0139188;0.0156041
72;wait;10;6.06544e-05;3.5422e-05;0.000150895
72;boundary;10;0.00569608;0.00491714;0.00641733
72;calc iter;10;0.0215676;0.0208522;0.0222795
72;calc total;1;0.219535;0.219535;0.219535
72;total;1;6.42498;6.42498;6.42498
73;initialize;1;5.87054;5.87054;5.87054
73;async;10;0.00185414;0.0010241;0.00278174
73;inner;10;0.0146232;0.0141421;0.015725
73;wait;10;5.03283e-05;2.5801e-05;0.000146264
73;boundary;10;0.00515582;0.00461852;0.00568331
73;calc iter;10;0.0216848;0.0207236;0.0225171
73;calc total;1;0.219522;0.219522;0.219522
73;total;1;6.42474;6.42474;6.42474
74;initialize;1;5.87046;5.87046;5.87046
74;async;10;0.00220125;0.00136361;0.00364104
74;inner;10;0.0145495;0.0140749;0.0159766
74;wait;10;4.21992e-05;2.2627e-05;0.000128012
74;boundary;10;0.00490644;0.00438513;0.00529919
74;calc iter;10;0.0217006;0.0204777;0.0231759
74;calc total;1;0.219538;0.219538;0.219538
74;total;1;6.42467;6.42467;6.42467
75;initialize;1;5.87055;5.87055;5.87055
75;async;10;0.00213332;0.00152876;0.00330741
75;inner;10;0.0144515;0.0139864;0.0158669
75;wait;10;4.12472e-05;2.2616e-05;0.000133256
75;boundary;10;0.00511489;0.00447538;0.005624
75;calc iter;10;0.021742;0.0206581;0.0236919
75;calc total;1;0.21952;0.21952;0.21952
75;total;1;6.42474;6.42474;6.42474
76;initialize;1;5.87082;5.87082;5.87082
76;async;10;0.00204912;0.00169804;0.00286091
76;inner;10;0.0144272;0.0138595;0.0159884
76;wait;10;4.07656e-05;2.2765e-05;0.000119523
76;boundary;10;0.00526781;0.00430465;0.00616813
76;calc iter;10;0.0217865;0.0208597;0.0241894
76;calc total;1;0.219531;0.219531;0.219531
76;total;1;6.42499;6.42499;6.42499
77;initialize;1;5.87368;5.87368;5.87368
77;async;10;0.00224665;0.00136489;0.00379679
77;inner;10;0.0145174;0.0140101;0.0158409
77;wait;10;4.38438e-05;2.5835e-05;0.000131097
77;boundary;10;0.00486655;0.00454635;0.00523675
77;calc iter;10;0.0216765;0.020831;0.023081
77;calc total;1;0.219522;0.219522;0.219522
77;total;1;6.42787;6.42787;6.42787
78;initialize;1;5.8706;5.8706;5.8706
78;async;10;0.00194215;0.00111368;0.00337654
78;inner;10;0.0145588;0.0140814;0.0157144
78;wait;10;5.10587e-05;2.2886e-05;0.000137704
78;boundary;10;0.00517361;0.0044759;0.00569509
78;calc iter;10;0.0217267;0.0211032;0.0226638
78;calc total;1;0.219531;0.219531;0.219531
78;total;1;6.42483;6.42483;6.42483
79;initialize;1;5.87368;5.87368;5.87368
79;async;10;0.00136781;0.000878041;0.00248669
79;inner;10;0.014176;0.0136051;0.0154325
79;wait;10;8.23443e-05;3.2837e-05;0.000247002
79;boundary;10;0.00597243;0.00484892;0.00679565
79;calc iter;10;0.0215997;0.0212247;0.022366
79;calc total;1;0.219521;0.219521;0.219521
79;total;1;6.42788;6.42788;6.42788
80;initialize;1;5.87051;5.87051;5.87051
80;async;10;0.00136422;0.000968092;0.00170809
80;inner;10;0.0144886;0.0140296;0.0157688
80;wait;10;5.9103e-05;4.0082e-05;0.000158702
80;boundary;10;0.00565858;0.00504676;0.00603904
80;calc iter;10;0.0215716;0.0210199;0.0220142
80;calc total;1;0.219538;0.219538;0.219538
80;total;1;6.42474;6.42474;6.42474
81;initialize;1;5.87365;5.87365;5.87365
81;async;10;0.00184613;0.000905231;0.00259792
81;inner;10;0.0145833;0.0142061;0.0159552
81;wait;10;4.86258e-05;2.8016e-05;0.000129429
81;boundary;10;0.00509908;0.00462093;0.00536859
81;calc iter;10;0.0215784;0.020642;0.0223122
81;calc total;1;0.219522;0.219522;0.219522
81;total;1;6.42787;6.42787;6.42787
82;initialize;1;5.8707;5.8707;5.8707
82;async;10;0.00183586;0.000934517;0.00326228
82;inner;10;0.0146329;0.0142481;0.0157561
82;wait;10;5.20135e-05;2.4053e-05;0.000149106
82;boundary;10;0.00509156;0.00471544;0.00568643
82;calc iter;10;0.0216134;0.0203357;0.0225971
82;calc total;1;0.219535;0.219535;0.219535
82;total;1;6.42493;6.42493;6.42493
83;initialize;1;5.87366;5.87366;5.87366
83;async;10;0.00207122;0.00110111;0.00376687
83;inner;10;0.0145082;0.0139902;0.0157134
83;wait;10;4.45314e-05;2.2965e-05;0.000140386
83;boundary;10;0.00500657;0.00462775;0.00542701
83;calc iter;10;0.0216318;0.0202581;0.0228463
83;calc total;1;0.219522;0.219522;0.219522
83;total;1;6.42787;6.42787;6.42787
84;initialize;1;5.87037;5.87037;5.87037
84;async;10;0.00181264;0.000978932;0.00299242
84;inner;10;0.0144399;0.013813;0.0157642
84;wait;10;4.58247e-05;2.2106e-05;0.000141539
84;boundary;10;0.00535756;0.0049002;0.005927
84;calc iter;10;0.0216572;0.0203572;0.0233887
84;calc total;1;0.219534;0.219534;0.219534
84;total;1;6.42459;6.42459;6.42459
85;initialize;1;5.87367;5.87367;5.87367
85;async;10;0.00205204;0.00108165;0.00337289
85;inner;10;0.0145904;0.0139674;0.0157424
85;wait;10;4.77381e-05;2.3565e-05;0.000142266
85;boundary;10;0.00503238;0.00460507;0.00531324
85;calc iter;10;0.0217236;0.0207308;0.0232155
85;calc total;1;0.219521;0.219521;0.219521
85;total;1;6.42788;6.42788;6.42788
86;initialize;1;5.87366;5.87366;5.87366
86;async;10;0.00205987;0.000941449;0.00403367
86;inner;10;0.014649;0.0141163;0.0155785
86;wait;10;5.282e-05;2.3232e-05;0.000162481
86;boundary;10;0.00503031;0.00421313;0.00552355
86;calc iter;10;0.0217936;0.0205355;0.0232955
86;calc total;1;0.219533;0.219533;0.219533
86;total;1;6.42788;6.42788;6.42788
87;initialize;1;5.87038;5.87038;5.87038
87;async;10;0.00157547;0.000671675;0.00345285
87;inner;10;0.0145924;0.013905;0.0155452
87;wait;10;6.75132e-05;3.2903e-05;0.000204109
87;boundary;10;0.00546567;0.00474442;0.00620159
87;calc iter;10;0.0217022;0.0211933;0.0227797
87;calc total;1;0.219523;0.219523;0.219523
87;total;1;6.4246;6.4246;6.4246
88;initialize;1;5.87366;5.87366;5.87366
88;async;10;0.00118909;0.000652366;0.00155295
88;inner;10;0.0143532;0.0135346;0.0154896
88;wait;10;6.70028e-05;3.7571e-05;0.000166824
88;boundary;10;0.00592359;0.00498497;0.00696094
88;calc iter;10;0.0215344;0.0209447;0.0218644
88;calc total;1;0.2195;0.2195;0.2195
88;total;1;6.42788;6.42788;6.42788
2;initialize;1;5.88139;5.88139;5.88139
2;async;10;0.00237951;0.000841211;0.00444854
2;inner;10;0.0141008;0.0134202;0.0154718
2;wait;10;3.82962e-05;2.4509e-05;0.000105135
2;boundary;10;0.00519799;0.0049314;0.00566875
2;calc iter;10;0.0217179;0.0202977;0.0231205
2;calc total;1;0.219501;0.219501;0.219501
2;total;1;6.428;6.428;6.428
89;initialize;1;5.87368;5.87368;5.87368
89;async;10;0.00148467;0.00110094;0.00211032
89;inner;10;0.0144912;0.0137131;0.0155444
89;wait;10;6.16808e-05;3.1423e-05;0.000152257
89;boundary;10;0.00551653;0.00486129;0.00630151
89;calc iter;10;0.0215553;0.0210251;0.0219706
89;calc total;1;0.219495;0.219495;0.219495
89;total;1;6.42788;6.42788;6.42788
3;initialize;1;5.87797;5.87797;5.87797
3;async;10;0.00252528;0.00131455;0.00446728
3;inner;10;0.0141592;0.013578;0.0157051
3;wait;10;3.65974e-05;2.1733e-05;0.000103398
3;boundary;10;0.00507655;0.00414588;0.00541718
3;calc iter;10;0.0217987;0.0205734;0.0234213
3;calc total;1;0.219494;0.219494;0.219494
3;total;1;6.42459;6.42459;6.42459
4;initialize;1;5.87767;5.87767;5.87767
4;async;10;0.00270421;0.00130595;0.00500791
4;inner;10;0.0138448;0.0131755;0.0153973
4;wait;10;3.55519e-05;2.1132e-05;0.000112889
4;boundary;10;0.00524433;0.00394666;0.00594084
4;calc iter;10;0.0218303;0.0197929;0.024396
4;calc total;1;0.219501;0.219501;0.219501
4;total;1;6.42431;6.42431;6.42431
5;initialize;1;5.88144;5.88144;5.88144
5;async;10;0.00277304;0.00114709;0.00490194
5;inner;10;0.0139643;0.0132316;0.015245
5;wait;10;4.76201e-05;2.277e-05;0.00016222
5;boundary;10;0.00496938;0.00437173;0.00561782
5;calc iter;10;0.0217554;0.0209834;0.0238713
5;calc total;1;0.219495;0.219495;0.219495
5;total;1;6.42807;6.42807;6.42807
6;initialize;1;5.88148;5.88148;5.88148
6;async;10;0.0019242;0.000956396;0.0034073
6;inner;10;0.0143024;0.0135938;0.015605
6;wait;10;4.65923e-05;2.9679e-05;0.000106041
6;boundary;10;0.00538169;0.00482623;0.00585044
6;calc iter;10;0.0216566;0.0209879;0.0227109
6;calc total;1;0.219502;0.219502;0.219502
6;total;1;6.42811;6.42811;6.42811
7;initialize;1;5.88143;5.88143;5.88143
7;async;10;0.00155622;0.000783726;0.00260151
7;inner;10;0.0136678;0.0126709;0.0152209
7;wait;10;6.21492e-05;2.9911e-05;0.000193372
7;boundary;10;0.00625783;0.00478597;0.00716764
7;calc iter;10;0.0215451;0.0209051;0.0224882
7;calc total;1;0.219495;0.219495;0.219495
7;total;1;6.42805;6.42805;6.42805
8;initialize;1;5.88143;5.88143;5.88143
8;async;10;0.00173216;0.000853536;0.00258265
8;inner;10;0.0140237;0.013339;0.0155048
8;wait;10;4.76984e-05;3.2217e-05;0.000107616
8;boundary;10;0.00579678;0.00486597;0.0063377
8;calc iter;10;0.0216015;0.0209942;0.0223219
8;calc total;1;0.219504;0.219504;0.219504
8;total;1;6.42807;6.42807;6.42807
9;initialize;1;5.87766;5.87766;5.87766
9;async;10;0.00234201;0.00129659;0.00387112
9;inner;10;0.0141219;0.013445;0.0153708
9;wait;10;4.53548e-05;2.7866e-05;0.000112538
9;boundary;10;0.00519617;0.00474812;0.00564547
9;calc iter;10;0.0217066;0.0209657;0.0226489
9;calc total;1;0.2195;0.2195;0.2195
9;total;1;6.4243;6.4243;6.4243
10;initialize;1;5.88141;5.88141;5.88141
10;async;10;0.00275974;0.0012516;0.00451903
10;inner;10;0.014007;0.0132062;0.0153374
10;wait;10;4.0617e-05;2.2025e-05;0.00012879
10;boundary;10;0.0049735;0.00420606;0.00535438
10;calc iter;10;0.0217833;0.0205557;0.0236609
10;calc total;1;0.219507;0.219507;0.219507
10;total;1;6.42806;6.42806;6.42806
11;initialize;1;5.88146;5.88146;5.88146
11;async;10;0.00269596;0.00137957;0.00460993
11;inner;10;0.0138122;0.0130931;0.0153121
11;wait;10;3.98563e-05;2.2316e-05;0.000112985
11;boundary;10;0.00526888;0.00405569;0.00600503
11;calc iter;10;0.0218181;0.0197064;0.0240398
11;calc total;1;0.2195;0.2195;0.2195
11;total;1;6.42809;6.42809;6.42809
12;initialize;1;5.87768;5.87768;5.87768
12;async;10;0.00226497;0.00136571;0.00399567
12;inner;10;0.0139501;0.0134445;0.0154731
12;wait;10;4.17814e-05;2.1886e-05;0.00012965
12;boundary;10;0.00559514;0.00408875;0.00660279
12;calc iter;10;0.0218534;0.0200203;0.0244604
12;calc total;1;0.219502;0.219502;0.219502
12;total;1;6.42432;6.42432;6.42432
13;initialize;1;5.87767;5.87767;5.87767
13;async;10;0.00274864;0.00128974;0.00441319
13;inner;10;0.0139542;0.0134585;0.0152059
13;wait;10;4.14342e-05;2.1198e-05;0.000128036
13;boundary;10;0.00501863;0.00432122;0.00549015
13;calc iter;10;0.0217644;0.020576;0.0237496
13;calc total;1;0.219495;0.219495;0.219495
13;total;1;6.42431;6.42431;6.42431
14;initialize;1;5.88145;5.88145;5.88145
14;async;10;0.00234561;0.00133991;0.00393343
14;inner;10;0.0141651;0.0137651;0.0152629
14;wait;10;4.36353e-05;2.7295e-05;0.000123879
14;boundary;10;0.00511692;0.00488704;0.00531939
14;calc iter;10;0.0216724;0.0212017;0.0228552
14;calc total;1;0.219512;0.219512;0.219512
14;total;1;6.42808;6.42808;6.42808
15;initialize;1;5.88142;5.88142;5.88142
15;async;10;0.00162686;0.000852433;0.00295897
15;inner;10;0.0141813;0.0136389;0.0153617
15;wait;10;5.44981e-05;3.5922e-05;0.000128841
15;boundary;10;0.00572021;0.00474368;0.00620121
15;calc iter;10;0.021584;0.0210891;0.0225719
15;calc total;1;0.219493;0.219493;0.219493
15;total;1;6.42806;6.42806;6.42806
16;initialize;1;5.8777;5.8777;5.8777
16;async;10;0.00155979;0.000773651;0.00243585
16;inner;10;0.0141155;0.0136825;0.015263
16;wait;10;4.79551e-05;2.4298e-05;0.000124771
16;boundary;10;0.00581507;0.00483033;0.00652811
16;calc iter;10;0.0215396;0.0204173;0.022452
16;calc total;1;0.219504;0.219504;0.219504
16;total;1;6.42432;6.42432;6.42432
17;initialize;1;5.87785;5.87785;5.87785
17;async;10;0.00190202;0.00130967;0.00232993
17;inner;10;0.0141949;0.0137083;0.0152392
17;wait;10;4.92209e-05;2.9465e-05;0.000120268
17;boundary;10;0.0054247;0.00466541;0.00601218
17;calc iter;10;0.0215719;0.0212654;0.0219375
17;calc total;1;0.219497;0.219497;0.219497
17;total;1;6.42449;6.42449;6.42449
18;initialize;1;5.88149;5.88149;5.88149
18;async;10;0.00224316;0.00128567;0.00356088
18;inner;10;0.0141232;0.0136569;0.0151127
18;wait;10;5.20566e-05;2.3478e-05;0.000150886
18;boundary;10;0.00522917;0.00481692;0.00577181
18;calc iter;10;0.0216485;0.0208161;0.0226902
18;calc total;1;0.219505;0.219505;0.219505
18;total;1;6.4281;6.4281;6.4281
19;initialize;1;5.87795;5.87795;5.87795
19;async;10;0.0025545;0.00135125;0.0042705
19;inner;10;0.0141817;0.0136911;0.0153113
19;wait;10;4.21868e-05;2.22e-05;0.000120754
19;boundary;10;0.00495148;0.00459883;0.0052696
19;calc iter;10;0.0217312;0.0211981;0.0229586
19;calc total;1;0.219496;0.219496;0.219496
19;total;1;6.42455;6.42455;6.42455
20;initialize;1;5.87779;5.87779;5.87779
20;async;10;0.00241306;0.00134629;0.0039522
20;inner;10;0.0141878;0.0136693;0.0154058
20;wait;10;4.02687e-05;2.2367e-05;0.000115926
20;boundary;10;0.00510528;0.00465033;0.0054402
20;calc iter;10;0.0217479;0.0205611;0.0233927
20;calc total;1;0.219506;0.219506;0.219506
20;total;1;6.42438;6.42438;6.42438
48;initialize;1;5.85992;5.85992;5.85992
48;async;10;0.00138742;0.000977626;0.00198261
48;inner;10;0.0144186;0.0138258;0.0154531
48;wait;10;4.28766e-05;2.38e-05;0.000105638
48;boundary;10;0.0053825;0.004834;0.00595002
48;calc iter;10;0.0212327;0.0208223;0.0216111
48;calc total;1;0.219497;0.219497;0.219497
48;total;1;6.41587;6.41587;6.41587
21;initialize;1;5.87772;5.87772;5.87772
21;async;10;0.00250614;0.00127126;0.00407338
21;inner;10;0.0141759;0.0137122;0.0151962
21;wait;10;4.41221e-05;2.2404e-05;0.000134982
21;boundary;10;0.00504598;0.00444119;0.00541841
21;calc iter;10;0.0217733;0.0208461;0.0228696
21;calc total;1;0.219496;0.219496;0.219496
21;total;1;6.42432;6.42432;6.42432
49;initialize;1;5.85991;5.85991;5.85991
49;async;10;0.00173251;0.00119529;0.00288051
49;inner;10;0.0144613;0.0139457;0.015486
49;wait;10;4.32749e-05;2.6456e-05;0.000110647
49;boundary;10;0.00509482;0.00473742;0.00568689
49;calc iter;10;0.0213333;0.0209968;0.0220369
49;calc total;1;0.219493;0.219493;0.219493
49;total;1;6.41583;6.41583;6.41583
22;initialize;1;5.88158;5.88158;5.88158
22;async;10;0.00229257;0.00134064;0.0052015
22;inner;10;0.0141683;0.013716;0.0153122
22;wait;10;4.9833e-05;2.4309e-05;0.000124294
22;boundary;10;0.00527872;0.00416751;0.00603186
22;calc iter;10;0.0217904;0.02112;0.0238865
22;calc total;1;0.219505;0.219505;0.219505
22;total;1;6.42819;6.42819;6.42819
50;initialize;1;5.85989;5.85989;5.85989
50;async;10;0.00198417;0.00108013;0.00450036
50;inner;10;0.0142717;0.0137209;0.0152958
50;wait;10;4.40513e-05;2.6747e-05;0.000122352
50;boundary;10;0.00506902;0.00480199;0.0055355
50;calc iter;10;0.0213702;0.0204284;0.0232205
50;calc total;1;0.219502;0.219502;0.219502
50;total;1;6.41582;6.41582;6.41582
23;initialize;1;5.88146;5.88146;5.88146
23;async;10;0.00166208;0.000856884;0.00380397
23;inner;10;0.0138661;0.0131664;0.0151612
23;wait;10;7.25644e-05;2.9412e-05;0.000194294
23;boundary;10;0.00605342;0.00478694;0.00702832
23;calc iter;10;0.0216555;0.0210016;0.0231624
23;calc total;1;0.219496;0.219496;0.219496
23;total;1;6.42809;6.42809;6.42809
51;initialize;1;5.85992;5.85992;5.85992
51;async;10;0.00205232;0.00115455;0.00507314
51;inner;10;0.0143253;0.0136583;0.0153586
51;wait;10;3.93209e-05;2.1575e-05;0.000114535
51;boundary;10;0.00496357;0.00452675;0.00527786
51;calc iter;10;0.0213817;0.0199396;0.0240373
51;calc total;1;0.219491;0.219491;0.219491
51;total;1;6.41586;6.41586;6.41586
52;initialize;1;5.85985;5.85985;5.85985
52;async;10;0.00206145;0.0011225;0.0044645
52;inner;10;0.0142396;0.013612;0.0154343
52;wait;10;3.54914e-05;2.0042e-05;0.000115981
52;boundary;10;0.00505781;0.00435805;0.00589925
52;calc iter;10;0.0213956;0.019817;0.0240572
52;calc total;1;0.219502;0.219502;0.219502
52;total;1;6.4158;6.4158;6.4158
30;initialize;1;5.83748;5.83748;5.83748
30;async;10;0.00209206;0.00129491;0.00579797
30;inner;10;0.0145637;0.0135801;0.0154773
30;wait;10;4.38239e-05;2.3052e-05;0.000140949
30;boundary;10;0.00502801;0.00373539;0.00615405
30;calc iter;10;0.0217287;0.0193832;0.0255635
30;calc total;1;0.219505;0.219505;0.219505
30;total;1;6.39357;6.39357;6.39357
53;initialize;1;5.86084;5.86084;5.86084
53;async;10;0.00209439;0.00136875;0.0038567
53;inner;10;0.0141042;0.0135041;0.0154414
53;wait;10;3.66004e-05;2.2068e-05;0.000112909
53;boundary;10;0.00527001;0.00405485;0.00608769
53;calc iter;10;0.0215064;0.0202923;0.0234917
53;calc total;1;0.219493;0.219493;0.219493
53;total;1;6.41679;6.41679;6.41679
31;initialize;1;5.83754;5.83754;5.83754
31;async;10;0.00196269;0.000844404;0.00614612
31;inner;10;0.0142689;0.013639;0.0152211
31;wait;10;6.09092e-05;2.1882e-05;0.000219068
31;boundary;10;0.00535245;0.00412502;0.00601668
31;calc iter;10;0.0216463;0.02028;0.025163
31;calc total;1;0.219497;0.219497;0.219497
31;total;1;6.39362;6.39362;6.39362
54;initialize;1;5.85995;5.85995;5.85995
54;async;10;0.00237364;0.00130325;0.00356858
54;inner;10;0.0138993;0.0133634;0.0152201
54;wait;10;3.84976e-05;2.1388e-05;0.00012498
54;boundary;10;0.00519454;0.00383612;0.0061364
54;calc iter;10;0.0215073;0.0197796;0.0231698
54;calc total;1;0.219503;0.219503;0.219503
54;total;1;6.41588;6.41588;6.41588
32;initialize;1;5.83744;5.83744;5.83744
32;async;10;0.00141692;0.000623721;0.00211053
32;inner;10;0.0143342;0.0133679;0.0153308
32;wait;10;5.42133e-05;3.1258e-05;0.000165396
32;boundary;10;0.00552251;0.00462311;0.00673067
32;calc iter;10;0.021329;0.0206959;0.0218793
32;calc total;1;0.219502;0.219502;0.219502
32;total;1;6.39357;6.39357;6.39357
55;initialize;1;5.85986;5.85986;5.85986
55;async;10;0.00222838;0.000845002;0.00431163
55;inner;10;0.0140494;0.0134997;0.0151098
55;wait;10;5.65711e-05;2.1424e-05;0.000228028
55;boundary;10;0.00507512;0.00425439;0.005528
55;calc iter;10;0.0214108;0.0204092;0.0234338
55;calc total;1;0.219493;0.219493;0.219493
55;total;1;6.4158;6.4158;6.4158
33;initialize;1;5.83745;5.83745;5.83745
33;async;10;0.00147315;0.000835533;0.00294063
33;inner;10;0.0144242;0.0134878;0.0153873
33;wait;10;5.69413e-05;2.6369e-05;0.000155621
33;boundary;10;0.00537717;0.00468829;0.0065749
33;calc iter;10;0.0213326;0.0205321;0.0222681
33;calc total;1;0.219495;0.219495;0.219495
33;total;1;6.39358;6.39358;6.39358
56;initialize;1;5.85984;5.85984;5.85984
56;async;10;0.00117484;0.000448955;0.00154995
56;inner;10;0.0141353;0.0134126;0.0154468
56;wait;10;4.70187e-05;2.3769e-05;7.219e-05
56;boundary;10;0.00577404;0.00458839;0.00667689
56;calc iter;10;0.021133;0.0204847;0.021434
56;calc total;1;0.219501;0.219501;0.219501
56;total;1;6.4158;6.4158;6.4158
34;initialize;1;5.83745;5.83745;5.83745
34;async;10;0.00150679;0.000800304;0.00260655
34;inner;10;0.0145131;0.0138314;0.0154381
34;wait;10;5.64508e-05;3.2399e-05;0.000145973
34;boundary;10;0.00532607;0.00472203;0.00588918
34;calc iter;10;0.0214038;0.0207819;0.0222612
34;calc total;1;0.219504;0.219504;0.219504
34;total;1;6.39357;6.39357;6.39357
57;initialize;1;5.85986;5.85986;5.85986
57;async;10;0.0013911;0.001009;0.00178041
57;inner;10;0.0140405;0.0133149;0.0153286
57;wait;10;5.25703e-05;3.8528e-05;0.000101059
57;boundary;10;0.00566128;0.00437492;0.00667814
57;calc iter;10;0.0211468;0.020895;0.0214601
57;calc total;1;0.219494;0.219494;0.219494
57;total;1;6.41582;6.41582;6.41582
35;initialize;1;5.83744;5.83744;5.83744
35;async;10;0.00185545;0.00108303;0.00305786
35;inner;10;0.014504;0.0139161;0.015441
35;wait;10;5.12238e-05;2.4769e-05;0.000145789
35;boundary;10;0.00509716;0.00476597;0.00542073
35;calc iter;10;0.0215091;0.0210592;0.0225088
35;calc total;1;0.219493;0.219493;0.219493
35;total;1;6.39357;6.39357;6.39357
58;initialize;1;5.85985;5.85985;5.85985
58;async;10;0.00146168;0.000816839;0.00310716
58;inner;10;0.0142109;0.0134855;0.0153856
58;wait;10;4.98942e-05;3.4262e-05;0.00010481
58;boundary;10;0.00554605;0.00463296;0.00634999
58;calc iter;10;0.0212699;0.0207685;0.0224765
58;calc total;1;0.219502;0.219502;0.219502
58;total;1;6.41581;6.41581;6.41581
36;initialize;1;5.83836;5.83836;5.83836
36;async;10;0.00216275;0.00108259;0.00380071
36;inner;10;0.0142421;0.0131841;0.0153387
36;wait;10;4.76295e-05;2.3692e-05;0.000129757
36;boundary;10;0.005109;0.00469819;0.00584677
36;calc iter;10;0.0215629;0.0205978;0.0226243
36;calc total;1;0.219507;0.219507;0.219507
36;total;1;6.39445;6.39445;6.39445
59;initialize;1;5.85986;5.85986;5.85986
59;async;10;0.00184109;0.0010834;0.0043349
59;inner;10;0.0141444;0.0135494;0.0152102
59;wait;10;5.06615e-05;3.0377e-05;0.00012623
59;boundary;10;0.00526191;0.00444341;0.00583699
59;calc iter;10;0.0212992;0.0205634;0.0231017
59;calc total;1;0.21949;0.21949;0.21949
59;total;1;6.4158;6.4158;6.4158
37;initialize;1;5.83863;5.83863;5.83863
37;async;10;0.0023166;0.00109121;0.00650795
37;inner;10;0.0143505;0.0132657;0.0154836
37;wait;10;4.34597e-05;2.2937e-05;0.000120318
37;boundary;10;0.00492464;0.00439298;0.00542608
37;calc iter;10;0.0216363;0.0205699;0.0250606
37;calc total;1;0.219496;0.219496;0.219496
37;total;1;6.39475;6.39475;6.39475
60;initialize;1;5.85988;5.85988;5.85988
60;async;10;0.00175421;0.000864897;0.00400456
60;inner;10;0.0139685;0.0133837;0.0152759
60;wait;10;5.28262e-05;3.0768e-05;0.000110258
60;boundary;10;0.00560349;0.00464753;0.00668146
60;calc iter;10;0.0213802;0.020679;0.0231734
60;calc total;1;0.219501;0.219501;0.219501
60;total;1;6.41583;6.41583;6.41583
38;initialize;1;5.83864;5.83864;5.83864
38;async;10;0.00262644;0.0010512;0.00626699
38;inner;10;0.0141128;0.0130477;0.015288
38;wait;10;4.65783e-05;2.3342e-05;0.00013458
38;boundary;10;0.00491072;0.00400978;0.00535408
38;calc iter;10;0.0216976;0.0197633;0.0247077
38;calc total;1;0.219504;0.219504;0.219504
38;total;1;6.39476;6.39476;6.39476
61;initialize;1;5.8599;5.8599;5.8599
61;async;10;0.00198034;0.00105486;0.00398331
61;inner;10;0.0141513;0.0136264;0.0152653
61;wait;10;4.37269e-05;2.3096e-05;0.000102163
61;boundary;10;0.00520834;0.00440994;0.00589943
61;calc iter;10;0.0213851;0.0205838;0.0230004
61;calc total;1;0.219491;0.219491;0.219491
61;total;1;6.41585;6.41585;6.41585
39;initialize;1;5.83772;5.83772;5.83772
39;async;10;0.00192375;0.000679568;0.00573276
39;inner;10;0.0144145;0.0135259;0.0155374
39;wait;10;5.57202e-05;2.0663e-05;0.000134888
39;boundary;10;0.00523236;0.00455664;0.00570474
39;calc iter;10;0.0216279;0.0209887;0.0246148
39;calc total;1;0.219495;0.219495;0.219495
39;total;1;6.39384;6.39384;6.39384
62;initialize;1;5.85987;5.85987;5.85987
62;async;10;0.00200428;0.000705618;0.00382432
62;inner;10;0.0141042;0.0135382;0.0153146
62;wait;10;4.46065e-05;2.4906e-05;8.4886e-05
62;boundary;10;0.00530181;0.00459272;0.00613643
62;calc iter;10;0.0214565;0.0206499;0.0226597
62;calc total;1;0.2195;0.2195;0.2195
62;total;1;6.41583;6.41583;6.41583
40;initialize;1;5.8387;5.8387;5.8387
40;async;10;0.00139239;0.000681375;0.0027237
40;inner;10;0.0140276;0.0127054;0.0151855
40;wait;10;5.59742e-05;2.5754e-05;0.000150529
40;boundary;10;0.00582023;0.00478565;0.00806748
40;calc iter;10;0.0212975;0.0207286;0.02217
40;calc total;1;0.219511;0.219511;0.219511
40;total;1;6.39479;6.39479;6.39479
63;initialize;1;5.85986;5.85986;5.85986
63;async;10;0.00136686;0.000522683;0.00336552
63;inner;10;0.0138656;0.0131141;0.0151684
63;wait;10;4.60712e-05;3.2561e-05;7.5791e-05
63;boundary;10;0.00605672;0.00477311;0.007001
63;calc iter;10;0.0213364;0.020668;0.0227726
63;calc total;1;0.219494;0.219494;0.219494
63;total;1;6.41581;6.41581;6.41581
41;initialize;1;5.83764;5.83764;5.83764
41;async;10;0.00157585;0.0011776;0.00224567
41;inner;10;0.0139143;0.0125629;0.0151725
41;wait;10;5.54032e-05;3.1805e-05;0.000145045
41;boundary;10;0.00577782;0.00466142;0.00771729
41;calc iter;10;0.0213248;0.02085;0.0219061
41;calc total;1;0.219501;0.219501;0.219501
41;total;1;6.39373;6.39373;6.39373
64;initialize;1;5.85996;5.85996;5.85996
64;async;10;0.00190048;0.00105025;0.0029565
64;inner;10;0.0140634;0.0136085;0.0150968
64;wait;10;4.7259e-05;2.4e-05;0.000141486
64;boundary;10;0.00542542;0.00481183;0.00590325
64;calc iter;10;0.0214376;0.0205128;0.0222214
64;calc total;1;0.219511;0.219511;0.219511
64;total;1;6.4159;6.4159;6.4159
42;initialize;1;5.83747;5.83747;5.83747
42;async;10;0.00179257;0.00130498;0.00277442
42;inner;10;0.0140042;0.0127606;0.0151514
42;wait;10;5.90451e-05;4.1061e-05;0.000146281
42;boundary;10;0.00559529;0.00443608;0.00728332
42;calc iter;10;0.0214521;0.0207092;0.0225068
42;calc total;1;0.219511;0.219511;0.219511
42;total;1;6.39359;6.39359;6.39359
65;initialize;1;5.85991;5.85991;5.85991
65;async;10;0.00226515;0.00132169;0.00358202
65;inner;10;0.014186;0.0137873;0.0152005
65;wait;10;4.2605e-05;2.561e-05;0.000120709
65;boundary;10;0.00500534;0.00458355;0.0054836
65;calc iter;10;0.0215;0.0204405;0.0225571
65;calc total;1;0.219512;0.219512;0.219512
65;total;1;6.41586;6.41586;6.41586
43;initialize;1;5.83869;5.83869;5.83869
43;async;10;0.00200054;0.00085771;0.00452845
43;inner;10;0.0141233;0.0127773;0.0152045
43;wait;10;5.2755e-05;2.543e-05;0.000125395
43;boundary;10;0.00535474;0.00467505;0.00676964
43;calc iter;10;0.0215327;0.0202957;0.0236249
43;calc total;1;0.219498;0.219498;0.219498
43;total;1;6.39475;6.39475;6.39475
66;initialize;1;5.85996;5.85996;5.85996
66;async;10;0.00268012;0.00130252;0.00473502
66;inner;10;0.014027;0.0134934;0.0152064
66;wait;10;4.13487e-05;2.2429e-05;0.000125906
66;boundary;10;0.00485819;0.00399613;0.00527612
66;calc iter;10;0.0216083;0.0201502;0.0234908
66;calc total;1;0.219515;0.219515;0.219515
66;total;1;6.4159;6.4159;6.4159
44;initialize;1;5.83869;5.83869;5.83869
44;async;10;0.00254924;0.000696026;0.00536848
44;inner;10;0.0142995;0.0133115;0.0152945
44;wait;10;4.33204e-05;2.1155e-05;0.000125989
44;boundary;10;0.00487356;0.0038991;0.0055002
44;calc iter;10;0.0217667;0.0202503;0.0240997
44;calc total;1;0.219499;0.219499;0.219499
44;total;1;6.39475;6.39475;6.39475
67;initialize;1;5.85986;5.85986;5.85986
67;async;10;0.0027301;0.00129375;0.00433296
67;inner;10;0.0138667;0.0132573;0.0151798
67;wait;10;3.76972e-05;2.0569e-05;0.000126731
67;boundary;10;0.00500547;0.00381564;0.00586015
67;calc iter;10;0.0216414;0.0193863;0.023634
67;calc total;1;0.21951;0.21951;0.21951
67;total;1;6.41581;6.41581;6.41581
45;initialize;1;5.83754;5.83754;5.83754
45;async;10;0.00241397;0.000915047;0.00480679
45;inner;10;0.0142761;0.0132764;0.015394
45;wait;10;4.2042e-05;2.3355e-05;0.000140459
45;boundary;10;0.00495511;0.00423632;0.00536391
45;calc iter;10;0.0216885;0.019767;0.0236587
45;calc total;1;0.219491;0.219491;0.219491
45;total;1;6.39364;6.39364;6.39364
68;initialize;1;5.85989;5.85989;5.85989
68;async;10;0.00246192;0.00135961;0.00421479
68;inner;10;0.0137665;0.013247;0.0152635
68;wait;10;3.81333e-05;2.0024e-05;0.000112462
68;boundary;10;0.00539629;0.00393697;0.00640904
68;calc iter;10;0.0216647;0.0192527;0.0240736
68;calc total;1;0.219516;0.219516;0.219516
68;total;1;6.41582;6.41582;6.41582
46;initialize;1;5.83864;5.83864;5.83864
46;async;10;0.00266883;0.00132271;0.00471551
46;inner;10;0.0140094;0.0129428;0.0152344
46;wait;10;3.9323e-05;2.041e-05;0.000131079
46;boundary;10;0.00501094;0.00394527;0.00583714
46;calc iter;10;0.02173;0.0195706;0.0240514
46;calc total;1;0.219498;0.219498;0.219498
46;total;1;6.39475;6.39475;6.39475
69;initialize;1;5.85986;5.85986;5.85986
69;async;10;0.00262408;0.00125472;0.00443459
69;inner;10;0.0140613;0.0134446;0.0152708
69;wait;10;3.8326e-05;2.1571e-05;0.000114528
69;boundary;10;0.00488187;0.00408899;0.0054565
69;calc iter;10;0.0216066;0.019946;0.02336
69;calc total;1;0.219512;0.219512;0.219512
69;total;1;6.41581;6.41581;6.41581
47;initialize;1;5.83868;5.83868;5.83868
47;async;10;0.00245044;0.000877447;0.00501487
47;inner;10;0.0140923;0.013113;0.015174
47;wait;10;6.43708e-05;2.306e-05;0.000232546
47;boundary;10;0.00502423;0.0043795;0.00539243
47;calc iter;10;0.0216326;0.0208635;0.0235601
47;calc total;1;0.219489;0.219489;0.219489
47;total;1;6.39475;6.39475;6.39475
70;initialize;1;5.8599;5.8599;5.8599
70;async;10;0.00205982;0.00128244;0.00407815
70;inner;10;0.0143343;0.013972;0.0153641
70;wait;10;4.24948e-05;2.5281e-05;0.00011256
70;boundary;10;0.00513491;0.00446426;0.00554295
70;calc iter;10;0.0215728;0.0205919;0.0230948
70;calc total;1;0.219514;0.219514;0.219514
70;total;1;6.41585;6.41585;6.41585
71;initialize;1;5.85993;5.85993;5.85993
71;async;10;0.00168017;0.000851386;0.00294005
71;inner;10;0.0140078;0.013565;0.0151707
71;wait;10;5.77101e-05;2.9496e-05;0.000170556
71;boundary;10;0.00565417;0.00467892;0.00613436
71;calc iter;10;0.0214007;0.0208736;0.0223843
71;calc total;1;0.219511;0.219511;0.219511
71;total;1;6.41586;6.41586;6.41586
90;initialize;1;5.87366;5.87366;5.87366
90;async;10;0.00166575;0.000732067;0.00259349
90;inner;10;0.0145876;0.0139661;0.0155005
90;wait;10;5.99384e-05;2.886e-05;0.000171078
90;boundary;10;0.00525259;0.00482715;0.00607565
90;calc iter;10;0.0215669;0.0207193;0.0220041
90;calc total;1;0.219506;0.219506;0.219506
90;total;1;6.42788;6.42788;6.42788
96;initialize;1;5.85643;5.85643;5.85643
96;async;10;0.00152864;0.000564184;0.00258611
96;inner;10;0.0143743;0.0131451;0.0161671
96;wait;10;4.94073e-05;2.7014e-05;0.000114222
96;boundary;10;0.00540334;0.00474683;0.00640585
96;calc iter;10;0.0213568;0.0200681;0.0224708
96;calc total;1;0.219502;0.219502;0.219502
96;total;1;6.41243;6.41243;6.41243
91;initialize;1;5.8704;5.8704;5.8704
91;async;10;0.00189793;0.00107532;0.00257678
91;inner;10;0.0146032;0.0140839;0.0157041
91;wait;10;4.75163e-05;2.5089e-05;0.000143971
91;boundary;10;0.00508924;0.00487157;0.00553514
91;calc iter;10;0.0216391;0.0207327;0.0222915
91;calc total;1;0.219492;0.219492;0.219492
91;total;1;6.4246;6.4246;6.4246
97;initialize;1;5.85641;5.85641;5.85641
97;async;10;0.00181392;0.000973079;0.00290854
97;inner;10;0.0142002;0.0132147;0.0153261
97;wait;10;5.48583e-05;2.2442e-05;0.000155342
97;boundary;10;0.00532426;0.00468321;0.00617832
97;calc iter;10;0.0213947;0.0201675;0.022383
97;calc total;1;0.219494;0.219494;0.219494
97;total;1;6.41241;6.41241;6.41241
92;initialize;1;5.87105;5.87105;5.87105
92;async;10;0.00190721;0.00139427;0.00259832
92;inner;10;0.0146575;0.0140494;0.0158589
92;wait;10;4.68901e-05;2.6246e-05;0.000136897
92;boundary;10;0.00510298;0.00463833;0.00542025
92;calc iter;10;0.0217158;0.0209911;0.022698
92;calc total;1;0.2195;0.2195;0.2195
92;total;1;6.42524;6.42524;6.42524
98;initialize;1;5.8544;5.8544;5.8544
98;async;10;0.0017927;0.000875432;0.0026453
98;inner;10;0.0144075;0.0135235;0.0155196
98;wait;10;5.62583e-05;2.6912e-05;0.000142198
98;boundary;10;0.00521992;0.0046498;0.00584034
98;calc iter;10;0.0214774;0.0204457;0.0220699
98;calc total;1;0.219501;0.219501;0.219501
98;total;1;6.41039;6.41039;6.41039
93;initialize;1;5.87367;5.87367;5.87367
93;async;10;0.00208889;0.00141251;0.00451426
93;inner;10;0.014683;0.0141308;0.0157853
93;wait;10;4.71373e-05;2.3148e-05;0.000148219
93;boundary;10;0.0049719;0.00416391;0.00521888
93;calc iter;10;0.0217931;0.0206549;0.0237113
93;calc total;1;0.21949;0.21949;0.21949
93;total;1;6.42788;6.42788;6.42788
99;initialize;1;5.85641;5.85641;5.85641
99;async;10;0.0020966;0.00125703;0.00402239
99;inner;10;0.01445;0.0135364;0.0154946
99;wait;10;5.18653e-05;2.6031e-05;0.00013992
99;boundary;10;0.00493595;0.00448452;0.00552317
99;calc iter;10;0.0215358;0.0205454;0.0226799
99;calc total;1;0.219492;0.219492;0.219492
99;total;1;6.41242;6.41242;6.41242
94;initialize;1;5.87043;5.87043;5.87043
94;async;10;0.00208777;0.000994074;0.00576707
94;inner;10;0.0145394;0.0136536;0.0157586
94;wait;10;4.58889e-05;2.1527e-05;0.000135902
94;boundary;10;0.00512024;0.00419516;0.00556296
94;calc iter;10;0.0217944;0.019917;0.0246949
94;calc total;1;0.219501;0.219501;0.219501
94;total;1;6.42462;6.42462;6.42462
100;initialize;1;5.85641;5.85641;5.85641
100;async;10;0.00251193;0.00128133;0.00541208
100;inner;10;0.0144139;0.0133225;0.0154997
100;wait;10;4.36535e-05;2.1729e-05;0.000134664
100;boundary;10;0.00476796;0.0036593;0.00531054
100;calc iter;10;0.0217389;0.0203721;0.0240401
100;calc total;1;0.219502;0.219502;0.219502
100;total;1;6.41243;6.41243;6.41243
95;initialize;1;5.87097;5.87097;5.87097
95;async;10;0.00176973;0.00070634;0.00502326
95;inner;10;0.0145159;0.0138663;0.0157018
95;wait;10;6.16075e-05;2.3174e-05;0.000170093
95;boundary;10;0.00539631;0.00440754;0.0062635
95;calc iter;10;0.021745;0.0210069;0.0242105
95;calc total;1;0.219494;0.219494;0.219494
95;total;1;6.42517;6.42517;6.42517
101;initialize;1;5.85573;5.85573;5.85573
101;async;10;0.00258538;0.00144578;0.00616252
101;inner;10;0.0141037;0.0130278;0.0152931
101;wait;10;5.93295e-05;2.4607e-05;0.000169804
101;boundary;10;0.00490537;0.00392998;0.00596713
101;calc iter;10;0.0216553;0.0194172;0.0252836
101;calc total;1;0.219493;0.219493;0.219493
101;total;1;6.41175;6.41175;6.41175
102;initialize;1;5.85437;5.85437;5.85437
102;async;10;0.0022932;0.00146851;0.00465173
102;inner;10;0.0141803;0.0130421;0.0155389
102;wait;10;4.16469e-05;2.1488e-05;0.000127859
102;boundary;10;0.00518669;0.00379046;0.00679687
102;calc iter;10;0.0217031;0.0189543;0.0252696
102;calc total;1;0.219503;0.219503;0.219503
102;total;1;6.4104;6.4104;6.4104
103;initialize;1;5.85647;5.85647;5.85647
103;async;10;0.00215873;0.000864597;0.00592106
103;inner;10;0.0142876;0.0133135;0.0155005
103;wait;10;6.81636e-05;2.4219e-05;0.000207489
103;boundary;10;0.00512352;0.00424569;0.00586782
103;calc iter;10;0.0216392;0.0200159;0.0252279
103;calc total;1;0.219492;0.219492;0.219492
103;total;1;6.41248;6.41248;6.41248
104;initialize;1;5.85644;5.85644;5.85644
104;async;10;0.00145053;0.000834139;0.00269282
104;inner;10;0.0143178;0.0131455;0.0155517
104;wait;10;5.46888e-05;2.265e-05;0.00016986
104;boundary;10;0.00548041;0.00463808;0.00706045
104;calc iter;10;0.0213048;0.0202392;0.0224134
104;calc total;1;0.219506;0.219506;0.219506
104;total;1;6.41247;6.41247;6.41247
105;initialize;1;5.8545;5.8545;5.8545
105;async;10;0.00171075;0.00111444;0.00340545
105;inner;10;0.0144275;0.0133104;0.0155297
105;wait;10;5.63587e-05;3.0028e-05;0.000132825
105;boundary;10;0.00524678;0.00460355;0.00649863
105;calc iter;10;0.0214429;0.0204454;0.0227398
105;calc total;1;0.219497;0.219497;0.219497
105;total;1;6.41053;6.41053;6.41053
120;initialize;1;5.86191;5.86191;5.86191
120;async;10;0.00124452;0.000553953;0.00212791
120;inner;10;0.0141649;0.0133032;0.0159046
120;wait;10;5.03979e-05;3.9424e-05;8.9514e-05
120;boundary;10;0.00573759;0.00471216;0.00664424
120;calc iter;10;0.0211984;0.0201589;0.0219261
120;calc total;1;0.219499;0.219499;0.219499
120;total;1;6.41795;6.41795;6.41795
121;initialize;1;5.86143;5.86143;5.86143
121;async;10;0.00153118;0.00110634;0.00208236
121;inner;10;0.0140546;0.013392;0.0152325
121;wait;10;5.12366e-05;2.5695e-05;0.000120761
121;boundary;10;0.00559117;0.00459742;0.00641139
121;calc iter;10;0.0212291;0.0208457;0.0215126
121;calc total;1;0.219494;0.219494;0.219494
121;total;1;6.41745;6.41745;6.41745
122;initialize;1;5.8618;5.8618;5.8618
122;async;10;0.00157253;0.00116423;0.00199266
122;inner;10;0.0140487;0.0134431;0.0152143
122;wait;10;5.18727e-05;3.4596e-05;0.000116307
122;boundary;10;0.0055712;0.00472606;0.00617105
122;calc iter;10;0.0212455;0.0209233;0.0215596
122;calc total;1;0.219503;0.219503;0.219503
122;total;1;6.41782;6.41782;6.41782
123;initialize;1;5.86141;5.86141;5.86141
123;async;10;0.00178789;0.000997793;0.0024535
123;inner;10;0.0140984;0.0136122;0.0152237
123;wait;10;4.97522e-05;2.5655e-05;0.000110955
123;boundary;10;0.00538476;0.00460887;0.00580855
123;calc iter;10;0.021322;0.0206951;0.0217593
123;calc total;1;0.219492;0.219492;0.219492
123;total;1;6.41745;6.41745;6.41745
144;initialize;1;5.86235;5.86235;5.86235
144;async;10;0.00181085;0.00105036;0.00247326
144;inner;10;0.0146515;0.0142145;0.0154154
144;wait;10;4.88536e-05;2.4337e-05;0.000162036
144;boundary;10;0.00501429;0.00476456;0.00561644
144;calc iter;10;0.0215265;0.0206616;0.0222411
144;calc total;1;0.219502;0.219502;0.219502
144;total;1;6.41554;6.41554;6.41554
145;initialize;1;5.86247;5.86247;5.86247
145;async;10;0.00141051;0.00093936;0.00250773
145;inner;10;0.0151385;0.0148047;0.016068
145;wait;10;4.15564e-05;2.3187e-05;0.000128776
145;boundary;10;0.00499719;0.00470598;0.00530948
145;calc iter;10;0.0215891;0.0206758;0.0226762
145;calc total;1;0.219494;0.219494;0.219494
145;total;1;6.41564;6.41564;6.41564
146;initialize;1;5.8623;5.8623;5.8623
146;async;10;0.00204617;0.00153325;0.00302766
146;inner;10;0.0146882;0.0142407;0.0155395
146;wait;10;4.51568e-05;2.2646e-05;0.00012888
146;boundary;10;0.00483334;0.00456127;0.00498488
146;calc iter;10;0.0216139;0.0209023;0.0223828
146;calc total;1;0.219502;0.219502;0.219502
146;total;1;6.41547;6.41547;6.41547
147;initialize;1;5.86278;5.86278;5.86278
147;async;10;0.00165223;0.00096599;0.00285401
147;inner;10;0.0150161;0.0144957;0.0159187
147;wait;10;4.16893e-05;2.1261e-05;0.000138798
147;boundary;10;0.00493234;0.00446938;0.00514306
147;calc iter;10;0.0216435;0.0205385;0.0225402
147;calc total;1;0.219493;0.219493;0.219493
147;total;1;6.41594;6.41594;6.41594
148;initialize;1;5.86245;5.86245;5.86245
148;async;10;0.00213821;0.0012172;0.00333077
148;inner;10;0.014661;0.0141278;0.0154947
148;wait;10;4.4989e-05;2.0687e-05;0.000147587
148;boundary;10;0.00484564;0.00435649;0.00509608
148;calc iter;10;0.0216914;0.0203712;0.0224391
148;calc total;1;0.219504;0.219504;0.219504
148;total;1;6.41563;6.41563;6.41563
149;initialize;1;5.8623;5.8623;5.8623
149;async;10;0.00209765;0.000950934;0.00316801
149;inner;10;0.0146142;0.0142073;0.0154181
149;wait;10;5.0997e-05;2.2834e-05;0.000138663
149;boundary;10;0.00485794;0.00447378;0.00567223
149;calc iter;10;0.0216218;0.0209887;0.0226644
149;calc total;1;0.219493;0.219493;0.219493
149;total;1;6.41549;6.41549;6.41549
150;initialize;1;5.86243;5.86243;5.86243
150;async;10;0.00193918;0.000944781;0.00453206
150;inner;10;0.0145145;0.0141348;0.0154537
150;wait;10;5.31233e-05;2.2235e-05;0.000138755
150;boundary;10;0.00513407;0.00445801;0.0062652
150;calc iter;10;0.0216426;0.0210591;0.0235473
150;calc total;1;0.219503;0.219503;0.219503
150;total;1;6.41557;6.41557;6.41557
106;initialize;1;5.85602;5.85602;5.85602
106;async;10;0.00199067;0.00117498;0.00464967
106;inner;10;0.014257;0.0132785;0.0154322
106;wait;10;5.48356e-05;3.3287e-05;0.000127776
106;boundary;10;0.00522079;0.00479315;0.00596736
106;calc iter;10;0.0215247;0.0204917;0.0234332
106;calc total;1;0.219508;0.219508;0.219508
106;total;1;6.41205;6.41205;6.41205
124;initialize;1;5.86151;5.86151;5.86151
124;async;10;0.00202443;0.00131472;0.00283797
124;inner;10;0.0141451;0.0137002;0.0151387
124;wait;10;4.68093e-05;2.4909e-05;0.000125045
124;boundary;10;0.00515154;0.00453581;0.00569118
124;calc iter;10;0.0213691;0.0207322;0.0220765
124;calc total;1;0.219503;0.219503;0.219503
124;total;1;6.41755;6.41755;6.41755
168;initialize;1;5.85705;5.85705;5.85705
168;async;10;0.00110576;0.000572961;0.00280099
168;inner;10;0.0146442;0.0133417;0.0164437
168;wait;10;4.43761e-05;2.2165e-05;0.000102991
168;boundary;10;0.00572409;0.00484896;0.00706772
168;calc iter;10;0.0215195;0.0205271;0.022975
168;calc total;1;0.219506;0.219506;0.219506
168;total;1;6.41319;6.41319;6.41319
192;initialize;1;5.83626;5.83626;5.83626
192;async;10;0.00170458;0.000907508;0.00340868
192;inner;10;0.0142236;0.0134198;0.015402
192;wait;10;4.90394e-05;2.1455e-05;0.000129463
192;boundary;10;0.00544519;0.00478461;0.00649
192;calc iter;10;0.0214234;0.0204964;0.0229765
192;calc total;1;0.219482;0.219482;0.219482
192;total;1;6.39301;6.39301;6.39301
216;initialize;1;5.80143;5.80143;5.80143
216;async;10;0.00159749;0.000752051;0.00338061
216;inner;10;0.0142542;0.0129257;0.0152227
216;wait;10;5.21165e-05;2.3403e-05;0.000155931
216;boundary;10;0.00536846;0.00477396;0.00684358
216;calc iter;10;0.0212734;0.0204382;0.0226739
216;calc total;1;0.219495;0.219495;0.219495
216;total;1;6.35742;6.35742;6.35742
151;initialize;1;5.86248;5.86248;5.86248
151;async;10;0.00135787;0.000458009;0.00320031
151;inner;10;0.0145991;0.01377;0.0160375
151;wait;10;5.92304e-05;2.8471e-05;0.000162578
151;boundary;10;0.00550713;0.00483899;0.00662939
151;calc iter;10;0.0215246;0.0206129;0.0226742
151;calc total;1;0.219494;0.219494;0.219494
151;total;1;6.41564;6.41564;6.41564
107;initialize;1;5.85573;5.85573;5.85573
107;async;10;0.00257554;0.00145539;0.00545927
107;inner;10;0.0143362;0.0131579;0.0156206
107;wait;10;4.85345e-05;2.1957e-05;0.000145282
107;boundary;10;0.00477203;0.00369986;0.00538489
107;calc iter;10;0.0217336;0.0210943;0.0240708
107;calc total;1;0.219497;0.219497;0.219497
107;total;1;6.41172;6.41172;6.41172
125;initialize;1;5.86148;5.86148;5.86148
125;async;10;0.00202804;0.00118627;0.00311185
125;inner;10;0.0145792;0.0141639;0.0155565
125;wait;10;3.9327e-05;2.4956e-05;0.000102275
125;boundary;10;0.00480403;0.00405399;0.00513932
125;calc iter;10;0.021452;0.0207586;0.0225612
125;calc total;1;0.219491;0.219491;0.219491
125;total;1;6.41751;6.41751;6.41751
169;initialize;1;5.85629;5.85629;5.85629
169;async;10;0.00179154;0.00106406;0.00412241
169;inner;10;0.0142995;0.0131271;0.015531
169;wait;10;5.20952e-05;2.8847e-05;0.000135639
169;boundary;10;0.00543373;0.0047869;0.0065964
169;calc iter;10;0.0215783;0.0207166;0.0233696
169;calc total;1;0.219497;0.219497;0.219497
169;total;1;6.41238;6.41238;6.41238
193;initialize;1;5.8361;5.8361;5.8361
193;async;10;0.00173474;0.000983842;0.00305931
193;inner;10;0.0145408;0.0138971;0.0156774
193;wait;10;3.86596e-05;2.2362e-05;9.7866e-05
193;boundary;10;0.00519076;0.0048947;0.00571999
193;calc iter;10;0.0215062;0.0205341;0.0227701
193;calc total;1;0.219474;0.219474;0.219474
193;total;1;6.39281;6.39281;6.39281
217;initialize;1;5.80148;5.80148;5.80148
217;async;10;0.00143373;0.000746849;0.00256262
217;inner;10;0.0146004;0.0133752;0.0158938
217;wait;10;5.54852e-05;2.1326e-05;0.000215351
217;boundary;10;0.00521184;0.00472601;0.00650301
217;calc iter;10;0.0213028;0.020413;0.0227957
217;calc total;1;0.219489;0.219489;0.219489
217;total;1;6.35742;6.35742;6.35742
152;initialize;1;5.86244;5.86244;5.86244
152;async;10;0.0013187;0.000887327;0.00226575
152;inner;10;0.0146358;0.0139681;0.0157621
152;wait;10;6.27996e-05;2.8982e-05;0.000156104
152;boundary;10;0.00543404;0.00488221;0.00648666
152;calc iter;10;0.0214527;0.020855;0.0220236
152;calc total;1;0.219497;0.219497;0.219497
152;total;1;6.41557;6.41557;6.41557
108;initialize;1;5.8557;5.8557;5.8557
108;async;10;0.00234254;0.00123681;0.00508142
108;inner;10;0.014185;0.0130182;0.0153915
108;wait;10;5.4623e-05;2.5909e-05;0.000149315
108;boundary;10;0.00519202;0.00397611;0.0057115
108;calc iter;10;0.0217758;0.0192027;0.024102
108;calc total;1;0.219502;0.219502;0.219502
108;total;1;6.41173;6.41173;6.41173
126;initialize;1;5.86193;5.86193;5.86193
126;async;10;0.00248588;0.00120168;0.00395601
126;inner;10;0.0140739;0.0136148;0.0151431
126;wait;10;5.0653e-05;2.2156e-05;0.000166211
126;boundary;10;0.0048365;0.00407453;0.00546065
126;calc iter;10;0.0214479;0.0206098;0.0229694
126;calc total;1;0.219503;0.219503;0.219503
126;total;1;6.41795;6.41795;6.41795
170;initialize;1;5.85662;5.85662;5.85662
170;async;10;0.00218764;0.000975185;0.0050085
170;inner;10;0.0143201;0.0133634;0.0155551
170;wait;10;5.61272e-05;2.5851e-05;0.000138891
170;boundary;10;0.00523384;0.00400197;0.00590725
170;calc iter;10;0.0217989;0.0207575;0.0239035
170;calc total;1;0.219506;0.219506;0.219506
170;total;1;6.41276;6.41276;6.41276
194;initialize;1;5.83638;5.83638;5.83638
194;async;10;0.00197786;0.00115072;0.00332208
194;inner;10;0.0144733;0.0140294;0.0156595
194;wait;10;3.66147e-05;2.1622e-05;9.7745e-05
194;boundary;10;0.00513595;0.00475158;0.00534187
194;calc iter;10;0.0216249;0.0207083;0.0234555
194;calc total;1;0.219487;0.219487;0.219487
194;total;1;6.39307;6.39307;6.39307
218;initialize;1;5.80144;5.80144;5.80144
218;async;10;0.00179643;0.00110768;0.00277624
218;inner;10;0.0144751;0.0133532;0.0154411
218;wait;10;5.18001e-05;2.8943e-05;0.000132362
218;boundary;10;0.00508229;0.00480253;0.00589821
218;calc iter;10;0.0214067;0.0205248;0.0223301
218;calc total;1;0.219497;0.219497;0.219497
218;total;1;6.3574;6.3574;6.3574
153;initialize;1;5.86245;5.86245;5.86245
153;async;10;0.00147807;0.000924577;0.00264781
153;inner;10;0.0148333;0.0142866;0.0158194
153;wait;10;5.22565e-05;2.3392e-05;0.000133826
153;boundary;10;0.00513058;0.00478773;0.00587368
153;calc iter;10;0.0214958;0.0205785;0.0222928
153;calc total;1;0.219496;0.219496;0.219496
153;total;1;6.41558;6.41558;6.41558
109;initialize;1;5.8544;5.8544;5.8544
109;async;10;0.00235228;0.00113974;0.0046643
109;inner;10;0.014217;0.0132713;0.0153882
109;wait;10;5.05734e-05;2.4112e-05;0.000171929
109;boundary;10;0.00510538;0.0039207;0.00572817
109;calc iter;10;0.0217266;0.0195159;0.0241187
109;calc total;1;0.219491;0.219491;0.219491
109;total;1;6.41043;6.41043;6.41043
127;initialize;1;5.86144;5.86144;5.86144
127;async;10;0.00222681;0.00078529;0.00374262
127;inner;10;0.0136815;0.0133334;0.014584
127;wait;10;6.49391e-05;2.3017e-05;0.00021958
127;boundary;10;0.00539131;0.0049119;0.00610027
127;calc iter;10;0.0213658;0.0205039;0.0227724
127;calc total;1;0.219496;0.219496;0.219496
127;total;1;6.41747;6.41747;6.41747
171;initialize;1;5.85604;5.85604;5.85604
171;async;10;0.00210226;0.000875452;0.00486468
171;inner;10;0.014577;0.0135051;0.0158744
171;wait;10;4.47732e-05;2.2874e-05;0.000125817
171;boundary;10;0.00509361;0.00381685;0.0056955
171;calc iter;10;0.0218192;0.0191965;0.0242827
171;calc total;1;0.219496;0.219496;0.219496
171;total;1;6.41217;6.41217;6.41217
195;initialize;1;5.83624;5.83624;5.83624
195;async;10;0.00223766;0.00112273;0.00348152
195;inner;10;0.0144141;0.0137728;0.0158062
195;wait;10;3.48352e-05;2.1422e-05;9.9077e-05
195;boundary;10;0.00503808;0.00394216;0.00560745
195;calc iter;10;0.0217262;0.0208877;0.0230592
195;calc total;1;0.219472;0.219472;0.219472
195;total;1;6.39293;6.39293;6.39293
219;initialize;1;5.80108;5.80108;5.80108
219;async;10;0.00245537;0.0011287;0.00707748
219;inner;10;0.0142498;0.0129949;0.0152576
219;wait;10;5.50237e-05;2.3431e-05;0.00013708
219;boundary;10;0.00500858;0.00364999;0.00597356
219;calc iter;10;0.0217698;0.0204987;0.0237488
219;calc total;1;0.219485;0.219485;0.219485
219;total;1;6.35703;6.35703;6.35703
154;initialize;1;5.86299;5.86299;5.86299
154;async;10;0.00143429;0.000803514;0.00233441
154;inner;10;0.0149734;0.0144481;0.0158923
154;wait;10;5.36831e-05;2.9859e-05;0.000127828
154;boundary;10;0.00506986;0.00480571;0.00563814
154;calc iter;10;0.0215323;0.0209374;0.0223621
154;calc total;1;0.219504;0.219504;0.219504
154;total;1;6.41611;6.41611;6.41611
110;initialize;1;5.85642;5.85642;5.85642
110;async;10;0.00196278;0.00112731;0.00356257
110;inner;10;0.0144181;0.0135465;0.0157179
110;wait;10;4.33845e-05;2.2026e-05;0.000131958
110;boundary;10;0.00534167;0.00387282;0.00596247
110;calc iter;10;0.0217671;0.0192513;0.0235734
110;calc total;1;0.219499;0.219499;0.219499
110;total;1;6.41242;6.41242;6.41242
128;initialize;1;5.86146;5.86146;5.86146
128;async;10;0.00200464;0.000945917;0.00439966
128;inner;10;0.0143324;0.0137465;0.0152945
128;wait;10;3.95701e-05;2.1633e-05;0.000117271
128;boundary;10;0.00507081;0.00452092;0.00547638
128;calc iter;10;0.0214487;0.0203117;0.0238906
128;calc total;1;0.219498;0.219498;0.219498
128;total;1;6.4175;6.4175;6.4175
172;initialize;1;5.8565;5.8565;5.8565
172;async;10;0.00221689;0.0011142;0.00446732
172;inner;10;0.0143085;0.0130583;0.0156607
172;wait;10;4.55967e-05;2.2136e-05;0.000136992
172;boundary;10;0.00523158;0.00393486;0.00607184
172;calc iter;10;0.021804;0.0191937;0.024331
172;calc total;1;0.219492;0.219492;0.219492
172;total;1;6.41265;6.41265;6.41265
196;initialize;1;5.83613;5.83613;5.83613
196;async;10;0.00276456;0.00129952;0.00526024
196;inner;10;0.0140138;0.0132992;0.0153271
196;wait;10;3.98058e-05;2.0642e-05;0.000133485
196;boundary;10;0.0049604;0.00371593;0.00557218
196;calc iter;10;0.02178;0.0198373;0.0243064
196;calc total;1;0.219483;0.219483;0.219483
196;total;1;6.39284;6.39284;6.39284
220;initialize;1;5.80146;5.80146;5.80146
220;async;10;0.00260918;0.00139076;0.00648975
220;inner;10;0.0141733;0.0128457;0.0153276
220;wait;10;4.87693e-05;2.3251e-05;0.000129649
220;boundary;10;0.00494058;0.00359978;0.00616015
220;calc iter;10;0.0217733;0.0184243;0.0255286
220;calc total;1;0.219496;0.219496;0.219496
220;total;1;6.35742;6.35742;6.35742
155;initialize;1;5.86231;5.86231;5.86231
155;async;10;0.00178614;0.00124554;0.0025179
155;inner;10;0.0148161;0.0144419;0.0157123
155;wait;10;5.24047e-05;2.8749e-05;0.000139383
155;boundary;10;0.00492001;0.00467307;0.00520002
155;calc iter;10;0.021576;0.0211007;0.0222176
155;calc total;1;0.219491;0.219491;0.219491
155;total;1;6.41544;6.41544;6.41544
111;initialize;1;5.85447;5.85447;5.85447
111;async;10;0.00237621;0.00095473;0.004207
111;inner;10;0.0142307;0.0132685;0.0153781
111;wait;10;4.83266e-05;2.2518e-05;0.000164842
111;boundary;10;0.00503575;0.00412753;0.00543267
111;calc iter;10;0.0216919;0.0199232;0.0233816
111;calc total;1;0.219491;0.219491;0.219491
111;total;1;6.41047;6.41047;6.41047
129;initialize;1;5.86146;5.86146;5.86146
129;async;10;0.00212763;0.00104894;0.00484724
129;inner;10;0.0143244;0.0138745;0.0155071
129;wait;10;3.63202e-05;2.2072e-05;0.000107546
129;boundary;10;0.00501056;0.00405812;0.0055567
129;calc iter;10;0.0215;0.0200865;0.0236296
129;calc total;1;0.219494;0.219494;0.219494
129;total;1;6.41748;6.41748;6.41748
173;initialize;1;5.8559;5.8559;5.8559
173;async;10;0.00219415;0.000962503;0.00407603
173;inner;10;0.0141465;0.0131894;0.0155905
173;wait;10;5.4256e-05;2.2884e-05;0.000149848
173;boundary;10;0.00534296;0.00417828;0.0062317
173;calc iter;10;0.0217394;0.0198165;0.0243005
173;calc total;1;0.219485;0.219485;0.219485
173;total;1;6.41204;6.41204;6.41204
197;initialize;1;5.83621;5.83621;5.83621
197;async;10;0.00217473;0.000993452;0.00462632
197;inner;10;0.0143972;0.013813;0.0155217
197;wait;10;5.04758e-05;2.4297e-05;0.000136131
197;boundary;10;0.0050518;0.00429665;0.00582219
197;calc iter;10;0.0216754;0.0208977;0.0237403
197;calc total;1;0.219474;0.219474;0.219474
197;total;1;6.39291;6.39291;6.39291
221;initialize;1;5.80107;5.80107;5.80107
221;async;10;0.00260586;0.00142505;0.00613459
221;inner;10;0.014367;0.0132201;0.0152245
221;wait;10;4.3534e-05;2.0454e-05;0.000154034
221;boundary;10;0.00469039;0.00368112;0.0051198
221;calc iter;10;0.0217081;0.020508;0.0230572
221;calc total;1;0.219484;0.219484;0.219484
221;total;1;6.35702;6.35702;6.35702
156;initialize;1;5.86227;5.86227;5.86227
156;async;10;0.00218711;0.00120863;0.00544387
156;inner;10;0.014672;0.0139515;0.01569
156;wait;10;4.73646e-05;2.1856e-05;0.000145665
156;boundary;10;0.00498021;0.00377566;0.00558634
156;calc iter;10;0.0218882;0.0213887;0.0232015
156;calc total;1;0.219502;0.219502;0.219502
156;total;1;6.41541;6.41541;6.41541
112;initialize;1;5.85581;5.85581;5.85581
112;async;10;0.00114067;0.000843458;0.00182472
112;inner;10;0.013887;0.0127064;0.0151897
112;wait;10;7.73741e-05;4.0954e-05;0.000253173
112;boundary;10;0.00625731;0.00499952;0.0076003
112;calc iter;10;0.0213636;0.0210249;0.0217387
112;calc total;1;0.219497;0.219497;0.219497
112;total;1;6.41181;6.41181;6.41181
130;initialize;1;5.86192;5.86192;5.86192
130;async;10;0.00239146;0.00134242;0.00458753
130;inner;10;0.013947;0.0135185;0.0152712
130;wait;10;3.62425e-05;2.0882e-05;0.000106068
130;boundary;10;0.00516608;0.00392176;0.00588764
130;calc iter;10;0.021542;0.0198366;0.0244131
130;calc total;1;0.219501;0.219501;0.219501
130;total;1;6.41795;6.41795;6.41795
174;initialize;1;5.85665;5.85665;5.85665
174;async;10;0.00177559;0.00112029;0.0031003
174;inner;10;0.0143894;0.0134308;0.0157849
174;wait;10;4.17769e-05;2.3039e-05;0.000116886
174;boundary;10;0.00549279;0.00447937;0.00649538
174;calc iter;10;0.0217012;0.0196871;0.023707
174;calc total;1;0.219492;0.219492;0.219492
174;total;1;6.41279;6.41279;6.41279
198;initialize;1;5.83605;5.83605;5.83605
198;async;10;0.00140128;0.000744207;0.00326387
198;inner;10;0.0143967;0.0137416;0.0157013
198;wait;10;4.98869e-05;2.4892e-05;9.6673e-05
198;boundary;10;0.00566982;0.00466382;0.00651224
198;calc iter;10;0.0215187;0.0209649;0.0227771
198;calc total;1;0.219484;0.219484;0.219484
198;total;1;6.39279;6.39279;6.39279
222;initialize;1;5.80145;5.80145;5.80145
222;async;10;0.00197521;0.00121396;0.00363037
222;inner;10;0.014453;0.0134628;0.0154282
222;wait;10;4.69256e-05;2.2573e-05;0.000130291
222;boundary;10;0.00506989;0.00471987;0.00529186
222;calc iter;10;0.0215463;0.0205452;0.0229882
222;calc total;1;0.219494;0.219494;0.219494
222;total;1;6.35743;6.35743;6.35743
240;initialize;1;5.75546;5.75546;5.75546
240;async;10;0.00155528;0.00102084;0.00230552
240;inner;10;0.0139752;0.0131715;0.0152531
240;wait;10;5.27576e-05;3.1712e-05;0.000137858
240;boundary;10;0.00570216;0.00487247;0.00627814
240;calc iter;10;0.0212864;0.0207365;0.021815
240;calc total;1;0.219531;0.219531;0.219531
240;total;1;6.31154;6.31154;6.31154
157;initialize;1;5.86231;5.86231;5.86231
157;async;10;0.00211889;0.00117593;0.00480229
157;inner;10;0.0143513;0.0137302;0.0153562
157;wait;10;5.70371e-05;2.4992e-05;0.000150565
157;boundary;10;0.0051549;0.00494923;0.00539197
157;calc iter;10;0.0216836;0.0205321;0.0238439
157;calc total;1;0.219492;0.219492;0.219492
157;total;1;6.41541;6.41541;6.41541
113;initialize;1;5.85643;5.85643;5.85643
113;async;10;0.00131765;0.000755176;0.00188599
113;inner;10;0.0141098;0.0129788;0.0153526
113;wait;10;6.22099e-05;3.6138e-05;0.000171073
113;boundary;10;0.00589319;0.00470332;0.00732344
113;calc iter;10;0.0213836;0.0209045;0.021909
113;calc total;1;0.219494;0.219494;0.219494
113;total;1;6.41245;6.41245;6.41245
131;initialize;1;5.86146;5.86146;5.86146
131;async;10;0.00182888;0.00140054;0.0030614
131;inner;10;0.0141838;0.0137993;0.0155228
131;wait;10;3.61119e-05;2.0098e-05;0.000109809
131;boundary;10;0.0055118;0.00388261;0.00630033
131;calc iter;10;0.0215621;0.0195454;0.0238147
131;calc total;1;0.219489;0.219489;0.219489
131;total;1;6.41748;6.41748;6.41748
175;initialize;1;5.85608;5.85608;5.85608
175;async;10;0.00193819;0.000898719;0.00389642
175;inner;10;0.0143395;0.0133714;0.0156143
175;wait;10;5.52427e-05;2.429e-05;0.000183936
175;boundary;10;0.00533531;0.00468713;0.00596423
175;calc iter;10;0.0216697;0.0201651;0.0240774
175;calc total;1;0.219483;0.219483;0.219483
175;total;1;6.41222;6.41222;6.41222
199;initialize;1;5.83603;5.83603;5.83603
199;async;10;0.0011029;0.000796399;0.00228947
199;inner;10;0.0137307;0.0129739;0.0152519
199;wait;10;7.30083e-05;4.5226e-05;0.00014921
199;boundary;10;0.00647147;0.00491432;0.00742883
199;calc iter;10;0.0213792;0.0210091;0.0222645
199;calc total;1;0.219472;0.219472;0.219472
199;total;1;6.39271;6.39271;6.39271
223;initialize;1;5.80125;5.80125;5.80125
223;async;10;0.00181721;0.000897061;0.00334313
223;inner;10;0.0140767;0.0131288;0.0150141
223;wait;10;7.59562e-05;2.4407e-05;0.000271382
223;boundary;10;0.00544202;0.00466893;0.00624633
223;calc iter;10;0.0214132;0.0207146;0.0223557
223;calc total;1;0.219488;0.219488;0.219488
223;total;1;6.35724;6.35724;6.35724
241;initialize;1;5.75378;5.75378;5.75378
241;async;10;0.00176918;0.00094525;0.00279643
241;inner;10;0.0140462;0.0132799;0.0154371
241;wait;10;4.751e-05;2.6785e-05;0.000124201
241;boundary;10;0.00547076;0.00486016;0.00600479
241;calc iter;10;0.021335;0.0202752;0.0221164
241;calc total;1;0.219531;0.219531;0.219531
241;total;1;6.30985;6.30985;6.30985
158;initialize;1;5.86229;5.86229;5.86229
158;async;10;0.00217734;0.000899068;0.00523295
158;inner;10;0.0143155;0.0135689;0.0152927
158;wait;10;4.99476e-05;2.2848e-05;0.000136406
158;boundary;10;0.00516414;0.00494739;0.00567348
158;calc iter;10;0.021708;0.0204434;0.0243051
158;calc total;1;0.219499;0.219499;0.219499
158;total;1;6.41541;6.41541;6.41541
114;initialize;1;5.85574;5.85574;5.85574
114;async;10;0.00154961;0.0010302;0.00208602
114;inner;10;0.0141302;0.0130951;0.0153641
114;wait;10;5.8487e-05;3.7776e-05;0.000142871
114;boundary;10;0.00572191;0.00469525;0.00685124
114;calc iter;10;0.0214617;0.0210193;0.0219714
114;calc total;1;0.219502;0.219502;0.219502
114;total;1;6.41173;6.41173;6.41173
132;initialize;1;5.86144;5.86144;5.86144
132;async;10;0.00256619;0.00111176;0.00428107
132;inner;10;0.0141563;0.0134668;0.0152582
132;wait;10;4.02808e-05;2.3291e-05;0.000113781
132;boundary;10;0.00489839;0.00388484;0.00526188
132;calc iter;10;0.0216624;0.0208598;0.0237335
132;calc total;1;0.219501;0.219501;0.219501
132;total;1;6.41746;6.41746;6.41746
176;initialize;1;5.85683;5.85683;5.85683
176;async;10;0.0012809;0.000865359;0.00191198
176;inner;10;0.0141697;0.0130012;0.0154265
176;wait;10;6.27924e-05;2.8339e-05;0.000152645
176;boundary;10;0.00587581;0.00480357;0.00754553
176;calc iter;10;0.0213907;0.020674;0.0221837
176;calc total;1;0.219478;0.219478;0.219478
176;total;1;6.41298;6.41298;6.41298
200;initialize;1;5.83661;5.83661;5.83661
200;async;10;0.0015913;0.000789707;0.00253848
200;inner;10;0.0141743;0.0134298;0.0153572
200;wait;10;6.72797e-05;3.062e-05;0.000188577
200;boundary;10;0.00563597;0.00475682;0.0066505
200;calc iter;10;0.0214704;0.0208999;0.0222246
200;calc total;1;0.219498;0.219498;0.219498
200;total;1;6.39335;6.39335;6.39335
224;initialize;1;5.80096;5.80096;5.80096
224;async;10;0.00166363;0.0010441;0.00306367
224;inner;10;0.0141432;0.0130499;0.0151856
224;wait;10;5.35193e-05;2.3814e-05;0.000160881
224;boundary;10;0.00546341;0.00475149;0.00642048
224;calc iter;10;0.021325;0.0204578;0.0226807
224;calc total;1;0.219497;0.219497;0.219497
224;total;1;6.35695;6.35695;6.35695
242;initialize;1;5.75528;5.75528;5.75528
242;async;10;0.00238361;0.0012692;0.00567516
242;inner;10;0.013993;0.0131835;0.0152913
242;wait;10;4.68669e-05;2.527e-05;0.000126475
242;boundary;10;0.00517659;0.003875;0.00576018
242;calc iter;10;0.0216012;0.0204388;0.0228637
242;calc total;1;0.219533;0.219533;0.219533
242;total;1;6.31136;6.31136;6.31136
159;initialize;1;5.86228;5.86228;5.86228
159;async;10;0.00180689;0.000835013;0.00456951
159;inner;10;0.0141377;0.0135056;0.015264
159;wait;10;8.13827e-05;2.9308e-05;0.000286705
159;boundary;10;0.00561326;0.00496919;0.00641866
159;calc iter;10;0.0216406;0.0210894;0.0235568
159;calc total;1;0.219494;0.219494;0.219494
159;total;1;6.4154;6.4154;6.4154
115;initialize;1;5.85587;5.85587;5.85587
115;async;10;0.00161221;0.00109044;0.00237102
115;inner;10;0.0142586;0.0133709;0.0154234
115;wait;10;5.6362e-05;3.3144e-05;0.000131844
115;boundary;10;0.00558994;0.00491007;0.00635654
115;calc iter;10;0.0215184;0.0208883;0.0220437
115;calc total;1;0.219492;0.219492;0.219492
115;total;1;6.41188;6.41188;6.41188
133;initialize;1;5.86147;5.86147;5.86147
133;async;10;0.00221128;0.00122408;0.00328585
133;inner;10;0.0141004;0.013475;0.0150554
133;wait;10;5.14939e-05;2.7979e-05;0.000159806
133;boundary;10;0.0051324;0.00479808;0.00563215
133;calc iter;10;0.0214965;0.0209166;0.0226187
133;calc total;1;0.219492;0.219492;0.219492
133;total;1;6.4175;6.4175;6.4175
177;initialize;1;5.85683;5.85683;5.85683
177;async;10;0.00129693;0.000777348;0.00208093
177;inner;10;0.0144237;0.0133096;0.0157163
177;wait;10;5.48369e-05;3.4131e-05;0.00013044
177;boundary;10;0.00571016;0.0049487;0.00683285
177;calc iter;10;0.0214864;0.0206607;0.0223977
177;calc total;1;0.219474;0.219474;0.219474
177;total;1;6.41298;6.41298;6.41298
201;initialize;1;5.83603;5.83603;5.83603
201;async;10;0.00214201;0.00118528;0.00344581
201;inner;10;0.0142417;0.0136417;0.015392
201;wait;10;5.16912e-05;2.7372e-05;0.000143158
201;boundary;10;0.00515779;0.00480621;0.00577784
201;calc iter;10;0.0215944;0.0205803;0.0225439
201;calc total;1;0.219493;0.219493;0.219493
201;total;1;6.39277;6.39277;6.39277
225;initialize;1;5.80125;5.80125;5.80125
225;async;10;0.00160123;0.00103347;0.00274716
225;inner;10;0.0143827;0.0133176;0.0156798
225;wait;10;5.10051e-05;2.7069e-05;0.000123769
225;boundary;10;0.00535266;0.00485443;0.00593452
225;calc iter;10;0.0213892;0.0205335;0.0229156
225;calc total;1;0.219486;0.219486;0.219486
225;total;1;6.35724;6.35724;6.35724
243;initialize;1;5.75536;5.75536;5.75536
243;async;10;0.0025662;0.00113328;0.00555417
243;inner;10;0.0139131;0.0128111;0.0153272
243;wait;10;4.68441e-05;2.3616e-05;0.000130235
243;boundary;10;0.00508467;0.00373857;0.00577682
243;calc iter;10;0.0216124;0.0186515;0.0241687
243;calc total;1;0.219527;0.219527;0.219527
243;total;1;6.31142;6.31142;6.31142
160;initialize;1;5.86229;5.86229;5.86229
160;async;10;0.00117164;0.000580049;0.00247416
160;inner;10;0.0142964;0.013282;0.0155472
160;wait;10;5.66809e-05;2.2385e-05;0.000173216
160;boundary;10;0.0059312;0.00484992;0.00758335
160;calc iter;10;0.0214572;0.0204947;0.0225774
160;calc total;1;0.219499;0.219499;0.219499
160;total;1;6.41541;6.41541;6.41541
116;initialize;1;5.85572;5.85572;5.85572
116;async;10;0.00217549;0.000930089;0.00525818
116;inner;10;0.0143137;0.0134895;0.0154024
116;wait;10;5.17262e-05;2.6021e-05;0.000132223
116;boundary;10;0.00520301;0.0039391;0.00576715
116;calc iter;10;0.0217455;0.0207277;0.0227601
116;calc total;1;0.219503;0.219503;0.219503
116;total;1;6.41172;6.41172;6.41172
134;initialize;1;5.86143;5.86143;5.86143
134;async;10;0.00161929;0.000999393;0.00236211
134;inner;10;0.0139102;0.0133081;0.0150402
134;wait;10;6.05512e-05;2.7847e-05;0.000147822
134;boundary;10;0.00578347;0.00495358;0.00630217
134;calc iter;10;0.0213746;0.0209036;0.0218982
134;calc total;1;0.219504;0.219504;0.219504
134;total;1;6.41745;6.41745;6.41745
178;initialize;1;5.85699;5.85699;5.85699
178;async;10;0.00148247;0.000842655;0.00272033
178;inner;10;0.014513;0.0134793;0.0157651
178;wait;10;5.10967e-05;2.9646e-05;0.000122579
178;boundary;10;0.00550353;0.00492545;0.00630181
178;calc iter;10;0.0215512;0.0207395;0.0224454
178;calc total;1;0.219484;0.219484;0.219484
178;total;1;6.41313;6.41313;6.41313
202;initialize;1;5.83597;5.83597;5.83597
202;async;10;0.0024389;0.00144983;0.00432098
202;inner;10;0.0143111;0.013579;0.0154243
202;wait;10;4.32229e-05;2.2656e-05;0.000130159
202;boundary;10;0.00492988;0.00416678;0.00520796
202;calc iter;10;0.0217243;0.0211921;0.0232052
202;calc total;1;0.219503;0.219503;0.219503
202;total;1;6.39271;6.39271;6.39271
226;initialize;1;5.80097;5.80097;5.80097
226;async;10;0.00230738;0.00103925;0.00591033
226;inner;10;0.0143588;0.0133064;0.0152553
226;wait;10;4.75823e-05;2.6984e-05;0.000133591
226;boundary;10;0.00491905;0.00431449;0.00534118
226;calc iter;10;0.0216342;0.0207179;0.0235607
226;calc total;1;0.219496;0.219496;0.219496
226;total;1;6.35696;6.35696;6.35696
244;initialize;1;5.75529;5.75529;5.75529
244;async;10;0.00243452;0.00120122;0.00431117
244;inner;10;0.0138287;0.0128817;0.0153713
244;wait;10;4.18051e-05;2.2938e-05;0.000124591
244;boundary;10;0.00532619;0.00371443;0.00662816
244;calc iter;10;0.0216327;0.0185662;0.0240793
244;calc total;1;0.219531;0.219531;0.219531
244;total;1;6.31135;6.31135;6.31135
161;initialize;1;5.86232;5.86232;5.86232
161;async;10;0.00152141;0.000804047;0.00276908
161;inner;10;0.014126;0.0131281;0.0154253
161;wait;10;5.49294e-05;2.3474e-05;0.000136154
161;boundary;10;0.00584163;0.00484924;0.00745678
161;calc iter;10;0.0215451;0.0203632;0.0228616
161;calc total;1;0.219492;0.219492;0.219492
161;total;1;6.41542;6.41542;6.41542
117;initialize;1;5.85443;5.85443;5.85443
117;async;10;0.00209933;0.00105604;0.00314524
117;inner;10;0.0143403;0.0136024;0.0154704
117;wait;10;4.735e-05;2.4749e-05;0.000136004
117;boundary;10;0.00515674;0.00490809;0.00545244
117;calc iter;10;0.0216451;0.0203023;0.0228311
117;calc total;1;0.219493;0.219493;0.219493
117;total;1;6.41043;6.41043;6.41043
135;initialize;1;5.86141;5.86141;5.86141
135;async;10;0.00117265;0.000854888;0.00145306
135;inner;10;0.0135938;0.0128224;0.0150245
135;wait;10;7.26918e-05;4.4355e-05;0.000176878
135;boundary;10;0.00643344;0.00488735;0.00708672
135;calc iter;10;0.0212739;0.020946;0.0214968
135;calc total;1;0.219494;0.219494;0.219494
135;total;1;6.41745;6.41745;6.41745
179;initialize;1;5.85662;5.85662;5.85662
179;async;10;0.00210313;0.000855957;0.00501125
179;inner;10;0.0143755;0.0134182;0.0156437
179;wait;10;5.15112e-05;2.374e-05;0.00014268
179;boundary;10;0.00523135;0.00414967;0.0057577
179;calc iter;10;0.0217629;0.020768;0.0228704
179;calc total;1;0.219472;0.219472;0.219472
179;total;1;6.41277;6.41277;6.41277
203;initialize;1;5.83603;5.83603;5.83603
203;async;10;0.00249183;0.00141225;0.00458735
203;inner;10;0.0142138;0.0134688;0.0154797
203;wait;10;4.24902e-05;2.1246e-05;0.00012995
203;boundary;10;0.00505137;0.00382916;0.00571332
203;calc iter;10;0.0218008;0.0198603;0.0238749
203;calc total;1;0.219489;0.219489;0.219489
203;total;1;6.39278;6.39278;6.39278
227;initialize;1;5.80111;5.80111;5.80111
227;async;10;0.00242249;0.00125752;0.00627635
227;inner;10;0.0142462;0.0130161;0.0152575
227;wait;10;4.86546e-05;2.3064e-05;0.000133498
227;boundary;10;0.00494124;0.00396897;0.00577351
227;calc iter;10;0.0216599;0.0189183;0.0250934
227;calc total;1;0.219484;0.219484;0.219484
227;total;1;6.35711;6.35711;6.35711
245;initialize;1;5.75536;5.75536;5.75536
245;async;10;0.00236957;0.00151086;0.00352224
245;inner;10;0.0136681;0.0129295;0.0153601
245;wait;10;4.18849e-05;2.346e-05;0.000124012
245;boundary;10;0.00547496;0.00384022;0.00628385
245;calc iter;10;0.0215563;0.018956;0.0235048
245;calc total;1;0.219528;0.219528;0.219528
245;total;1;6.31144;6.31144;6.31144
162;initialize;1;5.86228;5.86228;5.86228
162;async;10;0.00178511;0.000978092;0.00352078
162;inner;10;0.0142266;0.0131997;0.0153849
162;wait;10;5.99139e-05;2.8179e-05;0.000161566
162;boundary;10;0.00553146;0.00479368;0.00703222
162;calc iter;10;0.0216042;0.0206822;0.0230447
162;calc total;1;0.219502;0.219502;0.219502
162;total;1;6.41541;6.41541;6.41541
118;initialize;1;5.85644;5.85644;5.85644
118;async;10;0.00226096;0.00112414;0.00379234
118;inner;10;0.0142032;0.0134956;0.0154042
118;wait;10;5.33477e-05;2.3722e-05;0.000161375
118;boundary;10;0.00514241;0.00442541;0.00547327
118;calc iter;10;0.0216614;0.0200848;0.0236465
118;calc total;1;0.219502;0.219502;0.219502
118;total;1;6.41244;6.41244;6.41244
136;initialize;1;5.86147;5.86147;5.86147
136;async;10;0.00189879;0.00102397;0.00267688
136;inner;10;0.0141823;0.0134498;0.0150878
136;wait;10;5.33986e-05;2.6876e-05;0.000156423
136;boundary;10;0.0052613;0.00480131;0.00583964
136;calc iter;10;0.021397;0.0208315;0.0220038
136;calc total;1;0.219503;0.219503;0.219503
136;total;1;6.41751;6.41751;6.41751
180;initialize;1;5.85679;5.85679;5.85679
180;async;10;0.0025777;0.00135484;0.00511939
180;inner;10;0.0139778;0.0128838;0.0152577
180;wait;10;4.91655e-05;2.318e-05;0.000144985
180;boundary;10;0.00507491;0.00366682;0.00599109
180;calc iter;10;0.0216812;0.0189708;0.024021
180;calc total;1;0.219484;0.219484;0.219484
180;total;1;6.41294;6.41294;6.41294
204;initialize;1;5.8361;5.8361;5.8361
204;async;10;0.00199828;0.000983157;0.00380129
204;inner;10;0.0144742;0.0136996;0.015756
204;wait;10;4.30923e-05;2.179e-05;0.000132273
204;boundary;10;0.00529606;0.00358958;0.00624758
204;calc iter;10;0.0218134;0.0191471;0.0242606
204;calc total;1;0.219499;0.219499;0.219499
204;total;1;6.39284;6.39284;6.39284
228;initialize;1;5.80044;5.80044;5.80044
228;async;10;0.00262882;0.00126363;0.00626123
228;inner;10;0.01425;0.0131719;0.0153316
228;wait;10;5.15027e-05;2.4016e-05;0.000159548
228;boundary;10;0.00491473;0.00415992;0.00517889
228;calc iter;10;0.0218461;0.0204697;0.0246397
228;calc total;1;0.219497;0.219497;0.219497
228;total;1;6.35641;6.35641;6.35641
246;initialize;1;5.75559;5.75559;5.75559
246;async;10;0.00182029;0.00129858;0.00263568
246;inner;10;0.013875;0.0132357;0.0156934
246;wait;10;4.01255e-05;2.2329e-05;0.000114877
246;boundary;10;0.00576496;0.00432304;0.00641737
246;calc iter;10;0.0215021;0.0199487;0.0239244
246;calc total;1;0.219532;0.219532;0.219532
246;total;1;6.31165;6.31165;6.31165
163;initialize;1;5.8623;5.8623;5.8623
163;async;10;0.00238803;0.00147307;0.0049397
163;inner;10;0.0143195;0.0134221;0.0153174
163;wait;10;5.10002e-05;2.4892e-05;0.000132784
163;boundary;10;0.00506614;0.00400259;0.00614231
163;calc iter;10;0.0218256;0.0211402;0.0239796
163;calc total;1;0.219491;0.219491;0.219491
163;total;1;6.41541;6.41541;6.41541
119;initialize;1;5.85576;5.85576;5.85576
119;async;10;0.00199414;0.000701397;0.00349552
119;inner;10;0.0142223;0.0134637;0.015362
119;wait;10;5.79461e-05;2.3865e-05;0.000170335
119;boundary;10;0.0053239;0.00488151;0.00601112
119;calc iter;10;0.0215998;0.0209933;0.0232176
119;calc total;1;0.219492;0.219492;0.219492
119;total;1;6.41176;6.41176;6.41176
137;initialize;1;5.86159;5.86159;5.86159
137;async;10;0.00219048;0.00150283;0.00279664
137;inner;10;0.0142511;0.013714;0.0151987
137;wait;10;4.58873e-05;2.5119e-05;0.000136841
137;boundary;10;0.00498534;0.00473423;0.00526283
137;calc iter;10;0.0214743;0.0206954;0.0221454
137;calc total;1;0.2195;0.2195;0.2195
137;total;1;6.41763;6.41763;6.41763
181;initialize;1;5.85679;5.85679;5.85679
181;async;10;0.00258438;0.00127872;0.00380062
181;inner;10;0.0139132;0.0133867;0.0151506
181;wait;10;4.48906e-05;2.3517e-05;0.000135792
181;boundary;10;0.00506408;0.00385764;0.00541377
181;calc iter;10;0.0216082;0.0205837;0.0228779
181;calc total;1;0.219473;0.219473;0.219473
181;total;1;6.41294;6.41294;6.41294
205;initialize;1;5.83607;5.83607;5.83607
205;async;10;0.00271603;0.001433;0.00516205
205;inner;10;0.0140295;0.0131121;0.0151188
205;wait;10;4.62181e-05;2.195e-05;0.00014491
205;boundary;10;0.00490107;0.00394819;0.00516108
205;calc iter;10;0.0216943;0.0205562;0.0237834
205;calc total;1;0.219486;0.219486;0.219486
205;total;1;6.39281;6.39281;6.39281
229;initialize;1;5.8004;5.8004;5.8004
229;async;10;0.00190259;0.000860558;0.00348478
229;inner;10;0.0148149;0.0140168;0.0158605
229;wait;10;4.44454e-05;2.4115e-05;0.000135182
229;boundary;10;0.00500307;0.00463116;0.00537083
229;calc iter;10;0.0217661;0.0203901;0.0228006
229;calc total;1;0.219487;0.219487;0.219487
229;total;1;6.35639;6.35639;6.35639
247;initialize;1;5.75547;5.75547;5.75547
247;async;10;0.0021536;0.000882705;0.00363626
247;inner;10;0.0138459;0.0131766;0.0152853
247;wait;10;4.55759e-05;2.2162e-05;0.000185132
247;boundary;10;0.00537755;0.00476703;0.00585815
247;calc iter;10;0.0214236;0.0199233;0.0234931
247;calc total;1;0.219528;0.219528;0.219528
247;total;1;6.31154;6.31154;6.31154
164;initialize;1;5.86231;5.86231;5.86231
164;async;10;0.00239133;0.00119211;0.00529951
164;inner;10;0.0143278;0.01348;0.0154229
164;wait;10;4.79965e-05;2.1798e-05;0.000142532
164;boundary;10;0.00505686;0.0040691;0.00558308
164;calc iter;10;0.0218254;0.0192869;0.0241745
164;calc total;1;0.219502;0.219502;0.219502
164;total;1;6.41541;6.41541;6.41541
138;initialize;1;5.86154;5.86154;5.86154
138;async;10;0.00233089;0.00151878;0.00327479
138;inner;10;0.0142835;0.0136425;0.0152197
138;wait;10;4.53763e-05;2.5185e-05;0.000136048
138;boundary;10;0.00489357;0.0047382;0.00506367
138;calc iter;10;0.0215544;0.0211699;0.0225529
138;calc total;1;0.219505;0.219505;0.219505
138;total;1;6.41756;6.41756;6.41756
182;initialize;1;5.8567;5.8567;5.8567
182;async;10;0.0024347;0.00144212;0.00344457
182;inner;10;0.0137048;0.0131883;0.0151644
182;wait;10;4.2197e-05;2.2889e-05;0.000132925
182;boundary;10;0.00535345;0.00437705;0.00565581
182;calc iter;10;0.0215369;0.0198396;0.0233732
182;calc total;1;0.219483;0.219483;0.219483
182;total;1;6.41284;6.41284;6.41284
206;initialize;1;5.83626;5.83626;5.83626
206;async;10;0.00209287;0.00133248;0.00360642
206;inner;10;0.0142561;0.0135497;0.0151714
206;wait;10;5.84346e-05;2.7153e-05;0.00014474
206;boundary;10;0.0051608;0.00469807;0.00563872
206;calc iter;10;0.0215693;0.021145;0.0227813
206;calc total;1;0.219496;0.219496;0.219496
206;total;1;6.39299;6.39299;6.39299
248;initialize;1;5.75526;5.75526;5.75526
248;async;10;0.00121354;0.000453637;0.00178962
248;inner;10;0.0137676;0.012696;0.0153359
248;wait;10;5.62773e-05;2.7483e-05;0.000119231
248;boundary;10;0.00608421;0.00458049;0.0073756
248;calc iter;10;0.021123;0.0202193;0.021654
248;calc total;1;0.219494;0.219494;0.219494
248;total;1;6.31135;6.31135;6.31135
165;initialize;1;5.86232;5.86232;5.86232
165;async;10;0.00231226;0.00132549;0.00462718
165;inner;10;0.0144841;0.0136644;0.0155359
165;wait;10;4.28983e-05;2.2572e-05;0.000128599
165;boundary;10;0.00497142;0.0043014;0.00534507
165;calc iter;10;0.0218121;0.0206237;0.0239534
165;calc total;1;0.219493;0.219493;0.219493
165;total;1;6.41542;6.41542;6.41542
139;initialize;1;5.86145;5.86145;5.86145
139;async;10;0.0027468;0.0014416;0.00375129
139;inner;10;0.0140598;0.0133565;0.0151757
139;wait;10;4.25685e-05;2.1906e-05;0.000135804
139;boundary;10;0.00482037;0.00378672;0.00511649
139;calc iter;10;0.0216707;0.020869;0.0224548
139;calc total;1;0.219498;0.219498;0.219498
139;total;1;6.41747;6.41747;6.41747
183;initialize;1;5.85678;5.85678;5.85678
183;async;10;0.00202573;0.00087205;0.00329
183;inner;10;0.0143993;0.0137884;0.0154896
183;wait;10;4.75679e-05;2.351e-05;0.000174202
183;boundary;10;0.0050492;0.00459297;0.00523273
183;calc iter;10;0.021523;0.0204202;0.0229839
183;calc total;1;0.219472;0.219472;0.219472
183;total;1;6.41293;6.41293;6.41293
207;initialize;1;5.83624;5.83624;5.83624
207;async;10;0.00160397;0.000938417;0.0023719
207;inner;10;0.0138855;0.0131936;0.0149164
207;wait;10;8.25094e-05;4.257e-05;0.000234285
207;boundary;10;0.00579149;0.00485121;0.00659584
207;calc iter;10;0.0213648;0.0208011;0.0220331
207;calc total;1;0.219485;0.219485;0.219485
207;total;1;6.39296;6.39296;6.39296
249;initialize;1;5.75535;5.75535;5.75535
249;async;10;0.00137796;0.00080537;0.00222355
249;inner;10;0.0136633;0.0125394;0.0152593
249;wait;10;6.22913e-05;3.8783e-05;0.000138384
249;boundary;10;0.00602541;0.00454628;0.00729719
249;calc iter;10;0.0211301;0.0206524;0.0219877
249;calc total;1;0.219499;0.219499;0.219499
249;total;1;6.31143;6.31143;6.31143
166;initialize;1;5.86226;5.86226;5.86226
166;async;10;0.00228968;0.00107349;0.00439271
166;inner;10;0.014192;0.0133062;0.0154606
166;wait;10;4.80351e-05;2.3402e-05;0.000137658
166;boundary;10;0.0051912;0.00489005;0.00587537
166;calc iter;10;0.0217225;0.020046;0.0241988
166;calc total;1;0.219501;0.219501;0.219501
166;total;1;6.4154;6.4154;6.4154
140;initialize;1;5.86143;5.86143;5.86143
140;async;10;0.00280888;0.00153188;0.00426833
140;inner;10;0.013795;0.0129852;0.0151012
140;wait;10;4.30675e-05;2.3025e-05;0.000139198
140;boundary;10;0.0050945;0.00364064;0.00578857
140;calc iter;10;0.0217429;0.019505;0.0232684
140;calc total;1;0.219502;0.219502;0.219502
140;total;1;6.41745;6.41745;6.41745
184;initialize;1;5.85596;5.85596;5.85596
184;async;10;0.00147253;0.00090652;0.00224359
184;inner;10;0.0137355;0.0127542;0.0150048
184;wait;10;7.15389e-05;3.6857e-05;0.000182847
184;boundary;10;0.00593892;0.00469113;0.00705944
184;calc iter;10;0.0212199;0.0205548;0.0218461
184;calc total;1;0.219481;0.219481;0.219481
184;total;1;6.41209;6.41209;6.41209
208;initialize;1;5.83602;5.83602;5.83602
208;async;10;0.00182051;0.00103172;0.00344983
208;inner;10;0.0139484;0.0130419;0.0149288
208;wait;10;5.73204e-05;2.3579e-05;0.000170679
208;boundary;10;0.00548888;0.00494248;0.00647653
208;calc iter;10;0.0213165;0.0203794;0.0228573
208;calc total;1;0.219501;0.219501;0.219501
208;total;1;6.39274;6.39274;6.39274
167;initialize;1;5.8623;5.8623;5.8623
167;async;10;0.00202955;0.000911499;0.00468945
167;inner;10;0.0143896;0.0136608;0.0153985
167;wait;10;5.54735e-05;2.4667e-05;0.000155767
167;boundary;10;0.00520537;0.00496206;0.00579406
167;calc iter;10;0.0216814;0.0206269;0.0237968
167;calc total;1;0.219492;0.219492;0.219492
167;total;1;6.4154;6.4154;6.4154
141;initialize;1;5.86142;5.86142;5.86142
141;async;10;0.00254529;0.00135859;0.00368541
141;inner;10;0.0141322;0.0134443;0.0151303
141;wait;10;4.56399e-05;2.2916e-05;0.000135277
141;boundary;10;0.00490397;0.00420431;0.00517327
141;calc iter;10;0.0216285;0.0211357;0.0226772
141;calc total;1;0.219492;0.219492;0.219492
141;total;1;6.41744;6.41744;6.41744
185;initialize;1;5.85597;5.85597;5.85597
185;async;10;0.00159819;0.000969134;0.00221383
185;inner;10;0.0138474;0.0130783;0.0151027
185;wait;10;5.79444e-05;3.1632e-05;0.000139273
185;boundary;10;0.0057247;0.00476624;0.00661649
185;calc iter;10;0.0212297;0.0205309;0.0217134
185;calc total;1;0.219473;0.219473;0.219473
185;total;1;6.41211;6.41211;6.41211
209;initialize;1;5.83618;5.83618;5.83618
209;async;10;0.00217071;0.00139539;0.0037758
209;inner;10;0.0138559;0.0132356;0.0149775
209;wait;10;5.10538e-05;2.3265e-05;0.00016883
209;boundary;10;0.00531731;0.00481704;0.0059756
209;calc iter;10;0.0213963;0.0203943;0.0230158
209;calc total;1;0.219489;0.219489;0.219489
209;total;1;6.39292;6.39292;6.39292
142;initialize;1;5.86144;5.86144;5.86144
142;async;10;0.00204232;0.00128355;0.00369636
142;inner;10;0.0141763;0.0136234;0.0151821
142;wait;10;5.40917e-05;2.85e-05;0.00014687
142;boundary;10;0.00523171;0.0047842;0.00589406
142;calc iter;10;0.0215054;0.0210605;0.0226288
142;calc total;1;0.219511;0.219511;0.219511
142;total;1;6.41747;6.41747;6.41747
186;initialize;1;5.85589;5.85589;5.85589
186;async;10;0.00174616;0.00103517;0.00284051
186;inner;10;0.0140364;0.0132291;0.0152151
186;wait;10;5.09644e-05;3.1444e-05;0.000126415
186;boundary;10;0.0054965;0.00463179;0.00620758
186;calc iter;10;0.021331;0.0206575;0.0220878
186;calc total;1;0.219481;0.219481;0.219481
186;total;1;6.41204;6.41204;6.41204
210;initialize;1;5.83614;5.83614;5.83614
210;async;10;0.0022494;0.00142183;0.00346564
210;inner;10;0.0141001;0.0134341;0.0150003
210;wait;10;5.06198e-05;2.5833e-05;0.000154493
210;boundary;10;0.00508866;0.00459705;0.00591154
210;calc iter;10;0.0214897;0.0207608;0.0225475
210;calc total;1;0.219499;0.219499;0.219499
210;total;1;6.39288;6.39288;6.39288
143;initialize;1;5.86143;5.86143;5.86143
143;async;10;0.00160963;0.000949406;0.00226612
143;inner;10;0.0139908;0.0132841;0.0150907
143;wait;10;6.1145e-05;3.6538e-05;0.000166046
143;boundary;10;0.00569413;0.0047978;0.00637917
143;calc iter;10;0.0213567;0.0208814;0.0218997
143;calc total;1;0.219491;0.219491;0.219491
143;total;1;6.41745;6.41745;6.41745
187;initialize;1;5.85681;5.85681;5.85681
187;async;10;0.00184758;0.00106236;0.00302385
187;inner;10;0.0141516;0.0135823;0.0153031
187;wait;10;4.94952e-05;3.0723e-05;0.00011543
187;boundary;10;0.00533734;0.00480701;0.00595753
187;calc iter;10;0.0213872;0.0209163;0.0219195
187;calc total;1;0.219463;0.219463;0.219463
187;total;1;6.41293;6.41293;6.41293
211;initialize;1;5.83601;5.83601;5.83601
211;async;10;0.00214185;0.00117882;0.0040731
211;inner;10;0.0145646;0.0137306;0.015614
211;wait;10;4.34833e-05;2.4872e-05;0.000119117
211;boundary;10;0.00488749;0.00439709;0.0051304
211;calc iter;10;0.0216384;0.021133;0.0231417
211;calc total;1;0.219487;0.219487;0.219487
211;total;1;6.39274;6.39274;6.39274
188;initialize;1;5.85684;5.85684;5.85684
188;async;10;0.00220204;0.000809685;0.00524808
188;inner;10;0.01403;0.0134799;0.0152821
188;wait;10;5.42723e-05;2.4098e-05;0.000115252
188;boundary;10;0.00525929;0.00403355;0.00618015
188;calc iter;10;0.021547;0.0207338;0.0227871
188;calc total;1;0.219481;0.219481;0.219481
188;total;1;6.41298;6.41298;6.41298
212;initialize;1;5.83618;5.83618;5.83618
212;async;10;0.00281266;0.00132606;0.00569248
212;inner;10;0.0140575;0.0129139;0.0151536
212;wait;10;4.97871e-05;2.2422e-05;0.000152369
212;boundary;10;0.00484898;0.00364517;0.00554297
212;calc iter;10;0.0217713;0.0209883;0.0236539
212;calc total;1;0.219502;0.219502;0.219502
212;total;1;6.39287;6.39287;6.39287
189;initialize;1;5.85593;5.85593;5.85593
189;async;10;0.00210205;0.000869086;0.00338686
189;inner;10;0.0141611;0.0136599;0.015218
189;wait;10;4.87197e-05;2.5315e-05;0.000119816
189;boundary;10;0.0050832;0.00468556;0.00567731
189;calc iter;10;0.0213961;0.0207613;0.0225743
189;calc total;1;0.219467;0.219467;0.219467
189;total;1;6.41208;6.41208;6.41208
213;initialize;1;5.83624;5.83624;5.83624
213;async;10;0.00179088;0.000802538;0.00273224
213;inner;10;0.0147046;0.0139507;0.0156227
213;wait;10;4.66422e-05;2.5306e-05;0.000128363
213;boundary;10;0.00501124;0.00486565;0.00511092
213;calc iter;10;0.0215548;0.0204927;0.022524
213;calc total;1;0.219489;0.219489;0.219489
213;total;1;6.39297;6.39297;6.39297
190;initialize;1;5.85671;5.85671;5.85671
190;async;10;0.00231886;0.000996832;0.00331094
190;inner;10;0.0141009;0.0135005;0.0151632
190;wait;10;4.79617e-05;2.4737e-05;0.000131801
190;boundary;10;0.00496038;0.00473594;0.00504827
190;calc iter;10;0.0214293;0.0206302;0.0224108
190;calc total;1;0.21948;0.21948;0.21948
190;total;1;6.41284;6.41284;6.41284
214;initialize;1;5.83629;5.83629;5.83629
214;async;10;0.00210627;0.001262;0.00414287
214;inner;10;0.0141753;0.013515;0.01513
214;wait;10;5.53951e-05;2.2289e-05;0.000144189
214;boundary;10;0.00511237;0.00483718;0.00548397
214;calc iter;10;0.0214508;0.020382;0.0227532
214;calc total;1;0.219499;0.219499;0.219499
214;total;1;6.39301;6.39301;6.39301
191;initialize;1;5.85692;5.85692;5.85692
191;async;10;0.0021856;0.000829161;0.00319429
191;inner;10;0.0136979;0.0132381;0.0147214
191;wait;10;7.00169e-05;2.6522e-05;0.000265101
191;boundary;10;0.00540832;0.00503333;0.00630453
191;calc iter;10;0.0213631;0.0208498;0.0224871
191;calc total;1;0.219477;0.219477;0.219477
191;total;1;6.41304;6.41304;6.41304
215;initialize;1;5.83629;5.83629;5.83629
215;async;10;0.0017295;0.000895342;0.00307199
215;inner;10;0.0141349;0.013299;0.0150634
215;wait;10;5.94442e-05;2.8659e-05;0.000157973
215;boundary;10;0.00544724;0.00487664;0.00610468
215;calc iter;10;0.0213723;0.0207165;0.0224423
215;calc total;1;0.21949;0.21949;0.21949
215;total;1;6.393;6.393;6.393
230;initialize;1;5.80041;5.80041;5.80041
230;async;10;0.00232573;0.00144793;0.00393437
230;inner;10;0.0142274;0.0134148;0.0152187
230;wait;10;5.58738e-05;2.3206e-05;0.000172094
230;boundary;10;0.00511056;0.00481191;0.00547647
230;calc iter;10;0.0217211;0.0208809;0.0232241
230;calc total;1;0.219497;0.219497;0.219497
230;total;1;6.35641;6.35641;6.35641
231;initialize;1;5.80042;5.80042;5.80042
231;async;10;0.00176885;0.000872633;0.00323399
231;inner;10;0.014096;0.0131624;0.0151745
231;wait;10;6.77388e-05;3.2505e-05;0.000189998
231;boundary;10;0.00570112;0.0049197;0.00641486
231;calc iter;10;0.0216348;0.0209598;0.0227996
231;calc total;1;0.219486;0.219486;0.219486
231;total;1;6.3564;6.3564;6.3564
232;initialize;1;5.8004;5.8004;5.8004
232;async;10;0.0013133;0.000692772;0.00235739
232;inner;10;0.0139422;0.0126662;0.0154605
232;wait;10;6.19708e-05;2.957e-05;0.000179403
232;boundary;10;0.00621826;0.00479094;0.00786621
232;calc iter;10;0.0215373;0.0209031;0.0220822
232;calc total;1;0.2195;0.2195;0.2195
232;total;1;6.35639;6.35639;6.35639
233;initialize;1;5.80042;5.80042;5.80042
233;async;10;0.00184746;0.000744257;0.00441232
233;inner;10;0.0141154;0.0128887;0.0153865
233;wait;10;6.00187e-05;3.0724e-05;0.000137156
233;boundary;10;0.00571897;0.00448901;0.00712112
233;calc iter;10;0.0217429;0.0208263;0.0234814
233;calc total;1;0.219491;0.219491;0.219491
233;total;1;6.35639;6.35639;6.35639
234;initialize;1;5.80044;5.80044;5.80044
234;async;10;0.00199704;0.00110627;0.00587545
234;inner;10;0.0142361;0.0133148;0.0154427
234;wait;10;6.47593e-05;2.5378e-05;0.000176437
234;boundary;10;0.00549447;0.00438145;0.0061304
234;calc iter;10;0.0217933;0.0205411;0.0244821
234;calc total;1;0.219501;0.219501;0.219501
234;total;1;6.3564;6.3564;6.3564
235;initialize;1;5.8004;5.8004;5.8004
235;async;10;0.0023553;0.00126316;0.00608298
235;inner;10;0.0143824;0.0133418;0.0154779
235;wait;10;5.07991e-05;2.3107e-05;0.000137975
235;boundary;10;0.00507087;0.00424267;0.00565575
235;calc iter;10;0.0218608;0.020603;0.0246864
235;calc total;1;0.21949;0.21949;0.21949
235;total;1;6.35639;6.35639;6.35639
236;initialize;1;5.80042;5.80042;5.80042
236;async;10;0.00272364;0.00115265;0.00622934
236;inner;10;0.0141111;0.0131077;0.0153676
236;wait;10;4.60457e-05;2.2572e-05;0.000124023
236;boundary;10;0.0050289;0.00408787;0.00586093
236;calc iter;10;0.021911;0.0202922;0.0252456
236;calc total;1;0.219493;0.219493;0.219493
236;total;1;6.35639;6.35639;6.35639
237;initialize;1;5.80041;5.80041;5.80041
237;async;10;0.00254085;0.00110335;0.00447681
237;inner;10;0.0142586;0.0133634;0.0153527
237;wait;10;4.61526e-05;2.2386e-05;0.000133409
237;boundary;10;0.00495161;0.0044469;0.00514475
237;calc iter;10;0.0217986;0.0203279;0.0233066
237;calc total;1;0.219484;0.219484;0.219484
237;total;1;6.35638;6.35638;6.35638
238;initialize;1;5.80042;5.80042;5.80042
238;async;10;0.00220969;0.001071;0.00351236
238;inner;10;0.0142343;0.0135791;0.0153867
238;wait;10;4.41631e-05;2.2664e-05;0.000128589
238;boundary;10;0.00521052;0.0047693;0.00536376
238;calc iter;10;0.0216998;0.0206891;0.0232339
238;calc total;1;0.219492;0.219492;0.219492
238;total;1;6.35639;6.35639;6.35639
239;initialize;1;5.80048;5.80048;5.80048
239;async;10;0.00213179;0.000906681;0.00356871
239;inner;10;0.0142534;0.0134498;0.0151894
239;wait;10;6.1501e-05;2.5748e-05;0.000185519
239;boundary;10;0.00520401;0.00483142;0.00579599
239;calc iter;10;0.021652;0.0211154;0.0228132
239;calc total;1;0.219482;0.219482;0.219482
239;total;1;6.3564;6.3564;6.3564
250;initialize;1;5.75565;5.75565;5.75565
250;async;10;0.00155194;0.000869677;0.00281473
250;inner;10;0.0137934;0.0129637;0.0153224
250;wait;10;5.78585e-05;3.5054e-05;0.000135477
250;boundary;10;0.00585673;0.00456648;0.00674265
250;calc iter;10;0.0212611;0.0203289;0.0221896
250;calc total;1;0.219496;0.219496;0.219496
250;total;1;6.31172;6.31172;6.31172
251;initialize;1;5.75545;5.75545;5.75545
251;async;10;0.00214052;0.000829597;0.00526017
251;inner;10;0.0139768;0.0132502;0.0154107
251;wait;10;4.93392e-05;2.7398e-05;0.000113393
251;boundary;10;0.00534198;0.00418173;0.00613911
251;calc iter;10;0.0215098;0.0205906;0.0227997
251;calc total;1;0.219485;0.219485;0.219485
251;total;1;6.31153;6.31153;6.31153
252;initialize;1;5.7553;5.7553;5.7553
252;async;10;0.00221352;0.000763344;0.0049581
252;inner;10;0.0143991;0.0139981;0.0153295
252;wait;10;5.03002e-05;2.3425e-05;0.00012029
252;boundary;10;0.00498046;0.00435482;0.00586208
252;calc iter;10;0.0216446;0.0203358;0.0237684
252;calc total;1;0.219496;0.219496;0.219496
252;total;1;6.31137;6.31137;6.31137
253;initialize;1;5.75528;5.75528;5.75528
253;async;10;0.0022663;0.00102485;0.00407397
253;inner;10;0.0144725;0.0140986;0.0154259
253;wait;10;4.44885e-05;2.45e-05;0.000114729
253;boundary;10;0.00477585;0.00462759;0.00506869
253;calc iter;10;0.0215603;0.0206407;0.0231829
253;calc total;1;0.219484;0.219484;0.219484
253;total;1;6.31137;6.31137;6.31137
254;initialize;1;5.75528;5.75528;5.75528
254;async;10;0.00225758;0.000882964;0.00413847
254;inner;10;0.0143689;0.0140462;0.0152829
254;wait;10;4.26491e-05;2.3244e-05;0.000114717
254;boundary;10;0.00479866;0.00440194;0.00547582
254;calc iter;10;0.021469;0.0205387;0.0232451
254;calc total;1;0.219497;0.219497;0.219497
254;total;1;6.31136;6.31136;6.31136
255;initialize;1;5.75528;5.75528;5.75528
255;async;10;0.00205948;0.000829831;0.00395011
255;inner;10;0.0140799;0.0135597;0.0149376
255;wait;10;7.36765e-05;2.9325e-05;0.00025805
255;boundary;10;0.00521258;0.00455606;0.00619338
255;calc iter;10;0.0214271;0.0205845;0.0228966
255;calc total;1;0.219492;0.219492;0.219492
255;total;1;6.31136;6.31136;6.31136
256;initialize;1;5.75528;5.75528;5.75528
256;async;10;0.00161836;0.000884534;0.00251287
256;inner;10;0.0143092;0.0136765;0.0152142
256;wait;10;5.13697e-05;2.9814e-05;0.000127547
256;boundary;10;0.0055101;0.00478723;0.00651989
256;calc iter;10;0.0214902;0.0208221;0.0222924
256;calc total;1;0.219497;0.219497;0.219497
256;total;1;6.31134;6.31134;6.31134
257;initialize;1;5.75552;5.75552;5.75552
257;async;10;0.00208783;0.00124683;0.00330645
257;inner;10;0.0144089;0.0139625;0.015212
257;wait;10;4.97394e-05;2.4246e-05;0.000148393
257;boundary;10;0.00497653;0.00473741;0.00550863
257;calc iter;10;0.0215247;0.0207285;0.0223651
257;calc total;1;0.219492;0.219492;0.219492
257;total;1;6.31156;6.31156;6.31156
258;initialize;1;5.75532;5.75532;5.75532
258;async;10;0.00237528;0.00128864;0.00378717
258;inner;10;0.0144236;0.0139902;0.0151804
258;wait;10;4.80358e-05;2.4519e-05;0.00016457
258;boundary;10;0.00477645;0.00442957;0.00501524
258;calc iter;10;0.0216249;0.0207445;0.0229671
258;calc total;1;0.219498;0.219498;0.219498
258;total;1;6.31137;6.31137;6.31137
259;initialize;1;5.75547;5.75547;5.75547
259;async;10;0.0024221;0.00101468;0.00347174
259;inner;10;0.0143895;0.0138685;0.0153153
259;wait;10;3.95045e-05;2.1049e-05;0.000127742
259;boundary;10;0.00481246;0.00423538;0.00502398
259;calc iter;10;0.021665;0.0204144;0.0227896
259;calc total;1;0.21949;0.21949;0.21949
259;total;1;6.31152;6.31152;6.31152
260;initialize;1;5.75527;5.75527;5.75527
260;async;10;0.00239298;0.00120176;0.00380258
260;inner;10;0.0143316;0.0137525;0.0153512
260;wait;10;4.09273e-05;2.2579e-05;0.000104387
260;boundary;10;0.00494181;0.00421592;0.00541651
260;calc iter;10;0.0217086;0.0205201;0.0232861
260;calc total;1;0.219498;0.219498;0.219498
260;total;1;6.31134;6.31134;6.31134
261;initialize;1;5.75566;5.75566;5.75566
261;async;10;0.00207803;0.00128221;0.00344783
261;inner;10;0.0144584;0.0140775;0.0152906
261;wait;10;4.24871e-05;2.2291e-05;0.000121122
261;boundary;10;0.00504234;0.00459257;0.00572052
261;calc iter;10;0.0216225;0.0209068;0.0227529
261;calc total;1;0.219491;0.219491;0.219491
261;total;1;6.31171;6.31171;6.31171
262;initialize;1;5.75395;5.75395;5.75395
262;async;10;0.00183219;0.00110234;0.00349383
262;inner;10;0.0143312;0.0139358;0.0153018
262;wait;10;4.99048e-05;2.6604e-05;0.000107002
262;boundary;10;0.00536781;0.00477321;0.0062416
262;calc iter;10;0.0215822;0.0209686;0.022474
262;calc total;1;0.219498;0.219498;0.219498
262;total;1;6.30999;6.30999;6.30999
263;initialize;1;5.75531;5.75531;5.75531
263;async;10;0.00140692;0.000638238;0.00229485
263;inner;10;0.0140559;0.0133032;0.0151814
263;wait;10;6.03637e-05;3.4522e-05;0.000147027
263;boundary;10;0.00596407;0.00484905;0.00690582
263;calc iter;10;0.0214886;0.0208943;0.0220709
263;calc total;1;0.21949;0.21949;0.21949
263;total;1;6.31137;6.31137;6.31137
264;initialize;1;5.80656;5.80656;5.80656
264;async;10;0.00148277;0.000762878;0.00261772
264;inner;10;0.0146653;0.0139787;0.0156627
264;wait;10;6.41272e-05;3.0481e-05;0.000170829
264;boundary;10;0.00533958;0.0048834;0.00609859
264;calc iter;10;0.0215534;0.0205559;0.022433
264;calc total;1;0.219502;0.219502;0.219502
264;total;1;6.36084;6.36084;6.36084
336;initialize;1;5.80095;5.80095;5.80095
336;async;10;0.00159244;0.0010347;0.00251225
336;inner;10;0.0142605;0.0134932;0.0153176
336;wait;10;5.7676e-05;2.4258e-05;0.000134784
336;boundary;10;0.00548574;0.00489358;0.0063235
336;calc iter;10;0.0213974;0.0208631;0.0220966
336;calc total;1;0.219532;0.219532;0.219532
336;total;1;6.35231;6.35231;6.35231
265;initialize;1;5.80359;5.80359;5.80359
265;async;10;0.00218403;0.00117398;0.00334343
265;inner;10;0.0144791;0.0140316;0.0155168
265;wait;10;4.61988e-05;2.4563e-05;0.000150831
265;boundary;10;0.00492538;0.00464091;0.00545477
265;calc iter;10;0.0216363;0.0206645;0.0230658
265;calc total;1;0.219499;0.219499;0.219499
265;total;1;6.35784;6.35784;6.35784
337;initialize;1;5.80186;5.80186;5.80186
337;async;10;0.00175341;0.00120221;0.00246298
337;inner;10;0.0144835;0.0137374;0.0154816
337;wait;10;4.53975e-05;2.6461e-05;0.000115436
337;boundary;10;0.00517697;0.00470619;0.00587321
337;calc iter;10;0.0214603;0.0208937;0.0221082
337;calc total;1;0.219518;0.219518;0.219518
337;total;1;6.35321;6.35321;6.35321
266;initialize;1;5.80649;5.80649;5.80649
266;async;10;0.0020786;0.00137215;0.00320089
266;inner;10;0.0146073;0.0140629;0.0157044
266;wait;10;4.61238e-05;2.3224e-05;0.000140524
266;boundary;10;0.00495235;0.00452919;0.00515977
266;calc iter;10;0.0216857;0.0205817;0.0225544
266;calc total;1;0.219505;0.219505;0.219505
266;total;1;6.36076;6.36076;6.36076
338;initialize;1;5.80142;5.80142;5.80142
338;async;10;0.00225014;0.00127351;0.00385414
338;inner;10;0.0143615;0.0137297;0.015404
338;wait;10;5.01792e-05;2.5738e-05;0.000117171
338;boundary;10;0.00493981;0.00439464;0.00528359
338;calc iter;10;0.0216026;0.020985;0.0228445
338;calc total;1;0.21953;0.21953;0.21953
338;total;1;6.35276;6.35276;6.35276
267;initialize;1;5.80352;5.80352;5.80352
267;async;10;0.00195938;0.00131566;0.00295062
267;inner;10;0.0146899;0.01412;0.0158513
267;wait;10;4.62916e-05;2.32e-05;0.000144705
267;boundary;10;0.00501397;0.00415192;0.00549478
267;calc iter;10;0.0217107;0.02011;0.0228218
267;calc total;1;0.219497;0.219497;0.219497
267;total;1;6.35775;6.35775;6.35775
339;initialize;1;5.8018;5.8018;5.8018
339;async;10;0.00236524;0.00111593;0.00406049
339;inner;10;0.0142276;0.0134996;0.0153117
339;wait;10;5.00133e-05;2.1924e-05;0.000142507
339;boundary;10;0.00499895;0.00439388;0.00531582
339;calc iter;10;0.0216433;0.0198894;0.0229849
339;calc total;1;0.219518;0.219518;0.219518
339;total;1;6.35314;6.35314;6.35314
268;initialize;1;5.80665;5.80665;5.80665
268;async;10;0.00242271;0.00152143;0.00297358
268;inner;10;0.014212;0.0136697;0.0154582
268;wait;10;4.28817e-05;2.0499e-05;0.00015191
268;boundary;10;0.00508554;0.0038445;0.00570091
268;calc iter;10;0.0217647;0.0203408;0.0225525
268;calc total;1;0.219499;0.219499;0.219499
268;total;1;6.3609;6.3609;6.3609
340;initialize;1;5.80183;5.80183;5.80183
340;async;10;0.00241751;0.0014466;0.00368364
340;inner;10;0.0141964;0.0133501;0.0153876
340;wait;10;4.02534e-05;2.1528e-05;0.00012336
340;boundary;10;0.00506172;0.00388117;0.00587451
340;calc iter;10;0.0217173;0.0203279;0.0230208
340;calc total;1;0.219531;0.219531;0.219531
340;total;1;6.35315;6.35315;6.35315
269;initialize;1;5.80659;5.80659;5.80659
269;async;10;0.00193621;0.000925978;0.00308738
269;inner;10;0.0147586;0.0142643;0.0158766
269;wait;10;4.7394e-05;2.4053e-05;0.00012438
269;boundary;10;0.00493667;0.00449474;0.00524914
269;calc iter;10;0.0216798;0.020928;0.0230074
269;calc total;1;0.219491;0.219491;0.219491
269;total;1;6.36087;6.36087;6.36087
270;initialize;1;5.80657;5.80657;5.80657
270;async;10;0.00174469;0.000860795;0.00298263
270;inner;10;0.014444;0.0140945;0.0155308
270;wait;10;6.0444e-05;2.6034e-05;0.000143849
270;boundary;10;0.0053207;0.00485281;0.00612993
270;calc iter;10;0.0215709;0.0211111;0.0223678
270;calc total;1;0.219508;0.219508;0.219508
270;total;1;6.36084;6.36084;6.36084
271;initialize;1;5.80664;5.80664;5.80664
271;async;10;0.00124547;0.000419158;0.00193109
271;inner;10;0.0144453;0.0138467;0.015536
271;wait;10;6.97524e-05;2.6737e-05;0.00019856
271;boundary;10;0.00570759;0.00477676;0.00653835
271;calc iter;10;0.0214693;0.0208475;0.021959
271;calc total;1;0.219491;0.219491;0.219491
271;total;1;6.36088;6.36088;6.36088
272;initialize;1;5.80356;5.80356;5.80356
272;async;10;0.00140982;0.00062151;0.00318249
272;inner;10;0.014432;0.013872;0.0155695
272;wait;10;5.14217e-05;2.4313e-05;0.000153252
272;boundary;10;0.00557969;0.00486582;0.00661422
272;calc iter;10;0.0214743;0.0206472;0.0231936
272;calc total;1;0.2195;0.2195;0.2195
272;total;1;6.35785;6.35785;6.35785
273;initialize;1;5.80341;5.80341;5.80341
273;async;10;0.00144722;0.000757562;0.00212634
273;inner;10;0.0145434;0.0138805;0.0159202
273;wait;10;5.2144e-05;2.6233e-05;0.000122988
273;boundary;10;0.00545486;0.00481023;0.00615937
273;calc iter;10;0.0214986;0.0204581;0.0232402
273;calc total;1;0.219495;0.219495;0.219495
273;total;1;6.35769;6.35769;6.35769
274;initialize;1;5.80355;5.80355;5.80355
274;async;10;0.00186137;0.00113363;0.00295229
274;inner;10;0.0145148;0.0140561;0.0155614
274;wait;10;5.22426e-05;2.8161e-05;0.000140463
274;boundary;10;0.00514356;0.00481675;0.00559731
274;calc iter;10;0.021573;0.0208647;0.0223295
274;calc total;1;0.219501;0.219501;0.219501
274;total;1;6.35784;6.35784;6.35784
275;initialize;1;5.80343;5.80343;5.80343
275;async;10;0.0021737;0.000863869;0.00503654
275;inner;10;0.0145128;0.0136877;0.0156086
275;wait;10;5.19108e-05;2.1874e-05;0.000132323
275;boundary;10;0.00503291;0.00399984;0.005599
275;calc iter;10;0.0217727;0.0211082;0.0231279
275;calc total;1;0.219492;0.219492;0.219492
275;total;1;6.3577;6.3577;6.3577
276;initialize;1;5.80655;5.80655;5.80655
276;async;10;0.00233566;0.000873829;0.00575013
276;inner;10;0.0142913;0.0128247;0.0153845
276;wait;10;5.17811e-05;2.2245e-05;0.000157677
276;boundary;10;0.00505172;0.00377288;0.00560212
276;calc iter;10;0.0217317;0.0185965;0.0242035
276;calc total;1;0.219504;0.219504;0.219504
276;total;1;6.36084;6.36084;6.36084
277;initialize;1;5.80673;5.80673;5.80673
277;async;10;0.00226789;0.00100257;0.00535025
277;inner;10;0.0144855;0.0132139;0.0153735
277;wait;10;5.27832e-05;2.3337e-05;0.000171361
277;boundary;10;0.0048678;0.00394474;0.00565547
277;calc iter;10;0.0216749;0.0206789;0.0226993
277;calc total;1;0.219491;0.219491;0.219491
277;total;1;6.361;6.361;6.361
278;initialize;1;5.80344;5.80344;5.80344
278;async;10;0.00152625;0.000747959;0.00233635
278;inner;10;0.0144948;0.0132227;0.0154351
278;wait;10;6.23003e-05;3.157e-05;0.000157928
278;boundary;10;0.00535785;0.00477819;0.00664305
278;calc iter;10;0.0214423;0.0207074;0.0220208
278;calc total;1;0.219502;0.219502;0.219502
278;total;1;6.35772;6.35772;6.35772
279;initialize;1;5.80657;5.80657;5.80657
279;async;10;0.00133493;0.000481788;0.0026548
279;inner;10;0.0142368;0.0127833;0.015262
279;wait;10;6.9712e-05;2.4084e-05;0.000257844
279;boundary;10;0.0057147;0.00485781;0.00706162
279;calc iter;10;0.0213575;0.0203598;0.0228771
279;calc total;1;0.219494;0.219494;0.219494
279;total;1;6.36084;6.36084;6.36084
280;initialize;1;5.80382;5.80382;5.80382
280;async;10;0.00137384;0.000738252;0.00208945
280;inner;10;0.0143959;0.0130031;0.0152584
280;wait;10;6.19712e-05;2.798e-05;0.000156745
280;boundary;10;0.00551349;0.00482397;0.00716352
280;calc iter;10;0.0213466;0.0203657;0.0220121
280;calc total;1;0.219499;0.219499;0.219499
280;total;1;6.3581;6.3581;6.3581
281;initialize;1;5.80661;5.80661;5.80661
281;async;10;0.00165311;0.00091628;0.00279437
281;inner;10;0.0145467;0.0132103;0.0154791
281;wait;10;5.09596e-05;2.7689e-05;0.000134108
281;boundary;10;0.00519822;0.00473815;0.00645696
281;calc iter;10;0.0214501;0.0201241;0.0224133
281;calc total;1;0.219492;0.219492;0.219492
281;total;1;6.36086;6.36086;6.36086
282;initialize;1;5.8066;5.8066;5.8066
282;async;10;0.00216295;0.000914768;0.00589367
282;inner;10;0.0145643;0.0132983;0.0155053
282;wait;10;5.54016e-05;2.696e-05;0.00013474
282;boundary;10;0.00492719;0.00374472;0.0056038
282;calc iter;10;0.0217111;0.0206301;0.0232602
282;calc total;1;0.219502;0.219502;0.219502
282;total;1;6.36087;6.36087;6.36087
283;initialize;1;5.8035;5.8035;5.8035
283;async;10;0.00232856;0.00114103;0.00617007
283;inner;10;0.0144353;0.0129132;0.0153446
283;wait;10;5.36691e-05;2.3778e-05;0.000175921
283;boundary;10;0.00491282;0.00373846;0.00558019
283;calc iter;10;0.0217319;0.0186172;0.0246895
283;calc total;1;0.219488;0.219488;0.219488
283;total;1;6.35776;6.35776;6.35776
284;initialize;1;5.80346;5.80346;5.80346
284;async;10;0.00219444;0.00111773;0.00576304
284;inner;10;0.0143037;0.0128708;0.0155321
284;wait;10;4.45205e-05;2.2794e-05;0.000135673
284;boundary;10;0.00520114;0.00377421;0.00686425
284;calc iter;10;0.0217453;0.0186178;0.0259041
284;calc total;1;0.2195;0.2195;0.2195
284;total;1;6.35772;6.35772;6.35772
285;initialize;1;5.80345;5.80345;5.80345
285;async;10;0.00224875;0.00117826;0.00633482
285;inner;10;0.0144936;0.0130033;0.0155642
285;wait;10;4.57766e-05;2.6556e-05;0.000125687
285;boundary;10;0.0049024;0.00383674;0.00551251
285;calc iter;10;0.0216922;0.0187938;0.0248812
285;calc total;1;0.219489;0.219489;0.219489
285;total;1;6.35771;6.35771;6.35771
286;initialize;1;5.80662;5.80662;5.80662
286;async;10;0.00206356;0.000996576;0.00566068
286;inner;10;0.0145109;0.013221;0.0154191
286;wait;10;5.32833e-05;3.2312e-05;0.000133234
286;boundary;10;0.00502459;0.00429081;0.00582185
286;calc iter;10;0.0216535;0.0206513;0.0234751
286;calc total;1;0.219497;0.219497;0.219497
286;total;1;6.36089;6.36089;6.36089
287;initialize;1;5.80657;5.80657;5.80657
287;async;10;0.00127761;0.00076534;0.00160315
287;inner;10;0.0143493;0.0129258;0.0154007
287;wait;10;7.07866e-05;3.7973e-05;0.000159824
287;boundary;10;0.0056599;0.00499231;0.00709762
287;calc iter;10;0.0213586;0.0206133;0.0217621
287;calc total;1;0.219493;0.219493;0.219493
287;total;1;6.36083;6.36083;6.36083
288;initialize;1;5.85107;5.85107;5.85107
288;async;10;0.00123671;0.000705919;0.00202406
288;inner;10;0.0143725;0.0131157;0.0156588
288;wait;10;6.1231e-05;3.4698e-05;0.000128523
288;boundary;10;0.00583215;0.00460558;0.00770083
288;calc iter;10;0.0215043;0.0209516;0.0223611
288;calc total;1;0.219495;0.219495;0.219495
288;total;1;6.4031;6.4031;6.4031
289;initialize;1;5.85113;5.85113;5.85113
289;async;10;0.00184924;0.000902232;0.00377992
289;inner;10;0.0144152;0.0130793;0.0156248
289;wait;10;5.20338e-05;2.9299e-05;0.000130181
289;boundary;10;0.00536869;0.00483321;0.00676921
289;calc iter;10;0.0216862;0.0204361;0.0232205
289;calc total;1;0.219491;0.219491;0.219491
289;total;1;6.40311;6.40311;6.40311
290;initialize;1;5.85112;5.85112;5.85112
290;async;10;0.00207187;0.000880614;0.00539847
290;inner;10;0.0144173;0.0132056;0.0156225
290;wait;10;4.78093e-05;2.4385e-05;0.000122559
290;boundary;10;0.00515778;0.00480282;0.00598309
290;calc iter;10;0.0216959;0.0201431;0.0239223
290;calc total;1;0.219498;0.219498;0.219498
290;total;1;6.40311;6.40311;6.40311
312;initialize;1;5.79608;5.79608;5.79608
312;async;10;0.00127648;0.000477399;0.00202639
312;inner;10;0.0142743;0.0130883;0.0160848
312;wait;10;5.03658e-05;2.5193e-05;0.000102047
312;boundary;10;0.00566591;0.00478919;0.00690112
312;calc iter;10;0.0212683;0.0202138;0.0220683
312;calc total;1;0.219495;0.219495;0.219495
312;total;1;6.35216;6.35216;6.35216
291;initialize;1;5.84581;5.84581;5.84581
291;async;10;0.00244136;0.00123292;0.00610164
291;inner;10;0.014376;0.013027;0.0156072
291;wait;10;4.19907e-05;2.3016e-05;0.000116434
291;boundary;10;0.00495788;0.0043647;0.00542315
291;calc iter;10;0.0218184;0.01984;0.0244517
291;calc total;1;0.219489;0.219489;0.219489
291;total;1;6.39779;6.39779;6.39779
313;initialize;1;5.7962;5.7962;5.7962
313;async;10;0.00161827;0.000666905;0.00258835
313;inner;10;0.0142523;0.0131131;0.0154427
313;wait;10;5.30686e-05;2.8513e-05;0.000113622
313;boundary;10;0.00537711;0.00464016;0.00682771
313;calc iter;10;0.0213018;0.0203596;0.0222287
313;calc total;1;0.219488;0.219488;0.219488
313;total;1;6.35228;6.35228;6.35228
292;initialize;1;5.85113;5.85113;5.85113
292;async;10;0.00277026;0.00148419;0.00612707
292;inner;10;0.0140039;0.0128331;0.0154588
292;wait;10;3.95095e-05;2.1186e-05;0.000133323
292;boundary;10;0.0050635;0.00385087;0.00626921
292;calc iter;10;0.0218786;0.0197494;0.0253026
292;calc total;1;0.219499;0.219499;0.219499
292;total;1;6.40311;6.40311;6.40311
314;initialize;1;5.79615;5.79615;5.79615
314;async;10;0.00177774;0.000970687;0.00421131
314;inner;10;0.0142381;0.0134458;0.015534
314;wait;10;5.46859e-05;2.4221e-05;0.000104967
314;boundary;10;0.00537332;0.00443574;0.00611509
314;calc iter;10;0.0214452;0.0206429;0.0228092
314;calc total;1;0.219497;0.219497;0.219497
314;total;1;6.35223;6.35223;6.35223
293;initialize;1;5.85113;5.85113;5.85113
293;async;10;0.00242015;0.00139301;0.00621098
293;inner;10;0.0143483;0.0129468;0.0157532
293;wait;10;4.46784e-05;2.4918e-05;0.00013261
293;boundary;10;0.00496504;0.0046494;0.00535152
293;calc iter;10;0.0217793;0.0198648;0.0244539
293;calc total;1;0.21949;0.21949;0.21949
293;total;1;6.40311;6.40311;6.40311
315;initialize;1;5.79614;5.79614;5.79614
315;async;10;0.00213372;0.000841658;0.00558087
315;inner;10;0.0143058;0.0135635;0.0153849
315;wait;10;4.7921e-05;2.484e-05;0.000124419
315;boundary;10;0.00497936;0.00438603;0.00545987
315;calc iter;10;0.0214678;0.0205544;0.0235557
315;calc total;1;0.219486;0.219486;0.219486
315;total;1;6.35223;6.35223;6.35223
294;initialize;1;5.84642;5.84642;5.84642
294;async;10;0.00204304;0.000911535;0.00450393
294;inner;10;0.0144889;0.0133052;0.0155892
294;wait;10;4.6296e-05;2.2797e-05;0.000114137
294;boundary;10;0.00507687;0.00472481;0.00600216
294;calc iter;10;0.0216561;0.0206419;0.0233958
294;calc total;1;0.219497;0.219497;0.219497
294;total;1;6.39845;6.39845;6.39845
316;initialize;1;5.79668;5.79668;5.79668
316;async;10;0.00237437;0.00100778;0.00530951
316;inner;10;0.0142817;0.0134824;0.0153404
316;wait;10;4.64927e-05;1.9397e-05;0.000146743
316;boundary;10;0.00480499;0.00419876;0.00523296
316;calc iter;10;0.0215091;0.0202763;0.0236682
316;calc total;1;0.219497;0.219497;0.219497
316;total;1;6.35276;6.35276;6.35276
295;initialize;1;5.84583;5.84583;5.84583
295;async;10;0.00168305;0.000734841;0.00306818
295;inner;10;0.0141137;0.0128019;0.0153784
295;wait;10;6.45201e-05;2.8625e-05;0.000197389
295;boundary;10;0.00573134;0.00485305;0.00716947
295;calc iter;10;0.021594;0.0207398;0.0228741
295;calc total;1;0.219489;0.219489;0.219489
295;total;1;6.39784;6.39784;6.39784
317;initialize;1;5.79609;5.79609;5.79609
317;async;10;0.00206126;0.000980223;0.00400671
317;inner;10;0.0143912;0.0137226;0.015385
317;wait;10;4.80832e-05;2.3844e-05;0.000137583
317;boundary;10;0.00492832;0.0045727;0.00543208
317;calc iter;10;0.0214302;0.0208066;0.0227647
317;calc total;1;0.219487;0.219487;0.219487
317;total;1;6.35218;6.35218;6.35218
296;initialize;1;5.85107;5.85107;5.85107
296;async;10;0.00169988;0.000824167;0.00379345
296;inner;10;0.0142935;0.0127599;0.0155672
296;wait;10;6.27315e-05;3.1829e-05;0.000178615
296;boundary;10;0.00562377;0.00488892;0.00686737
296;calc iter;10;0.0216812;0.0203945;0.0233847
296;calc total;1;0.219505;0.219505;0.219505
296;total;1;6.4031;6.4031;6.4031
318;initialize;1;5.79615;5.79615;5.79615
318;async;10;0.00211563;0.000959362;0.00343241
318;inner;10;0.0142725;0.0136346;0.0153349
318;wait;10;5.52485e-05;2.2489e-05;0.000139581
318;boundary;10;0.00494758;0.00444738;0.00536593
318;calc iter;10;0.0213922;0.0206625;0.0225335
318;calc total;1;0.219495;0.219495;0.219495
318;total;1;6.35224;6.35224;6.35224
297;initialize;1;5.85108;5.85108;5.85108
297;async;10;0.0019567;0.000713187;0.00522751
297;inner;10;0.0145719;0.0133549;0.0156499
297;wait;10;4.71429e-05;2.7025e-05;0.000120004
297;boundary;10;0.00512592;0.00473983;0.00600659
297;calc iter;10;0.021703;0.0202666;0.0238627
297;calc total;1;0.219496;0.219496;0.219496
297;total;1;6.40311;6.40311;6.40311
319;initialize;1;5.79619;5.79619;5.79619
319;async;10;0.00171073;0.000679077;0.00320332
319;inner;10;0.0138756;0.0131588;0.0148572
319;wait;10;6.98949e-05;3.1028e-05;0.000222146
319;boundary;10;0.00566181;0.00499583;0.0062339
319;calc iter;10;0.0213192;0.0207151;0.0227611
319;calc total;1;0.219491;0.219491;0.219491
319;total;1;6.35228;6.35228;6.35228
298;initialize;1;5.84573;5.84573;5.84573
298;async;10;0.00239722;0.00115285;0.00602032
298;inner;10;0.0144446;0.0131172;0.0155393
298;wait;10;4.86189e-05;2.2366e-05;0.00014152
298;boundary;10;0.00492626;0.00435745;0.0054222
298;calc iter;10;0.0218178;0.0197722;0.0244445
298;calc total;1;0.219506;0.219506;0.219506
298;total;1;6.39776;6.39776;6.39776
320;initialize;1;5.79627;5.79627;5.79627
320;async;10;0.00200259;0.00102664;0.00399447
320;inner;10;0.0143548;0.013729;0.015366
320;wait;10;4.32765e-05;2.2489e-05;0.000170742
320;boundary;10;0.00501576;0.00468939;0.00525304
320;calc iter;10;0.0214175;0.020198;0.0228798
320;calc total;1;0.21951;0.21951;0.21951
320;total;1;6.35235;6.35235;6.35235
299;initialize;1;5.84577;5.84577;5.84577
299;async;10;0.00267275;0.00141269;0.00601726
299;inner;10;0.0141356;0.0128798;0.0155002
299;wait;10;4.32974e-05;2.26e-05;0.000139306
299;boundary;10;0.00502573;0.00392774;0.00633738
299;calc iter;10;0.0218791;0.0197972;0.0252601
299;calc total;1;0.219495;0.219495;0.219495
299;total;1;6.39779;6.39779;6.39779
321;initialize;1;5.79667;5.79667;5.79667
321;async;10;0.00200776;0.00110607;0.00367982
321;inner;10;0.0144556;0.0137483;0.015583
321;wait;10;3.72012e-05;2.351e-05;0.000102612
321;boundary;10;0.00495017;0.00457782;0.00525459
321;calc iter;10;0.0214518;0.0197704;0.0229286
321;calc total;1;0.219514;0.219514;0.219514
321;total;1;6.35275;6.35275;6.35275
300;initialize;1;5.84577;5.84577;5.84577
300;async;10;0.00264511;0.00148044;0.00505859
300;inner;10;0.0138483;0.0128466;0.0153835
300;wait;10;4.37918e-05;2.1149e-05;0.000142919
300;boundary;10;0.00531501;0.00376721;0.00685432
300;calc iter;10;0.0218537;0.0192913;0.0253741
300;calc total;1;0.219496;0.219496;0.219496
300;total;1;6.39776;6.39776;6.39776
322;initialize;1;5.79614;5.79614;5.79614
322;async;10;0.00207755;0.00108373;0.00360681
322;inner;10;0.0144112;0.013799;0.0156366
322;wait;10;3.64433e-05;2.1239e-05;0.00010461
322;boundary;10;0.00500926;0.00435041;0.00590955
322;calc iter;10;0.0215363;0.0196977;0.0235868
322;calc total;1;0.219515;0.219515;0.219515
322;total;1;6.35222;6.35222;6.35222
301;initialize;1;5.8458;5.8458;5.8458
301;async;10;0.00261088;0.00116204;0.0059931
301;inner;10;0.0141563;0.0130759;0.0152678
301;wait;10;4.6704e-05;2.3087e-05;0.00013751
301;boundary;10;0.00497751;0.00399544;0.00563523
301;calc iter;10;0.0217928;0.0201354;0.0247333
301;calc total;1;0.219488;0.219488;0.219488
301;total;1;6.39782;6.39782;6.39782
323;initialize;1;5.79614;5.79614;5.79614
323;async;10;0.00237049;0.00131305;0.00329657
323;inner;10;0.0139895;0.0134757;0.0155044
323;wait;10;3.56002e-05;2.0061e-05;0.000107186
323;boundary;10;0.00522138;0.00398729;0.00604989
323;calc iter;10;0.0216186;0.0202883;0.0230704
323;calc total;1;0.219512;0.219512;0.219512
323;total;1;6.35223;6.35223;6.35223
302;initialize;1;5.84578;5.84578;5.84578
302;async;10;0.00223653;0.00115654;0.00464358
302;inner;10;0.0144693;0.013467;0.0155541
302;wait;10;4.33454e-05;2.2842e-05;0.000124204
302;boundary;10;0.0049688;0.00453489;0.00539663
302;calc iter;10;0.0217191;0.0208422;0.0232826
302;calc total;1;0.219495;0.219495;0.219495
302;total;1;6.39777;6.39777;6.39777
324;initialize;1;5.7961;5.7961;5.7961
324;async;10;0.00256799;0.00135384;0.00304002
324;inner;10;0.0142193;0.0136214;0.015293
324;wait;10;4.17314e-05;2.0769e-05;0.00016091
324;boundary;10;0.00496451;0.0041519;0.00537597
324;calc iter;10;0.0217952;0.0208486;0.0226547
324;calc total;1;0.219512;0.219512;0.219512
324;total;1;6.35218;6.35218;6.35218
303;initialize;1;5.84577;5.84577;5.84577
303;async;10;0.0019197;0.000919244;0.0036227
303;inner;10;0.0141013;0.0131447;0.0151784
303;wait;10;7.2235e-05;3.2785e-05;0.000242514
303;boundary;10;0.00549442;0.00483524;0.00639742
303;calc iter;10;0.0215885;0.0208765;0.022802
303;calc total;1;0.219487;0.219487;0.219487
303;total;1;6.39779;6.39779;6.39779
325;initialize;1;5.79609;5.79609;5.79609
325;async;10;0.00219946;0.0011796;0.00272297
325;inner;10;0.0142883;0.0138108;0.0151811
325;wait;10;5.40162e-05;2.5724e-05;0.000148924
325;boundary;10;0.00514201;0.00493466;0.00545347
325;calc iter;10;0.0216853;0.0212552;0.0223945
325;calc total;1;0.219511;0.219511;0.219511
325;total;1;6.35216;6.35216;6.35216
304;initialize;1;5.85113;5.85113;5.85113
304;async;10;0.00144333;0.000799209;0.00230243
304;inner;10;0.014045;0.0128615;0.0152655
304;wait;10;5.94661e-05;3.3444e-05;0.000147038
304;boundary;10;0.00588002;0.0048297;0.00747541
304;calc iter;10;0.0214287;0.0204051;0.0220245
304;calc total;1;0.219494;0.219494;0.219494
304;total;1;6.40312;6.40312;6.40312
326;initialize;1;5.79608;5.79608;5.79608
326;async;10;0.00182869;0.00109295;0.00371506
326;inner;10;0.0145181;0.0140111;0.01546
326;wait;10;4.81916e-05;2.345e-05;0.000113469
326;boundary;10;0.00527838;0.00479202;0.0059271
326;calc iter;10;0.0216749;0.0207666;0.0230408
326;calc total;1;0.219512;0.219512;0.219512
326;total;1;6.35216;6.35216;6.35216
305;initialize;1;5.8511;5.8511;5.8511
305;async;10;0.00201102;0.000780553;0.00366991
305;inner;10;0.0140656;0.0127882;0.0152092
305;wait;10;5.93625e-05;2.5688e-05;0.000159476
305;boundary;10;0.00545766;0.00453472;0.00714665
305;calc iter;10;0.0215947;0.0201688;0.0228977
305;calc total;1;0.219488;0.219488;0.219488
305;total;1;6.4031;6.4031;6.4031
327;initialize;1;5.79609;5.79609;5.79609
327;async;10;0.00156378;0.000533241;0.00283268
327;inner;10;0.0140605;0.013148;0.0151827
327;wait;10;6.94371e-05;3.8675e-05;0.000170562
327;boundary;10;0.00590051;0.00502483;0.00702372
327;calc iter;10;0.0215953;0.0206683;0.022778
327;calc total;1;0.219511;0.219511;0.219511
327;total;1;6.35218;6.35218;6.35218
306;initialize;1;5.85111;5.85111;5.85111
306;async;10;0.00203219;0.00082494;0.00511232
306;inner;10;0.0141115;0.0131486;0.0152117
306;wait;10;6.38407e-05;2.6646e-05;0.000164228
306;boundary;10;0.00539851;0.00477374;0.00624866
306;calc iter;10;0.0216071;0.0202787;0.0238072
306;calc total;1;0.219498;0.219498;0.219498
306;total;1;6.4031;6.4031;6.4031
328;initialize;1;5.79612;5.79612;5.79612
328;async;10;0.00153534;0.00104123;0.00197154
328;inner;10;0.0140541;0.0135013;0.0151333
328;wait;10;6.15913e-05;2.5501e-05;0.000148441
328;boundary;10;0.00588663;0.00484519;0.00638097
328;calc iter;10;0.0215401;0.0209954;0.0219546
328;calc total;1;0.21953;0.21953;0.21953
328;total;1;6.35219;6.35219;6.35219
307;initialize;1;5.84629;5.84629;5.84629
307;async;10;0.00232273;0.00128104;0.00625534
307;inner;10;0.0142573;0.0133157;0.0153236
307;wait;10;5.07674e-05;2.4076e-05;0.000138957
307;boundary;10;0.00507773;0.00458783;0.00539497
307;calc iter;10;0.0217097;0.0199917;0.0247092
307;calc total;1;0.219487;0.219487;0.219487
307;total;1;6.39829;6.39829;6.39829
329;initialize;1;5.79613;5.79613;5.79613
329;async;10;0.00162819;0.00108342;0.0021947
329;inner;10;0.0146406;0.014163;0.0156196
329;wait;10;5.36459e-05;2.8818e-05;0.000136241
329;boundary;10;0.00530179;0.0049445;0.00556376
329;calc iter;10;0.0216254;0.0210043;0.0220932
329;calc total;1;0.219518;0.219518;0.219518
329;total;1;6.35219;6.35219;6.35219
308;initialize;1;5.84574;5.84574;5.84574
308;async;10;0.00256642;0.00138708;0.00585346
308;inner;10;0.0142247;0.0132451;0.015327
308;wait;10;4.6667e-05;2.3769e-05;0.000143231
308;boundary;10;0.00490774;0.00426922;0.00546267
308;calc iter;10;0.0217467;0.0206323;0.0246002
308;calc total;1;0.219497;0.219497;0.219497
308;total;1;6.39775;6.39775;6.39775
330;initialize;1;5.79608;5.79608;5.79608
330;async;10;0.00247138;0.00138301;0.00314007
330;inner;10;0.0142728;0.0137792;0.0153369
330;wait;10;5.15886e-05;2.581e-05;0.000158242
330;boundary;10;0.00492511;0.00464538;0.00522945
330;calc iter;10;0.021722;0.0213692;0.0224823
330;calc total;1;0.219535;0.219535;0.219535
330;total;1;6.35217;6.35217;6.35217
309;initialize;1;5.8457;5.8457;5.8457
309;async;10;0.00231728;0.00141063;0.00458411
309;inner;10;0.0142728;0.0133116;0.0153395
309;wait;10;5.09311e-05;2.5897e-05;0.000138592
309;boundary;10;0.00503496;0.00484895;0.00540213
309;calc iter;10;0.0216773;0.020886;0.0231947
309;calc total;1;0.219489;0.219489;0.219489
309;total;1;6.39771;6.39771;6.39771
331;initialize;1;5.79613;5.79613;5.79613
331;async;10;0.00232318;0.0013954;0.00263261
331;inner;10;0.0144328;0.0138168;0.0154592
331;wait;10;4.138e-05;2.2811e-05;0.000127955
331;boundary;10;0.0050148;0.00419774;0.00542329
331;calc iter;10;0.0218134;0.0208767;0.0224753
331;calc total;1;0.219517;0.219517;0.219517
331;total;1;6.35219;6.35219;6.35219
310;initialize;1;5.84586;5.84586;5.84586
310;async;10;0.00198559;0.00137471;0.00365733
310;inner;10;0.0144123;0.0135023;0.0154806
310;wait;10;4.75289e-05;2.3754e-05;0.00012757
310;boundary;10;0.00513436;0.00469754;0.00561707
310;calc iter;10;0.0215812;0.0208918;0.0231465
310;calc total;1;0.219498;0.219498;0.219498
310;total;1;6.39787;6.39787;6.39787
332;initialize;1;5.7961;5.7961;5.7961
332;async;10;0.00149317;0.00133525;0.00184064
332;inner;10;0.0149814;0.0144974;0.0160584
332;wait;10;3.92676e-05;2.103e-05;0.000125138
332;boundary;10;0.00533992;0.00385721;0.00585918
332;calc iter;10;0.0218554;0.020064;0.0228324
332;calc total;1;0.219529;0.219529;0.219529
332;total;1;6.35216;6.35216;6.35216
311;initialize;1;5.84578;5.84578;5.84578
311;async;10;0.00188691;0.000910377;0.00369203
311;inner;10;0.014067;0.0131186;0.0151929
311;wait;10;7.37062e-05;2.9759e-05;0.00024352
311;boundary;10;0.00547459;0.00469741;0.00631751
311;calc iter;10;0.0215035;0.0207186;0.0229989
311;calc total;1;0.219489;0.219489;0.219489
311;total;1;6.39778;6.39778;6.39778
333;initialize;1;5.7961;5.7961;5.7961
333;async;10;0.00251142;0.0014012;0.00292045
333;inner;10;0.0142958;0.0137934;0.0154346
333;wait;10;4.49538e-05;2.5166e-05;0.000125242
333;boundary;10;0.00490652;0.00438627;0.00519326
333;calc iter;10;0.0217597;0.0212835;0.0224092
333;calc total;1;0.219517;0.219517;0.219517
333;total;1;6.35216;6.35216;6.35216
334;initialize;1;5.7961;5.7961;5.7961
334;async;10;0.0017118;0.00124309;0.00228153
334;inner;10;0.0146871;0.0142048;0.0156442
334;wait;10;5.28742e-05;3.1221e-05;0.000138654
334;boundary;10;0.00520001;0.00484085;0.00535982
334;calc iter;10;0.0216528;0.0213836;0.0220548
334;calc total;1;0.219527;0.219527;0.219527
334;total;1;6.35217;6.35217;6.35217
335;initialize;1;5.7961;5.7961;5.7961
335;async;10;0.00158645;0.00055025;0.00274454
335;inner;10;0.0140743;0.013554;0.0151638
335;wait;10;6.0848e-05;2.7115e-05;0.000217666
335;boundary;10;0.00580971;0.00496356;0.00634132
335;calc iter;10;0.0215323;0.0204603;0.0226863
335;calc total;1;0.21952;0.21952;0.21952
335;total;1;6.35216;6.35216;6.35216
341;initialize;1;5.80181;5.80181;5.80181
341;async;10;0.00243374;0.00136663;0.00407908
341;inner;10;0.0142292;0.0135193;0.0152351
341;wait;10;4.82244e-05;2.1788e-05;0.000143424
341;boundary;10;0.0048784;0.00461567;0.00515128
341;calc iter;10;0.0215908;0.020415;0.0228764
341;calc total;1;0.219518;0.219518;0.219518
341;total;1;6.35315;6.35315;6.35315
384;initialize;1;5.7595;5.7595;5.7595
384;async;10;0.0012202;0.000501922;0.00252113
384;inner;10;0.0147234;0.0138757;0.0158888
384;wait;10;4.5364e-05;2.3843e-05;8.9391e-05
384;boundary;10;0.00549998;0.00486585;0.0067468
384;calc iter;10;0.0214903;0.020443;0.0225085
384;calc total;1;0.219496;0.219496;0.219496
384;total;1;6.31532;6.31532;6.31532
360;initialize;1;5.75412;5.75412;5.75412
360;async;10;0.00159725;0.000853161;0.00266459
360;inner;10;0.0142402;0.0132576;0.0154217
360;wait;10;5.53984e-05;3.5198e-05;0.000137963
360;boundary;10;0.00568323;0.00482562;0.0066815
360;calc iter;10;0.0215774;0.0203703;0.0226906
360;calc total;1;0.219501;0.219501;0.219501
360;total;1;6.31022;6.31022;6.31022
408;initialize;1;5.56174;5.56174;5.56174
408;async;10;0.00142077;0.000996598;0.00229129
408;inner;10;0.0143233;0.0136323;0.0155064
408;wait;10;5.78667e-05;2.2773e-05;0.000163292
408;boundary;10;0.00567443;0.00505408;0.00639456
408;calc iter;10;0.0214777;0.0208573;0.0219087
408;calc total;1;0.219494;0.219494;0.219494
408;total;1;6.11654;6.11654;6.11654
342;initialize;1;5.80098;5.80098;5.80098
342;async;10;0.00198885;0.000744763;0.0030913
342;inner;10;0.0142894;0.0136554;0.0153324
342;wait;10;5.19235e-05;3.0284e-05;0.000144273
342;boundary;10;0.00518387;0.0046075;0.00588744
342;calc iter;10;0.0215155;0.0204271;0.0222536
342;calc total;1;0.219528;0.219528;0.219528
342;total;1;6.35231;6.35231;6.35231
385;initialize;1;5.75951;5.75951;5.75951
385;async;10;0.00173458;0.000769089;0.00329856
385;inner;10;0.0144865;0.013808;0.0156374
385;wait;10;4.48337e-05;2.5024e-05;9.8452e-05
385;boundary;10;0.00520966;0.0046762;0.00598845
385;calc iter;10;0.0214777;0.0205374;0.0227662
385;calc total;1;0.21949;0.21949;0.21949
385;total;1;6.31526;6.31526;6.31526
361;initialize;1;5.75421;5.75421;5.75421
361;async;10;0.00210985;0.000985724;0.00373622
361;inner;10;0.0143112;0.0135322;0.015474
361;wait;10;4.93452e-05;2.6486e-05;0.000117992
361;boundary;10;0.00519274;0.00473301;0.00574034
361;calc iter;10;0.0216645;0.02038;0.0230686
361;calc total;1;0.219495;0.219495;0.219495
361;total;1;6.31027;6.31027;6.31027
409;initialize;1;5.56179;5.56179;5.56179
409;async;10;0.00154032;0.000952406;0.00241363
409;inner;10;0.014707;0.0141828;0.0157366
409;wait;10;4.53746e-05;2.4064e-05;0.00012003
409;boundary;10;0.00522803;0.00488512;0.00579898
409;calc iter;10;0.0215221;0.0209551;0.0222095
409;calc total;1;0.219489;0.219489;0.219489
409;total;1;6.11656;6.11656;6.11656
343;initialize;1;5.80193;5.80193;5.80193
343;async;10;0.00112337;0.000468068;0.00183567
343;inner;10;0.0146743;0.0138581;0.0164518
343;wait;10;5.26272e-05;2.8213e-05;0.000114321
343;boundary;10;0.00557398;0.00484102;0.00619326
343;calc iter;10;0.0214257;0.0201854;0.0228419
343;calc total;1;0.219519;0.219519;0.219519
343;total;1;6.3533;6.3533;6.3533
386;initialize;1;5.75948;5.75948;5.75948
386;async;10;0.00189028;0.000756213;0.00348037
386;inner;10;0.0144301;0.0139583;0.0155752
386;wait;10;3.98364e-05;2.3811e-05;0.000105223
386;boundary;10;0.00512711;0.00484116;0.00536976
386;calc iter;10;0.021489;0.0204925;0.0228942
386;calc total;1;0.219498;0.219498;0.219498
386;total;1;6.31527;6.31527;6.31527
362;initialize;1;5.75404;5.75404;5.75404
362;async;10;0.00234195;0.00123273;0.00416935
362;inner;10;0.0144455;0.0135572;0.0156979
362;wait;10;4.66589e-05;2.418e-05;0.000122506
362;boundary;10;0.00494443;0.00436241;0.00537286
362;calc iter;10;0.0217801;0.0203789;0.022851
362;calc total;1;0.219504;0.219504;0.219504
362;total;1;6.31012;6.31012;6.31012
410;initialize;1;5.55496;5.55496;5.55496
410;async;10;0.00213999;0.00132065;0.0035153
410;inner;10;0.0144435;0.014026;0.0155455
410;wait;10;4.4738e-05;2.3602e-05;0.000134846
410;boundary;10;0.00500486;0.00481146;0.00526253
410;calc iter;10;0.0216342;0.0207719;0.0225358
410;calc total;1;0.219498;0.219498;0.219498
410;total;1;6.10973;6.10973;6.10973
344;initialize;1;5.80183;5.80183;5.80183
344;async;10;0.00141515;0.00100955;0.00199906
344;inner;10;0.014129;0.0133817;0.0152387
344;wait;10;7.37247e-05;3.9949e-05;0.00018255
344;boundary;10;0.00575854;0.00491589;0.00650075
344;calc iter;10;0.0213779;0.0208081;0.0217913
344;calc total;1;0.219496;0.219496;0.219496
344;total;1;6.35318;6.35318;6.35318
387;initialize;1;5.75955;5.75955;5.75955
387;async;10;0.00192807;0.00120167;0.00281383
387;inner;10;0.0145455;0.0140842;0.0157572
387;wait;10;3.78242e-05;2.2127e-05;0.000106198
387;boundary;10;0.00509575;0.00458106;0.00563677
387;calc iter;10;0.0216082;0.0206898;0.0231878
387;calc total;1;0.219488;0.219488;0.219488
387;total;1;6.31531;6.31531;6.31531
363;initialize;1;5.75416;5.75416;5.75416
363;async;10;0.00268433;0.00128641;0.00473707
363;inner;10;0.0140849;0.0132063;0.0155483
363;wait;10;4.1643e-05;2.1543e-05;0.000120731
363;boundary;10;0.00504883;0.00384397;0.00570876
363;calc iter;10;0.0218614;0.0202479;0.0236856
363;calc total;1;0.219494;0.219494;0.219494
363;total;1;6.3102;6.3102;6.3102
411;initialize;1;5.5594;5.5594;5.5594
411;async;10;0.00217766;0.00139428;0.00341395
411;inner;10;0.0144757;0.0139926;0.0157037
411;wait;10;4.00642e-05;2.3713e-05;0.000121263
411;boundary;10;0.00503666;0.00416858;0.00524775
411;calc iter;10;0.0217313;0.0204954;0.0227245
411;calc total;1;0.219484;0.219484;0.219484
411;total;1;6.11417;6.11417;6.11417
345;initialize;1;5.80185;5.80185;5.80185
345;async;10;0.00211835;0.00137754;0.00461866
345;inner;10;0.0143184;0.0136314;0.0152558
345;wait;10;5.42699e-05;2.5841e-05;0.000179874
345;boundary;10;0.00508691;0.00463399;0.00585781
345;calc iter;10;0.021579;0.0208148;0.0232417
345;calc total;1;0.219494;0.219494;0.219494
345;total;1;6.35321;6.35321;6.35321
388;initialize;1;5.75957;5.75957;5.75957
388;async;10;0.00222232;0.0013338;0.00356888
388;inner;10;0.0144371;0.0139181;0.0156101
388;wait;10;3.64695e-05;2.0242e-05;0.000114308
388;boundary;10;0.00491663;0.00449093;0.00519878
388;calc iter;10;0.021614;0.020336;0.0228383
388;calc total;1;0.219499;0.219499;0.219499
388;total;1;6.31531;6.31531;6.31531
364;initialize;1;5.75416;5.75416;5.75416
364;async;10;0.00208779;0.00153768;0.00324579
364;inner;10;0.0143264;0.0133571;0.0159713
364;wait;10;4.14697e-05;2.3198e-05;0.000120283
364;boundary;10;0.00542909;0.00369474;0.00684326
364;calc iter;10;0.0218868;0.0194719;0.0244852
364;calc total;1;0.219498;0.219498;0.219498
364;total;1;6.31022;6.31022;6.31022
412;initialize;1;5.55923;5.55923;5.55923
412;async;10;0.00220353;0.00146451;0.00326038
412;inner;10;0.0143162;0.0136356;0.015815
412;wait;10;3.96314e-05;2.2232e-05;0.000123685
412;boundary;10;0.0052019;0.00380485;0.00577625
412;calc iter;10;0.0217624;0.0196851;0.0233037
412;calc total;1;0.219495;0.219495;0.219495
412;total;1;6.11403;6.11403;6.11403
346;initialize;1;5.80179;5.80179;5.80179
346;async;10;0.00225623;0.00107064;0.00523059
346;inner;10;0.0142964;0.0134845;0.0153728
346;wait;10;4.73207e-05;2.6626e-05;0.000117536
346;boundary;10;0.00498504;0.00477447;0.00528985
346;calc iter;10;0.0215861;0.0198349;0.0237218
346;calc total;1;0.2195;0.2195;0.2195
346;total;1;6.35316;6.35316;6.35316
389;initialize;1;5.75952;5.75952;5.75952
389;async;10;0.00217033;0.00127577;0.00426689
389;inner;10;0.0144321;0.0138375;0.0154261
389;wait;10;4.39506e-05;2.0908e-05;0.000126007
389;boundary;10;0.00497065;0.00440279;0.00543377
389;calc iter;10;0.0216182;0.0202027;0.0233343
389;calc total;1;0.219489;0.219489;0.219489
389;total;1;6.31528;6.31528;6.31528
365;initialize;1;5.75571;5.75571;5.75571
365;async;10;0.00278462;0.00149332;0.00511464
365;inner;10;0.0140924;0.0133351;0.0153998
365;wait;10;4.65418e-05;2.3875e-05;0.000157769
365;boundary;10;0.00489463;0.00417804;0.0055659
365;calc iter;10;0.0218197;0.0202108;0.024053
365;calc total;1;0.219489;0.219489;0.219489
365;total;1;6.31179;6.31179;6.31179
413;initialize;1;5.56177;5.56177;5.56177
413;async;10;0.0024331;0.00134473;0.0036887
413;inner;10;0.01436;0.0138484;0.0153824
413;wait;10;4.85371e-05;2.63e-05;0.000173609
413;boundary;10;0.00483577;0.00433787;0.00504897
413;calc iter;10;0.0216787;0.0207144;0.0226339
413;calc total;1;0.219485;0.219485;0.219485
413;total;1;6.11654;6.11654;6.11654
347;initialize;1;5.80086;5.80086;5.80086
347;async;10;0.00257217;0.00137274;0.00491568
347;inner;10;0.0141476;0.0132634;0.0154201
347;wait;10;4.32216e-05;2.4526e-05;0.00012631
347;boundary;10;0.00494752;0.0040419;0.00586271
347;calc iter;10;0.0217119;0.0198253;0.0240688
347;calc total;1;0.219489;0.219489;0.219489
347;total;1;6.35221;6.35221;6.35221
390;initialize;1;5.75954;5.75954;5.75954
390;async;10;0.00206969;0.000991624;0.00598074
390;inner;10;0.0143751;0.0135243;0.0154692
390;wait;10;4.4133e-05;2.0828e-05;0.000140453
390;boundary;10;0.00514517;0.00440534;0.00587866
390;calc iter;10;0.0216352;0.0202118;0.0251529
390;calc total;1;0.219501;0.219501;0.219501
390;total;1;6.3153;6.3153;6.3153
366;initialize;1;5.75412;5.75412;5.75412
366;async;10;0.00215103;0.00120302;0.00482428
366;inner;10;0.0141006;0.0133511;0.015317
366;wait;10;5.63778e-05;2.7294e-05;0.000170099
366;boundary;10;0.00536275;0.00462024;0.0056971
366;calc iter;10;0.0216722;0.02068;0.0234207
366;calc total;1;0.219496;0.219496;0.219496
366;total;1;6.3102;6.3102;6.3102
414;initialize;1;5.55951;5.55951;5.55951
414;async;10;0.00162712;0.000951678;0.00286245
414;inner;10;0.0145818;0.0141019;0.0156986
414;wait;10;5.18381e-05;3.351e-05;0.000116894
414;boundary;10;0.00528432;0.00480573;0.0056361
414;calc iter;10;0.0215464;0.0208024;0.022395
414;calc total;1;0.219492;0.219492;0.219492
414;total;1;6.11428;6.11428;6.11428
348;initialize;1;5.80092;5.80092;5.80092
348;async;10;0.00250438;0.00141368;0.00514151
348;inner;10;0.0141383;0.0130777;0.0154811
348;wait;10;4.50052e-05;2.3415e-05;0.000143358
348;boundary;10;0.00510073;0.00393621;0.0055905
348;calc iter;10;0.0217896;0.0196144;0.0237411
348;calc total;1;0.219499;0.219499;0.219499
348;total;1;6.35225;6.35225;6.35225
391;initialize;1;5.75952;5.75952;5.75952
391;async;10;0.00183392;0.000752672;0.00473446
391;inner;10;0.0142863;0.013585;0.0153345
391;wait;10;7.04687e-05;2.292e-05;0.0002288
391;boundary;10;0.00539636;0.00453906;0.00680154
391;calc iter;10;0.0215881;0.0208865;0.0236844
391;calc total;1;0.219491;0.219491;0.219491
391;total;1;6.31526;6.31526;6.31526
367;initialize;1;5.75581;5.75581;5.75581
367;async;10;0.00144457;0.000881751;0.00373643
367;inner;10;0.0137742;0.0129999;0.0152303
367;wait;10;7.82923e-05;3.1741e-05;0.000211839
367;boundary;10;0.00621926;0.00486293;0.00673035
367;calc iter;10;0.0215176;0.0206464;0.0232093
367;calc total;1;0.21949;0.21949;0.21949
367;total;1;6.31185;6.31185;6.31185
415;initialize;1;5.5618;5.5618;5.5618
415;async;10;0.0012294;0.000823147;0.00208082
415;inner;10;0.0140396;0.0134286;0.0153821
415;wait;10;7.88954e-05;4.3102e-05;0.000199841
415;boundary;10;0.00608194;0.00488039;0.00676686
415;calc iter;10;0.0214313;0.0210416;0.0219361
415;calc total;1;0.219487;0.219487;0.219487
415;total;1;6.11658;6.11658;6.11658
349;initialize;1;5.80092;5.80092;5.80092
349;async;10;0.00228734;0.00113263;0.00476598
349;inner;10;0.0144328;0.0134493;0.0155665
349;wait;10;4.6172e-05;2.5023e-05;0.000136346
349;boundary;10;0.00497234;0.00443797;0.00554401
349;calc iter;10;0.02174;0.0204599;0.0233723
349;calc total;1;0.219491;0.219491;0.219491
349;total;1;6.35228;6.35228;6.35228
392;initialize;1;5.75948;5.75948;5.75948
392;async;10;0.00117456;0.000516709;0.00194093
392;inner;10;0.0143006;0.0135816;0.0155023
392;wait;10;6.38141e-05;3.912e-05;0.000166733
392;boundary;10;0.00589439;0.00485334;0.00651107
392;calc iter;10;0.0214344;0.0206539;0.0220204
392;calc total;1;0.219502;0.219502;0.219502
392;total;1;6.31529;6.31529;6.31529
368;initialize;1;5.75405;5.75405;5.75405
368;async;10;0.00153667;0.000766708;0.00308398
368;inner;10;0.0141304;0.0131517;0.0153623
368;wait;10;6.218e-05;2.662e-05;0.000186838
368;boundary;10;0.0058293;0.00479822;0.00750479
368;calc iter;10;0.0215598;0.0203752;0.0227679
368;calc total;1;0.219497;0.219497;0.219497
368;total;1;6.31014;6.31014;6.31014
416;initialize;1;5.55939;5.55939;5.55939
[truncated: 1,134,283 more chars]
