# Supplementary material for: A Halo abstraction for distributed n-dimensional structured grids within the C++ PGAS library DASH
Source: PeerJ Comput Sci. 2023 Feb 3;9:e1203. doi: 10.7717/peerj-cs.1203 (PMC10280232; doi:10.7717/peerj-cs.1203)
Supplement: Supplemental Information 4 [file peerj-cs-09-1203-s004.gz › raw_dash_scafes/res_3d_sc/strong/plain/heat3d_n1_c1_1300_28659146.err]

The following modules were not unloaded:
  (Use "module --force purge" to unload all):

  1) modenv/scs5
Module OpenMPI/4.1.2-GCC-11.2.0 and 14 dependencies loaded.

REMARK: Use --readKindFile=<name>.


REMARK: Use --readPartitionfile=<name>.


REMARK: Use --starttime=<real value>.


REMARK: Use --endtime=<real value>.


REMARK: Use --tau=<real value>.


REMARK: Use --nSnapshots=<integral value>.


REMARK: Use --outputfile=<name>.


REMARK: Use --configfile=<name>.


REMARK: Use --enabledAdolc=<0/1>.


REMARK: Use --asynchronMode=<0/1>.


REMARK: Use --computeGradients=<0/1>.


REMARK: Use --checkGradients=<0/1>.


REMARK: Use --rankOutput=<integral value>.

[taurusi5284:7012 :0:7012] Caught signal 11 (Segmentation fault: address not mapped to object at address 0xfffffffc1c742cc0)
==== backtrace (tid:   7012) ====
 0 0x0000000000036400 killpg()  ???:0
 1 0x0000000000430e99 ScaFES::Problem<HeatEqnFDM<double, 3ul>, double, 3ul>::resetTimesOfUnknownDfs()  ???:0
 2 0x0000000000460cd3 ScaFES::Problem<HeatEqnFDM<double, 3ul>, double, 3ul>::iterateOverTime()  ???:0
 3 0x0000000000416a3e main()  ???:0
 4 0x0000000000022555 __libc_start_main()  ???:0
 5 0x0000000000416c8d _start()  ???:0
=================================
[taurusi5284:07012] *** Process received signal ***
[taurusi5284:07012] Signal: Segmentation fault (11)
[taurusi5284:07012] Signal code:  (-6)
[taurusi5284:07012] Failing at address: 0x3fef00001b64
[taurusi5284:07012] [ 0] /lib64/libpthread.so.0(+0xf630)[0x2b3c4c1dc630]
[taurusi5284:07012] [ 1] /lustre/scratch2/ws/1/huenich-dash_bench/heat_equation_bench/dash_vs_scafes/./heat3d_scafes[0x430e99]
[taurusi5284:07012] [ 2] /lustre/scratch2/ws/1/huenich-dash_bench/heat_equation_bench/dash_vs_scafes/./heat3d_scafes[0x460cd3]
[taurusi5284:07012] [ 3] /lustre/scratch2/ws/1/huenich-dash_bench/heat_equation_bench/dash_vs_scafes/./heat3d_scafes[0x416a3e]
[taurusi5284:07012] [ 4] /lib64/libc.so.6(__libc_start_main+0xf5)[0x2b3c4bc19555]
[taurusi5284:07012] [ 5] /lustre/scratch2/ws/1/huenich-dash_bench/heat_equation_bench/dash_vs_scafes/./heat3d_scafes[0x416c8d]
[taurusi5284:07012] *** End of error message ***
srun: error: taurusi5284: task 0: Segmentation fault

REMARK: Use --readKindFile=<name>.


REMARK: Use --readPartitionfile=<name>.


REMARK: Use --starttime=<real value>.


REMARK: Use --endtime=<real value>.


REMARK: Use --tau=<real value>.


REMARK: Use --nSnapshots=<integral value>.


REMARK: Use --outputfile=<name>.


REMARK: Use --configfile=<name>.


REMARK: Use --enabledAdolc=<0/1>.


REMARK: Use --asynchronMode=<0/1>.


REMARK: Use --computeGradients=<0/1>.


REMARK: Use --checkGradients=<0/1>.


REMARK: Use --rankOutput=<integral value>.

[taurusi5284:7058 :0:7058] Caught signal 11 (Segmentation fault: address not mapped to object at address 0xfffffffc1c742cc0)
==== backtrace (tid:   7058) ====
 0 0x0000000000036400 killpg()  ???:0
 1 0x0000000000430e99 ScaFES::Problem<HeatEqnFDM<double, 3ul>, double, 3ul>::resetTimesOfUnknownDfs()  ???:0
 2 0x0000000000460cd3 ScaFES::Problem<HeatEqnFDM<double, 3ul>, double, 3ul>::iterateOverTime()  ???:0
 3 0x0000000000416a3e main()  ???:0
 4 0x0000000000022555 __libc_start_main()  ???:0
 5 0x0000000000416c8d _start()  ???:0
=================================
[taurusi5284:07058] *** Process received signal ***
[taurusi5284:07058] Signal: Segmentation fault (11)
[taurusi5284:07058] Signal code:  (-6)
[taurusi5284:07058] Failing at address: 0x3fef00001b92
[taurusi5284:07058] [ 0] /lib64/libpthread.so.0(+0xf630)[0x2b6f66f43630]
[taurusi5284:07058] [ 1] /lustre/scratch2/ws/1/huenich-dash_bench/heat_equation_bench/dash_vs_scafes/./heat3d_scafes[0x430e99]
[taurusi5284:07058] [ 2] /lustre/scratch2/ws/1/huenich-dash_bench/heat_equation_bench/dash_vs_scafes/./heat3d_scafes[0x460cd3]
[taurusi5284:07058] [ 3] /lustre/scratch2/ws/1/huenich-dash_bench/heat_equation_bench/dash_vs_scafes/./heat3d_scafes[0x416a3e]
[taurusi5284:07058] [ 4] /lib64/libc.so.6(__libc_start_main+0xf5)[0x2b6f66980555]
[taurusi5284:07058] [ 5] /lustre/scratch2/ws/1/huenich-dash_bench/heat_equation_bench/dash_vs_scafes/./heat3d_scafes[0x416c8d]
[taurusi5284:07058] *** End of error message ***
srun: error: taurusi5284: task 0: Segmentation fault

REMARK: Use --readKindFile=<name>.


REMARK: Use --readPartitionfile=<name>.


REMARK: Use --starttime=<real value>.


REMARK: Use --endtime=<real value>.


REMARK: Use --tau=<real value>.


REMARK: Use --nSnapshots=<integral value>.


REMARK: Use --outputfile=<name>.


REMARK: Use --configfile=<name>.


REMARK: Use --enabledAdolc=<0/1>.


REMARK: Use --asynchronMode=<0/1>.


REMARK: Use --computeGradients=<0/1>.


REMARK: Use --checkGradients=<0/1>.


REMARK: Use --rankOutput=<integral value>.

[taurusi5284:7104 :0:7104] Caught signal 11 (Segmentation fault: address not mapped to object at address 0xfffffffc1c742cc0)
==== backtrace (tid:   7104) ====
 0 0x0000000000036400 killpg()  ???:0
 1 0x0000000000430e99 ScaFES::Problem<HeatEqnFDM<double, 3ul>, double, 3ul>::resetTimesOfUnknownDfs()  ???:0
 2 0x0000000000460cd3 ScaFES::Problem<HeatEqnFDM<double, 3ul>, double, 3ul>::iterateOverTime()  ???:0
 3 0x0000000000416a3e main()  ???:0
 4 0x0000000000022555 __libc_start_main()  ???:0
 5 0x0000000000416c8d _start()  ???:0
=================================
[taurusi5284:07104] *** Process received signal ***
[taurusi5284:07104] Signal: Segmentation fault (11)
[taurusi5284:07104] Signal code:  (-6)
[taurusi5284:07104] Failing at address: 0x3fef00001bc0
[taurusi5284:07104] [ 0] /lib64/libpthread.so.0(+0xf630)[0x2b221f34d630]
[taurusi5284:07104] [ 1] /lustre/scratch2/ws/1/huenich-dash_bench/heat_equation_bench/dash_vs_scafes/./heat3d_scafes[0x430e99]
[taurusi5284:07104] [ 2] /lustre/scratch2/ws/1/huenich-dash_bench/heat_equation_bench/dash_vs_scafes/./heat3d_scafes[0x460cd3]
[taurusi5284:07104] [ 3] /lustre/scratch2/ws/1/huenich-dash_bench/heat_equation_bench/dash_vs_scafes/./heat3d_scafes[0x416a3e]
[taurusi5284:07104] [ 4] /lib64/libc.so.6(__libc_start_main+0xf5)[0x2b221ed8a555]
[taurusi5284:07104] [ 5] /lustre/scratch2/ws/1/huenich-dash_bench/heat_equation_bench/dash_vs_scafes/./heat3d_scafes[0x416c8d]
[taurusi5284:07104] *** End of error message ***
srun: error: taurusi5284: task 0: Segmentation fault
