# Supplementary material for: A Halo abstraction for distributed n-dimensional structured grids within the C++ PGAS library DASH
Source: PeerJ Comput Sci. 2023 Feb 3;9:e1203. doi: 10.7717/peerj-cs.1203 (PMC10280232; doi:10.7717/peerj-cs.1203)
Supplement: Supplemental Information 4 [file peerj-cs-09-1203-s004.gz › raw_dash_scafes/res_3d_sc/strong/plain/heat3d_n16_c24_1300_28659157.out]

DASH
InitEnergy=48000.00000
24;initialize;1;4.57225;4.57225;4.57225
24;async;10;0.00406191;0.00167554;0.0105816
24;inner;10;0.0289791;0.0276145;0.031384
24;wait;10;4.30865e-05;2.095e-05;0.000130645
24;boundary;10;0.0082951;0.00680276;0.00884929
24;calc iter;10;0.0413807;0.0389367;0.0468125
24;calc total;1;0.42101;0.42101;0.42101
24;total;1;5.57399;5.57399;5.57399
25;initialize;1;4.5621;4.5621;4.5621
25;async;10;0.00418213;0.00199757;0.00956337
25;inner;10;0.0287486;0.0274824;0.0314281
25;wait;10;4.37105e-05;2.1324e-05;0.000137801
25;boundary;10;0.00844207;0.00639529;0.00999787
25;calc iter;10;0.0414182;0.0386355;0.047458
25;calc total;1;0.42101;0.42101;0.42101
25;total;1;5.5638;5.5638;5.5638
26;initialize;1;4.56419;4.56419;4.56419
26;async;10;0.00365067;0.00166798;0.00993492
26;inner;10;0.0295062;0.0281551;0.0319065
26;wait;10;4.50261e-05;2.3713e-05;0.000146169
26;boundary;10;0.00811922;0.00720565;0.00851581
26;calc iter;10;0.0413225;0.0395073;0.0466441
26;calc total;1;0.42101;0.42101;0.42101
26;total;1;5.56589;5.56589;5.56589
27;initialize;1;4.57577;4.57577;4.57577
27;async;10;0.00367504;0.00151904;0.00834551
27;inner;10;0.0293277;0.028247;0.0315795
27;wait;10;4.40813e-05;2.4615e-05;0.000124067
27;boundary;10;0.00810321;0.00768844;0.00870529
27;calc iter;10;0.0411512;0.0386373;0.0449205
27;calc total;1;0.421011;0.421011;0.421011
27;total;1;5.57752;5.57752;5.57752
28;initialize;1;4.56734;4.56734;4.56734
28;async;10;0.00299933;0.00142234;0.00630251
28;inner;10;0.0293059;0.0277855;0.0317428
28;wait;10;4.55852e-05;2.6168e-05;0.000103821
28;boundary;10;0.00861869;0.00787435;0.0102863
28;calc iter;10;0.0409708;0.0384984;0.0436674
28;calc total;1;0.42101;0.42101;0.42101
28;total;1;5.56905;5.56905;5.56905
29;initialize;1;4.55868;4.55868;4.55868
29;async;10;0.00245646;0.00126586;0.00437681
29;inner;10;0.0291636;0.0275779;0.0315736
29;wait;10;5.25252e-05;2.5355e-05;0.000162018
29;boundary;10;0.00914663;0.00770321;0.0114808
29;calc iter;10;0.0408204;0.0390337;0.0426645
29;calc total;1;0.421012;0.421012;0.421012
29;total;1;5.56038;5.56038;5.56038
30;initialize;1;4.56173;4.56173;4.56173
30;async;10;0.00352616;0.00102447;0.00968515
30;inner;10;0.0292017;0.0280454;0.0312178
30;wait;10;5.06251e-05;2.3288e-05;0.000139632
30;boundary;10;0.00838643;0.00765953;0.00979131
30;calc iter;10;0.0411662;0.0397093;0.0461876
30;calc total;1;0.42101;0.42101;0.42101
30;total;1;5.56346;5.56346;5.56346
31;initialize;1;4.57595;4.57595;4.57595
31;async;10;0.00391307;0.00192218;0.00996826
31;inner;10;0.0290981;0.0279379;0.0314034
31;wait;10;5.09474e-05;2.2991e-05;0.000145085
31;boundary;10;0.00812811;0.00752253;0.0085608
31;calc iter;10;0.0411917;0.0392313;0.0464698
31;calc total;1;0.42101;0.42101;0.42101
31;total;1;5.57765;5.57765;5.57765
32;initialize;1;4.5611;4.5611;4.5611
32;async;10;0.003243;0.0018703;0.00766608
32;inner;10;0.0296487;0.0285623;0.0318009
32;wait;10;4.40973e-05;2.701e-05;0.000115207
32;boundary;10;0.00815819;0.00781798;0.00876714
32;calc iter;10;0.0410953;0.0398358;0.0446393
32;calc total;1;0.421011;0.421011;0.421011
32;total;1;5.5628;5.5628;5.5628
33;initialize;1;4.57588;4.57588;4.57588
33;async;10;0.00295218;0.00194905;0.00421225
33;inner;10;0.0293032;0.0280136;0.0314426
33;wait;10;5.38983e-05;3.2822e-05;0.000150866
33;boundary;10;0.00860198;0.00780484;0.00959757
33;calc iter;10;0.0409128;0.0401579;0.0417077
33;calc total;1;0.421014;0.421014;0.421014
33;total;1;5.57761;5.57761;5.57761
34;initialize;1;4.5759;4.5759;4.5759
34;async;10;0.00234334;0.00158261;0.00320412
34;inner;10;0.0291404;0.0279443;0.0314728
34;wait;10;6.40994e-05;3.8701e-05;0.000133809
34;boundary;10;0.00923881;0.00782579;0.0105824
34;calc iter;10;0.0407878;0.0392393;0.0419369
34;calc total;1;0.421014;0.421014;0.421014
34;total;1;5.57763;5.57763;5.57763
35;initialize;1;4.55896;4.55896;4.55896
35;async;10;0.00147851;0.00091484;0.00196034
35;inner;10;0.0294491;0.0281523;0.0321999
35;wait;10;5.78668e-05;3.6417e-05;0.000116782
35;boundary;10;0.00972502;0.0079252;0.0111778
35;calc iter;10;0.040712;0.0394431;0.041589
35;calc total;1;0.421016;0.421016;0.421016
35;total;1;5.56068;5.56068;5.56068
36;initialize;1;4.56512;4.56512;4.56512
36;async;10;0.00332362;0.00182518;0.00742004
36;inner;10;0.029469;0.028449;0.0311573
36;wait;10;4.26897e-05;2.238e-05;0.000129894
36;boundary;10;0.00789766;0.00708493;0.00833109
36;calc iter;10;0.0407347;0.0394295;0.0443798
36;calc total;1;0.421012;0.421012;0.421012
36;total;1;5.56684;5.56684;5.56684
37;initialize;1;4.56388;4.56388;4.56388
37;async;10;0.00321638;0.0019763;0.00633129
37;inner;10;0.0295231;0.0286815;0.0313207
37;wait;10;4.14443e-05;2.1896e-05;0.00012436
37;boundary;10;0.0079791;0.00681253;0.0085889
37;calc iter;10;0.0407615;0.0390144;0.0436893
37;calc total;1;0.421012;0.421012;0.421012
37;total;1;5.5656;5.5656;5.5656
38;initialize;1;4.56955;4.56955;4.56955
38;async;10;0.00324656;0.00210876;0.00403811
38;inner;10;0.0295072;0.0289394;0.0311269
38;wait;10;4.30661e-05;2.2574e-05;0.000140801
38;boundary;10;0.00790511;0.00737037;0.00810288
38;calc iter;10;0.0407034;0.0400885;0.0415345
38;calc total;1;0.421012;0.421012;0.421012
38;total;1;5.57127;5.57127;5.57127
39;initialize;1;4.57076;4.57076;4.57076
39;async;10;0.00278388;0.00214799;0.00350056
39;inner;10;0.0298194;0.0293996;0.0314386
39;wait;10;4.45145e-05;2.3885e-05;0.000134645
39;boundary;10;0.00793558;0.00766391;0.00813881
39;calc iter;10;0.0405847;0.0394621;0.0418625
39;calc total;1;0.421013;0.421013;0.421013
39;total;1;5.57248;5.57248;5.57248
EndEnergy=46369.67089
DiffEnergy=-1630.32911
Matrixspec: 1300 x 1300 x 1300
Iterations: 10
# unit_id;function_name;num_calls;avg_runtime;min_runtime;max_runtime
0;initialize;1;4.84914;4.84914;4.84914
0;async;10;0.00443;0.00228;0.00572
0;inner;10;0.02901;0.02770;0.03191
0;wait;10;0.00003;0.00002;0.00009
0;boundary;10;0.00800;0.00778;0.00846
0;calc iter;10;0.04148;0.04042;0.04252
0;calc total;1;0.42100;0.42100;0.42100
0;total;1;5.85032;5.85032;5.85032
40;initialize;1;4.55766;4.55766;4.55766
40;async;10;0.00254105;0.0018997;0.00322603
40;inner;10;0.0299413;0.0294193;0.0312663
40;wait;10;4.70177e-05;2.4673e-05;0.000139886
40;boundary;10;0.00792488;0.00773349;0.00827169
40;calc iter;10;0.0404553;0.0397335;0.0414749
40;calc total;1;0.421014;0.421014;0.421014
48;initialize;1;4.65503;4.65503;4.65503
48;async;10;0.00414198;0.00216018;0.00643896
48;inner;10;0.0293025;0.0286574;0.0317456
48;wait;10;3.81019e-05;2.0928e-05;0.000136433
48;boundary;10;0.00814759;0.00715951;0.00870939
48;calc iter;10;0.0416316;0.0393828;0.043964
48;calc total;1;0.421012;0.421012;0.421012
48;total;1;5.65291;5.65291;5.65291
96;initialize;1;4.61357;4.61357;4.61357
96;async;10;0.00355454;0.00184825;0.005367
96;inner;10;0.0300554;0.0291456;0.0315444
96;wait;10;4.47139e-05;2.1005e-05;0.000109512
96;boundary;10;0.00793109;0.00726922;0.00823392
96;calc iter;10;0.0415869;0.0400988;0.0433219
96;calc total;1;0.421014;0.421014;0.421014
96;total;1;5.6065;5.6065;5.6065
72;initialize;1;4.54808;4.54808;4.54808
72;async;10;0.00490251;0.00172296;0.0100181
72;inner;10;0.0281801;0.0269079;0.0310321
72;wait;10;4.79493e-05;2.3353e-05;0.000163287
72;boundary;10;0.00822001;0.00657786;0.00866764
72;calc iter;10;0.0413525;0.0389022;0.04539
72;calc total;1;0.421014;0.421014;0.421014
72;total;1;5.54099;5.54099;5.54099
1;initialize;1;4.83545;4.83545;4.83545
1;async;10;0.00456363;0.00251284;0.00555866
1;inner;10;0.0287684;0.02742;0.0325733
1;wait;10;3.89754e-05;2.1403e-05;0.000105363
1;boundary;10;0.00832741;0.0065904;0.00905703
1;calc iter;10;0.0416999;0.0395676;0.0435786
1;calc total;1;0.421005;0.421005;0.421005
1;total;1;5.83661;5.83661;5.83661
49;initialize;1;4.65499;4.65499;4.65499
49;async;10;0.00338409;0.00242438;0.00533999
49;inner;10;0.0297372;0.0288233;0.0329644
49;wait;10;4.20496e-05;2.3141e-05;0.000111365
49;boundary;10;0.00850933;0.00699273;0.00890118
49;calc iter;10;0.0416741;0.0392035;0.0448199
49;calc total;1;0.421012;0.421012;0.421012
49;total;1;5.65287;5.65287;5.65287
97;initialize;1;4.61144;4.61144;4.61144
97;async;10;0.00320424;0.00254835;0.00493611
97;inner;10;0.0303096;0.0293834;0.0319895
97;wait;10;3.58577e-05;2.1027e-05;0.000105804
97;boundary;10;0.00808001;0.00717829;0.00860573
97;calc iter;10;0.0416311;0.0394336;0.0433778
97;calc total;1;0.421014;0.421014;0.421014
97;total;1;5.60438;5.60438;5.60438
73;initialize;1;4.5505;4.5505;4.5505
73;async;10;0.00487915;0.00246267;0.00962028
73;inner;10;0.0277615;0.0264473;0.0312158
73;wait;10;4.86125e-05;2.3324e-05;0.000187334
73;boundary;10;0.00875665;0.00582524;0.0102887
73;calc iter;10;0.0414479;0.0380107;0.0474909
73;calc total;1;0.421014;0.421014;0.421014
73;total;1;5.5434;5.5434;5.5434
2;initialize;1;4.83983;4.83983;4.83983
2;async;10;0.00373387;0.0021283;0.00498516
2;inner;10;0.0296809;0.0280804;0.0325914
2;wait;10;4.29524e-05;2.4122e-05;0.00011555
2;boundary;10;0.00799519;0.00778876;0.0084482
2;calc iter;10;0.0414546;0.0404218;0.0429681
2;calc total;1;0.421006;0.421006;0.421006
2;total;1;5.84099;5.84099;5.84099
50;initialize;1;4.65507;4.65507;4.65507
50;async;10;0.003978;0.00228478;0.00631384
50;inner;10;0.0295376;0.0288186;0.0321189
50;wait;10;4.17139e-05;2.4384e-05;0.000120782
50;boundary;10;0.00799042;0.00745462;0.00828365
50;calc iter;10;0.041549;0.0396763;0.0429874
50;calc total;1;0.421012;0.421012;0.421012
50;total;1;5.65297;5.65297;5.65297
98;initialize;1;4.616;4.616;4.616
98;async;10;0.00328593;0.00195779;0.00432829
98;inner;10;0.030296;0.0293856;0.0318126
98;wait;10;4.41048e-05;2.4531e-05;0.000104947
98;boundary;10;0.0079;0.00744249;0.00808486
98;calc iter;10;0.0415274;0.04055;0.0429677
98;calc total;1;0.421013;0.421013;0.421013
98;total;1;5.60891;5.60891;5.60891
74;initialize;1;4.54971;4.54971;4.54971
74;async;10;0.00446848;0.00222616;0.00998406
74;inner;10;0.0286772;0.0272849;0.0314652
74;wait;10;4.8455e-05;2.6484e-05;0.000142783
74;boundary;10;0.00811342;0.00707122;0.00849412
74;calc iter;10;0.0413089;0.0392458;0.0455654
74;calc total;1;0.421014;0.421014;0.421014
74;total;1;5.54259;5.54259;5.54259
3;initialize;1;4.83721;4.83721;4.83721
3;async;10;0.00354043;0.00207793;0.00486714
3;inner;10;0.0290322;0.0274273;0.0317463
3;wait;10;5.23471e-05;2.7825e-05;0.000155992
3;boundary;10;0.00852735;0.00790103;0.00918069
3;calc iter;10;0.0411537;0.0401436;0.0420284
3;calc total;1;0.421007;0.421007;0.421007
3;total;1;5.83836;5.83836;5.83836
51;initialize;1;4.65499;4.65499;4.65499
51;async;10;0.00351605;0.00195641;0.00549972
51;inner;10;0.0296575;0.0288918;0.0319116
51;wait;10;4.76776e-05;2.846e-05;0.000115561
51;boundary;10;0.00818423;0.00789392;0.00852927
51;calc iter;10;0.0414067;0.0404149;0.0431915
51;calc total;1;0.421013;0.421013;0.421013
51;total;1;5.65289;5.65289;5.65289
99;initialize;1;4.61633;4.61633;4.61633
99;async;10;0.00295103;0.00245914;0.0033943
99;inner;10;0.0301816;0.0292508;0.031601
99;wait;10;5.14412e-05;2.8285e-05;0.000155329
99;boundary;10;0.00816647;0.00776691;0.00860387
99;calc iter;10;0.0413517;0.0407553;0.0423997
99;calc total;1;0.421015;0.421015;0.421015
99;total;1;5.60925;5.60925;5.60925
75;initialize;1;4.54839;4.54839;4.54839
75;async;10;0.00391002;0.0020647;0.00839247
75;inner;10;0.0289956;0.0278095;0.0315061
75;wait;10;4.9304e-05;2.9855e-05;0.000123513
75;boundary;10;0.00814815;0.00774978;0.00880164
75;calc iter;10;0.0411043;0.0393978;0.0457595
75;calc total;1;0.421015;0.421015;0.421015
75;total;1;5.54129;5.54129;5.54129
120;initialize;1;4.58541;4.58541;4.58541
120;async;10;0.00498866;0.00247026;0.00989172
120;inner;10;0.0281612;0.0270991;0.0316603
120;wait;10;3.92908e-05;2.2413e-05;0.0001083
120;boundary;10;0.00831202;0.00618352;0.00885636
120;calc iter;10;0.041503;0.038884;0.0457639
120;calc total;1;0.421015;0.421015;0.421015
120;total;1;5.58668;5.58668;5.58668
4;initialize;1;4.83862;4.83862;4.83862
4;async;10;0.00302781;0.00207145;0.00448588
4;inner;10;0.0288293;0.0270598;0.0318306
4;wait;10;5.50502e-05;2.7904e-05;0.000136558
4;boundary;10;0.00907123;0.00784137;0.0102939
4;calc iter;10;0.040985;0.0404413;0.0420524
4;calc total;1;0.421006;0.421006;0.421006
4;total;1;5.83979;5.83979;5.83979
52;initialize;1;4.65492;4.65492;4.65492
52;async;10;0.00318175;0.00228109;0.0045685
52;inner;10;0.0293925;0.0287296;0.0317144
52;wait;10;5.18723e-05;2.7759e-05;0.00015575
52;boundary;10;0.00858998;0.00784085;0.00917003
52;calc iter;10;0.0412172;0.0403551;0.04218
52;calc total;1;0.421012;0.421012;0.421012
52;total;1;5.65279;5.65279;5.65279
100;initialize;1;4.61109;4.61109;4.61109
100;async;10;0.00248929;0.00178891;0.00334913
100;inner;10;0.0301631;0.0289253;0.03227
100;wait;10;5.07276e-05;2.3296e-05;0.000104449
100;boundary;10;0.00848595;0.00771754;0.00956609
100;calc iter;10;0.0411904;0.0399752;0.0434284
100;calc total;1;0.421014;0.421014;0.421014
100;total;1;5.60403;5.60403;5.60403
76;initialize;1;4.55326;4.55326;4.55326
76;async;10;0.00317193;0.00208417;0.00454837
76;inner;10;0.0291122;0.0279414;0.0316666
76;wait;10;5.10811e-05;2.7716e-05;0.000126877
76;boundary;10;0.00857354;0.00766934;0.00938364
76;calc iter;10;0.0409105;0.0395895;0.0423057
76;calc total;1;0.421015;0.421015;0.421015
76;total;1;5.54617;5.54617;5.54617
121;initialize;1;4.57391;4.57391;4.57391
121;async;10;0.00447275;0.00317448;0.00886807
121;inner;10;0.0280009;0.0267725;0.0319328
121;wait;10;4.79939e-05;2.3996e-05;0.00013717
121;boundary;10;0.00901436;0.00601929;0.00985826
121;calc iter;10;0.0415379;0.0369153;0.0478717
121;calc total;1;0.421016;0.421016;0.421016
121;total;1;5.57517;5.57517;5.57517
5;initialize;1;4.83921;4.83921;4.83921
5;async;10;0.00202711;0.00116599;0.00385237
5;inner;10;0.0292756;0.0275669;0.0322918
5;wait;10;6.2495e-05;3.4683e-05;0.000165183
5;boundary;10;0.00955035;0.00799287;0.0108178
5;calc iter;10;0.0409168;0.0399503;0.0423737
5;calc total;1;0.421008;0.421008;0.421008
5;total;1;5.84038;5.84038;5.84038
53;initialize;1;4.65495;4.65495;4.65495
53;async;10;0.0022851;0.00127757;0.00445697
53;inner;10;0.0292285;0.0284503;0.031677
53;wait;10;6.80127e-05;4.2312e-05;0.000181834
53;boundary;10;0.00951412;0.008414;0.0103636
53;calc iter;10;0.0410969;0.0403829;0.0425005
53;calc total;1;0.421014;0.421014;0.421014
53;total;1;5.65282;5.65282;5.65282
101;initialize;1;4.61112;4.61112;4.61112
101;async;10;0.00213211;0.00109626;0.0040187
101;inner;10;0.0300037;0.0287877;0.0313989
101;wait;10;6.48879e-05;2.823e-05;0.000217363
101;boundary;10;0.00888328;0.00766648;0.0104754
101;calc iter;10;0.0410853;0.0403037;0.0425265
101;calc total;1;0.421015;0.421015;0.421015
101;total;1;5.60405;5.60405;5.60405
77;initialize;1;4.55958;4.55958;4.55958
77;async;10;0.00253355;0.00133354;0.00331457
77;inner;10;0.0289909;0.0276424;0.0316453
77;wait;10;6.26017e-05;3.1115e-05;0.00015966
77;boundary;10;0.00921257;0.00783623;0.0102492
77;calc iter;10;0.0408009;0.039534;0.0411948
77;calc total;1;0.421016;0.421016;0.421016
77;total;1;5.55249;5.55249;5.55249
122;initialize;1;4.57479;4.57479;4.57479
122;async;10;0.00474217;0.00211776;0.00969221
122;inner;10;0.0284837;0.0273961;0.0316798
122;wait;10;5.14378e-05;2.6024e-05;0.000189745
122;boundary;10;0.00818028;0.00663429;0.00860222
122;calc iter;10;0.0414589;0.0397393;0.0456948
122;calc total;1;0.421016;0.421016;0.421016
122;total;1;5.57604;5.57604;5.57604
6;initialize;1;4.83813;4.83813;4.83813
6;async;10;0.00475326;0.00194009;0.00617714
6;inner;10;0.0289437;0.0272721;0.0317904
6;wait;10;4.25883e-05;2.086e-05;0.000119076
6;boundary;10;0.00793812;0.00668804;0.00839593
6;calc iter;10;0.0416792;0.0397389;0.0428138
6;calc total;1;0.421006;0.421006;0.421006
6;total;1;5.83929;5.83929;5.83929
54;initialize;1;4.6549;4.6549;4.6549
54;async;10;0.00395691;0.00228547;0.00558226
54;inner;10;0.0295918;0.0289557;0.0319919
54;wait;10;5.08291e-05;2.5995e-05;0.000145937
54;boundary;10;0.00794741;0.00738573;0.00827097
54;calc iter;10;0.0415481;0.0405055;0.0428713
54;calc total;1;0.421013;0.421013;0.421013
54;total;1;5.65279;5.65279;5.65279
102;initialize;1;4.61073;4.61073;4.61073
102;async;10;0.00327416;0.00178011;0.00644688
102;inner;10;0.0298065;0.0290447;0.0313725
102;wait;10;6.39889e-05;2.23e-05;0.000184767
102;boundary;10;0.00836835;0.00736523;0.00996528
102;calc iter;10;0.0415143;0.0400338;0.044047
102;calc total;1;0.421014;0.421014;0.421014
102;total;1;5.60366;5.60366;5.60366
78;initialize;1;4.55201;4.55201;4.55201
78;async;10;0.00390368;0.000981946;0.00878971
78;inner;10;0.029008;0.0277857;0.0322956
78;wait;10;4.72736e-05;2.5762e-05;0.000124935
78;boundary;10;0.00812906;0.00767514;0.00870933
78;calc iter;10;0.0410895;0.0386169;0.0449208
78;calc total;1;0.421015;0.421015;0.421015
78;total;1;5.54492;5.54492;5.54492
123;initialize;1;4.57813;4.57813;4.57813
123;async;10;0.00405464;0.00220142;0.00685352
123;inner;10;0.0288174;0.027691;0.031612
123;wait;10;5.05582e-05;2.7634e-05;0.000133547
123;boundary;10;0.00829797;0.00795327;0.00876527
123;calc iter;10;0.0412222;0.0402501;0.0434648
123;calc total;1;0.421018;0.421018;0.421018
123;total;1;5.57938;5.57938;5.57938
7;initialize;1;4.83627;4.83627;4.83627
7;async;10;0.00535616;0.00237528;0.00715077
7;inner;10;0.0283417;0.0262709;0.0317471
7;wait;10;4.10991e-05;2.1317e-05;0.000132046
7;boundary;10;0.00811852;0.00571931;0.00925781
7;calc iter;10;0.041859;0.0380868;0.0434532
7;calc total;1;0.421005;0.421005;0.421005
7;total;1;5.83742;5.83742;5.83742
40;total;1;5.55937;5.55937;5.55937
55;initialize;1;4.65495;4.65495;4.65495
55;async;10;0.00439032;0.00258196;0.00632678
55;inner;10;0.0293344;0.0283838;0.031709
55;wait;10;4.55375e-05;2.2924e-05;0.00013041
55;boundary;10;0.00791601;0.00690069;0.00836206
55;calc iter;10;0.0416876;0.0403077;0.043253
55;calc total;1;0.421013;0.421013;0.421013
55;total;1;5.65283;5.65283;5.65283
103;initialize;1;4.61115;4.61115;4.61115
103;async;10;0.00350633;0.0020092;0.00647338
103;inner;10;0.0299278;0.0290802;0.0314698
103;wait;10;5.34205e-05;2.3544e-05;0.00014779
103;boundary;10;0.00813782;0.00713113;0.00868047
103;calc iter;10;0.0416266;0.0401323;0.0446058
103;calc total;1;0.421014;0.421014;0.421014
103;total;1;5.60408;5.60408;5.60408
79;initialize;1;4.55959;4.55959;4.55959
79;async;10;0.00465224;0.00243684;0.00981155
79;inner;10;0.0284811;0.0272606;0.030976
79;wait;10;5.13128e-05;2.3447e-05;0.000184571
79;boundary;10;0.00801535;0.00742404;0.00834984
79;calc iter;10;0.0412015;0.0401288;0.0453125
79;calc total;1;0.421016;0.421016;0.421016
79;total;1;5.55251;5.55251;5.55251
124;initialize;1;4.58541;4.58541;4.58541
124;async;10;0.00343609;0.00222572;0.00448922
124;inner;10;0.028694;0.0276101;0.031454
124;wait;10;5.8933e-05;2.8407e-05;0.000161472
124;boundary;10;0.00880747;0.00790824;0.00955954
124;calc iter;10;0.0409979;0.0401226;0.0420993
124;calc total;1;0.421016;0.421016;0.421016
124;total;1;5.58669;5.58669;5.58669
8;initialize;1;4.84036;4.84036;4.84036
8;async;10;0.00436571;0.00200282;0.00619586
8;inner;10;0.0291878;0.0274097;0.0321617
8;wait;10;4.78683e-05;2.2475e-05;0.000131129
8;boundary;10;0.00802288;0.00718315;0.00845479
8;calc iter;10;0.041626;0.0401784;0.0431114
8;calc total;1;0.421005;0.421005;0.421005
8;total;1;5.84153;5.84153;5.84153
41;initialize;1;4.57592;4.57592;4.57592
41;async;10;0.0022852;0.0012555;0.00346869
41;inner;10;0.0299471;0.0292429;0.0312865
41;wait;10;6.16322e-05;3.1467e-05;0.0002407
41;boundary;10;0.00813179;0.00778125;0.00874468
41;calc iter;10;0.0404271;0.0400387;0.041053
41;calc total;1;0.421014;0.421014;0.421014
41;total;1;5.57764;5.57764;5.57764
56;initialize;1;4.65494;4.65494;4.65494
56;async;10;0.00359184;0.00217161;0.0055505
56;inner;10;0.0296506;0.0290495;0.0319943
56;wait;10;5.31704e-05;3.0308e-05;0.000130848
56;boundary;10;0.00816729;0.0077112;0.00864922
56;calc iter;10;0.0414642;0.0402129;0.0430765
56;calc total;1;0.421012;0.421012;0.421012
56;total;1;5.65283;5.65283;5.65283
104;initialize;1;4.61239;4.61239;4.61239
104;async;10;0.00322057;0.00233123;0.00441418
104;inner;10;0.03032;0.0293272;0.0317538
104;wait;10;4.78183e-05;2.4771e-05;0.000116485
104;boundary;10;0.00787709;0.00764051;0.00809771
104;calc iter;10;0.041467;0.0401879;0.0427261
104;calc total;1;0.421014;0.421014;0.421014
104;total;1;5.60533;5.60533;5.60533
80;initialize;1;4.55939;4.55939;4.55939
80;async;10;0.00366779;0.00184629;0.00739213
80;inner;10;0.0291469;0.0279161;0.0317458
80;wait;10;4.94943e-05;3.0615e-05;0.000127086
80;boundary;10;0.00818667;0.00777635;0.00870565
80;calc iter;10;0.0410526;0.0388537;0.0438703
80;calc total;1;0.421014;0.421014;0.421014
80;total;1;5.55231;5.55231;5.55231
125;initialize;1;4.57456;4.57456;4.57456
125;async;10;0.00254861;0.00136209;0.00330744
125;inner;10;0.0290032;0.0280218;0.0317695
125;wait;10;6.27458e-05;3.6743e-05;0.000179015
125;boundary;10;0.00931541;0.00793622;0.0103445
125;calc iter;10;0.0409311;0.0398605;0.0413936
125;calc total;1;0.421018;0.421018;0.421018
125;total;1;5.57581;5.57581;5.57581
9;initialize;1;4.84914;4.84914;4.84914
9;async;10;0.00345458;0.00190485;0.00476671
9;inner;10;0.0291173;0.0276687;0.0319392
9;wait;10;4.95714e-05;2.8431e-05;0.000126943
9;boundary;10;0.00868461;0.00788463;0.00943269
9;calc iter;10;0.0413076;0.0399349;0.0423907
9;calc total;1;0.421007;0.421007;0.421007
9;total;1;5.85031;5.85031;5.85031
42;initialize;1;4.56599;4.56599;4.56599
42;async;10;0.00281418;0.0013667;0.00667021
42;inner;10;0.0294446;0.0285702;0.0309943
42;wait;10;3.80929e-05;1.9409e-05;7.2654e-05
42;boundary;10;0.00819405;0.00760691;0.00917655
42;calc iter;10;0.0404922;0.0393333;0.0433906
42;calc total;1;0.421014;0.421014;0.421014
42;total;1;5.56771;5.56771;5.56771
57;initialize;1;4.65491;4.65491;4.65491
57;async;10;0.003063;0.00200764;0.00444527
57;inner;10;0.0295054;0.028843;0.0319899
57;wait;10;5.51307e-05;3.5337e-05;0.000127938
57;boundary;10;0.0086764;0.00793368;0.00958531
57;calc iter;10;0.0413014;0.0405148;0.0427328
57;calc total;1;0.421014;0.421014;0.421014
57;total;1;5.65279;5.65279;5.65279
81;initialize;1;4.55407;4.55407;4.55407
81;async;10;0.00297505;0.00202739;0.00557553
81;inner;10;0.0289446;0.0274834;0.0315358
81;wait;10;5.71349e-05;3.7369e-05;0.00014487
81;boundary;10;0.00886128;0.0077319;0.0101341
81;calc iter;10;0.0408395;0.039519;0.0428098
81;calc total;1;0.421015;0.421015;0.421015
81;total;1;5.54696;5.54696;5.54696
126;initialize;1;4.56758;4.56758;4.56758
126;async;10;0.00424796;0.00161997;0.00890034
126;inner;10;0.0286551;0.0276564;0.0311115
126;wait;10;6.30421e-05;2.5275e-05;0.00023632
126;boundary;10;0.00827997;0.00776175;0.00904119
126;calc iter;10;0.0412474;0.0398132;0.0452208
126;calc total;1;0.421017;0.421017;0.421017
126;total;1;5.56885;5.56885;5.56885
10;initialize;1;4.83758;4.83758;4.83758
10;async;10;0.00295318;0.00169194;0.00455432
10;inner;10;0.0290575;0.0273731;0.0320504
10;wait;10;5.45381e-05;3.609e-05;0.000131212
10;boundary;10;0.00897589;0.00786961;0.0101105
10;calc iter;10;0.0410426;0.0401159;0.0425803
10;calc total;1;0.421007;0.421007;0.421007
10;total;1;5.83875;5.83875;5.83875
43;initialize;1;4.57592;4.57592;4.57592
43;async;10;0.00310898;0.00141119;0.00634059
43;inner;10;0.0295625;0.0289405;0.0309199
43;wait;10;5.01565e-05;2.4494e-05;0.000152605
43;boundary;10;0.00782237;0.00742344;0.00820386
43;calc iter;10;0.0405452;0.0393712;0.0429217
43;calc total;1;0.421015;0.421015;0.421015
43;total;1;5.57764;5.57764;5.57764
58;initialize;1;4.65492;4.65492;4.65492
58;async;10;0.00288747;0.00187686;0.00432697
58;inner;10;0.0295448;0.0286987;0.0319444
58;wait;10;5.71189e-05;3.1015e-05;0.000143925
58;boundary;10;0.00869121;0.00790787;0.00972079
58;calc iter;10;0.0411818;0.0402537;0.0425792
58;calc total;1;0.421015;0.421015;0.421015
58;total;1;5.65282;5.65282;5.65282
82;initialize;1;4.55961;4.55961;4.55961
82;async;10;0.00266355;0.00173052;0.00359463
82;inner;10;0.0284208;0.0269479;0.0312814
82;wait;10;6.73151e-05;4.0718e-05;0.000139024
82;boundary;10;0.00958014;0.00774983;0.0110699
82;calc iter;10;0.0407331;0.0387282;0.0421478
82;calc total;1;0.421015;0.421015;0.421015
82;total;1;5.55248;5.55248;5.55248
11;initialize;1;4.83498;4.83498;4.83498
11;async;10;0.00212407;0.00115367;0.00349759
11;inner;10;0.0290642;0.0271182;0.0321919
11;wait;10;5.84098e-05;4.0362e-05;0.000152144
11;boundary;10;0.00963773;0.00798416;0.0112654
11;calc iter;10;0.040886;0.0397102;0.0419695
11;calc total;1;0.421009;0.421009;0.421009
11;total;1;5.83615;5.83615;5.83615
44;initialize;1;4.55947;4.55947;4.55947
44;async;10;0.00280926;0.00181181;0.00373723
44;inner;10;0.0297248;0.0290037;0.0311124
44;wait;10;4.78357e-05;2.7379e-05;0.000120508
44;boundary;10;0.00784755;0.00769178;0.0080062
44;calc iter;10;0.0404309;0.0399052;0.0409253
44;calc total;1;0.421013;0.421013;0.421013
44;total;1;5.56117;5.56117;5.56117
59;initialize;1;4.65491;4.65491;4.65491
59;async;10;0.00207676;0.00104237;0.00384581
59;inner;10;0.0293223;0.0283183;0.0318185
59;wait;10;7.32649e-05;4.155e-05;0.000184751
59;boundary;10;0.00958307;0.00835866;0.0108214
59;calc iter;10;0.0410565;0.0401993;0.042164
59;calc total;1;0.421015;0.421015;0.421015
59;total;1;5.65281;5.65281;5.65281
83;initialize;1;4.55128;4.55128;4.55128
83;async;10;0.0021332;0.00124819;0.00313516
83;inner;10;0.0283474;0.0269596;0.0311945
83;wait;10;7.88861e-05;4.383e-05;0.000212388
83;boundary;10;0.010119;0.00813138;0.011616
83;calc iter;10;0.0406798;0.0386145;0.04174
83;calc total;1;0.421017;0.421017;0.421017
83;total;1;5.54416;5.54416;5.54416
12;initialize;1;4.83619;4.83619;4.83619
12;async;10;0.0056519;0.00196938;0.00688278
12;inner;10;0.0281139;0.0262408;0.0314465
12;wait;10;3.89762e-05;1.9528e-05;0.000153453
12;boundary;10;0.00805318;0.00593472;0.0087864
12;calc iter;10;0.0418597;0.038944;0.043069
12;calc total;1;0.421005;0.421005;0.421005
12;total;1;5.83734;5.83734;5.83734
45;initialize;1;4.57592;4.57592;4.57592
45;async;10;0.00257638;0.00164625;0.00321187
45;inner;10;0.0296256;0.0288802;0.0311197
45;wait;10;5.29618e-05;3.0168e-05;0.000131838
45;boundary;10;0.0080469;0.00766545;0.00883599
45;calc iter;10;0.0403029;0.0398639;0.0409459
45;calc total;1;0.421015;0.421015;0.421015
45;total;1;5.57762;5.57762;5.57762
60;initialize;1;4.65495;4.65495;4.65495
60;async;10;0.00448053;0.00211336;0.00981461
60;inner;10;0.0290738;0.0279255;0.0311844
60;wait;10;5.58814e-05;2.3883e-05;0.000194767
60;boundary;10;0.00808321;0.00705325;0.00862958
60;calc iter;10;0.0416949;0.0406181;0.0459707
60;calc total;1;0.421013;0.421013;0.421013
60;total;1;5.65282;5.65282;5.65282
84;initialize;1;4.54887;4.54887;4.54887
84;async;10;0.00397113;0.00167353;0.006803
84;inner;10;0.0288306;0.0276903;0.0307857
84;wait;10;5.17034e-05;2.4283e-05;0.000162192
84;boundary;10;0.00774847;0.00698217;0.00816612
84;calc iter;10;0.0406031;0.0395078;0.0426848
84;calc total;1;0.421014;0.421014;0.421014
84;total;1;5.54175;5.54175;5.54175
127;initialize;1;4.5764;4.5764;4.5764
127;async;10;0.00407926;0.00205799;0.009023
127;inner;10;0.029179;0.028078;0.0320407
127;wait;10;4.80466e-05;2.5514e-05;0.000137538
127;boundary;10;0.00813001;0.00691892;0.00859998
127;calc iter;10;0.0414378;0.0399903;0.045632
127;calc total;1;0.421017;0.421017;0.421017
127;total;1;5.57765;5.57765;5.57765
13;initialize;1;4.84918;4.84918;4.84918
13;async;10;0.00280668;0.00230303;0.00309078
13;inner;10;0.030502;0.0288712;0.0334985
13;wait;10;4.0211e-05;2.1286e-05;0.000120221
13;boundary;10;0.00874776;0.0054604;0.00990539
13;calc iter;10;0.0420983;0.0374016;0.0443083
13;calc total;1;0.421006;0.421006;0.421006
13;total;1;5.85033;5.85033;5.85033
46;initialize;1;4.57145;4.57145;4.57145
46;async;10;0.00216551;0.00134038;0.00292347
46;inner;10;0.0294874;0.0285442;0.0311303
46;wait;10;5.26684e-05;3.5428e-05;9.5237e-05
46;boundary;10;0.0085448;0.00765672;0.00965526
46;calc iter;10;0.0402518;0.0392472;0.0410415
46;calc total;1;0.421016;0.421016;0.421016
46;total;1;5.57316;5.57316;5.57316
61;initialize;1;4.65494;4.65494;4.65494
61;async;10;0.00392337;0.00247567;0.00940784
61;inner;10;0.0297485;0.0285427;0.0320089
61;wait;10;4.56879e-05;2.3138e-05;0.000150505
61;boundary;10;0.00813663;0.00634233;0.00885441
61;calc iter;10;0.0418561;0.0393054;0.0465661
61;calc total;1;0.421014;0.421014;0.421014
61;total;1;5.65283;5.65283;5.65283
85;initialize;1;4.55962;4.55962;4.55962
85;async;10;0.00436995;0.00220231;0.00639085
85;inner;10;0.0282918;0.0270481;0.0307664
85;wait;10;4.8713e-05;2.4372e-05;0.000148276
85;boundary;10;0.00797126;0.00604169;0.00916112
85;calc iter;10;0.0406836;0.0389574;0.0426319
85;calc total;1;0.421014;0.421014;0.421014
85;total;1;5.55254;5.55254;5.55254
14;initialize;1;4.84919;4.84919;4.84919
14;async;10;0.0054607;0.00234041;0.00685269
14;inner;10;0.0283163;0.0265414;0.0313546
14;wait;10;4.21515e-05;2.0916e-05;0.000135654
14;boundary;10;0.00796708;0.00632839;0.00847732
14;calc iter;10;0.0417876;0.0397451;0.0427051
14;calc total;1;0.421005;0.421005;0.421005
14;total;1;5.85033;5.85033;5.85033
47;initialize;1;4.56651;4.56651;4.56651
47;async;10;0.00185029;0.00119033;0.00235654
47;inner;10;0.0287653;0.0279474;0.0304961
47;wait;10;5.24872e-05;2.9643e-05;0.00011093
47;boundary;10;0.0095155;0.00836143;0.0104942
47;calc iter;10;0.0401848;0.0396916;0.0409062
47;calc total;1;0.421017;0.421017;0.421017
47;total;1;5.56823;5.56823;5.56823
62;initialize;1;4.65492;4.65492;4.65492
62;async;10;0.0043274;0.00246417;0.00927556
62;inner;10;0.0291956;0.0280794;0.0314826
62;wait;10;5.24296e-05;2.9363e-05;0.000153625
62;boundary;10;0.00804411;0.00750163;0.00864783
62;calc iter;10;0.041621;0.0394626;0.0455682
62;calc total;1;0.421013;0.421013;0.421013
62;total;1;5.65282;5.65282;5.65282
86;initialize;1;4.55962;4.55962;4.55962
86;async;10;0.00416401;0.00215847;0.00548027
86;inner;10;0.0285729;0.0278016;0.0307644
86;wait;10;4.75318e-05;2.3627e-05;0.000149912
86;boundary;10;0.00785475;0.00655652;0.00846096
86;calc iter;10;0.0406404;0.0388268;0.0423003
86;calc total;1;0.421015;0.421015;0.421015
86;total;1;5.55254;5.55254;5.55254
15;initialize;1;4.84919;4.84919;4.84919
15;async;10;0.00446671;0.00242617;0.00631737
15;inner;10;0.0285959;0.0271759;0.0313791
15;wait;10;4.6922e-05;2.6606e-05;0.000133252
15;boundary;10;0.00832141;0.00786213;0.0088217
15;calc iter;10;0.0414324;0.0405584;0.041982
15;calc total;1;0.421007;0.421007;0.421007
15;total;1;5.85034;5.85034;5.85034
63;initialize;1;4.65492;4.65492;4.65492
63;async;10;0.00329605;0.00166655;0.00676943
63;inner;10;0.0293297;0.0277796;0.0315951
63;wait;10;5.55479e-05;3.0081e-05;0.000139147
63;boundary;10;0.00867496;0.00779059;0.0103825
63;calc iter;10;0.0413577;0.0396179;0.0442176
63;calc total;1;0.421016;0.421016;0.421016
63;total;1;5.65279;5.65279;5.65279
87;initialize;1;4.55534;4.55534;4.55534
87;async;10;0.00354417;0.002097;0.0047863
87;inner;10;0.028975;0.0282308;0.030934
87;wait;10;5.09169e-05;2.5207e-05;0.000147336
87;boundary;10;0.00784459;0.00767232;0.00806171
87;calc iter;10;0.0404161;0.038984;0.0412503
87;calc total;1;0.421015;0.421015;0.421015
87;total;1;5.54824;5.54824;5.54824
16;initialize;1;4.84506;4.84506;4.84506
16;async;10;0.003506;0.00206137;0.00481595
16;inner;10;0.028284;0.0267556;0.0312457
16;wait;10;5.83578e-05;3.3675e-05;0.000164677
16;boundary;10;0.00916322;0.00798583;0.0101114
16;calc iter;10;0.0410133;0.0396784;0.0416271
16;calc total;1;0.421006;0.421006;0.421006
16;total;1;5.84621;5.84621;5.84621
64;initialize;1;4.65495;4.65495;4.65495
64;async;10;0.00265015;0.0018662;0.00341633
64;inner;10;0.029402;0.0283154;0.0316699
64;wait;10;6.62081e-05;3.2813e-05;0.000157165
64;boundary;10;0.00907235;0.00794846;0.010249
64;calc iter;10;0.0411921;0.040426;0.0425649
64;calc total;1;0.421013;0.421013;0.421013
64;total;1;5.65284;5.65284;5.65284
88;initialize;1;4.55965;4.55965;4.55965
88;async;10;0.00322675;0.00202511;0.00474451
88;inner;10;0.0290784;0.0283429;0.0306646
88;wait;10;6.03767e-05;2.6864e-05;0.000178427
88;boundary;10;0.00798538;0.00770337;0.00832723
88;calc iter;10;0.0403518;0.0396159;0.0413486
88;calc total;1;0.421015;0.421015;0.421015
88;total;1;5.55253;5.55253;5.55253
17;initialize;1;4.84919;4.84919;4.84919
17;async;10;0.00247589;0.00134982;0.00392043
17;inner;10;0.0282168;0.0265977;0.0315765
17;wait;10;7.19257e-05;2.8838e-05;0.000166858
17;boundary;10;0.0100711;0.00803912;0.0111047
17;calc iter;10;0.0408372;0.0400282;0.0417911
17;calc total;1;0.421008;0.421008;0.421008
17;total;1;5.85034;5.85034;5.85034
65;initialize;1;4.65493;4.65493;4.65493
65;async;10;0.00213801;0.00135618;0.00348846
65;inner;10;0.0287935;0.0275032;0.0312551
65;wait;10;8.08007e-05;4.3884e-05;0.000206645
65;boundary;10;0.0100568;0.00844735;0.0110788
65;calc iter;10;0.0410704;0.0402244;0.0422995
65;calc total;1;0.421014;0.421014;0.421014
65;total;1;5.6528;5.6528;5.6528
89;initialize;1;4.55962;4.55962;4.55962
89;async;10;0.00285548;0.00132116;0.00469178
89;inner;10;0.0290792;0.0280922;0.0308895
89;wait;10;7.03426e-05;3.5635e-05;0.000177666
89;boundary;10;0.0082822;0.00782532;0.00890311
89;calc iter;10;0.0402883;0.0394234;0.0415479
89;calc total;1;0.421017;0.421017;0.421017
89;total;1;5.55254;5.55254;5.55254
18;initialize;1;4.84918;4.84918;4.84918
18;async;10;0.00473829;0.00198917;0.00856263
18;inner;10;0.0283912;0.0268901;0.0311139
18;wait;10;5.13817e-05;2.5314e-05;0.000149812
18;boundary;10;0.00827062;0.00782841;0.00850232
18;calc iter;10;0.0414527;0.0399546;0.044407
18;calc total;1;0.421007;0.421007;0.421007
18;total;1;5.85034;5.85034;5.85034
66;initialize;1;4.65489;4.65489;4.65489
66;async;10;0.00467121;0.00256109;0.0101847
66;inner;10;0.0289876;0.027692;0.0312171
66;wait;10;4.46243e-05;2.2703e-05;0.000157221
66;boundary;10;0.00798249;0.00705435;0.00846472
66;calc iter;10;0.0416874;0.0399396;0.0462791
66;calc total;1;0.421013;0.421013;0.421013
66;total;1;5.65279;5.65279;5.65279
90;initialize;1;4.54757;4.54757;4.54757
90;async;10;0.00329012;0.00148308;0.00652654
90;inner;10;0.0287158;0.0278955;0.0304825
90;wait;10;6.49298e-05;3.0446e-05;0.000209318
90;boundary;10;0.00818325;0.00766303;0.00883354
90;calc iter;10;0.0402555;0.0393253;0.0424284
90;calc total;1;0.421017;0.421017;0.421017
90;total;1;5.54045;5.54045;5.54045
19;initialize;1;4.84917;4.84917;4.84917
19;async;10;0.00539858;0.0023522;0.0104514
19;inner;10;0.0282894;0.0266865;0.0314508
19;wait;10;4.21509e-05;2.2928e-05;0.000132336
19;boundary;10;0.00799158;0.00679515;0.00865634
19;calc iter;10;0.0417229;0.039956;0.0464561
19;calc total;1;0.421007;0.421007;0.421007
19;total;1;5.85034;5.85034;5.85034
67;initialize;1;4.65492;4.65492;4.65492
67;async;10;0.0033417;0.00258511;0.0079301
67;inner;10;0.0299483;0.0288115;0.0322492
67;wait;10;4.45415e-05;2.4879e-05;0.000128867
67;boundary;10;0.00846228;0.00677716;0.00977765
67;calc iter;10;0.0417982;0.038956;0.046958
67;calc total;1;0.421013;0.421013;0.421013
67;total;1;5.6528;5.6528;5.6528
91;initialize;1;4.55631;4.55631;4.55631
91;async;10;0.0038057;0.00187992;0.00671369
91;inner;10;0.0288158;0.0277684;0.0305733
91;wait;10;5.40347e-05;2.5785e-05;0.000155619
91;boundary;10;0.00771961;0.00745464;0.00802305
91;calc iter;10;0.0403964;0.0393795;0.0421764
91;calc total;1;0.421017;0.421017;0.421017
91;total;1;5.54922;5.54922;5.54922
20;initialize;1;4.84917;4.84917;4.84917
20;async;10;0.00442897;0.00208116;0.00933948
20;inner;10;0.0285734;0.0270496;0.0315797
20;wait;10;4.7834e-05;2.4894e-05;0.000138593
20;boundary;10;0.00829924;0.00797801;0.00864484
20;calc iter;10;0.0413508;0.040221;0.0453358
20;calc total;1;0.421019;0.421019;0.421019
20;total;1;5.85034;5.85034;5.85034
68;initialize;1;4.65495;4.65495;4.65495
68;async;10;0.00394891;0.002513;0.00890302
68;inner;10;0.0296007;0.0282792;0.0318181
68;wait;10;4.81454e-05;2.6431e-05;0.000147156
68;boundary;10;0.00803126;0.00740523;0.0084749
68;calc iter;10;0.0416302;0.040286;0.0456882
68;calc total;1;0.421013;0.421013;0.421013
68;total;1;5.65283;5.65283;5.65283
92;initialize;1;4.55569;4.55569;4.55569
92;async;10;0.00347973;0.0020789;0.0052277
92;inner;10;0.028983;0.0281077;0.0308337
92;wait;10;4.95134e-05;2.82e-05;0.000145236
92;boundary;10;0.00779728;0.007519;0.00807067
92;calc iter;10;0.040311;0.0390388;0.0417149
92;calc total;1;0.421017;0.421017;0.421017
92;total;1;5.54857;5.54857;5.54857
21;initialize;1;4.84916;4.84916;4.84916
21;async;10;0.00375123;0.00198479;0.00714119
21;inner;10;0.0285427;0.0269664;0.0313442
21;wait;10;5.685e-05;3.01e-05;0.00015117
21;boundary;10;0.00878113;0.00793105;0.0100814
21;calc iter;10;0.0411332;0.0396185;0.0437027
21;calc total;1;0.421019;0.421019;0.421019
21;total;1;5.85033;5.85033;5.85033
69;initialize;1;4.65491;4.65491;4.65491
69;async;10;0.00379271;0.00238925;0.00817022
69;inner;10;0.0291522;0.0280431;0.0312887
69;wait;10;7.13077e-05;3.1696e-05;0.000217457
69;boundary;10;0.00839212;0.00806858;0.00875956
69;calc iter;10;0.0414096;0.040346;0.0447505
69;calc total;1;0.421014;0.421014;0.421014
69;total;1;5.6528;5.6528;5.6528
93;initialize;1;4.54701;4.54701;4.54701
93;async;10;0.00285818;0.0018727;0.00377543
93;inner;10;0.0290119;0.028104;0.0308042
93;wait;10;5.57882e-05;3.3251e-05;0.000148811
93;boundary;10;0.00821982;0.00748662;0.008983
93;calc iter;10;0.0401467;0.0394674;0.0409465
93;calc total;1;0.421019;0.421019;0.421019
93;total;1;5.53988;5.53988;5.53988
22;initialize;1;4.8492;4.8492;4.8492
22;async;10;0.00347685;0.00253921;0.00491015
22;inner;10;0.0283175;0.0266629;0.0313417
22;wait;10;4.87288e-05;2.4994e-05;0.000120205
22;boundary;10;0.00912434;0.00782065;0.0104984
22;calc iter;10;0.0409686;0.0394182;0.0427777
22;calc total;1;0.421019;0.421019;0.421019
22;total;1;5.85035;5.85035;5.85035
70;initialize;1;4.65497;4.65497;4.65497
70;async;10;0.0032748;0.00250155;0.00455283
70;inner;10;0.0291337;0.0277522;0.0311717
70;wait;10;5.63556e-05;2.7146e-05;0.000162671
70;boundary;10;0.00880741;0.00774789;0.0100487
70;calc iter;10;0.0412733;0.0394721;0.0424693
70;calc total;1;0.421014;0.421014;0.421014
70;total;1;5.65283;5.65283;5.65283
94;initialize;1;4.55966;4.55966;4.55966
94;async;10;0.00258051;0.00164628;0.00348312
94;inner;10;0.0286346;0.027524;0.0308492
94;wait;10;6.41419e-05;3.7665e-05;0.000124312
94;boundary;10;0.00880415;0.00758908;0.00995221
94;calc iter;10;0.0400848;0.0393181;0.0410477
94;calc total;1;0.421017;0.421017;0.421017
94;total;1;5.55254;5.55254;5.55254
23;initialize;1;4.84919;4.84919;4.84919
23;async;10;0.00266844;0.00135865;0.00369224
23;inner;10;0.0284164;0.0265202;0.0313562
23;wait;10;7.54756e-05;4.3217e-05;0.000253788
23;boundary;10;0.00968647;0.00818563;0.0110525
23;calc iter;10;0.0408485;0.0397278;0.0418024
23;calc total;1;0.421021;0.421021;0.421021
23;total;1;5.85034;5.85034;5.85034
71;initialize;1;4.65496;4.65496;4.65496
71;async;10;0.00241542;0.00138453;0.00302528
71;inner;10;0.028781;0.0276559;0.0311484
71;wait;10;9.08288e-05;4.7237e-05;0.000274339
71;boundary;10;0.00980972;0.00855365;0.0112482
71;calc iter;10;0.0410983;0.0400105;0.0416458
71;calc total;1;0.421015;0.421015;0.421015
71;total;1;5.65283;5.65283;5.65283
95;initialize;1;4.55958;4.55958;4.55958
95;async;10;0.00253373;0.00125247;0.00364718
95;inner;10;0.0279476;0.0267975;0.0300306
95;wait;10;8.4624e-05;4.705e-05;0.000251638
95;boundary;10;0.00947921;0.00817071;0.0107015
95;calc iter;10;0.0400464;0.0393152;0.0412099
95;calc total;1;0.421021;0.421021;0.421021
95;total;1;5.55248;5.55248;5.55248
105;initialize;1;4.61421;4.61421;4.61421
105;async;10;0.00307354;0.00165004;0.00432195
105;inner;10;0.0300737;0.0293144;0.0314232
105;wait;10;5.7045e-05;2.7718e-05;0.000160043
105;boundary;10;0.00812112;0.00778175;0.00857957
105;calc iter;10;0.0413264;0.0398953;0.0423245
105;calc total;1;0.421016;0.421016;0.421016
105;total;1;5.60715;5.60715;5.60715
106;initialize;1;4.61874;4.61874;4.61874
106;async;10;0.0026777;0.00165472;0.0034721
106;inner;10;0.0302105;0.0292432;0.0315611
106;wait;10;5.04351e-05;2.6892e-05;0.000129234
106;boundary;10;0.00828676;0.00771966;0.00904373
106;calc iter;10;0.0412268;0.0400129;0.0432212
106;calc total;1;0.421016;0.421016;0.421016
106;total;1;5.61165;5.61165;5.61165
107;initialize;1;4.61171;4.61171;4.61171
107;async;10;0.0019537;0.00110581;0.0038521
107;inner;10;0.0303788;0.0291921;0.0317767
107;wait;10;6.30068e-05;3.8528e-05;0.000175758
107;boundary;10;0.00873094;0.00770832;0.00983759
107;calc iter;10;0.0411279;0.0398262;0.0424908
107;calc total;1;0.421017;0.421017;0.421017
107;total;1;5.60463;5.60463;5.60463
108;initialize;1;4.61506;4.61506;4.61506
108;async;10;0.00387109;0.00179191;0.00861268
108;inner;10;0.0293738;0.0286675;0.0312014
108;wait;10;5.7782e-05;2.3995e-05;0.000180591
108;boundary;10;0.00833172;0.00730657;0.00941128
108;calc iter;10;0.041636;0.0405;0.0455628
108;calc total;1;0.421014;0.421014;0.421014
108;total;1;5.60797;5.60797;5.60797
109;initialize;1;4.61154;4.61154;4.61154
109;async;10;0.00413672;0.00281725;0.00928405
109;inner;10;0.0293294;0.0282531;0.0314795
109;wait;10;4.76194e-05;2.4033e-05;0.000148986
109;boundary;10;0.00816698;0.00713062;0.008572
109;calc iter;10;0.041682;0.0392113;0.0462646
109;calc total;1;0.421015;0.421015;0.421015
109;total;1;5.60448;5.60448;5.60448
110;initialize;1;4.6112;4.6112;4.6112
110;async;10;0.00390148;0.00318504;0.00569349
110;inner;10;0.0296101;0.0287752;0.0313254
110;wait;10;4.89922e-05;2.6731e-05;0.000143792
110;boundary;10;0.00801792;0.00756875;0.00820708
110;calc iter;10;0.0415801;0.0404572;0.0431818
110;calc total;1;0.421015;0.421015;0.421015
110;total;1;5.60414;5.60414;5.60414
111;initialize;1;4.61153;4.61153;4.61153
111;async;10;0.00314024;0.00220375;0.00440985
111;inner;10;0.0294916;0.028415;0.0315588
111;wait;10;6.24714e-05;3.4054e-05;0.00014927
111;boundary;10;0.00866736;0.00806836;0.00967558
111;calc iter;10;0.041363;0.0405354;0.0426025
111;calc total;1;0.421016;0.421016;0.421016
111;total;1;5.60447;5.60447;5.60447
112;initialize;1;4.61161;4.61161;4.61161
112;async;10;0.00297644;0.00221262;0.00373202
112;inner;10;0.0292241;0.0282191;0.0312873
112;wait;10;6.92665e-05;3.8331e-05;0.000199589
112;boundary;10;0.00900496;0.00777433;0.0101514
112;calc iter;10;0.041276;0.0401578;0.0423313
112;calc total;1;0.421014;0.421014;0.421014
112;total;1;5.60453;5.60453;5.60453
113;initialize;1;4.61126;4.61126;4.61126
113;async;10;0.00208625;0.00118315;0.00338052
113;inner;10;0.0289491;0.0278175;0.0313449
113;wait;10;8.90027e-05;4.7983e-05;0.000221999
113;boundary;10;0.01001;0.00838829;0.0110605
113;calc iter;10;0.0411359;0.0405666;0.0418924
113;calc total;1;0.421016;0.421016;0.421016
113;total;1;5.60417;5.60417;5.60417
114;initialize;1;4.61875;4.61875;4.61875
114;async;10;0.00404783;0.00203836;0.00863311
114;inner;10;0.029449;0.028465;0.0314183
114;wait;10;5.10127e-05;2.2908e-05;0.000167055
114;boundary;10;0.00814163;0.00708827;0.00856953
114;calc iter;10;0.041691;0.0394077;0.0455643
114;calc total;1;0.421014;0.421014;0.421014
114;total;1;5.61169;5.61169;5.61169
115;initialize;1;4.61875;4.61875;4.61875
115;async;10;0.00419874;0.00288877;0.00878207
115;inner;10;0.0291131;0.0280962;0.0315391
115;wait;10;4.23219e-05;2.263e-05;0.000134686
115;boundary;10;0.00838245;0.0068192;0.00895516
115;calc iter;10;0.0417384;0.0393282;0.0461154
115;calc total;1;0.421015;0.421015;0.421015
115;total;1;5.61169;5.61169;5.61169
116;initialize;1;4.61293;4.61293;4.61293
116;async;10;0.00410476;0.00309316;0.00763829
116;inner;10;0.0294143;0.0284667;0.0312608
116;wait;10;4.798e-05;2.8417e-05;0.000131591
116;boundary;10;0.00801108;0.00752437;0.0084394
116;calc iter;10;0.0415793;0.0401617;0.0444356
116;calc total;1;0.421014;0.421014;0.421014
116;total;1;5.60585;5.60585;5.60585
117;initialize;1;4.61879;4.61879;4.61879
117;async;10;0.00353177;0.00267559;0.00542859
117;inner;10;0.029628;0.0287805;0.0314679
117;wait;10;5.22834e-05;3.1303e-05;0.000135971
117;boundary;10;0.00821818;0.00780159;0.00845285
117;calc iter;10;0.0414319;0.0404303;0.0426526
117;calc total;1;0.421016;0.421016;0.421016
117;total;1;5.61169;5.61169;5.61169
118;initialize;1;4.61875;4.61875;4.61875
118;async;10;0.0028064;0.00189417;0.00378142
118;inner;10;0.0296423;0.0287129;0.0313947
118;wait;10;5.75174e-05;2.728e-05;0.000147125
118;boundary;10;0.00874906;0.00783357;0.00955569
118;calc iter;10;0.0412565;0.0399383;0.0434643
118;calc total;1;0.421017;0.421017;0.421017
118;total;1;5.61169;5.61169;5.61169
119;initialize;1;4.61106;4.61106;4.61106
119;async;10;0.00231478;0.00121714;0.00348453
119;inner;10;0.0295688;0.0283101;0.0315174
119;wait;10;6.1988e-05;2.7945e-05;0.000169392
119;boundary;10;0.00926857;0.00788507;0.0106228
119;calc iter;10;0.0412151;0.040208;0.0422692
119;calc total;1;0.421018;0.421018;0.421018
119;total;1;5.60396;5.60396;5.60396
144;initialize;1;4.59049;4.59049;4.59049
144;async;10;0.00287539;0.00149868;0.00455667
144;inner;10;0.030597;0.0301241;0.0317708
144;wait;10;4.94956e-05;2.2645e-05;0.000119753
144;boundary;10;0.00790398;0.00755584;0.00847552
144;calc iter;10;0.0414272;0.0404198;0.0426834
144;calc total;1;0.421023;0.421023;0.421023
144;total;1;5.59156;5.59156;5.59156
168;initialize;1;4.61552;4.61552;4.61552
168;async;10;0.00360879;0.00167874;0.00924171
168;inner;10;0.0294041;0.0281237;0.0317894
168;wait;10;5.14372e-05;2.2327e-05;0.000149973
168;boundary;10;0.00826967;0.0072555;0.00869211
168;calc iter;10;0.0413353;0.0401726;0.0465164
168;calc total;1;0.421028;0.421028;0.421028
168;total;1;5.617;5.617;5.617
128;initialize;1;4.58541;4.58541;4.58541
128;async;10;0.00398908;0.00243923;0.00587024
128;inner;10;0.0287922;0.027813;0.0315888
128;wait;10;5.19056e-05;3.1957e-05;0.000141667
128;boundary;10;0.00834854;0.00798762;0.0089268
128;calc iter;10;0.0411832;0.0401393;0.042299
128;calc total;1;0.421009;0.421009;0.421009
128;total;1;5.58668;5.58668;5.58668
192;initialize;1;4.53723;4.53723;4.53723
192;async;10;0.00236438;0.0016619;0.00332059
192;inner;10;0.0304309;0.0301075;0.0317474
192;wait;10;5.57007e-05;3.2841e-05;0.00011448
192;boundary;10;0.00831582;0.00791044;0.00869193
192;calc iter;10;0.0411681;0.040552;0.0418806
192;calc total;1;0.421012;0.421012;0.421012
192;total;1;5.53702;5.53702;5.53702
145;initialize;1;4.59024;4.59024;4.59024
145;async;10;0.0032461;0.00178521;0.00427349
145;inner;10;0.0303427;0.0297365;0.0316648
145;wait;10;4.29656e-05;2.0876e-05;0.000150161
145;boundary;10;0.0078225;0.00748058;0.00801611
145;calc iter;10;0.0414557;0.0401315;0.0422515
145;calc total;1;0.421024;0.421024;0.421024
145;total;1;5.59131;5.59131;5.59131
169;initialize;1;4.61552;4.61552;4.61552
169;async;10;0.00392273;0.00212601;0.00811896
169;inner;10;0.0290235;0.0277548;0.0314493
169;wait;10;4.85555e-05;2.2794e-05;0.000183971
169;boundary;10;0.00840502;0.00693488;0.00931699
169;calc iter;10;0.0414014;0.0396868;0.0461768
169;calc total;1;0.421028;0.421028;0.421028
169;total;1;5.61699;5.61699;5.61699
129;initialize;1;4.5854;4.5854;4.5854
129;async;10;0.00315574;0.00233839;0.00474026
129;inner;10;0.028681;0.0274982;0.031766
129;wait;10;5.70299e-05;3.6103e-05;0.000134138
129;boundary;10;0.00906239;0.00793937;0.0100141
129;calc iter;10;0.0409574;0.0394767;0.0425334
129;calc total;1;0.42101;0.42101;0.42101
129;total;1;5.58667;5.58667;5.58667
193;initialize;1;4.52995;4.52995;4.52995
193;async;10;0.00279086;0.00176879;0.00395983
193;inner;10;0.0306075;0.0302657;0.0318608
193;wait;10;4.68619e-05;2.8943e-05;0.00012028
193;boundary;10;0.00783211;0.00769617;0.00800091
193;calc iter;10;0.0412789;0.0399678;0.0422159
193;calc total;1;0.421012;0.421012;0.421012
193;total;1;5.52972;5.52972;5.52972
146;initialize;1;4.59049;4.59049;4.59049
146;async;10;0.00282286;0.00194943;0.00378116
146;inner;10;0.0306409;0.0302274;0.0319672
146;wait;10;4.0759e-05;2.2874e-05;0.000102447
146;boundary;10;0.00784829;0.00769955;0.0079474
146;calc iter;10;0.041354;0.0403573;0.0426225
146;calc total;1;0.421024;0.421024;0.421024
146;total;1;5.59152;5.59152;5.59152
170;initialize;1;4.61555;4.61555;4.61555
170;async;10;0.00316715;0.00256903;0.00518208
170;inner;10;0.029996;0.0289435;0.0322027
170;wait;10;4.58202e-05;2.4679e-05;0.000122595
170;boundary;10;0.00816007;0.00708184;0.00859305
170;calc iter;10;0.0413704;0.0395067;0.0431391
170;calc total;1;0.421028;0.421028;0.421028
170;total;1;5.61702;5.61702;5.61702
130;initialize;1;4.5854;4.5854;4.5854
130;async;10;0.00226772;0.00164545;0.00290227
130;inner;10;0.0286858;0.027117;0.0317299
130;wait;10;7.13454e-05;4.3904e-05;0.000169981
130;boundary;10;0.00981945;0.00797612;0.0113029
130;calc iter;10;0.0408454;0.0395005;0.0419733
130;calc total;1;0.421011;0.421011;0.421011
130;total;1;5.58667;5.58667;5.58667
194;initialize;1;4.53725;4.53725;4.53725
194;async;10;0.00214946;0.00154417;0.00324986
194;inner;10;0.0308622;0.0303852;0.0325544
194;wait;10;4.8998e-05;2.4309e-05;0.000106929
194;boundary;10;0.00809851;0.00769382;0.0086298
194;calc iter;10;0.0411604;0.0401362;0.0432328
194;calc total;1;0.421013;0.421013;0.421013
194;total;1;5.53702;5.53702;5.53702
147;initialize;1;4.59023;4.59023;4.59023
147;async;10;0.00232296;0.00156213;0.00342696
147;inner;10;0.0305146;0.0298395;0.0319914
147;wait;10;5.42104e-05;3.6072e-05;0.000114125
147;boundary;10;0.00829688;0.0077851;0.00893514
147;calc iter;10;0.0411898;0.0401355;0.0422903
147;calc total;1;0.421025;0.421025;0.421025
147;total;1;5.59128;5.59128;5.59128
171;initialize;1;4.6155;4.6155;4.6155
171;async;10;0.00339974;0.00208066;0.00550193
171;inner;10;0.0297746;0.0286785;0.0318994
171;wait;10;4.50494e-05;2.5498e-05;0.000128338
171;boundary;10;0.0080213;0.00749006;0.00835319
171;calc iter;10;0.0412419;0.040059;0.04291
171;calc total;1;0.421029;0.421029;0.421029
171;total;1;5.61695;5.61695;5.61695
131;initialize;1;4.58072;4.58072;4.58072
131;async;10;0.00170027;0.00125266;0.00245976
131;inner;10;0.028671;0.0272548;0.0321596
131;wait;10;7.54753e-05;4.6604e-05;0.000172816
131;boundary;10;0.0103231;0.00804748;0.0116525
131;calc iter;10;0.0407708;0.0396158;0.0417191
131;calc total;1;0.421012;0.421012;0.421012
131;total;1;5.582;5.582;5.582
195;initialize;1;4.53752;4.53752;4.53752
195;async;10;0.00258065;0.00192017;0.00362004
195;inner;10;0.0307216;0.030309;0.0319516
195;wait;10;4.73716e-05;2.5172e-05;0.000117542
195;boundary;10;0.00787854;0.00774301;0.0079983
195;calc iter;10;0.0412296;0.0402937;0.0422139
195;calc total;1;0.421014;0.421014;0.421014
195;total;1;5.5373;5.5373;5.5373
148;initialize;1;4.59047;4.59047;4.59047
148;async;10;0.00254555;0.00150822;0.00372779
148;inner;10;0.0307291;0.0300918;0.0318568
148;wait;10;4.71776e-05;2.3402e-05;0.000126278
148;boundary;10;0.00791838;0.00763943;0.00827665
148;calc iter;10;0.0412415;0.04007;0.0420229
148;calc total;1;0.421024;0.421024;0.421024
148;total;1;5.59151;5.59151;5.59151
172;initialize;1;4.61542;4.61542;4.61542
172;async;10;0.00294065;0.00186806;0.00421982
172;inner;10;0.0295787;0.0283901;0.0316459
172;wait;10;5.90617e-05;3.6131e-05;0.000143373
172;boundary;10;0.00845286;0.00774607;0.00944048
172;calc iter;10;0.0410327;0.0397863;0.0424893
172;calc total;1;0.421029;0.421029;0.421029
172;total;1;5.6169;5.6169;5.6169
132;initialize;1;4.57533;4.57533;4.57533
132;async;10;0.00380824;0.00189452;0.00611305
132;inner;10;0.0290789;0.027962;0.0311926
132;wait;10;4.60993e-05;2.2477e-05;0.000166421
132;boundary;10;0.0079268;0.00700284;0.00834074
132;calc iter;10;0.0408618;0.0400028;0.0424409
132;calc total;1;0.42101;0.42101;0.42101
132;total;1;5.5766;5.5766;5.5766
196;initialize;1;4.53725;4.53725;4.53725
196;async;10;0.00309878;0.0018028;0.0043916
196;inner;10;0.0304336;0.0299235;0.0317439
196;wait;10;4.89979e-05;2.1878e-05;0.000150663
196;boundary;10;0.00779969;0.00750569;0.00837848
196;calc iter;10;0.0413826;0.0403842;0.0422989
196;calc total;1;0.421012;0.421012;0.421012
196;total;1;5.53703;5.53703;5.53703
149;initialize;1;4.5905;4.5905;4.5905
149;async;10;0.00182853;0.000908546;0.00340458
149;inner;10;0.0308012;0.0298132;0.0332532
149;wait;10;4.98788e-05;3.2695e-05;9.2107e-05
149;boundary;10;0.00844283;0.00768499;0.00940327
149;calc iter;10;0.0411234;0.0397191;0.0426979
149;calc total;1;0.421026;0.421026;0.421026
149;total;1;5.59156;5.59156;5.59156
173;initialize;1;4.61554;4.61554;4.61554
173;async;10;0.00174355;0.000853572;0.00269973
173;inner;10;0.0299269;0.028206;0.0330339
173;wait;10;5.95229e-05;3.965e-05;0.000155354
173;boundary;10;0.00918773;0.00780243;0.0107177
173;calc iter;10;0.040919;0.0392561;0.0426955
173;calc total;1;0.42103;0.42103;0.42103
173;total;1;5.617;5.617;5.617
133;initialize;1;4.57086;4.57086;4.57086
133;async;10;0.00373506;0.00242398;0.00523563
133;inner;10;0.0289581;0.0279326;0.031267
133;wait;10;4.6447e-05;2.4776e-05;0.000143861
133;boundary;10;0.00818742;0.00637277;0.0090987
133;calc iter;10;0.0409284;0.0388843;0.0425089
133;calc total;1;0.42101;0.42101;0.42101
133;total;1;5.57213;5.57213;5.57213
197;initialize;1;4.53726;4.53726;4.53726
197;async;10;0.00224051;0.00112423;0.00353766
197;inner;10;0.0303862;0.0294748;0.0315107
197;wait;10;7.83525e-05;3.3335e-05;0.000249866
197;boundary;10;0.00846088;0.00788193;0.00977754
197;calc iter;10;0.0411672;0.0404338;0.0422227
197;calc total;1;0.421013;0.421013;0.421013
197;total;1;5.53703;5.53703;5.53703
150;initialize;1;4.59052;4.59052;4.59052
150;async;10;0.00282342;0.00156821;0.00604108
150;inner;10;0.0304939;0.0299897;0.0317489
150;wait;10;6.05338e-05;2.3052e-05;0.000196451
150;boundary;10;0.00806008;0.00743563;0.00879929
150;calc iter;10;0.0414393;0.0399024;0.044183
150;calc total;1;0.421024;0.421024;0.421024
150;total;1;5.59156;5.59156;5.59156
174;initialize;1;4.6157;4.6157;4.6157
174;async;10;0.00304187;0.00163892;0.00559416
174;inner;10;0.0299556;0.028985;0.0318472
174;wait;10;5.30545e-05;2.6877e-05;0.000149528
174;boundary;10;0.00803798;0.00787321;0.00831048
174;calc iter;10;0.0410897;0.0403243;0.042857
174;calc total;1;0.421029;0.421029;0.421029
174;total;1;5.61717;5.61717;5.61717
134;initialize;1;4.57977;4.57977;4.57977
134;async;10;0.00378692;0.00207816;0.00456882
134;inner;10;0.0289807;0.0281897;0.0312771
134;wait;10;4.93821e-05;2.495e-05;0.00018216
134;boundary;10;0.00805023;0.00699165;0.0084565
134;calc iter;10;0.0408685;0.0394069;0.0421639
134;calc total;1;0.42101;0.42101;0.42101
134;total;1;5.58104;5.58104;5.58104
198;initialize;1;4.53744;4.53744;4.53744
198;async;10;0.002532;0.00155681;0.0032948
198;inner;10;0.030713;0.0302939;0.0318314
198;wait;10;5.92879e-05;2.6699e-05;0.000159445
198;boundary;10;0.00797941;0.00763554;0.00873675
198;calc iter;10;0.0412849;0.0403664;0.0419656
198;calc total;1;0.421012;0.421012;0.421012
198;total;1;5.53723;5.53723;5.53723
151;initialize;1;4.58772;4.58772;4.58772
151;async;10;0.0028987;0.00162634;0.00553686
151;inner;10;0.0305049;0.0298351;0.0317511
151;wait;10;4.70645e-05;2.1535e-05;0.000139107
151;boundary;10;0.00805252;0.00778348;0.00847367
151;calc iter;10;0.0415043;0.0402078;0.0439674
151;calc total;1;0.421024;0.421024;0.421024
151;total;1;5.58876;5.58876;5.58876
175;initialize;1;4.61556;4.61556;4.61556
175;async;10;0.00345777;0.00218094;0.00479079
175;inner;10;0.0296673;0.0285268;0.0315935
175;wait;10;4.96457e-05;2.4169e-05;0.000168754
175;boundary;10;0.00797712;0.00764932;0.00840608
175;calc iter;10;0.0411532;0.0399869;0.0420838
175;calc total;1;0.42103;0.42103;0.42103
175;total;1;5.61703;5.61703;5.61703
135;initialize;1;4.58538;4.58538;4.58538
135;async;10;0.00339103;0.00250251;0.00424618
135;inner;10;0.0293042;0.0284493;0.0311743
135;wait;10;4.82511e-05;2.3536e-05;0.000154388
135;boundary;10;0.00795389;0.00763215;0.00813258
135;calc iter;10;0.0406987;0.0396379;0.0419484
135;calc total;1;0.42101;0.42101;0.42101
135;total;1;5.58664;5.58664;5.58664
199;initialize;1;4.53726;4.53726;4.53726
199;async;10;0.00264471;0.00167931;0.00370439
199;inner;10;0.0308876;0.0304743;0.0319625
199;wait;10;4.68635e-05;2.3018e-05;0.00013969
199;boundary;10;0.00773115;0.00759434;0.0078758
199;calc iter;10;0.0413117;0.0402163;0.0422259
199;calc total;1;0.421012;0.421012;0.421012
199;total;1;5.53702;5.53702;5.53702
152;initialize;1;4.59046;4.59046;4.59046
152;async;10;0.00282485;0.00177975;0.00422259
152;inner;10;0.0306622;0.0300618;0.031831
152;wait;10;4.79109e-05;2.4105e-05;0.000134035
152;boundary;10;0.00782151;0.00768779;0.00811598
152;calc iter;10;0.0413578;0.0402983;0.0425451
152;calc total;1;0.421023;0.421023;0.421023
152;total;1;5.59153;5.59153;5.59153
176;initialize;1;4.6155;4.6155;4.6155
176;async;10;0.00272668;0.00236256;0.0038842
176;inner;10;0.0304046;0.029485;0.0323663
176;wait;10;4.44509e-05;2.3615e-05;0.00012031
176;boundary;10;0.00802818;0.00761369;0.00823866
176;calc iter;10;0.0412055;0.0402021;0.0432371
176;calc total;1;0.421028;0.421028;0.421028
176;total;1;5.61698;5.61698;5.61698
136;initialize;1;4.57168;4.57168;4.57168
136;async;10;0.00296007;0.00198563;0.00441413
136;inner;10;0.0292616;0.0284274;0.0310459
136;wait;10;6.32003e-05;3.0337e-05;0.000189609
136;boundary;10;0.00822074;0.00775298;0.0088488
136;calc iter;10;0.0405069;0.0397776;0.0414741
136;calc total;1;0.421009;0.421009;0.421009
136;total;1;5.57294;5.57294;5.57294
200;initialize;1;4.53723;4.53723;4.53723
200;async;10;0.00282231;0.00191179;0.00511331
200;inner;10;0.0304929;0.0299839;0.031856
200;wait;10;4.99322e-05;2.3068e-05;0.000144204
200;boundary;10;0.00784789;0.00771066;0.00802885
200;calc iter;10;0.0412146;0.0401829;0.0430653
200;calc total;1;0.421011;0.421011;0.421011
200;total;1;5.53702;5.53702;5.53702
153;initialize;1;4.59006;4.59006;4.59006
153;async;10;0.00250707;0.00155312;0.00334951
153;inner;10;0.0307035;0.0301061;0.0318648
153;wait;10;5.35991e-05;3.4256e-05;0.000134889
153;boundary;10;0.00800045;0.0077388;0.00828151
153;calc iter;10;0.0412658;0.0401745;0.0426234
153;calc total;1;0.421024;0.421024;0.421024
153;total;1;5.5911;5.5911;5.5911
177;initialize;1;4.61552;4.61552;4.61552
177;async;10;0.00285134;0.00215851;0.00376234
177;inner;10;0.0296695;0.0286017;0.0316355
177;wait;10;5.62608e-05;2.7488e-05;0.000163852
177;boundary;10;0.00844777;0.00784556;0.00909957
177;calc iter;10;0.041026;0.040155;0.0425328
177;calc total;1;0.421029;0.421029;0.421029
177;total;1;5.61698;5.61698;5.61698
137;initialize;1;4.57244;4.57244;4.57244
137;async;10;0.00224379;0.00127248;0.00357898
137;inner;10;0.0298136;0.0286932;0.0316053
137;wait;10;5.77272e-05;3.0716e-05;0.000142092
137;boundary;10;0.00839559;0.00789514;0.0093077
137;calc iter;10;0.040512;0.0397346;0.0414575
137;calc total;1;0.421011;0.421011;0.421011
137;total;1;5.57369;5.57369;5.57369
201;initialize;1;4.53766;4.53766;4.53766
201;async;10;0.00293147;0.00229629;0.00401141
201;inner;10;0.0307121;0.030214;0.0319505
201;wait;10;4.52292e-05;2.3349e-05;0.000139273
201;boundary;10;0.0077348;0.00748509;0.00795857
201;calc iter;10;0.0414249;0.0409571;0.0423875
201;calc total;1;0.421013;0.421013;0.421013
201;total;1;5.53745;5.53745;5.53745
154;initialize;1;4.59032;4.59032;4.59032
154;async;10;0.00267411;0.00161163;0.00380613
154;inner;10;0.030919;0.0303664;0.0321434
154;wait;10;4.82306e-05;2.3047e-05;0.000161541
154;boundary;10;0.00778695;0.00753386;0.00802086
154;calc iter;10;0.0414297;0.0403995;0.0425374
154;calc total;1;0.421023;0.421023;0.421023
154;total;1;5.59138;5.59138;5.59138
178;initialize;1;4.61551;4.61551;4.61551
178;async;10;0.00213878;0.00147851;0.0027081
178;inner;10;0.0294533;0.0284358;0.0318296
178;wait;10;6.66731e-05;4.1798e-05;0.000140255
178;boundary;10;0.00921074;0.00783737;0.010203
178;calc iter;10;0.0408706;0.0398164;0.0426086
178;calc total;1;0.42103;0.42103;0.42103
178;total;1;5.61698;5.61698;5.61698
138;initialize;1;4.57314;4.57314;4.57314
138;async;10;0.00320317;0.00146843;0.00578676
138;inner;10;0.0292167;0.0284066;0.030806
138;wait;10;6.90089e-05;2.8253e-05;0.000251989
138;boundary;10;0.008044;0.00780257;0.00843947
138;calc iter;10;0.040534;0.039696;0.0421933
138;calc total;1;0.42101;0.42101;0.42101
138;total;1;5.57441;5.57441;5.57441
202;initialize;1;4.53722;4.53722;4.53722
202;async;10;0.00332098;0.002205;0.0042609
202;inner;10;0.0303918;0.0299284;0.0319107
202;wait;10;4.35519e-05;2.256e-05;0.000144383
202;boundary;10;0.00775181;0.00737431;0.00791311
202;calc iter;10;0.0415094;0.0409643;0.0421812
202;calc total;1;0.421012;0.421012;0.421012
202;total;1;5.53702;5.53702;5.53702
155;initialize;1;4.59049;4.59049;4.59049
155;async;10;0.00211425;0.00139783;0.00316115
155;inner;10;0.0308814;0.0303943;0.0322048
155;wait;10;5.9265e-05;3.2593e-05;0.000163684
155;boundary;10;0.00816112;0.00783789;0.00853647
155;calc iter;10;0.0412173;0.0408094;0.0419019
155;calc total;1;0.421025;0.421025;0.421025
155;total;1;5.59155;5.59155;5.59155
179;initialize;1;4.61552;4.61552;4.61552
179;async;10;0.00146384;0.00104543;0.00189244
179;inner;10;0.0294071;0.0283089;0.0319724
179;wait;10;7.14165e-05;4.8455e-05;0.00018964
179;boundary;10;0.00985433;0.00811047;0.011048
179;calc iter;10;0.0407977;0.0396259;0.0417296
179;calc total;1;0.421032;0.421032;0.421032
179;total;1;5.617;5.617;5.617
139;initialize;1;4.56916;4.56916;4.56916
139;async;10;0.00370363;0.0018795;0.00592934
139;inner;10;0.0291888;0.0281665;0.0309271
139;wait;10;5.55999e-05;2.8006e-05;0.000180483
139;boundary;10;0.00772798;0.00742075;0.0079408
139;calc iter;10;0.0406772;0.0399099;0.0418805
139;calc total;1;0.42101;0.42101;0.42101
139;total;1;5.5704;5.5704;5.5704
203;initialize;1;4.53264;4.53264;4.53264
203;async;10;0.00238968;0.00136641;0.00327139
203;inner;10;0.0310192;0.0305243;0.032032
203;wait;10;5.61958e-05;2.3149e-05;0.000181142
203;boundary;10;0.00786955;0.00759179;0.00841919
203;calc iter;10;0.0413357;0.040666;0.0418653
203;calc total;1;0.421013;0.421013;0.421013
203;total;1;5.53243;5.53243;5.53243
156;initialize;1;4.59014;4.59014;4.59014
156;async;10;0.00346237;0.00169907;0.00754559
156;inner;10;0.0295988;0.0284825;0.0313487
156;wait;10;6.7582e-05;2.6883e-05;0.000185934
156;boundary;10;0.00821691;0.00762681;0.00970148
156;calc iter;10;0.0413468;0.0404233;0.0445635
156;calc total;1;0.421024;0.421024;0.421024
156;total;1;5.5912;5.5912;5.5912
180;initialize;1;4.61554;4.61554;4.61554
180;async;10;0.00353225;0.00163382;0.00453137
180;inner;10;0.0293581;0.0287664;0.0311991
180;wait;10;4.95772e-05;2.2699e-05;0.000168085
180;boundary;10;0.00787983;0.00736192;0.0081119
180;calc iter;10;0.0408214;0.0398353;0.0415225
180;calc total;1;0.421028;0.421028;0.421028
180;total;1;5.617;5.617;5.617
140;initialize;1;4.56863;4.56863;4.56863
140;async;10;0.00298853;0.0015805;0.00389101
140;inner;10;0.0298301;0.0289135;0.0316295
140;wait;10;5.07233e-05;2.863e-05;0.000134414
140;boundary;10;0.00776941;0.00755779;0.00795494
140;calc iter;10;0.04064;0.0396243;0.0414802
140;calc total;1;0.421009;0.421009;0.421009
140;total;1;5.56989;5.56989;5.56989
204;initialize;1;4.53725;4.53725;4.53725
204;async;10;0.00218346;0.00135967;0.00313987
204;inner;10;0.0303396;0.0295325;0.0315065
204;wait;10;7.56484e-05;4.5549e-05;0.000174007
204;boundary;10;0.00854871;0.00785579;0.00945676
204;calc iter;10;0.041149;0.0401976;0.0418427
204;calc total;1;0.421012;0.421012;0.421012
204;total;1;5.53702;5.53702;5.53702
157;initialize;1;4.59019;4.59019;4.59019
157;async;10;0.00400932;0.00219136;0.00842567
157;inner;10;0.0296294;0.0288585;0.0311444
157;wait;10;5.3981e-05;2.3708e-05;0.000159906
157;boundary;10;0.00777521;0.00739258;0.00800805
157;calc iter;10;0.0414693;0.0406081;0.0451756
157;calc total;1;0.421025;0.421025;0.421025
157;total;1;5.59124;5.59124;5.59124
181;initialize;1;4.6155;4.6155;4.6155
181;async;10;0.00336439;0.00201685;0.00417072
181;inner;10;0.0294081;0.0288061;0.0312391
181;wait;10;4.95802e-05;2.4512e-05;0.000179107
181;boundary;10;0.00807185;0.00704133;0.00830418
181;calc iter;10;0.0408955;0.0393964;0.0420544
181;calc total;1;0.421029;0.421029;0.421029
181;total;1;5.61697;5.61697;5.61697
141;initialize;1;4.56999;4.56999;4.56999
141;async;10;0.00266474;0.00159287;0.00338771
141;inner;10;0.0291575;0.028269;0.0311149
141;wait;10;6.34702e-05;3.7449e-05;0.00015551
141;boundary;10;0.00849519;0.00770532;0.00916769
141;calc iter;10;0.0403823;0.0395795;0.0411961
141;calc total;1;0.421011;0.421011;0.421011
141;total;1;5.57125;5.57125;5.57125
205;initialize;1;4.53737;4.53737;4.53737
205;async;10;0.00260416;0.00196761;0.00387773
205;inner;10;0.0305939;0.0301496;0.0316341
205;wait;10;5.81048e-05;3.3861e-05;0.000139835
205;boundary;10;0.00793044;0.00776117;0.0081554
205;calc iter;10;0.0411879;0.0404412;0.0423587
205;calc total;1;0.421013;0.421013;0.421013
205;total;1;5.53716;5.53716;5.53716
158;initialize;1;4.59039;4.59039;4.59039
158;async;10;0.00363459;0.00183839;0.00483101
158;inner;10;0.029546;0.0288315;0.0311986
158;wait;10;5.78893e-05;3.1315e-05;0.000152695
158;boundary;10;0.00800944;0.00782224;0.0082245
158;calc iter;10;0.0412491;0.0402126;0.0419719
158;calc total;1;0.421024;0.421024;0.421024
158;total;1;5.59145;5.59145;5.59145
182;initialize;1;4.61551;4.61551;4.61551
182;async;10;0.0033269;0.0024574;0.0037864
182;inner;10;0.0293114;0.028613;0.0314
182;wait;10;4.54778e-05;2.4051e-05;0.000154195
182;boundary;10;0.00827039;0.00667708;0.00864229
182;calc iter;10;0.0409556;0.0392063;0.0422781
182;calc total;1;0.421029;0.421029;0.421029
182;total;1;5.61697;5.61697;5.61697
142;initialize;1;4.57904;4.57904;4.57904
142;async;10;0.00213349;0.00138586;0.00275606
142;inner;10;0.0288636;0.027842;0.0310519
142;wait;10;6.6731e-05;4.5642e-05;0.000142683
142;boundary;10;0.00923783;0.00779257;0.010339
142;calc iter;10;0.0403027;0.0393106;0.0410567
142;calc total;1;0.421011;0.421011;0.421011
142;total;1;5.58028;5.58028;5.58028
206;initialize;1;4.53728;4.53728;4.53728
206;async;10;0.00299776;0.00228679;0.00420029
206;inner;10;0.0305923;0.0300927;0.0317332
206;wait;10;4.8347e-05;2.3858e-05;0.000143586
206;boundary;10;0.00776283;0.00753804;0.00795014
206;calc iter;10;0.0414026;0.0408232;0.0421168
206;calc total;1;0.421012;0.421012;0.421012
206;total;1;5.53707;5.53707;5.53707
159;initialize;1;4.59048;4.59048;4.59048
159;async;10;0.00380773;0.00225482;0.00497557
159;inner;10;0.0294588;0.0287324;0.0310238
159;wait;10;5.42127e-05;2.7416e-05;0.000169416
159;boundary;10;0.00802927;0.00765051;0.0084606
159;calc iter;10;0.0413512;0.0407826;0.0419554
159;calc total;1;0.421025;0.421025;0.421025
159;total;1;5.59154;5.59154;5.59154
183;initialize;1;4.61562;4.61562;4.61562
183;async;10;0.00350959;0.00256299;0.00427975
183;inner;10;0.0293388;0.0287511;0.0311626
183;wait;10;4.76461e-05;2.5485e-05;0.000145959
183;boundary;10;0.00789019;0.0074684;0.0080506
183;calc iter;10;0.0407875;0.0400249;0.0419251
183;calc total;1;0.421029;0.421029;0.421029
183;total;1;5.61708;5.61708;5.61708
143;initialize;1;4.58181;4.58181;4.58181
143;async;10;0.00146383;0.000883244;0.00247737
143;inner;10;0.0294764;0.0281205;0.031758
143;wait;10;6.46087e-05;2.9978e-05;0.000143487
143;boundary;10;0.00932277;0.00781936;0.0108005
143;calc iter;10;0.0403289;0.0394745;0.0414079
143;calc total;1;0.421014;0.421014;0.421014
143;total;1;5.58304;5.58304;5.58304
207;initialize;1;4.5344;4.5344;4.5344
207;async;10;0.00320787;0.00252159;0.00376371
207;inner;10;0.0303959;0.0299066;0.0319647
207;wait;10;4.38803e-05;2.2024e-05;0.00013435
207;boundary;10;0.00784015;0.00738504;0.00810525
207;calc iter;10;0.0414893;0.040993;0.042728
207;calc total;1;0.421013;0.421013;0.421013
207;total;1;5.53417;5.53417;5.53417
160;initialize;1;4.59029;4.59029;4.59029
160;async;10;0.00395667;0.00223376;0.00455306
160;inner;10;0.0297734;0.0290949;0.0312759
160;wait;10;4.78994e-05;2.4005e-05;0.00016204
160;boundary;10;0.00769538;0.00732875;0.00785988
160;calc iter;10;0.0414749;0.0408244;0.0420153
160;calc total;1;0.421024;0.421024;0.421024
160;total;1;5.59135;5.59135;5.59135
184;initialize;1;4.61557;4.61557;4.61557
184;async;10;0.00281901;0.00178648;0.00361644
184;inner;10;0.0296948;0.0291557;0.0312452
184;wait;10;5.4625e-05;2.7953e-05;0.000174719
184;boundary;10;0.00802199;0.00774379;0.00823145
184;calc iter;10;0.0405919;0.0394933;0.0417202
184;calc total;1;0.421029;0.421029;0.421029
184;total;1;5.61703;5.61703;5.61703
208;initialize;1;4.53388;4.53388;4.53388
208;async;10;0.00282042;0.00251281;0.00318179
208;inner;10;0.0308203;0.0303513;0.0320519
208;wait;10;4.18675e-05;2.1917e-05;0.000132318
208;boundary;10;0.00784382;0.00706043;0.00814839
208;calc iter;10;0.0415277;0.0404573;0.0428597
208;calc total;1;0.421013;0.421013;0.421013
208;total;1;5.53367;5.53367;5.53367
161;initialize;1;4.59052;4.59052;4.59052
161;async;10;0.00294165;0.0013883;0.00369893
161;inner;10;0.0297839;0.0288311;0.0314345
161;wait;10;7.11201e-05;3.9704e-05;0.000200861
161;boundary;10;0.00841711;0.00791009;0.00908251
161;calc iter;10;0.0412152;0.0405261;0.0417322
161;calc total;1;0.421025;0.421025;0.421025
161;total;1;5.59155;5.59155;5.59155
185;initialize;1;4.61551;4.61551;4.61551
185;async;10;0.00221013;0.00129941;0.00330859
185;inner;10;0.02977;0.0291954;0.0313345
185;wait;10;6.9485e-05;3.7778e-05;0.000205023
185;boundary;10;0.00846656;0.00778286;0.00899386
185;calc iter;10;0.0405172;0.0395958;0.0410233
185;calc total;1;0.421031;0.421031;0.421031
185;total;1;5.61698;5.61698;5.61698
162;initialize;1;4.59043;4.59043;4.59043
162;async;10;0.00405874;0.00178696;0.00815476
162;inner;10;0.0294786;0.0286357;0.0308921
162;wait;10;6.31463e-05;2.1845e-05;0.000251531
162;boundary;10;0.00783722;0.00733805;0.00877857
162;calc iter;10;0.041439;0.0403726;0.0445509
162;calc total;1;0.421025;0.421025;0.421025
162;total;1;5.59149;5.59149;5.59149
186;initialize;1;4.61552;4.61552;4.61552
186;async;10;0.00298754;0.0014462;0.00432861
186;inner;10;0.0291885;0.0287019;0.0308134
186;wait;10;5.95341e-05;3.2052e-05;0.00018461
186;boundary;10;0.00825697;0.0079858;0.00859073
186;calc iter;10;0.0404938;0.0398123;0.0412535
186;calc total;1;0.421031;0.421031;0.421031
186;total;1;5.61699;5.61699;5.61699
187;initialize;1;4.61551;4.61551;4.61551
187;async;10;0.00325822;0.0018353;0.00421283
187;inner;10;0.029555;0.0290173;0.0310792
187;wait;10;6.03233e-05;2.6675e-05;0.00018363
187;boundary;10;0.00776817;0.00755297;0.00797948
187;calc iter;10;0.0406429;0.0398423;0.0413621
187;calc total;1;0.421031;0.421031;0.421031
187;total;1;5.61697;5.61697;5.61697
188;initialize;1;4.61552;4.61552;4.61552
188;async;10;0.00348356;0.00179679;0.00440378
188;inner;10;0.0294524;0.0288753;0.0312772
188;wait;10;4.74972e-05;2.7791e-05;0.000130313
188;boundary;10;0.00771257;0.00747336;0.00779181
188;calc iter;10;0.0406973;0.0401711;0.0413585
188;calc total;1;0.421029;0.421029;0.421029
188;total;1;5.61699;5.61699;5.61699
189;initialize;1;4.61553;4.61553;4.61553
189;async;10;0.00281805;0.00177334;0.00357747
189;inner;10;0.0296092;0.0290083;0.0312945
189;wait;10;5.7717e-05;3.3902e-05;0.000145134
189;boundary;10;0.00804717;0.00767338;0.00830865
189;calc iter;10;0.0405333;0.0397526;0.0413308
189;calc total;1;0.421031;0.421031;0.421031
189;total;1;5.61699;5.61699;5.61699
190;initialize;1;4.61553;4.61553;4.61553
190;async;10;0.00199446;0.00123049;0.00263512
190;inner;10;0.0294186;0.028585;0.0314723
190;wait;10;6.57318e-05;3.6963e-05;0.000137154
190;boundary;10;0.00888473;0.007664;0.00969151
190;calc iter;10;0.040365;0.0393349;0.0415803
190;calc total;1;0.421031;0.421031;0.421031
190;total;1;5.61698;5.61698;5.61698
191;initialize;1;4.61554;4.61554;4.61554
191;async;10;0.00195403;0.00126543;0.00255071
191;inner;10;0.0281327;0.0271999;0.0304136
191;wait;10;9.02912e-05;5.293e-05;0.000257205
191;boundary;10;0.0100721;0.0082744;0.0111635
191;calc iter;10;0.040251;0.0394257;0.04084
191;calc total;1;0.421033;0.421033;0.421033
191;total;1;5.61701;5.61701;5.61701
163;initialize;1;4.59039;4.59039;4.59039
163;async;10;0.00459277;0.00211872;0.00849627
163;inner;10;0.0290508;0.0279088;0.0309924
163;wait;10;4.95755e-05;2.3072e-05;0.000150557
163;boundary;10;0.00776688;0.00735493;0.00795406
163;calc iter;10;0.0414618;0.0402539;0.0447905
163;calc total;1;0.421024;0.421024;0.421024
163;total;1;5.59142;5.59142;5.59142
164;initialize;1;4.59048;4.59048;4.59048
164;async;10;0.00399998;0.00227813;0.00614395
164;inner;10;0.0296302;0.0288457;0.0313262
164;wait;10;4.77586e-05;2.2768e-05;0.000163726
164;boundary;10;0.0077263;0.00746881;0.00793283
164;calc iter;10;0.0414058;0.0405323;0.0427736
164;calc total;1;0.421024;0.421024;0.421024
164;total;1;5.59153;5.59153;5.59153
165;initialize;1;4.5905;4.5905;4.5905
165;async;10;0.00331169;0.00222186;0.00515634
165;inner;10;0.0295504;0.0287029;0.0311257
165;wait;10;5.68604e-05;3.1446e-05;0.000137207
165;boundary;10;0.00826523;0.00767863;0.00885607
165;calc iter;10;0.0411854;0.0398783;0.0425239
165;calc total;1;0.421026;0.421026;0.421026
165;total;1;5.59154;5.59154;5.59154
166;initialize;1;4.59063;4.59063;4.59063
166;async;10;0.00305074;0.00227061;0.00342754
166;inner;10;0.02948;0.0284992;0.0311723
166;wait;10;6.4875e-05;3.4168e-05;0.000157988
166;boundary;10;0.00855584;0.00770659;0.00943254
166;calc iter;10;0.0411525;0.0407344;0.0416011
166;calc total;1;0.421026;0.421026;0.421026
166;total;1;5.59167;5.59167;5.59167
167;initialize;1;4.59051;4.59051;4.59051
167;async;10;0.00239316;0.00137773;0.00290576
167;inner;10;0.0293784;0.0283635;0.0313251
167;wait;10;7.72871e-05;3.8455e-05;0.000233614
167;boundary;10;0.0091903;0.00769104;0.0106075
167;calc iter;10;0.0410407;0.0405841;0.0416467
167;calc total;1;0.421028;0.421028;0.421028
167;total;1;5.59155;5.59155;5.59155
209;initialize;1;4.53726;4.53726;4.53726
209;async;10;0.00277085;0.00135599;0.00338891
209;inner;10;0.0309195;0.0305305;0.0316824
209;wait;10;4.96262e-05;2.1807e-05;0.000210509
209;boundary;10;0.00766727;0.00741938;0.00804209
209;calc iter;10;0.0414085;0.0411743;0.0418858
209;calc total;1;0.421014;0.421014;0.421014
209;total;1;5.53704;5.53704;5.53704
216;initialize;1;4.59182;4.59182;4.59182
216;async;10;0.00349862;0.00175816;0.00658593
216;inner;10;0.0295953;0.0291287;0.0313594
216;wait;10;4.84646e-05;2.2439e-05;0.000143362
216;boundary;10;0.00790058;0.00740466;0.00828719
216;calc iter;10;0.0410442;0.0401528;0.0434476
216;calc total;1;0.421015;0.421015;0.421015
216;total;1;5.5906;5.5906;5.5906
210;initialize;1;4.53737;4.53737;4.53737
210;async;10;0.00256905;0.00178646;0.00432423
210;inner;10;0.0303486;0.029795;0.0312888
210;wait;10;6.7958e-05;2.7376e-05;0.000174523
210;boundary;10;0.0081648;0.00771375;0.00885445
210;calc iter;10;0.0411517;0.0404938;0.0426925
210;calc total;1;0.421015;0.421015;0.421015
210;total;1;5.53716;5.53716;5.53716
211;initialize;1;4.53726;4.53726;4.53726
211;async;10;0.00283482;0.00201514;0.00407859
211;inner;10;0.030556;0.0300119;0.0314567
211;wait;10;5.67347e-05;2.5085e-05;0.000185472
211;boundary;10;0.0077907;0.0076777;0.00793002
211;calc iter;10;0.0412393;0.0403819;0.0420253
211;calc total;1;0.421016;0.421016;0.421016
211;total;1;5.53704;5.53704;5.53704
212;initialize;1;4.53735;4.53735;4.53735
212;async;10;0.00255849;0.00170929;0.00394094
212;inner;10;0.03066;0.030278;0.0317284
212;wait;10;5.4635e-05;2.7722e-05;0.000144123
212;boundary;10;0.00790717;0.00774597;0.0082343
212;calc iter;10;0.0411815;0.0400495;0.0423513
212;calc total;1;0.421015;0.421015;0.421015
212;total;1;5.53712;5.53712;5.53712
213;initialize;1;4.5312;4.5312;4.5312
213;async;10;0.00261289;0.0017253;0.00354264
213;inner;10;0.0305399;0.0301951;0.0316149
213;wait;10;5.97817e-05;2.6851e-05;0.000154289
213;boundary;10;0.00801335;0.00773902;0.00826054
213;calc iter;10;0.0412273;0.0402451;0.0420813
213;calc total;1;0.421015;0.421015;0.421015
213;total;1;5.53096;5.53096;5.53096
214;initialize;1;4.53209;4.53209;4.53209
214;async;10;0.00276759;0.00198587;0.00395902
214;inner;10;0.0306244;0.0302675;0.0316277
214;wait;10;5.8788e-05;3.0202e-05;0.000161707
214;boundary;10;0.00784921;0.00773177;0.00803639
214;calc iter;10;0.0413011;0.0404865;0.0422625
214;calc total;1;0.421015;0.421015;0.421015
214;total;1;5.53188;5.53188;5.53188
215;initialize;1;4.53727;4.53727;4.53727
215;async;10;0.0018438;0.00116932;0.00251217
215;inner;10;0.0310085;0.030603;0.0320323
215;wait;10;7.02666e-05;4.0419e-05;0.000166447
215;boundary;10;0.00826218;0.00787225;0.00851611
215;calc iter;10;0.0411861;0.0403794;0.0416085
215;calc total;1;0.421017;0.421017;0.421017
215;total;1;5.53705;5.53705;5.53705
217;initialize;1;4.57464;4.57464;4.57464
217;async;10;0.00388367;0.0022397;0.00528375
217;inner;10;0.0294038;0.0287238;0.0314019
217;wait;10;4.47169e-05;2.4269e-05;0.00013479
217;boundary;10;0.0078159;0.00717706;0.00821839
217;calc iter;10;0.0411495;0.039989;0.0421923
217;calc total;1;0.421016;0.421016;0.421016
217;total;1;5.57341;5.57341;5.57341
218;initialize;1;4.58502;4.58502;4.58502
218;async;10;0.00397252;0.00260285;0.00568592
218;inner;10;0.0292602;0.0288912;0.0312256
218;wait;10;4.48961e-05;2.3781e-05;0.000154492
218;boundary;10;0.00781954;0.00732719;0.00802377
218;calc iter;10;0.0410995;0.0400663;0.0432553
218;calc total;1;0.421015;0.421015;0.421015
218;total;1;5.58378;5.58378;5.58378
219;initialize;1;4.58833;4.58833;4.58833
219;async;10;0.00339981;0.00232736;0.00495614
219;inner;10;0.0296674;0.0292591;0.0312755
219;wait;10;4.96456e-05;2.5567e-05;0.000145442
219;boundary;10;0.00781953;0.00769569;0.00792029
219;calc iter;10;0.0409378;0.0403368;0.0420481
219;calc total;1;0.421016;0.421016;0.421016
219;total;1;5.58711;5.58711;5.58711
220;initialize;1;4.57816;4.57816;4.57816
220;async;10;0.00328407;0.00191234;0.0054203
220;inner;10;0.0295261;0.0291173;0.0312775
220;wait;10;5.25289e-05;2.4944e-05;0.000142403
220;boundary;10;0.00800797;0.00768804;0.00843309
220;calc iter;10;0.0408721;0.0398336;0.042515
220;calc total;1;0.421015;0.421015;0.421015
220;total;1;5.57692;5.57692;5.57692
221;initialize;1;4.58121;4.58121;4.58121
221;async;10;0.00276382;0.00141982;0.00340248
221;inner;10;0.0296308;0.0290382;0.031201
221;wait;10;6.8159e-05;2.9058e-05;0.000201072
221;boundary;10;0.00834974;0.00799973;0.00897143
221;calc iter;10;0.0408137;0.0404478;0.0413157
221;calc total;1;0.421017;0.421017;0.421017
221;total;1;5.57999;5.57999;5.57999
222;initialize;1;4.57762;4.57762;4.57762
222;async;10;0.00310491;0.00162734;0.00433334
222;inner;10;0.0294986;0.0288467;0.0311776
222;wait;10;5.38504e-05;2.3894e-05;0.000147636
222;boundary;10;0.0081546;0.00767182;0.00893117
222;calc iter;10;0.0408131;0.039362;0.0418118
222;calc total;1;0.421016;0.421016;0.421016
222;total;1;5.57639;5.57639;5.57639
223;initialize;1;4.58651;4.58651;4.58651
223;async;10;0.00313133;0.0016483;0.00399384
223;inner;10;0.0298497;0.0291748;0.0318983
223;wait;10;4.69374e-05;2.7072e-05;0.000120894
223;boundary;10;0.00788789;0.00764607;0.0082384
223;calc iter;10;0.0409172;0.0393237;0.0430358
223;calc total;1;0.421017;0.421017;0.421017
223;total;1;5.58527;5.58527;5.58527
240;initialize;1;4.60193;4.60193;4.60193
240;async;10;0.00217141;0.00159205;0.00326398
240;inner;10;0.0302792;0.0294752;0.0315343
240;wait;10;5.45809e-05;2.8605e-05;0.000113039
240;boundary;10;0.00843777;0.00796619;0.00893906
240;calc iter;10;0.0409445;0.0402776;0.0416929
240;calc total;1;0.421017;0.421017;0.421017
240;total;1;5.60308;5.60308;5.60308
224;initialize;1;4.58529;4.58529;4.58529
224;async;10;0.00371648;0.00217481;0.00464008
224;inner;10;0.0295768;0.0291452;0.0313833
224;wait;10;4.68685e-05;2.4832e-05;0.000158112
224;boundary;10;0.00774352;0.00732315;0.00784495
224;calc iter;10;0.0410851;0.0403993;0.0418871
224;calc total;1;0.421016;0.421016;0.421016
224;total;1;5.58407;5.58407;5.58407
225;initialize;1;4.57415;4.57415;4.57415
225;async;10;0.00299971;0.00227385;0.00366924
225;inner;10;0.0297706;0.0293822;0.0314812
225;wait;10;5.65773e-05;3.3861e-05;0.000142031
225;boundary;10;0.00803709;0.00777936;0.00824886
225;calc iter;10;0.0408654;0.040144;0.0417955
225;calc total;1;0.421017;0.421017;0.421017
225;total;1;5.57293;5.57293;5.57293
226;initialize;1;4.58636;4.58636;4.58636
226;async;10;0.00249141;0.00167005;0.00328153
226;inner;10;0.0294262;0.0288821;0.0313871
226;wait;10;6.5415e-05;4.1459e-05;0.00013441
226;boundary;10;0.00873606;0.00780397;0.00939027
226;calc iter;10;0.0407206;0.0396555;0.0420992
226;calc total;1;0.421018;0.421018;0.421018
226;total;1;5.58514;5.58514;5.58514
227;initialize;1;4.59183;4.59183;4.59183
227;async;10;0.00176798;0.00132201;0.00245926
227;inner;10;0.0295221;0.0288156;0.0315313
227;wait;10;6.44052e-05;2.8097e-05;0.000180388
227;boundary;10;0.00929935;0.00800118;0.0101211
227;calc iter;10;0.0406548;0.0398504;0.0411652
227;calc total;1;0.421021;0.421021;0.421021
227;total;1;5.59061;5.59061;5.59061
228;initialize;1;4.59187;4.59187;4.59187
228;async;10;0.00355497;0.00170282;0.00431904
228;inner;10;0.029317;0.028652;0.0310961
228;wait;10;4.95091e-05;2.2816e-05;0.000176017
228;boundary;10;0.00787088;0.00744085;0.00809465
228;calc iter;10;0.0407938;0.040065;0.0412793
228;calc total;1;0.421016;0.421016;0.421016
228;total;1;5.59063;5.59063;5.59063
229;initialize;1;4.57604;4.57604;4.57604
229;async;10;0.00395289;0.00211309;0.00436623
229;inner;10;0.0289695;0.028172;0.0310539
229;wait;10;4.60371e-05;2.356e-05;0.000146467
229;boundary;10;0.0079342;0.00688353;0.00814309
229;calc iter;10;0.0409041;0.0394102;0.0422038
229;calc total;1;0.421016;0.421016;0.421016
229;total;1;5.57481;5.57481;5.57481
230;initialize;1;4.59188;4.59188;4.59188
230;async;10;0.00299627;0.00251877;0.00327806
230;inner;10;0.029708;0.0290332;0.0318275
230;wait;10;4.34168e-05;2.3367e-05;0.000136519
230;boundary;10;0.00821589;0.00639325;0.00861106
230;calc iter;10;0.0409649;0.0385019;0.0426617
230;calc total;1;0.421016;0.421016;0.421016
230;total;1;5.59064;5.59064;5.59064
231;initialize;1;4.57877;4.57877;4.57877
231;async;10;0.00361026;0.00206775;0.00414065
231;inner;10;0.0293297;0.0286327;0.0311936
231;wait;10;4.65894e-05;2.4168e-05;0.000151788
231;boundary;10;0.00785822;0.00726825;0.00807479
231;calc iter;10;0.040846;0.0400139;0.0414908
231;calc total;1;0.421017;0.421017;0.421017
231;total;1;5.57753;5.57753;5.57753
288;initialize;1;4.58705;4.58705;4.58705
288;async;10;0.00190696;0.00127961;0.00285386
288;inner;10;0.0308433;0.0302099;0.0319958
288;wait;10;5.27219e-05;2.2682e-05;0.00010475
288;boundary;10;0.00823099;0.00780432;0.00922707
288;calc iter;10;0.0410356;0.0404727;0.0420012
288;calc total;1;0.421011;0.421011;0.421011
288;total;1;5.58869;5.58869;5.58869
289;initialize;1;4.58705;4.58705;4.58705
289;async;10;0.00196663;0.00131811;0.00332987
289;inner;10;0.0309629;0.0303574;0.0319786
289;wait;10;5.11355e-05;3.2597e-05;0.000107655
289;boundary;10;0.00806368;0.00780339;0.00887126
289;calc iter;10;0.0410455;0.0403026;0.0423516
289;calc total;1;0.421011;0.421011;0.421011
289;total;1;5.58869;5.58869;5.58869
290;initialize;1;4.58716;4.58716;4.58716
290;async;10;0.00206901;0.00126329;0.00386929
290;inner;10;0.0311267;0.0305587;0.0319911
290;wait;10;4.85701e-05;2.3941e-05;0.000141712
290;boundary;10;0.00784414;0.00769808;0.0082741
290;calc iter;10;0.0410899;0.0401403;0.0425187
290;calc total;1;0.421011;0.421011;0.421011
290;total;1;5.5888;5.5888;5.5888
291;initialize;1;4.58706;4.58706;4.58706
291;async;10;0.0022505;0.00147305;0.00449657
291;inner;10;0.0310727;0.030532;0.0321081
291;wait;10;4.58003e-05;2.434e-05;0.000104336
291;boundary;10;0.00779912;0.00758623;0.00803198
291;calc iter;10;0.0411692;0.0401917;0.0429592
291;calc total;1;0.421012;0.421012;0.421012
291;total;1;5.58868;5.58868;5.58868
292;initialize;1;4.58719;4.58719;4.58719
292;async;10;0.00264048;0.00193436;0.00518911
292;inner;10;0.0306363;0.0300689;0.0315726
292;wait;10;5.72124e-05;2.4498e-05;0.000178973
292;boundary;10;0.00782645;0.00756236;0.00806339
292;calc iter;10;0.041162;0.040367;0.0432966
292;calc total;1;0.421011;0.421011;0.421011
292;total;1;5.5888;5.5888;5.5888
293;initialize;1;4.58706;4.58706;4.58706
293;async;10;0.00205258;0.00109085;0.00380782
293;inner;10;0.0310178;0.0304433;0.0317411
293;wait;10;6.30855e-05;3.4819e-05;0.000173843
293;boundary;10;0.00791353;0.00764572;0.00830108
293;calc iter;10;0.0410481;0.0399;0.0422693
293;calc total;1;0.421012;0.421012;0.421012
293;total;1;5.58869;5.58869;5.58869
294;initialize;1;4.58704;4.58704;4.58704
294;async;10;0.00193199;0.00160823;0.00306286
294;inner;10;0.0307396;0.0301837;0.0318276
294;wait;10;6.31797e-05;3.7904e-05;0.000152566
294;boundary;10;0.00825075;0.00783797;0.00891611
294;calc iter;10;0.0409871;0.0403617;0.0418695
294;calc total;1;0.421012;0.421012;0.421012
294;total;1;5.58869;5.58869;5.58869
295;initialize;1;4.58704;4.58704;4.58704
295;async;10;0.00217779;0.00174714;0.00375606
295;inner;10;0.0309873;0.0304271;0.0318612
295;wait;10;5.50537e-05;3.2253e-05;0.000126162
295;boundary;10;0.00784136;0.0076738;0.00826644
295;calc iter;10;0.0410628;0.0402869;0.0423121
295;calc total;1;0.421012;0.421012;0.421012
295;total;1;5.58868;5.58868;5.58868
296;initialize;1;4.58705;4.58705;4.58705
296;async;10;0.00232602;0.00176492;0.004028
296;inner;10;0.0309542;0.0305378;0.0320459
296;wait;10;4.79518e-05;2.6997e-05;0.000144169
296;boundary;10;0.00783598;0.00767085;0.00811468
296;calc iter;10;0.0411656;0.0402277;0.0426984
296;calc total;1;0.421011;0.421011;0.421011
296;total;1;5.58869;5.58869;5.58869
297;initialize;1;4.58709;4.58709;4.58709
297;async;10;0.00251702;0.00162507;0.00421257
297;inner;10;0.0308621;0.0303714;0.0319942
297;wait;10;4.56358e-05;2.3237e-05;0.000137692
297;boundary;10;0.00778856;0.00757474;0.00796193
297;calc iter;10;0.0412147;0.0404005;0.0425584
297;calc total;1;0.421011;0.421011;0.421011
297;total;1;5.58873;5.58873;5.58873
298;initialize;1;4.5871;4.5871;4.5871
298;async;10;0.00249808;0.00190378;0.00433435
298;inner;10;0.0307623;0.0301354;0.0318071
298;wait;10;5.0591e-05;2.3998e-05;0.000165759
298;boundary;10;0.00788091;0.00756202;0.00803407
298;calc iter;10;0.0411932;0.0405173;0.0428211
298;calc total;1;0.421011;0.421011;0.421011
298;total;1;5.58873;5.58873;5.58873
299;initialize;1;4.58706;4.58706;4.58706
299;async;10;0.00180132;0.000970395;0.00298121
299;inner;10;0.0314107;0.0306211;0.0329494
299;wait;10;4.74811e-05;2.7408e-05;0.000144957
299;boundary;10;0.00785066;0.0077405;0.00809136
299;calc iter;10;0.0411113;0.0401305;0.0424281
299;calc total;1;0.421013;0.421013;0.421013
299;total;1;5.5887;5.5887;5.5887
300;initialize;1;4.58713;4.58713;4.58713
300;async;10;0.00170897;0.00119774;0.00268129
300;inner;10;0.0302751;0.0295293;0.0319173
300;wait;10;8.22597e-05;3.5711e-05;0.000245434
300;boundary;10;0.00897893;0.00787426;0.0101956
300;calc iter;10;0.0410468;0.0401293;0.0421692
300;calc total;1;0.421013;0.421013;0.421013
300;total;1;5.58874;5.58874;5.58874
301;initialize;1;4.58705;4.58705;4.58705
301;async;10;0.00230634;0.00152129;0.00385639
301;inner;10;0.0301832;0.0293327;0.0316373
301;wait;10;6.32441e-05;4.0695e-05;0.000136001
301;boundary;10;0.00855396;0.00790575;0.00972121
301;calc iter;10;0.0411083;0.0400713;0.0423854
301;calc total;1;0.421013;0.421013;0.421013
301;total;1;5.58869;5.58869;5.58869
312;initialize;1;4.52598;4.52598;4.52598
312;async;10;0.00294464;0.00149254;0.00417706
312;inner;10;0.0299887;0.0291953;0.0312966
312;wait;10;5.05762e-05;2.4169e-05;0.00013063
312;boundary;10;0.007957;0.00750105;0.00904152
312;calc iter;10;0.0409421;0.0397792;0.042123
312;calc total;1;0.421016;0.421016;0.421016
312;total;1;5.52705;5.52705;5.52705
241;initialize;1;4.60204;4.60204;4.60204
241;async;10;0.00253348;0.00166418;0.00468528
241;inner;10;0.0304697;0.0299431;0.031597
241;wait;10;5.59764e-05;2.6595e-05;0.000140825
241;boundary;10;0.00795784;0.00776579;0.00829399
241;calc iter;10;0.0410183;0.0402253;0.0424736
241;calc total;1;0.421018;0.421018;0.421018
241;total;1;5.60314;5.60314;5.60314
313;initialize;1;4.52585;4.52585;4.52585
313;async;10;0.00325068;0.00201849;0.00400388
313;inner;10;0.0298797;0.0296545;0.0311884
313;wait;10;4.87155e-05;2.4115e-05;0.000140681
313;boundary;10;0.00777355;0.00744542;0.00797221
313;calc iter;10;0.040954;0.0400721;0.0415675
313;calc total;1;0.421017;0.421017;0.421017
313;total;1;5.5269;5.5269;5.5269
264;initialize;1;4.642;4.642;4.642
264;async;10;0.00325027;0.00199562;0.00509365
264;inner;10;0.0299236;0.0292542;0.0313928
264;wait;10;4.37134e-05;2.1803e-05;0.000149227
264;boundary;10;0.00795901;0.00735752;0.0082264
264;calc iter;10;0.0411793;0.0398899;0.0428352
264;calc total;1;0.421009;0.421009;0.421009
264;total;1;5.63641;5.63641;5.63641
336;initialize;1;4.6302;4.6302;4.6302
336;async;10;0.00240044;0.00114428;0.00339053
336;inner;10;0.0303577;0.029646;0.0316911
336;wait;10;3.75269e-05;2.2076e-05;5.5303e-05
336;boundary;10;0.00794477;0.00761486;0.00842455
336;calc iter;10;0.0407418;0.0400153;0.041516
336;calc total;1;0.421014;0.421014;0.421014
336;total;1;5.63144;5.63144;5.63144
360;initialize;1;4.5882;4.5882;4.5882
360;async;10;0.00286099;0.00161109;0.00401549
360;inner;10;0.0299799;0.0296241;0.0309256
360;wait;10;5.11592e-05;2.4618e-05;0.000146805
360;boundary;10;0.00770856;0.00745299;0.00788085
360;calc iter;10;0.040602;0.039281;0.0415354
360;calc total;1;0.421019;0.421019;0.421019
360;total;1;5.58002;5.58002;5.58002
242;initialize;1;4.60181;4.60181;4.60181
242;async;10;0.00273482;0.00157651;0.00537578
242;inner;10;0.0304218;0.0296856;0.0315787
242;wait;10;4.33003e-05;2.2567e-05;0.000116579
242;boundary;10;0.00781761;0.0077081;0.00798077
242;calc iter;10;0.0410189;0.0400814;0.0430208
242;calc total;1;0.421017;0.421017;0.421017
242;total;1;5.60291;5.60291;5.60291
314;initialize;1;4.52598;4.52598;4.52598
314;async;10;0.00325785;0.00250406;0.00477261
314;inner;10;0.0298535;0.0293752;0.0311463
314;wait;10;4.32057e-05;2.3445e-05;0.000138308
314;boundary;10;0.00781106;0.00746821;0.00796355
314;calc iter;10;0.0409671;0.0400331;0.0420345
314;calc total;1;0.421016;0.421016;0.421016
314;total;1;5.52702;5.52702;5.52702
265;initialize;1;4.64225;4.64225;4.64225
265;async;10;0.00321598;0.00249049;0.00502584
265;inner;10;0.0299515;0.0293865;0.0317416
265;wait;10;4.03795e-05;2.3165e-05;0.000118502
265;boundary;10;0.00800091;0.00725526;0.00838737
265;calc iter;10;0.04121;0.0398213;0.043045
265;calc total;1;0.42101;0.42101;0.42101
265;total;1;5.63662;5.63662;5.63662
337;initialize;1;4.63014;4.63014;4.63014
337;async;10;0.00290307;0.0018573;0.00396578
337;inner;10;0.0300594;0.0296019;0.0307451
337;wait;10;5.79578e-05;3.4381e-05;0.000132736
337;boundary;10;0.00775764;0.00753419;0.00842854
337;calc iter;10;0.0407791;0.0402026;0.0416465
337;calc total;1;0.421015;0.421015;0.421015
337;total;1;5.63136;5.63136;5.63136
361;initialize;1;4.57562;4.57562;4.57562
361;async;10;0.00295208;0.00160278;0.00401384
361;inner;10;0.030028;0.0296277;0.0309807
361;wait;10;4.144e-05;2.1758e-05;0.000108723
361;boundary;10;0.00761679;0.00735951;0.00783562
361;calc iter;10;0.04064;0.0394426;0.0414226
361;calc total;1;0.421019;0.421019;0.421019
361;total;1;5.5674;5.5674;5.5674
243;initialize;1;4.6018;4.6018;4.6018
243;async;10;0.00261947;0.00189454;0.00384839
243;inner;10;0.0305737;0.0301205;0.0316145
243;wait;10;5.16008e-05;2.3979e-05;0.000138032
243;boundary;10;0.0078379;0.00762863;0.00812622
243;calc iter;10;0.041084;0.0404537;0.0420395
243;calc total;1;0.421017;0.421017;0.421017
243;total;1;5.60291;5.60291;5.60291
315;initialize;1;4.52599;4.52599;4.52599
315;async;10;0.0031651;0.00243747;0.00502273
315;inner;10;0.0299587;0.0295457;0.0314854
315;wait;10;4.6236e-05;2.3257e-05;0.000153307
315;boundary;10;0.00786722;0.00739199;0.008021
315;calc iter;10;0.0410386;0.0404028;0.0430476
315;calc total;1;0.421017;0.421017;0.421017
315;total;1;5.52704;5.52704;5.52704
266;initialize;1;4.64206;4.64206;4.64206
266;async;10;0.00308522;0.00280502;0.00372483
266;inner;10;0.0299357;0.0294644;0.0318151
266;wait;10;4.52863e-05;2.3631e-05;0.00014314
266;boundary;10;0.00810194;0.00735719;0.00875325
266;calc iter;10;0.0411695;0.0398523;0.0444392
266;calc total;1;0.421009;0.421009;0.421009
266;total;1;5.63645;5.63645;5.63645
338;initialize;1;4.63019;4.63019;4.63019
338;async;10;0.00278644;0.00177869;0.00466808
338;inner;10;0.0303169;0.0298526;0.0310492
338;wait;10;4.26103e-05;2.3846e-05;0.000106738
338;boundary;10;0.00764301;0.0075437;0.00798824
338;calc iter;10;0.0407906;0.0400875;0.042476
338;calc total;1;0.421015;0.421015;0.421015
338;total;1;5.63141;5.63141;5.63141
362;initialize;1;4.5883;4.5883;4.5883
362;async;10;0.00302582;0.00149568;0.00406341
362;inner;10;0.0299185;0.0293242;0.0310821
362;wait;10;3.93874e-05;2.3122e-05;0.000102564
362;boundary;10;0.00762994;0.00744594;0.00785863
362;calc iter;10;0.0406154;0.0394323;0.0413692
362;calc total;1;0.421019;0.421019;0.421019
362;total;1;5.58008;5.58008;5.58008
244;initialize;1;4.60181;4.60181;4.60181
244;async;10;0.00269883;0.00211449;0.00508091
244;inner;10;0.0303717;0.0298352;0.0315801
244;wait;10;5.25649e-05;2.3012e-05;0.000118231
244;boundary;10;0.00797765;0.00751593;0.00876381
244;calc iter;10;0.0411025;0.0402753;0.0430652
244;calc total;1;0.421017;0.421017;0.421017
244;total;1;5.60294;5.60294;5.60294
316;initialize;1;4.52615;4.52615;4.52615
316;async;10;0.00333842;0.00253329;0.00381394
316;inner;10;0.0297748;0.0291592;0.0313958
316;wait;10;4.16086e-05;2.2208e-05;0.000123802
316;boundary;10;0.00784227;0.00736399;0.00867635
316;calc iter;10;0.0409988;0.0399289;0.0439279
316;calc total;1;0.421016;0.421016;0.421016
316;total;1;5.52721;5.52721;5.52721
267;initialize;1;4.64186;4.64186;4.64186
267;async;10;0.00301494;0.00251208;0.00381322
267;inner;10;0.0300959;0.0297116;0.0317047
267;wait;10;4.43176e-05;2.5555e-05;0.000117917
267;boundary;10;0.0078992;0.00756228;0.00808459
267;calc iter;10;0.0410558;0.0401881;0.0423526
267;calc total;1;0.42101;0.42101;0.42101
267;total;1;5.63626;5.63626;5.63626
339;initialize;1;4.63023;4.63023;4.63023
339;async;10;0.00299859;0.00181905;0.0054779
339;inner;10;0.0301958;0.0296283;0.0309409
339;wait;10;4.4967e-05;2.4409e-05;0.000104166
339;boundary;10;0.00760691;0.00742937;0.00785601
339;calc iter;10;0.0408475;0.0397214;0.0428452
339;calc total;1;0.421016;0.421016;0.421016
339;total;1;5.63144;5.63144;5.63144
363;initialize;1;4.57807;4.57807;4.57807
363;async;10;0.00321251;0.00203765;0.003928
363;inner;10;0.0297658;0.0292637;0.0309717
363;wait;10;4.09025e-05;2.2205e-05;0.000125479
363;boundary;10;0.0076656;0.00744938;0.00786084
363;calc iter;10;0.0406863;0.0397106;0.0413722
363;calc total;1;0.42102;0.42102;0.42102
363;total;1;5.56985;5.56985;5.56985
245;initialize;1;4.60181;4.60181;4.60181
245;async;10;0.00218129;0.00106201;0.00338937
245;inner;10;0.0304229;0.0295434;0.0315391
245;wait;10;6.73311e-05;2.8691e-05;0.000172544
245;boundary;10;0.00834516;0.00776253;0.00948438
245;calc iter;10;0.0410182;0.0403322;0.0420892
245;calc total;1;0.421018;0.421018;0.421018
245;total;1;5.60291;5.60291;5.60291
317;initialize;1;4.52596;4.52596;4.52596
317;async;10;0.00308048;0.0013955;0.00497168
317;inner;10;0.0299892;0.0294491;0.0309424
317;wait;10;5.1697e-05;2.4516e-05;0.000219662
317;boundary;10;0.00777304;0.00752147;0.00808916
317;calc iter;10;0.0408959;0.0401361;0.0427538
317;calc total;1;0.421017;0.421017;0.421017
317;total;1;5.52701;5.52701;5.52701
268;initialize;1;4.64222;4.64222;4.64222
268;async;10;0.00298856;0.00220137;0.00518845
268;inner;10;0.0300669;0.0295211;0.0314972
268;wait;10;4.91241e-05;2.3691e-05;0.000137186
268;boundary;10;0.00785676;0.0076969;0.00812468
268;calc iter;10;0.0409625;0.0401765;0.0431477
268;calc total;1;0.42101;0.42101;0.42101
268;total;1;5.63658;5.63658;5.63658
340;initialize;1;4.63016;4.63016;4.63016
340;async;10;0.00312653;0.00205602;0.00558032
340;inner;10;0.0300689;0.0297827;0.030697
340;wait;10;4.55837e-05;2.252e-05;0.000108555
340;boundary;10;0.00761194;0.00733495;0.00795446
340;calc iter;10;0.0408542;0.0399732;0.0429147
340;calc total;1;0.421014;0.421014;0.421014
340;total;1;5.63138;5.63138;5.63138
364;initialize;1;4.57728;4.57728;4.57728
364;async;10;0.00323211;0.00217115;0.0040115
364;inner;10;0.029766;0.0292483;0.0308154
364;wait;10;4.24575e-05;2.2347e-05;0.000164239
364;boundary;10;0.00760885;0.00731979;0.00793613
364;calc iter;10;0.0406508;0.0398377;0.0413856
364;calc total;1;0.421019;0.421019;0.421019
364;total;1;5.56905;5.56905;5.56905
246;initialize;1;4.60177;4.60177;4.60177
246;async;10;0.00236445;0.00147702;0.00451251
246;inner;10;0.0303247;0.0298425;0.0314259
246;wait;10;6.14717e-05;2.624e-05;0.000193314
246;boundary;10;0.00830499;0.00770171;0.00899323
246;calc iter;10;0.0410567;0.0399825;0.0420891
246;calc total;1;0.421017;0.421017;0.421017
246;total;1;5.60288;5.60288;5.60288
318;initialize;1;4.52599;4.52599;4.52599
318;async;10;0.00216047;0.0015156;0.00266072
318;inner;10;0.0300971;0.0295829;0.0314148
318;wait;10;6.13864e-05;3.3565e-05;0.000141498
318;boundary;10;0.008429;0.00791323;0.00907408
318;calc iter;10;0.040749;0.0399704;0.0411676
318;calc total;1;0.421018;0.421018;0.421018
318;total;1;5.52703;5.52703;5.52703
269;initialize;1;4.64223;4.64223;4.64223
269;async;10;0.00219531;0.00134885;0.00430788
269;inner;10;0.0302932;0.0296772;0.0315301
269;wait;10;6.51692e-05;3.0904e-05;0.00020342
269;boundary;10;0.00827936;0.00783929;0.0088744
269;calc iter;10;0.0408344;0.0402528;0.0422124
269;calc total;1;0.421011;0.421011;0.421011
269;total;1;5.63662;5.63662;5.63662
341;initialize;1;4.63022;4.63022;4.63022
341;async;10;0.00281121;0.00120957;0.00450463
341;inner;10;0.0301086;0.0295944;0.0306413
341;wait;10;4.7324e-05;2.7435e-05;0.000115783
341;boundary;10;0.00775709;0.007474;0.00804847
341;calc iter;10;0.0407253;0.0399517;0.0420153
341;calc total;1;0.421016;0.421016;0.421016
341;total;1;5.63144;5.63144;5.63144
365;initialize;1;4.58828;4.58828;4.58828
365;async;10;0.00279771;0.00133301;0.00360522
365;inner;10;0.0300493;0.029797;0.0308277
365;wait;10;4.43778e-05;2.1298e-05;0.000129666
365;boundary;10;0.00767556;0.0074072;0.00816161
365;calc iter;10;0.0405683;0.0399398;0.041274
365;calc total;1;0.421019;0.421019;0.421019
365;total;1;5.58006;5.58006;5.58006
247;initialize;1;4.60184;4.60184;4.60184
247;async;10;0.00277619;0.00169926;0.0054653
247;inner;10;0.0305594;0.0298138;0.0315142
247;wait;10;4.89722e-05;2.3885e-05;0.000153825
247;boundary;10;0.00771901;0.00752874;0.00792063
247;calc iter;10;0.0411051;0.0401959;0.0431858
247;calc total;1;0.421018;0.421018;0.421018
247;total;1;5.60294;5.60294;5.60294
319;initialize;1;4.52609;4.52609;4.52609
319;async;10;0.00266544;0.00207917;0.00305136
319;inner;10;0.0297763;0.0293317;0.0309386
319;wait;10;6.07453e-05;3.7901e-05;0.00015507
319;boundary;10;0.00825334;0.00790932;0.00869021
319;calc iter;10;0.0407571;0.0402827;0.0411936
319;calc total;1;0.421018;0.421018;0.421018
319;total;1;5.52714;5.52714;5.52714
270;initialize;1;4.64195;4.64195;4.64195
270;async;10;0.00257002;0.00154651;0.0030231
270;inner;10;0.0302165;0.0294337;0.0314595
270;wait;10;5.78297e-05;2.8039e-05;0.000150844
270;boundary;10;0.00812828;0.00767113;0.00911075
270;calc iter;10;0.0409738;0.0401485;0.0416682
270;calc total;1;0.42101;0.42101;0.42101
270;total;1;5.63632;5.63632;5.63632
342;initialize;1;4.63025;4.63025;4.63025
342;async;10;0.00276735;0.00159653;0.00352966
342;inner;10;0.0299125;0.0293247;0.0307117
342;wait;10;6.21951e-05;3.4775e-05;0.000155672
342;boundary;10;0.00796615;0.00770364;0.0083835
342;calc iter;10;0.0407098;0.0399205;0.0414569
342;calc total;1;0.421015;0.421015;0.421015
342;total;1;5.63144;5.63144;5.63144
366;initialize;1;4.57923;4.57923;4.57923
366;async;10;0.00233039;0.000988686;0.00328271
366;inner;10;0.0299555;0.0292329;0.0317948
366;wait;10;5.10372e-05;3.6956e-05;0.000102871
366;boundary;10;0.00809678;0.0075537;0.0085958
366;calc iter;10;0.040435;0.0389355;0.0416588
366;calc total;1;0.42102;0.42102;0.42102
366;total;1;5.57101;5.57101;5.57101
248;initialize;1;4.60174;4.60174;4.60174
248;async;10;0.00241008;0.00165847;0.00325572
248;inner;10;0.030777;0.0300204;0.0323878
248;wait;10;4.51276e-05;2.5456e-05;0.00013746
248;boundary;10;0.00785593;0.00761885;0.00884991
248;calc iter;10;0.0410896;0.0400119;0.0445319
248;calc total;1;0.421017;0.421017;0.421017
248;total;1;5.60288;5.60288;5.60288
320;initialize;1;4.52635;4.52635;4.52635
320;async;10;0.00273883;0.00211476;0.00333717
320;inner;10;0.0298031;0.0292776;0.0310148
320;wait;10;5.3705e-05;3.3228e-05;0.000131145
320;boundary;10;0.00814288;0.00788096;0.00841912
320;calc iter;10;0.0407397;0.0400753;0.0417123
320;calc total;1;0.421013;0.421013;0.421013
320;total;1;5.52741;5.52741;5.52741
271;initialize;1;4.64195;4.64195;4.64195
271;async;10;0.00265746;0.00195589;0.00309562
271;inner;10;0.0304336;0.029975;0.0318668
271;wait;10;5.17124e-05;2.5083e-05;0.000136444
271;boundary;10;0.00785922;0.00758913;0.00806173
271;calc iter;10;0.0410034;0.0403803;0.0420874
271;calc total;1;0.42101;0.42101;0.42101
271;total;1;5.63633;5.63633;5.63633
343;initialize;1;4.63019;4.63019;4.63019
343;async;10;0.00279879;0.00196064;0.0044777
343;inner;10;0.0302961;0.0298966;0.0308391
343;wait;10;4.92653e-05;2.7278e-05;0.000122323
343;boundary;10;0.00760834;0.00746923;0.00791713
343;calc iter;10;0.0407535;0.0401639;0.0424428
343;calc total;1;0.421016;0.421016;0.421016
343;total;1;5.6314;5.6314;5.6314
367;initialize;1;4.58829;4.58829;4.58829
367;async;10;0.00259466;0.00173754;0.00339889
367;inner;10;0.0298102;0.0294038;0.0307944
367;wait;10;6.2801e-05;3.1399e-05;0.00016755
367;boundary;10;0.0079656;0.00753578;0.00834653
367;calc iter;10;0.0404346;0.0393412;0.041071
367;calc total;1;0.42102;0.42102;0.42102
367;total;1;5.58008;5.58008;5.58008
249;initialize;1;4.60168;4.60168;4.60168
249;async;10;0.00277777;0.0021734;0.00404575
249;inner;10;0.0306053;0.0299759;0.031676
249;wait;10;4.89652e-05;2.5682e-05;0.000139252
249;boundary;10;0.00771595;0.00754856;0.00797157
249;calc iter;10;0.0411493;0.0405666;0.0421535
249;calc total;1;0.421018;0.421018;0.421018
249;total;1;5.60281;5.60281;5.60281
321;initialize;1;4.52597;4.52597;4.52597
321;async;10;0.00265102;0.00193851;0.00353201
321;inner;10;0.0301845;0.0297782;0.0313139
321;wait;10;5.29664e-05;2.9311e-05;0.000148827
321;boundary;10;0.00792082;0.00783728;0.00812852
321;calc iter;10;0.0408106;0.0402533;0.0414879
321;calc total;1;0.421013;0.421013;0.421013
321;total;1;5.52704;5.52704;5.52704
272;initialize;1;4.64233;4.64233;4.64233
272;async;10;0.00272364;0.00209222;0.00327897
272;inner;10;0.0302962;0.0298701;0.0315194
272;wait;10;5.11951e-05;2.8879e-05;0.00016527
272;boundary;10;0.00789939;0.00771981;0.00797396
272;calc iter;10;0.040972;0.0404222;0.0416772
272;calc total;1;0.421009;0.421009;0.421009
272;total;1;5.63673;5.63673;5.63673
344;initialize;1;4.63022;4.63022;4.63022
344;async;10;0.00296485;0.00186859;0.00500579
344;inner;10;0.0302499;0.0298083;0.0308897
344;wait;10;4.27623e-05;2.607e-05;0.000104831
344;boundary;10;0.00758035;0.00745481;0.00783139
344;calc iter;10;0.0408394;0.0400638;0.0423678
344;calc total;1;0.421014;0.421014;0.421014
344;total;1;5.63144;5.63144;5.63144
368;initialize;1;4.58819;4.58819;4.58819
368;async;10;0.0025049;0.00155871;0.00337083
368;inner;10;0.0300798;0.0297478;0.0311765
368;wait;10;4.64696e-05;3.1333e-05;0.000102534
368;boundary;10;0.00783004;0.00757908;0.00800885
368;calc iter;10;0.0404622;0.0395026;0.0414765
368;calc total;1;0.42102;0.42102;0.42102
368;total;1;5.57999;5.57999;5.57999
250;initialize;1;4.60174;4.60174;4.60174
250;async;10;0.00279229;0.00216824;0.00542834
250;inner;10;0.0304866;0.0300785;0.0315486
250;wait;10;4.94091e-05;2.3225e-05;0.000141669
250;boundary;10;0.00786043;0.00753118;0.00828531
250;calc iter;10;0.0411902;0.0406363;0.0436295
250;calc total;1;0.421017;0.421017;0.421017
250;total;1;5.60288;5.60288;5.60288
322;initialize;1;4.52595;4.52595;4.52595
322;async;10;0.00272878;0.00205761;0.00352882
322;inner;10;0.0297895;0.029409;0.0310339
322;wait;10;6.33901e-05;2.8815e-05;0.000184613
322;boundary;10;0.008178;0.00781317;0.00868354
322;calc iter;10;0.0407607;0.0400103;0.0413836
322;calc total;1;0.421012;0.421012;0.421012
322;total;1;5.52701;5.52701;5.52701
273;initialize;1;4.64249;4.64249;4.64249
273;async;10;0.00227479;0.00145217;0.00260229
273;inner;10;0.0303417;0.0298634;0.0317561
273;wait;10;5.96348e-05;3.8018e-05;0.000125324
273;boundary;10;0.00821701;0.00785212;0.00855712
273;calc iter;10;0.0408946;0.0399222;0.0423047
273;calc total;1;0.421011;0.421011;0.421011
273;total;1;5.6369;5.6369;5.6369
345;initialize;1;4.63023;4.63023;4.63023
345;async;10;0.00317765;0.00197519;0.00486877
345;inner;10;0.030122;0.0296967;0.0307759
345;wait;10;4.74861e-05;2.4942e-05;0.000142454
345;boundary;10;0.00752631;0.00737462;0.00779737
345;calc iter;10;0.040875;0.0401673;0.0421374
345;calc total;1;0.421016;0.421016;0.421016
345;total;1;5.63144;5.63144;5.63144
369;initialize;1;4.58326;4.58326;4.58326
369;async;10;0.00272983;0.00174156;0.00347342
369;inner;10;0.0299525;0.0295175;0.0308205
369;wait;10;4.63543e-05;2.5136e-05;0.00010527
369;boundary;10;0.00774131;0.00759566;0.00787675
369;calc iter;10;0.0404709;0.0392856;0.041256
369;calc total;1;0.42102;0.42102;0.42102
369;total;1;5.57507;5.57507;5.57507
251;initialize;1;4.60181;4.60181;4.60181
251;async;10;0.00213988;0.00135651;0.00364772
251;inner;10;0.031054;0.0304946;0.0320698
251;wait;10;5.23031e-05;2.5687e-05;0.000145671
251;boundary;10;0.00782684;0.00759926;0.00837987
251;calc iter;10;0.0410744;0.0402885;0.0423437
251;calc total;1;0.421018;0.421018;0.421018
251;total;1;5.60294;5.60294;5.60294
323;initialize;1;4.52597;4.52597;4.52597
323;async;10;0.00191911;0.00138874;0.00253082
323;inner;10;0.0301686;0.0298465;0.0314381
323;wait;10;7.38924e-05;4.1693e-05;0.000207926
323;boundary;10;0.00855048;0.00794912;0.00899132
323;calc iter;10;0.0407132;0.0401351;0.0410225
323;calc total;1;0.421014;0.421014;0.421014
323;total;1;5.52702;5.52702;5.52702
274;initialize;1;4.64214;4.64214;4.64214
274;async;10;0.0019713;0.00141817;0.00298359
274;inner;10;0.030244;0.0296357;0.0316411
274;wait;10;6.47177e-05;3.9194e-05;0.000155329
274;boundary;10;0.00851842;0.00794114;0.0091524
274;calc iter;10;0.0407997;0.0403172;0.0418423
274;calc total;1;0.42101;0.42101;0.42101
274;total;1;5.63654;5.63654;5.63654
346;initialize;1;4.63042;4.63042;4.63042
346;async;10;0.0031339;0.00186971;0.00499176
346;inner;10;0.0301363;0.0295701;0.0310012
346;wait;10;4.03445e-05;2.2067e-05;0.000101617
346;boundary;10;0.00757732;0.00741034;0.00781869
346;calc iter;10;0.0408897;0.0401425;0.0425139
370;initialize;1;4.58824;4.58824;4.58824
370;async;10;0.00250371;0.00149331;0.00312809
370;inner;10;0.029938;0.0294476;0.0309625
370;wait;10;5.19844e-05;2.717e-05;0.00011595
370;boundary;10;0.00793893;0.0076022;0.0082776
370;calc iter;10;0.040434;0.0394573;0.0412248
370;calc total;1;0.42102;0.42102;0.42102
370;total;1;5.58004;5.58004;5.58004
252;initialize;1;4.60179;4.60179;4.60179
252;async;10;0.0023795;0.00174607;0.00370804
252;inner;10;0.0296034;0.0290425;0.0312237
252;wait;10;7.67442e-05;4.1719e-05;0.000188361
252;boundary;10;0.00893729;0.00803775;0.00944802
252;calc iter;10;0.0409982;0.0402696;0.0419871
252;calc total;1;0.421019;0.421019;0.421019
252;total;1;5.60291;5.60291;5.60291
324;initialize;1;4.52597;4.52597;4.52597
324;async;10;0.00240173;0.00168124;0.00300973
324;inner;10;0.0301472;0.0297999;0.0309981
324;wait;10;5.20108e-05;2.5655e-05;0.000150568
324;boundary;10;0.00782438;0.00755789;0.00807163
275;initialize;1;4.64218;4.64218;4.64218
275;async;10;0.00149208;0.00113438;0.0021692
275;inner;10;0.0298197;0.0291284;0.0317211
275;wait;10;6.95248e-05;4.0912e-05;0.000166283
275;boundary;10;0.00933469;0.00813089;0.0101914
275;calc iter;10;0.0407175;0.0402843;0.0413615
275;calc total;1;0.421013;0.421013;0.421013
275;total;1;5.63658;5.63658;5.63658
346;calc total;1;0.421015;0.421015;0.421015
346;total;1;5.63165;5.63165;5.63165
371;initialize;1;4.57644;4.57644;4.57644
371;async;10;0.00233164;0.00132758;0.00307536
371;inner;10;0.0298044;0.029396;0.0306958
371;wait;10;6.0398e-05;2.7838e-05;0.000158573
371;boundary;10;0.00821991;0.00794731;0.00847345
371;calc iter;10;0.0404176;0.0394694;0.0409556
371;calc total;1;0.421021;0.421021;0.421021
371;total;1;5.56825;5.56825;5.56825
253;initialize;1;4.60183;4.60183;4.60183
253;async;10;0.00309168;0.00214417;0.00351963
253;inner;10;0.0298684;0.0291953;0.0310547
253;wait;10;6.66118e-05;3.8276e-05;0.000178481
253;boundary;10;0.00809049;0.00784069;0.00845788
253;calc iter;10;0.0411187;0.0405713;0.0414594
253;calc total;1;0.42102;0.42102;0.42102
253;total;1;5.60295;5.60295;5.60295
324;calc iter;10;0.0404267;0.0395462;0.0412007
324;calc total;1;0.421013;0.421013;0.421013
324;total;1;5.52702;5.52702;5.52702
276;initialize;1;4.6422;4.6422;4.6422
276;async;10;0.0027321;0.00181023;0.00385065
276;inner;10;0.030026;0.0293106;0.031019
276;wait;10;5.57343e-05;2.4725e-05;0.000178803
276;boundary;10;0.00784761;0.00747155;0.00807169
276;calc iter;10;0.0406629;0.0397862;0.0411563
276;calc total;1;0.42101;0.42101;0.42101
276;total;1;5.63658;5.63658;5.63658
347;initialize;1;4.63019;4.63019;4.63019
347;async;10;0.00280163;0.00127628;0.00400533
347;inner;10;0.0303447;0.0298445;0.0315517
347;wait;10;5.04955e-05;2.2819e-05;0.000208656
347;boundary;10;0.00760992;0.00746167;0.00793415
347;calc iter;10;0.0408082;0.0398741;0.0417873
347;calc total;1;0.421016;0.421016;0.421016
347;total;1;5.63139;5.63139;5.63139
372;initialize;1;4.58212;4.58212;4.58212
372;async;10;0.0025806;0.00180356;0.0037099
372;inner;10;0.0299074;0.0296185;0.0305606
372;wait;10;4.19148e-05;2.4546e-05;0.000121484
372;boundary;10;0.00758107;0.00738879;0.00788
372;calc iter;10;0.040112;0.0393186;0.0411346
372;calc total;1;0.42102;0.42102;0.42102
372;total;1;5.5739;5.5739;5.5739
254;initialize;1;4.60181;4.60181;4.60181
254;async;10;0.00294284;0.00218955;0.0037354
254;inner;10;0.0302793;0.0296161;0.0315554
254;wait;10;5.31837e-05;2.738e-05;0.000147935
254;boundary;10;0.007849;0.00770125;0.00799048
254;calc iter;10;0.0411256;0.0404277;0.0418861
254;calc total;1;0.421019;0.421019;0.421019
254;total;1;5.60291;5.60291;5.60291
277;initialize;1;4.64226;4.64226;4.64226
277;async;10;0.00279978;0.00191894;0.00370616
277;inner;10;0.0300642;0.0293801;0.0311614
277;wait;10;4.68337e-05;2.5432e-05;0.000140755
277;boundary;10;0.00780258;0.00747296;0.0080601
277;calc iter;10;0.0407145;0.0398572;0.0417503
277;calc total;1;0.421009;0.421009;0.421009
277;total;1;5.63665;5.63665;5.63665
348;initialize;1;4.63017;4.63017;4.63017
348;async;10;0.002681;0.0018373;0.00373576
348;inner;10;0.0296497;0.028869;0.0310048
348;wait;10;5.62402e-05;3.4084e-05;0.000123657
348;boundary;10;0.00834953;0.00760884;0.00908789
348;calc iter;10;0.0407379;0.0396885;0.0417215
348;calc total;1;0.421016;0.421016;0.421016
348;total;1;5.63138;5.63138;5.63138
373;initialize;1;4.58154;4.58154;4.58154
373;async;10;0.00296176;0.00197352;0.00374736
373;inner;10;0.0295335;0.0293177;0.0301424
373;wait;10;4.10631e-05;2.309e-05;0.000114615
373;boundary;10;0.00757374;0.0074186;0.00794623
373;calc iter;10;0.0401117;0.0390155;0.0407237
373;calc total;1;0.42102;0.42102;0.42102
373;total;1;5.57331;5.57331;5.57331
255;initialize;1;4.60176;4.60176;4.60176
255;async;10;0.00304675;0.00201914;0.00525453
255;inner;10;0.0302624;0.0296759;0.0315191
255;wait;10;5.22211e-05;2.985e-05;0.000171081
255;boundary;10;0.00783957;0.00765373;0.00830016
255;calc iter;10;0.0412022;0.0400305;0.0430861
255;calc total;1;0.42102;0.42102;0.42102
255;total;1;5.60288;5.60288;5.60288
278;initialize;1;4.64219;4.64219;4.64219
278;async;10;0.00314831;0.00214478;0.00366479
278;inner;10;0.02976;0.0291618;0.0311673
278;wait;10;4.77798e-05;2.3491e-05;0.000151022
278;boundary;10;0.00781039;0.00727736;0.00806619
278;calc iter;10;0.0407676;0.0401252;0.0416866
278;calc total;1;0.42101;0.42101;0.42101
278;total;1;5.63658;5.63658;5.63658
349;initialize;1;4.63028;4.63028;4.63028
349;async;10;0.00289189;0.00184839;0.00441492
349;inner;10;0.0297303;0.0289545;0.0309942
349;wait;10;5.38545e-05;3.6143e-05;0.000117889
349;boundary;10;0.00811742;0.00758719;0.0089041
349;calc iter;10;0.040795;0.0394321;0.0420763
349;calc total;1;0.421016;0.421016;0.421016
349;total;1;5.63148;5.63148;5.63148
374;initialize;1;4.58821;4.58821;4.58821
374;async;10;0.0029974;0.00209951;0.003757
374;inner;10;0.0295552;0.0292051;0.0304125
374;wait;10;4.18267e-05;2.4866e-05;0.000124073
374;boundary;10;0.00755663;0.00740495;0.00789317
374;calc iter;10;0.0401523;0.0392638;0.0405317
374;calc total;1;0.421022;0.421022;0.421022
374;total;1;5.57998;5.57998;5.57998
279;initialize;1;4.64198;4.64198;4.64198
279;async;10;0.00270797;0.00235519;0.00340093
279;inner;10;0.0300487;0.0296722;0.0310527
279;wait;10;4.66483e-05;2.3965e-05;0.000142447
279;boundary;10;0.00781291;0.00763477;0.00805387
279;calc iter;10;0.0406175;0.0401322;0.0417104
279;calc total;1;0.42101;0.42101;0.42101
279;total;1;5.63637;5.63637;5.63637
350;initialize;1;4.63038;4.63038;4.63038
350;async;10;0.00314265;0.00163828;0.00532609
350;inner;10;0.0298887;0.0291245;0.0308957
350;wait;10;5.0649e-05;3.0724e-05;0.000119855
350;boundary;10;0.00778884;0.00761521;0.00839928
350;calc iter;10;0.0408722;0.0396994;0.0426038
350;calc total;1;0.421016;0.421016;0.421016
350;total;1;5.63159;5.63159;5.63159
375;initialize;1;4.58024;4.58024;4.58024
375;async;10;0.00295805;0.002072;0.00381508
375;inner;10;0.0295959;0.0292884;0.0302825
375;wait;10;4.62108e-05;2.3821e-05;0.000135918
375;boundary;10;0.00756371;0.00736431;0.00792089
375;calc iter;10;0.040165;0.0391881;0.040764
375;calc total;1;0.421022;0.421022;0.421022
375;total;1;5.57204;5.57204;5.57204
351;initialize;1;4.63026;4.63026;4.63026
351;async;10;0.00358197;0.00202409;0.00609871
351;inner;10;0.0296858;0.0290367;0.0308011
351;wait;10;4.48862e-05;2.2708e-05;0.000142842
351;boundary;10;0.00763135;0.00748805;0.00791681
351;calc iter;10;0.0409453;0.0396477;0.0427199
351;calc total;1;0.421016;0.421016;0.421016
351;total;1;5.63148;5.63148;5.63148
352;initialize;1;4.63041;4.63041;4.63041
352;async;10;0.00326574;0.00172285;0.00554148
352;inner;10;0.0301545;0.0293426;0.0312308
352;wait;10;3.98028e-05;2.2088e-05;0.000113854
352;boundary;10;0.00751085;0.00730644;0.00785316
352;calc iter;10;0.0409721;0.0396502;0.042383
352;calc total;1;0.421015;0.421015;0.421015
352;total;1;5.63163;5.63163;5.63163
232;initialize;1;4.57658;4.57658;4.57658
232;async;10;0.00314581;0.0015028;0.00391267
232;inner;10;0.0293401;0.0287213;0.0310293
232;wait;10;5.26495e-05;2.7815e-05;0.000147848
232;boundary;10;0.00806388;0.00779493;0.00821554
232;calc iter;10;0.0406038;0.0391386;0.0416745
232;calc total;1;0.421016;0.421016;0.421016
232;total;1;5.57536;5.57536;5.57536
233;initialize;1;4.57536;4.57536;4.57536
233;async;10;0.00216782;0.0011385;0.00290265
233;inner;10;0.0292201;0.0285621;0.0311997
233;wait;10;7.12943e-05;3.9946e-05;0.000214061
233;boundary;10;0.00896463;0.00793606;0.00951662
233;calc iter;10;0.0404249;0.0394162;0.0408469
233;calc total;1;0.421017;0.421017;0.421017
233;total;1;5.57412;5.57412;5.57412
234;initialize;1;4.58255;4.58255;4.58255
234;async;10;0.00280364;0.00133658;0.00366378
234;inner;10;0.0292591;0.0286889;0.0311351
234;wait;10;5.45068e-05;3.3481e-05;0.000128308
234;boundary;10;0.00837761;0.00788984;0.00885166
234;calc iter;10;0.0404962;0.0394094;0.0410219
234;calc total;1;0.421017;0.421017;0.421017
234;total;1;5.58132;5.58132;5.58132
235;initialize;1;4.58332;4.58332;4.58332
235;async;10;0.00344523;0.00172812;0.00406549
235;inner;10;0.0293141;0.0288164;0.0309808
235;wait;10;5.27795e-05;2.7465e-05;0.000162451
235;boundary;10;0.0078112;0.00764507;0.00788455
235;calc iter;10;0.0406245;0.0399101;0.0409496
235;calc total;1;0.421018;0.421018;0.421018
235;total;1;5.58209;5.58209;5.58209
236;initialize;1;4.59187;4.59187;4.59187
236;async;10;0.00363439;0.00181644;0.00420971
236;inner;10;0.0293919;0.028723;0.0312494
236;wait;10;4.89107e-05;2.5019e-05;0.000156114
236;boundary;10;0.00766126;0.00734535;0.00780112
236;calc iter;10;0.0407376;0.0400522;0.0414425
236;calc total;1;0.421016;0.421016;0.421016
236;total;1;5.59065;5.59065;5.59065
237;initialize;1;4.58491;4.58491;4.58491
237;async;10;0.00332278;0.00198884;0.00379471
237;inner;10;0.0293373;0.0285726;0.0312048
237;wait;10;4.61941e-05;2.6925e-05;0.000126884
237;boundary;10;0.00781914;0.00759;0.00812958
237;calc iter;10;0.0405268;0.0399629;0.041081
237;calc total;1;0.421018;0.421018;0.421018
237;total;1;5.58368;5.58368;5.58368
238;initialize;1;4.59185;4.59185;4.59185
238;async;10;0.00253316;0.00148427;0.00299494
238;inner;10;0.0291007;0.0281624;0.0312057
238;wait;10;5.79754e-05;2.5387e-05;0.000133384
238;boundary;10;0.0086682;0.00768783;0.00955445
238;calc iter;10;0.0403621;0.0390692;0.0414901
238;calc total;1;0.421018;0.421018;0.421018
238;total;1;5.59061;5.59061;5.59061
239;initialize;1;4.58409;4.58409;4.58409
239;async;10;0.0019631;0.00124857;0.00238496
239;inner;10;0.0282963;0.0271186;0.030574
239;wait;10;8.35592e-05;2.8896e-05;0.000249397
239;boundary;10;0.00988006;0.00820257;0.0112327
239;calc iter;10;0.0402243;0.0393895;0.0406889
239;calc total;1;0.42102;0.42102;0.42102
239;total;1;5.58285;5.58285;5.58285
302;initialize;1;4.5871;4.5871;4.5871
302;async;10;0.00272321;0.00141949;0.00495912
302;inner;10;0.0304579;0.0296925;0.0315503
302;wait;10;5.94065e-05;2.9686e-05;0.000199962
302;boundary;10;0.00798031;0.00772908;0.00876557
302;calc iter;10;0.0412218;0.0399187;0.042914
302;calc total;1;0.421013;0.421013;0.421013
302;total;1;5.58873;5.58873;5.58873
303;initialize;1;4.58709;4.58709;4.58709
303;async;10;0.00302614;0.00179911;0.00556257
303;inner;10;0.0303693;0.0296661;0.0321949
303;wait;10;4.62184e-05;2.347e-05;0.000141712
303;boundary;10;0.00784551;0.0075479;0.00817917
303;calc iter;10;0.0412883;0.0398216;0.0432404
303;calc total;1;0.421013;0.421013;0.421013
303;total;1;5.58873;5.58873;5.58873
304;initialize;1;4.58712;4.58712;4.58712
304;async;10;0.00320331;0.00241161;0.00600315
304;inner;10;0.030191;0.0295138;0.0314018
304;wait;10;5.27946e-05;2.5487e-05;0.000189561
304;boundary;10;0.0078235;0.00754323;0.00814057
304;calc iter;10;0.0412719;0.0405748;0.0438328
304;calc total;1;0.421013;0.421013;0.421013
304;total;1;5.58874;5.58874;5.58874
305;initialize;1;4.58712;4.58712;4.58712
305;async;10;0.00249617;0.0013961;0.00459992
305;inner;10;0.0305816;0.0299096;0.0315648
305;wait;10;7.50184e-05;3.0577e-05;0.000245258
305;boundary;10;0.00799535;0.00782253;0.00822514
305;calc iter;10;0.0411493;0.0408144;0.0425211
305;calc total;1;0.421014;0.421014;0.421014
305;total;1;5.58873;5.58873;5.58873
306;initialize;1;4.58708;4.58708;4.58708
306;async;10;0.00222015;0.00167552;0.00384924
306;inner;10;0.0300842;0.0291059;0.031377
306;wait;10;7.10777e-05;4.1623e-05;0.000158238
306;boundary;10;0.00870267;0.0080949;0.00969311
306;calc iter;10;0.0410802;0.0401469;0.0423412
306;calc total;1;0.421014;0.421014;0.421014
306;total;1;5.58871;5.58871;5.58871
307;initialize;1;4.58711;4.58711;4.58711
307;async;10;0.00252526;0.00170031;0.0046516
307;inner;10;0.0306614;0.0299612;0.0318525
307;wait;10;5.91918e-05;3.4139e-05;0.000169201
307;boundary;10;0.00794763;0.00772286;0.00868332
307;calc iter;10;0.0411946;0.0402955;0.0428035
307;calc total;1;0.421015;0.421015;0.421015
307;total;1;5.58871;5.58871;5.58871
308;initialize;1;4.58767;4.58767;4.58767
308;async;10;0.00309842;0.00234399;0.00561248
308;inner;10;0.0303142;0.0295334;0.0314852
308;wait;10;5.1335e-05;2.4526e-05;0.000156862
308;boundary;10;0.00781005;0.00755909;0.00803216
308;calc iter;10;0.0412756;0.0405122;0.0431451
308;calc total;1;0.421014;0.421014;0.421014
308;total;1;5.58929;5.58929;5.58929
309;initialize;1;4.58709;4.58709;4.58709
309;async;10;0.00249877;0.00212892;0.00441221
309;inner;10;0.0309132;0.0302217;0.0322532
309;wait;10;4.37476e-05;2.3796e-05;0.0001363
309;boundary;10;0.00789587;0.007436;0.00835072
309;calc iter;10;0.0413529;0.0403955;0.0432736
309;calc total;1;0.421015;0.421015;0.421015
309;total;1;5.58872;5.58872;5.58872
310;initialize;1;4.58714;4.58714;4.58714
310;async;10;0.00264555;0.00219341;0.0045018
310;inner;10;0.0306016;0.0299595;0.0318959
310;wait;10;4.60062e-05;2.3916e-05;0.000133284
310;boundary;10;0.00803416;0.00760434;0.00840669
310;calc iter;10;0.0413286;0.0404527;0.043659
310;calc total;1;0.421014;0.421014;0.421014
310;total;1;5.58876;5.58876;5.58876
311;initialize;1;4.58712;4.58712;4.58712
311;async;10;0.00273586;0.0014088;0.00489621
311;inner;10;0.0305113;0.0298485;0.0316155
311;wait;10;5.73633e-05;2.8522e-05;0.000184153
311;boundary;10;0.00790828;0.00776431;0.00830176
311;calc iter;10;0.0412139;0.0404709;0.0430305
311;calc total;1;0.421015;0.421015;0.421015
311;total;1;5.58876;5.58876;5.58876
325;initialize;1;4.52597;4.52597;4.52597
325;async;10;0.00235863;0.00186428;0.00314165
325;inner;10;0.0303452;0.0300465;0.0312011
325;wait;10;4.66654e-05;2.5127e-05;0.000148101
325;boundary;10;0.00773906;0.00747686;0.0079984
325;calc iter;10;0.0404908;0.0396797;0.0416519
325;calc total;1;0.421014;0.421014;0.421014
325;total;1;5.52702;5.52702;5.52702
326;initialize;1;4.52601;4.52601;4.52601
326;async;10;0.0027709;0.00238137;0.00328504
326;inner;10;0.0298975;0.0294249;0.0310466
326;wait;10;4.64041e-05;2.4939e-05;0.000144718
326;boundary;10;0.0077766;0.00747489;0.00804913
326;calc iter;10;0.0404926;0.0400748;0.0417629
326;calc total;1;0.421014;0.421014;0.421014
326;total;1;5.52705;5.52705;5.52705
327;initialize;1;4.52594;4.52594;4.52594
327;async;10;0.00227134;0.00177743;0.00279519
327;inner;10;0.0303894;0.0300206;0.0313201
327;wait;10;4.87916e-05;2.3602e-05;0.000164357
327;boundary;10;0.00778347;0.00748335;0.0080543
327;calc iter;10;0.0404943;0.0395875;0.0416713
327;calc total;1;0.421014;0.421014;0.421014
327;total;1;5.527;5.527;5.527
328;initialize;1;4.52599;4.52599;4.52599
328;async;10;0.00256115;0.00179115;0.00321
328;inner;10;0.0299607;0.0295883;0.0309796
328;wait;10;5.69391e-05;3.163e-05;0.000146734
328;boundary;10;0.00782982;0.00754642;0.00795253
328;calc iter;10;0.0404096;0.0395512;0.0416233
328;calc total;1;0.421013;0.421013;0.421013
328;total;1;5.52704;5.52704;5.52704
329;initialize;1;4.52597;4.52597;4.52597
329;async;10;0.00224677;0.00128514;0.00300357
329;inner;10;0.0301331;0.0295863;0.0310014
329;wait;10;6.75817e-05;2.503e-05;0.00023896
329;boundary;10;0.00795637;0.00748032;0.00855099
329;calc iter;10;0.0404051;0.039496;0.0408455
329;calc total;1;0.421014;0.421014;0.421014
329;total;1;5.52702;5.52702;5.52702
330;initialize;1;4.52596;4.52596;4.52596
330;async;10;0.0023667;0.00152301;0.00294492
330;inner;10;0.029888;0.0295266;0.0308253
330;wait;10;6.17195e-05;3.1324e-05;0.000165326
330;boundary;10;0.00789775;0.00764259;0.00842421
330;calc iter;10;0.0402155;0.0398248;0.0404409
330;calc total;1;0.421014;0.421014;0.421014
330;total;1;5.527;5.527;5.527
331;initialize;1;4.52599;4.52599;4.52599
331;async;10;0.00280022;0.00188732;0.00358508
331;inner;10;0.0298802;0.0293898;0.0308272
331;wait;10;4.67969e-05;2.4411e-05;0.000143115
331;boundary;10;0.00755439;0.00744653;0.00778472
331;calc iter;10;0.0402833;0.0398068;0.0408449
331;calc total;1;0.421016;0.421016;0.421016
331;total;1;5.52702;5.52702;5.52702
332;initialize;1;4.52602;4.52602;4.52602
332;async;10;0.00204238;0.00128038;0.0025178
332;inner;10;0.0306015;0.030059;0.0317554
332;wait;10;3.92717e-05;2.1275e-05;0.000105585
332;boundary;10;0.00765884;0.0075058;0.0078601
332;calc iter;10;0.0403435;0.0395306;0.0420329
332;calc total;1;0.421013;0.421013;0.421013
332;total;1;5.52707;5.52707;5.52707
333;initialize;1;4.52596;4.52596;4.52596
333;async;10;0.00263293;0.00185406;0.00334963
333;inner;10;0.0300598;0.0296944;0.0310955
333;wait;10;4.54097e-05;2.5202e-05;0.000133325
333;boundary;10;0.00757395;0.00746485;0.00778458
333;calc iter;10;0.0403134;0.039492;0.04087
333;calc total;1;0.421014;0.421014;0.421014
333;total;1;5.527;5.527;5.527
334;initialize;1;4.52595;4.52595;4.52595
334;async;10;0.00214728;0.00126646;0.00278186
334;inner;10;0.0298491;0.0294021;0.0308529
334;wait;10;7.29515e-05;4.0518e-05;0.000173147
334;boundary;10;0.00817462;0.00786342;0.00841091
334;calc iter;10;0.0402452;0.0394503;0.0407103
334;calc total;1;0.421014;0.421014;0.421014
334;total;1;5.527;5.527;5.527
335;initialize;1;4.52598;4.52598;4.52598
335;async;10;0.00187383;0.00124423;0.00240113
335;inner;10;0.0289501;0.0284753;0.0301947
335;wait;10;8.54743e-05;4.7886e-05;0.000259703
335;boundary;10;0.00924449;0.00831169;0.00969018
335;calc iter;10;0.040155;0.0394644;0.040785
335;calc total;1;0.421018;0.421018;0.421018
335;total;1;5.52702;5.52702;5.52702
280;initialize;1;4.64212;4.64212;4.64212
280;async;10;0.00237185;0.0016015;0.00306718
280;inner;10;0.0301432;0.0298109;0.0310542
280;wait;10;6.39047e-05;3.5014e-05;0.000185114
280;boundary;10;0.00790969;0.00779823;0.00800466
280;calc iter;10;0.0404898;0.0396031;0.0414815
280;calc total;1;0.42101;0.42101;0.42101
280;total;1;5.6365;5.6365;5.6365
256;initialize;1;4.6018;4.6018;4.6018
256;async;10;0.00319757;0.00209618;0.00585153
256;inner;10;0.0302551;0.0296836;0.0314591
256;wait;10;4.79506e-05;2.5064e-05;0.00014224
256;boundary;10;0.00775457;0.00751599;0.00803686
256;calc iter;10;0.0412563;0.0400843;0.0432413
256;calc total;1;0.421007;0.421007;0.421007
256;total;1;5.6029;5.6029;5.6029
281;initialize;1;4.6422;4.6422;4.6422
281;async;10;0.00211894;0.00121831;0.00278824
281;inner;10;0.0299644;0.0293139;0.0309165
281;wait;10;7.6423e-05;4.2549e-05;0.000181461
281;boundary;10;0.00829469;0.00800667;0.00911272
281;calc iter;10;0.0404555;0.0397055;0.0411103
281;calc total;1;0.42101;0.42101;0.42101
281;total;1;5.63658;5.63658;5.63658
257;initialize;1;4.60176;4.60176;4.60176
257;async;10;0.00264352;0.00138712;0.00358125
257;inner;10;0.0300225;0.029329;0.0313854
257;wait;10;6.96734e-05;3.9961e-05;0.000182876
257;boundary;10;0.00835551;0.00799381;0.00881712
257;calc iter;10;0.0410924;0.0399502;0.0418666
257;calc total;1;0.421008;0.421008;0.421008
257;total;1;5.60287;5.60287;5.60287
282;initialize;1;4.64227;4.64227;4.64227
282;async;10;0.00209208;0.00136125;0.00292601
282;inner;10;0.0299318;0.029585;0.0310605
282;wait;10;5.89076e-05;3.7998e-05;0.000152651
282;boundary;10;0.00831199;0.00783918;0.00860517
282;calc iter;10;0.0403963;0.0396026;0.0409798
282;calc total;1;0.42101;0.42101;0.42101
282;total;1;5.63664;5.63664;5.63664
258;initialize;1;4.60179;4.60179;4.60179
258;async;10;0.0031294;0.00169144;0.00449984
258;inner;10;0.0299211;0.0291828;0.0311583
258;wait;10;6.64371e-05;3.3049e-05;0.000167202
258;boundary;10;0.0080162;0.0077097;0.0088013
258;calc iter;10;0.0411347;0.040237;0.042246
258;calc total;1;0.421008;0.421008;0.421008
258;total;1;5.6029;5.6029;5.6029
283;initialize;1;4.64247;4.64247;4.64247
283;async;10;0.00262856;0.00177217;0.0036359
283;inner;10;0.0301054;0.0296973;0.0309794
283;wait;10;5.53072e-05;3.0481e-05;0.000153952
283;boundary;10;0.00769586;0.00751668;0.00791388
283;calc iter;10;0.0404865;0.0399675;0.0411388
283;calc total;1;0.421011;0.421011;0.421011
283;total;1;5.63685;5.63685;5.63685
259;initialize;1;4.60181;4.60181;4.60181
259;async;10;0.00372155;0.00210294;0.00528742
259;inner;10;0.0298205;0.0292209;0.0310623
259;wait;10;5.16976e-05;2.4022e-05;0.000190904
259;boundary;10;0.00766702;0.00744858;0.00792344
259;calc iter;10;0.0412622;0.0406613;0.0422874
259;calc total;1;0.421008;0.421008;0.421008
259;total;1;5.60291;5.60291;5.60291
284;initialize;1;4.64219;4.64219;4.64219
284;async;10;0.00251449;0.00190223;0.00338482
284;inner;10;0.0303859;0.030067;0.0312511
284;wait;10;4.53094e-05;2.486e-05;0.000140856
284;boundary;10;0.00759264;0.0074802;0.00779158
284;calc iter;10;0.0405401;0.0398922;0.0413687
284;calc total;1;0.42101;0.42101;0.42101
284;total;1;5.63657;5.63657;5.63657
260;initialize;1;4.60182;4.60182;4.60182
260;async;10;0.00361385;0.00263621;0.00565444
260;inner;10;0.0298168;0.0291453;0.0311443
260;wait;10;4.49403e-05;2.4078e-05;0.000142371
260;boundary;10;0.00775099;0.00752705;0.00809661
260;calc iter;10;0.0412284;0.0404678;0.0434141
260;calc total;1;0.421007;0.421007;0.421007
260;total;1;5.60291;5.60291;5.60291
285;initialize;1;4.64218;4.64218;4.64218
285;async;10;0.00200602;0.00127259;0.0025418
285;inner;10;0.0307649;0.0304007;0.0318658
285;wait;10;4.0867e-05;2.4309e-05;0.000109054
285;boundary;10;0.00768295;0.00756661;0.00791677
285;calc iter;10;0.0404966;0.0393654;0.0420847
285;calc total;1;0.421011;0.421011;0.421011
285;total;1;5.63656;5.63656;5.63656
261;initialize;1;4.60182;4.60182;4.60182
261;async;10;0.0033823;0.002519;0.00611251
261;inner;10;0.030127;0.0293812;0.0314401
261;wait;10;4.82638e-05;2.5046e-05;0.000154409
261;boundary;10;0.00770497;0.00748081;0.0079712
261;calc iter;10;0.0412641;0.0406094;0.0431456
261;calc total;1;0.421008;0.421008;0.421008
261;total;1;5.60293;5.60293;5.60293
286;initialize;1;4.64221;4.64221;4.64221
286;async;10;0.00255791;0.00186928;0.00324278
286;inner;10;0.0300026;0.0295187;0.0308997
286;wait;10;5.33179e-05;2.4788e-05;0.00015524
286;boundary;10;0.00779145;0.00760455;0.00824823
286;calc iter;10;0.0404066;0.0398717;0.0408428
286;calc total;1;0.421011;0.421011;0.421011
286;total;1;5.63658;5.63658;5.63658
262;initialize;1;4.60183;4.60183;4.60183
262;async;10;0.00351609;0.00249043;0.00641333
262;inner;10;0.0299536;0.0290696;0.031291
262;wait;10;4.61944e-05;2.4391e-05;0.00013262
262;boundary;10;0.00772554;0.00754217;0.00802521
262;calc iter;10;0.0412426;0.0404782;0.0432296
262;calc total;1;0.421007;0.421007;0.421007
262;total;1;5.60294;5.60294;5.60294
287;initialize;1;4.64235;4.64235;4.64235
287;async;10;0.00182891;0.00122969;0.00244581
287;inner;10;0.0297556;0.0291419;0.0308619
287;wait;10;8.09832e-05;4.1883e-05;0.000246148
287;boundary;10;0.00865984;0.00808206;0.00925504
287;calc iter;10;0.0403268;0.0399614;0.0406366
287;calc total;1;0.421014;0.421014;0.421014
287;total;1;5.63674;5.63674;5.63674
263;initialize;1;4.60184;4.60184;4.60184
263;async;10;0.00283026;0.00139724;0.00507102
263;inner;10;0.0300253;0.0295163;0.0310819
263;wait;10;7.6002e-05;3.3575e-05;0.000278576
263;boundary;10;0.00815626;0.00793595;0.00854096
263;calc iter;10;0.0410891;0.0403035;0.0426711
263;calc total;1;0.421009;0.421009;0.421009
263;total;1;5.60293;5.60293;5.60293
353;initialize;1;4.63023;4.63023;4.63023
353;async;10;0.0031808;0.00133028;0.00525629
353;inner;10;0.0297622;0.0292499;0.0306338
353;wait;10;6.37098e-05;3.3768e-05;0.000208655
353;boundary;10;0.00780869;0.00767682;0.0080185
353;calc iter;10;0.0408164;0.0398272;0.0423325
353;calc total;1;0.421016;0.421016;0.421016
353;total;1;5.63144;5.63144;5.63144
354;initialize;1;4.63027;4.63027;4.63027
354;async;10;0.00295367;0.0015691;0.0045042
354;inner;10;0.0293483;0.0284906;0.0304882
354;wait;10;7.19035e-05;4.2503e-05;0.000168735
354;boundary;10;0.00838716;0.0079464;0.00911107
354;calc iter;10;0.0407622;0.0398286;0.0421254
354;calc total;1;0.421016;0.421016;0.421016
354;total;1;5.63148;5.63148;5.63148
355;initialize;1;4.63025;4.63025;4.63025
355;async;10;0.00326305;0.00195142;0.0053917
355;inner;10;0.029743;0.0289998;0.0306707
355;wait;10;5.52064e-05;3.2238e-05;0.000150539
355;boundary;10;0.00777422;0.00754909;0.00836836
355;calc iter;10;0.0408368;0.0396757;0.0424886
355;calc total;1;0.421017;0.421017;0.421017
355;total;1;5.63147;5.63147;5.63147
356;initialize;1;4.63027;4.63027;4.63027
356;async;10;0.00348463;0.00199704;0.00601549
356;inner;10;0.029808;0.0291605;0.0307625
356;wait;10;4.71971e-05;2.3113e-05;0.000150806
356;boundary;10;0.00760148;0.00743806;0.00786588
356;calc iter;10;0.0409424;0.0400608;0.042748
356;calc total;1;0.421015;0.421015;0.421015
356;total;1;5.63147;5.63147;5.63147
357;initialize;1;4.63029;4.63029;4.63029
357;async;10;0.00359287;0.00194026;0.00567053
357;inner;10;0.0298302;0.0290664;0.0309583
357;wait;10;4.19598e-05;2.3488e-05;0.000137561
357;boundary;10;0.00754852;0.0073138;0.00784069
357;calc iter;10;0.0410149;0.0404102;0.0423379
357;calc total;1;0.421016;0.421016;0.421016
357;total;1;5.63148;5.63148;5.63148
358;initialize;1;4.63019;4.63019;4.63019
358;async;10;0.00346018;0.00211021;0.00443929
358;inner;10;0.0299082;0.029143;0.0311975
358;wait;10;3.84808e-05;2.3105e-05;0.000117815
358;boundary;10;0.00761845;0.00736036;0.00797428
358;calc iter;10;0.0410267;0.0405374;0.041796
358;calc total;1;0.421016;0.421016;0.421016
358;total;1;5.6314;5.6314;5.6314
359;initialize;1;4.63033;4.63033;4.63033
359;async;10;0.00325841;0.00132098;0.00526593
359;inner;10;0.0299294;0.0292872;0.0307388
359;wait;10;4.79495e-05;2.4805e-05;0.000140121
359;boundary;10;0.00764784;0.00752749;0.00797801
359;calc iter;10;0.0408849;0.0398803;0.0421718
359;calc total;1;0.421017;0.421017;0.421017
359;total;1;5.63153;5.63153;5.63153
376;initialize;1;4.58088;4.58088;4.58088
376;async;10;0.00296555;0.0020463;0.00385112
376;inner;10;0.0292978;0.0290303;0.0300391
376;wait;10;5.54587e-05;3.7453e-05;0.000124457
376;boundary;10;0.00772698;0.00753617;0.00789388
376;calc iter;10;0.0400467;0.0390788;0.0408509
376;calc total;1;0.42102;0.42102;0.42102
376;total;1;5.57266;5.57266;5.57266
377;initialize;1;4.58511;4.58511;4.58511
377;async;10;0.00243025;0.00123821;0.00330788
377;inner;10;0.0299874;0.0296841;0.0305676
377;wait;10;4.89371e-05;2.665e-05;0.000138883
377;boundary;10;0.00760614;0.0073411;0.00790345
377;calc iter;10;0.0400738;0.039393;0.0407608
377;calc total;1;0.421021;0.421021;0.421021
377;total;1;5.57688;5.57688;5.57688
378;initialize;1;4.58819;4.58819;4.58819
378;async;10;0.00278747;0.00137031;0.00355166
378;inner;10;0.0294343;0.0291613;0.0301642
378;wait;10;6.1108e-05;3.0139e-05;0.000174126
378;boundary;10;0.00766297;0.00752067;0.00782254
378;calc iter;10;0.0399472;0.0390447;0.0405986
378;calc total;1;0.42102;0.42102;0.42102
378;total;1;5.57997;5.57997;5.57997
379;initialize;1;4.58429;4.58429;4.58429
379;async;10;0.00316459;0.00171841;0.00390043
379;inner;10;0.0293317;0.0290983;0.0298839
379;wait;10;5.15247e-05;2.2113e-05;0.000156016
379;boundary;10;0.00743277;0.00726338;0.00777203
379;calc iter;10;0.039982;0.0391045;0.0404274
379;calc total;1;0.421022;0.421022;0.421022
379;total;1;5.57607;5.57607;5.57607
380;initialize;1;4.58291;4.58291;4.58291
380;async;10;0.00317545;0.00176376;0.0037166
380;inner;10;0.0294734;0.0291046;0.0303038
380;wait;10;4.19323e-05;2.1915e-05;0.000128643
380;boundary;10;0.00738799;0.0072738;0.00762736
380;calc iter;10;0.04008;0.0395548;0.0404558
380;calc total;1;0.42102;0.42102;0.42102
380;total;1;5.57468;5.57468;5.57468
381;initialize;1;4.58817;4.58817;4.58817
381;async;10;0.00309975;0.00182291;0.00405057
381;inner;10;0.0294522;0.0291411;0.0301031
381;wait;10;4.93902e-05;2.7264e-05;0.000122521
381;boundary;10;0.00744651;0.00727753;0.00765
381;calc iter;10;0.040049;0.0390963;0.0408007
381;calc total;1;0.421021;0.421021;0.421021
381;total;1;5.57997;5.57997;5.57997
382;initialize;1;4.5882;4.5882;4.5882
382;async;10;0.00266389;0.00166462;0.00360133
382;inner;10;0.0293169;0.0289975;0.0301948
382;wait;10;6.7937e-05;3.6737e-05;0.000165022
382;boundary;10;0.00790727;0.0076263;0.00810351
382;calc iter;10;0.0399571;0.0391121;0.0406708
382;calc total;1;0.421021;0.421021;0.421021
382;total;1;5.57998;5.57998;5.57998
383;initialize;1;4.58819;4.58819;4.58819
383;async;10;0.00239523;0.00113197;0.00332384
383;inner;10;0.0286964;0.0282193;0.0296356
383;wait;10;8.48173e-05;4.9145e-05;0.000258151
383;boundary;10;0.008694;0.00807829;0.00908536
383;calc iter;10;0.0398723;0.0390257;0.0407676
383;calc total;1;0.421022;0.421022;0.421022
383;total;1;5.57998;5.57998;5.57998
DASH
InitEnergy=48000.00000
EndEnergy=46369.67089
DiffEnergy=-1630.32911
Matrixspec: 1300 x 1300 x 1300
Iterations: 10
# unit_id;function_name;num_calls;avg_runtime;min_runtime;max_runtime
0;initialize;1;3.97091;3.97091;3.97091
0;async;10;0.00332;0.00193;0.00643
0;inner;10;0.03004;0.02918;0.03182
0;wait;10;0.00004;0.00002;0.00010
0;boundary;10;0.00795;0.00775;0.00832
0;calc iter;10;0.04134;0.03961;0.04395
0;calc total;1;0.42306;0.42306;0.42306
0;total;1;4.95299;4.95299;4.95299
1;initialize;1;3.96927;3.96927;3.96927
1;async;10;0.00308606;0.00152701;0.00838877
1;inner;10;0.0304136;0.0288153;0.0327601
1;wait;10;3.93284e-05;2.2577e-05;0.0001051
1;boundary;10;0.00791923;0.00769865;0.00857921
1;calc iter;10;0.0414597;0.0394076;0.0450646
1;calc total;1;0.423061;0.423061;0.423061
1;total;1;4.95131;4.95131;4.95131
2;initialize;1;3.97887;3.97887;3.97887
2;async;10;0.00341219;0.00209092;0.00883925
2;inner;10;0.0301783;0.028746;0.0320916
2;wait;10;4.39305e-05;2.1867e-05;0.000124201
2;boundary;10;0.00792515;0.00754447;0.00875585
2;calc iter;10;0.0415611;0.0396012;0.0464172
2;calc total;1;0.423061;0.423061;0.423061
2;total;1;4.96092;4.96092;4.96092
3;initialize;1;3.97649;3.97649;3.97649
3;async;10;0.00301602;0.00187562;0.00658885
3;inner;10;0.0302909;0.029053;0.0318849
3;wait;10;5.21958e-05;2.2791e-05;0.000150837
3;boundary;10;0.00798778;0.00772713;0.00829934
3;calc iter;10;0.0413481;0.0399335;0.0434255
3;calc total;1;0.423062;0.423062;0.423062
3;total;1;4.95854;4.95854;4.95854
4;initialize;1;3.97476;3.97476;3.97476
4;async;10;0.00293066;0.00179182;0.00528408
4;inner;10;0.0301645;0.0290241;0.0317346
4;wait;10;5.14507e-05;2.6976e-05;0.000141798
4;boundary;10;0.00812638;0.00768133;0.00887508
4;calc iter;10;0.0412743;0.0399225;0.043252
4;calc total;1;0.423061;0.423061;0.423061
4;total;1;4.95682;4.95682;4.95682
5;initialize;1;3.97877;3.97877;3.97877
5;async;10;0.00191687;0.00110083;0.00343216
5;inner;10;0.0303482;0.0290407;0.0321844
5;wait;10;6.42632e-05;3.1204e-05;0.000156256
5;boundary;10;0.00886353;0.00804477;0.0106707
5;calc iter;10;0.0411944;0.0399825;0.0422015
5;calc total;1;0.423062;0.423062;0.423062
5;total;1;4.96083;4.96083;4.96083
6;initialize;1;3.97885;3.97885;3.97885
6;async;10;0.00261546;0.00135098;0.00437806
6;inner;10;0.0307734;0.0297576;0.0322627
6;wait;10;4.74796e-05;3.0648e-05;9.8188e-05
6;boundary;10;0.00804486;0.00763264;0.00865814
6;calc iter;10;0.0414824;0.0404296;0.0429678
6;calc total;1;0.423061;0.423061;0.423061
6;total;1;4.96091;4.96091;4.96091
7;initialize;1;3.97867;3.97867;3.97867
7;async;10;0.00309683;0.00177538;0.00537089
7;inner;10;0.0305602;0.0294684;0.0320531
7;wait;10;4.37899e-05;2.4551e-05;0.000115657
7;boundary;10;0.00785004;0.00746864;0.00808761
7;calc iter;10;0.0415522;0.040439;0.0432605
7;calc total;1;0.423061;0.423061;0.423061
7;total;1;4.96071;4.96071;4.96071
8;initialize;1;3.97862;3.97862;3.97862
8;async;10;0.00343018;0.00196133;0.00514248
8;inner;10;0.03029;0.0293605;0.0318906
8;wait;10;4.94517e-05;2.2983e-05;0.000128885
8;boundary;10;0.0078659;0.00743055;0.00817468
8;calc iter;10;0.0416367;0.040866;0.0425572
8;calc total;1;0.423061;0.423061;0.423061
8;total;1;4.96071;4.96071;4.96071
9;initialize;1;3.97388;3.97388;3.97388
9;async;10;0.00346749;0.00205018;0.00586852
9;inner;10;0.0302773;0.0293916;0.0318335
9;wait;10;4.18683e-05;2.2797e-05;0.000130957
9;boundary;10;0.00783144;0.00738967;0.0081313
9;calc iter;10;0.0416192;0.0396043;0.0435104
9;calc total;1;0.423062;0.423062;0.423062
9;total;1;4.95594;4.95594;4.95594
10;initialize;1;3.97886;3.97886;3.97886
10;async;10;0.00248582;0.00149623;0.00373283
10;inner;10;0.030806;0.0297551;0.0324325
10;wait;10;4.73895e-05;2.9212e-05;0.000118964
10;boundary;10;0.00803629;0.00776077;0.00838656
10;calc iter;10;0.0413769;0.0402261;0.0430281
10;calc total;1;0.423061;0.423061;0.423061
10;total;1;4.96092;4.96092;4.96092
11;initialize;1;3.97122;3.97122;3.97122
11;async;10;0.00203943;0.00142563;0.00304733
11;inner;10;0.0305832;0.0296275;0.0322806
11;wait;10;6.41369e-05;3.6505e-05;0.000178405
11;boundary;10;0.00859291;0.0078861;0.00935392
11;calc iter;10;0.0412812;0.0402517;0.0422146
11;calc total;1;0.423063;0.423063;0.423063
11;total;1;4.95331;4.95331;4.95331
12;initialize;1;3.97884;3.97884;3.97884
12;async;10;0.00332309;0.00177518;0.00541724
12;inner;10;0.0297337;0.0289143;0.0314968
12;wait;10;6.26041e-05;3.2326e-05;0.000180736
12;boundary;10;0.00855455;0.00799271;0.00940908
12;calc iter;10;0.0416753;0.0404819;0.0431658
12;calc total;1;0.423062;0.423062;0.423062
12;total;1;4.96093;4.96093;4.96093
13;initialize;1;3.97877;3.97877;3.97877
13;async;10;0.00400629;0.00216995;0.00678005
13;inner;10;0.0299287;0.0293368;0.0314342
13;wait;10;4.83251e-05;2.3854e-05;0.000154283
13;boundary;10;0.00786267;0.0074872;0.00829574
13;calc iter;10;0.0418471;0.0405667;0.0441403
13;calc total;1;0.423062;0.423062;0.423062
13;total;1;4.96082;4.96082;4.96082
14;initialize;1;3.9788;3.9788;3.9788
14;async;10;0.00428474;0.00275577;0.00691567
14;inner;10;0.0298104;0.0292325;0.0314001
14;wait;10;3.83326e-05;2.2484e-05;0.000109073
14;boundary;10;0.00773734;0.00748558;0.0080834
14;calc iter;10;0.0418721;0.0400407;0.0438414
14;calc total;1;0.423061;0.423061;0.423061
14;total;1;4.96088;4.96088;4.96088
15;initialize;1;3.97879;3.97879;3.97879
15;async;10;0.00389427;0.00239462;0.00609881
15;inner;10;0.0298405;0.0292263;0.031415
15;wait;10;4.78281e-05;2.6838e-05;0.000114861
15;boundary;10;0.00798199;0.00764306;0.00835946
15;calc iter;10;0.0417662;0.0403839;0.0434453
15;calc total;1;0.423062;0.423062;0.423062
15;total;1;4.96087;4.96087;4.96087
16;initialize;1;3.97879;3.97879;3.97879
16;async;10;0.0036734;0.00206957;0.00484636
16;inner;10;0.0297175;0.0289627;0.031238
16;wait;10;5.66695e-05;2.3759e-05;0.000157391
16;boundary;10;0.00815315;0.00764385;0.00874497
16;calc iter;10;0.0416023;0.0404348;0.0423128
16;calc total;1;0.423062;0.423062;0.423062
16;total;1;4.96088;4.96088;4.96088
17;initialize;1;3.97317;3.97317;3.97317
17;async;10;0.00292723;0.00133632;0.00400359
17;inner;10;0.0293174;0.0284413;0.0309846
17;wait;10;7.61349e-05;2.63e-05;0.000252816
17;boundary;10;0.00917984;0.00833363;0.00997635
17;calc iter;10;0.0415019;0.0404847;0.0425651
17;calc total;1;0.423063;0.423063;0.423063
17;total;1;4.95522;4.95522;4.95522
18;initialize;1;3.97803;3.97803;3.97803
18;async;10;0.00387097;0.00176813;0.00734342
18;inner;10;0.0296274;0.0286671;0.0310295
18;wait;10;5.10727e-05;2.4933e-05;0.000170633
18;boundary;10;0.00816967;0.00766926;0.00961622
18;calc iter;10;0.0417203;0.0402055;0.0446037
18;calc total;1;0.423062;0.423062;0.423062
18;total;1;4.96009;4.96009;4.96009
19;initialize;1;3.97879;3.97879;3.97879
19;async;10;0.00449417;0.00219715;0.00741882
19;inner;10;0.0297046;0.0291022;0.0313768
19;wait;10;3.83947e-05;2.0173e-05;0.000116131
19;boundary;10;0.0076944;0.00733071;0.00803277
19;calc iter;10;0.0419328;0.0400241;0.0442941
19;calc total;1;0.423062;0.423062;0.423062
19;total;1;4.96088;4.96088;4.96088
72;initialize;1;3.96454;3.96454;3.96454
72;async;10;0.00477142;0.00178921;0.00800425
72;inner;10;0.0291919;0.0281373;0.0319071
72;wait;10;4.25223e-05;2.245e-05;0.000115426
72;boundary;10;0.00780584;0.00616473;0.00835074
72;calc iter;10;0.0418133;0.039212;0.0443
72;calc total;1;0.423066;0.423066;0.423066
72;total;1;4.94642;4.94642;4.94642
48;initialize;1;3.95871;3.95871;3.95871
48;async;10;0.0022441;0.000884923;0.00488997
48;inner;10;0.0313031;0.0304929;0.032911
48;wait;10;3.48012e-05;2.0831e-05;7.5164e-05
48;boundary;10;0.00791686;0.00773641;0.00840805
48;calc iter;10;0.0415002;0.0397216;0.0433347
48;calc total;1;0.423068;0.423068;0.423068
48;total;1;4.94122;4.94122;4.94122
24;initialize;1;3.95426;3.95426;3.95426
24;async;10;0.00417411;0.00162899;0.00753999
24;inner;10;0.0295472;0.0281251;0.0318233
24;wait;10;4.16696e-05;2.0969e-05;0.000131576
24;boundary;10;0.00790854;0.00602279;0.00870082
24;calc iter;10;0.0416729;0.0394384;0.0444836
24;calc total;1;0.423065;0.423065;0.423065
24;total;1;4.93667;4.93667;4.93667
96;initialize;1;3.92306;3.92306;3.92306
96;async;10;0.00363421;0.00190652;0.0053977
96;inner;10;0.0290456;0.0282843;0.0309904
96;wait;10;5.91814e-05;3.4716e-05;0.000120953
96;boundary;10;0.00878424;0.00809272;0.00938472
96;calc iter;10;0.0415245;0.04054;0.0427079
96;calc total;1;0.423064;0.423064;0.423064
96;total;1;4.9051;4.9051;4.9051
20;initialize;1;3.97809;3.97809;3.97809
20;async;10;0.00403147;0.00211399;0.00695397
20;inner;10;0.0299254;0.0293799;0.0315945
20;wait;10;4.48499e-05;2.3782e-05;0.000132056
20;boundary;10;0.00781016;0.00749995;0.00803507
20;calc iter;10;0.041813;0.040325;0.0441289
20;calc total;1;0.423071;0.423071;0.423071
20;total;1;4.96014;4.96014;4.96014
73;initialize;1;3.95765;3.95765;3.95765
73;async;10;0.00560839;0.00247882;0.00932374
73;inner;10;0.0281552;0.0272257;0.0313175
73;wait;10;4.73326e-05;2.4872e-05;0.000169559
73;boundary;10;0.00807457;0.00584192;0.00914601
73;calc iter;10;0.0418871;0.0378612;0.0452924
73;calc total;1;0.423066;0.423066;0.423066
73;total;1;4.93953;4.93953;4.93953
49;initialize;1;3.95999;3.95999;3.95999
49;async;10;0.00346076;0.0017617;0.00752067
49;inner;10;0.0301952;0.0289245;0.0326018
49;wait;10;4.35922e-05;2.2103e-05;0.000113255
49;boundary;10;0.00788994;0.00773331;0.00838541
49;calc iter;10;0.0415906;0.0396543;0.0442482
49;calc total;1;0.423067;0.423067;0.423067
49;total;1;4.94248;4.94248;4.94248
25;initialize;1;3.94835;3.94835;3.94835
25;async;10;0.00449605;0.00194147;0.00771188
25;inner;10;0.0291836;0.0277001;0.0318693
25;wait;10;3.85614e-05;2.1881e-05;0.000107933
25;boundary;10;0.00803027;0.00578656;0.00945295
25;calc iter;10;0.04175;0.0377927;0.0446903
25;calc total;1;0.423066;0.423066;0.423066
25;total;1;4.93072;4.93072;4.93072
21;initialize;1;3.97667;3.97667;3.97667
21;async;10;0.00416758;0.00227072;0.00535407
21;inner;10;0.0297613;0.029057;0.0313406
21;wait;10;4.7556e-05;2.2903e-05;0.000159592
21;boundary;10;0.00778176;0.00761698;0.00806212
21;calc iter;10;0.0417592;0.0406142;0.0428306
21;calc total;1;0.423072;0.423072;0.423072
21;total;1;4.95872;4.95872;4.95872
74;initialize;1;3.96646;3.96646;3.96646
74;async;10;0.00485669;0.00275149;0.0075431
74;inner;10;0.0290277;0.0281821;0.0314713
74;wait;10;4.51208e-05;2.639e-05;0.000129792
74;boundary;10;0.00782097;0.00689495;0.00813807
74;calc iter;10;0.041752;0.0408585;0.0436647
74;calc total;1;0.423066;0.423066;0.423066
74;total;1;4.94835;4.94835;4.94835
50;initialize;1;3.96141;3.96141;3.96141
50;async;10;0.00408174;0.00267178;0.00865557
50;inner;10;0.0297671;0.0286776;0.0316392
50;wait;10;4.42159e-05;2.2254e-05;0.000131425
50;boundary;10;0.00790582;0.00735532;0.00858974
50;calc iter;10;0.0418;0.0395421;0.0460022
50;calc total;1;0.423067;0.423067;0.423067
50;total;1;4.94391;4.94391;4.94391
26;initialize;1;3.94944;3.94944;3.94944
26;async;10;0.00436727;0.00194641;0.00577197
26;inner;10;0.0294243;0.0282737;0.031799
26;wait;10;4.14982e-05;2.1623e-05;0.000114703
26;boundary;10;0.0077771;0.00672154;0.00806165
26;calc iter;10;0.0416115;0.0406771;0.0424377
26;calc total;1;0.423065;0.423065;0.423065
26;total;1;4.9318;4.9318;4.9318
22;initialize;1;3.97885;3.97885;3.97885
22;async;10;0.00395131;0.00236972;0.00561709
22;inner;10;0.0297315;0.0293763;0.0314091
22;wait;10;4.31882e-05;2.2348e-05;0.000117714
22;boundary;10;0.00792139;0.00767009;0.00820642
22;calc iter;10;0.0416487;0.0396145;0.0431962
22;calc total;1;0.423072;0.423072;0.423072
22;total;1;4.96091;4.96091;4.96091
75;initialize;1;3.96253;3.96253;3.96253
75;async;10;0.00465824;0.00254482;0.00847196
75;inner;10;0.0287177;0.0273657;0.0316715
75;wait;10;4.35743e-05;2.564e-05;0.0001203
75;boundary;10;0.00810427;0.00786876;0.00819815
75;calc iter;10;0.0415251;0.0395319;0.0446392
75;calc total;1;0.423067;0.423067;0.423067
75;total;1;4.94441;4.94441;4.94441
51;initialize;1;3.96165;3.96165;3.96165
51;async;10;0.00359753;0.00233217;0.00560138
51;inner;10;0.0300532;0.0290647;0.031601
51;wait;10;4.38085e-05;2.5067e-05;0.00012801
51;boundary;10;0.00794557;0.00775811;0.00817724
51;calc iter;10;0.0416413;0.0400069;0.0424834
51;calc total;1;0.423068;0.423068;0.423068
51;total;1;4.94414;4.94414;4.94414
27;initialize;1;3.94796;3.94796;3.94796
27;async;10;0.00392928;0.00244566;0.00569922
27;inner;10;0.0292813;0.0284149;0.0318423
27;wait;10;3.86333e-05;2.1041e-05;0.000109163
27;boundary;10;0.00808072;0.00795637;0.00814334
27;calc iter;10;0.0413313;0.0395942;0.0429975
27;calc total;1;0.423066;0.423066;0.423066
27;total;1;4.93033;4.93033;4.93033
23;initialize;1;3.97755;3.97755;3.97755
23;async;10;0.00303195;0.00135617;0.00396064
23;inner;10;0.0301863;0.0294447;0.0317891
23;wait;10;6.22393e-05;2.2189e-05;0.000163347
23;boundary;10;0.00828993;0.00771284;0.00897639
76;initialize;1;3.9657;3.9657;3.9657
76;async;10;0.00440112;0.00236376;0.00736746
76;inner;10;0.0289353;0.0280254;0.0313217
76;wait;10;5.12872e-05;2.7556e-05;0.00014684
76;boundary;10;0.00801572;0.00781396;0.00833658
76;calc iter;10;0.0414046;0.0399603;0.0432915
76;calc total;1;0.423066;0.423066;0.423066
76;total;1;4.94759;4.94759;4.94759
52;initialize;1;3.95907;3.95907;3.95907
52;async;10;0.00302024;0.00137758;0.00550909
52;inner;10;0.0299018;0.0289197;0.0315163
52;wait;10;5.71628e-05;2.4521e-05;0.00014367
52;boundary;10;0.00839602;0.00764592;0.00957637
52;calc iter;10;0.0413765;0.0396721;0.0429889
52;calc total;1;0.423068;0.423068;0.423068
52;total;1;4.94155;4.94155;4.94155
28;initialize;1;3.9484;3.9484;3.9484
28;async;10;0.00343044;0.0025106;0.0044723
28;inner;10;0.0296031;0.0284856;0.0320028
28;wait;10;4.2593e-05;2.5629e-05;0.000120065
28;boundary;10;0.00812899;0.00778753;0.00871891
28;calc iter;10;0.0412065;0.0396917;0.0437916
28;calc total;1;0.423066;0.423066;0.423066
28;total;1;4.93079;4.93079;4.93079
97;initialize;1;3.92308;3.92308;3.92308
97;async;10;0.00468622;0.00268109;0.00784192
97;inner;10;0.0292275;0.0284401;0.0310215
97;wait;10;5.3212e-05;2.5468e-05;0.000193366
97;boundary;10;0.00791328;0.00741501;0.00841097
97;calc iter;10;0.0418815;0.0402803;0.0440792
97;calc total;1;0.423063;0.423063;0.423063
97;total;1;4.90512;4.90512;4.90512
23;calc iter;10;0.0415721;0.0405036;0.0424154
23;calc total;1;0.423074;0.423074;0.423074
23;total;1;4.95961;4.95961;4.95961
77;initialize;1;3.95047;3.95047;3.95047
77;async;10;0.00327634;0.00135044;0.0042363
77;inner;10;0.0293419;0.0283638;0.031703
77;wait;10;6.38194e-05;3.243e-05;0.000199453
77;boundary;10;0.00867941;0.00807588;0.00917796
77;calc iter;10;0.0413626;0.040267;0.0421186
77;calc total;1;0.423068;0.423068;0.423068
77;total;1;4.93235;4.93235;4.93235
53;initialize;1;3.96343;3.96343;3.96343
53;async;10;0.00236754;0.00123087;0.00453718
53;inner;10;0.0295015;0.0280438;0.0313374
53;wait;10;7.04741e-05;3.1663e-05;0.000167995
53;boundary;10;0.00935184;0.00800432;0.0113911
53;calc iter;10;0.0412925;0.0398877;0.0426517
53;calc total;1;0.423069;0.423069;0.423069
53;total;1;4.94591;4.94591;4.94591
29;initialize;1;3.95421;3.95421;3.95421
29;async;10;0.00289071;0.00132577;0.00381433
29;inner;10;0.0298994;0.029191;0.0319348
29;wait;10;5.11114e-05;2.2545e-05;0.000177312
29;boundary;10;0.00835227;0.00781611;0.00896629
29;calc iter;10;0.0411949;0.039778;0.0427675
29;calc total;1;0.423067;0.423067;0.423067
29;total;1;4.93657;4.93657;4.93657
98;initialize;1;3.92989;3.92989;3.92989
98;async;10;0.00460687;0.00276084;0.00666113
98;inner;10;0.0295648;0.0286922;0.031622
98;wait;10;4.07149e-05;2.1383e-05;0.000115096
98;boundary;10;0.00773823;0.00717401;0.00800834
98;calc iter;10;0.0419517;0.040178;0.0437351
98;calc total;1;0.423063;0.423063;0.423063
98;total;1;4.91193;4.91193;4.91193
78;initialize;1;3.94932;3.94932;3.94932
78;async;10;0.00376658;0.000888222;0.0062795
78;inner;10;0.0288496;0.0272682;0.0322869
78;wait;10;5.29744e-05;2.5309e-05;0.000131225
78;boundary;10;0.00884651;0.00777583;0.0107247
78;calc iter;10;0.041517;0.0383397;0.0437556
78;calc total;1;0.423066;0.423066;0.423066
78;total;1;4.93119;4.93119;4.93119
54;initialize;1;3.96371;3.96371;3.96371
54;async;10;0.00352787;0.00207149;0.00569574
54;inner;10;0.0298256;0.0288181;0.0314966
54;wait;10;5.87221e-05;2.6749e-05;0.00020025
54;boundary;10;0.00819574;0.00781755;0.00883743
54;calc iter;10;0.0416089;0.0401778;0.0431195
54;calc total;1;0.423067;0.423067;0.423067
54;total;1;4.94623;4.94623;4.94623
30;initialize;1;3.93179;3.93179;3.93179
30;async;10;0.0032259;0.00149013;0.00571606
30;inner;10;0.0292987;0.0281332;0.031487
30;wait;10;5.01986e-05;2.4293e-05;0.00012624
30;boundary;10;0.00880928;0.00783603;0.0106938
30;calc iter;10;0.0413852;0.0399188;0.0429937
30;calc total;1;0.423066;0.423066;0.423066
30;total;1;4.91415;4.91415;4.91415
99;initialize;1;3.92649;3.92649;3.92649
99;async;10;0.0044369;0.00245965;0.00584942
99;inner;10;0.0292935;0.0285275;0.0311361
99;wait;10;4.70424e-05;2.5076e-05;0.000114189
99;boundary;10;0.00792705;0.00764695;0.00806187
99;calc iter;10;0.0417057;0.0399485;0.0427826
99;calc total;1;0.423064;0.423064;0.423064
99;total;1;4.90852;4.90852;4.90852
79;initialize;1;3.95539;3.95539;3.95539
79;async;10;0.00460814;0.00214751;0.0080127
79;inner;10;0.0290595;0.0281208;0.0314811
79;wait;10;5.96136e-05;2.5488e-05;0.000164065
79;boundary;10;0.00797443;0.00732684;0.008395
79;calc iter;10;0.0417031;0.0396417;0.0442447
79;calc total;1;0.423068;0.423068;0.423068
79;total;1;4.93729;4.93729;4.93729
55;initialize;1;3.9606;3.9606;3.9606
55;async;10;0.00404916;0.00195957;0.00590272
55;inner;10;0.0297861;0.0290009;0.0311834
55;wait;10;5.04441e-05;2.48e-05;0.000127842
55;boundary;10;0.00788912;0.00737804;0.00835124
55;calc iter;10;0.0417763;0.0399993;0.0432414
55;calc total;1;0.423068;0.423068;0.423068
55;total;1;4.94309;4.94309;4.94309
31;initialize;1;3.95724;3.95724;3.95724
31;async;10;0.0038852;0.00180713;0.005923
31;inner;10;0.0295877;0.028368;0.0318317
31;wait;10;5.34221e-05;2.3225e-05;0.000142754
31;boundary;10;0.00802372;0.00726456;0.0088495
31;calc iter;10;0.0415512;0.0402347;0.0432131
31;calc total;1;0.423066;0.423066;0.423066
31;total;1;4.93961;4.93961;4.93961
100;initialize;1;3.92318;3.92318;3.92318
100;async;10;0.00339781;0.00111833;0.00563023
100;inner;10;0.029326;0.0282126;0.0321297
100;wait;10;5.69945e-05;2.5048e-05;0.000122658
100;boundary;10;0.00871324;0.00761826;0.00980914
100;calc iter;10;0.0414956;0.0390001;0.0436939
100;calc total;1;0.423063;0.423063;0.423063
100;total;1;4.90522;4.90522;4.90522
80;initialize;1;3.9611;3.9611;3.9611
80;async;10;0.0037418;0.00221956;0.00564812
80;inner;10;0.0288702;0.0276988;0.0312691
80;wait;10;6.44125e-05;2.7289e-05;0.000208272
80;boundary;10;0.00868662;0.00783325;0.00970757
80;calc iter;10;0.0413647;0.0397822;0.0430546
80;calc total;1;0.423065;0.423065;0.423065
80;total;1;4.94298;4.94298;4.94298
56;initialize;1;3.96215;3.96215;3.96215
56;async;10;0.00400616;0.00281979;0.00624178
56;inner;10;0.0299631;0.0289997;0.0316055
56;wait;10;5.31495e-05;2.3878e-05;0.00015634
56;boundary;10;0.00780093;0.0072694;0.00806041
56;calc iter;10;0.0418246;0.0407927;0.0430379
56;calc total;1;0.423068;0.423068;0.423068
56;total;1;4.94463;4.94463;4.94463
32;initialize;1;3.9335;3.9335;3.9335
32;async;10;0.00306693;0.00163732;0.00469011
32;inner;10;0.0296098;0.0287556;0.0319004
32;wait;10;4.63207e-05;2.6545e-05;0.000105009
32;boundary;10;0.00853491;0.00787536;0.00915137
32;calc iter;10;0.0412592;0.0401091;0.0424391
32;calc total;1;0.423067;0.423067;0.423067
32;total;1;4.91589;4.91589;4.91589
101;initialize;1;3.92439;3.92439;3.92439
101;async;10;0.00288466;0.0012558;0.00620629
101;inner;10;0.0290034;0.0273193;0.0310216
101;wait;10;7.00077e-05;2.3857e-05;0.000225473
101;boundary;10;0.00941691;0.00761708;0.0116966
101;calc iter;10;0.0413764;0.0393154;0.043655
101;calc total;1;0.423066;0.423066;0.423066
101;total;1;4.90645;4.90645;4.90645
81;initialize;1;3.96155;3.96155;3.96155
81;async;10;0.00393356;0.00208556;0.00754141
81;inner;10;0.0289993;0.0281527;0.0313512
81;wait;10;5.97621e-05;2.8933e-05;0.000161781
81;boundary;10;0.00827343;0.00793644;0.00933699
81;calc iter;10;0.0412673;0.0398109;0.0437542
81;calc total;1;0.423066;0.423066;0.423066
81;total;1;4.94344;4.94344;4.94344
57;initialize;1;3.95192;3.95192;3.95192
57;async;10;0.00295292;0.00166188;0.00478576
57;inner;10;0.0310331;0.0303242;0.03257
57;wait;10;4.2677e-05;2.3484e-05;0.000122143
57;boundary;10;0.00778198;0.00730315;0.00808253
57;calc iter;10;0.0418121;0.040207;0.0434474
57;calc total;1;0.423068;0.423068;0.423068
57;total;1;4.93442;4.93442;4.93442
33;initialize;1;3.9572;3.9572;3.9572
33;async;10;0.00327923;0.00187937;0.00483361
33;inner;10;0.029643;0.0284705;0.031734
33;wait;10;5.05439e-05;2.7749e-05;0.000149133
33;boundary;10;0.00816453;0.00793368;0.00907872
33;calc iter;10;0.0411385;0.0397372;0.0421833
33;calc total;1;0.423068;0.423068;0.423068
33;total;1;4.93961;4.93961;4.93961
102;initialize;1;3.91781;3.91781;3.91781
102;async;10;0.00434804;0.00234579;0.00682607
102;inner;10;0.0289987;0.0282708;0.0307743
102;wait;10;6.58047e-05;2.4666e-05;0.000169889
102;boundary;10;0.00832597;0.00768407;0.00991866
102;calc iter;10;0.0417399;0.0404327;0.043202
102;calc total;1;0.423063;0.423063;0.423063
102;total;1;4.89988;4.89988;4.89988
82;initialize;1;3.95494;3.95494;3.95494
82;async;10;0.00295683;0.00151005;0.00407762
82;inner;10;0.0290145;0.0278138;0.0317046
82;wait;10;5.96409e-05;2.8843e-05;0.000135528
82;boundary;10;0.009105;0.0078089;0.0103812
82;calc iter;10;0.0411374;0.0391655;0.0427078
82;calc total;1;0.423066;0.423066;0.423066
82;total;1;4.93684;4.93684;4.93684
58;initialize;1;3.96391;3.96391;3.96391
58;async;10;0.00339078;0.0025033;0.00444738
58;inner;10;0.0298914;0.0289226;0.0312978
58;wait;10;6.65528e-05;3.5841e-05;0.000169387
58;boundary;10;0.00820855;0.00784021;0.00871632
58;calc iter;10;0.0415583;0.0402634;0.0423372
58;calc total;1;0.423068;0.423068;0.423068
58;total;1;4.9464;4.9464;4.9464
34;initialize;1;3.93617;3.93617;3.93617
34;async;10;0.00279111;0.00203359;0.00365478
34;inner;10;0.0294159;0.0281718;0.0317572
34;wait;10;5.90181e-05;2.743e-05;0.000131797
34;boundary;10;0.0087919;0.00789609;0.0097367
34;calc iter;10;0.0410588;0.0402209;0.0422923
34;calc total;1;0.423069;0.423069;0.423069
34;total;1;4.91856;4.91856;4.91856
103;initialize;1;3.9172;3.9172;3.9172
103;async;10;0.00489987;0.00221367;0.00714203
103;inner;10;0.0293499;0.0283918;0.0313276
103;wait;10;4.9706e-05;2.4458e-05;0.000130418
103;boundary;10;0.00769492;0.00696136;0.00809524
103;calc iter;10;0.041996;0.0399404;0.0436214
103;calc total;1;0.423064;0.423064;0.423064
103;total;1;4.89923;4.89923;4.89923
83;initialize;1;3.95535;3.95535;3.95535
83;async;10;0.00216651;0.00126954;0.00276675
83;inner;10;0.0286238;0.0274467;0.0316899
83;wait;10;7.1092e-05;4.4064e-05;0.000190585
83;boundary;10;0.0102599;0.00791019;0.0114961
83;calc iter;10;0.0411227;0.0396753;0.0419882
83;calc total;1;0.423067;0.423067;0.423067
83;total;1;4.93724;4.93724;4.93724
59;initialize;1;3.95449;3.95449;3.95449
59;async;10;0.00237896;0.00137577;0.00355171
59;inner;10;0.0298515;0.0289589;0.0316988
59;wait;10;6.65266e-05;2.845e-05;0.000197867
59;boundary;10;0.00917956;0.0084272;0.00990614
59;calc iter;10;0.0414779;0.0403273;0.0422263
59;calc total;1;0.42307;0.42307;0.42307
59;total;1;4.93698;4.93698;4.93698
35;initialize;1;3.95336;3.95336;3.95336
35;async;10;0.00203255;0.00131591;0.00340263
35;inner;10;0.0291279;0.0278247;0.0315968
35;wait;10;7.25929e-05;3.4778e-05;0.000222951
35;boundary;10;0.00974196;0.0081859;0.0111
35;calc iter;10;0.0409764;0.0401987;0.0414896
35;calc total;1;0.42307;0.42307;0.42307
35;total;1;4.93573;4.93573;4.93573
104;initialize;1;3.92444;3.92444;3.92444
104;async;10;0.00508304;0.00285818;0.00722395
104;inner;10;0.0291972;0.0283099;0.0312544
104;wait;10;4.53499e-05;2.4723e-05;0.000156329
104;boundary;10;0.00767403;0.00695182;0.00800272
104;calc iter;10;0.0420013;0.0409556;0.0432502
104;calc total;1;0.423066;0.423066;0.423066
104;total;1;4.90651;4.90651;4.90651
84;initialize;1;3.9592;3.9592;3.9592
84;async;10;0.0040631;0.00162357;0.00690791
84;inner;10;0.0290195;0.0280831;0.0306142
84;wait;10;5.62061e-05;2.4382e-05;0.000183818
84;boundary;10;0.00778154;0.00670278;0.00847418
84;calc iter;10;0.0409213;0.0391258;0.0424558
84;calc total;1;0.423065;0.423065;0.423065
84;total;1;4.94109;4.94109;4.94109
60;initialize;1;3.95781;3.95781;3.95781
60;async;10;0.00366859;0.00190797;0.00604734
60;inner;10;0.029519;0.0283886;0.0308016
60;wait;10;6.90716e-05;2.6138e-05;0.00018626
60;boundary;10;0.0086185;0.00790078;0.00990358
60;calc iter;10;0.0418767;0.0404059;0.0437847
60;calc total;1;0.423068;0.423068;0.423068
60;total;1;4.9403;4.9403;4.9403
36;initialize;1;3.93366;3.93366;3.93366
36;async;10;0.00308392;0.00136299;0.00597827
36;inner;10;0.0299137;0.028829;0.0312449
36;wait;10;3.98309e-05;2.2943e-05;0.000103229
36;boundary;10;0.00778468;0.00720632;0.00809824
36;calc iter;10;0.0408235;0.0392849;0.0420379
36;calc total;1;0.423066;0.423066;0.423066
36;total;1;4.91604;4.91604;4.91604
105;initialize;1;3.92939;3.92939;3.92939
105;async;10;0.00463132;0.0029179;0.00802241
105;inner;10;0.0293372;0.0285906;0.0312005
105;wait;10;5.02163e-05;2.4658e-05;0.00014966
105;boundary;10;0.00787856;0.00728925;0.00850543
105;calc iter;10;0.041899;0.0407107;0.0444748
105;calc total;1;0.423066;0.423066;0.423066
105;total;1;4.91145;4.91145;4.91145
85;initialize;1;3.96499;3.96499;3.96499
85;async;10;0.00456005;0.00209138;0.0065026
85;inner;10;0.0287046;0.0275891;0.0306382
85;wait;10;5.80674e-05;2.4867e-05;0.00017055
85;boundary;10;0.00763127;0.00621181;0.00801597
85;calc iter;10;0.0409558;0.0394307;0.0423972
85;calc total;1;0.423064;0.423064;0.423064
85;total;1;4.94686;4.94686;4.94686
61;initialize;1;3.9462;3.9462;3.9462
61;async;10;0.00453073;0.00266374;0.00748413
61;inner;10;0.0297006;0.0290032;0.030945
61;wait;10;5.66035e-05;2.3817e-05;0.000170545
61;boundary;10;0.0078123;0.00737362;0.00824326
61;calc iter;10;0.0421015;0.0406241;0.0446971
61;calc total;1;0.423069;0.423069;0.423069
61;total;1;4.92868;4.92868;4.92868
37;initialize;1;3.9306;3.9306;3.9306
37;async;10;0.00360444;0.00223623;0.00574794
37;inner;10;0.029579;0.0281636;0.0311324
37;wait;10;4.28269e-05;2.3294e-05;0.000139873
37;boundary;10;0.00767755;0.00642085;0.00806602
37;calc iter;10;0.0409054;0.0399216;0.0422898
37;calc total;1;0.423068;0.423068;0.423068
37;total;1;4.91297;4.91297;4.91297
106;initialize;1;3.92734;3.92734;3.92734
106;async;10;0.00414989;0.00214176;0.00532918
106;inner;10;0.0294214;0.028645;0.0313128
106;wait;10;5.58644e-05;3.0362e-05;0.000134224
106;boundary;10;0.0080755;0.00785574;0.00833514
106;calc iter;10;0.0417038;0.0406387;0.0427061
106;calc total;1;0.423067;0.423067;0.423067
106;total;1;4.90941;4.90941;4.90941
86;initialize;1;3.95746;3.95746;3.95746
86;async;10;0.00403686;0.00198304;0.00567688
86;inner;10;0.0290964;0.0284597;0.0309579
86;wait;10;4.94425e-05;2.6628e-05;0.000150171
86;boundary;10;0.00767433;0.00705532;0.00809187
86;calc iter;10;0.0408584;0.0395377;0.0417861
86;calc total;1;0.423064;0.423064;0.423064
86;total;1;4.93933;4.93933;4.93933
62;initialize;1;3.96363;3.96363;3.96363
62;async;10;0.00479049;0.00371418;0.00749131
62;inner;10;0.0295068;0.0289892;0.0309803
62;wait;10;4.38783e-05;2.2571e-05;0.000127146
62;boundary;10;0.00776169;0.00735703;0.00810144
62;calc iter;10;0.0421042;0.0408564;0.04419
62;calc total;1;0.423068;0.423068;0.423068
62;total;1;4.94611;4.94611;4.94611
38;initialize;1;3.95213;3.95213;3.95213
38;async;10;0.00317272;0.0021089;0.00445518
38;inner;10;0.0297195;0.0288721;0.0312662
38;wait;10;4.13931e-05;2.3609e-05;0.00012819
38;boundary;10;0.00779681;0.00747345;0.00813374
38;calc iter;10;0.0407315;0.0398806;0.0417884
38;calc total;1;0.423067;0.423067;0.423067
38;total;1;4.93451;4.93451;4.93451
107;initialize;1;3.91817;3.91817;3.91817
107;async;10;0.00331728;0.00131135;0.00450206
107;inner;10;0.0291737;0.0283766;0.031016
107;wait;10;8.04153e-05;3.7359e-05;0.000267722
107;boundary;10;0.00897708;0.00842826;0.00944461
107;calc iter;10;0.0415499;0.040475;0.0424076
107;calc total;1;0.42307;0.42307;0.42307
107;total;1;4.9002;4.9002;4.9002
87;initialize;1;3.96567;3.96567;3.96567
87;async;10;0.00401849;0.00233785;0.00554081
87;inner;10;0.0289517;0.0283493;0.0309182
87;wait;10;4.83056e-05;2.4275e-05;0.000144816
87;boundary;10;0.00780377;0.00734913;0.00809305
87;calc iter;10;0.0408237;0.0394593;0.0417259
87;calc total;1;0.423065;0.423065;0.423065
87;total;1;4.94756;4.94756;4.94756
63;initialize;1;3.94475;3.94475;3.94475
63;async;10;0.00412483;0.00244262;0.00611159
63;inner;10;0.0297726;0.0289901;0.0310578
63;wait;10;5.93891e-05;3.0284e-05;0.000145616
63;boundary;10;0.00804111;0.00768761;0.00855411
63;calc iter;10;0.0419995;0.040578;0.0435594
63;calc total;1;0.423069;0.423069;0.423069
63;total;1;4.92723;4.92723;4.92723
39;initialize;1;3.94474;3.94474;3.94474
39;async;10;0.00327829;0.00189336;0.0046391
39;inner;10;0.0295829;0.0288036;0.0311911
39;wait;10;4.43394e-05;2.2646e-05;0.000143047
39;boundary;10;0.0078833;0.00733024;0.0080979
39;calc iter;10;0.0407905;0.0396578;0.041618
39;calc total;1;0.423067;0.423067;0.423067
39;total;1;4.92711;4.92711;4.92711
108;initialize;1;3.91384;3.91384;3.91384
108;async;10;0.00374279;0.0019093;0.00591428
108;inner;10;0.0299797;0.0290708;0.0311673
108;wait;10;6.14705e-05;2.5774e-05;0.000175135
108;boundary;10;0.00837923;0.00767552;0.00966611
108;calc iter;10;0.0421643;0.0406677;0.0441068
108;calc total;1;0.423066;0.423066;0.423066
108;total;1;4.89588;4.89588;4.89588
88;initialize;1;3.96062;3.96062;3.96062
88;async;10;0.004304;0.00232095;0.00552786
88;inner;10;0.028628;0.0280632;0.0304484
88;wait;10;5.48829e-05;2.4981e-05;0.000164072
88;boundary;10;0.00773621;0.00755292;0.00798344
88;calc iter;10;0.0407246;0.0400484;0.0419243
88;calc total;1;0.423065;0.423065;0.423065
88;total;1;4.94251;4.94251;4.94251
64;initialize;1;3.94545;3.94545;3.94545
64;async;10;0.00381686;0.00196482;0.00571436
64;inner;10;0.0295451;0.0289381;0.0311393
64;wait;10;6.17085e-05;2.6672e-05;0.000152499
64;boundary;10;0.00838335;0.00780606;0.00895607
64;calc iter;10;0.0418082;0.040686;0.0426306
64;calc total;1;0.423062;0.423062;0.423062
64;total;1;4.92792;4.92792;4.92792
40;initialize;1;3.95584;3.95584;3.95584
40;async;10;0.00329662;0.00199838;0.00472007
40;inner;10;0.029577;0.0288622;0.030748
40;wait;10;5.28361e-05;2.3246e-05;0.000195857
40;boundary;10;0.00774609;0.00755028;0.00803553
40;calc iter;10;0.0406742;0.0398317;0.0415557
40;calc total;1;0.423066;0.423066;0.423066
40;total;1;4.93822;4.93822;4.93822
109;initialize;1;3.91583;3.91583;3.91583
109;async;10;0.00424062;0.00317492;0.00611895
109;inner;10;0.0301423;0.0296902;0.0314183
109;wait;10;4.69251e-05;2.4984e-05;0.000150983
109;boundary;10;0.00782063;0.0074;0.00805914
109;calc iter;10;0.0422517;0.0412343;0.0438601
109;calc total;1;0.423067;0.423067;0.423067
109;total;1;4.89789;4.89789;4.89789
89;initialize;1;3.95732;3.95732;3.95732
89;async;10;0.00364625;0.00133306;0.00503284
89;inner;10;0.0291136;0.0284047;0.0306078
89;wait;10;6.05019e-05;2.4783e-05;0.000203729
89;boundary;10;0.00783787;0.00768421;0.00806058
89;calc iter;10;0.0406592;0.0397595;0.0415073
89;calc total;1;0.423065;0.423065;0.423065
89;total;1;4.93921;4.93921;4.93921
65;initialize;1;3.9493;3.9493;3.9493
65;async;10;0.00272442;0.0012389;0.00393075
65;inner;10;0.0292166;0.0283642;0.0309447
65;wait;10;8.33838e-05;4.1835e-05;0.000298567
65;boundary;10;0.00963127;0.00841037;0.0103813
65;calc iter;10;0.0416568;0.0403248;0.0427683
65;calc total;1;0.423063;0.423063;0.423063
65;total;1;4.93179;4.93179;4.93179
41;initialize;1;3.93362;3.93362;3.93362
41;async;10;0.00256222;0.0012863;0.00408218
41;inner;10;0.0301433;0.0292829;0.0310854
41;wait;10;6.52176e-05;2.557e-05;0.000254035
41;boundary;10;0.00782937;0.00768368;0.00807001
41;calc iter;10;0.0406019;0.0400332;0.0413618
41;calc total;1;0.423067;0.423067;0.423067
41;total;1;4.91599;4.91599;4.91599
90;initialize;1;3.96569;3.96569;3.96569
90;async;10;0.00297859;0.00173581;0.00477812
90;inner;10;0.0286064;0.0278987;0.0303997
90;wait;10;6.55953e-05;4.764e-05;0.000149426
90;boundary;10;0.00879334;0.00785401;0.00980429
90;calc iter;10;0.0404459;0.0392239;0.0416216
90;calc total;1;0.423066;0.423066;0.423066
90;total;1;4.94756;4.94756;4.94756
66;initialize;1;3.95312;3.95312;3.95312
66;async;10;0.00382708;0.00161361;0.00804939
66;inner;10;0.0300943;0.0289896;0.0312979
66;wait;10;5.2169e-05;2.439e-05;0.000184004
66;boundary;10;0.00796853;0.00768166;0.00920642
66;calc iter;10;0.0419433;0.0398562;0.0456378
66;calc total;1;0.423062;0.423062;0.423062
66;total;1;4.9356;4.9356;4.9356
42;initialize;1;3.94709;3.94709;3.94709
42;async;10;0.00224795;0.00130324;0.00341102
42;inner;10;0.0297457;0.0288199;0.0310648
42;wait;10;4.3866e-05;2.9924e-05;7.876e-05
42;boundary;10;0.0083561;0.00763805;0.00928373
42;calc iter;10;0.0403949;0.0396148;0.0411557
42;calc total;1;0.423067;0.423067;0.423067
42;total;1;4.92946;4.92946;4.92946
91;initialize;1;3.95422;3.95422;3.95422
91;async;10;0.00361385;0.00203618;0.00563441
91;inner;10;0.0287055;0.0281356;0.0304429
91;wait;10;6.68845e-05;4.2377e-05;0.000159979
91;boundary;10;0.00821363;0.0077687;0.00917954
91;calc iter;10;0.040601;0.0394201;0.0417964
91;calc total;1;0.423066;0.423066;0.423066
91;total;1;4.93611;4.93611;4.93611
67;initialize;1;3.95359;3.95359;3.95359
67;async;10;0.00446295;0.00188161;0.0085596
67;inner;10;0.0299053;0.0290017;0.0312054
67;wait;10;4.44706e-05;2.1952e-05;0.000136348
67;boundary;10;0.00771893;0.00724193;0.00805678
67;calc iter;10;0.0421329;0.0398631;0.0452008
67;calc total;1;0.423063;0.423063;0.423063
67;total;1;4.93608;4.93608;4.93608
43;initialize;1;3.93952;3.93952;3.93952
43;async;10;0.00271671;0.0018292;0.0050626
43;inner;10;0.029867;0.0290698;0.0311997
43;wait;10;5.10012e-05;3.0367e-05;9.9436e-05
43;boundary;10;0.00792807;0.00761091;0.0083723
43;calc iter;10;0.0405638;0.0396854;0.0418654
43;calc total;1;0.423068;0.423068;0.423068
43;total;1;4.9219;4.9219;4.9219
92;initialize;1;3.95098;3.95098;3.95098
92;async;10;0.00305609;0.00192689;0.00456783
92;inner;10;0.0291202;0.0281675;0.0308629
92;wait;10;5.59344e-05;3.0342e-05;0.000128439
92;boundary;10;0.0082326;0.00753603;0.00900061
92;calc iter;10;0.0404662;0.0392092;0.0416867
92;calc total;1;0.423067;0.423067;0.423067
92;total;1;4.93284;4.93284;4.93284
68;initialize;1;3.95062;3.95062;3.95062
68;async;10;0.00445506;0.00255927;0.00678887
68;inner;10;0.0298157;0.0292437;0.0312058
68;wait;10;5.18102e-05;2.5568e-05;0.000184116
68;boundary;10;0.00780143;0.00733056;0.00807734
44;initialize;1;3.95527;3.95527;3.95527
44;async;10;0.00242634;0.00170538;0.00330413
44;inner;10;0.0299257;0.0287904;0.0312359
44;wait;10;4.59083e-05;3.0515e-05;0.000103713
44;boundary;10;0.00801222;0.00765251;0.00872056
44;calc iter;10;0.0404114;0.0396224;0.0412229
44;calc total;1;0.423068;0.423068;0.423068
44;total;1;4.93764;4.93764;4.93764
93;initialize;1;3.96006;3.96006;3.96006
93;async;10;0.00344283;0.001887;0.00499225
93;inner;10;0.0292621;0.0285302;0.0310286
93;wait;10;5.15585e-05;2.7858e-05;0.000120959
93;boundary;10;0.00780785;0.00751564;0.00805578
93;calc iter;10;0.0405653;0.0391935;0.0415875
93;calc total;1;0.423067;0.423067;0.423067
93;total;1;4.94196;4.94196;4.94196
68;calc iter;10;0.0421251;0.0407812;0.0439046
68;calc total;1;0.423062;0.423062;0.423062
68;total;1;4.93311;4.93311;4.93311
45;initialize;1;3.93817;3.93817;3.93817
45;async;10;0.00279673;0.00160694;0.00429433
45;inner;10;0.0298743;0.0287645;0.0311352
45;wait;10;4.52567e-05;2.6943e-05;0.000105987
45;boundary;10;0.00780604;0.00762327;0.00809219
45;calc iter;10;0.0405235;0.0397379;0.0411939
45;calc total;1;0.423069;0.423069;0.423069
45;total;1;4.92054;4.92054;4.92054
94;initialize;1;3.96241;3.96241;3.96241
94;async;10;0.00324343;0.00178657;0.00469885
94;inner;10;0.0288701;0.0278564;0.0307314
94;wait;10;5.699e-05;2.9488e-05;0.00012456
94;boundary;10;0.0082346;0.00773704;0.00938153
94;calc iter;10;0.0404063;0.0391254;0.0414048
94;calc total;1;0.423068;0.423068;0.423068
94;total;1;4.94428;4.94428;4.94428
46;initialize;1;3.93436;3.93436;3.93436
46;async;10;0.00232471;0.00141763;0.0035087
46;inner;10;0.0296467;0.0283179;0.0309648
46;wait;10;5.64781e-05;2.7907e-05;0.000122123
46;boundary;10;0.00831174;0.00766636;0.00938684
46;calc iter;10;0.0403408;0.0395345;0.0411296
46;calc total;1;0.42307;0.42307;0.42307
46;total;1;4.91674;4.91674;4.91674
95;initialize;1;3.95039;3.95039;3.95039
95;async;10;0.00262451;0.0012265;0.00378483
95;inner;10;0.0284307;0.0273839;0.0304003
95;wait;10;8.23783e-05;3.7254e-05;0.000247883
95;boundary;10;0.00917871;0.00809359;0.0102548
95;calc iter;10;0.0403179;0.039011;0.0412969
95;calc total;1;0.423071;0.423071;0.423071
95;total;1;4.93228;4.93228;4.93228
47;initialize;1;3.93065;3.93065;3.93065
47;async;10;0.00218921;0.00119018;0.00322895
47;inner;10;0.0286794;0.0273806;0.0301716
47;wait;10;4.72988e-05;3.064e-05;8.8048e-05
47;boundary;10;0.00934636;0.00854583;0.0102942
47;calc iter;10;0.0402638;0.0393786;0.040937
47;calc total;1;0.423073;0.423073;0.423073
47;total;1;4.91302;4.91302;4.91302
69;initialize;1;3.95058;3.95058;3.95058
69;async;10;0.0036652;0.00198436;0.00629586
69;inner;10;0.0303307;0.0293754;0.0318219
69;wait;10;4.87329e-05;2.3745e-05;0.000154045
69;boundary;10;0.00782824;0.00763636;0.0081135
69;calc iter;10;0.041874;0.0402721;0.043333
69;calc total;1;0.423063;0.423063;0.423063
69;total;1;4.93307;4.93307;4.93307
70;initialize;1;3.95609;3.95609;3.95609
70;async;10;0.00334135;0.00197308;0.00422671
70;inner;10;0.0304168;0.0298964;0.0317607
70;wait;10;5.03546e-05;2.6179e-05;0.000143606
70;boundary;10;0.00799472;0.00766743;0.00849929
70;calc iter;10;0.0418043;0.0406427;0.0434154
70;calc total;1;0.423064;0.423064;0.423064
70;total;1;4.93859;4.93859;4.93859
71;initialize;1;3.94981;3.94981;3.94981
71;async;10;0.0031294;0.00138182;0.00429543
71;inner;10;0.0297105;0.0289177;0.031184
71;wait;10;6.53327e-05;3.2607e-05;0.000168853
71;boundary;10;0.0087882;0.00794044;0.00954974
71;calc iter;10;0.0416944;0.0407127;0.0422717
71;calc total;1;0.423065;0.423065;0.423065
71;total;1;4.93229;4.93229;4.93229
120;initialize;1;3.92415;3.92415;3.92415
120;async;10;0.00585425;0.00222609;0.0100108
120;inner;10;0.0281319;0.0272126;0.0312232
120;wait;10;4.0072e-05;2.0964e-05;0.000123964
120;boundary;10;0.00785482;0.00638372;0.00821637
120;calc iter;10;0.0418827;0.0395553;0.045461
120;calc total;1;0.423066;0.423066;0.423066
120;total;1;4.9062;4.9062;4.9062
121;initialize;1;3.9395;3.9395;3.9395
121;async;10;0.00532989;0.00293933;0.00925898
121;inner;10;0.0280493;0.02697;0.0320708
121;wait;10;4.71356e-05;2.2782e-05;0.000141985
121;boundary;10;0.00861019;0.00554699;0.00931349
121;calc iter;10;0.0420383;0.0381805;0.0472992
121;calc total;1;0.423067;0.423067;0.423067
121;total;1;4.92155;4.92155;4.92155
122;initialize;1;3.91866;3.91866;3.91866
122;async;10;0.00565654;0.00274063;0.00955598
122;inner;10;0.0282953;0.0274048;0.0311304
122;wait;10;4.63347e-05;2.3937e-05;0.000141675
122;boundary;10;0.00781012;0.00696888;0.00800221
122;calc iter;10;0.0418096;0.0404251;0.0451927
122;calc total;1;0.423067;0.423067;0.423067
122;total;1;4.90071;4.90071;4.90071
123;initialize;1;3.93835;3.93835;3.93835
123;async;10;0.00471826;0.00189908;0.00781172
123;inner;10;0.0285149;0.0277008;0.0312475
123;wait;10;5.80565e-05;2.854e-05;0.00015942
123;boundary;10;0.00822319;0.00795454;0.0090962
123;calc iter;10;0.0415158;0.0396808;0.0444819
123;calc total;1;0.423068;0.423068;0.423068
123;total;1;4.92041;4.92041;4.92041
124;initialize;1;3.94412;3.94412;3.94412
124;async;10;0.00462477;0.00228739;0.00674557
124;inner;10;0.0286363;0.0278901;0.0311156
124;wait;10;5.42517e-05;2.6744e-05;0.000137596
124;boundary;10;0.00813753;0.00779852;0.00832304
124;calc iter;10;0.0414543;0.039974;0.0432093
124;calc total;1;0.423067;0.423067;0.423067
124;total;1;4.9262;4.9262;4.9262
125;initialize;1;3.9343;3.9343;3.9343
125;async;10;0.00413322;0.00131201;0.00525268
125;inner;10;0.0285519;0.0276926;0.0310787
125;wait;10;6.52963e-05;3.4821e-05;0.000264022
125;boundary;10;0.00863949;0.00793669;0.00906377
125;calc iter;10;0.0413911;0.0406457;0.0423935
125;calc total;1;0.423069;0.423069;0.423069
125;total;1;4.91635;4.91635;4.91635
126;initialize;1;3.91305;3.91305;3.91305
126;async;10;0.00462647;0.00182476;0.00794605
126;inner;10;0.0284638;0.0274089;0.0310386
126;wait;10;6.56205e-05;2.836e-05;0.000197309
126;boundary;10;0.00837159;0.00787676;0.0100691
126;calc iter;10;0.0415292;0.0400296;0.0446608
126;calc total;1;0.423068;0.423068;0.423068
126;total;1;4.89512;4.89512;4.89512
127;initialize;1;3.9395;3.9395;3.9395
127;async;10;0.00540776;0.00232745;0.00857553
127;inner;10;0.0284223;0.0275643;0.0310543
127;wait;10;5.25815e-05;2.7773e-05;0.000178946
127;boundary;10;0.00785975;0.00736754;0.00807009
127;calc iter;10;0.0417442;0.0407797;0.0443852
127;calc total;1;0.423068;0.423068;0.423068
127;total;1;4.92155;4.92155;4.92155
128;initialize;1;3.94344;3.94344;3.94344
128;async;10;0.00300795;0.00124685;0.00425583
128;inner;10;0.0303784;0.0296094;0.0327476
128;wait;10;4.72164e-05;2.6558e-05;0.000113379
128;boundary;10;0.00811529;0.00790304;0.00833851
128;calc iter;10;0.0415499;0.0394758;0.0433532
128;calc total;1;0.423065;0.423065;0.423065
128;total;1;4.92547;4.92547;4.92547
129;initialize;1;3.93668;3.93668;3.93668
129;async;10;0.00366916;0.0024756;0.00480311
129;inner;10;0.0282036;0.0270955;0.0311829
129;wait;10;6.30798e-05;3.7866e-05;0.00015835
129;boundary;10;0.00931484;0.00787191;0.0104642
129;calc iter;10;0.0412522;0.0405905;0.0420809
129;calc total;1;0.423066;0.423066;0.423066
129;total;1;4.91871;4.91871;4.91871
130;initialize;1;3.94331;3.94331;3.94331
130;async;10;0.00345038;0.00219145;0.00514989
130;inner;10;0.0281355;0.0270353;0.0310083
130;wait;10;7.05169e-05;3.1481e-05;0.000187987
130;boundary;10;0.0095014;0.00792544;0.0107614
130;calc iter;10;0.0411592;0.0401557;0.0419486
130;calc total;1;0.423066;0.423066;0.423066
130;total;1;4.92537;4.92537;4.92537
131;initialize;1;3.93715;3.93715;3.93715
131;async;10;0.00261054;0.0013349;0.00348375
131;inner;10;0.0279608;0.0267348;0.0313257
131;wait;10;7.70158e-05;2.7251e-05;0.00019815
131;boundary;10;0.0105036;0.00816418;0.0117265
131;calc iter;10;0.0411534;0.0399745;0.042142
131;calc total;1;0.423067;0.423067;0.423067
131;total;1;4.91921;4.91921;4.91921
132;initialize;1;3.91877;3.91877;3.91877
132;async;10;0.00351308;0.00155948;0.00536981
132;inner;10;0.0294946;0.0285223;0.0311479
132;wait;10;5.29393e-05;2.2399e-05;0.000206914
132;boundary;10;0.00794627;0.00730908;0.00867651
132;calc iter;10;0.0410081;0.0394839;0.0422299
132;calc total;1;0.423066;0.423066;0.423066
132;total;1;4.90081;4.90081;4.90081
133;initialize;1;3.9283;3.9283;3.9283
133;async;10;0.00405021;0.00193056;0.00528559
133;inner;10;0.0290974;0.0278978;0.031066
133;wait;10;5.21313e-05;2.5766e-05;0.000153956
133;boundary;10;0.00790635;0.00640399;0.00864381
133;calc iter;10;0.0411074;0.0396145;0.0422961
133;calc total;1;0.423066;0.423066;0.423066
133;total;1;4.91033;4.91033;4.91033
134;initialize;1;3.91546;3.91546;3.91546
134;async;10;0.00399735;0.00224949;0.00526323
134;inner;10;0.0291891;0.0282635;0.0308121
134;wait;10;4.98099e-05;2.6309e-05;0.000158166
134;boundary;10;0.00778327;0.00729273;0.00807326
134;calc iter;10;0.0410207;0.0401619;0.0416538
134;calc total;1;0.423066;0.423066;0.423066
134;total;1;4.89751;4.89751;4.89751
216;initialize;1;3.94456;3.94456;3.94456
216;async;10;0.00366202;0.00184593;0.00573937
216;inner;10;0.0296658;0.0290273;0.03158
216;wait;10;5.26763e-05;2.429e-05;0.000164749
216;boundary;10;0.00780344;0.00734881;0.00798408
216;calc iter;10;0.0411854;0.0395853;0.0427065
216;calc total;1;0.423074;0.423074;0.423074
216;total;1;4.92656;4.92656;4.92656
168;initialize;1;3.92818;3.92818;3.92818
168;async;10;0.00421445;0.00169611;0.0100984
168;inner;10;0.029131;0.0280271;0.0315997
168;wait;10;5.09277e-05;2.1415e-05;0.000155773
168;boundary;10;0.0081726;0.00678655;0.00870561
168;calc iter;10;0.0415708;0.0404117;0.0472753
168;calc total;1;0.423065;0.423065;0.423065
168;total;1;4.91061;4.91061;4.91061
135;initialize;1;3.93243;3.93243;3.93243
135;async;10;0.00307051;0.00230316;0.00442278
135;inner;10;0.0298543;0.0292382;0.0316497
135;wait;10;5.11944e-05;2.4663e-05;0.000163171
135;boundary;10;0.0078923;0.00761908;0.00819254
135;calc iter;10;0.0408696;0.0399179;0.0423341
135;calc total;1;0.423066;0.423066;0.423066
135;total;1;4.91448;4.91448;4.91448
144;initialize;1;3.93466;3.93466;3.93466
144;async;10;0.00430458;0.00164625;0.00607395
144;inner;10;0.0295994;0.0287507;0.031821
144;wait;10;4.13818e-05;2.1303e-05;0.000104608
144;boundary;10;0.00794343;0.00724292;0.00840747
144;calc iter;10;0.0418901;0.0404307;0.0428862
144;calc total;1;0.423067;0.423067;0.423067
144;total;1;4.91651;4.91651;4.91651
217;initialize;1;3.95104;3.95104;3.95104
217;async;10;0.00417956;0.00257566;0.00532548
217;inner;10;0.0292322;0.0284757;0.0314663
217;wait;10;4.36364e-05;2.1994e-05;0.000136386
217;boundary;10;0.00783128;0.00667451;0.00837433
217;calc iter;10;0.0412882;0.0396864;0.0423293
217;calc total;1;0.423075;0.423075;0.423075
217;total;1;4.93301;4.93301;4.93301
169;initialize;1;3.92907;3.92907;3.92907
169;async;10;0.00421361;0.00218035;0.00808508
169;inner;10;0.0288143;0.0276297;0.0314772
169;wait;10;5.09495e-05;2.2195e-05;0.000171241
169;boundary;10;0.00856357;0.00622731;0.00997513
169;calc iter;10;0.0416445;0.0388143;0.047323
169;calc total;1;0.423065;0.423065;0.423065
169;total;1;4.91149;4.91149;4.91149
136;initialize;1;3.93645;3.93645;3.93645
136;async;10;0.00276413;0.00197812;0.00377857
136;inner;10;0.0301225;0.0295354;0.0318632
136;wait;10;4.57185e-05;2.4625e-05;0.000134349
136;boundary;10;0.00788275;0.0076626;0.00816879
136;calc iter;10;0.0408163;0.039616;0.0424303
136;calc total;1;0.423066;0.423066;0.423066
136;total;1;4.91849;4.91849;4.91849
145;initialize;1;3.94745;3.94745;3.94745
145;async;10;0.00478544;0.00180312;0.00647714
145;inner;10;0.0292737;0.0281314;0.0319064
145;wait;10;4.15476e-05;2.208e-05;0.00013744
145;boundary;10;0.00791137;0.00622502;0.00842046
145;calc iter;10;0.0420135;0.0400231;0.043208
145;calc total;1;0.423067;0.423067;0.423067
145;total;1;4.92928;4.92928;4.92928
218;initialize;1;3.93761;3.93761;3.93761
218;async;10;0.00430474;0.00263564;0.00613775
218;inner;10;0.028981;0.0284584;0.0312591
218;wait;10;4.34485e-05;2.2504e-05;0.000134384
218;boundary;10;0.00791015;0.0070652;0.00826213
218;calc iter;10;0.0412411;0.0402417;0.0434671
218;calc total;1;0.423074;0.423074;0.423074
218;total;1;4.91957;4.91957;4.91957
170;initialize;1;3.93332;3.93332;3.93332
170;async;10;0.00410991;0.00213137;0.00591744
170;inner;10;0.0293806;0.0283372;0.0316532
170;wait;10;4.43547e-05;2.4116e-05;0.000126829
170;boundary;10;0.00797473;0.00729473;0.00823873
170;calc iter;10;0.0415111;0.0405738;0.042996
170;calc total;1;0.423065;0.423065;0.423065
170;total;1;4.91574;4.91574;4.91574
137;initialize;1;3.92523;3.92523;3.92523
137;async;10;0.00297139;0.00132525;0.00429324
137;inner;10;0.0299116;0.0292175;0.0312849
137;wait;10;5.78021e-05;2.6283e-05;0.000228307
137;boundary;10;0.00782715;0.0076172;0.00814017
137;calc iter;10;0.0407694;0.0397838;0.0416066
137;calc total;1;0.423067;0.423067;0.423067
137;total;1;4.90727;4.90727;4.90727
146;initialize;1;3.92092;3.92092;3.92092
146;async;10;0.00485154;0.00192948;0.00622633
146;inner;10;0.0287431;0.0274893;0.0317606
146;wait;10;4.23512e-05;2.1739e-05;0.000142887
146;boundary;10;0.0083791;0.00623706;0.00922073
146;calc iter;10;0.0420178;0.0396045;0.043854
146;calc total;1;0.423066;0.423066;0.423066
146;total;1;4.90275;4.90275;4.90275
219;initialize;1;3.94176;3.94176;3.94176
219;async;10;0.0035549;0.00237538;0.00489542
219;inner;10;0.0296163;0.0291388;0.0314102
219;wait;10;4.93393e-05;2.6299e-05;0.000153568
219;boundary;10;0.00783856;0.00764607;0.00794111
219;calc iter;10;0.0410607;0.0401468;0.0422318
219;calc total;1;0.423075;0.423075;0.423075
219;total;1;4.92372;4.92372;4.92372
171;initialize;1;3.9342;3.9342;3.9342
171;async;10;0.00337928;0.0018484;0.0052659
171;inner;10;0.029862;0.0289248;0.0318541
171;wait;10;5.02683e-05;2.6273e-05;0.000137109
171;boundary;10;0.00801409;0.0077381;0.00826974
171;calc iter;10;0.041307;0.0403732;0.0428641
171;calc total;1;0.423066;0.423066;0.423066
171;total;1;4.91662;4.91662;4.91662
138;initialize;1;3.93059;3.93059;3.93059
138;async;10;0.00236785;0.00108255;0.00441838
138;inner;10;0.0300203;0.0292074;0.0316382
138;wait;10;5.19377e-05;3.3925e-05;0.000106208
138;boundary;10;0.00830864;0.00766509;0.00987077
138;calc iter;10;0.04075;0.0394906;0.0418936
138;calc total;1;0.423066;0.423066;0.423066
138;total;1;4.91265;4.91265;4.91265
147;initialize;1;3.93644;3.93644;3.93644
147;async;10;0.00458396;0.00216677;0.00659871
147;inner;10;0.0293255;0.0282659;0.0316579
147;wait;10;4.3549e-05;2.2802e-05;0.000135087
147;boundary;10;0.00787812;0.00758749;0.00803057
147;calc iter;10;0.0418326;0.0406974;0.0428645
147;calc total;1;0.423067;0.423067;0.423067
147;total;1;4.91825;4.91825;4.91825
220;initialize;1;3.95107;3.95107;3.95107
220;async;10;0.00338033;0.00223998;0.00475925
220;inner;10;0.0295125;0.0290188;0.0312337
220;wait;10;5.43715e-05;2.8282e-05;0.000138685
220;boundary;10;0.0079943;0.00769266;0.00823463
220;calc iter;10;0.0409428;0.0396313;0.0421064
220;calc total;1;0.423074;0.423074;0.423074
220;total;1;4.93302;4.93302;4.93302
172;initialize;1;3.93557;3.93557;3.93557
172;async;10;0.00326085;0.00198725;0.00489888
172;inner;10;0.0297486;0.0288556;0.0317436
172;wait;10;5.70779e-05;3.0286e-05;0.000173013
172;boundary;10;0.00816312;0.00770517;0.00874537
172;calc iter;10;0.041231;0.0399072;0.042097
172;calc total;1;0.423065;0.423065;0.423065
172;total;1;4.91799;4.91799;4.91799
139;initialize;1;3.91498;3.91498;3.91498
139;async;10;0.00328826;0.00152407;0.00504821
139;inner;10;0.029387;0.0286662;0.0309614
139;wait;10;5.84299e-05;2.5767e-05;0.000153293
139;boundary;10;0.00806454;0.00756421;0.0092981
139;calc iter;10;0.0407995;0.0395242;0.0418286
139;calc total;1;0.423067;0.423067;0.423067
139;total;1;4.89702;4.89702;4.89702
148;initialize;1;3.93719;3.93719;3.93719
148;async;10;0.0039517;0.00221351;0.00506188
148;inner;10;0.0293986;0.0285521;0.0314534
148;wait;10;4.60838e-05;2.4399e-05;0.000142879
148;boundary;10;0.00817446;0.00780375;0.00850748
148;calc iter;10;0.0415723;0.0402845;0.0424764
148;calc total;1;0.423067;0.423067;0.423067
148;total;1;4.91902;4.91902;4.91902
221;initialize;1;3.92833;3.92833;3.92833
221;async;10;0.00264553;0.00136715;0.00409372
221;inner;10;0.0299757;0.029349;0.0316134
221;wait;10;7.53092e-05;3.36e-05;0.000233036
221;boundary;10;0.00826116;0.00773919;0.00886484
221;calc iter;10;0.040959;0.0401905;0.0418603
221;calc total;1;0.423075;0.423075;0.423075
221;total;1;4.91029;4.91029;4.91029
173;initialize;1;3.93253;3.93253;3.93253
173;async;10;0.00260991;0.000894602;0.00458645
173;inner;10;0.0301053;0.028828;0.0330634
173;wait;10;5.51614e-05;3.0203e-05;0.00012122
173;boundary;10;0.00845197;0.0077589;0.00975872
173;calc iter;10;0.0412237;0.039364;0.0428461
173;calc total;1;0.423066;0.423066;0.423066
173;total;1;4.91496;4.91496;4.91496
140;initialize;1;3.92188;3.92188;3.92188
140;async;10;0.00285747;0.00155904;0.00424127
140;inner;10;0.0294728;0.0287449;0.0311829
140;wait;10;5.77852e-05;3.3144e-05;0.000148327
140;boundary;10;0.00829865;0.00773546;0.00878468
140;calc iter;10;0.0406882;0.0394056;0.0413688
140;calc total;1;0.423068;0.423068;0.423068
140;total;1;4.90392;4.90392;4.90392
149;initialize;1;3.93812;3.93812;3.93812
149;async;10;0.002519;0.0008824;0.00344447
149;inner;10;0.0295882;0.0279741;0.03299
149;wait;10;5.2483e-05;3.3055e-05;0.00012353
149;boundary;10;0.00919709;0.00776497;0.0106157
149;calc iter;10;0.0413579;0.039497;0.0425918
149;calc total;1;0.423069;0.423069;0.423069
149;total;1;4.91994;4.91994;4.91994
222;initialize;1;3.92837;3.92837;3.92837
222;async;10;0.00328257;0.00161936;0.00457242
222;inner;10;0.0295279;0.0289512;0.0312573
222;wait;10;5.21744e-05;2.7748e-05;0.000134001
222;boundary;10;0.00810246;0.00771388;0.0089947
222;calc iter;10;0.0409661;0.0392773;0.0421213
222;calc total;1;0.423074;0.423074;0.423074
222;total;1;4.91036;4.91036;4.91036
174;initialize;1;3.929;3.929;3.929
174;async;10;0.00355388;0.00167754;0.00617048
174;inner;10;0.0296973;0.0286983;0.031585
174;wait;10;5.06649e-05;2.4124e-05;0.000155478
174;boundary;10;0.00799084;0.00781904;0.00824687
174;calc iter;10;0.0412944;0.0398885;0.0433989
174;calc total;1;0.423066;0.423066;0.423066
174;total;1;4.91142;4.91142;4.91142
141;initialize;1;3.94054;3.94054;3.94054
141;async;10;0.00273776;0.00184323;0.00338514
141;inner;10;0.0294819;0.0283615;0.0310288
141;wait;10;5.83105e-05;3.3962e-05;0.000153931
141;boundary;10;0.00824682;0.00772313;0.00938554
141;calc iter;10;0.040526;0.0399244;0.0412621
141;calc total;1;0.42307;0.42307;0.42307
141;total;1;4.92257;4.92257;4.92257
150;initialize;1;3.93804;3.93804;3.93804
150;async;10;0.00329439;0.00184799;0.00487179
150;inner;10;0.0293048;0.0279889;0.0315644
150;wait;10;6.19924e-05;3.358e-05;0.000172704
150;boundary;10;0.0088349;0.00787065;0.0100556
150;calc iter;10;0.0414972;0.0401004;0.0426318
150;calc total;1;0.423068;0.423068;0.423068
150;total;1;4.91986;4.91986;4.91986
223;initialize;1;3.93143;3.93143;3.93143
223;async;10;0.00327278;0.00147504;0.00458054
223;inner;10;0.0297248;0.0291276;0.0316506
223;wait;10;4.84419e-05;2.5736e-05;0.000131201
223;boundary;10;0.00797999;0.0077146;0.00852244
223;calc iter;10;0.0410271;0.0393196;0.0435474
223;calc total;1;0.423076;0.423076;0.423076
223;total;1;4.91341;4.91341;4.91341
175;initialize;1;3.94767;3.94767;3.94767
175;async;10;0.00384332;0.00243679;0.00523777
175;inner;10;0.0296565;0.0287134;0.0317365
175;wait;10;4.62457e-05;2.489e-05;0.000149878
175;boundary;10;0.00788019;0.00748988;0.00800246
175;calc iter;10;0.0414276;0.0402662;0.04251
175;calc total;1;0.423066;0.423066;0.423066
175;total;1;4.93008;4.93008;4.93008
142;initialize;1;3.91488;3.91488;3.91488
142;async;10;0.00282633;0.00188793;0.00375872
142;inner;10;0.0294302;0.0282271;0.0310259
142;wait;10;5.97391e-05;3.0041e-05;0.000154202
142;boundary;10;0.00819771;0.00767777;0.00951802
142;calc iter;10;0.040515;0.0397281;0.0410696
142;calc total;1;0.42307;0.42307;0.42307
142;total;1;4.89691;4.89691;4.89691
151;initialize;1;3.93447;3.93447;3.93447
151;async;10;0.00401833;0.00199297;0.00570597
151;inner;10;0.0295927;0.0286635;0.0316915
151;wait;10;5.20385e-05;2.8029e-05;0.000137099
151;boundary;10;0.00805186;0.00772661;0.00842438
151;calc iter;10;0.0417158;0.0398295;0.0425941
151;calc total;1;0.423069;0.423069;0.423069
151;total;1;4.9163;4.9163;4.9163
224;initialize;1;3.9251;3.9251;3.9251
224;async;10;0.00334786;0.00248234;0.00406661
224;inner;10;0.0296868;0.0292373;0.0315377
224;wait;10;4.814e-05;2.7045e-05;0.000135908
224;boundary;10;0.00788905;0.0078048;0.00806227
224;calc iter;10;0.0409732;0.0402927;0.0420579
224;calc total;1;0.423074;0.423074;0.423074
224;total;1;4.90708;4.90708;4.90708
176;initialize;1;3.94741;3.94741;3.94741
176;async;10;0.0031142;0.00151503;0.00451572
176;inner;10;0.0299177;0.028987;0.0318973
176;wait;10;5.46997e-05;3.441e-05;0.000128263
176;boundary;10;0.00813293;0.00779129;0.00845801
176;calc iter;10;0.0412207;0.0400331;0.0428155
176;calc total;1;0.423067;0.423067;0.423067
176;total;1;4.92984;4.92984;4.92984
143;initialize;1;3.91537;3.91537;3.91537
143;async;10;0.00259587;0.00125596;0.00384197
143;inner;10;0.0284569;0.0272287;0.0302819
143;wait;10;8.12842e-05;3.5242e-05;0.000246422
143;boundary;10;0.00929206;0.00840955;0.0105427
143;calc iter;10;0.0404274;0.0397533;0.0411111
143;calc total;1;0.423071;0.423071;0.423071
143;total;1;4.89741;4.89741;4.89741
152;initialize;1;3.93044;3.93044;3.93044
152;async;10;0.00405621;0.00208174;0.00620073
152;inner;10;0.0297808;0.0287573;0.0320407
152;wait;10;4.44917e-05;2.489e-05;0.000134016
152;boundary;10;0.00789034;0.00765778;0.00810257
152;calc iter;10;0.0417731;0.0405476;0.0430671
152;calc total;1;0.423066;0.423066;0.423066
152;total;1;4.91228;4.91228;4.91228
225;initialize;1;3.93067;3.93067;3.93067
225;async;10;0.00300406;0.00216374;0.00467793
225;inner;10;0.0297151;0.0292058;0.0314127
225;wait;10;5.51509e-05;2.7828e-05;0.00013047
225;boundary;10;0.00811054;0.00780778;0.00847351
225;calc iter;10;0.0408861;0.0399814;0.0425146
225;calc total;1;0.423075;0.423075;0.423075
225;total;1;4.91267;4.91267;4.91267
177;initialize;1;3.9377;3.9377;3.9377
177;async;10;0.00260301;0.0019478;0.0031196
177;inner;10;0.0295722;0.0285419;0.031601
177;wait;10;5.85635e-05;3.0179e-05;0.000154788
177;boundary;10;0.00880596;0.00774003;0.0099608
177;calc iter;10;0.0410412;0.0399114;0.0419103
177;calc total;1;0.423068;0.423068;0.423068
177;total;1;4.92014;4.92014;4.92014
153;initialize;1;3.94273;3.94273;3.94273
153;async;10;0.0034771;0.00166835;0.00532614
153;inner;10;0.0296524;0.0286222;0.0317218
153;wait;10;5.29412e-05;3.2134e-05;0.000131341
153;boundary;10;0.00839124;0.00778181;0.0088686
153;calc iter;10;0.0415752;0.0396735;0.0427744
153;calc total;1;0.423069;0.423069;0.423069
153;total;1;4.92457;4.92457;4.92457
226;initialize;1;3.95129;3.95129;3.95129
226;async;10;0.0025707;0.00171406;0.00308188
226;inner;10;0.0295212;0.0288118;0.0314463
226;wait;10;6.54101e-05;3.5946e-05;0.000139988
226;boundary;10;0.00862946;0.00783449;0.00953956
226;calc iter;10;0.0407882;0.0398938;0.0421249
226;calc total;1;0.423075;0.423075;0.423075
226;total;1;4.93329;4.93329;4.93329
178;initialize;1;3.9474;3.9474;3.9474
178;async;10;0.00223494;0.00169269;0.00304316
178;inner;10;0.0295046;0.0283525;0.0319194
178;wait;10;6.21328e-05;4.3078e-05;0.000132478
178;boundary;10;0.00920627;0.00773064;0.0104046
178;calc iter;10;0.0410092;0.0398725;0.0425933
178;calc total;1;0.423069;0.423069;0.423069
178;total;1;4.92983;4.92983;4.92983
154;initialize;1;3.92298;3.92298;3.92298
154;async;10;0.00306247;0.00171711;0.00428441
154;inner;10;0.029412;0.0283455;0.0317983
154;wait;10;5.86971e-05;3.6212e-05;0.000127423
154;boundary;10;0.00890552;0.00776193;0.00946691
154;calc iter;10;0.04144;0.0399275;0.0427419
154;calc total;1;0.423068;0.423068;0.423068
154;total;1;4.90482;4.90482;4.90482
227;initialize;1;3.94774;3.94774;3.94774
227;async;10;0.00188449;0.00139876;0.00225889
227;inner;10;0.0297205;0.029008;0.0318222
227;wait;10;6.83107e-05;3.7644e-05;0.000188332
227;boundary;10;0.0090884;0.00798408;0.00984086
227;calc iter;10;0.0407627;0.0401989;0.0414024
227;calc total;1;0.423078;0.423078;0.423078
227;total;1;4.92973;4.92973;4.92973
179;initialize;1;3.93257;3.93257;3.93257
179;async;10;0.00195771;0.00118433;0.00306842
179;inner;10;0.0291959;0.0277131;0.0317968
179;wait;10;7.17278e-05;4.4738e-05;0.000189192
179;boundary;10;0.00975155;0.00795906;0.0113287
179;calc iter;10;0.0409786;0.0395139;0.0422719
179;calc total;1;0.423072;0.423072;0.423072
179;total;1;4.915;4.915;4.915
155;initialize;1;3.93048;3.93048;3.93048
155;async;10;0.00243569;0.00129379;0.00382077
155;inner;10;0.029372;0.0280731;0.0319194
155;wait;10;7.07835e-05;3.5553e-05;0.000209763
155;boundary;10;0.00948043;0.00787345;0.010395
155;calc iter;10;0.04136;0.0400419;0.0424145
155;calc total;1;0.42307;0.42307;0.42307
155;total;1;4.91232;4.91232;4.91232
228;initialize;1;3.94566;3.94566;3.94566
228;async;10;0.00316307;0.00189409;0.00469929
228;inner;10;0.0293779;0.0288204;0.0307513
228;wait;10;5.2482e-05;2.4927e-05;0.000142397
228;boundary;10;0.00787937;0.00760997;0.00820315
228;calc iter;10;0.0404744;0.0392031;0.0415252
228;calc total;1;0.423074;0.423074;0.423074
228;total;1;4.92761;4.92761;4.92761
180;initialize;1;3.94513;3.94513;3.94513
180;async;10;0.00327604;0.00165644;0.0052376
180;inner;10;0.0297295;0.0287941;0.0310699
180;wait;10;5.25559e-05;2.3416e-05;0.000183269
180;boundary;10;0.00775087;0.00708161;0.00806975
180;calc iter;10;0.0408101;0.0399542;0.0420962
180;calc total;1;0.423067;0.423067;0.423067
180;total;1;4.92755;4.92755;4.92755
156;initialize;1;3.94355;3.94355;3.94355
156;async;10;0.00393603;0.00166798;0.00627479
156;inner;10;0.0294688;0.0284655;0.0306342
156;wait;10;6.35538e-05;2.8985e-05;0.000173443
156;boundary;10;0.00821393;0.00781166;0.00927429
156;calc iter;10;0.0416838;0.0402912;0.043409
156;calc total;1;0.423067;0.423067;0.423067
156;total;1;4.92536;4.92536;4.92536
181;initialize;1;3.92602;3.92602;3.92602
181;async;10;0.00362789;0.00210573;0.00511263
181;inner;10;0.0293506;0.0282969;0.0309793
181;wait;10;5.06684e-05;2.4747e-05;0.000171196
181;boundary;10;0.00781722;0.00682044;0.00838068
181;calc iter;10;0.0408477;0.0393649;0.0422738
181;calc total;1;0.423067;0.423067;0.423067
181;total;1;4.90845;4.90845;4.90845
157;initialize;1;3.92658;3.92658;3.92658
157;async;10;0.00390932;0.00194753;0.00579134
157;inner;10;0.0302702;0.0297029;0.0315526
157;wait;10;4.44496e-05;2.5834e-05;0.000126908
157;boundary;10;0.00769404;0.00724239;0.00803446
157;calc iter;10;0.0419193;0.0400639;0.0436127
157;calc total;1;0.423067;0.423067;0.423067
157;total;1;4.90842;4.90842;4.90842
182;initialize;1;3.94172;3.94172;3.94172
182;async;10;0.0032753;0.00255743;0.00448526
182;inner;10;0.0296386;0.0289125;0.0310322
182;wait;10;4.69476e-05;2.4128e-05;0.000148193
182;boundary;10;0.00779939;0.00732521;0.00807561
182;calc iter;10;0.0407613;0.0400877;0.0418159
182;calc total;1;0.423067;0.423067;0.423067
182;total;1;4.92415;4.92415;4.92415
158;initialize;1;3.92078;3.92078;3.92078
158;async;10;0.00421882;0.00213501;0.00631555
158;inner;10;0.0300961;0.0295031;0.0316479
158;wait;10;4.60092e-05;2.3801e-05;0.000148312
158;boundary;10;0.00762996;0.00692047;0.00794701
158;calc iter;10;0.0419926;0.0408508;0.0438111
158;calc total;1;0.423067;0.423067;0.423067
158;total;1;4.90259;4.90259;4.90259
183;initialize;1;3.92221;3.92221;3.92221
183;async;10;0.00295655;0.00246539;0.0035925
183;inner;10;0.0297471;0.0292587;0.0313399
183;wait;10;4.50584e-05;2.2808e-05;0.00013269
183;boundary;10;0.00788788;0.00759604;0.00809166
183;calc iter;10;0.040638;0.0398387;0.0420327
183;calc total;1;0.423067;0.423067;0.423067
183;total;1;4.90463;4.90463;4.90463
159;initialize;1;3.91949;3.91949;3.91949
159;async;10;0.00378019;0.00194648;0.0071426
159;inner;10;0.0300184;0.0293798;0.0312404
159;wait;10;5.15368e-05;2.6768e-05;0.000134773
159;boundary;10;0.00789888;0.00772182;0.00851918
159;calc iter;10;0.0417501;0.0405125;0.044651
159;calc total;1;0.423067;0.423067;0.423067
159;total;1;4.90133;4.90133;4.90133
184;initialize;1;3.94181;3.94181;3.94181
184;async;10;0.00288581;0.00206216;0.00377249
184;inner;10;0.0298328;0.0292541;0.0309397
184;wait;10;5.35607e-05;2.7183e-05;0.000151866
184;boundary;10;0.00781011;0.00768736;0.00800837
184;calc iter;10;0.0405838;0.0400138;0.0412869
184;calc total;1;0.423067;0.423067;0.423067
184;total;1;4.92423;4.92423;4.92423
160;initialize;1;3.91955;3.91955;3.91955
160;async;10;0.00360451;0.00216054;0.00508127
160;inner;10;0.0298881;0.0292678;0.0312743
160;wait;10;5.78833e-05;3.4096e-05;0.000143257
160;boundary;10;0.00807552;0.00766408;0.0085138
160;calc iter;10;0.0416274;0.0405764;0.0429302
160;calc total;1;0.423066;0.423066;0.423066
160;total;1;4.90139;4.90139;4.90139
185;initialize;1;3.92443;3.92443;3.92443
185;async;10;0.00241534;0.00129235;0.00437792
185;inner;10;0.0300689;0.0294721;0.0312322
185;wait;10;7.56097e-05;3.2636e-05;0.000318411
185;boundary;10;0.00798981;0.00774869;0.00832798
185;calc iter;10;0.0405509;0.0400183;0.0416346
185;calc total;1;0.423067;0.423067;0.423067
185;total;1;4.90684;4.90684;4.90684
161;initialize;1;3.92787;3.92787;3.92787
161;async;10;0.00312423;0.00139583;0.00456898
161;inner;10;0.0292291;0.0286356;0.0307347
161;wait;10;8.69762e-05;3.8738e-05;0.000271575
161;boundary;10;0.00906689;0.00822616;0.00963637
161;calc iter;10;0.0415087;0.0404693;0.0429615
161;calc total;1;0.423068;0.423068;0.423068
161;total;1;4.90969;4.90969;4.90969
186;initialize;1;3.92889;3.92889;3.92889
186;async;10;0.00250614;0.00143534;0.00443273
186;inner;10;0.0297769;0.0291169;0.0311606
186;wait;10;6.11182e-05;3.3276e-05;0.00015841
186;boundary;10;0.00816127;0.00778038;0.00888102
186;calc iter;10;0.0405068;0.0399053;0.0413684
186;calc total;1;0.423067;0.423067;0.423067
186;total;1;4.91132;4.91132;4.91132
162;initialize;1;3.92786;3.92786;3.92786
162;async;10;0.00401197;0.00185852;0.00906296
162;inner;10;0.0295688;0.0284759;0.030931
162;wait;10;6.92991e-05;2.5854e-05;0.000210667
162;boundary;10;0.00806822;0.00767863;0.00941007
162;calc iter;10;0.0417195;0.0399929;0.0462501
162;calc total;1;0.423066;0.423066;0.423066
162;total;1;4.90969;4.90969;4.90969
187;initialize;1;3.92604;3.92604;3.92604
187;async;10;0.00293236;0.0015292;0.0050078
187;inner;10;0.0297253;0.0290733;0.0308457
187;wait;10;6.0204e-05;2.9733e-05;0.000178063
187;boundary;10;0.00786253;0.00746279;0.00819118
187;calc iter;10;0.0405817;0.0396479;0.0419375
187;calc total;1;0.423068;0.423068;0.423068
187;total;1;4.90846;4.90846;4.90846
163;initialize;1;3.92657;3.92657;3.92657
163;async;10;0.00485389;0.00194199;0.0104941
163;inner;10;0.0293955;0.0282572;0.0309059
163;wait;10;5.02121e-05;2.2783e-05;0.000163171
163;boundary;10;0.00761855;0.00718621;0.00789086
163;calc iter;10;0.0419195;0.040396;0.0462308
163;calc total;1;0.423067;0.423067;0.423067
163;total;1;4.90839;4.90839;4.90839
188;initialize;1;3.94399;3.94399;3.94399
188;async;10;0.00260132;0.0016503;0.00333586
188;inner;10;0.0298348;0.0289255;0.0311355
188;wait;10;5.31265e-05;3.0977e-05;0.000119161
188;boundary;10;0.0079362;0.00763401;0.00836442
164;initialize;1;3.92078;3.92078;3.92078
164;async;10;0.00435035;0.0022077;0.00583677
164;inner;10;0.0297213;0.0289514;0.0309875
164;wait;10;5.64859e-05;2.4635e-05;0.000195962
164;boundary;10;0.00777219;0.00740356;0.00802911
164;calc iter;10;0.0419017;0.0408638;0.0426245
164;calc total;1;0.423066;0.423066;0.423066
164;total;1;4.90259;4.90259;4.90259
188;calc iter;10;0.0404268;0.0395426;0.0411061
188;calc total;1;0.423068;0.423068;0.423068
188;total;1;4.92641;4.92641;4.92641
165;initialize;1;3.92483;3.92483;3.92483
165;async;10;0.00375161;0.00191567;0.00509808
165;inner;10;0.0297692;0.0290923;0.0311271
165;wait;10;5.93226e-05;3.093e-05;0.000140434
165;boundary;10;0.00807152;0.00764194;0.00854178
165;calc iter;10;0.0416529;0.0404082;0.0428908
165;calc total;1;0.423067;0.423067;0.423067
165;total;1;4.90665;4.90665;4.90665
189;initialize;1;3.9289;3.9289;3.9289
189;async;10;0.00252296;0.00182139;0.00332468
189;inner;10;0.0300443;0.0290905;0.0312939
189;wait;10;5.20729e-05;2.9649e-05;0.000124271
189;boundary;10;0.00779501;0.007592;0.0084523
189;calc iter;10;0.0404158;0.0399114;0.0410649
189;calc total;1;0.423069;0.423069;0.423069
189;total;1;4.91131;4.91131;4.91131
166;initialize;1;3.94354;3.94354;3.94354
166;async;10;0.00384774;0.00217191;0.00566901
166;inner;10;0.0296351;0.0289809;0.0310378
166;wait;10;5.85978e-05;2.6601e-05;0.000184343
166;boundary;10;0.00802559;0.00768101;0.00874479
166;calc iter;10;0.0415686;0.0407332;0.0427677
166;calc total;1;0.423068;0.423068;0.423068
166;total;1;4.92537;4.92537;4.92537
190;initialize;1;3.935;3.935;3.935
190;async;10;0.00209286;0.00152499;0.00263347
190;inner;10;0.0298826;0.0286235;0.0313382
190;wait;10;6.38967e-05;4.2677e-05;0.000147137
190;boundary;10;0.00828164;0.00763317;0.00940108
190;calc iter;10;0.0403221;0.0395632;0.0414599
190;calc total;1;0.42307;0.42307;0.42307
190;total;1;4.91742;4.91742;4.91742
167;initialize;1;3.91943;3.91943;3.91943
167;async;10;0.00344443;0.00141834;0.00528014
167;inner;10;0.0296834;0.0288165;0.0308685
167;wait;10;5.96547e-05;3.074e-05;0.000177953
167;boundary;10;0.00833413;0.00767938;0.00917988
167;calc iter;10;0.0415228;0.0405293;0.0429795
167;calc total;1;0.423069;0.423069;0.423069
167;total;1;4.90126;4.90126;4.90126
191;initialize;1;3.92213;3.92213;3.92213
191;async;10;0.00197537;0.00126908;0.00237122
191;inner;10;0.0286771;0.0274652;0.0304032
191;wait;10;8.43292e-05;3.8493e-05;0.000234776
191;boundary;10;0.00948211;0.0081947;0.0107364
191;calc iter;10;0.0402203;0.0396176;0.0406255
191;calc total;1;0.423072;0.423072;0.423072
191;total;1;4.90453;4.90453;4.90453
192;initialize;1;3.93459;3.93459;3.93459
192;async;10;0.00377978;0.00181285;0.00483896
192;inner;10;0.0298269;0.0291122;0.0317823
192;wait;10;3.82171e-05;2.1464e-05;9.9323e-05
192;boundary;10;0.00783475;0.00748634;0.00803926
192;calc iter;10;0.0414811;0.0405538;0.0423877
192;calc total;1;0.423069;0.423069;0.423069
192;total;1;4.91657;4.91657;4.91657
193;initialize;1;3.94001;3.94001;3.94001
193;async;10;0.0043373;0.00231832;0.00509478
193;inner;10;0.0293263;0.0285288;0.0317076
193;wait;10;4.04753e-05;2.3323e-05;0.000131052
193;boundary;10;0.00790626;0.00678164;0.00822878
193;calc iter;10;0.0416123;0.0403567;0.0430058
193;calc total;1;0.423069;0.423069;0.423069
193;total;1;4.92199;4.92199;4.92199
194;initialize;1;3.92299;3.92299;3.92299
194;async;10;0.00312042;0.00234067;0.00372951
194;inner;10;0.0300786;0.0289603;0.0329318
194;wait;10;3.9593e-05;2.2402e-05;0.000106413
194;boundary;10;0.00841739;0.00647657;0.00885145
194;calc iter;10;0.0416574;0.0389237;0.0439798
194;calc total;1;0.423069;0.423069;0.423069
194;total;1;4.90497;4.90497;4.90497
195;initialize;1;3.93444;3.93444;3.93444
195;async;10;0.00411057;0.00229056;0.00493908
195;inner;10;0.0295414;0.0287226;0.0317934
195;wait;10;3.96374e-05;2.3711e-05;0.000111233
195;boundary;10;0.00784094;0.00734448;0.00803856
195;calc iter;10;0.0415339;0.0408512;0.0422361
195;calc total;1;0.423069;0.423069;0.423069
195;total;1;4.91642;4.91642;4.91642
196;initialize;1;3.92841;3.92841;3.92841
196;async;10;0.00328517;0.00203334;0.00423412
196;inner;10;0.0298503;0.0291081;0.0318151
196;wait;10;4.67565e-05;2.704e-05;0.000114929
196;boundary;10;0.00809365;0.00786047;0.008259
196;calc iter;10;0.0412773;0.0404421;0.0420282
196;calc total;1;0.423069;0.423069;0.423069
196;total;1;4.91037;4.91037;4.91037
197;initialize;1;3.90658;3.90658;3.90658
197;async;10;0.00218721;0.00112782;0.00301467
197;inner;10;0.0298848;0.0291193;0.032018
197;wait;10;5.79684e-05;2.8806e-05;0.000131176
197;boundary;10;0.00894632;0.00794149;0.00955906
197;calc iter;10;0.0410773;0.0401505;0.0417637
197;calc total;1;0.42307;0.42307;0.42307
197;total;1;4.88856;4.88856;4.88856
198;initialize;1;3.90654;3.90654;3.90654
198;async;10;0.00296745;0.00161221;0.00402706
198;inner;10;0.0296272;0.0290178;0.0315686
198;wait;10;6.7695e-05;2.4354e-05;0.000190055
198;boundary;10;0.00851696;0.00800643;0.00880851
198;calc iter;10;0.0411805;0.0404013;0.0418945
198;calc total;1;0.42307;0.42307;0.42307
198;total;1;4.88853;4.88853;4.88853
199;initialize;1;3.93533;3.93533;3.93533
199;async;10;0.00358913;0.00207459;0.00458981
199;inner;10;0.029691;0.0290138;0.0314435
199;wait;10;5.27888e-05;2.6818e-05;0.000165084
199;boundary;10;0.00798202;0.00783483;0.00805646
199;calc iter;10;0.0413163;0.0408608;0.0416975
199;calc total;1;0.423071;0.423071;0.423071
199;total;1;4.91727;4.91727;4.91727
200;initialize;1;3.91532;3.91532;3.91532
200;async;10;0.00355721;0.00251235;0.00420934
200;inner;10;0.0300932;0.0293869;0.0318783
200;wait;10;4.62586e-05;2.3111e-05;0.000146776
200;boundary;10;0.00780213;0.00740851;0.00794995
200;calc iter;10;0.0415002;0.040757;0.0424934
200;calc total;1;0.423069;0.423069;0.423069
200;total;1;4.89731;4.89731;4.89731
201;initialize;1;3.93035;3.93035;3.93035
201;async;10;0.00327186;0.0022509;0.00400524
201;inner;10;0.0296484;0.0289128;0.031485
201;wait;10;5.47617e-05;3.3506e-05;0.00014974
201;boundary;10;0.00824957;0.00783568;0.00852674
201;calc iter;10;0.0412257;0.0407741;0.0418131
201;calc total;1;0.42307;0.42307;0.42307
201;total;1;4.91233;4.91233;4.91233
202;initialize;1;3.93028;3.93028;3.93028
202;async;10;0.00284298;0.00213986;0.00403785
202;inner;10;0.0295374;0.0285123;0.031612
202;wait;10;5.81074e-05;3.4948e-05;0.00013581
202;boundary;10;0.00870766;0.00792526;0.00975591
202;calc iter;10;0.0411473;0.040289;0.0422132
202;calc total;1;0.42307;0.42307;0.42307
202;total;1;4.91226;4.91226;4.91226
203;initialize;1;3.90644;3.90644;3.90644
203;async;10;0.00235817;0.00137311;0.00359399
203;inner;10;0.0294109;0.0282133;0.0315987
203;wait;10;7.5595e-05;3.673e-05;0.000249571
203;boundary;10;0.00923758;0.0080825;0.0105342
203;calc iter;10;0.0410837;0.0403891;0.0420399
203;calc total;1;0.423073;0.423073;0.423073
203;total;1;4.88843;4.88843;4.88843
204;initialize;1;3.93855;3.93855;3.93855
204;async;10;0.0029207;0.00147307;0.00521575
204;inner;10;0.0304455;0.0294474;0.0317495
204;wait;10;5.14581e-05;2.6996e-05;0.000146451
204;boundary;10;0.00804412;0.0077204;0.00930448
204;calc iter;10;0.0414635;0.0399594;0.0433303
204;calc total;1;0.42307;0.42307;0.42307
204;total;1;4.92054;4.92054;4.92054
205;initialize;1;3.937;3.937;3.937
205;async;10;0.00314721;0.00150587;0.00569486
205;inner;10;0.0306331;0.0301662;0.0318546
205;wait;10;4.62641e-05;2.4083e-05;0.000129279
205;boundary;10;0.00778382;0.00748827;0.00803449
205;calc iter;10;0.0416117;0.0398423;0.0436357
205;calc total;1;0.42307;0.42307;0.42307
205;total;1;4.91898;4.91898;4.91898
206;initialize;1;3.91082;3.91082;3.91082
206;async;10;0.0031794;0.00159603;0.00592051
206;inner;10;0.0306093;0.0299933;0.0318886
206;wait;10;4.89851e-05;2.366e-05;0.000158454
206;boundary;10;0.00780082;0.00749683;0.00800574
206;calc iter;10;0.0416397;0.0404466;0.0439449
206;calc total;1;0.42307;0.42307;0.42307
206;total;1;4.89281;4.89281;4.89281
207;initialize;1;3.91092;3.91092;3.91092
207;async;10;0.00300969;0.0016062;0.00521391
207;inner;10;0.0305473;0.0300641;0.0317221
207;wait;10;5.07536e-05;2.7763e-05;0.000139743
207;boundary;10;0.00789683;0.00765241;0.00811431
207;calc iter;10;0.0415059;0.0398268;0.0433174
207;calc total;1;0.42307;0.42307;0.42307
207;total;1;4.89288;4.89288;4.89288
208;initialize;1;3.92294;3.92294;3.92294
208;async;10;0.00259657;0.00162403;0.0036384
208;inner;10;0.0305739;0.0301114;0.0317313
208;wait;10;5.57948e-05;3.3691e-05;0.000136418
208;boundary;10;0.00814274;0.00779118;0.0084673
208;calc iter;10;0.0413705;0.0398717;0.0423672
208;calc total;1;0.423072;0.423072;0.423072
208;total;1;4.90489;4.90489;4.90489
209;initialize;1;3.92138;3.92138;3.92138
209;async;10;0.0021775;0.00122912;0.00331019
209;inner;10;0.0304785;0.0298558;0.0317886
209;wait;10;6.8294e-05;4.1793e-05;0.000171529
209;boundary;10;0.00858322;0.00776142;0.00924856
209;calc iter;10;0.0413088;0.0400573;0.0422577
209;calc total;1;0.423073;0.423073;0.423073
209;total;1;4.90334;4.90334;4.90334
210;initialize;1;3.90411;3.90411;3.90411
210;async;10;0.00297521;0.00163568;0.00517916
210;inner;10;0.0303941;0.0297471;0.0313365
210;wait;10;7.2884e-05;2.7454e-05;0.000258774
210;boundary;10;0.0080086;0.00765351;0.00859574
210;calc iter;10;0.0414521;0.0404989;0.043123
210;calc total;1;0.423072;0.423072;0.423072
210;total;1;4.88609;4.88609;4.88609
211;initialize;1;3.90937;3.90937;3.90937
211;async;10;0.00357129;0.00215134;0.00602879
211;inner;10;0.0301343;0.0294984;0.0312488
211;wait;10;5.5771e-05;2.5281e-05;0.000196849
211;boundary;10;0.00777601;0.0075308;0.00802878
211;calc iter;10;0.0415389;0.0404811;0.0434442
211;calc total;1;0.423072;0.423072;0.423072
211;total;1;4.89135;4.89135;4.89135
212;initialize;1;3.92572;3.92572;3.92572
212;async;10;0.00344506;0.00220544;0.00584639
212;inner;10;0.0300871;0.0294506;0.031494
212;wait;10;5.21395e-05;2.4883e-05;0.000177333
212;boundary;10;0.00788672;0.00769363;0.00843657
212;calc iter;10;0.0414725;0.040305;0.0440902
212;calc total;1;0.423071;0.423071;0.423071
212;total;1;4.90769;4.90769;4.90769
213;initialize;1;3.91526;3.91526;3.91526
213;async;10;0.00300553;0.00210115;0.00444703
213;inner;10;0.0304402;0.0298485;0.0316471
213;wait;10;5.86852e-05;2.7871e-05;0.000173226
213;boundary;10;0.00791956;0.00770924;0.00839428
213;calc iter;10;0.0414251;0.040483;0.0424439
213;calc total;1;0.423073;0.423073;0.423073
213;total;1;4.89721;4.89721;4.89721
214;initialize;1;3.92337;3.92337;3.92337
214;async;10;0.00280026;0.00197037;0.00397192
214;inner;10;0.0304265;0.0300077;0.0316
214;wait;10;5.45137e-05;2.8508e-05;0.000144883
214;boundary;10;0.00806326;0.00781983;0.0084174
214;calc iter;10;0.041346;0.0404955;0.0423827
214;calc total;1;0.423073;0.423073;0.423073
214;total;1;4.90534;4.90534;4.90534
215;initialize;1;3.92123;3.92123;3.92123
215;async;10;0.00235718;0.00137961;0.003519
215;inner;10;0.0306144;0.0299802;0.0318827
215;wait;10;6.8173e-05;4.2109e-05;0.000172584
215;boundary;10;0.00831165;0.00784678;0.00884731
215;calc iter;10;0.0413524;0.0402717;0.042208
215;calc total;1;0.423074;0.423074;0.423074
215;total;1;4.90321;4.90321;4.90321
229;initialize;1;3.92635;3.92635;3.92635
229;async;10;0.00354997;0.00219041;0.00508293
229;inner;10;0.0292752;0.0286585;0.0307394
229;wait;10;4.95999e-05;2.8141e-05;0.000135444
229;boundary;10;0.00772922;0.00729148;0.00802994
229;calc iter;10;0.0406054;0.0392151;0.0413271
229;calc total;1;0.423074;0.423074;0.423074
229;total;1;4.90834;4.90834;4.90834
230;initialize;1;3.94993;3.94993;3.94993
230;async;10;0.00352721;0.00236955;0.00454405
230;inner;10;0.0292357;0.0286197;0.0307533
230;wait;10;4.6546e-05;2.4545e-05;0.000144907
230;boundary;10;0.00779518;0.00730729;0.00805216
230;calc iter;10;0.0406063;0.0395257;0.0415925
230;calc total;1;0.423074;0.423074;0.423074
230;total;1;4.93189;4.93189;4.93189
231;initialize;1;3.92629;3.92629;3.92629
231;async;10;0.00364464;0.00196706;0.00456471
231;inner;10;0.0289956;0.0283676;0.0306285
231;wait;10;5.12607e-05;2.2385e-05;0.000190247
231;boundary;10;0.0079786;0.00688349;0.00841659
231;calc iter;10;0.0406717;0.0395831;0.0424586
231;calc total;1;0.423076;0.423076;0.423076
231;total;1;4.90828;4.90828;4.90828
232;initialize;1;3.92631;3.92631;3.92631
232;async;10;0.00297018;0.00191403;0.00380387
232;inner;10;0.0297629;0.0292202;0.0311571
232;wait;10;4.84081e-05;2.4716e-05;0.000157571
232;boundary;10;0.00771958;0.00748851;0.00799335
232;calc iter;10;0.0405024;0.0396658;0.0416577
232;calc total;1;0.423073;0.423073;0.423073
232;total;1;4.90826;4.90826;4.90826
233;initialize;1;3.93513;3.93513;3.93513
233;async;10;0.00281374;0.00127875;0.00381963
233;inner;10;0.0295238;0.0290869;0.0306597
233;wait;10;6.78672e-05;3.0417e-05;0.000259611
233;boundary;10;0.007955;0.00779317;0.00819438
233;calc iter;10;0.0403615;0.039677;0.0410311
233;calc total;1;0.423074;0.423074;0.423074
233;total;1;4.9171;4.9171;4.9171
234;initialize;1;3.93755;3.93755;3.93755
234;async;10;0.00234965;0.00156499;0.00372675
234;inner;10;0.0288415;0.0280588;0.0304868
234;wait;10;7.1385e-05;4.4871e-05;0.00017023
234;boundary;10;0.00895214;0.00792697;0.00997723
234;calc iter;10;0.0402159;0.039521;0.0410225
234;calc total;1;0.423074;0.423074;0.423074
234;total;1;4.9195;4.9195;4.9195
235;initialize;1;3.94856;3.94856;3.94856
235;async;10;0.00275278;0.00194057;0.00384651
235;inner;10;0.0291947;0.0285119;0.030731
235;wait;10;6.58459e-05;3.9646e-05;0.000159795
235;boundary;10;0.00824853;0.00770277;0.008866
235;calc iter;10;0.0402628;0.0395317;0.0409505
235;calc total;1;0.423075;0.423075;0.423075
235;total;1;4.93053;4.93053;4.93053
236;initialize;1;3.93739;3.93739;3.93739
236;async;10;0.00301921;0.00205249;0.00389631
236;inner;10;0.0294735;0.0289857;0.0307496
236;wait;10;4.96233e-05;2.9965e-05;0.000137276
236;boundary;10;0.00776995;0.00752371;0.00793747
236;calc iter;10;0.0403136;0.0395568;0.0407955
236;calc total;1;0.423074;0.423074;0.423074
236;total;1;4.91934;4.91934;4.91934
237;initialize;1;3.92823;3.92823;3.92823
237;async;10;0.00319698;0.0018979;0.00402111
237;inner;10;0.0294975;0.028945;0.030849
237;wait;10;5.10998e-05;2.8057e-05;0.000132409
237;boundary;10;0.00763583;0.00758351;0.00780504
237;calc iter;10;0.0403827;0.0397502;0.0407753
237;calc total;1;0.423075;0.423075;0.423075
237;total;1;4.9102;4.9102;4.9102
238;initialize;1;3.93524;3.93524;3.93524
238;async;10;0.00209406;0.00126778;0.00292318
238;inner;10;0.0303164;0.0297764;0.0316284
238;wait;10;4.56322e-05;2.6945e-05;0.000109334
238;boundary;10;0.00782216;0.0075324;0.00819663
238;calc iter;10;0.0402792;0.0394373;0.0417116
238;calc total;1;0.423075;0.423075;0.423075
238;total;1;4.91721;4.91721;4.91721
239;initialize;1;3.93073;3.93073;3.93073
239;async;10;0.00243883;0.00121852;0.00295536
239;inner;10;0.0283864;0.0276609;0.0296766
239;wait;10;7.6533e-05;4.6784e-05;0.000230065
239;boundary;10;0.00920874;0.00812481;0.0100918
239;calc iter;10;0.0401125;0.0395433;0.0406593
239;calc total;1;0.423078;0.423078;0.423078
239;total;1;4.91267;4.91267;4.91267
240;initialize;1;3.92569;3.92569;3.92569
240;async;10;0.00304183;0.00186576;0.0043171
240;inner;10;0.0298155;0.0292963;0.0311823
240;wait;10;5.17962e-05;2.7562e-05;0.000125349
240;boundary;10;0.00815857;0.00768942;0.00902799
240;calc iter;10;0.0410693;0.0401621;0.0418815
240;calc total;1;0.423075;0.423075;0.423075
240;total;1;4.90775;4.90775;4.90775
241;initialize;1;3.91;3.91;3.91
241;async;10;0.00342202;0.00208128;0.00433965
241;inner;10;0.0300235;0.0290739;0.0314724
241;wait;10;4.58394e-05;2.3488e-05;0.000146754
241;boundary;10;0.00775518;0.00725024;0.00794843
241;calc iter;10;0.0412479;0.0403817;0.0420216
241;calc total;1;0.423076;0.423076;0.423076
241;total;1;4.89202;4.89202;4.89202
242;initialize;1;3.93168;3.93168;3.93168
242;async;10;0.00385897;0.00239883;0.00435591
242;inner;10;0.0296322;0.0286351;0.0313844
242;wait;10;3.94733e-05;2.146e-05;0.000118038
242;boundary;10;0.00778859;0.00681688;0.00828158
242;calc iter;10;0.0413207;0.0397463;0.0421087
242;calc total;1;0.423075;0.423075;0.423075
242;total;1;4.91371;4.91371;4.91371
243;initialize;1;3.92908;3.92908;3.92908
243;async;10;0.00328889;0.00206314;0.00437751
243;inner;10;0.0299159;0.0291291;0.0312927
243;wait;10;4.60557e-05;2.2231e-05;0.000140774
243;boundary;10;0.00788276;0.00753183;0.00812995
243;calc iter;10;0.0411346;0.0403578;0.0419308
243;calc total;1;0.423076;0.423076;0.423076
243;total;1;4.91111;4.91111;4.91111
244;initialize;1;3.91003;3.91003;3.91003
244;async;10;0.00270508;0.00161178;0.00427883
244;inner;10;0.0299836;0.0292687;0.0315119
244;wait;10;5.55394e-05;2.9534e-05;0.000130635
244;boundary;10;0.00815325;0.00770179;0.00856439
244;calc iter;10;0.0408989;0.0399773;0.042216
244;calc total;1;0.423076;0.423076;0.423076
244;total;1;4.89204;4.89204;4.89204
245;initialize;1;3.93016;3.93016;3.93016
245;async;10;0.00217157;0.00122792;0.0041715
245;inner;10;0.0301503;0.0290659;0.0315547
245;wait;10;5.51933e-05;2.3696e-05;0.000128571
245;boundary;10;0.00839254;0.00755925;0.00956102
245;calc iter;10;0.040771;0.0402138;0.0422548
245;calc total;1;0.423078;0.423078;0.423078
245;total;1;4.91221;4.91221;4.91221
246;initialize;1;3.93074;3.93074;3.93074
246;async;10;0.00259865;0.0016264;0.00381234
246;inner;10;0.0296484;0.0290939;0.031135
246;wait;10;6.54296e-05;3.4562e-05;0.000172826
246;boundary;10;0.00855115;0.00784053;0.00941789
246;calc iter;10;0.0408648;0.0399286;0.0416702
246;calc total;1;0.423078;0.423078;0.423078
246;total;1;4.91277;4.91277;4.91277
247;initialize;1;3.93203;3.93203;3.93203
247;async;10;0.00294931;0.00143922;0.00438487
247;inner;10;0.0301281;0.029545;0.0314711
247;wait;10;4.61291e-05;2.4997e-05;0.000131124
247;boundary;10;0.00784294;0.00765104;0.00817024
247;calc iter;10;0.0409676;0.0395471;0.0423029
247;calc total;1;0.423079;0.423079;0.423079
247;total;1;4.91406;4.91406;4.91406
248;initialize;1;3.90823;3.90823;3.90823
248;async;10;0.00309581;0.00165789;0.00453827
248;inner;10;0.0301572;0.0293117;0.0316793
248;wait;10;4.40741e-05;2.398e-05;0.000120518
248;boundary;10;0.0078014;0.00762062;0.00836978
248;calc iter;10;0.0410999;0.0398441;0.0434302
248;calc total;1;0.423075;0.423075;0.423075
248;total;1;4.89027;4.89027;4.89027
249;initialize;1;3.90783;3.90783;3.90783
249;async;10;0.00259193;0.0014163;0.00348879
249;inner;10;0.0308087;0.0300712;0.0322736
249;wait;10;4.25425e-05;2.3596e-05;0.000119605
249;boundary;10;0.00774159;0.00743925;0.00804342
249;calc iter;10;0.0411858;0.040151;0.0428718
249;calc total;1;0.423077;0.423077;0.423077
249;total;1;4.88988;4.88988;4.88988
250;initialize;1;3.92253;3.92253;3.92253
250;async;10;0.00295057;0.00213193;0.00491868
250;inner;10;0.0300103;0.0293495;0.0313474
250;wait;10;5.68969e-05;2.5719e-05;0.000169684
250;boundary;10;0.00794209;0.00768895;0.00816749
250;calc iter;10;0.040961;0.0402778;0.0427478
250;calc total;1;0.423076;0.423076;0.423076
250;total;1;4.90458;4.90458;4.90458
251;initialize;1;3.90998;3.90998;3.90998
251;async;10;0.00243396;0.00136146;0.00442214
251;inner;10;0.0300685;0.0290575;0.0314113
251;wait;10;5.27009e-05;2.6197e-05;0.000159211
251;boundary;10;0.00824059;0.00764676;0.00933019
251;calc iter;10;0.040797;0.0399429;0.0422791
251;calc total;1;0.423078;0.423078;0.423078
251;total;1;4.89203;4.89203;4.89203
252;initialize;1;3.91915;3.91915;3.91915
252;async;10;0.00286378;0.00168543;0.00364063
252;inner;10;0.0295689;0.0288873;0.0311359
252;wait;10;6.7793e-05;3.3763e-05;0.000175748
252;boundary;10;0.00860242;0.00819164;0.00959799
252;calc iter;10;0.0411044;0.0406133;0.0415484
252;calc total;1;0.423079;0.423079;0.423079
252;total;1;4.90119;4.90119;4.90119
253;initialize;1;3.92827;3.92827;3.92827
253;async;10;0.00328884;0.00211248;0.00401582
253;inner;10;0.0300038;0.0295606;0.0314143
253;wait;10;5.08409e-05;2.6498e-05;0.000159084
253;boundary;10;0.00789005;0.00760943;0.00816056
253;calc iter;10;0.0412343;0.0399601;0.0417336
253;calc total;1;0.423077;0.423077;0.423077
253;total;1;4.91021;4.91021;4.91021
254;initialize;1;3.91007;3.91007;3.91007
254;async;10;0.00374379;0.00209882;0.00616271
254;inner;10;0.029662;0.029043;0.0313916
254;wait;10;4.89644e-05;2.4487e-05;0.000148377
254;boundary;10;0.00782368;0.00758431;0.00806959
254;calc iter;10;0.0412798;0.0403553;0.0429545
254;calc total;1;0.423077;0.423077;0.423077
254;total;1;4.89209;4.89209;4.89209
255;initialize;1;3.92828;3.92828;3.92828
255;async;10;0.0032126;0.00217995;0.00490851
255;inner;10;0.0299436;0.0295642;0.0312829
255;wait;10;5.49413e-05;3.1011e-05;0.000164849
255;boundary;10;0.00797565;0.00776822;0.00830772
255;calc iter;10;0.0411879;0.0399816;0.0425616
255;calc total;1;0.423077;0.423077;0.423077
255;total;1;4.91031;4.91031;4.91031
256;initialize;1;3.91923;3.91923;3.91923
256;async;10;0.00271447;0.00161781;0.00614878
256;inner;10;0.0299553;0.0295301;0.0314674
256;wait;10;5.76217e-05;3.3863e-05;0.000133708
256;boundary;10;0.00832452;0.00773553;0.00885549
256;calc iter;10;0.0410531;0.039644;0.0436494
256;calc total;1;0.423062;0.423062;0.423062
256;total;1;4.90126;4.90126;4.90126
257;initialize;1;3.91596;3.91596;3.91596
257;async;10;0.00244053;0.00140274;0.00350397
257;inner;10;0.0294164;0.0287478;0.0310074
257;wait;10;8.57315e-05;4.4639e-05;0.000317816
257;boundary;10;0.0090519;0.00804037;0.00993193
257;calc iter;10;0.0409961;0.0397005;0.0418725
257;calc total;1;0.423063;0.423063;0.423063
257;total;1;4.89798;4.89798;4.89798
258;initialize;1;3.92123;3.92123;3.92123
258;async;10;0.00330383;0.00162342;0.00487246
258;inner;10;0.0300132;0.0294999;0.0313548
258;wait;10;5.15475e-05;2.5443e-05;0.000162305
258;boundary;10;0.0078876;0.00749809;0.00851343
258;calc iter;10;0.0412577;0.0401747;0.0427198
258;calc total;1;0.423062;0.423062;0.423062
258;total;1;4.90325;4.90325;4.90325
259;initialize;1;3.9166;3.9166;3.9166
259;async;10;0.00387609;0.00211304;0.00606816
259;inner;10;0.0296459;0.0291688;0.031262
259;wait;10;4.86325e-05;2.3537e-05;0.000178413
259;boundary;10;0.00778228;0.00740407;0.00801229
259;calc iter;10;0.0413543;0.0407704;0.0429217
259;calc total;1;0.423063;0.423063;0.423063
259;total;1;4.89861;4.89861;4.89861
260;initialize;1;3.92241;3.92241;3.92241
260;async;10;0.00333296;0.0026921;0.00541088
260;inner;10;0.0299469;0.0293627;0.0317877
260;wait;10;4.53258e-05;2.3845e-05;0.000128092
260;boundary;10;0.00807496;0.0073763;0.00853264
260;calc iter;10;0.0414019;0.0404008;0.0440826
260;calc total;1;0.423062;0.423062;0.423062
260;total;1;4.90442;4.90442;4.90442
261;initialize;1;3.91585;3.91585;3.91585
261;async;10;0.00353813;0.00239396;0.00470768
261;inner;10;0.0299096;0.02937;0.0314087
261;wait;10;4.52342e-05;2.5632e-05;0.000126234
261;boundary;10;0.00775492;0.00754867;0.00802505
261;calc iter;10;0.0412494;0.040681;0.04219
261;calc total;1;0.423063;0.423063;0.423063
261;total;1;4.89788;4.89788;4.89788
262;initialize;1;3.9224;3.9224;3.9224
262;async;10;0.00291188;0.00188982;0.00571809
262;inner;10;0.029997;0.0294335;0.0315119
262;wait;10;4.90813e-05;2.6562e-05;0.000134034
262;boundary;10;0.00809778;0.00769235;0.00846258
262;calc iter;10;0.0410569;0.0399896;0.0428713
262;calc total;1;0.423064;0.423064;0.423064
262;total;1;4.90443;4.90443;4.90443
263;initialize;1;3.91584;3.91584;3.91584
263;async;10;0.00238398;0.001396;0.00445363
263;inner;10;0.0298654;0.0292;0.031395
263;wait;10;6.80636e-05;4.1535e-05;0.000169132
263;boundary;10;0.00873102;0.0081833;0.00961167
263;calc iter;10;0.0410496;0.0401251;0.0425667
263;calc total;1;0.423065;0.423065;0.423065
263;total;1;4.89785;4.89785;4.89785
110;initialize;1;3.92076;3.92076;3.92076
110;async;10;0.00401848;0.00297772;0.00565955
110;inner;10;0.0303848;0.029892;0.0315557
110;wait;10;4.47856e-05;2.2019e-05;0.000139394
110;boundary;10;0.00785128;0.00734817;0.00811188
110;calc iter;10;0.0423018;0.041099;0.0442846
110;calc total;1;0.423066;0.423066;0.423066
110;total;1;4.90279;4.90279;4.90279
288;initialize;1;3.8891;3.8891;3.8891
288;async;10;0.00187761;0.00134021;0.00298506
288;inner;10;0.0304531;0.0297141;0.0317876
288;wait;10;5.76749e-05;3.746e-05;0.000102874
288;boundary;10;0.00853582;0.00778846;0.00952638
288;calc iter;10;0.0409254;0.0404192;0.0418675
288;calc total;1;0.423067;0.423067;0.423067
288;total;1;4.86969;4.86969;4.86969
264;initialize;1;3.90172;3.90172;3.90172
264;async;10;0.00323354;0.0019417;0.00508272
264;inner;10;0.0300862;0.0294921;0.0317773
264;wait;10;4.13664e-05;2.2814e-05;0.000128061
264;boundary;10;0.00796644;0.00736656;0.00819721
264;calc iter;10;0.0413296;0.0398089;0.0429344
264;calc total;1;0.423063;0.423063;0.423063
264;total;1;4.88368;4.88368;4.88368
312;initialize;1;3.84454;3.84454;3.84454
312;async;10;0.00319812;0.00162475;0.00481226
312;inner;10;0.0298896;0.0291561;0.0313856
312;wait;10;4.60133e-05;2.097e-05;0.000123107
312;boundary;10;0.00792925;0.00733361;0.00912913
312;calc iter;10;0.0410645;0.0398508;0.0424195
312;calc total;1;0.423069;0.423069;0.423069
312;total;1;4.82651;4.82651;4.82651
111;initialize;1;3.9282;3.9282;3.9282
111;async;10;0.00399594;0.00242514;0.00701336
111;inner;10;0.0301714;0.0296934;0.031533
111;wait;10;5.27651e-05;2.9511e-05;0.000134057
111;boundary;10;0.0079926;0.00752197;0.00877849
111;calc iter;10;0.0422141;0.040828;0.0449652
111;calc total;1;0.423067;0.423067;0.423067
111;total;1;4.91023;4.91023;4.91023
289;initialize;1;3.89179;3.89179;3.89179
289;async;10;0.00221609;0.0015659;0.00376744
289;inner;10;0.0306111;0.0299811;0.031814
289;wait;10;5.39375e-05;3.6553e-05;0.000111473
289;boundary;10;0.00813818;0.00777747;0.0088459
289;calc iter;10;0.0410203;0.0404408;0.0422423
289;calc total;1;0.423067;0.423067;0.423067
289;total;1;4.87235;4.87235;4.87235
265;initialize;1;3.90019;3.90019;3.90019
265;async;10;0.00336846;0.00264272;0.00534911
265;inner;10;0.0298782;0.0293453;0.0317809
265;wait;10;4.08102e-05;2.2089e-05;0.00012138
265;boundary;10;0.0080484;0.00735564;0.00828408
265;calc iter;10;0.0413376;0.0397082;0.0434611
265;calc total;1;0.423063;0.423063;0.423063
265;total;1;4.88212;4.88212;4.88212
313;initialize;1;3.84447;3.84447;3.84447
313;async;10;0.00355727;0.0021088;0.00475072
313;inner;10;0.0297181;0.029447;0.0309522
313;wait;10;5.0446e-05;2.2303e-05;0.000158745
313;boundary;10;0.00773438;0.0073369;0.00810508
313;calc iter;10;0.0410614;0.0402498;0.0421311
313;calc total;1;0.423069;0.423069;0.423069
313;total;1;4.82641;4.82641;4.82641
112;initialize;1;3.91277;3.91277;3.91277
112;async;10;0.00349984;0.00225819;0.00458087
112;inner;10;0.0300273;0.0294437;0.0312535
112;wait;10;5.92462e-05;3.7234e-05;0.00014792
112;boundary;10;0.00834408;0.00790163;0.00901697
112;calc iter;10;0.0419315;0.0407596;0.0427887
112;calc total;1;0.423065;0.423065;0.423065
112;total;1;4.89482;4.89482;4.89482
290;initialize;1;3.89134;3.89134;3.89134
290;async;10;0.00249401;0.00178511;0.00402828
290;inner;10;0.0307369;0.0302474;0.0318103
290;wait;10;4.93974e-05;2.5644e-05;0.000132582
290;boundary;10;0.00786596;0.00759667;0.00825968
290;calc iter;10;0.0411476;0.0404319;0.0422912
290;calc total;1;0.423067;0.423067;0.423067
290;total;1;4.87191;4.87191;4.87191
266;initialize;1;3.89631;3.89631;3.89631
266;async;10;0.00316315;0.00293898;0.00385185
266;inner;10;0.0298734;0.0292859;0.0320051
266;wait;10;4.46805e-05;2.3105e-05;0.000153983
266;boundary;10;0.00827378;0.00740718;0.00890039
266;calc iter;10;0.0413564;0.0398005;0.0449143
266;calc total;1;0.423063;0.423063;0.423063
266;total;1;4.87823;4.87823;4.87823
314;initialize;1;3.84449;3.84449;3.84449
314;async;10;0.00356908;0.00241516;0.00457239
314;inner;10;0.0297255;0.0294059;0.0311431
314;wait;10;4.37199e-05;2.3556e-05;0.000126784
314;boundary;10;0.00772561;0.00733652;0.00794124
314;calc iter;10;0.0410652;0.0404838;0.0418693
314;calc total;1;0.423069;0.423069;0.423069
314;total;1;4.82641;4.82641;4.82641
113;initialize;1;3.9282;3.9282;3.9282
113;async;10;0.00238524;0.00141226;0.00316209
113;inner;10;0.0297734;0.0290844;0.0312814
113;wait;10;7.12111e-05;4.4472e-05;0.000176761
113;boundary;10;0.00962255;0.00848594;0.0106203
113;calc iter;10;0.0418535;0.0413587;0.0426462
113;calc total;1;0.423066;0.423066;0.423066
113;total;1;4.91024;4.91024;4.91024
291;initialize;1;3.88908;3.88908;3.88908
291;async;10;0.00264703;0.00163276;0.0036047
291;inner;10;0.0306863;0.0301605;0.0319016
291;wait;10;4.28416e-05;2.2222e-05;0.000118855
291;boundary;10;0.00783483;0.00755948;0.00802125
291;calc iter;10;0.041212;0.0404538;0.0423977
291;calc total;1;0.423067;0.423067;0.423067
291;total;1;4.86965;4.86965;4.86965
267;initialize;1;3.88913;3.88913;3.88913
267;async;10;0.00327412;0.0028072;0.00406086
267;inner;10;0.0299598;0.0294898;0.0316524
267;wait;10;4.3945e-05;2.4104e-05;0.000118086
267;boundary;10;0.0079477;0.00756526;0.00807599
267;calc iter;10;0.0412269;0.0402275;0.042618
267;calc total;1;0.423064;0.423064;0.423064
267;total;1;4.87105;4.87105;4.87105
315;initialize;1;3.84451;3.84451;3.84451
315;async;10;0.00331922;0.00201066;0.00541827
315;inner;10;0.0298272;0.0291653;0.0310937
315;wait;10;4.63362e-05;2.4064e-05;0.000141784
315;boundary;10;0.00778704;0.00749667;0.00802837
315;calc iter;10;0.040981;0.0395348;0.0428852
315;calc total;1;0.42307;0.42307;0.42307
315;total;1;4.82645;4.82645;4.82645
114;initialize;1;3.9183;3.9183;3.9183
114;async;10;0.00406245;0.00177931;0.00886023
114;inner;10;0.0298634;0.0288559;0.0308372
114;wait;10;6.64453e-05;2.5389e-05;0.00022739
114;boundary;10;0.00816027;0.00760458;0.00976604
114;calc iter;10;0.042154;0.0411217;0.0464218
114;calc total;1;0.423064;0.423064;0.423064
114;total;1;4.90037;4.90037;4.90037
292;initialize;1;3.87741;3.87741;3.87741
292;async;10;0.00246722;0.0018364;0.00405141
292;inner;10;0.0306809;0.0302684;0.0317231
292;wait;10;5.61898e-05;2.4258e-05;0.000155542
292;boundary;10;0.00784936;0.00767149;0.00817267
292;calc iter;10;0.0410551;0.0401782;0.0423694
292;calc total;1;0.423068;0.423068;0.423068
292;total;1;4.85799;4.85799;4.85799
268;initialize;1;3.89639;3.89639;3.89639
268;async;10;0.00302742;0.00148598;0.00518042
268;inner;10;0.0299118;0.0294903;0.0316073
268;wait;10;5.27978e-05;2.6121e-05;0.00013435
268;boundary;10;0.00805596;0.00775845;0.0082442
268;calc iter;10;0.0410495;0.0394655;0.0429488
268;calc total;1;0.423063;0.423063;0.423063
268;total;1;4.87834;4.87834;4.87834
316;initialize;1;3.8445;3.8445;3.8445
316;async;10;0.00297833;0.00196226;0.0042459
316;inner;10;0.0298124;0.028935;0.0312197
316;wait;10;5.21154e-05;2.4018e-05;0.000153154
316;boundary;10;0.00799384;0.00762079;0.00884689
316;calc iter;10;0.0408378;0.0393879;0.0444677
316;calc total;1;0.42307;0.42307;0.42307
316;total;1;4.82645;4.82645;4.82645
115;initialize;1;3.91243;3.91243;3.91243
115;async;10;0.00449965;0.00284066;0.00894163
115;inner;10;0.0298899;0.0291981;0.0312019
115;wait;10;5.28266e-05;2.3793e-05;0.000199247
115;boundary;10;0.00781114;0.00735371;0.00804154
115;calc iter;10;0.0422547;0.0409106;0.0458606
115;calc total;1;0.423064;0.423064;0.423064
115;total;1;4.8945;4.8945;4.8945
293;initialize;1;3.88111;3.88111;3.88111
293;async;10;0.00209166;0.00127229;0.0035933
293;inner;10;0.0306978;0.0301705;0.0315782
293;wait;10;5.90935e-05;2.0129e-05;0.00023945
293;boundary;10;0.00806964;0.00765668;0.00873733
293;calc iter;10;0.0409203;0.0402431;0.0423614
293;calc total;1;0.423068;0.423068;0.423068
293;total;1;4.86171;4.86171;4.86171
269;initialize;1;3.89262;3.89262;3.89262
269;async;10;0.00192599;0.000885714;0.00367855
269;inner;10;0.0303997;0.0298254;0.0318765
269;wait;10;6.60275e-05;3.462e-05;0.000168809
269;boundary;10;0.0085503;0.00798743;0.00903543
269;calc iter;10;0.0409434;0.0399461;0.0420328
269;calc total;1;0.423065;0.423065;0.423065
269;total;1;4.87456;4.87456;4.87456
317;initialize;1;3.84453;3.84453;3.84453
317;async;10;0.00270843;0.00140152;0.00524693
317;inner;10;0.0299346;0.0296497;0.0312659
317;wait;10;5.94162e-05;2.9608e-05;0.000200868
317;boundary;10;0.00806109;0.00763777;0.0084766
317;calc iter;10;0.0407645;0.0396504;0.0426848
317;calc total;1;0.42307;0.42307;0.42307
317;total;1;4.82644;4.82644;4.82644
116;initialize;1;3.91583;3.91583;3.91583
116;async;10;0.00418515;0.00277923;0.00493343
116;inner;10;0.0302661;0.0297344;0.0313275
116;wait;10;4.70998e-05;2.3295e-05;0.0001374
116;boundary;10;0.00779923;0.00733697;0.00804558
116;calc iter;10;0.0422989;0.0409431;0.0431615
116;calc total;1;0.423064;0.423064;0.423064
116;total;1;4.8979;4.8979;4.8979
294;initialize;1;3.88113;3.88113;3.88113
294;async;10;0.00218543;0.00128633;0.00360838
294;inner;10;0.030629;0.0298571;0.0317079
294;wait;10;6.17315e-05;3.4099e-05;0.000186232
294;boundary;10;0.00813528;0.00775515;0.00903556
294;calc iter;10;0.0410128;0.040238;0.0419605
294;calc total;1;0.423067;0.423067;0.423067
294;total;1;4.86171;4.86171;4.86171
270;initialize;1;3.88951;3.88951;3.88951
270;async;10;0.00266842;0.00136236;0.00386232
270;inner;10;0.0303296;0.0294279;0.0317694
270;wait;10;5.66021e-05;2.7738e-05;0.000171064
270;boundary;10;0.00813787;0.0075983;0.00935136
270;calc iter;10;0.0411941;0.0401901;0.0420637
270;calc total;1;0.423064;0.423064;0.423064
270;total;1;4.87143;4.87143;4.87143
318;initialize;1;3.84455;3.84455;3.84455
318;async;10;0.00275348;0.0017805;0.00379628
318;inner;10;0.0295605;0.0287435;0.0308633
318;wait;10;5.71286e-05;3.0657e-05;0.000147699
318;boundary;10;0.00845024;0.00780753;0.00991768
318;calc iter;10;0.0408226;0.0399509;0.0416805
318;calc total;1;0.42307;0.42307;0.42307
318;total;1;4.82647;4.82647;4.82647
117;initialize;1;3.91391;3.91391;3.91391
117;async;10;0.00379442;0.00268207;0.00459011
117;inner;10;0.0300322;0.0294779;0.0313489
117;wait;10;5.45381e-05;3.1833e-05;0.000136862
117;boundary;10;0.00821654;0.00793165;0.00904185
117;calc iter;10;0.0420992;0.0409062;0.042951
117;calc total;1;0.423064;0.423064;0.423064
117;total;1;4.89598;4.89598;4.89598
295;initialize;1;3.87723;3.87723;3.87723
295;async;10;0.00230177;0.00137783;0.00381708
295;inner;10;0.0309636;0.0305159;0.0320599
295;wait;10;5.26026e-05;2.7001e-05;0.000144637
295;boundary;10;0.00781039;0.00759955;0.00821266
295;calc iter;10;0.0411295;0.0401784;0.0426197
295;calc total;1;0.423068;0.423068;0.423068
295;total;1;4.85783;4.85783;4.85783
271;initialize;1;3.89265;3.89265;3.89265
271;async;10;0.00305506;0.00199044;0.00365219
271;inner;10;0.0300767;0.0296961;0.0315855
271;wait;10;5.57861e-05;2.7636e-05;0.000167938
271;boundary;10;0.00793777;0.00771524;0.00825237
271;calc iter;10;0.0411265;0.0403243;0.0422555
271;calc total;1;0.423064;0.423064;0.423064
271;total;1;4.87457;4.87457;4.87457
319;initialize;1;3.84459;3.84459;3.84459
319;async;10;0.00299918;0.00199972;0.00368965
319;inner;10;0.0295162;0.0289888;0.0309187
319;wait;10;6.11004e-05;2.6848e-05;0.000151555
319;boundary;10;0.00823802;0.0078498;0.00893993
319;calc iter;10;0.040816;0.0396374;0.0413805
319;calc total;1;0.423071;0.423071;0.423071
319;total;1;4.82651;4.82651;4.82651
118;initialize;1;3.92057;3.92057;3.92057
118;async;10;0.0033244;0.00194675;0.0054093
118;inner;10;0.0302635;0.0295399;0.0315346
118;wait;10;5.63073e-05;2.9782e-05;0.000144528
118;boundary;10;0.00824265;0.0077179;0.00949553
118;calc iter;10;0.0418882;0.0406039;0.0437713
118;calc total;1;0.423066;0.423066;0.423066
118;total;1;4.9026;4.9026;4.9026
296;initialize;1;3.89131;3.89131;3.89131
296;async;10;0.00262768;0.00165322;0.00369366
296;inner;10;0.0307144;0.0302802;0.0319003
296;wait;10;5.13643e-05;2.3427e-05;0.000159113
296;boundary;10;0.00780607;0.00756627;0.00801067
296;calc iter;10;0.041201;0.0403957;0.0421227
296;calc total;1;0.423067;0.423067;0.423067
296;total;1;4.87192;4.87192;4.87192
272;initialize;1;3.90015;3.90015;3.90015
272;async;10;0.00304436;0.00262306;0.00394522
272;inner;10;0.0300863;0.0296976;0.0316153
272;wait;10;4.68494e-05;2.6668e-05;0.000126281
272;boundary;10;0.00796742;0.00780472;0.00804121
272;calc iter;10;0.0411464;0.0406126;0.042546
272;calc total;1;0.423063;0.423063;0.423063
272;total;1;4.88211;4.88211;4.88211
320;initialize;1;3.84452;3.84452;3.84452
320;async;10;0.00307841;0.00209575;0.00439058
320;inner;10;0.0298889;0.0294007;0.0311769
320;wait;10;5.08493e-05;2.8104e-05;0.000135704
320;boundary;10;0.00783549;0.00768167;0.00802905
320;calc iter;10;0.0408549;0.0399961;0.0419019
320;calc total;1;0.423071;0.423071;0.423071
320;total;1;4.82647;4.82647;4.82647
119;initialize;1;3.91239;3.91239;3.91239
119;async;10;0.00277816;0.00141686;0.00466687
119;inner;10;0.0301492;0.0290214;0.0315296
119;wait;10;6.76289e-05;3.4076e-05;0.00016958
119;boundary;10;0.00881714;0.00793117;0.0103186
119;calc iter;10;0.0418131;0.0409507;0.0432538
119;calc total;1;0.423068;0.423068;0.423068
119;total;1;4.89443;4.89443;4.89443
297;initialize;1;3.88746;3.88746;3.88746
297;async;10;0.00254669;0.00177316;0.00316792
297;inner;10;0.0308376;0.0303158;0.0319428
297;wait;10;4.74304e-05;2.4902e-05;0.000146108
297;boundary;10;0.0078047;0.0075046;0.00799273
297;calc iter;10;0.0412378;0.0405399;0.0421557
297;calc total;1;0.423068;0.423068;0.423068
297;total;1;4.86805;4.86805;4.86805
273;initialize;1;3.90518;3.90518;3.90518
273;async;10;0.00261801;0.00214545;0.00392522
273;inner;10;0.0302846;0.0297457;0.0318993
273;wait;10;4.88135e-05;2.7084e-05;0.000118877
273;boundary;10;0.00807128;0.00782896;0.00833347
273;calc iter;10;0.0410242;0.0403139;0.0424634
273;calc total;1;0.423064;0.423064;0.423064
273;total;1;4.88714;4.88714;4.88714
321;initialize;1;3.84451;3.84451;3.84451
321;async;10;0.00336516;0.0023285;0.0046185
321;inner;10;0.0298514;0.0293938;0.0311806
321;wait;10;4.59566e-05;2.5429e-05;0.000142042
321;boundary;10;0.00770931;0.00747886;0.00789283
321;calc iter;10;0.0409731;0.040525;0.041831
321;calc total;1;0.423071;0.423071;0.423071
321;total;1;4.82647;4.82647;4.82647
298;initialize;1;3.87725;3.87725;3.87725
298;async;10;0.00259971;0.00191076;0.0037091
298;inner;10;0.0305865;0.0302239;0.031693
298;wait;10;5.08296e-05;2.3987e-05;0.000156404
298;boundary;10;0.00786483;0.00773559;0.00802751
298;calc iter;10;0.0411035;0.0400813;0.0420863
298;calc total;1;0.423066;0.423066;0.423066
298;total;1;4.85786;4.85786;4.85786
274;initialize;1;3.88927;3.88927;3.88927
274;async;10;0.00215231;0.00173896;0.00263637
274;inner;10;0.0299256;0.0293428;0.0316463
274;wait;10;6.58622e-05;3.8033e-05;0.000171704
274;boundary;10;0.00877507;0.00804215;0.00944102
274;calc iter;10;0.04092;0.0404388;0.0421861
274;calc total;1;0.423064;0.423064;0.423064
274;total;1;4.87123;4.87123;4.87123
322;initialize;1;3.84445;3.84445;3.84445
322;async;10;0.00292618;0.00201726;0.0036771
322;inner;10;0.0297456;0.0293483;0.0310481
322;wait;10;5.64281e-05;2.8088e-05;0.000156469
322;boundary;10;0.00804278;0.00787278;0.00839057
322;calc iter;10;0.0407723;0.0398632;0.0413406
322;calc total;1;0.423072;0.423072;0.423072
322;total;1;4.82641;4.82641;4.82641
299;initialize;1;3.88738;3.88738;3.88738
299;async;10;0.00160725;0.0010603;0.00191718
299;inner;10;0.0312223;0.0305577;0.0332536
299;wait;10;4.82441e-05;2.4348e-05;0.000113647
299;boundary;10;0.0080908;0.00774002;0.00842375
299;calc iter;10;0.0409697;0.0398921;0.0430715
299;calc total;1;0.423068;0.423068;0.423068
299;total;1;4.86798;4.86798;4.86798
275;initialize;1;3.88949;3.88949;3.88949
275;async;10;0.00151221;0.00120343;0.00183764
275;inner;10;0.0297455;0.0292003;0.0316964
275;wait;10;7.9483e-05;4.4662e-05;0.000219429
275;boundary;10;0.00950198;0.00822429;0.0101981
275;calc iter;10;0.0408406;0.0405683;0.0415558
275;calc total;1;0.423066;0.423066;0.423066
275;total;1;4.87145;4.87145;4.87145
323;initialize;1;3.84448;3.84448;3.84448
323;async;10;0.00196581;0.00124902;0.00284468
323;inner;10;0.0298423;0.0294531;0.0313855
323;wait;10;6.98362e-05;3.8483e-05;0.000172983
323;boundary;10;0.0088025;0.00796356;0.00939138
323;calc iter;10;0.0406817;0.039801;0.0410818
323;calc total;1;0.423074;0.423074;0.423074
323;total;1;4.82644;4.82644;4.82644
300;initialize;1;3.88316;3.88316;3.88316
300;async;10;0.00210727;0.00127815;0.00319812
300;inner;10;0.0304;0.0296814;0.0317339
300;wait;10;6.78911e-05;4.4864e-05;0.000154713
300;boundary;10;0.00846946;0.0078247;0.00935301
300;calc iter;10;0.0410459;0.040331;0.0420497
300;calc total;1;0.423067;0.423067;0.423067
300;total;1;4.86372;4.86372;4.86372
276;initialize;1;3.89887;3.89887;3.89887
276;async;10;0.00300519;0.0016061;0.00449573
276;inner;10;0.029888;0.0294297;0.0313528
276;wait;10;5.02172e-05;2.6288e-05;0.000143372
276;boundary;10;0.0078304;0.00745134;0.00810504
276;calc iter;10;0.040775;0.0393362;0.0419303
276;calc total;1;0.423063;0.423063;0.423063
276;total;1;4.88082;4.88082;4.88082
324;initialize;1;3.84445;3.84445;3.84445
324;async;10;0.00289674;0.00181764;0.0041045
324;inner;10;0.0295105;0.0290896;0.031017
324;wait;10;5.56242e-05;2.2587e-05;0.000176949
324;boundary;10;0.00803795;0.00780264;0.00826594
324;calc iter;10;0.040502;0.0397458;0.0412174
324;calc total;1;0.423073;0.423073;0.423073
324;total;1;4.8264;4.8264;4.8264
301;initialize;1;3.88959;3.88959;3.88959
301;async;10;0.0022688;0.0013284;0.00361136
301;inner;10;0.0308385;0.0301597;0.0319213
301;wait;10;5.27502e-05;3.1287e-05;0.000137471
301;boundary;10;0.00801474;0.0077385;0.00866492
301;calc iter;10;0.0411761;0.0400587;0.0427957
301;calc total;1;0.423068;0.423068;0.423068
301;total;1;4.8702;4.8702;4.8702
277;initialize;1;3.88691;3.88691;3.88691
277;async;10;0.0032481;0.00228741;0.00455236
277;inner;10;0.0296817;0.0290465;0.0311891
277;wait;10;4.85245e-05;2.5657e-05;0.000158858
277;boundary;10;0.00778558;0.00745336;0.00807028
277;calc iter;10;0.0407655;0.0396577;0.0417368
277;calc total;1;0.423064;0.423064;0.423064
277;total;1;4.86884;4.86884;4.86884
325;initialize;1;3.84446;3.84446;3.84446
325;async;10;0.00354868;0.00221296;0.00459871
325;inner;10;0.0292986;0.0287347;0.0310458
325;wait;10;5.19326e-05;2.5684e-05;0.000169685
325;boundary;10;0.00777311;0.00745447;0.00796056
325;calc iter;10;0.0406738;0.040171;0.0414206
325;calc total;1;0.423073;0.423073;0.423073
325;total;1;4.8264;4.8264;4.8264
360;initialize;1;3.85891;3.85891;3.85891
360;async;10;0.00306612;0.00136459;0.0048527
360;inner;10;0.0299477;0.0296042;0.0309915
360;wait;10;3.91739e-05;2.0658e-05;0.000125403
360;boundary;10;0.00762339;0.00730773;0.00797804
360;calc iter;10;0.0406776;0.0389877;0.0422451
360;calc total;1;0.423077;0.423077;0.423077
360;total;1;4.84059;4.84059;4.84059
302;initialize;1;3.88313;3.88313;3.88313
302;async;10;0.00275952;0.00199131;0.004463
302;inner;10;0.0304479;0.029962;0.0314991
302;wait;10;5.49058e-05;2.7105e-05;0.000161981
302;boundary;10;0.00793692;0.00771569;0.00832676
302;calc iter;10;0.0412006;0.0403771;0.0424217
302;calc total;1;0.423068;0.423068;0.423068
278;initialize;1;3.89665;3.89665;3.89665
278;async;10;0.00337001;0.00240142;0.0044847
278;inner;10;0.0295127;0.0289714;0.0311318
278;wait;10;4.71215e-05;2.5408e-05;0.000153557
278;boundary;10;0.0078602;0.00739428;0.00809459
278;calc iter;10;0.0407914;0.0398784;0.0417842
278;calc total;1;0.423063;0.423063;0.423063
278;total;1;4.8786;4.8786;4.8786
326;initialize;1;3.84449;3.84449;3.84449
326;async;10;0.00382955;0.002213;0.00450593
326;inner;10;0.0290569;0.0285361;0.0311635
326;wait;10;4.53122e-05;2.3466e-05;0.000151514
326;boundary;10;0.00785957;0.00709897;0.00812341
326;calc iter;10;0.0407929;0.0398477;0.0417952
326;calc total;1;0.423073;0.423073;0.423073
326;total;1;4.82644;4.82644;4.82644
302;total;1;4.86369;4.86369;4.86369
279;initialize;1;3.89903;3.89903;3.89903
279;async;10;0.00350823;0.00216033;0.0041387
279;inner;10;0.0292287;0.028665;0.0310929
279;wait;10;4.40558e-05;2.3176e-05;0.000146378
279;boundary;10;0.00807557;0.00724268;0.00852815
279;calc iter;10;0.0408578;0.0397336;0.0419184
279;calc total;1;0.423064;0.423064;0.423064
279;total;1;4.88098;4.88098;4.88098
327;initialize;1;3.84456;3.84456;3.84456
327;async;10;0.00301819;0.00225297;0.00338166
327;inner;10;0.0296125;0.0290232;0.0317581
327;wait;10;4.30398e-05;2.3613e-05;0.000127903
327;boundary;10;0.00815476;0.00669716;0.00843355
327;calc iter;10;0.04083;0.0388798;0.0423012
327;calc total;1;0.423074;0.423074;0.423074
336;initialize;1;3.90808;3.90808;3.90808
336;async;10;0.00241511;0.000975825;0.00359549
336;inner;10;0.0300806;0.0293267;0.0317222
336;wait;10;4.12198e-05;2.1331e-05;7.9653e-05
336;boundary;10;0.00811782;0.00770204;0.00874563
336;calc iter;10;0.0406558;0.0393572;0.0413058
336;calc total;1;0.423075;0.423075;0.423075
336;total;1;4.89;4.89;4.89
337;initialize;1;3.91374;3.91374;3.91374
337;async;10;0.00291684;0.00180114;0.00432541
337;inner;10;0.0298703;0.0293359;0.0306292
337;wait;10;5.15808e-05;3.1831e-05;0.000137541
337;boundary;10;0.00784626;0.00753721;0.00834166
337;calc iter;10;0.0406861;0.0401264;0.0417167
337;calc total;1;0.423075;0.423075;0.423075
337;total;1;4.89565;4.89565;4.89565
338;initialize;1;3.90934;3.90934;3.90934
338;async;10;0.00308944;0.00160685;0.00487122
338;inner;10;0.0299732;0.0296466;0.0308047
338;wait;10;4.79489e-05;2.6158e-05;0.000104854
338;boundary;10;0.00767236;0.00744585;0.00799595
338;calc iter;10;0.0407842;0.0396485;0.0422155
338;calc total;1;0.423074;0.423074;0.423074
338;total;1;4.89124;4.89124;4.89124
339;initialize;1;3.90297;3.90297;3.90297
339;async;10;0.00321703;0.00180861;0.00427072
339;inner;10;0.0300012;0.0296891;0.0307581
339;wait;10;4.41463e-05;2.2763e-05;0.000130999
339;boundary;10;0.00758366;0.00740017;0.00783946
339;calc iter;10;0.0408472;0.0403559;0.0417128
339;calc total;1;0.423075;0.423075;0.423075
339;total;1;4.88488;4.88488;4.88488
340;initialize;1;3.91274;3.91274;3.91274
340;async;10;0.00264187;0.00146973;0.00419159
340;inner;10;0.0305101;0.0301122;0.031476
340;wait;10;3.99711e-05;2.205e-05;9.4176e-05
340;boundary;10;0.00754492;0.00746886;0.00778384
340;calc iter;10;0.0407384;0.0395979;0.042106
340;calc total;1;0.423075;0.423075;0.423075
340;total;1;4.89463;4.89463;4.89463
341;initialize;1;3.91646;3.91646;3.91646
341;async;10;0.00276137;0.0011556;0.00415057
341;inner;10;0.0300827;0.0297155;0.030737
341;wait;10;3.47402e-05;1.6703e-05;7.2495e-05
341;boundary;10;0.00774509;0.00748611;0.00818604
341;calc iter;10;0.040625;0.0398714;0.0416367
341;calc total;1;0.423076;0.423076;0.423076
341;total;1;4.89837;4.89837;4.89837
342;initialize;1;3.90806;3.90806;3.90806
342;async;10;0.00290268;0.00168351;0.00421763
342;inner;10;0.0297974;0.0291629;0.0307437
342;wait;10;5.82299e-05;3.6606e-05;0.00013811
342;boundary;10;0.00790558;0.00761109;0.00857797
342;calc iter;10;0.0406653;0.039878;0.0416811
342;calc total;1;0.423075;0.423075;0.423075
342;total;1;4.88997;4.88997;4.88997
343;initialize;1;3.91053;3.91053;3.91053
343;async;10;0.00310048;0.00202698;0.00473935
343;inner;10;0.0299486;0.0293826;0.0307855
343;wait;10;4.758e-05;2.4576e-05;0.000139369
343;boundary;10;0.00767118;0.00747443;0.00818538
343;calc iter;10;0.040769;0.040162;0.0421151
343;calc total;1;0.423075;0.423075;0.423075
343;total;1;4.89244;4.89244;4.89244
344;initialize;1;3.90928;3.90928;3.90928
344;async;10;0.00312194;0.00169805;0.00430828
344;inner;10;0.0301188;0.0297452;0.0309474
344;wait;10;4.37834e-05;2.3538e-05;0.000112208
344;boundary;10;0.00756988;0.00738315;0.00781373
344;calc iter;10;0.0408555;0.0399142;0.0418339
344;calc total;1;0.423074;0.423074;0.423074
344;total;1;4.89117;4.89117;4.89117
345;initialize;1;3.91398;3.91398;3.91398
345;async;10;0.00341533;0.00170713;0.00433315
345;inner;10;0.0298611;0.0294317;0.0307975
345;wait;10;4.48091e-05;2.3143e-05;0.000118198
345;boundary;10;0.00754516;0.00732839;0.00772763
345;calc iter;10;0.0408676;0.039817;0.0413934
345;calc total;1;0.423075;0.423075;0.423075
345;total;1;4.89589;4.89589;4.89589
346;initialize;1;3.9128;3.9128;3.9128
346;async;10;0.00310161;0.00174933;0.00427087
346;inner;10;0.0299642;0.0295537;0.0309048
346;wait;10;4.49046e-05;2.2877e-05;0.000111857
346;boundary;10;0.00762098;0.00753061;0.00784099
346;calc iter;10;0.0407329;0.0398314;0.041801
346;calc total;1;0.423075;0.423075;0.423075
346;total;1;4.8947;4.8947;4.8947
347;initialize;1;3.91646;3.91646;3.91646
347;async;10;0.00284339;0.00128856;0.00406203
347;inner;10;0.0300305;0.029738;0.0308331
347;wait;10;4.67257e-05;2.1909e-05;0.000165975
347;boundary;10;0.00774123;0.00755538;0.00801348
347;calc iter;10;0.0406633;0.0401628;0.0417917
347;calc total;1;0.423076;0.423076;0.423076
347;total;1;4.89838;4.89838;4.89838
348;initialize;1;3.89727;3.89727;3.89727
348;async;10;0.00294813;0.00155674;0.00408614
348;inner;10;0.0295217;0.0289728;0.0305343
348;wait;10;6.34475e-05;3.9129e-05;0.000145936
348;boundary;10;0.00817412;0.00766039;0.00885095
348;calc iter;10;0.0407086;0.0399599;0.0416621
348;calc total;1;0.423075;0.423075;0.423075
348;total;1;4.87918;4.87918;4.87918
349;initialize;1;3.90199;3.90199;3.90199
349;async;10;0.00327026;0.00187852;0.00468409
349;inner;10;0.0296302;0.0291074;0.0304364
349;wait;10;5.17691e-05;2.5435e-05;0.000161441
349;boundary;10;0.00783366;0.00756276;0.00836681
349;calc iter;10;0.0407873;0.0395732;0.0419272
349;calc total;1;0.423076;0.423076;0.423076
349;total;1;4.88389;4.88389;4.88389
350;initialize;1;3.90199;3.90199;3.90199
350;async;10;0.00329789;0.00181759;0.00494323
350;inner;10;0.0297908;0.0293616;0.0307796
350;wait;10;4.93811e-05;2.4435e-05;0.000114716
350;boundary;10;0.00772069;0.00746993;0.00814983
350;calc iter;10;0.0408601;0.0397162;0.0420807
350;calc total;1;0.423074;0.423074;0.423074
350;total;1;4.8839;4.8839;4.8839
351;initialize;1;3.9043;3.9043;3.9043
351;async;10;0.00323149;0.00191465;0.00558512
351;inner;10;0.0300715;0.0296923;0.0310035
351;wait;10;4.34217e-05;2.2297e-05;0.000119162
351;boundary;10;0.00758819;0.00732818;0.00784719
351;calc iter;10;0.0409358;0.0397452;0.0429309
351;calc total;1;0.423076;0.423076;0.423076
351;total;1;4.88621;4.88621;4.88621
361;initialize;1;3.85895;3.85895;3.85895
361;async;10;0.00323781;0.00212941;0.00423905
361;inner;10;0.0298534;0.0295387;0.0310714
361;wait;10;3.94393e-05;2.2695e-05;0.00010418
361;boundary;10;0.007579;0.00729392;0.00789257
361;calc iter;10;0.0407108;0.0395662;0.0414477
361;calc total;1;0.423078;0.423078;0.423078
361;total;1;4.84058;4.84058;4.84058
362;initialize;1;3.85897;3.85897;3.85897
362;async;10;0.00317298;0.00189838;0.0039323
362;inner;10;0.0299239;0.0294402;0.0309718
362;wait;10;4.24068e-05;2.1765e-05;0.000124964
362;boundary;10;0.00756801;0.00728652;0.00777525
362;calc iter;10;0.0407088;0.0399212;0.0414597
362;calc total;1;0.423077;0.423077;0.423077
362;total;1;4.84061;4.84061;4.84061
363;initialize;1;3.85896;3.85896;3.85896
363;async;10;0.00288671;0.00213365;0.00365845
363;inner;10;0.0301175;0.0295547;0.0311938
363;wait;10;3.9334e-05;2.1447e-05;0.000107833
363;boundary;10;0.0076161;0.00738724;0.00783983
363;calc iter;10;0.0406607;0.0396633;0.0413553
363;calc total;1;0.423078;0.423078;0.423078
363;total;1;4.84059;4.84059;4.84059
364;initialize;1;3.85948;3.85948;3.85948
364;async;10;0.00300674;0.00192068;0.00390689
364;inner;10;0.0297256;0.0293452;0.0308701
364;wait;10;4.96899e-05;2.3049e-05;0.000153122
364;boundary;10;0.00772409;0.00751163;0.00791487
364;calc iter;10;0.0405075;0.03918;0.0414055
364;calc total;1;0.423077;0.423077;0.423077
364;total;1;4.84112;4.84112;4.84112
365;initialize;1;3.85965;3.85965;3.85965
365;async;10;0.00258182;0.00130133;0.00338606
365;inner;10;0.0299438;0.0295029;0.0308397
365;wait;10;5.58173e-05;2.2903e-05;0.000162969
365;boundary;10;0.00786773;0.00750001;0.00827535
365;calc iter;10;0.0404501;0.0396957;0.0412158
365;calc total;1;0.423078;0.423078;0.423078
365;total;1;4.84129;4.84129;4.84129
366;initialize;1;3.85947;3.85947;3.85947
366;async;10;0.00230748;0.000939601;0.00367538
366;inner;10;0.0300302;0.0292903;0.0316344
366;wait;10;4.81288e-05;3.1171e-05;0.00010068
366;boundary;10;0.00808503;0.00754617;0.00899378
366;calc iter;10;0.0404718;0.0386243;0.0413896
366;calc total;1;0.423081;0.423081;0.423081
366;total;1;4.84111;4.84111;4.84111
367;initialize;1;3.85943;3.85943;3.85943
367;async;10;0.00279651;0.00185619;0.00366124
367;inner;10;0.0295288;0.0291402;0.0307274
367;wait;10;6.15818e-05;3.5753e-05;0.000154047
367;boundary;10;0.0080754;0.00770875;0.00860118
367;calc iter;10;0.0404636;0.0396025;0.0411129
367;calc total;1;0.423082;0.423082;0.423082
367;total;1;4.84109;4.84109;4.84109
368;initialize;1;3.85943;3.85943;3.85943
368;async;10;0.00274794;0.00174053;0.00412076
368;inner;10;0.0300296;0.0296401;0.0310693
368;wait;10;4.82878e-05;2.6183e-05;0.000122783
368;boundary;10;0.0077022;0.00759244;0.00784651
368;calc iter;10;0.040529;0.0395431;0.0416155
368;calc total;1;0.423077;0.423077;0.423077
368;total;1;4.84109;4.84109;4.84109
369;initialize;1;3.85982;3.85982;3.85982
369;async;10;0.00308348;0.00171203;0.00397345
369;inner;10;0.0299333;0.0296096;0.0308948
369;wait;10;4.03137e-05;2.2754e-05;0.000105576
369;boundary;10;0.00758354;0.00739747;0.00780173
369;calc iter;10;0.040642;0.03953;0.0413004
369;calc total;1;0.423079;0.423079;0.423079
369;total;1;4.84149;4.84149;4.84149
370;initialize;1;3.85954;3.85954;3.85954
370;async;10;0.00268906;0.00161121;0.00339937
370;inner;10;0.0299265;0.0296116;0.0309332
370;wait;10;5.46201e-05;2.9635e-05;0.000147406
370;boundary;10;0.00780758;0.00761649;0.0079492
370;calc iter;10;0.0404792;0.0395041;0.0410681
370;calc total;1;0.423078;0.423078;0.423078
370;total;1;4.8412;4.8412;4.8412
371;initialize;1;3.85942;3.85942;3.85942
371;async;10;0.00215041;0.00129213;0.00282752
371;inner;10;0.0299928;0.0294669;0.030958
371;wait;10;5.6584e-05;3.7931e-05;0.000129092
371;boundary;10;0.00820982;0.0079528;0.00851053
371;calc iter;10;0.0404107;0.0396149;0.0408921
371;calc total;1;0.42308;0.42308;0.42308
371;total;1;4.84109;4.84109;4.84109
372;initialize;1;3.85893;3.85893;3.85893
372;async;10;0.00366881;0.00177862;0.00503111
372;inner;10;0.0285721;0.0281373;0.0298465
372;wait;10;4.78331e-05;2.9776e-05;0.000129081
372;boundary;10;0.00775856;0.00753875;0.00796298
372;calc iter;10;0.0400487;0.039203;0.0410168
372;calc total;1;0.423079;0.423079;0.423079
372;total;1;4.84058;4.84058;4.84058
373;initialize;1;3.85903;3.85903;3.85903
373;async;10;0.00402958;0.00194406;0.00523293
373;inner;10;0.0286464;0.0282005;0.0299033
373;wait;10;4.31275e-05;2.4614e-05;0.000120689
373;boundary;10;0.00749719;0.00728117;0.00782151
373;calc iter;10;0.0402176;0.0391053;0.040969
373;calc total;1;0.423079;0.423079;0.423079
373;total;1;4.84068;4.84068;4.84068
374;initialize;1;3.85893;3.85893;3.85893
374;async;10;0.00455903;0.00194676;0.00547554
374;inner;10;0.028255;0.0277418;0.0297873
374;wait;10;4.43559e-05;2.3408e-05;0.000141225
374;boundary;10;0.00744421;0.00706548;0.00782361
374;calc iter;10;0.0403038;0.0397013;0.0408753
374;calc total;1;0.423079;0.423079;0.423079
374;total;1;4.84058;4.84058;4.84058
375;initialize;1;3.85897;3.85897;3.85897
375;async;10;0.00461575;0.00231847;0.00549589
375;inner;10;0.0283285;0.0277434;0.0301274
375;wait;10;4.19827e-05;2.2083e-05;0.000115589
375;boundary;10;0.00738839;0.00645449;0.00789752
375;calc iter;10;0.0403759;0.0397833;0.0407108
375;calc total;1;0.42308;0.42308;0.42308
375;total;1;4.8406;4.8406;4.8406
303;initialize;1;3.88455;3.88455;3.88455
303;async;10;0.00283416;0.00147051;0.00515306
303;inner;10;0.0305095;0.030179;0.0317766
303;wait;10;4.73737e-05;2.3714e-05;0.00013776
303;boundary;10;0.00790285;0.00764268;0.00814222
303;calc iter;10;0.0412953;0.0398329;0.0433302
303;calc total;1;0.423068;0.423068;0.423068
303;total;1;4.86515;4.86515;4.86515
304;initialize;1;3.88908;3.88908;3.88908
304;async;10;0.0027954;0.00219826;0.00564412
304;inner;10;0.0304285;0.02994;0.03143
304;wait;10;5.46561e-05;2.8729e-05;0.000162919
304;boundary;10;0.00784167;0.00775906;0.00802577
304;calc iter;10;0.0411215;0.0399414;0.0435705
304;calc total;1;0.423068;0.423068;0.423068
304;total;1;4.86969;4.86969;4.86969
305;initialize;1;3.88474;3.88474;3.88474
305;async;10;0.00190825;0.00115108;0.00342243
305;inner;10;0.0308947;0.0306116;0.0318064
305;wait;10;6.67558e-05;2.7143e-05;0.000174079
305;boundary;10;0.00816483;0.00773345;0.00860491
305;calc iter;10;0.0410358;0.0401194;0.0417985
305;calc total;1;0.42307;0.42307;0.42307
305;total;1;4.86532;4.86532;4.86532
306;initialize;1;3.88917;3.88917;3.88917
306;async;10;0.00233708;0.00156293;0.00332139
306;inner;10;0.0301533;0.0293251;0.0312328
306;wait;10;7.85922e-05;3.1983e-05;0.000217235
306;boundary;10;0.00851495;0.00811229;0.00956214
306;calc iter;10;0.0410852;0.0405032;0.0417983
306;calc total;1;0.423068;0.423068;0.423068
306;total;1;4.86974;4.86974;4.86974
307;initialize;1;3.87434;3.87434;3.87434
307;async;10;0.00269328;0.00177606;0.00377399
307;inner;10;0.0305433;0.030056;0.0314677
307;wait;10;6.61537e-05;3.0998e-05;0.000186391
307;boundary;10;0.00788192;0.0077024;0.00843003
307;calc iter;10;0.0411861;0.040324;0.0419133
307;calc total;1;0.423068;0.423068;0.423068
307;total;1;4.85489;4.85489;4.85489
308;initialize;1;3.88458;3.88458;3.88458
308;async;10;0.002848;0.00190852;0.00377241
308;inner;10;0.0305473;0.0301277;0.0316639
308;wait;10;4.94161e-05;2.341e-05;0.000170736
308;boundary;10;0.00784093;0.00763289;0.00806985
308;calc iter;10;0.0412872;0.0408596;0.042296
308;calc total;1;0.423069;0.423069;0.423069
308;total;1;4.86516;4.86516;4.86516
309;initialize;1;3.88605;3.88605;3.88605
309;async;10;0.00268767;0.00183578;0.00507436
309;inner;10;0.0307346;0.0303618;0.0319374
309;wait;10;4.75856e-05;2.2144e-05;0.00015544
309;boundary;10;0.00786089;0.00754724;0.00802222
309;calc iter;10;0.041332;0.0407652;0.043388
309;calc total;1;0.423069;0.423069;0.423069
309;total;1;4.86665;4.86665;4.86665
310;initialize;1;3.88974;3.88974;3.88974
310;async;10;0.00276232;0.0018781;0.00495238
310;inner;10;0.0304347;0.0298825;0.0315941
310;wait;10;4.93298e-05;2.4653e-05;0.000137506
310;boundary;10;0.00792352;0.00780893;0.00815503
310;calc iter;10;0.0411711;0.0399848;0.0433276
310;calc total;1;0.423069;0.423069;0.423069
310;total;1;4.87029;4.87029;4.87029
311;initialize;1;3.89079;3.89079;3.89079
311;async;10;0.00216223;0.00141206;0.00438943
311;inner;10;0.0306266;0.0303442;0.0317168
311;wait;10;6.64436e-05;2.5512e-05;0.000183212
311;boundary;10;0.00819288;0.00784473;0.00847842
311;calc iter;10;0.0410493;0.040291;0.0426861
311;calc total;1;0.423072;0.423072;0.423072
311;total;1;4.87139;4.87139;4.87139
327;total;1;4.82648;4.82648;4.82648
328;initialize;1;3.84445;3.84445;3.84445
328;async;10;0.00336216;0.00228675;0.00399618
328;inner;10;0.0296198;0.0291896;0.0313854
328;wait;10;4.6342e-05;2.4808e-05;0.000144379
328;boundary;10;0.00770341;0.00728562;0.00793446
328;calc iter;10;0.0407335;0.0403462;0.0417554
328;calc total;1;0.423073;0.423073;0.423073
328;total;1;4.82641;4.82641;4.82641
329;initialize;1;3.84453;3.84453;3.84453
329;async;10;0.00280754;0.00131213;0.00372042
329;inner;10;0.0297009;0.0292185;0.0310961
329;wait;10;5.86069e-05;2.993e-05;0.000223871
329;boundary;10;0.00792922;0.00775951;0.00804312
329;calc iter;10;0.0404975;0.0399519;0.0410001
329;calc total;1;0.423074;0.423074;0.423074
329;total;1;4.82648;4.82648;4.82648
330;initialize;1;3.84451;3.84451;3.84451
330;async;10;0.00212507;0.00145188;0.00304207
330;inner;10;0.0287906;0.0279722;0.0307479
330;wait;10;6.97611e-05;3.8429e-05;0.000218037
330;boundary;10;0.00926693;0.00785125;0.0101737
330;calc iter;10;0.0402537;0.0393237;0.0409707
330;calc total;1;0.423075;0.423075;0.423075
330;total;1;4.82644;4.82644;4.82644
331;initialize;1;3.84453;3.84453;3.84453
331;async;10;0.00280671;0.00141697;0.00398112
331;inner;10;0.0291658;0.0286226;0.030991
331;wait;10;6.67975e-05;4.2066e-05;0.000150242
331;boundary;10;0.00834495;0.00773147;0.00870409
331;calc iter;10;0.0403857;0.0391915;0.041161
331;calc total;1;0.423075;0.423075;0.423075
331;total;1;4.82648;4.82648;4.82648
332;initialize;1;3.84454;3.84454;3.84454
332;async;10;0.00321609;0.00185783;0.00419977
332;inner;10;0.0294171;0.0289314;0.0311853
332;wait;10;5.21342e-05;3.0391e-05;0.000140905
332;boundary;10;0.00780702;0.00768652;0.00792845
332;calc iter;10;0.0404938;0.0397522;0.0410575
332;calc total;1;0.423074;0.423074;0.423074
332;total;1;4.82646;4.82646;4.82646
333;initialize;1;3.8445;3.8445;3.8445
333;async;10;0.00331193;0.00190763;0.00385705
333;inner;10;0.0296447;0.0291422;0.0314802
333;wait;10;4.34785e-05;2.5018e-05;0.000118191
333;boundary;10;0.00761449;0.00738841;0.00773677
333;calc iter;10;0.0406162;0.040043;0.0413405
333;calc total;1;0.423074;0.423074;0.423074
333;total;1;4.82645;4.82645;4.82645
334;initialize;1;3.84444;3.84444;3.84444
334;async;10;0.00282713;0.00174359;0.00359611
334;inner;10;0.0294051;0.0289183;0.0309399
334;wait;10;5.91981e-05;3.6879e-05;0.000151957
334;boundary;10;0.0081354;0.00778354;0.00831237
334;calc iter;10;0.0404284;0.0395233;0.0408898
334;calc total;1;0.423075;0.423075;0.423075
334;total;1;4.8264;4.8264;4.8264
335;initialize;1;3.84447;3.84447;3.84447
335;async;10;0.00231761;0.0012544;0.0030615
335;inner;10;0.0282622;0.0275566;0.0302399
335;wait;10;8.49007e-05;4.2392e-05;0.000251075
335;boundary;10;0.00959741;0.00829013;0.0103217
335;calc iter;10;0.0402634;0.0395867;0.0409313
335;calc total;1;0.423078;0.423078;0.423078
335;total;1;4.8264;4.8264;4.8264
280;initialize;1;3.89984;3.89984;3.89984
280;async;10;0.00321441;0.00185507;0.00405833
280;inner;10;0.0296483;0.0291958;0.0309172
280;wait;10;5.64063e-05;2.7302e-05;0.000184426
280;boundary;10;0.00778198;0.0076233;0.00800514
280;calc iter;10;0.0407022;0.0399963;0.0413206
280;calc total;1;0.423064;0.423064;0.423064
280;total;1;4.88179;4.88179;4.88179
281;initialize;1;3.89452;3.89452;3.89452
281;async;10;0.00248535;0.0011979;0.00331945
281;inner;10;0.0299772;0.0294586;0.0313067
281;wait;10;8.07682e-05;3.3287e-05;0.000254243
281;boundary;10;0.00800927;0.00789289;0.00815151
281;calc iter;10;0.0405536;0.0400056;0.0410368
281;calc total;1;0.423064;0.423064;0.423064
281;total;1;4.87646;4.87646;4.87646
282;initialize;1;3.89985;3.89985;3.89985
282;async;10;0.00238969;0.00158581;0.00367478
282;inner;10;0.0295552;0.0287276;0.0309753
282;wait;10;6.14825e-05;3.6533e-05;0.000198536
282;boundary;10;0.00845238;0.0078227;0.00951343
282;calc iter;10;0.0404603;0.0396876;0.0415254
282;calc total;1;0.423065;0.423065;0.423065
282;total;1;4.88179;4.88179;4.88179
283;initialize;1;3.89263;3.89263;3.89263
283;async;10;0.00275223;0.00203559;0.00382517
283;inner;10;0.0294602;0.0289255;0.030906
283;wait;10;6.15577e-05;3.5298e-05;0.000144612
283;boundary;10;0.00819285;0.00768852;0.00868042
283;calc iter;10;0.0404681;0.0395801;0.041095
283;calc total;1;0.423067;0.423067;0.423067
283;total;1;4.87456;4.87456;4.87456
284;initialize;1;3.89441;3.89441;3.89441
284;async;10;0.00230052;0.0014014;0.00358631
284;inner;10;0.0305174;0.0300772;0.031896
284;wait;10;4.4199e-05;2.5123e-05;0.000116077
284;boundary;10;0.00771321;0.00759589;0.00788805
284;calc iter;10;0.0405767;0.039401;0.0417012
284;calc total;1;0.423063;0.423063;0.423063
284;total;1;4.87634;4.87634;4.87634
285;initialize;1;3.88941;3.88941;3.88941
285;async;10;0.00315004;0.00201487;0.00421681
285;inner;10;0.029658;0.0292766;0.0310655
285;wait;10;5.49082e-05;3.0177e-05;0.000155044
285;boundary;10;0.00774333;0.0076468;0.00789792
285;calc iter;10;0.0406076;0.0398522;0.0412023
285;calc total;1;0.423064;0.423064;0.423064
285;total;1;4.87133;4.87133;4.87133
286;initialize;1;3.89338;3.89338;3.89338
286;async;10;0.00245827;0.00137757;0.00352104
286;inner;10;0.029542;0.0291324;0.0311325
286;wait;10;6.36415e-05;3.0935e-05;0.000151104
286;boundary;10;0.00838397;0.00777911;0.00883789
286;calc iter;10;0.0404492;0.0394935;0.0410296
286;calc total;1;0.423066;0.423066;0.423066
286;total;1;4.8753;4.8753;4.8753
287;initialize;1;3.8882;3.8882;3.8882
287;async;10;0.00209441;0.00126503;0.00285374
287;inner;10;0.0284228;0.0278331;0.0301931
287;wait;10;8.75695e-05;4.8717e-05;0.000254295
287;boundary;10;0.00971288;0.00845694;0.0103714
287;calc iter;10;0.0403197;0.0394199;0.0409133
287;calc total;1;0.42307;0.42307;0.42307
287;total;1;4.87014;4.87014;4.87014
352;initialize;1;3.90557;3.90557;3.90557
352;async;10;0.00331087;0.00182813;0.0059349
352;inner;10;0.0297326;0.0293535;0.0306818
352;wait;10;5.54057e-05;2.332e-05;0.000136709
352;boundary;10;0.0076832;0.00751341;0.00786249
352;calc iter;10;0.0407836;0.0396568;0.0428471
352;calc total;1;0.423074;0.423074;0.423074
352;total;1;4.88746;4.88746;4.88746
353;initialize;1;3.90004;3.90004;3.90004
353;async;10;0.00296356;0.00124353;0.00441105
353;inner;10;0.0297746;0.0295038;0.0305803
353;wait;10;7.40748e-05;2.6931e-05;0.00023043
353;boundary;10;0.00788224;0.00746943;0.00813724
353;calc iter;10;0.0406956;0.0399028;0.0416293
353;calc total;1;0.423075;0.423075;0.423075
353;total;1;4.88195;4.88195;4.88195
354;initialize;1;3.91507;3.91507;3.91507
354;async;10;0.0031207;0.00177426;0.00413226
354;inner;10;0.0295048;0.0288492;0.0303472
354;wait;10;5.1834e-05;2.7554e-05;0.000126039
354;boundary;10;0.00804114;0.00752128;0.00892389
354;calc iter;10;0.0407198;0.0395058;0.0415096
354;calc total;1;0.423075;0.423075;0.423075
354;total;1;4.89698;4.89698;4.89698
355;initialize;1;3.89999;3.89999;3.89999
355;async;10;0.00255435;0.00110971;0.00390859
355;inner;10;0.0307725;0.0303853;0.031725
355;wait;10;4.22242e-05;2.4388e-05;0.000108393
355;boundary;10;0.00753686;0.00730761;0.00794057
355;calc iter;10;0.0409073;0.03931;0.0421114
355;calc total;1;0.423076;0.423076;0.423076
355;total;1;4.8819;4.8819;4.8819
356;initialize;1;3.90659;3.90659;3.90659
356;async;10;0.00352443;0.00226313;0.00450797
356;inner;10;0.02978;0.0293969;0.0306811
356;wait;10;4.21808e-05;2.321e-05;0.000122286
356;boundary;10;0.00756181;0.00734467;0.007839
356;calc iter;10;0.0409097;0.0402289;0.041537
356;calc total;1;0.423074;0.423074;0.423074
356;total;1;4.88849;4.88849;4.88849
357;initialize;1;3.89997;3.89997;3.89997
357;async;10;0.00374276;0.00216662;0.00595448
357;inner;10;0.0295827;0.0291748;0.030643
357;wait;10;4.72498e-05;2.3727e-05;0.000155773
357;boundary;10;0.00755572;0.00731323;0.00777561
357;calc iter;10;0.0409297;0.040013;0.0429221
357;calc total;1;0.423076;0.423076;0.423076
357;total;1;4.88187;4.88187;4.88187
358;initialize;1;3.90661;3.90661;3.90661
358;async;10;0.003325;0.00188635;0.00532243
358;inner;10;0.0298173;0.0294152;0.0307418
358;wait;10;4.50473e-05;2.3974e-05;0.000120989
358;boundary;10;0.00762081;0.00748871;0.00788734
358;calc iter;10;0.0408093;0.0397539;0.0424174
358;calc total;1;0.423075;0.423075;0.423075
358;total;1;4.8885;4.8885;4.8885
359;initialize;1;3.90323;3.90323;3.90323
359;async;10;0.00294864;0.00128226;0.00485836
359;inner;10;0.0298166;0.0294387;0.0307014
359;wait;10;5.57096e-05;2.6092e-05;0.000147115
359;boundary;10;0.00789564;0.00756698;0.00809727
359;calc iter;10;0.040718;0.0400007;0.0423188
359;calc total;1;0.423076;0.423076;0.423076
359;total;1;4.88514;4.88514;4.88514
376;initialize;1;3.859;3.859;3.859
376;async;10;0.00431728;0.00199618;0.00535103
376;inner;10;0.0284388;0.0279614;0.0297824
376;wait;10;4.5915e-05;2.4579e-05;0.000137183
376;boundary;10;0.00742311;0.00721137;0.00779681
376;calc iter;10;0.0402265;0.0392273;0.0407502
376;calc total;1;0.423079;0.423079;0.423079
376;total;1;4.84065;4.84065;4.84065
377;initialize;1;3.85896;3.85896;3.85896
377;async;10;0.0036973;0.00124239;0.00504564
377;inner;10;0.0286588;0.0281441;0.029649
377;wait;10;4.84049e-05;2.2894e-05;0.000141089
377;boundary;10;0.00766884;0.00751357;0.00789194
377;calc iter;10;0.0400745;0.038927;0.0409439
377;calc total;1;0.42308;0.42308;0.42308
377;total;1;4.84059;4.84059;4.84059
378;initialize;1;3.85901;3.85901;3.85901
378;async;10;0.00331131;0.00134589;0.00448194
378;inner;10;0.0279917;0.0272899;0.029541
378;wait;10;5.86101e-05;3.3453e-05;0.00013927
378;boundary;10;0.0085138;0.00772635;0.00915729
378;calc iter;10;0.0398769;0.0387122;0.0409203
378;calc total;1;0.42308;0.42308;0.42308
378;total;1;4.84066;4.84066;4.84066
379;initialize;1;3.85896;3.85896;3.85896
379;async;10;0.00364799;0.00169459;0.00494732
379;inner;10;0.0281908;0.0275971;0.0296259
379;wait;10;6.89455e-05;3.9513e-05;0.00018079
379;boundary;10;0.0080412;0.00751099;0.00835831
379;calc iter;10;0.03995;0.0387584;0.0408924
379;calc total;1;0.423082;0.423082;0.423082
379;total;1;4.8406;4.8406;4.8406
380;initialize;1;3.85893;3.85893;3.85893
380;async;10;0.00378441;0.00170371;0.00497019
380;inner;10;0.0286115;0.028154;0.0298882
380;wait;10;5.25406e-05;2.7174e-05;0.00015326
380;boundary;10;0.00758808;0.00739221;0.007786
380;calc iter;10;0.0400374;0.0388416;0.040807
380;calc total;1;0.42308;0.42308;0.42308
380;total;1;4.84058;4.84058;4.84058
381;initialize;1;3.85893;3.85893;3.85893
381;async;10;0.00417112;0.00180781;0.00519342
381;inner;10;0.0284854;0.0279498;0.0299424
381;wait;10;4.46706e-05;2.4719e-05;0.000120933
381;boundary;10;0.00741732;0.00727568;0.00760715
381;calc iter;10;0.0401198;0.0386698;0.0406714
381;calc total;1;0.42308;0.42308;0.42308
381;total;1;4.84058;4.84058;4.84058
382;initialize;1;3.85893;3.85893;3.85893
382;async;10;0.00360694;0.00148351;0.00471993
382;inner;10;0.0285208;0.0280021;0.029918
382;wait;10;5.51967e-05;2.5498e-05;0.000122189
382;boundary;10;0.00780375;0.00751887;0.00801624
382;calc iter;10;0.0399877;0.0383866;0.0408151
382;calc total;1;0.423081;0.423081;0.423081
382;total;1;4.84059;4.84059;4.84059
383;initialize;1;3.85892;3.85892;3.85892
383;async;10;0.0032094;0.00110331;0.00441366
383;inner;10;0.0276866;0.0271114;0.0292967
383;wait;10;8.35205e-05;3.9815e-05;0.000255142
383;boundary;10;0.00886672;0.00799305;0.00936897
383;calc iter;10;0.0398479;0.0386507;0.0408731
383;calc total;1;0.423083;0.423083;0.423083
383;total;1;4.84058;4.84058;4.84058
DASH
InitEnergy=48000.00000
EndEnergy=46369.67089
DiffEnergy=-1630.32911
Matrixspec: 1300 x 1300 x 1300
Iterations: 10
# unit_id;function_name;num_calls;avg_runtime;min_runtime;max_runtime
0;initialize;1;3.99963;3.99963;3.99963
0;async;10;0.00508;0.00199;0.00699
0;inner;10;0.02809;0.02666;0.03159
0;wait;10;0.00003;0.00001;0.00011
0;boundary;10;0.00836;0.00686;0.00877
0;calc iter;10;0.04157;0.03918;0.04380
0;calc total;1;0.41958;0.41958;0.41958
0;total;1;4.98334;4.98334;4.98334
24;initialize;1;3.96338;3.96338;3.96338
24;async;10;0.00262919;0.00131375;0.00634738
24;inner;10;0.0302415;0.0289546;0.032279
24;wait;10;3.57738e-05;1.8108e-05;9.8232e-05
24;boundary;10;0.0084742;0.00611586;0.00992258
24;calc iter;10;0.0413821;0.0369568;0.0448004
24;calc total;1;0.419578;0.419578;0.419578
24;total;1;4.94787;4.94787;4.94787
1;initialize;1;3.99669;3.99669;3.99669
1;async;10;0.00395838;0.00238529;0.00569761
1;inner;10;0.0286004;0.0271559;0.0329295
1;wait;10;4.05441e-05;2.2906e-05;0.000103034
1;boundary;10;0.00903761;0.00644939;0.00990017
1;calc iter;10;0.0416385;0.0375094;0.0446471
1;calc total;1;0.419575;0.419575;0.419575
1;total;1;4.98039;4.98039;4.98039
25;initialize;1;3.97503;3.97503;3.97503
25;async;10;0.00376896;0.00208174;0.00629618
25;inner;10;0.0290947;0.0281513;0.0313637
25;wait;10;4.67065e-05;2.1885e-05;0.000158992
25;boundary;10;0.00841424;0.00658687;0.00906841
25;calc iter;10;0.0413263;0.0385832;0.0439201
25;calc total;1;0.419579;0.419579;0.419579
25;total;1;4.95952;4.95952;4.95952
2;initialize;1;3.99748;3.99748;3.99748
2;async;10;0.00473031;0.00213993;0.00685397
2;inner;10;0.0284955;0.0270525;0.0320625
2;wait;10;4.04841e-05;1.9323e-05;0.000133361
2;boundary;10;0.00823583;0.00717037;0.00858177
2;calc iter;10;0.0415035;0.0395406;0.0432413
2;calc total;1;0.419575;0.419575;0.419575
2;total;1;4.98117;4.98117;4.98117
26;initialize;1;3.96431;3.96431;3.96431
26;async;10;0.00369395;0.00232889;0.00521125
26;inner;10;0.0294661;0.0285599;0.0316065
26;wait;10;4.45358e-05;2.1068e-05;0.00017578
26;boundary;10;0.00798184;0.00738649;0.00832811
26;calc iter;10;0.0411879;0.0395302;0.042195
26;calc total;1;0.419579;0.419579;0.419579
26;total;1;4.94879;4.94879;4.94879
3;initialize;1;3.99561;3.99561;3.99561
3;async;10;0.00406617;0.00202116;0.00636654
3;inner;10;0.0287985;0.0275954;0.0320063
3;wait;10;4.43412e-05;2.5177e-05;0.000132985
3;boundary;10;0.00835545;0.00789199;0.00859041
3;calc iter;10;0.0412657;0.0398774;0.0428177
3;calc total;1;0.419577;0.419577;0.419577
3;total;1;4.97932;4.97932;4.97932
27;initialize;1;3.97221;3.97221;3.97221
27;async;10;0.00266396;0.00175241;0.00419584
27;inner;10;0.0303623;0.0295234;0.0321958
27;wait;10;4.30378e-05;2.4568e-05;0.000113662
27;boundary;10;0.00800535;0.00775794;0.00821837
27;calc iter;10;0.041076;0.04004;0.0427473
27;calc total;1;0.41958;0.41958;0.41958
27;total;1;4.9567;4.9567;4.9567
48;initialize;1;3.97309;3.97309;3.97309
48;async;10;0.00507398;0.00195243;0.00784994
48;inner;10;0.0281635;0.0268839;0.0315835
48;wait;10;3.7739e-05;2.1043e-05;0.000129305
48;boundary;10;0.00841038;0.00710959;0.00885153
48;calc iter;10;0.041687;0.0390342;0.0447661
48;calc total;1;0.419577;0.419577;0.419577
48;total;1;4.95753;4.95753;4.95753
4;initialize;1;3.99912;3.99912;3.99912
4;async;10;0.00341251;0.00177955;0.00544428
4;inner;10;0.0284441;0.027203;0.0317282
4;wait;10;5.75568e-05;3.2976e-05;0.000163001
4;boundary;10;0.00912503;0.00796191;0.00981925
4;calc iter;10;0.0410407;0.0395593;0.0422637
4;calc total;1;0.419576;0.419576;0.419576
4;total;1;4.9828;4.9828;4.9828
28;initialize;1;3.97673;3.97673;3.97673
28;async;10;0.00263117;0.00177043;0.00406336
28;inner;10;0.0297646;0.0288769;0.0316777
28;wait;10;4.49559e-05;2.3978e-05;0.000104908
28;boundary;10;0.00843217;0.00789898;0.00912091
28;calc iter;10;0.0408741;0.039597;0.0433008
28;calc total;1;0.41958;0.41958;0.41958
28;total;1;4.96123;4.96123;4.96123
49;initialize;1;3.96349;3.96349;3.96349
49;async;10;0.00323262;0.00249609;0.00524932
49;inner;10;0.0295249;0.0282421;0.0338818
49;wait;10;4.28554e-05;2.3649e-05;0.000112471
49;boundary;10;0.00901404;0.00648991;0.00993519
49;calc iter;10;0.0418157;0.0383984;0.0463165
49;calc total;1;0.419577;0.419577;0.419577
49;total;1;4.94791;4.94791;4.94791
5;initialize;1;3.99965;3.99965;3.99965
5;async;10;0.00242789;0.00121879;0.00419578
5;inner;10;0.0279994;0.026498;0.0316756
5;wait;10;0.000114202;2.6967e-05;0.000735884
5;boundary;10;0.0102813;0.00808908;0.0113927
5;calc iter;10;0.0408243;0.0391967;0.0422429
5;calc total;1;0.419577;0.419577;0.419577
5;total;1;4.98335;4.98335;4.98335
29;initialize;1;3.97364;3.97364;3.97364
29;async;10;0.0020205;0.00121941;0.00317417
29;inner;10;0.029841;0.0286987;0.0316976
29;wait;10;5.48235e-05;2.5885e-05;0.000157681
29;boundary;10;0.0088147;0.00765644;0.009951
29;calc iter;10;0.0407322;0.0395898;0.0421001
29;calc total;1;0.419582;0.419582;0.419582
29;total;1;4.95812;4.95812;4.95812
50;initialize;1;3.95471;3.95471;3.95471
50;async;10;0.00495628;0.00268452;0.00787555
50;inner;10;0.0283559;0.0271081;0.0321035
50;wait;10;4.02154e-05;2.2592e-05;0.000110031
50;boundary;10;0.00824859;0.00754109;0.00855423
50;calc iter;10;0.0416024;0.039424;0.0447371
50;calc total;1;0.419576;0.419576;0.419576
50;total;1;4.93916;4.93916;4.93916
6;initialize;1;3.99533;3.99533;3.99533
6;async;10;0.00465154;0.00200872;0.00655734
6;inner;10;0.0285845;0.0272577;0.0318855
6;wait;10;4.04336e-05;2.2373e-05;0.000127865
6;boundary;10;0.00815098;0.00735531;0.00840361
6;calc iter;10;0.041429;0.0400413;0.0427286
6;calc total;1;0.419576;0.419576;0.419576
6;total;1;4.97905;4.97905;4.97905
30;initialize;1;3.98056;3.98056;3.98056
30;async;10;0.00354836;0.000957314;0.00677584
30;inner;10;0.0295084;0.0283164;0.031499
30;wait;10;4.70112e-05;2.1174e-05;0.000168879
30;boundary;10;0.00813844;0.00705329;0.00902666
30;calc iter;10;0.0412433;0.039556;0.0438725
30;calc total;1;0.419579;0.419579;0.419579
30;total;1;4.96504;4.96504;4.96504
51;initialize;1;3.96926;3.96926;3.96926
51;async;10;0.00437908;0.00199875;0.00709952
51;inner;10;0.0284893;0.027528;0.0316677
51;wait;10;4.81784e-05;2.9738e-05;0.000127546
51;boundary;10;0.00846055;0.00806676;0.00872263
51;calc iter;10;0.0413784;0.0401565;0.0436659
51;calc total;1;0.419578;0.419578;0.419578
51;total;1;4.95369;4.95369;4.95369
7;initialize;1;3.99513;3.99513;3.99513
7;async;10;0.00507476;0.00194198;0.00674694
7;inner;10;0.0284288;0.0271158;0.0320729
7;wait;10;3.99253e-05;2.0781e-05;0.000121829
7;boundary;10;0.00811139;0.00628789;0.00860203
7;calc iter;10;0.0416567;0.0392404;0.0430261
7;calc total;1;0.419576;0.419576;0.419576
7;total;1;4.97884;4.97884;4.97884
31;initialize;1;3.97003;3.97003;3.97003
31;async;10;0.00333622;0.00182802;0.00582646
31;inner;10;0.0297475;0.0288347;0.0316418
31;wait;10;4.59527e-05;2.3699e-05;0.000124592
31;boundary;10;0.00798986;0.00755029;0.00820235
31;calc iter;10;0.0411211;0.0399045;0.0432125
31;calc total;1;0.41958;0.41958;0.41958
31;total;1;4.95452;4.95452;4.95452
52;initialize;1;3.95474;3.95474;3.95474
52;async;10;0.00354362;0.00213948;0.00501083
52;inner;10;0.0282413;0.0271652;0.0315594
52;wait;10;5.47966e-05;3.5871e-05;0.000139958
52;boundary;10;0.00932656;0.00801263;0.0100962
52;calc iter;10;0.0411679;0.0398297;0.0422071
52;calc total;1;0.419578;0.419578;0.419578
52;total;1;4.93917;4.93917;4.93917
8;initialize;1;3.99162;3.99162;3.99162
8;async;10;0.00421212;0.00186403;0.00627428
8;inner;10;0.0287974;0.0277175;0.032105
8;wait;10;4.62996e-05;2.9894e-05;0.000125817
8;boundary;10;0.00832641;0.00771505;0.0086612
8;calc iter;10;0.0413833;0.040093;0.0428493
8;calc total;1;0.419576;0.419576;0.419576
8;total;1;4.97533;4.97533;4.97533
32;initialize;1;3.97659;3.97659;3.97659
32;async;10;0.00288064;0.00216694;0.00447339
32;inner;10;0.029853;0.0288814;0.0316445
32;wait;10;4.52145e-05;2.5222e-05;0.000111379
32;boundary;10;0.00818057;0.00778392;0.00851418
32;calc iter;10;0.0409608;0.0403274;0.042054
32;calc total;1;0.419577;0.419577;0.419577
32;total;1;4.96109;4.96109;4.96109
53;initialize;1;3.97334;3.97334;3.97334
53;async;10;0.0025018;0.00127969;0.00370486
53;inner;10;0.0278568;0.0264485;0.0315657
53;wait;10;8.02648e-05;3.7103e-05;0.000248326
53;boundary;10;0.0105467;0.00831432;0.011699
53;calc iter;10;0.0409867;0.039791;0.041951
53;calc total;1;0.41958;0.41958;0.41958
53;total;1;4.95779;4.95779;4.95779
9;initialize;1;3.99461;3.99461;3.99461
9;async;10;0.00330888;0.00173776;0.00472283
9;inner;10;0.0286564;0.0273679;0.0321846
9;wait;10;5.30387e-05;3.4731e-05;0.000147279
9;boundary;10;0.00909186;0.00786954;0.0100428
9;calc iter;10;0.0411114;0.0395486;0.0427473
9;calc total;1;0.419579;0.419579;0.419579
9;total;1;4.97831;4.97831;4.97831
33;initialize;1;3.96892;3.96892;3.96892
33;async;10;0.00228525;0.00207581;0.00256965
33;inner;10;0.0302286;0.0291586;0.0321167
33;wait;10;4.61308e-05;2.5663e-05;0.000120615
33;boundary;10;0.00827196;0.0078154;0.00883352
33;calc iter;10;0.0408331;0.0401659;0.0423236
33;calc total;1;0.419578;0.419578;0.419578
33;total;1;4.95342;4.95342;4.95342
10;initialize;1;3.99961;3.99961;3.99961
10;async;10;0.00264404;0.00170533;0.0042018
10;inner;10;0.0283489;0.0268481;0.0321907
10;wait;10;6.34556e-05;3.3525e-05;0.000188689
10;boundary;10;0.00982195;0.00789325;0.0110967
10;calc iter;10;0.0408796;0.0391061;0.0426693
10;calc total;1;0.419577;0.419577;0.419577
10;total;1;4.98333;4.98333;4.98333
34;initialize;1;3.97765;3.97765;3.97765
34;async;10;0.00235082;0.00203817;0.0028308
34;inner;10;0.0294181;0.0282773;0.0314038
34;wait;10;5.93801e-05;3.1892e-05;0.000152294
34;boundary;10;0.0088807;0.00783066;0.00991522
34;calc iter;10;0.0407102;0.0403645;0.0419137
34;calc total;1;0.419579;0.419579;0.419579
34;total;1;4.96214;4.96214;4.96214
11;initialize;1;3.99633;3.99633;3.99633
11;async;10;0.00221877;0.00146978;0.00329552
11;inner;10;0.0279439;0.0263542;0.0318756
11;wait;10;6.73144e-05;2.8637e-05;0.000167484
11;boundary;10;0.0104854;0.00816234;0.0122006
11;calc iter;10;0.0407167;0.0394968;0.0416833
11;calc total;1;0.41958;0.41958;0.41958
11;total;1;4.98005;4.98005;4.98005
35;initialize;1;3.9774;3.9774;3.9774
35;async;10;0.00141357;0.00121731;0.00164341
35;inner;10;0.0297523;0.0285345;0.0317399
35;wait;10;6.3098e-05;4.0271e-05;0.000133482
35;boundary;10;0.00941708;0.00812361;0.0106588
35;calc iter;10;0.0406475;0.0403374;0.0413766
35;calc total;1;0.41958;0.41958;0.41958
35;total;1;4.96188;4.96188;4.96188
12;initialize;1;3.99858;3.99858;3.99858
12;async;10;0.00482654;0.00205875;0.0065571
12;inner;10;0.0286629;0.0267062;0.0313392
12;wait;10;4.24533e-05;1.8653e-05;0.000144812
12;boundary;10;0.00804752;0.00613916;0.00885281
12;calc iter;10;0.0415812;0.0387073;0.0436185
12;calc total;1;0.419577;0.419577;0.419577
12;total;1;4.9823;4.9823;4.9823
36;initialize;1;3.97331;3.97331;3.97331
36;async;10;0.00346623;0.00161154;0.00572545
36;inner;10;0.0294556;0.0283837;0.0308786
36;wait;10;4.63393e-05;2.0018e-05;0.000147628
36;boundary;10;0.00784308;0.00686324;0.00811806
36;calc iter;10;0.0408128;0.0395648;0.0425546
36;calc total;1;0.419577;0.419577;0.419577
36;total;1;4.9578;4.9578;4.9578
13;initialize;1;3.99833;3.99833;3.99833
13;async;10;0.00508391;0.00225752;0.00613177
13;inner;10;0.028105;0.0259727;0.0317908
13;wait;10;3.75483e-05;2.0319e-05;0.000122804
13;boundary;10;0.00850848;0.00563577;0.00974293
13;calc iter;10;0.0417365;0.0371934;0.0432361
13;calc total;1;0.419577;0.419577;0.419577
13;total;1;4.98206;4.98206;4.98206
37;initialize;1;3.95932;3.95932;3.95932
37;async;10;0.0031314;0.00179258;0.00485689
37;inner;10;0.029803;0.0292008;0.0313219
37;wait;10;4.45678e-05;2.3862e-05;0.000140622
37;boundary;10;0.00779883;0.00714215;0.0080584
37;calc iter;10;0.0407791;0.0398589;0.0423525
37;calc total;1;0.419577;0.419577;0.419577
37;total;1;4.9438;4.9438;4.9438
14;initialize;1;3.99968;3.99968;3.99968
14;async;10;0.00467183;0.00203258;0.00616271
14;inner;10;0.0288635;0.0269422;0.0317473
14;wait;10;4.31196e-05;2.3432e-05;0.000128524
14;boundary;10;0.00794207;0.00670216;0.00850179
14;calc iter;10;0.0415218;0.0398322;0.0423141
14;calc total;1;0.419577;0.419577;0.419577
14;total;1;4.98336;4.98336;4.98336
38;initialize;1;3.9718;3.9718;3.9718
38;async;10;0.00328871;0.00220891;0.0039766
38;inner;10;0.0294553;0.0289401;0.030873
38;wait;10;4.57906e-05;2.3617e-05;0.000159704
38;boundary;10;0.0078456;0.00762606;0.00803335
38;calc iter;10;0.0406369;0.0397525;0.0414215
38;calc total;1;0.419577;0.419577;0.419577
38;total;1;4.9563;4.9563;4.9563
15;initialize;1;3.99968;3.99968;3.99968
15;async;10;0.00384953;0.00219108;0.00555828
15;inner;10;0.029061;0.0273913;0.0315603
15;wait;10;4.80985e-05;2.8787e-05;0.000153425
15;boundary;10;0.00823;0.0077917;0.00878182
15;calc iter;10;0.0411901;0.0400582;0.0419611
15;calc total;1;0.419578;0.419578;0.419578
15;total;1;4.98339;4.98339;4.98339
39;initialize;1;3.96598;3.96598;3.96598
39;async;10;0.00290882;0.00219071;0.00366234
39;inner;10;0.0298251;0.0293683;0.0314574
39;wait;10;3.67179e-05;2.1067e-05;0.000110829
39;boundary;10;0.00799453;0.00731698;0.00830005
39;calc iter;10;0.0407666;0.0398074;0.0419253
39;calc total;1;0.419577;0.419577;0.419577
39;total;1;4.95045;4.95045;4.95045
16;initialize;1;3.99962;3.99962;3.99962
16;async;10;0.00321424;0.00217988;0.00467806
16;inner;10;0.0287903;0.0270877;0.0313749
16;wait;10;5.66536e-05;2.9672e-05;0.000157137
16;boundary;10;0.00885958;0.00783416;0.00982093
16;calc iter;10;0.040922;0.0401148;0.0417144
16;calc total;1;0.419577;0.419577;0.419577
16;total;1;4.98333;4.98333;4.98333
40;initialize;1;3.97105;3.97105;3.97105
40;async;10;0.00296989;0.00185533;0.00382258
40;inner;10;0.0297098;0.0292363;0.0309847
40;wait;10;4.60066e-05;2.2939e-05;0.000135348
40;boundary;10;0.00782544;0.00773026;0.00799878
40;calc iter;10;0.0405523;0.0397803;0.0413374
40;calc total;1;0.419577;0.419577;0.419577
40;total;1;4.95554;4.95554;4.95554
17;initialize;1;3.99961;3.99961;3.99961
17;async;10;0.00209179;0.00135793;0.00297649
17;inner;10;0.0290249;0.0270744;0.0319057
17;wait;10;6.68541e-05;3.933e-05;0.000164378
17;boundary;10;0.00952911;0.0080498;0.0108431
17;calc iter;10;0.0407138;0.0401558;0.0414587
41;initialize;1;3.97974;3.97974;3.97974
41;async;10;0.00236398;0.00125265;0.00305667
41;inner;10;0.0298266;0.0293349;0.0310464
41;wait;10;6.77609e-05;3.0809e-05;0.000212694
41;boundary;10;0.00816026;0.00791129;0.00857765
41;calc iter;10;0.0404199;0.039843;0.0407634
41;calc total;1;0.419579;0.419579;0.419579
41;total;1;4.96423;4.96423;4.96423
17;calc total;1;0.419578;0.419578;0.419578
17;total;1;4.98333;4.98333;4.98333
42;initialize;1;3.97975;3.97975;3.97975
42;async;10;0.00271469;0.00158716;0.00501998
42;inner;10;0.0294072;0.0287561;0.0308065
42;wait;10;3.91015e-05;1.5664e-05;7.9677e-05
42;boundary;10;0.00837271;0.00759797;0.00926956
42;calc iter;10;0.0405349;0.0395979;0.0418958
42;calc total;1;0.419578;0.419578;0.419578
42;total;1;4.96423;4.96423;4.96423
18;initialize;1;3.99967;3.99967;3.99967
18;async;10;0.00418996;0.00179051;0.00709447
18;inner;10;0.0287996;0.0271699;0.0313244
18;wait;10;4.7622e-05;2.3477e-05;0.000125991
18;boundary;10;0.00830124;0.00751928;0.00947905
18;calc iter;10;0.0413398;0.0401042;0.043636
18;calc total;1;0.419577;0.419577;0.419577
18;total;1;4.98337;4.98337;4.98337
43;initialize;1;3.96563;3.96563;3.96563
43;async;10;0.00278943;0.00185348;0.0048397
43;inner;10;0.0297583;0.0291328;0.0309558
43;wait;10;4.56572e-05;2.6564e-05;0.000125211
43;boundary;10;0.0079078;0.00756414;0.00836763
43;calc iter;10;0.0405024;0.039614;0.0421235
43;calc total;1;0.419579;0.419579;0.419579
43;total;1;4.95013;4.95013;4.95013
19;initialize;1;3.99969;3.99969;3.99969
19;async;10;0.00446409;0.00220324;0.00686568
19;inner;10;0.0289492;0.0271562;0.0316032
19;wait;10;4.47108e-05;2.2446e-05;0.000145761
19;boundary;10;0.0079979;0.00707811;0.00845597
19;calc iter;10;0.041457;0.0398684;0.0434614
19;calc total;1;0.419577;0.419577;0.419577
19;total;1;4.98341;4.98341;4.98341
44;initialize;1;3.96897;3.96897;3.96897
44;async;10;0.00248035;0.00155091;0.00318063
44;inner;10;0.0300381;0.0294252;0.031353
44;wait;10;4.29055e-05;2.8156e-05;0.000103565
44;boundary;10;0.00787611;0.00760992;0.00830273
44;calc iter;10;0.0404385;0.0394806;0.0413816
44;calc total;1;0.419579;0.419579;0.419579
44;total;1;4.95345;4.95345;4.95345
20;initialize;1;3.99141;3.99141;3.99141
20;async;10;0.0037292;0.00210898;0.00566017
20;inner;10;0.0291103;0.0273045;0.0318747
20;wait;10;4.68347e-05;2.5328e-05;0.000119083
20;boundary;10;0.00823131;0.00780336;0.00869899
20;calc iter;10;0.0411191;0.0397952;0.0423121
20;calc total;1;0.419591;0.419591;0.419591
20;total;1;4.9751;4.9751;4.9751
45;initialize;1;3.96012;3.96012;3.96012
45;async;10;0.00296671;0.00175328;0.00382319
45;inner;10;0.0296371;0.0291767;0.0309286
45;wait;10;4.92196e-05;2.374e-05;0.000128853
45;boundary;10;0.00780256;0.00766763;0.00799338
45;calc iter;10;0.0404569;0.0399209;0.0409049
45;calc total;1;0.41958;0.41958;0.41958
45;total;1;4.9446;4.9446;4.9446
21;initialize;1;3.99967;3.99967;3.99967
21;async;10;0.00317989;0.00215456;0.00482331
21;inner;10;0.0289555;0.0270303;0.0318455
21;wait;10;4.94005e-05;2.477e-05;0.000127299
21;boundary;10;0.00868825;0.00779523;0.00973059
21;calc iter;10;0.0408743;0.0399299;0.0422201
21;calc total;1;0.419593;0.419593;0.419593
21;total;1;4.98335;4.98335;4.98335
46;initialize;1;3.9706;3.9706;3.9706
46;async;10;0.00230292;0.0013234;0.00295634
46;inner;10;0.0296642;0.0288635;0.0310928
46;wait;10;5.81637e-05;4.3041e-05;0.000115769
46;boundary;10;0.0083425;0.00771029;0.00903282
46;calc iter;10;0.0403688;0.0393693;0.0410783
46;calc total;1;0.41958;0.41958;0.41958
46;total;1;4.9551;4.9551;4.9551
22;initialize;1;3.99239;3.99239;3.99239
22;async;10;0.00290126;0.00220618;0.0036597
22;inner;10;0.0287803;0.0266582;0.0316398
22;wait;10;5.13914e-05;2.6436e-05;0.000114221
22;boundary;10;0.00900978;0.00780203;0.0106162
22;calc iter;10;0.0407441;0.0396492;0.0422824
22;calc total;1;0.419592;0.419592;0.419592
22;total;1;4.9761;4.9761;4.9761
47;initialize;1;3.97908;3.97908;3.97908
47;async;10;0.00163803;0.00109333;0.00219502
47;inner;10;0.0292015;0.028279;0.0309629
47;wait;10;5.89861e-05;4.5582e-05;0.000117933
47;boundary;10;0.00933987;0.00811345;0.0103513
47;calc iter;10;0.0402402;0.0395164;0.0407509
47;calc total;1;0.419584;0.419584;0.419584
47;total;1;4.96356;4.96356;4.96356
23;initialize;1;3.99964;3.99964;3.99964
23;async;10;0.00209524;0.00136845;0.00277952
23;inner;10;0.0290272;0.0267881;0.0318657
23;wait;10;6.52941e-05;3.3462e-05;0.000173418
23;boundary;10;0.00947408;0.00794662;0.011249
23;calc iter;10;0.0406631;0.0398329;0.0414907
23;calc total;1;0.419596;0.419596;0.419596
23;total;1;4.98334;4.98334;4.98334
96;initialize;1;3.97362;3.97362;3.97362
96;async;10;0.00455312;0.00186298;0.00688487
96;inner;10;0.0287667;0.0277289;0.0310198
96;wait;10;4.19548e-05;2.1457e-05;0.000157604
96;boundary;10;0.00797329;0.00741475;0.0082552
96;calc iter;10;0.0413365;0.0397543;0.0432655
96;calc total;1;0.419578;0.419578;0.419578
96;total;1;4.95759;4.95759;4.95759
97;initialize;1;3.9755;3.9755;3.9755
97;async;10;0.00436268;0.00259423;0.00639215
97;inner;10;0.0288476;0.0278695;0.0316317
97;wait;10;3.65681e-05;2.123e-05;0.000109397
97;boundary;10;0.00823317;0.00676587;0.00884851
97;calc iter;10;0.0414818;0.0389027;0.0440714
97;calc total;1;0.419578;0.419578;0.419578
97;total;1;4.95946;4.95946;4.95946
98;initialize;1;3.97956;3.97956;3.97956
98;async;10;0.00398826;0.00240211;0.00610977
98;inner;10;0.0293866;0.0285224;0.0317806
98;wait;10;4.28935e-05;2.5559e-05;0.000108159
98;boundary;10;0.00788213;0.0075706;0.00818302
98;calc iter;10;0.0413013;0.0398721;0.0428616
98;calc total;1;0.419578;0.419578;0.419578
98;total;1;4.96352;4.96352;4.96352
99;initialize;1;3.98087;3.98087;3.98087
99;async;10;0.00376528;0.00247612;0.00556379
99;inner;10;0.029073;0.0279723;0.0311164
99;wait;10;5.4425e-05;2.5137e-05;0.000162182
99;boundary;10;0.00817996;0.00776361;0.00866937
99;calc iter;10;0.0410737;0.0401027;0.0421267
99;calc total;1;0.41958;0.41958;0.41958
99;total;1;4.96482;4.96482;4.96482
100;initialize;1;3.96891;3.96891;3.96891
100;async;10;0.00286804;0.00175023;0.004064
100;inner;10;0.0290046;0.0278411;0.0319283
100;wait;10;5.52143e-05;3.5667e-05;0.000118588
100;boundary;10;0.0089975;0.0077831;0.00988457
100;calc iter;10;0.0409268;0.0393489;0.042913
100;calc total;1;0.419578;0.419578;0.419578
100;total;1;4.95285;4.95285;4.95285
101;initialize;1;3.97928;3.97928;3.97928
101;async;10;0.00235334;0.00126633;0.00309926
101;inner;10;0.0283503;0.027105;0.0309178
101;wait;10;8.05734e-05;4.465e-05;0.000287817
101;boundary;10;0.00996406;0.00812333;0.0112661
101;calc iter;10;0.04075;0.0396979;0.0415449
101;calc total;1;0.41958;0.41958;0.41958
101;total;1;4.96325;4.96325;4.96325
102;initialize;1;3.96565;3.96565;3.96565
102;async;10;0.00450031;0.00207997;0.0072547
102;inner;10;0.0287706;0.0276831;0.0309602
102;wait;10;5.74846e-05;2.2885e-05;0.000211376
102;boundary;10;0.00809876;0.00693713;0.00891098
102;calc iter;10;0.0414284;0.0398915;0.0430818
102;calc total;1;0.419578;0.419578;0.419578
102;total;1;4.94963;4.94963;4.94963
103;initialize;1;3.97368;3.97368;3.97368
103;async;10;0.00430745;0.00188299;0.006737
103;inner;10;0.0294213;0.0280257;0.0316428
103;wait;10;4.33445e-05;2.1593e-05;0.000134617
103;boundary;10;0.00780178;0.00614584;0.00876208
103;calc iter;10;0.0415763;0.0384442;0.04351
103;calc total;1;0.419579;0.419579;0.419579
103;total;1;4.95762;4.95762;4.95762
104;initialize;1;3.98025;3.98025;3.98025
104;async;10;0.00423758;0.00247696;0.00669679
104;inner;10;0.0291446;0.0280434;0.0313817
104;wait;10;5.16014e-05;2.5011e-05;0.000166076
104;boundary;10;0.00794086;0.00726716;0.00814096
104;calc iter;10;0.041376;0.0399573;0.0429106
104;calc total;1;0.419578;0.419578;0.419578
104;total;1;4.96421;4.96421;4.96421
105;initialize;1;3.97985;3.97985;3.97985
105;async;10;0.00373082;0.00266224;0.00548745
105;inner;10;0.0291393;0.0279936;0.0313261
105;wait;10;5.3874e-05;2.8327e-05;0.000146202
105;boundary;10;0.00822331;0.00778791;0.00894056
105;calc iter;10;0.0411486;0.0402349;0.0422772
105;calc total;1;0.419579;0.419579;0.419579
105;total;1;4.96381;4.96381;4.96381
106;initialize;1;3.973;3.973;3.973
106;async;10;0.00321561;0.00235131;0.00508928
106;inner;10;0.0289982;0.0276767;0.0313132
106;wait;10;5.54977e-05;3.1151e-05;0.000135334
106;boundary;10;0.00864231;0.00776328;0.00985957
106;calc iter;10;0.0409127;0.0402214;0.0423649
106;calc total;1;0.41958;0.41958;0.41958
106;total;1;4.95699;4.95699;4.95699
107;initialize;1;3.97499;3.97499;3.97499
107;async;10;0.00249438;0.00138068;0.00370118
107;inner;10;0.028837;0.0274463;0.0310819
107;wait;10;0.000114169;4.1445e-05;0.000435077
107;boundary;10;0.00934977;0.00830262;0.0107765
107;calc iter;10;0.0407968;0.0397763;0.0414046
107;calc total;1;0.419582;0.419582;0.419582
107;total;1;4.95898;4.95898;4.95898
108;initialize;1;3.98053;3.98053;3.98053
108;async;10;0.00386864;0.00201956;0.00604193
108;inner;10;0.029578;0.0280426;0.031314
108;wait;10;5.6679e-05;2.2182e-05;0.000205912
108;boundary;10;0.00811597;0.00667973;0.00873298
108;calc iter;10;0.0416209;0.0387916;0.0432286
108;calc total;1;0.419578;0.419578;0.419578
108;total;1;4.96451;4.96451;4.96451
109;initialize;1;3.96536;3.96536;3.96536
109;async;10;0.00380703;0.00260048;0.00457505
109;inner;10;0.029684;0.0279706;0.0316354
109;wait;10;4.5175e-05;2.2534e-05;0.000145894
109;boundary;10;0.00815421;0.00606559;0.00920018
109;calc iter;10;0.0416923;0.038519;0.0428339
109;calc total;1;0.419578;0.419578;0.419578
109;total;1;4.94933;4.94933;4.94933
110;initialize;1;3.98078;3.98078;3.98078
110;async;10;0.00356201;0.00213456;0.00522492
110;inner;10;0.0299545;0.0286271;0.0317261
110;wait;10;4.73384e-05;2.5948e-05;0.000136019
110;boundary;10;0.00800285;0.00716736;0.0085481
110;calc iter;10;0.041568;0.0397261;0.0429592
110;calc total;1;0.419578;0.419578;0.419578
110;total;1;4.96476;4.96476;4.96476
111;initialize;1;3.96774;3.96774;3.96774
111;async;10;0.00304335;0.00161136;0.00484062
111;inner;10;0.0302589;0.0292223;0.0320436
111;wait;10;4.58797e-05;2.578e-05;0.000129721
111;boundary;10;0.00804081;0.00772755;0.00838013
111;calc iter;10;0.0413905;0.040113;0.0432402
111;calc total;1;0.419579;0.419579;0.419579
111;total;1;4.95172;4.95172;4.95172
112;initialize;1;3.97283;3.97283;3.97283
112;async;10;0.00268925;0.00167568;0.00433578
112;inner;10;0.0300983;0.0289611;0.0317846
112;wait;10;5.49411e-05;2.9764e-05;0.00013905
112;boundary;10;0.00835768;0.00771205;0.00924975
112;calc iter;10;0.0412017;0.0400885;0.0425529
112;calc total;1;0.419579;0.419579;0.419579
112;total;1;4.95678;4.95678;4.95678
54;initialize;1;3.96847;3.96847;3.96847
54;async;10;0.0049199;0.00198544;0.00685526
54;inner;10;0.0285958;0.0276141;0.0317706
54;wait;10;5.32968e-05;2.503e-05;0.000178815
54;boundary;10;0.00813209;0.00682679;0.00839168
54;calc iter;10;0.0417024;0.0408449;0.0435455
54;calc total;1;0.419577;0.419577;0.419577
54;total;1;4.95292;4.95292;4.95292
113;initialize;1;3.97102;3.97102;3.97102
113;async;10;0.00203032;0.00139948;0.00319089
113;inner;10;0.0295883;0.0281546;0.031405
113;wait;10;7.60339e-05;3.9125e-05;0.000214105
113;boundary;10;0.00925958;0.00830331;0.0104992
113;calc iter;10;0.0409552;0.0402262;0.0416731
113;calc total;1;0.419581;0.419581;0.419581
113;total;1;4.95499;4.95499;4.95499
55;initialize;1;3.97048;3.97048;3.97048
55;async;10;0.00570161;0.00285641;0.00702192
55;inner;10;0.0279991;0.0266804;0.0316259
55;wait;10;4.38492e-05;2.1216e-05;0.000136613
55;boundary;10;0.00811548;0.00621915;0.00887492
55;calc iter;10;0.0418614;0.0384629;0.0437192
55;calc total;1;0.419578;0.419578;0.419578
55;total;1;4.95493;4.95493;4.95493
56;initialize;1;3.96853;3.96853;3.96853
56;async;10;0.00431771;0.00233832;0.0058374
56;inner;10;0.0290831;0.0281336;0.0322893
56;wait;10;4.83706e-05;2.787e-05;0.000130943
56;boundary;10;0.00820947;0.00713965;0.00854367
56;calc iter;10;0.0416599;0.0402524;0.0431312
56;calc total;1;0.419576;0.419576;0.419576
56;total;1;4.953;4.953;4.953
57;initialize;1;3.9542;3.9542;3.9542
57;async;10;0.00355466;0.00235281;0.00463799
57;inner;10;0.0286972;0.0276624;0.031979
57;wait;10;5.64049e-05;3.5361e-05;0.000161904
57;boundary;10;0.0089995;0.0079789;0.00984415
57;calc iter;10;0.0413092;0.0400421;0.042576
57;calc total;1;0.419579;0.419579;0.419579
57;total;1;4.93866;4.93866;4.93866
58;initialize;1;3.96109;3.96109;3.96109
58;async;10;0.00293928;0.00181517;0.00430999
58;inner;10;0.028105;0.0269204;0.0317376
58;wait;10;6.60073e-05;4.6353e-05;0.00013669
58;boundary;10;0.00997032;0.00799077;0.0112281
58;calc iter;10;0.0410817;0.03946;0.0427612
58;calc total;1;0.419579;0.419579;0.419579
58;total;1;4.94554;4.94554;4.94554
59;initialize;1;3.97476;3.97476;3.97476
59;async;10;0.00226542;0.00120176;0.00348996
59;inner;10;0.0277302;0.0262944;0.0315369
59;wait;10;7.29597e-05;3.6226e-05;0.000188226
59;boundary;10;0.0108051;0.00843723;0.0125541
59;calc iter;10;0.0408749;0.0395233;0.0416394
59;calc total;1;0.419582;0.419582;0.419582
59;total;1;4.95921;4.95921;4.95921
60;initialize;1;3.96619;3.96619;3.96619
60;async;10;0.00515829;0.00197966;0.00598247
60;inner;10;0.0284995;0.026614;0.0314801
60;wait;10;4.65826e-05;2.0763e-05;0.000182652
60;boundary;10;0.00812087;0.00596586;0.008855
60;calc iter;10;0.041827;0.0385842;0.043494
60;calc total;1;0.419577;0.419577;0.419577
60;total;1;4.95064;4.95064;4.95064
61;initialize;1;3.95353;3.95353;3.95353
61;async;10;0.00341698;0.00300603;0.00427207
61;inner;10;0.0297162;0.0279071;0.0327943
61;wait;10;4.57819e-05;2.128e-05;0.00014111
61;boundary;10;0.0087728;0.00564415;0.00984157
61;calc iter;10;0.0419534;0.0367835;0.0442007
61;calc total;1;0.419577;0.419577;0.419577
61;total;1;4.93798;4.93798;4.93798
62;initialize;1;3.96566;3.96566;3.96566
62;async;10;0.00495416;0.00285576;0.00617198
62;inner;10;0.0287046;0.0268107;0.03157
62;wait;10;4.55012e-05;2.2981e-05;0.000149048
62;boundary;10;0.00805304;0.00657504;0.0086918
62;calc iter;10;0.0417589;0.0392465;0.0426523
62;calc total;1;0.419576;0.419576;0.419576
62;total;1;4.95012;4.95012;4.95012
63;initialize;1;3.95934;3.95934;3.95934
63;async;10;0.00410191;0.00285041;0.0058482
63;inner;10;0.0291558;0.0273986;0.0318017
63;wait;10;4.98155e-05;2.7123e-05;0.000149007
63;boundary;10;0.00815243;0.00783848;0.00867828
63;calc iter;10;0.0414615;0.0405282;0.0429342
63;calc total;1;0.419578;0.419578;0.419578
63;total;1;4.94378;4.94378;4.94378
64;initialize;1;3.95898;3.95898;3.95898
64;async;10;0.00341025;0.00239951;0.00486285
64;inner;10;0.0289036;0.0271781;0.0314256
64;wait;10;6.34318e-05;3.3192e-05;0.000175132
64;boundary;10;0.00877525;0.00793623;0.00950294
64;calc iter;10;0.0411539;0.0400475;0.0422071
64;calc total;1;0.419577;0.419577;0.419577
64;total;1;4.94342;4.94342;4.94342
65;initialize;1;3.96442;3.96442;3.96442
65;async;10;0.00227667;0.00136684;0.00334158
65;inner;10;0.0289594;0.0270821;0.0318024
65;wait;10;7.04196e-05;4.0934e-05;0.000207452
65;boundary;10;0.0096375;0.00820229;0.0108034
65;calc iter;10;0.0409453;0.0400425;0.0415819
65;calc total;1;0.419579;0.419579;0.419579
65;total;1;4.94885;4.94885;4.94885
66;initialize;1;3.95716;3.95716;3.95716
66;async;10;0.00432471;0.00197079;0.00576435
66;inner;10;0.0289184;0.0272196;0.0314168
66;wait;10;5.87754e-05;2.4043e-05;0.000197188
66;boundary;10;0.00818393;0.00772099;0.00860464
66;calc iter;10;0.0414874;0.0406096;0.0422503
66;calc total;1;0.419577;0.419577;0.419577
66;total;1;4.9416;4.9416;4.9416
67;initialize;1;3.95737;3.95737;3.95737
67;async;10;0.0048475;0.00265562;0.00594773
67;inner;10;0.0287834;0.026969;0.031455
67;wait;10;5.36381e-05;2.2716e-05;0.000191828
67;boundary;10;0.00802492;0.007006;0.00861752
67;calc iter;10;0.0417111;0.0399471;0.0427631
67;calc total;1;0.419577;0.419577;0.419577
67;total;1;4.9418;4.9418;4.9418
68;initialize;1;3.97363;3.97363;3.97363
68;async;10;0.00398635;0.00247601;0.00536804
68;inner;10;0.0291558;0.027317;0.031824
68;wait;10;5.36218e-05;2.6736e-05;0.000151069
68;boundary;10;0.00819373;0.00791735;0.00869912
68;calc iter;10;0.0413908;0.0403265;0.042859
68;calc total;1;0.419577;0.419577;0.419577
68;total;1;4.95808;4.95808;4.95808
72;initialize;1;3.95533;3.95533;3.95533
72;async;10;0.00400499;0.00171611;0.00645938
72;inner;10;0.0291328;0.0281966;0.0313713
72;wait;10;4.9287e-05;2.3464e-05;0.000152086
72;boundary;10;0.00815738;0.00679448;0.00863607
72;calc iter;10;0.0413459;0.0390178;0.0433334
72;calc total;1;0.419579;0.419579;0.419579
72;total;1;4.93924;4.93924;4.93924
69;initialize;1;3.97366;3.97366;3.97366
69;async;10;0.00323715;0.00239916;0.00425415
69;inner;10;0.0288625;0.0271335;0.0314006
69;wait;10;6.36977e-05;3.6327e-05;0.000181865
69;boundary;10;0.00892726;0.00791836;0.0095968
69;calc iter;10;0.0410919;0.0405727;0.042218
69;calc total;1;0.419579;0.419579;0.419579
69;total;1;4.95809;4.95809;4.95809
73;initialize;1;3.95028;3.95028;3.95028
73;async;10;0.00376219;0.00249672;0.00586523
73;inner;10;0.0291637;0.0283799;0.0317571
73;wait;10;4.51662e-05;2.4802e-05;0.000153088
73;boundary;10;0.00839506;0.00667823;0.00913041
73;calc iter;10;0.0413678;0.0385774;0.0440444
73;calc total;1;0.419579;0.419579;0.419579
73;total;1;4.93418;4.93418;4.93418
70;initialize;1;3.96768;3.96768;3.96768
70;async;10;0.00262829;0.00230941;0.00350543
70;inner;10;0.0290761;0.0268874;0.031733
70;wait;10;6.10664e-05;3.1421e-05;0.000162927
70;boundary;10;0.00914403;0.0079034;0.0110802
70;calc iter;10;0.0409107;0.04031;0.0423443
70;calc total;1;0.419579;0.419579;0.419579
70;total;1;4.95212;4.95212;4.95212
74;initialize;1;3.95153;3.95153;3.95153
74;async;10;0.00340963;0.00284008;0.00470043
74;inner;10;0.0297529;0.0289981;0.0318514
74;wait;10;4.41916e-05;2.4598e-05;0.000130372
74;boundary;10;0.00811104;0.00716992;0.00839458
74;calc iter;10;0.0413196;0.0398432;0.0429124
74;calc total;1;0.419579;0.419579;0.419579
74;total;1;4.93544;4.93544;4.93544
71;initialize;1;3.9634;3.9634;3.9634
71;async;10;0.00222081;0.00138727;0.00293091
71;inner;10;0.0284759;0.0260097;0.0312411
71;wait;10;8.39057e-05;4.177e-05;0.000283367
71;boundary;10;0.0100104;0.00849384;0.0121206
71;calc iter;10;0.0407922;0.040094;0.0414083
71;calc total;1;0.419581;0.419581;0.419581
71;total;1;4.94782;4.94782;4.94782
75;initialize;1;3.95034;3.95034;3.95034
75;async;10;0.00340317;0.00237127;0.00514532
75;inner;10;0.0297161;0.0288475;0.0316788
75;wait;10;4.90532e-05;2.7143e-05;0.000141235
75;boundary;10;0.00798255;0.00763515;0.00815173
75;calc iter;10;0.0411519;0.0403399;0.0426839
75;calc total;1;0.41958;0.41958;0.41958
75;total;1;4.93425;4.93425;4.93425
76;initialize;1;3.95888;3.95888;3.95888
76;async;10;0.00290339;0.00161984;0.00417247
76;inner;10;0.0296113;0.0288381;0.0316474
76;wait;10;5.96448e-05;2.9213e-05;0.000201436
76;boundary;10;0.00839573;0.00763704;0.00909556
76;calc iter;10;0.0409713;0.0393886;0.0421879
76;calc total;1;0.419587;0.419587;0.419587
76;total;1;4.94279;4.94279;4.94279
77;initialize;1;3.95155;3.95155;3.95155
77;async;10;0.00211591;0.00139547;0.00292873
77;inner;10;0.0293686;0.0284346;0.0315141
77;wait;10;7.98316e-05;3.7519e-05;0.000283507
77;boundary;10;0.00921943;0.00798909;0.0102848
77;calc iter;10;0.040785;0.0399278;0.0413303
77;calc total;1;0.41959;0.41959;0.41959
77;total;1;4.93547;4.93547;4.93547
78;initialize;1;3.95157;3.95157;3.95157
78;async;10;0.00316009;0.0010622;0.00540599
78;inner;10;0.0299071;0.0289697;0.0323623
78;wait;10;4.66073e-05;2.4693e-05;0.000138233
78;boundary;10;0.00805495;0.00762478;0.00865974
78;calc iter;10;0.0411698;0.0392734;0.0428285
78;calc total;1;0.419588;0.419588;0.419588
78;total;1;4.93548;4.93548;4.93548
79;initialize;1;3.93269;3.93269;3.93269
79;async;10;0.00371795;0.00198248;0.00562298
79;inner;10;0.0294776;0.0285227;0.0314877
79;wait;10;5.41327e-05;2.4628e-05;0.000162598
79;boundary;10;0.00792211;0.0074789;0.00811522
79;calc iter;10;0.0411732;0.0401984;0.042687
79;calc total;1;0.419589;0.419589;0.419589
79;total;1;4.91661;4.91661;4.91661
80;initialize;1;3.9547;3.9547;3.9547
80;async;10;0.00326595;0.00161807;0.00475872
80;inner;10;0.0297035;0.0289741;0.0317357
80;wait;10;5.67955e-05;3.4023e-05;0.000157492
80;boundary;10;0.00803799;0.00767713;0.00821681
80;calc iter;10;0.0410657;0.039877;0.0426007
80;calc total;1;0.41958;0.41958;0.41958
80;total;1;4.93862;4.93862;4.93862
81;initialize;1;3.94092;3.94092;3.94092
81;async;10;0.00292016;0.00169574;0.00379647
81;inner;10;0.0295644;0.0286955;0.0316139
81;wait;10;5.60151e-05;3.3507e-05;0.000129181
81;boundary;10;0.00838745;0.00773113;0.00895144
81;calc iter;10;0.0409295;0.0400343;0.0423238
81;calc total;1;0.419582;0.419582;0.419582
81;total;1;4.92483;4.92483;4.92483
82;initialize;1;3.93601;3.93601;3.93601
82;async;10;0.00235312;0.0014221;0.00288741
82;inner;10;0.0292254;0.0282779;0.0314369
82;wait;10;6.20081e-05;4.0792e-05;0.000127533
82;boundary;10;0.00914642;0.00773419;0.0101072
82;calc iter;10;0.0407882;0.039415;0.0423048
82;calc total;1;0.419581;0.419581;0.419581
82;total;1;4.91993;4.91993;4.91993
83;initialize;1;3.93603;3.93603;3.93603
83;async;10;0.00184952;0.00129601;0.00214422
83;inner;10;0.0292142;0.0282402;0.0314527
83;wait;10;7.04761e-05;4.5435e-05;0.00020534
83;boundary;10;0.00962046;0.00824705;0.0105882
83;calc iter;10;0.040756;0.039635;0.0413464
83;calc total;1;0.419584;0.419584;0.419584
83;total;1;4.91993;4.91993;4.91993
84;initialize;1;3.95492;3.95492;3.95492
84;async;10;0.00359454;0.00160598;0.00548355
84;inner;10;0.0293526;0.0286253;0.0306944
84;wait;10;5.55272e-05;2.5356e-05;0.000178429
84;boundary;10;0.00771996;0.00703441;0.00806564
84;calc iter;10;0.0407245;0.0390677;0.0422214
84;calc total;1;0.41958;0.41958;0.41958
84;total;1;4.93884;4.93884;4.93884
85;initialize;1;3.93972;3.93972;3.93972
85;async;10;0.00390861;0.00208538;0.00611525
85;inner;10;0.0290991;0.0284289;0.0307483
85;wait;10;4.95274e-05;2.4269e-05;0.00016818
85;boundary;10;0.0076706;0.00700637;0.00798633
85;calc iter;10;0.0407292;0.0395681;0.0422825
85;calc total;1;0.41958;0.41958;0.41958
85;total;1;4.92364;4.92364;4.92364
86;initialize;1;3.93038;3.93038;3.93038
86;async;10;0.00388333;0.0020156;0.00516637
86;inner;10;0.0290497;0.0284414;0.0306634
86;wait;10;5.18919e-05;2.5281e-05;0.000158968
86;boundary;10;0.00771806;0.00721806;0.00805213
86;calc iter;10;0.0407041;0.039645;0.0415206
86;calc total;1;0.41958;0.41958;0.41958
86;total;1;4.91429;4.91429;4.91429
87;initialize;1;3.93708;3.93708;3.93708
87;async;10;0.00424225;0.00260586;0.00522572
87;inner;10;0.0286076;0.0279299;0.0306905
87;wait;10;4.77124e-05;2.3693e-05;0.000154862
87;boundary;10;0.00791519;0.00655808;0.00837526
87;calc iter;10;0.0408143;0.0392618;0.0418562
87;calc total;1;0.419581;0.419581;0.419581
87;total;1;4.92098;4.92098;4.92098
88;initialize;1;3.93975;3.93975;3.93975
88;async;10;0.00366536;0.00195427;0.0050757
88;inner;10;0.0291869;0.0286416;0.0306088
88;wait;10;5.58935e-05;2.8123e-05;0.000159229
88;boundary;10;0.00771217;0.00747655;0.00794923
88;calc iter;10;0.0406219;0.0395546;0.0414305
88;calc total;1;0.41958;0.41958;0.41958
88;total;1;4.92367;4.92367;4.92367
89;initialize;1;3.93714;3.93714;3.93714
89;async;10;0.00286353;0.00133331;0.00425967
89;inner;10;0.0292791;0.0286588;0.0307905
89;wait;10;7.37206e-05;3.0716e-05;0.000238895
89;boundary;10;0.00815319;0.00778124;0.00847793
89;calc iter;10;0.0403708;0.0395087;0.0412315
89;calc total;1;0.419581;0.419581;0.419581
89;total;1;4.92106;4.92106;4.92106
90;initialize;1;3.93605;3.93605;3.93605
90;async;10;0.00307839;0.00164221;0.0044373
90;inner;10;0.0288622;0.0282151;0.0304232
90;wait;10;7.31926e-05;4.0037e-05;0.000223703
90;boundary;10;0.00833636;0.00769301;0.00918184
90;calc iter;10;0.0403513;0.0393437;0.0413115
90;calc total;1;0.419581;0.419581;0.419581
90;total;1;4.91995;4.91995;4.91995
91;initialize;1;3.9341;3.9341;3.9341
91;async;10;0.00344442;0.00219602;0.00466839
91;inner;10;0.0289566;0.0282159;0.030271
91;wait;10;5.26327e-05;2.6217e-05;0.000162305
91;boundary;10;0.00794194;0.00743494;0.00852151
91;calc iter;10;0.0403966;0.0392678;0.0414395
91;calc total;1;0.419583;0.419583;0.419583
91;total;1;4.91801;4.91801;4.91801
92;initialize;1;3.94302;3.94302;3.94302
92;async;10;0.00313281;0.00173365;0.004265
92;inner;10;0.02924;0.0286088;0.0308777
92;wait;10;5.56913e-05;3.1427e-05;0.000139101
92;boundary;10;0.00795224;0.00768631;0.00833129
92;calc iter;10;0.0403821;0.0396449;0.0412786
92;calc total;1;0.41958;0.41958;0.41958
92;total;1;4.92693;4.92693;4.92693
93;initialize;1;3.93407;3.93407;3.93407
93;async;10;0.00368519;0.00214541;0.00501156
93;inner;10;0.0291297;0.0285965;0.0305432
93;wait;10;4.80184e-05;2.5302e-05;0.000146771
93;boundary;10;0.00765793;0.00748509;0.00779775
93;calc iter;10;0.0405219;0.0397262;0.041354
93;calc total;1;0.419582;0.419582;0.419582
93;total;1;4.91799;4.91799;4.91799
94;initialize;1;3.94752;3.94752;3.94752
94;async;10;0.00281245;0.00178605;0.004268
94;inner;10;0.0290205;0.0282702;0.0307334
94;wait;10;6.96156e-05;4.2577e-05;0.000137105
94;boundary;10;0.0083982;0.00767923;0.0090023
94;calc iter;10;0.040302;0.0395443;0.0413099
94;calc total;1;0.419583;0.419583;0.419583
94;total;1;4.93142;4.93142;4.93142
95;initialize;1;3.95265;3.95265;3.95265
95;async;10;0.00236951;0.00126526;0.00308085
95;inner;10;0.0280711;0.0273622;0.0299121
95;wait;10;9.01606e-05;5.3208e-05;0.000262909
95;boundary;10;0.00965067;0.00828246;0.010453
95;calc iter;10;0.0401824;0.0393113;0.0407719
95;calc total;1;0.419584;0.419584;0.419584
95;total;1;4.93657;4.93657;4.93657
120;initialize;1;3.93766;3.93766;3.93766
120;async;10;0.00423733;0.00216262;0.00636068
120;inner;10;0.0289686;0.028317;0.0313945
120;wait;10;4.0086e-05;2.3482e-05;0.00012685
120;boundary;10;0.00807279;0.00678704;0.00847683
120;calc iter;10;0.0413202;0.0392656;0.0431038
120;calc total;1;0.419581;0.419581;0.419581
120;total;1;4.92147;4.92147;4.92147
121;initialize;1;3.94852;3.94852;3.94852
121;async;10;0.00393357;0.00320914;0.00574499
121;inner;10;0.0288307;0.0280254;0.0315833
121;wait;10;4.53397e-05;2.2403e-05;0.000128559
121;boundary;10;0.00851792;0.00665063;0.009015
121;calc iter;10;0.0413293;0.0383278;0.0442873
121;calc total;1;0.419582;0.419582;0.419582
121;total;1;4.93231;4.93231;4.93231
122;initialize;1;3.93276;3.93276;3.93276
122;async;10;0.00401426;0.00257678;0.00615598
122;inner;10;0.0292231;0.0286672;0.0312907
122;wait;10;4.60251e-05;2.5775e-05;0.000140126
122;boundary;10;0.00795342;0.00726204;0.0081959
122;calc iter;10;0.0412384;0.0398331;0.0431767
122;calc total;1;0.419582;0.419582;0.419582
122;total;1;4.91655;4.91655;4.91655
123;initialize;1;3.93558;3.93558;3.93558
123;async;10;0.00342731;0.00145038;0.00468366
123;inner;10;0.029518;0.0289956;0.031461
123;wait;10;5.01829e-05;2.9945e-05;0.000128967
123;boundary;10;0.00805576;0.00783332;0.0083762
123;calc iter;10;0.0410528;0.039055;0.0421848
123;calc total;1;0.419585;0.419585;0.419585
123;total;1;4.91938;4.91938;4.91938
124;initialize;1;3.95245;3.95245;3.95245
124;async;10;0.00283641;0.00141025;0.00418197
124;inner;10;0.0293337;0.0285123;0.0325829
124;wait;10;5.87139e-05;4.4342e-05;0.000120663
124;boundary;10;0.00865006;0.00779463;0.00935921
124;calc iter;10;0.0408804;0.0388928;0.0432747
124;calc total;1;0.419585;0.419585;0.419585
124;total;1;4.93623;4.93623;4.93623
125;initialize;1;3.94834;3.94834;3.94834
125;async;10;0.00241828;0.00135854;0.00346246
125;inner;10;0.0291643;0.0282725;0.0311248
125;wait;10;6.54712e-05;2.8377e-05;0.000227195
125;boundary;10;0.00910121;0.00779767;0.0102875
125;calc iter;10;0.0407506;0.0400184;0.041807
125;calc total;1;0.419586;0.419586;0.419586
125;total;1;4.93212;4.93212;4.93212
126;initialize;1;3.93697;3.93697;3.93697
126;async;10;0.0037498;0.0018187;0.00525705
126;inner;10;0.0291873;0.0287057;0.0310406
126;wait;10;5.97514e-05;2.5366e-05;0.000193341
126;boundary;10;0.00806985;0.00764988;0.00898506
126;calc iter;10;0.0410678;0.0403814;0.0424282
126;calc total;1;0.419584;0.419584;0.419584
126;total;1;4.92074;4.92074;4.92074
127;initialize;1;3.93612;3.93612;3.93612
127;async;10;0.00389382;0.00207489;0.00563075
127;inner;10;0.0293463;0.0287621;0.0311895
127;wait;10;5.41858e-05;2.5764e-05;0.000164007
127;boundary;10;0.00786015;0.00742889;0.00800139
127;calc iter;10;0.041156;0.0404062;0.0428055
127;calc total;1;0.419585;0.419585;0.419585
127;total;1;4.91993;4.91993;4.91993
128;initialize;1;3.94441;3.94441;3.94441
128;async;10;0.00327296;0.00190946;0.00438055
128;inner;10;0.0295062;0.0289526;0.031433
128;wait;10;5.73286e-05;3.2395e-05;0.000138984
128;boundary;10;0.00815073;0.00789102;0.00836448
128;calc iter;10;0.0409883;0.0403301;0.0419339
128;calc total;1;0.41958;0.41958;0.41958
128;total;1;4.92823;4.92823;4.92823
129;initialize;1;3.93364;3.93364;3.93364
129;async;10;0.0035087;0.00206177;0.00474561
129;inner;10;0.0295243;0.0290017;0.0314329
129;wait;10;5.31848e-05;2.7531e-05;0.000134186
129;boundary;10;0.00796695;0.0077312;0.00816222
129;calc iter;10;0.0410546;0.0402948;0.0420644
129;calc total;1;0.41958;0.41958;0.41958
129;total;1;4.91745;4.91745;4.91745
130;initialize;1;3.9524;3.9524;3.9524
130;async;10;0.00271532;0.00219817;0.00332714
130;inner;10;0.0293043;0.0287102;0.0310823
130;wait;10;7.11749e-05;3.0936e-05;0.000239412
130;boundary;10;0.00876813;0.00791441;0.00938005
130;calc iter;10;0.0408601;0.0403173;0.0415787
130;calc total;1;0.41958;0.41958;0.41958
130;total;1;4.9362;4.9362;4.9362
131;initialize;1;3.94635;3.94635;3.94635
131;async;10;0.00166972;0.00115295;0.00216643
131;inner;10;0.0301784;0.0294365;0.0324937
131;wait;10;6.1611e-05;3.5269e-05;0.000120294
131;boundary;10;0.00892046;0.00786071;0.00976761
131;calc iter;10;0.0408314;0.0403998;0.0418963
131;calc total;1;0.419581;0.419581;0.419581
131;total;1;4.93015;4.93015;4.93015
132;initialize;1;3.94918;3.94918;3.94918
132;async;10;0.00301867;0.001738;0.00403894
132;inner;10;0.029745;0.0292535;0.0312808
132;wait;10;5.39549e-05;2.8641e-05;0.000161487
132;boundary;10;0.00791869;0.0077035;0.00807784
132;calc iter;10;0.0407377;0.0399001;0.0413526
132;calc total;1;0.419579;0.419579;0.419579
132;total;1;4.93299;4.93299;4.93299
133;initialize;1;3.9327;3.9327;3.9327
133;async;10;0.00305856;0.00182574;0.00371541
133;inner;10;0.0299045;0.0293404;0.0315628
133;wait;10;4.74249e-05;2.7501e-05;0.000132243
133;boundary;10;0.00779538;0.00757962;0.0080539
133;calc iter;10;0.040807;0.0401799;0.0421916
133;calc total;1;0.41958;0.41958;0.41958
133;total;1;4.9165;4.9165;4.9165
134;initialize;1;3.94918;3.94918;3.94918
134;async;10;0.00369707;0.00219123;0.00440282
134;inner;10;0.029325;0.0287387;0.0311006
134;wait;10;4.84641e-05;2.471e-05;0.000165787
134;boundary;10;0.00787325;0.00721006;0.00801197
134;calc iter;10;0.0409452;0.0401567;0.0416858
134;calc total;1;0.419579;0.419579;0.419579
134;total;1;4.93299;4.93299;4.93299
135;initialize;1;3.9335;3.9335;3.9335
135;async;10;0.00332965;0.00251159;0.00390615
135;inner;10;0.0295064;0.0288201;0.03148
135;wait;10;4.41375e-05;2.417e-05;0.000141366
135;boundary;10;0.00811771;0.0068722;0.00837108
135;calc iter;10;0.0409994;0.0393319;0.0422449
135;calc total;1;0.41958;0.41958;0.41958
135;total;1;4.9173;4.9173;4.9173
168;initialize;1;3.96448;3.96448;3.96448
168;async;10;0.00352066;0.00171178;0.00492443
168;inner;10;0.0297853;0.0290376;0.0314282
168;wait;10;5.44712e-05;2.1596e-05;0.000165144
168;boundary;10;0.00805248;0.00714475;0.00841317
168;calc iter;10;0.0414143;0.0399144;0.0428653
168;calc total;1;0.419608;0.419608;0.419608
168;total;1;4.94892;4.94892;4.94892
144;initialize;1;3.96205;3.96205;3.96205
144;async;10;0.00340458;0.00182563;0.00568642
144;inner;10;0.029922;0.0290048;0.0318213
144;wait;10;3.9769e-05;2.0334e-05;0.000120535
144;boundary;10;0.00797147;0.00732189;0.00852192
144;calc iter;10;0.0413393;0.03927;0.0427402
144;calc total;1;0.419606;0.419606;0.419606
144;total;1;4.94555;4.94555;4.94555
136;initialize;1;3.94335;3.94335;3.94335
136;async;10;0.00352061;0.00202755;0.00430754
136;inner;10;0.029502;0.0288762;0.0311654
136;wait;10;5.39903e-05;2.5015e-05;0.000150808
136;boundary;10;0.00776544;0.00747071;0.00796824
136;calc iter;10;0.0408435;0.0403782;0.0414962
136;calc total;1;0.419579;0.419579;0.419579
136;total;1;4.92716;4.92716;4.92716
169;initialize;1;3.97008;3.97008;3.97008
169;async;10;0.00305077;0.00202708;0.00399539
169;inner;10;0.0302152;0.0293543;0.03199
169;wait;10;4.21725e-05;2.2861e-05;0.000133913
169;boundary;10;0.00813391;0.00688561;0.00872825
169;calc iter;10;0.0414437;0.0393244;0.0425763
169;calc total;1;0.419608;0.419608;0.419608
169;total;1;4.95452;4.95452;4.95452
145;initialize;1;3.95491;3.95491;3.95491
145;async;10;0.00337478;0.00202685;0.00593322
145;inner;10;0.0298148;0.0285093;0.0318233
145;wait;10;3.71989e-05;2.1118e-05;0.00010529
145;boundary;10;0.00811064;0.00731653;0.00887178
145;calc iter;10;0.0413388;0.039359;0.0432301
145;calc total;1;0.419606;0.419606;0.419606
145;total;1;4.93842;4.93842;4.93842
137;initialize;1;3.93851;3.93851;3.93851
137;async;10;0.00219721;0.00123295;0.00297779
137;inner;10;0.0304384;0.0299653;0.031976
137;wait;10;5.17242e-05;2.391e-05;0.000137453
137;boundary;10;0.00797918;0.00784839;0.00815816
137;calc iter;10;0.0406675;0.0400534;0.0414025
137;calc total;1;0.419579;0.419579;0.419579
137;total;1;4.92231;4.92231;4.92231
170;initialize;1;3.97038;3.97038;3.97038
170;async;10;0.00325828;0.00237726;0.00400135
170;inner;10;0.0301138;0.0294314;0.0315262
170;wait;10;4.52719e-05;2.3233e-05;0.000146736
170;boundary;10;0.00792185;0.00742724;0.00815289
170;calc iter;10;0.0413406;0.0403627;0.0426249
170;calc total;1;0.419607;0.419607;0.419607
170;total;1;4.95479;4.95479;4.95479
146;initialize;1;3.96029;3.96029;3.96029
146;async;10;0.00344174;0.00223013;0.00558578
146;inner;10;0.0295955;0.028393;0.0317225
146;wait;10;4.26505e-05;2.2052e-05;0.000153536
146;boundary;10;0.0081809;0.00752651;0.00889428
146;calc iter;10;0.0412624;0.0398114;0.0439272
146;calc total;1;0.419605;0.419605;0.419605
146;total;1;4.9438;4.9438;4.9438
138;initialize;1;3.9485;3.9485;3.9485
138;async;10;0.00229056;0.00155831;0.00296685
138;inner;10;0.0296521;0.0289293;0.031362
138;wait;10;5.17309e-05;2.9825e-05;0.000111211
138;boundary;10;0.00848962;0.00753742;0.00921954
138;calc iter;10;0.0404854;0.0394473;0.0413305
138;calc total;1;0.419579;0.419579;0.419579
138;total;1;4.93227;4.93227;4.93227
114;initialize;1;3.97806;3.97806;3.97806
114;async;10;0.00368794;0.00185633;0.00580684
114;inner;10;0.0295925;0.0286546;0.0311121
114;wait;10;5.34562e-05;2.2554e-05;0.000162182
114;boundary;10;0.0080537;0.00766625;0.008482
114;calc iter;10;0.0413889;0.0399559;0.043251
114;calc total;1;0.419578;0.419578;0.419578
114;total;1;4.96204;4.96204;4.96204
171;initialize;1;3.97085;3.97085;3.97085
171;async;10;0.00276565;0.00190758;0.00365802
171;inner;10;0.0303563;0.0296462;0.0316719
171;wait;10;5.33423e-05;2.9061e-05;0.000134426
171;boundary;10;0.00797739;0.00782865;0.00815138
171;calc iter;10;0.0411542;0.0403127;0.0423304
171;calc total;1;0.419608;0.419608;0.419608
171;total;1;4.95528;4.95528;4.95528
147;initialize;1;3.96204;3.96204;3.96204
147;async;10;0.00315282;0.00189447;0.00570264
147;inner;10;0.0299739;0.0287125;0.0317705
147;wait;10;4.41406e-05;2.2939e-05;0.00011985
147;boundary;10;0.00795081;0.00778937;0.00803435
147;calc iter;10;0.0411228;0.0400156;0.043158
147;calc total;1;0.419607;0.419607;0.419607
147;total;1;4.94554;4.94554;4.94554
139;initialize;1;3.94127;3.94127;3.94127
139;async;10;0.00228607;0.00124645;0.00305918
139;inner;10;0.0302706;0.0296314;0.031949
139;wait;10;4.92308e-05;2.4407e-05;0.000116512
139;boundary;10;0.00798042;0.00758516;0.00825289
139;calc iter;10;0.0405874;0.0393009;0.0422884
139;calc total;1;0.41958;0.41958;0.41958
139;total;1;4.92506;4.92506;4.92506
115;initialize;1;3.97417;3.97417;3.97417
115;async;10;0.00373641;0.00249183;0.00564643
115;inner;10;0.0296174;0.0286892;0.0314098
115;wait;10;4.62746e-05;2.2706e-05;0.000164198
115;boundary;10;0.00808109;0.00745601;0.00850303
115;calc iter;10;0.0414827;0.0402941;0.0433091
115;calc total;1;0.41958;0.41958;0.41958
115;total;1;4.95811;4.95811;4.95811
172;initialize;1;3.97185;3.97185;3.97185
172;async;10;0.00234729;0.00154753;0.00298095
172;inner;10;0.0300673;0.0292694;0.0314863
172;wait;10;6.49214e-05;4.252e-05;0.000150713
172;boundary;10;0.00848944;0.00779937;0.00929949
172;calc iter;10;0.0409702;0.0400664;0.0418823
172;calc total;1;0.419608;0.419608;0.419608
172;total;1;4.95627;4.95627;4.95627
148;initialize;1;3.95349;3.95349;3.95349
148;async;10;0.00274352;0.00175032;0.00503601
148;inner;10;0.0300082;0.0291538;0.0317584
148;wait;10;5.62282e-05;3.2323e-05;0.000152499
148;boundary;10;0.00820383;0.00772442;0.00871452
148;calc iter;10;0.0410135;0.040024;0.0424192
148;calc total;1;0.419606;0.419606;0.419606
148;total;1;4.93698;4.93698;4.93698
140;initialize;1;3.94822;3.94822;3.94822
140;async;10;0.00306977;0.00175236;0.00395785
140;inner;10;0.0295919;0.0290253;0.0310982
140;wait;10;6.02501e-05;3.1076e-05;0.000171458
140;boundary;10;0.00791529;0.00767284;0.00814186
140;calc iter;10;0.0406386;0.039941;0.04108
140;calc total;1;0.419579;0.419579;0.419579
140;total;1;4.93199;4.93199;4.93199
116;initialize;1;3.97799;3.97799;3.97799
116;async;10;0.00340149;0.00230763;0.00498132
116;inner;10;0.0297499;0.0286699;0.0313672
116;wait;10;5.82114e-05;2.8442e-05;0.000190002
116;boundary;10;0.00807672;0.00778417;0.0083597
116;calc iter;10;0.0412877;0.0399976;0.043062
116;calc total;1;0.419579;0.419579;0.419579
116;total;1;4.96194;4.96194;4.96194
173;initialize;1;3.95329;3.95329;3.95329
173;async;10;0.00127846;0.000847037;0.00178764
173;inner;10;0.0306975;0.0293283;0.0333196
173;wait;10;5.66618e-05;3.2349e-05;0.000113243
173;boundary;10;0.00884573;0.00773134;0.0100082
173;calc iter;10;0.0408795;0.0398545;0.0432177
173;calc total;1;0.419609;0.419609;0.419609
173;total;1;4.93771;4.93771;4.93771
149;initialize;1;3.94514;3.94514;3.94514
149;async;10;0.00172058;0.000801685;0.00351573
149;inner;10;0.0302369;0.0285229;0.0328568
149;wait;10;5.59716e-05;3.5451e-05;0.000119287
149;boundary;10;0.00889636;0.00772913;0.0103076
149;calc iter;10;0.0409115;0.0395747;0.0422943
149;calc total;1;0.419607;0.419607;0.419607
149;total;1;4.92865;4.92865;4.92865
141;initialize;1;3.94921;3.94921;3.94921
141;async;10;0.0029863;0.00169703;0.00377965
141;inner;10;0.0301241;0.0295334;0.0317738
141;wait;10;4.46956e-05;2.8798e-05;0.000111914
141;boundary;10;0.00762168;0.00741875;0.00784942
141;calc iter;10;0.0407781;0.0398467;0.042108
141;calc total;1;0.419579;0.419579;0.419579
141;total;1;4.93299;4.93299;4.93299
117;initialize;1;3.97141;3.97141;3.97141
117;async;10;0.00289709;0.00213754;0.00388903
117;inner;10;0.0297772;0.0285337;0.0314475
117;wait;10;6.08523e-05;3.2215e-05;0.000148706
117;boundary;10;0.00839243;0.00793841;0.00905356
117;calc iter;10;0.0411292;0.0398549;0.0423463
117;calc total;1;0.419582;0.419582;0.419582
117;total;1;4.95538;4.95538;4.95538
174;initialize;1;3.95323;3.95323;3.95323
174;async;10;0.00282102;0.00176893;0.00407187
174;inner;10;0.0301356;0.0295149;0.0314157
174;wait;10;5.87489e-05;2.2969e-05;0.000166964
174;boundary;10;0.00814885;0.00771482;0.00889139
174;calc iter;10;0.0411653;0.0406117;0.0419629
174;calc total;1;0.419608;0.419608;0.419608
174;total;1;4.93765;4.93765;4.93765
150;initialize;1;3.95139;3.95139;3.95139
150;async;10;0.0030465;0.00147766;0.00510548
150;inner;10;0.0299847;0.0287463;0.0316588
150;wait;10;5.55937e-05;2.4335e-05;0.000173356
150;boundary;10;0.00817312;0.00742604;0.00918396
150;calc iter;10;0.0412612;0.0398323;0.0425909
150;calc total;1;0.419605;0.419605;0.419605
150;total;1;4.9349;4.9349;4.9349
142;initialize;1;3.9412;3.9412;3.9412
142;async;10;0.00268805;0.00182146;0.00344622
142;inner;10;0.0293842;0.0288442;0.03098
142;wait;10;7.27791e-05;4.276e-05;0.000205222
142;boundary;10;0.00840491;0.00788963;0.00871571
142;calc iter;10;0.0405509;0.0397782;0.0409887
142;calc total;1;0.41958;0.41958;0.41958
142;total;1;4.92497;4.92497;4.92497
118;initialize;1;3.97915;3.97915;3.97915
118;async;10;0.00232408;0.00154835;0.00349191
118;inner;10;0.0299389;0.0285229;0.0316578
118;wait;10;5.8151e-05;2.888e-05;0.000138724
118;boundary;10;0.0086967;0.00777879;0.00998518
118;calc iter;10;0.0410192;0.0401386;0.042958
118;calc total;1;0.419582;0.419582;0.419582
118;total;1;4.96311;4.96311;4.96311
175;initialize;1;3.97154;3.97154;3.97154
175;async;10;0.00286323;0.00189477;0.003496
175;inner;10;0.0305233;0.0297516;0.0319238
175;wait;10;5.05016e-05;2.5328e-05;0.000135593
175;boundary;10;0.00781772;0.0075066;0.00794778
175;calc iter;10;0.041256;0.0405052;0.0422432
175;calc total;1;0.419608;0.419608;0.419608
175;total;1;4.95597;4.95597;4.95597
151;initialize;1;3.94683;3.94683;3.94683
151;async;10;0.00353513;0.00173219;0.00500039
151;inner;10;0.0299314;0.0289835;0.0318457
151;wait;10;4.67028e-05;2.2842e-05;0.000119251
151;boundary;10;0.00786513;0.00717607;0.00809802
151;calc iter;10;0.0413798;0.0401587;0.0424217
151;calc total;1;0.419606;0.419606;0.419606
151;total;1;4.93033;4.93033;4.93033
143;initialize;1;3.94122;3.94122;3.94122
143;async;10;0.002104;0.00127265;0.00279873
143;inner;10;0.0285591;0.027882;0.0303825
143;wait;10;8.56833e-05;5.0398e-05;0.000227574
143;boundary;10;0.00965106;0.00845251;0.0102534
143;calc iter;10;0.040401;0.0398046;0.0408524
143;calc total;1;0.419583;0.419583;0.419583
143;total;1;4.92499;4.92499;4.92499
119;initialize;1;3.96971;3.96971;3.96971
119;async;10;0.00187834;0.00118035;0.00277267
119;inner;10;0.0297072;0.0282555;0.0315742
119;wait;10;7.42506e-05;3.7073e-05;0.000166849
119;boundary;10;0.00928311;0.00804143;0.0106376
119;calc iter;10;0.0409442;0.0401658;0.0417745
119;calc total;1;0.419584;0.419584;0.419584
119;total;1;4.95365;4.95365;4.95365
176;initialize;1;3.97224;3.97224;3.97224
176;async;10;0.00259166;0.00204569;0.00344117
176;inner;10;0.0305037;0.0298079;0.031863
176;wait;10;5.07262e-05;2.6543e-05;0.000134299
176;boundary;10;0.00795724;0.00777912;0.00819079
176;calc iter;10;0.0411047;0.0404584;0.0422823
176;calc total;1;0.419608;0.419608;0.419608
176;total;1;4.95667;4.95667;4.95667
152;initialize;1;3.96633;3.96633;3.96633
152;async;10;0.00318477;0.00207898;0.00487669
152;inner;10;0.0300146;0.0289437;0.0317535
152;wait;10;5.2014e-05;2.3729e-05;0.00018126
152;boundary;10;0.00793362;0.0077221;0.00815958
152;calc iter;10;0.0411865;0.040371;0.0424165
152;calc total;1;0.419605;0.419605;0.419605
152;total;1;4.94984;4.94984;4.94984
177;initialize;1;3.97224;3.97224;3.97224
177;async;10;0.00282568;0.00210032;0.00379789
177;inner;10;0.0304922;0.0298006;0.0316307
177;wait;10;4.7326e-05;2.6163e-05;0.000159889
177;boundary;10;0.00786857;0.00762124;0.00800343
177;calc iter;10;0.0412359;0.0404902;0.0428336
177;calc total;1;0.419609;0.419609;0.419609
177;total;1;4.95667;4.95667;4.95667
153;initialize;1;3.94026;3.94026;3.94026
153;async;10;0.00265039;0.00195193;0.003962
153;inner;10;0.0300859;0.0290648;0.0318544
153;wait;10;5.42237e-05;3.0957e-05;0.00013354
153;boundary;10;0.00827058;0.00778539;0.00893672
153;calc iter;10;0.0410625;0.0397463;0.0425716
153;calc total;1;0.419607;0.419607;0.419607
153;total;1;4.92377;4.92377;4.92377
178;initialize;1;3.966;3.966;3.966
178;async;10;0.00248685;0.00181227;0.00365767
178;inner;10;0.0302977;0.0295108;0.0316372
178;wait;10;5.5677e-05;2.5865e-05;0.000131658
178;boundary;10;0.00818002;0.00777595;0.00860451
178;calc iter;10;0.0410213;0.0401969;0.0427376
178;calc total;1;0.41961;0.41961;0.41961
178;total;1;4.95044;4.95044;4.95044
154;initialize;1;3.94681;3.94681;3.94681
154;async;10;0.00228788;0.00176556;0.00361504
154;inner;10;0.0299981;0.0289589;0.0318567
154;wait;10;5.83451e-05;3.9146e-05;0.000128715
154;boundary;10;0.00863624;0.00767831;0.00937284
154;calc iter;10;0.0409817;0.040073;0.0423939
154;calc total;1;0.419608;0.419608;0.419608
154;total;1;4.93032;4.93032;4.93032
179;initialize;1;3.95127;3.95127;3.95127
179;async;10;0.00168304;0.00107393;0.00249605
179;inner;10;0.0305016;0.0295901;0.0321436
179;wait;10;6.62917e-05;3.65e-05;0.000168414
179;boundary;10;0.00867439;0.00784809;0.0095353
179;calc iter;10;0.0409267;0.0402955;0.0417691
179;calc total;1;0.419612;0.419612;0.419612
179;total;1;4.93571;4.93571;4.93571
155;initialize;1;3.95232;3.95232;3.95232
155;async;10;0.001585;0.00128646;0.00230644
155;inner;10;0.0299248;0.0289219;0.0319151
155;wait;10;7.91014e-05;4.2755e-05;0.000225412
155;boundary;10;0.00932708;0.00780806;0.0105265
155;calc iter;10;0.0409177;0.0400939;0.0417377
155;calc total;1;0.419609;0.419609;0.419609
155;total;1;4.93583;4.93583;4.93583
180;initialize;1;3.96107;3.96107;3.96107
180;async;10;0.00314266;0.00168837;0.00428016
180;inner;10;0.0296733;0.0291686;0.0313476
156;initialize;1;3.94676;3.94676;3.94676
156;async;10;0.00370809;0.00188454;0.00602153
156;inner;10;0.0296261;0.0286722;0.031099
156;wait;10;6.02227e-05;2.2056e-05;0.000173245
156;boundary;10;0.00795633;0.00725864;0.00845622
156;calc iter;10;0.0413522;0.0406565;0.0427335
156;calc total;1;0.419606;0.419606;0.419606
156;total;1;4.93027;4.93027;4.93027
180;wait;10;4.9823e-05;2.6988e-05;0.000155203
180;boundary;10;0.00789426;0.00777185;0.00807589
180;calc iter;10;0.0407615;0.0398145;0.0415378
180;calc total;1;0.419608;0.419608;0.419608
180;total;1;4.9455;4.9455;4.9455
157;initialize;1;3.95129;3.95129;3.95129
157;async;10;0.00402012;0.00233789;0.00598161
157;inner;10;0.0296189;0.0284012;0.0312531
157;wait;10;4.64288e-05;2.369e-05;0.000141891
157;boundary;10;0.00771911;0.00709093;0.00804994
157;calc iter;10;0.0414057;0.0397905;0.0425468
157;calc total;1;0.419606;0.419606;0.419606
157;total;1;4.9348;4.9348;4.9348
181;initialize;1;3.95449;3.95449;3.95449
181;async;10;0.00332689;0.00206839;0.00502227
181;inner;10;0.029679;0.0291152;0.0313456
181;wait;10;4.87316e-05;2.2201e-05;0.000157137
181;boundary;10;0.007838;0.00751584;0.00810509
181;calc iter;10;0.0408941;0.0401563;0.0420045
181;calc total;1;0.419609;0.419609;0.419609
181;total;1;4.93893;4.93893;4.93893
158;initialize;1;3.94503;3.94503;3.94503
158;async;10;0.0036043;0.00231337;0.00555623
158;inner;10;0.0298222;0.0288589;0.0311801
158;wait;10;4.9365e-05;2.5903e-05;0.00014972
158;boundary;10;0.00776526;0.00753867;0.00800941
158;calc iter;10;0.0412426;0.0403313;0.0426948
158;calc total;1;0.419606;0.419606;0.419606
158;total;1;4.92855;4.92855;4.92855
182;initialize;1;3.95442;3.95442;3.95442
182;async;10;0.0037473;0.00252116;0.00519223
182;inner;10;0.0293306;0.0286927;0.031281
182;wait;10;4.72093e-05;2.5655e-05;0.000142088
182;boundary;10;0.00787152;0.00704288;0.00814191
182;calc iter;10;0.040998;0.040174;0.0420888
182;calc total;1;0.419608;0.419608;0.419608
182;total;1;4.93886;4.93886;4.93886
159;initialize;1;3.94204;3.94204;3.94204
159;async;10;0.0030673;0.00218026;0.00466436
159;inner;10;0.0301045;0.0292819;0.0316734
159;wait;10;4.95013e-05;2.6885e-05;0.00012934
159;boundary;10;0.00793327;0.00768208;0.0083871
159;calc iter;10;0.0411561;0.0400797;0.0424427
159;calc total;1;0.419607;0.419607;0.419607
159;total;1;4.92555;4.92555;4.92555
183;initialize;1;3.95129;3.95129;3.95129
183;async;10;0.00357699;0.00259149;0.00459179
183;inner;10;0.0293742;0.0286818;0.0315172
183;wait;10;4.43642e-05;2.3702e-05;0.000131805
183;boundary;10;0.00808007;0.00652702;0.0086337
183;calc iter;10;0.0410773;0.0395001;0.0424597
183;calc total;1;0.419609;0.419609;0.419609
183;total;1;4.93573;4.93573;4.93573
160;initialize;1;3.94691;3.94691;3.94691
160;async;10;0.00290493;0.00213878;0.00448009
160;inner;10;0.029936;0.0288446;0.0312861
160;wait;10;5.4854e-05;2.8464e-05;0.000138781
160;boundary;10;0.00806914;0.00761796;0.0091402
160;calc iter;10;0.0409663;0.040283;0.0419186
160;calc total;1;0.419605;0.419605;0.419605
160;total;1;4.9304;4.9304;4.9304
184;initialize;1;3.96035;3.96035;3.96035
184;async;10;0.00367386;0.00202499;0.00514791
184;inner;10;0.0294228;0.0288849;0.0309044
184;wait;10;5.14607e-05;2.5121e-05;0.00017658
184;boundary;10;0.00775695;0.00739659;0.00798731
184;calc iter;10;0.0409064;0.0400705;0.041936
184;calc total;1;0.419608;0.419608;0.419608
184;total;1;4.94478;4.94478;4.94478
161;initialize;1;3.9469;3.9469;3.9469
161;async;10;0.00247603;0.00136382;0.00329955
161;inner;10;0.0294773;0.0282583;0.031039
161;wait;10;9.18326e-05;3.7628e-05;0.000308356
161;boundary;10;0.00883564;0.00807761;0.00984471
161;calc iter;10;0.0408822;0.0405025;0.0414313
161;calc total;1;0.419606;0.419606;0.419606
161;total;1;4.93041;4.93041;4.93041
185;initialize;1;3.95794;3.95794;3.95794
185;async;10;0.00280881;0.00132997;0.00401081
185;inner;10;0.029605;0.0291701;0.031019
185;wait;10;7.03593e-05;3.4621e-05;0.00024659
185;boundary;10;0.00817484;0.00801412;0.00836576
185;calc iter;10;0.0406602;0.0399725;0.0412809
185;calc total;1;0.419609;0.419609;0.419609
185;total;1;4.94238;4.94238;4.94238
162;initialize;1;3.96405;3.96405;3.96405
162;async;10;0.00362105;0.00184011;0.00547058
162;inner;10;0.0296877;0.0288605;0.0310089
162;wait;10;5.754e-05;2.3836e-05;0.000185076
162;boundary;10;0.00784835;0.00752618;0.00832743
162;calc iter;10;0.0412157;0.0402708;0.0426769
162;calc total;1;0.419605;0.419605;0.419605
162;total;1;4.94754;4.94754;4.94754
186;initialize;1;3.96806;3.96806;3.96806
186;async;10;0.00238561;0.00135524;0.00333974
186;inner;10;0.0290719;0.0284304;0.0311356
186;wait;10;6.45962e-05;3.1135e-05;0.000152996
186;boundary;10;0.00896866;0.00789433;0.00966605
186;calc iter;10;0.0404923;0.0396382;0.041218
186;calc total;1;0.419609;0.419609;0.419609
186;total;1;4.95248;4.95248;4.95248
163;initialize;1;3.96403;3.96403;3.96403
163;async;10;0.00417676;0.00247407;0.00572756
163;inner;10;0.0294943;0.0285494;0.0310534
163;wait;10;4.78784e-05;2.2611e-05;0.000170759
163;boundary;10;0.00765952;0.00710341;0.00790758
163;calc iter;10;0.0413799;0.0401454;0.0429848
163;calc total;1;0.419605;0.419605;0.419605
163;total;1;4.94754;4.94754;4.94754
187;initialize;1;3.96615;3.96615;3.96615
187;async;10;0.00288373;0.0017876;0.00445364
187;inner;10;0.0293585;0.0286859;0.0308657
187;wait;10;6.51771e-05;3.5672e-05;0.0001664
187;boundary;10;0.00826692;0.00782508;0.00882545
187;calc iter;10;0.0405755;0.0399491;0.04173
187;calc total;1;0.419611;0.419611;0.419611
187;total;1;4.95058;4.95058;4.95058
164;initialize;1;3.95894;3.95894;3.95894
164;async;10;0.00355388;0.00242154;0.00604695
164;inner;10;0.0298029;0.028823;0.0311395
164;wait;10;5.14392e-05;2.3256e-05;0.000160377
164;boundary;10;0.00774956;0.00762954;0.00795403
164;calc iter;10;0.0411589;0.0400967;0.0432576
164;calc total;1;0.419604;0.419604;0.419604
164;total;1;4.94244;4.94244;4.94244
188;initialize;1;3.959;3.959;3.959
188;async;10;0.00318682;0.00168487;0.00481908
188;inner;10;0.02956;0.0289893;0.0311642
188;wait;10;5.34049e-05;3.3279e-05;0.000133315
188;boundary;10;0.00788848;0.00778217;0.0080234
188;calc iter;10;0.0406899;0.039967;0.0416266
188;calc total;1;0.419609;0.419609;0.419609
188;total;1;4.94343;4.94343;4.94343
165;initialize;1;3.94197;3.94197;3.94197
165;async;10;0.00348776;0.00207653;0.00532324
165;inner;10;0.0297742;0.0287779;0.0312046
165;wait;10;5.98065e-05;2.706e-05;0.000171212
165;boundary;10;0.00784271;0.00768239;0.00807582
165;calc iter;10;0.0411665;0.0400459;0.042378
165;calc total;1;0.419605;0.419605;0.419605
165;total;1;4.92548;4.92548;4.92548
189;initialize;1;3.96108;3.96108;3.96108
189;async;10;0.00351542;0.00188411;0.0049397
189;inner;10;0.0295314;0.028944;0.0310115
189;wait;10;5.04709e-05;2.338e-05;0.000164606
189;boundary;10;0.00770359;0.00749479;0.00782351
189;calc iter;10;0.0408023;0.0402709;0.0418097
189;calc total;1;0.419609;0.419609;0.419609
189;total;1;4.9455;4.9455;4.9455
166;initialize;1;3.95982;3.95982;3.95982
166;async;10;0.00305931;0.00218625;0.00400598
166;inner;10;0.0297561;0.0286966;0.0311544
166;wait;10;5.98405e-05;3.0625e-05;0.000157602
166;boundary;10;0.00814221;0.00768635;0.00885173
166;calc iter;10;0.0410189;0.0400593;0.0418014
166;calc total;1;0.419607;0.419607;0.419607
166;total;1;4.94333;4.94333;4.94333
190;initialize;1;3.9506;3.9506;3.9506
190;async;10;0.00275228;0.00118203;0.00425461
190;inner;10;0.029477;0.0288759;0.031117
190;wait;10;6.23399e-05;4.208e-05;0.000137902
190;boundary;10;0.00830394;0.00777207;0.00866321
190;calc iter;10;0.0405968;0.0391223;0.0415627
190;calc total;1;0.41961;0.41961;0.41961
190;total;1;4.93503;4.93503;4.93503
167;initialize;1;3.9567;3.9567;3.9567
167;async;10;0.00238819;0.001377;0.00338121
167;inner;10;0.0297694;0.0284133;0.0312791
167;wait;10;6.39402e-05;2.3753e-05;0.000210269
167;boundary;10;0.00865795;0.00766823;0.00991928
167;calc iter;10;0.0408807;0.039926;0.0421971
167;calc total;1;0.419608;0.419608;0.419608
167;total;1;4.9402;4.9402;4.9402
191;initialize;1;3.9602;3.9602;3.9602
191;async;10;0.00223625;0.00123137;0.00318999
191;inner;10;0.0281363;0.0273554;0.0302667
191;wait;10;8.95917e-05;4.4761e-05;0.000280525
191;boundary;10;0.00993313;0.00835984;0.0108139
191;calc iter;10;0.0403966;0.0395899;0.0411694
191;calc total;1;0.419612;0.419612;0.419612
191;total;1;4.94463;4.94463;4.94463
192;initialize;1;3.93534;3.93534;3.93534
192;async;10;0.00302046;0.00192045;0.00474531
192;inner;10;0.0303202;0.0298178;0.0316331
192;wait;10;3.89988e-05;2.102e-05;9.8296e-05
192;boundary;10;0.00782112;0.00756687;0.00798121
192;calc iter;10;0.0412021;0.0402011;0.0423388
192;calc total;1;0.419591;0.419591;0.419591
192;total;1;4.9193;4.9193;4.9193
193;initialize;1;3.92895;3.92895;3.92895
193;async;10;0.00303132;0.00208588;0.00396519
193;inner;10;0.0303655;0.0296718;0.0319438
193;wait;10;3.83633e-05;2.2698e-05;0.000109428
193;boundary;10;0.00782213;0.007468;0.00796217
193;calc iter;10;0.0412587;0.040458;0.042199
193;calc total;1;0.419592;0.419592;0.419592
193;total;1;4.9129;4.9129;4.9129
194;initialize;1;3.92249;3.92249;3.92249
194;async;10;0.00276469;0.00229473;0.00366338
194;inner;10;0.0305021;0.0297149;0.0323716
194;wait;10;3.61203e-05;2.0701e-05;0.000109043
194;boundary;10;0.00797282;0.00754503;0.008198
194;calc iter;10;0.0412773;0.0404097;0.0429794
194;calc total;1;0.419592;0.419592;0.419592
194;total;1;4.90641;4.90641;4.90641
195;initialize;1;3.93045;3.93045;3.93045
195;async;10;0.00265405;0.00190303;0.00356536
195;inner;10;0.0306669;0.0302066;0.0320322
195;wait;10;3.87557e-05;2.3249e-05;0.000112405
195;boundary;10;0.0078027;0.00761775;0.00798815
195;calc iter;10;0.0411636;0.04049;0.0422868
195;calc total;1;0.419592;0.419592;0.419592
195;total;1;4.91439;4.91439;4.91439
196;initialize;1;3.91835;3.91835;3.91835
196;async;10;0.00230258;0.00157811;0.00314597
196;inner;10;0.0305807;0.0300887;0.0319166
196;wait;10;5.5309e-05;3.7514e-05;0.000110955
196;boundary;10;0.00809302;0.00781202;0.00841691
196;calc iter;10;0.0410329;0.0401872;0.0420945
196;calc total;1;0.419592;0.419592;0.419592
196;total;1;4.90228;4.90228;4.90228
197;initialize;1;3.93548;3.93548;3.93548
197;async;10;0.00173673;0.000984275;0.00229708
197;inner;10;0.0301809;0.0296242;0.0316683
197;wait;10;8.32802e-05;4.9629e-05;0.000246964
197;boundary;10;0.00893485;0.00804557;0.00956414
197;calc iter;10;0.0409374;0.040346;0.0412856
197;calc total;1;0.419594;0.419594;0.419594
197;total;1;4.91943;4.91943;4.91943
198;initialize;1;3.91395;3.91395;3.91395
198;async;10;0.0026375;0.00194507;0.00396881
198;inner;10;0.030192;0.0298374;0.0313687
198;wait;10;5.99941e-05;3.1449e-05;0.000168633
198;boundary;10;0.00813383;0.00784483;0.00852117
198;calc iter;10;0.0410246;0.0405143;0.0420634
198;calc total;1;0.419592;0.419592;0.419592
198;total;1;4.89789;4.89789;4.89789
199;initialize;1;3.91418;3.91418;3.91418
199;async;10;0.00290115;0.00199693;0.00445955
199;inner;10;0.0303672;0.02985;0.0316394
199;wait;10;4.8276e-05;2.6241e-05;0.000128067
199;boundary;10;0.00781381;0.00764623;0.00799362
199;calc iter;10;0.0411318;0.0402819;0.0424174
199;calc total;1;0.419593;0.419593;0.419593
199;total;1;4.8981;4.8981;4.8981
200;initialize;1;3.925;3.925;3.925
200;async;10;0.00244198;0.00187594;0.00383306
200;inner;10;0.030688;0.0300633;0.0323033
200;wait;10;4.79468e-05;2.4628e-05;0.000162244
200;boundary;10;0.00792146;0.0077356;0.00814305
200;calc iter;10;0.0411008;0.0401522;0.0426351
200;calc total;1;0.419592;0.419592;0.419592
200;total;1;4.90895;4.90895;4.90895
201;initialize;1;3.93045;3.93045;3.93045
201;async;10;0.00300741;0.00212431;0.00426444
201;inner;10;0.0303153;0.0298536;0.0314123
201;wait;10;5.24969e-05;2.7327e-05;0.000172004
201;boundary;10;0.0078461;0.00752734;0.00805823
201;calc iter;10;0.0412229;0.0404548;0.0421439
201;calc total;1;0.419593;0.419593;0.419593
201;total;1;4.91441;4.91441;4.91441
202;initialize;1;3.93785;3.93785;3.93785
202;async;10;0.00237713;0.00169311;0.00390245
202;inner;10;0.0305162;0.0299073;0.0316829
202;wait;10;5.50262e-05;2.8194e-05;0.000146192
202;boundary;10;0.0080854;0.00775097;0.00865611
202;calc iter;10;0.041035;0.0402907;0.0421731
202;calc total;1;0.419593;0.419593;0.419593
202;total;1;4.92181;4.92181;4.92181
203;initialize;1;3.92499;3.92499;3.92499
203;async;10;0.0018588;0.00136743;0.00277407
203;inner;10;0.0303611;0.0296694;0.0319375
203;wait;10;6.46484e-05;2.467e-05;0.000170673
203;boundary;10;0.00868965;0.0080716;0.009513
203;calc iter;10;0.0409756;0.0404251;0.0415577
203;calc total;1;0.419595;0.419595;0.419595
203;total;1;4.90894;4.90894;4.90894
240;initialize;1;3.94412;3.94412;3.94412
240;async;10;0.0027207;0.00171972;0.0041445
240;inner;10;0.0299524;0.0294628;0.0311146
240;wait;10;5.34833e-05;3.0721e-05;0.000104682
240;boundary;10;0.00822845;0.00777663;0.00888711
240;calc iter;10;0.0409568;0.0399838;0.0421897
240;calc total;1;0.419598;0.419598;0.419598
240;total;1;4.92804;4.92804;4.92804
288;initialize;1;3.93689;3.93689;3.93689
288;async;10;0.00192119;0.00144854;0.00294924
288;inner;10;0.0305053;0.0298295;0.0319035
288;wait;10;6.04314e-05;3.4838e-05;0.000143873
288;boundary;10;0.00843955;0.00791518;0.00928957
288;calc iter;10;0.0409282;0.0405749;0.041792
288;calc total;1;0.419582;0.419582;0.419582
288;total;1;4.91255;4.91255;4.91255
204;initialize;1;3.91787;3.91787;3.91787
204;async;10;0.00235407;0.00164169;0.00447568
204;inner;10;0.0304971;0.0296946;0.0317469
204;wait;10;6.30561e-05;3.0381e-05;0.000157208
204;boundary;10;0.00822745;0.00775529;0.0091057
204;calc iter;10;0.0411434;0.0400916;0.0428223
204;calc total;1;0.419593;0.419593;0.419593
204;total;1;4.90182;4.90182;4.90182
216;initialize;1;3.9143;3.9143;3.9143
216;async;10;0.00337637;0.00195284;0.00447117
216;inner;10;0.0298322;0.0294218;0.0312998
216;wait;10;4.60708e-05;2.6003e-05;0.000130214
216;boundary;10;0.00788578;0.00771043;0.00821486
216;calc iter;10;0.0411419;0.040357;0.0421303
216;calc total;1;0.419597;0.419597;0.419597
216;total;1;4.89692;4.89692;4.89692
264;initialize;1;3.90994;3.90994;3.90994
264;async;10;0.00255425;0.00147446;0.00454552
264;inner;10;0.0303176;0.0297475;0.0316481
264;wait;10;5.51945e-05;2.6672e-05;0.000135398
264;boundary;10;0.00825412;0.0078008;0.00926083
264;calc iter;10;0.0411827;0.0401886;0.0424226
264;calc total;1;0.419583;0.419583;0.419583
264;total;1;4.8938;4.8938;4.8938
241;initialize;1;3.93614;3.93614;3.93614
241;async;10;0.00291248;0.0017246;0.00422701
241;inner;10;0.0302719;0.0299857;0.0315128
241;wait;10;4.86671e-05;2.9022e-05;0.000124982
241;boundary;10;0.00774975;0.00764541;0.0079399
241;calc iter;10;0.040984;0.0396237;0.0421593
241;calc total;1;0.4196;0.4196;0.4196
241;total;1;4.92002;4.92002;4.92002
289;initialize;1;3.93693;3.93693;3.93693
289;async;10;0.00222729;0.00163341;0.00339677
289;inner;10;0.0306825;0.0300608;0.0317137
289;wait;10;5.91214e-05;2.7557e-05;0.000149276
289;boundary;10;0.00798464;0.00766722;0.00857095
289;calc iter;10;0.0409546;0.0402041;0.0418384
289;calc total;1;0.419583;0.419583;0.419583
289;total;1;4.91255;4.91255;4.91255
205;initialize;1;3.92236;3.92236;3.92236
205;async;10;0.00263811;0.00171566;0.00509654
205;inner;10;0.0307186;0.0302311;0.0318332
205;wait;10;5.82896e-05;2.6806e-05;0.000194779
205;boundary;10;0.00782949;0.00760127;0.00804306
205;calc iter;10;0.0412458;0.0402158;0.0431375
205;calc total;1;0.419593;0.419593;0.419593
205;total;1;4.90631;4.90631;4.90631
265;initialize;1;3.89906;3.89906;3.89906
265;async;10;0.00264391;0.00143746;0.00459528
265;inner;10;0.0305548;0.0301038;0.031938
265;wait;10;4.58805e-05;2.4957e-05;0.000116659
265;boundary;10;0.00803965;0.00786863;0.00838942
265;calc iter;10;0.0412855;0.0401721;0.0430046
265;calc total;1;0.419583;0.419583;0.419583
265;total;1;4.88288;4.88288;4.88288
242;initialize;1;3.93358;3.93358;3.93358
242;async;10;0.00314369;0.00226159;0.00467018
242;inner;10;0.0300775;0.0295193;0.0312855
242;wait;10;4.04673e-05;2.4301e-05;0.000116356
242;boundary;10;0.00773888;0.00768166;0.00794778
242;calc iter;10;0.0410024;0.0401526;0.0422678
242;calc total;1;0.419599;0.419599;0.419599
242;total;1;4.91747;4.91747;4.91747
290;initialize;1;3.93749;3.93749;3.93749
290;async;10;0.00242588;0.00157619;0.004071
290;inner;10;0.0308664;0.0304021;0.0319597
290;wait;10;4.61828e-05;2.4643e-05;0.000117253
290;boundary;10;0.00781113;0.00758037;0.00802101
290;calc iter;10;0.0411511;0.0402869;0.0423102
290;calc total;1;0.419582;0.419582;0.419582
290;total;1;4.91312;4.91312;4.91312
206;initialize;1;3.92235;3.92235;3.92235
206;async;10;0.00251822;0.00157808;0.00479751
206;inner;10;0.0308869;0.0301833;0.0319371
206;wait;10;4.50238e-05;2.3441e-05;0.000133233
206;boundary;10;0.00782862;0.00759568;0.00805039
206;calc iter;10;0.0412797;0.0402737;0.0430225
206;calc total;1;0.419593;0.419593;0.419593
206;total;1;4.90631;4.90631;4.90631
266;initialize;1;3.90601;3.90601;3.90601
266;async;10;0.00284033;0.00185968;0.00383506
266;inner;10;0.0306144;0.0298137;0.032262
266;wait;10;4.8286e-05;2.8034e-05;0.000147223
266;boundary;10;0.00794126;0.00758219;0.00869775
266;calc iter;10;0.0414454;0.0402146;0.0442625
266;calc total;1;0.419583;0.419583;0.419583
266;total;1;4.88984;4.88984;4.88984
243;initialize;1;3.93962;3.93962;3.93962
243;async;10;0.0030517;0.0019538;0.00435413
243;inner;10;0.03013;0.0297633;0.0312154
243;wait;10;5.26036e-05;2.4837e-05;0.000131817
243;boundary;10;0.00785764;0.00751428;0.00810396
243;calc iter;10;0.0410933;0.0402237;0.0420058
243;calc total;1;0.4196;0.4196;0.4196
243;total;1;4.9235;4.9235;4.9235
291;initialize;1;3.94795;3.94795;3.94795
291;async;10;0.00254403;0.00167642;0.00389143
291;inner;10;0.0306859;0.0301957;0.0318095
291;wait;10;5.12189e-05;2.6182e-05;0.000140515
291;boundary;10;0.00789787;0.00755627;0.00820497
291;calc iter;10;0.0411802;0.0404226;0.0422901
291;calc total;1;0.419583;0.419583;0.419583
291;total;1;4.92359;4.92359;4.92359
207;initialize;1;3.91789;3.91789;3.91789
207;async;10;0.00269781;0.00181675;0.00393356
207;inner;10;0.0307593;0.0299538;0.0319069
207;wait;10;4.78024e-05;2.2552e-05;0.000141155
207;boundary;10;0.00782095;0.00751843;0.0081147
207;calc iter;10;0.0413274;0.0401654;0.0426583
207;calc total;1;0.419594;0.419594;0.419594
207;total;1;4.90183;4.90183;4.90183
267;initialize;1;3.89592;3.89592;3.89592
267;async;10;0.00323381;0.00252648;0.00388162
267;inner;10;0.0303543;0.0299962;0.0318102
267;wait;10;4.29854e-05;2.2763e-05;0.000138251
267;boundary;10;0.00784905;0.00748639;0.00800825
267;calc iter;10;0.0414815;0.0404973;0.042486
267;calc total;1;0.419583;0.419583;0.419583
267;total;1;4.87981;4.87981;4.87981
244;initialize;1;3.93244;3.93244;3.93244
244;async;10;0.00294186;0.00200029;0.00498326
244;inner;10;0.0301542;0.0296868;0.0311935
244;wait;10;5.14348e-05;2.2035e-05;0.000127858
244;boundary;10;0.00788642;0.00757787;0.00841286
244;calc iter;10;0.0410352;0.0402684;0.0426726
244;calc total;1;0.419599;0.419599;0.419599
244;total;1;4.91633;4.91633;4.91633
292;initialize;1;3.94315;3.94315;3.94315
292;async;10;0.00263434;0.00178522;0.00411366
292;inner;10;0.0305376;0.0302015;0.0316365
292;wait;10;5.06224e-05;2.2738e-05;0.000127161
292;boundary;10;0.00786471;0.00767619;0.0083408
292;calc iter;10;0.0410888;0.0400644;0.042176
292;calc total;1;0.419582;0.419582;0.419582
292;total;1;4.91877;4.91877;4.91877
208;initialize;1;3.92885;3.92885;3.92885
208;async;10;0.00244293;0.00175073;0.00330873
208;inner;10;0.0308467;0.0303374;0.0318996
208;wait;10;5.52729e-05;2.5643e-05;0.00014576
208;boundary;10;0.00784501;0.00769486;0.00820029
208;calc iter;10;0.0411911;0.0400657;0.0423827
208;calc total;1;0.419594;0.419594;0.419594
208;total;1;4.9128;4.9128;4.9128
268;initialize;1;3.9002;3.9002;3.9002
268;async;10;0.00310552;0.00188794;0.00465204
268;inner;10;0.0303182;0.0297971;0.031643
268;wait;10;5.08623e-05;2.6755e-05;0.000151569
268;boundary;10;0.00785588;0.0076764;0.00797769
268;calc iter;10;0.0413317;0.0400897;0.0427999
268;calc total;1;0.419582;0.419582;0.419582
268;total;1;4.88402;4.88402;4.88402
245;initialize;1;3.93228;3.93228;3.93228
245;async;10;0.00236493;0.00120736;0.00342861
245;inner;10;0.0300685;0.0297058;0.0312461
245;wait;10;7.31369e-05;2.425e-05;0.000237405
245;boundary;10;0.00836926;0.00798092;0.00895622
245;calc iter;10;0.0408771;0.0401342;0.0418547
245;calc total;1;0.4196;0.4196;0.4196
245;total;1;4.91616;4.91616;4.91616
293;initialize;1;3.95037;3.95037;3.95037
293;async;10;0.00207511;0.00109666;0.00319746
293;inner;10;0.0307876;0.0302471;0.0318034
293;wait;10;6.13919e-05;2.8925e-05;0.000226805
293;boundary;10;0.00809298;0.00773368;0.00911245
293;calc iter;10;0.0410186;0.0399209;0.0417269
293;calc total;1;0.419584;0.419584;0.419584
293;total;1;4.92601;4.92601;4.92601
209;initialize;1;3.91411;3.91411;3.91411
209;async;10;0.00169182;0.00119454;0.00275385
209;inner;10;0.0309994;0.0302569;0.03212
209;wait;10;6.30238e-05;3.5161e-05;0.000143129
209;boundary;10;0.00829974;0.00775629;0.00912907
209;calc iter;10;0.0410552;0.0403927;0.0416754
209;calc total;1;0.419596;0.419596;0.419596
209;total;1;4.89803;4.89803;4.89803
269;initialize;1;3.91425;3.91425;3.91425
269;async;10;0.0022141;0.00140407;0.00402415
269;inner;10;0.0301701;0.0296396;0.0316312
269;wait;10;8.06866e-05;2.7556e-05;0.000268427
269;boundary;10;0.00867812;0.00793046;0.00927297
269;calc iter;10;0.0411444;0.0403255;0.0423109
269;calc total;1;0.419585;0.419585;0.419585
269;total;1;4.8981;4.8981;4.8981
246;initialize;1;3.93361;3.93361;3.93361
246;async;10;0.00245276;0.00165047;0.00425005
246;inner;10;0.0303184;0.0299204;0.0314908
246;wait;10;5.70744e-05;2.6181e-05;0.000137074
246;boundary;10;0.00802301;0.00757733;0.00867057
246;calc iter;10;0.0408526;0.0399386;0.0421406
246;calc total;1;0.419601;0.419601;0.419601
246;total;1;4.9175;4.9175;4.9175
294;initialize;1;3.94313;3.94313;3.94313
294;async;10;0.0020938;0.00155486;0.00312696
294;inner;10;0.0308372;0.0302928;0.0318879
294;wait;10;5.40554e-05;2.7058e-05;0.000128821
294;boundary;10;0.00798781;0.00766837;0.00862071
294;calc iter;10;0.040974;0.0403419;0.0418032
294;calc total;1;0.419583;0.419583;0.419583
294;total;1;4.91877;4.91877;4.91877
210;initialize;1;3.92495;3.92495;3.92495
210;async;10;0.00230936;0.00141336;0.00453263
210;inner;10;0.0305177;0.0299471;0.0315006
210;wait;10;5.99001e-05;2.9884e-05;0.000159538
210;boundary;10;0.00817023;0.00773483;0.00878004
210;calc iter;10;0.0410585;0.0400705;0.0426043
210;calc total;1;0.419596;0.419596;0.419596
210;total;1;4.90889;4.90889;4.90889
270;initialize;1;3.90852;3.90852;3.90852
270;async;10;0.00224471;0.00152113;0.00353722
270;inner;10;0.0304416;0.0297059;0.0316838
270;wait;10;6.76249e-05;3.9035e-05;0.000153055
270;boundary;10;0.00845415;0.00788578;0.00913775
270;calc iter;10;0.0412092;0.0404005;0.0425004
270;calc total;1;0.419584;0.419584;0.419584
270;total;1;4.89234;4.89234;4.89234
247;initialize;1;3.92984;3.92984;3.92984
247;async;10;0.00303792;0.00215803;0.00487577
247;inner;10;0.0300099;0.0296491;0.0310201
247;wait;10;5.25941e-05;2.5933e-05;0.000146449
247;boundary;10;0.00778902;0.00763176;0.00825951
247;calc iter;10;0.0408909;0.0399355;0.0424688
247;calc total;1;0.419601;0.419601;0.419601
247;total;1;4.91372;4.91372;4.91372
295;initialize;1;3.93679;3.93679;3.93679
295;async;10;0.00226257;0.00153382;0.00383011
295;inner;10;0.031093;0.0307281;0.0319988
295;wait;10;5.21048e-05;2.6391e-05;0.000153929
295;boundary;10;0.00775123;0.00751012;0.00792581
295;calc iter;10;0.04116;0.0402544;0.0424271
295;calc total;1;0.419583;0.419583;0.419583
295;total;1;4.91242;4.91242;4.91242
211;initialize;1;3.935;3.935;3.935
211;async;10;0.00268924;0.00148568;0.00498139
211;inner;10;0.0306551;0.0300637;0.0318476
211;wait;10;5.38391e-05;2.6219e-05;0.000158305
211;boundary;10;0.00779929;0.00766831;0.00800621
211;calc iter;10;0.0411988;0.0398811;0.0429665
211;calc total;1;0.419597;0.419597;0.419597
211;total;1;4.91893;4.91893;4.91893
271;initialize;1;3.91425;3.91425;3.91425
271;async;10;0.00294111;0.00208256;0.00414441
271;inner;10;0.0304387;0.0299683;0.0317017
271;wait;10;5.05743e-05;2.7403e-05;0.000124308
271;boundary;10;0.00793197;0.00763861;0.00826905
271;calc iter;10;0.0413639;0.0407154;0.042169
271;calc total;1;0.419584;0.419584;0.419584
271;total;1;4.8981;4.8981;4.8981
248;initialize;1;3.92972;3.92972;3.92972
248;async;10;0.00297193;0.00229606;0.00420475
248;inner;10;0.0303055;0.0295698;0.0317392
248;wait;10;4.518e-05;2.4955e-05;0.000131747
248;boundary;10;0.00779318;0.00754487;0.00844766
248;calc iter;10;0.0411173;0.0401473;0.0431974
248;calc total;1;0.419599;0.419599;0.419599
248;total;1;4.91363;4.91363;4.91363
296;initialize;1;3.93493;3.93493;3.93493
296;async;10;0.00232775;0.00141503;0.0034753
296;inner;10;0.0310591;0.0306397;0.0321397
296;wait;10;4.47314e-05;2.3889e-05;0.0001459
296;boundary;10;0.00776924;0.00749102;0.00801276
296;calc iter;10;0.0412024;0.04033;0.0425842
296;calc total;1;0.419582;0.419582;0.419582
296;total;1;4.91059;4.91059;4.91059
212;initialize;1;3.91258;3.91258;3.91258
212;async;10;0.00287244;0.00155519;0.00455663
212;inner;10;0.0305024;0.029911;0.0314046
212;wait;10;5.25389e-05;2.4577e-05;0.000189415
212;boundary;10;0.00786543;0.00756826;0.00830932
212;calc iter;10;0.0412942;0.039855;0.04305
212;calc total;1;0.419595;0.419595;0.419595
212;total;1;4.89652;4.89652;4.89652
272;initialize;1;3.89902;3.89902;3.89902
272;async;10;0.00326064;0.00222246;0.00464095
272;inner;10;0.0302902;0.0299365;0.0317468
272;wait;10;4.59153e-05;2.3688e-05;0.0001295
272;boundary;10;0.00786607;0.00748628;0.00815124
272;calc iter;10;0.0414644;0.0406928;0.0427966
272;calc total;1;0.419583;0.419583;0.419583
272;total;1;4.88287;4.88287;4.88287
249;initialize;1;3.92955;3.92955;3.92955
249;async;10;0.00311106;0.0019031;0.00446313
249;inner;10;0.0303027;0.0297312;0.0315129
249;wait;10;4.85507e-05;2.3772e-05;0.000163276
249;boundary;10;0.00770371;0.00741861;0.00793677
249;calc iter;10;0.0411672;0.0398614;0.0422636
249;calc total;1;0.4196;0.4196;0.4196
249;total;1;4.91346;4.91346;4.91346
297;initialize;1;3.94306;3.94306;3.94306
297;async;10;0.00286022;0.00193017;0.00374301
297;inner;10;0.0305647;0.0299834;0.0316718
297;wait;10;5.27394e-05;2.3727e-05;0.000163653
297;boundary;10;0.00775616;0.00751664;0.00789868
297;calc iter;10;0.041235;0.0404575;0.0419742
297;calc total;1;0.419582;0.419582;0.419582
297;total;1;4.9187;4.9187;4.9187
213;initialize;1;3.9141;3.9141;3.9141
213;async;10;0.00273637;0.00176776;0.00388736
213;inner;10;0.0307551;0.0301279;0.0318959
213;wait;10;5.03424e-05;2.2991e-05;0.000150832
213;boundary;10;0.0077956;0.00745678;0.00799716
213;calc iter;10;0.0413391;0.0404295;0.0424006
213;calc total;1;0.419596;0.419596;0.419596
213;total;1;4.89803;4.89803;4.89803
273;initialize;1;3.90239;3.90239;3.90239
273;async;10;0.00353964;0.0025825;0.0048535
273;inner;10;0.0300455;0.0295584;0.0317253
273;wait;10;4.4876e-05;2.2088e-05;0.000156401
273;boundary;10;0.0079176;0.00735785;0.00812591
273;calc iter;10;0.0415488;0.0406411;0.0426603
273;calc total;1;0.419583;0.419583;0.419583
273;total;1;4.88621;4.88621;4.88621
250;initialize;1;3.93356;3.93356;3.93356
250;async;10;0.00309644;0.00226338;0.00451344
250;inner;10;0.0301664;0.0297342;0.0312308
250;wait;10;4.80281e-05;2.2928e-05;0.000143523
250;boundary;10;0.00774491;0.00750271;0.00796426
250;calc iter;10;0.0410571;0.0401856;0.042156
250;calc total;1;0.419599;0.419599;0.419599
250;total;1;4.91747;4.91747;4.91747
214;initialize;1;3.93497;3.93497;3.93497
214;async;10;0.00254606;0.00172477;0.0034303
214;inner;10;0.0308099;0.0301807;0.0318437
214;wait;10;5.111e-05;2.6526e-05;0.000140188
214;boundary;10;0.00781591;0.00771584;0.00802848
214;calc iter;10;0.0412245;0.040572;0.0424433
214;calc total;1;0.419595;0.419595;0.419595
214;total;1;4.91893;4.91893;4.91893
274;initialize;1;3.89903;3.89903;3.89903
274;async;10;0.00299816;0.00200084;0.00387221
274;inner;10;0.0303804;0.0299483;0.0317281
274;wait;10;5.40699e-05;2.8389e-05;0.000131485
274;boundary;10;0.00794759;0.00768238;0.0083343
274;calc iter;10;0.0413814;0.0406701;0.042023
274;calc total;1;0.419583;0.419583;0.419583
274;total;1;4.88288;4.88288;4.88288
251;initialize;1;3.94357;3.94357;3.94357
251;async;10;0.00240082;0.00133908;0.00329354
251;inner;10;0.030646;0.0303753;0.0315115
251;wait;10;5.5475e-05;3.1329e-05;0.00017971
251;boundary;10;0.00784784;0.0077075;0.00818396
251;calc iter;10;0.0409516;0.0401214;0.0415303
251;calc total;1;0.4196;0.4196;0.4196
251;total;1;4.92749;4.92749;4.92749
215;initialize;1;3.91253;3.91253;3.91253
215;async;10;0.00196509;0.00140045;0.00264804
215;inner;10;0.0308846;0.030216;0.0319626
215;wait;10;7.37329e-05;3.5451e-05;0.000214071
215;boundary;10;0.00818728;0.00778715;0.00865804
215;calc iter;10;0.0411121;0.0403666;0.0417149
215;calc total;1;0.419597;0.419597;0.419597
215;total;1;4.89647;4.89647;4.89647
275;initialize;1;3.89542;3.89542;3.89542
275;async;10;0.00203181;0.0012954;0.00294945
275;inner;10;0.030462;0.0298388;0.0319549
275;wait;10;6.57906e-05;3.2928e-05;0.000170214
275;boundary;10;0.00869104;0.00811001;0.00955432
275;calc iter;10;0.0412521;0.0404936;0.0416571
275;calc total;1;0.419584;0.419584;0.419584
275;total;1;4.87925;4.87925;4.87925
252;initialize;1;3.936;3.936;3.936
252;async;10;0.00208376;0.00149041;0.00326095
252;inner;10;0.0301931;0.0294675;0.0315389
252;wait;10;6.3496e-05;4.2313e-05;0.000155051
252;boundary;10;0.00863816;0.00777672;0.00938708
252;calc iter;10;0.04098;0.0399872;0.0419083
252;calc total;1;0.419601;0.419601;0.419601
252;total;1;4.9199;4.9199;4.9199
298;initialize;1;3.93689;3.93689;3.93689
298;async;10;0.00247512;0.00171001;0.00406951
298;inner;10;0.030797;0.0304235;0.0318411
298;wait;10;5.50382e-05;2.3429e-05;0.000181222
298;boundary;10;0.00779225;0.00762645;0.00795941
298;calc iter;10;0.0411208;0.0403298;0.0425724
298;calc total;1;0.419582;0.419582;0.419582
298;total;1;4.91255;4.91255;4.91255
276;initialize;1;3.90801;3.90801;3.90801
276;async;10;0.00340084;0.0019532;0.00541329
276;inner;10;0.0289676;0.0282797;0.0311136
276;wait;10;6.78795e-05;3.7264e-05;0.000225962
276;boundary;10;0.00838814;0.00788286;0.00884326
276;calc iter;10;0.0408257;0.0395689;0.0422129
276;calc total;1;0.419585;0.419585;0.419585
276;total;1;4.89185;4.89185;4.89185
253;initialize;1;3.936;3.936;3.936
253;async;10;0.00254306;0.00169267;0.00395903
253;inner;10;0.0305185;0.0300136;0.0317671
253;wait;10;5.70572e-05;3.1552e-05;0.000160953
253;boundary;10;0.00802087;0.00778194;0.00838349
253;calc iter;10;0.0411408;0.0400975;0.0424622
253;calc total;1;0.4196;0.4196;0.4196
253;total;1;4.91989;4.91989;4.91989
254;initialize;1;3.94409;3.94409;3.94409
254;async;10;0.00291781;0.00160656;0.00487971
254;inner;10;0.0304056;0.0297811;0.0313334
254;wait;10;5.3855e-05;2.7454e-05;0.000180755
254;boundary;10;0.00782768;0.00764667;0.00803575
254;calc iter;10;0.0412064;0.0399179;0.0425019
254;calc total;1;0.4196;0.4196;0.4196
254;total;1;4.92799;4.92799;4.92799
255;initialize;1;3.9297;3.9297;3.9297
255;async;10;0.00303711;0.0021234;0.00394911
255;inner;10;0.030317;0.0298444;0.0315049
255;wait;10;5.33487e-05;2.4126e-05;0.000155796
255;boundary;10;0.00788797;0.00752463;0.00819489
255;calc iter;10;0.0412968;0.040385;0.0422333
255;calc total;1;0.419601;0.419601;0.419601
255;total;1;4.91358;4.91358;4.91358
256;initialize;1;3.93955;3.93955;3.93955
256;async;10;0.00258916;0.00165775;0.00462165
256;inner;10;0.0307524;0.0302498;0.0318164
256;wait;10;5.02138e-05;2.6054e-05;0.000140229
256;boundary;10;0.00776337;0.00764331;0.00804346
256;calc iter;10;0.0411562;0.0400303;0.0425885
256;calc total;1;0.419579;0.419579;0.419579
256;total;1;4.92344;4.92344;4.92344
257;initialize;1;3.9441;3.9441;3.9441
257;async;10;0.00224674;0.00133924;0.00343648
257;inner;10;0.0303544;0.029429;0.0314451
257;wait;10;7.47824e-05;3.6074e-05;0.000233363
257;boundary;10;0.00835888;0.00785234;0.00967768
257;calc iter;10;0.0410365;0.0403416;0.0421721
257;calc total;1;0.41958;0.41958;0.41958
257;total;1;4.92798;4.92798;4.92798
258;initialize;1;3.93892;3.93892;3.93892
258;async;10;0.00258556;0.00167787;0.00433574
258;inner;10;0.0302197;0.0296254;0.031259
258;wait;10;6.14587e-05;3.1822e-05;0.000170151
258;boundary;10;0.00821588;0.0078569;0.00872726
258;calc iter;10;0.0410838;0.0403073;0.0423374
258;calc total;1;0.41958;0.41958;0.41958
258;total;1;4.92278;4.92278;4.92278
259;initialize;1;3.9323;3.9323;3.9323
259;async;10;0.00307969;0.0018456;0.00514038
259;inner;10;0.030324;0.029725;0.0313849
259;wait;10;5.81152e-05;2.6503e-05;0.00021002
259;boundary;10;0.00772291;0.00756096;0.00787368
259;calc iter;10;0.0411862;0.0401721;0.042608
259;calc total;1;0.41958;0.41958;0.41958
259;total;1;4.91617;4.91617;4.91617
260;initialize;1;3.93604;3.93604;3.93604
260;async;10;0.00314295;0.00223702;0.00467687
260;inner;10;0.0302487;0.0296422;0.0314727
260;wait;10;4.57379e-05;2.3952e-05;0.000133267
260;boundary;10;0.0078447;0.00751305;0.00842541
260;calc iter;10;0.0412838;0.039975;0.0433127
260;calc total;1;0.419579;0.419579;0.419579
260;total;1;4.91994;4.91994;4.91994
261;initialize;1;3.93226;3.93226;3.93226
261;async;10;0.0029532;0.00203404;0.00375042
261;inner;10;0.0305805;0.0298766;0.0318744
261;wait;10;4.34995e-05;2.2338e-05;0.000142593
261;boundary;10;0.00779872;0.00731958;0.00807175
261;calc iter;10;0.0413772;0.0406917;0.0422929
261;calc total;1;0.41958;0.41958;0.41958
261;total;1;4.91613;4.91613;4.91613
262;initialize;1;3.93606;3.93606;3.93606
262;async;10;0.00298942;0.00194808;0.00512427
262;inner;10;0.0303818;0.0297251;0.031618
262;wait;10;4.92393e-05;2.5019e-05;0.000153541
262;boundary;10;0.00777185;0.00763664;0.0080304
262;calc iter;10;0.0411935;0.0404504;0.0428225
262;calc total;1;0.419579;0.419579;0.419579
262;total;1;4.91994;4.91994;4.91994
263;initialize;1;3.93882;3.93882;3.93882
263;async;10;0.00209793;0.00135572;0.00400212
263;inner;10;0.0309411;0.030443;0.031909
263;wait;10;5.93283e-05;3.0035e-05;0.000160144
263;boundary;10;0.00796694;0.00773185;0.0082892
263;calc iter;10;0.0410665;0.0404086;0.0424634
263;calc total;1;0.41958;0.41958;0.41958
263;total;1;4.92268;4.92268;4.92268
217;initialize;1;3.91195;3.91195;3.91195
217;async;10;0.00349129;0.00242806;0.00477998
217;inner;10;0.0299696;0.0295709;0.031395
217;wait;10;4.5328e-05;2.3721e-05;0.000142434
217;boundary;10;0.00772698;0.0074687;0.00794172
217;calc iter;10;0.0412344;0.0405213;0.0422711
217;calc total;1;0.419597;0.419597;0.419597
217;total;1;4.89454;4.89454;4.89454
218;initialize;1;3.91453;3.91453;3.91453
218;async;10;0.00355068;0.00260349;0.00517116
218;inner;10;0.0297238;0.0291112;0.0313539
218;wait;10;5.03511e-05;2.2787e-05;0.000179871
218;boundary;10;0.00784039;0.0076464;0.00808823
218;calc iter;10;0.0411665;0.0400555;0.0430665
218;calc total;1;0.419597;0.419597;0.419597
218;total;1;4.8971;4.8971;4.8971
219;initialize;1;3.91455;3.91455;3.91455
219;async;10;0.00375997;0.00208639;0.00479049
219;inner;10;0.0297941;0.0291157;0.0312347
219;wait;10;4.55914e-05;2.3785e-05;0.000134971
219;boundary;10;0.00771328;0.00735072;0.00788875
219;calc iter;10;0.0413145;0.0407496;0.0416341
219;calc total;1;0.419597;0.419597;0.419597
219;total;1;4.89714;4.89714;4.89714
220;initialize;1;3.91438;3.91438;3.91438
220;async;10;0.00332472;0.00177438;0.00508787
220;inner;10;0.0297537;0.0293055;0.0310976
220;wait;10;5.32033e-05;2.4216e-05;0.000130273
220;boundary;10;0.00792;0.00767719;0.00815849
220;calc iter;10;0.041053;0.0400771;0.0422695
220;calc total;1;0.419597;0.419597;0.419597
220;total;1;4.89695;4.89695;4.89695
221;initialize;1;3.9118;3.9118;3.9118
221;async;10;0.00248884;0.00139686;0.00348196
221;inner;10;0.0300767;0.0293946;0.031698
221;wait;10;6.19768e-05;3.2821e-05;0.000172671
221;boundary;10;0.00832031;0.00772019;0.00914093
221;calc iter;10;0.0409494;0.0402223;0.0415003
221;calc total;1;0.419599;0.419599;0.419599
221;total;1;4.89439;4.89439;4.89439
222;initialize;1;3.90869;3.90869;3.90869
222;async;10;0.00291989;0.001515;0.0044141
222;inner;10;0.0294144;0.0288495;0.0309634
222;wait;10;6.36264e-05;3.9889e-05;0.000167287
222;boundary;10;0.00858281;0.00775195;0.00920206
222;calc iter;10;0.0409817;0.0397964;0.0420403
222;calc total;1;0.419598;0.419598;0.419598
222;total;1;4.89125;4.89125;4.89125
223;initialize;1;3.90757;3.90757;3.90757
223;async;10;0.00310987;0.00138688;0.00481002
223;inner;10;0.0299267;0.0294409;0.0315228
223;wait;10;5.17709e-05;2.9978e-05;0.000123094
223;boundary;10;0.00799597;0.00779582;0.0081908
223;calc iter;10;0.0410859;0.0390956;0.0424848
223;calc total;1;0.419599;0.419599;0.419599
223;total;1;4.89014;4.89014;4.89014
224;initialize;1;3.91395;3.91395;3.91395
224;async;10;0.00367694;0.00207862;0.005302
224;inner;10;0.029759;0.0290866;0.0312341
224;wait;10;4.6707e-05;2.2903e-05;0.000143025
224;boundary;10;0.00777358;0.00746594;0.00807869
224;calc iter;10;0.0412573;0.040224;0.0426405
224;calc total;1;0.419597;0.419597;0.419597
224;total;1;4.89655;4.89655;4.89655
225;initialize;1;3.92183;3.92183;3.92183
225;async;10;0.00391887;0.00221379;0.00517405
225;inner;10;0.0296985;0.0291571;0.0312439
225;wait;10;4.67613e-05;2.3982e-05;0.000155067
225;boundary;10;0.00770967;0.00719899;0.00790376
225;calc iter;10;0.0413752;0.040241;0.0423617
225;calc total;1;0.419597;0.419597;0.419597
225;total;1;4.90444;4.90444;4.90444
226;initialize;1;3.91871;3.91871;3.91871
226;async;10;0.00335475;0.00185623;0.00447753
226;inner;10;0.0297522;0.0293035;0.0311547
226;wait;10;5.53893e-05;2.7718e-05;0.000133976
226;boundary;10;0.00799238;0.00763015;0.00844498
226;calc iter;10;0.0411563;0.0400287;0.0419253
226;calc total;1;0.419597;0.419597;0.419597
226;total;1;4.90132;4.90132;4.90132
227;initialize;1;3.90856;3.90856;3.90856
227;async;10;0.00248071;0.00140707;0.0034292
227;inner;10;0.0298286;0.0292978;0.0312181
227;wait;10;7.02349e-05;3.8053e-05;0.000207304
227;boundary;10;0.00861686;0.00804849;0.00910981
227;calc iter;10;0.0409975;0.0401487;0.0415536
227;calc total;1;0.419599;0.419599;0.419599
227;total;1;4.89117;4.89117;4.89117
228;initialize;1;3.91016;3.91016;3.91016
228;async;10;0.00313751;0.00169578;0.00518371
228;inner;10;0.0291901;0.0282206;0.0312941
228;wait;10;5.28508e-05;2.3801e-05;0.00015412
228;boundary;10;0.0082104;0.00781921;0.00864904
228;calc iter;10;0.0405925;0.0395569;0.0420023
228;calc total;1;0.419598;0.419598;0.419598
228;total;1;4.89275;4.89275;4.89275
229;initialize;1;3.90861;3.90861;3.90861
229;async;10;0.0038448;0.00211066;0.00583158
229;inner;10;0.029073;0.0282655;0.0311743
229;wait;10;5.46299e-05;2.4766e-05;0.000198227
229;boundary;10;0.00784907;0.00761267;0.00803535
229;calc iter;10;0.0408228;0.0398222;0.0421213
229;calc total;1;0.419598;0.419598;0.419598
229;total;1;4.8912;4.8912;4.8912
230;initialize;1;3.91077;3.91077;3.91077
230;async;10;0.00400179;0.00242508;0.00536532
230;inner;10;0.0290174;0.0280869;0.0311978
230;wait;10;4.50422e-05;2.3511e-05;0.00015403
230;boundary;10;0.00793123;0.00655641;0.00823445
230;calc iter;10;0.0409967;0.0396732;0.0419753
230;calc total;1;0.419597;0.419597;0.419597
230;total;1;4.89336;4.89336;4.89336
231;initialize;1;3.90764;3.90764;3.90764
231;async;10;0.00442847;0.00213404;0.00540996
231;inner;10;0.0284164;0.0272888;0.0311301
231;wait;10;4.49403e-05;2.2989e-05;0.000150838
231;boundary;10;0.00819537;0.00582472;0.00885333
231;calc iter;10;0.0410871;0.0384306;0.042537
231;calc total;1;0.419598;0.419598;0.419598
231;total;1;4.89022;4.89022;4.89022
232;initialize;1;3.91084;3.91084;3.91084
232;async;10;0.00419008;0.00216209;0.0057162
232;inner;10;0.0289434;0.027933;0.0309033
232;wait;10;4.54924e-05;2.4347e-05;0.000136484
232;boundary;10;0.00772668;0.00719864;0.00797136
232;calc iter;10;0.0409072;0.0400669;0.0419462
232;calc total;1;0.419597;0.419597;0.419597
232;total;1;4.89344;4.89344;4.89344
299;initialize;1;3.92649;3.92649;3.92649
299;async;10;0.00179211;0.000864248;0.00293975
299;inner;10;0.0313432;0.0308291;0.0328864
299;wait;10;5.07803e-05;2.5661e-05;0.000157325
299;boundary;10;0.00788166;0.00773674;0.00824901
299;calc iter;10;0.0410689;0.039983;0.0425523
299;calc total;1;0.419583;0.419583;0.419583
299;total;1;4.90215;4.90215;4.90215
312;initialize;1;3.91402;3.91402;3.91402
312;async;10;0.00225786;0.00137089;0.00319484
312;inner;10;0.0297214;0.029029;0.0316124
312;wait;10;6.61178e-05;4.5721e-05;0.000132973
312;boundary;10;0.00911543;0.00806723;0.0100275
312;calc iter;10;0.0411617;0.040186;0.0418074
312;calc total;1;0.419584;0.419584;0.419584
312;total;1;4.89804;4.89804;4.89804
300;initialize;1;3.93534;3.93534;3.93534
300;async;10;0.00202947;0.00145771;0.00286779
300;inner;10;0.0301168;0.0295059;0.0316574
300;wait;10;6.67536e-05;3.8761e-05;0.000161826
300;boundary;10;0.0088132;0.00777471;0.00953967
300;calc iter;10;0.0410275;0.0400844;0.0418787
300;calc total;1;0.419583;0.419583;0.419583
300;total;1;4.91097;4.91097;4.91097
301;initialize;1;3.9477;3.9477;3.9477
301;async;10;0.00239427;0.00165924;0.00370559
301;inner;10;0.0304788;0.029974;0.0318628
301;wait;10;5.73568e-05;3.4749e-05;0.000140079
301;boundary;10;0.00821438;0.00780748;0.00882774
301;calc iter;10;0.0411463;0.0401382;0.0425589
301;calc total;1;0.419583;0.419583;0.419583
301;total;1;4.92332;4.92332;4.92332
313;initialize;1;3.91346;3.91346;3.91346
313;async;10;0.00289129;0.00171326;0.00388541
313;inner;10;0.0300295;0.0294247;0.0317391
313;wait;10;5.85684e-05;3.5342e-05;0.000140362
313;boundary;10;0.00833406;0.00795535;0.00890173
313;calc iter;10;0.0413145;0.0403516;0.0424395
313;calc total;1;0.419585;0.419585;0.419585
313;total;1;4.89742;4.89742;4.89742
302;initialize;1;3.93287;3.93287;3.93287
302;async;10;0.00279428;0.00171918;0.00410924
302;inner;10;0.0304413;0.0300401;0.0317715
302;wait;10;5.06516e-05;2.634e-05;0.000135997
302;boundary;10;0.00795661;0.00769094;0.00833638
302;calc iter;10;0.0412442;0.040081;0.0425106
302;calc total;1;0.419583;0.419583;0.419583
302;total;1;4.9085;4.9085;4.9085
314;initialize;1;3.91349;3.91349;3.91349
314;async;10;0.00339681;0.00232536;0.00437028
314;inner;10;0.030124;0.0296818;0.0316493
314;wait;10;5.32906e-05;2.818e-05;0.000174104
314;boundary;10;0.0078954;0.00772764;0.00804709
314;calc iter;10;0.0414708;0.0406157;0.0422214
314;calc total;1;0.419584;0.419584;0.419584
314;total;1;4.89749;4.89749;4.89749
303;initialize;1;3.92801;3.92801;3.92801
303;async;10;0.00307882;0.00152766;0.00459268
303;inner;10;0.0304014;0.0297788;0.0317648
303;wait;10;4.8518e-05;2.4966e-05;0.000144629
303;boundary;10;0.00784995;0.00743109;0.00813439
303;calc iter;10;0.04138;0.0400611;0.0425271
303;calc total;1;0.419583;0.419583;0.419583
303;total;1;4.90366;4.90366;4.90366
315;initialize;1;3.91303;3.91303;3.91303
315;async;10;0.00349462;0.00251413;0.00450256
315;inner;10;0.0301621;0.0296704;0.031994
315;wait;10;4.11036e-05;2.2371e-05;0.000123798
315;boundary;10;0.00788249;0.00753454;0.00805149
315;calc iter;10;0.0415819;0.0404944;0.0428051
315;calc total;1;0.419584;0.419584;0.419584
315;total;1;4.89702;4.89702;4.89702
304;initialize;1;3.93256;3.93256;3.93256
304;async;10;0.00305197;0.00203729;0.00538986
304;inner;10;0.0301528;0.029685;0.0313869
304;wait;10;6.6259e-05;2.423e-05;0.000251959
304;boundary;10;0.0078752;0.00771097;0.0080805
304;calc iter;10;0.0411475;0.0403896;0.0431084
304;calc total;1;0.419582;0.419582;0.419582
304;total;1;4.9082;4.9082;4.9082
305;initialize;1;3.92814;3.92814;3.92814
305;async;10;0.00235649;0.00137173;0.00393689
305;inner;10;0.0302128;0.0295492;0.0314816
305;wait;10;8.65759e-05;3.3752e-05;0.000306092
305;boundary;10;0.00834499;0.00788538;0.00905669
305;calc iter;10;0.0410021;0.0404225;0.0419965
305;calc total;1;0.419584;0.419584;0.419584
305;total;1;4.90378;4.90378;4.90378
306;initialize;1;3.94299;3.94299;3.94299
306;async;10;0.00226364;0.00153009;0.00353946
306;inner;10;0.0301062;0.0295035;0.0315754
306;wait;10;6.58296e-05;3.8471e-05;0.000187502
306;boundary;10;0.00861778;0.00794176;0.00948534
306;calc iter;10;0.0410547;0.0402186;0.0418327
306;calc total;1;0.419584;0.419584;0.419584
306;total;1;4.91864;4.91864;4.91864
307;initialize;1;3.92682;3.92682;3.92682
307;async;10;0.00286212;0.00166986;0.0043412
307;inner;10;0.0302272;0.0297188;0.0314545
307;wait;10;6.10679e-05;2.886e-05;0.000188998
307;boundary;10;0.00803351;0.00777304;0.0085247
307;calc iter;10;0.0411851;0.0401252;0.0423139
307;calc total;1;0.419585;0.419585;0.419585
307;total;1;4.90246;4.90246;4.90246
308;initialize;1;3.92802;3.92802;3.92802
308;async;10;0.00320252;0.00194973;0.00416999
308;inner;10;0.0302938;0.0297154;0.0316861
308;wait;10;5.17915e-05;2.4869e-05;0.000147661
308;boundary;10;0.00781168;0.00748195;0.00807041
308;calc iter;10;0.0413613;0.0405489;0.0423391
308;calc total;1;0.419582;0.419582;0.419582
308;total;1;4.90367;4.90367;4.90367
309;initialize;1;3.92488;3.92488;3.92488
309;async;10;0.00307595;0.00196958;0.00432798
309;inner;10;0.0304241;0.0298044;0.0319781
309;wait;10;4.4957e-05;2.251e-05;0.000142614
309;boundary;10;0.00788068;0.00725748;0.00813041
309;calc iter;10;0.0414271;0.040439;0.0425678
309;calc total;1;0.419583;0.419583;0.419583
309;total;1;4.90053;4.90053;4.90053
310;initialize;1;3.93265;3.93265;3.93265
310;async;10;0.00301151;0.00225999;0.00451855
310;inner;10;0.0302936;0.0298642;0.0317084
310;wait;10;4.7406e-05;2.4254e-05;0.000167413
310;boundary;10;0.00791179;0.0076419;0.00819384
310;calc iter;10;0.0412656;0.0403842;0.0432995
310;calc total;1;0.419583;0.419583;0.419583
310;total;1;4.90829;4.90829;4.90829
311;initialize;1;3.93743;3.93743;3.93743
311;async;10;0.00181268;0.00119697;0.0034555
311;inner;10;0.0313478;0.0307505;0.0326497
311;wait;10;5.15526e-05;2.5647e-05;0.000138283
311;boundary;10;0.00789964;0.00771986;0.0081395
311;calc iter;10;0.0411136;0.040385;0.0426273
311;calc total;1;0.419584;0.419584;0.419584
311;total;1;4.91307;4.91307;4.91307
316;initialize;1;3.91301;3.91301;3.91301
316;async;10;0.00296935;0.00178666;0.00370902
316;inner;10;0.0304385;0.0297754;0.0323981
316;wait;10;4.64364e-05;2.5783e-05;0.000121639
316;boundary;10;0.0079521;0.00770793;0.00839662
316;calc iter;10;0.0414079;0.0397686;0.0437039
316;calc total;1;0.419584;0.419584;0.419584
316;total;1;4.89701;4.89701;4.89701
317;initialize;1;3.91303;3.91303;3.91303
317;async;10;0.00255563;0.00137915;0.00398632
317;inner;10;0.030213;0.0296894;0.031735
317;wait;10;6.04976e-05;2.4907e-05;0.000215232
317;boundary;10;0.00839662;0.00777739;0.00897874
317;calc iter;10;0.0412269;0.0400561;0.0424256
317;calc total;1;0.419586;0.419586;0.419586
317;total;1;4.897;4.897;4.897
318;initialize;1;3.91369;3.91369;3.91369
318;async;10;0.00250479;0.00126156;0.00348211
318;inner;10;0.0297256;0.028905;0.0314197
318;wait;10;6.35448e-05;4.1503e-05;0.000176167
318;boundary;10;0.00893364;0.00792083;0.0100982
318;calc iter;10;0.0412286;0.0401807;0.0419962
318;calc total;1;0.419585;0.419585;0.419585
318;total;1;4.89766;4.89766;4.89766
319;initialize;1;3.9148;3.9148;3.9148
319;async;10;0.00322362;0.00147036;0.00463734
319;inner;10;0.0299788;0.0294108;0.031625
319;wait;10;5.35495e-05;2.9142e-05;0.000139214
319;boundary;10;0.00811314;0.00783793;0.00892819
319;calc iter;10;0.0413703;0.0400088;0.0425459
319;calc total;1;0.419586;0.419586;0.419586
319;total;1;4.89877;4.89877;4.89877
320;initialize;1;3.9134;3.9134;3.9134
320;async;10;0.00367208;0.0018706;0.0048773
320;inner;10;0.0299458;0.0294517;0.0318627
320;wait;10;4.74653e-05;2.4337e-05;0.000149145
320;boundary;10;0.00786397;0.00755662;0.00805127
320;calc iter;10;0.0415309;0.0405259;0.042594
320;calc total;1;0.419581;0.419581;0.419581
320;total;1;4.89741;4.89741;4.89741
321;initialize;1;3.91343;3.91343;3.91343
321;async;10;0.00406337;0.00251125;0.00487551
321;inner;10;0.0295191;0.0290123;0.0316449
321;wait;10;4.4383e-05;2.1787e-05;0.00015669
321;boundary;10;0.00802351;0.00734293;0.00825664
321;calc iter;10;0.0416519;0.0407893;0.042672
321;calc total;1;0.419581;0.419581;0.419581
321;total;1;4.8974;4.8974;4.8974
322;initialize;1;3.913;3.913;3.913
322;async;10;0.00296049;0.00202659;0.00367271
322;inner;10;0.0306617;0.0301934;0.0323193
322;wait;10;4.32735e-05;2.4153e-05;0.000140925
322;boundary;10;0.00782563;0.00768481;0.00796949
322;calc iter;10;0.0414922;0.0410004;0.0424597
322;calc total;1;0.419581;0.419581;0.419581
322;total;1;4.89701;4.89701;4.89701
360;initialize;1;3.8936;3.8936;3.8936
360;async;10;0.00289011;0.00188458;0.00380198
360;inner;10;0.029443;0.0287322;0.0309468
360;wait;10;5.0622e-05;3.2236e-05;0.000106123
360;boundary;10;0.0084174;0.00753272;0.00919267
360;calc iter;10;0.0408027;0.0396377;0.0415424
360;calc total;1;0.419583;0.419583;0.419583
360;total;1;4.87802;4.87802;4.87802
336;initialize;1;3.90938;3.90938;3.90938
323;initialize;1;3.91342;3.91342;3.91342
323;async;10;0.00252656;0.00138644;0.00345145
323;inner;10;0.0305418;0.030102;0.0320878
323;wait;10;5.96401e-05;3.0572e-05;0.0001655
323;boundary;10;0.0081931;0.00808038;0.0083767
323;calc iter;10;0.0413223;0.0408359;0.0417623
323;calc total;1;0.419581;0.419581;0.419581
323;total;1;4.89743;4.89743;4.89743
336;async;10;0.00206632;0.000743295;0.00343781
336;inner;10;0.0307663;0.0301767;0.0319706
336;wait;10;3.25125e-05;2.1055e-05;4.393e-05
336;boundary;10;0.00781368;0.00757484;0.00814464
336;calc iter;10;0.04068;0.0389546;0.0417562
336;calc total;1;0.419581;0.419581;0.419581
336;total;1;4.89312;4.89312;4.89312
324;initialize;1;3.91324;3.91324;3.91324
324;async;10;0.00360195;0.00135293;0.00505163
324;inner;10;0.0281162;0.0273525;0.0308377
324;wait;10;6.64369e-05;4.171e-05;0.000185606
324;boundary;10;0.00896551;0.0080688;0.00946301
324;calc iter;10;0.0407516;0.039079;0.0417964
324;calc total;1;0.419582;0.419582;0.419582
324;total;1;4.89724;4.89724;4.89724
337;initialize;1;3.91204;3.91204;3.91204
337;async;10;0.0028906;0.00187633;0.0039193
337;inner;10;0.0300001;0.029492;0.0307001
337;wait;10;4.64936e-05;2.7987e-05;9.8388e-05
337;boundary;10;0.0077332;0.00752513;0.0081885
337;calc iter;10;0.0406716;0.0402407;0.0412313
337;calc total;1;0.419582;0.419582;0.419582
337;total;1;4.89576;4.89576;4.89576
325;initialize;1;3.91336;3.91336;3.91336
325;async;10;0.00484678;0.00192184;0.00582676
325;inner;10;0.0280823;0.0274227;0.0304814
325;wait;10;5.2865e-05;2.8646e-05;0.000145026
325;boundary;10;0.00802339;0.00785888;0.00806769
325;calc iter;10;0.0410067;0.0393754;0.0415545
325;calc total;1;0.419583;0.419583;0.419583
325;total;1;4.89734;4.89734;4.89734
338;initialize;1;3.90943;3.90943;3.90943
338;async;10;0.00297513;0.00185213;0.00430222
338;inner;10;0.0299975;0.0296166;0.0306583
338;wait;10;4.58362e-05;2.4783e-05;0.000121807
338;boundary;10;0.0076771;0.00748433;0.00796258
338;calc iter;10;0.0406971;0.039886;0.0417628
338;calc total;1;0.419581;0.419581;0.419581
338;total;1;4.89313;4.89313;4.89313
326;initialize;1;3.91302;3.91302;3.91302
326;async;10;0.00593129;0.00231726;0.00654422
326;inner;10;0.0275186;0.0268006;0.030582
326;wait;10;4.83983e-05;2.4921e-05;0.000140881
326;boundary;10;0.00782602;0.00656749;0.00805356
326;calc iter;10;0.0413258;0.0400299;0.0421471
326;calc total;1;0.419581;0.419581;0.419581
326;total;1;4.89702;4.89702;4.89702
339;initialize;1;3.91246;3.91246;3.91246
339;async;10;0.00294994;0.00168737;0.00444841
339;inner;10;0.0301329;0.0298425;0.0309268
339;wait;10;4.94836e-05;2.3209e-05;0.000142839
339;boundary;10;0.00771794;0.00739017;0.007933
339;calc iter;10;0.0408516;0.0399249;0.0422515
339;calc total;1;0.419582;0.419582;0.419582
339;total;1;4.89616;4.89616;4.89616
327;initialize;1;3.91305;3.91305;3.91305
327;async;10;0.00297292;0.00225504;0.0033807
327;inner;10;0.029984;0.0293158;0.0327407
327;wait;10;4.57367e-05;2.4106e-05;0.000132046
327;boundary;10;0.00851539;0.00559888;0.00893201
327;calc iter;10;0.0415195;0.0381891;0.0435215
327;calc total;1;0.419582;0.419582;0.419582
327;total;1;4.89702;4.89702;4.89702
340;initialize;1;3.91639;3.91639;3.91639
340;async;10;0.0028043;0.00157938;0.0042604
340;inner;10;0.0304268;0.0299727;0.0311776
340;wait;10;4.05173e-05;1.936e-05;9.0456e-05
340;boundary;10;0.00756741;0.00732123;0.00791533
340;calc iter;10;0.0408413;0.0399667;0.0421392
340;calc total;1;0.419582;0.419582;0.419582
340;total;1;4.90009;4.90009;4.90009
328;initialize;1;3.9137;3.9137;3.9137
328;async;10;0.00375238;0.00199222;0.00419403
328;inner;10;0.0297616;0.0290517;0.0321775
328;wait;10;4.33067e-05;2.3418e-05;0.000133483
328;boundary;10;0.00780439;0.00609505;0.0080652
328;calc iter;10;0.0413631;0.0393628;0.0423711
328;calc total;1;0.419581;0.419581;0.419581
328;total;1;4.89767;4.89767;4.89767
341;initialize;1;3.90948;3.90948;3.90948
341;async;10;0.00276146;0.00120791;0.00372638
341;inner;10;0.0300401;0.0295618;0.0306522
341;wait;10;4.16078e-05;1.4612e-05;0.000104532
341;boundary;10;0.00787354;0.00761227;0.00857712
341;calc iter;10;0.040718;0.0399839;0.0413773
341;calc total;1;0.419583;0.419583;0.419583
341;total;1;4.8932;4.8932;4.8932
329;initialize;1;3.91301;3.91301;3.91301
329;async;10;0.00502196;0.00132752;0.00599804
329;inner;10;0.0280676;0.027402;0.0304102
329;wait;10;5.32766e-05;2.3928e-05;0.000232233
329;boundary;10;0.00791006;0.00767971;0.00808884
329;calc iter;10;0.0410541;0.0400613;0.0414873
329;calc total;1;0.419581;0.419581;0.419581
329;total;1;4.89699;4.89699;4.89699
342;initialize;1;3.91049;3.91049;3.91049
342;async;10;0.00300166;0.00162926;0.00406589
342;inner;10;0.0298166;0.0293824;0.0304009
342;wait;10;5.77657e-05;2.7291e-05;0.000189925
342;boundary;10;0.00780509;0.00752166;0.00829977
342;calc iter;10;0.0406824;0.0401532;0.0412959
342;calc total;1;0.419582;0.419582;0.419582
342;total;1;4.89419;4.89419;4.89419
330;initialize;1;3.91319;3.91319;3.91319
330;async;10;0.00286782;0.00166736;0.00376769
330;inner;10;0.0268432;0.0257732;0.0301874
330;wait;10;6.38204e-05;3.157e-05;0.000135577
330;boundary;10;0.0106335;0.00790574;0.0119861
330;calc iter;10;0.0404099;0.0389356;0.0414817
330;calc total;1;0.419583;0.419583;0.419583
330;total;1;4.89719;4.89719;4.89719
343;initialize;1;3.91132;3.91132;3.91132
343;async;10;0.00245038;0.00178772;0.00354492
343;inner;10;0.0307124;0.0304212;0.0314683
343;wait;10;4.12946e-05;2.255e-05;0.000121683
343;boundary;10;0.00755767;0.00746239;0.00773076
343;calc iter;10;0.040763;0.0401902;0.0415353
343;calc total;1;0.419582;0.419582;0.419582
343;total;1;4.89502;4.89502;4.89502
331;initialize;1;3.91308;3.91308;3.91308
331;async;10;0.00298443;0.00122229;0.00398587
331;inner;10;0.0283605;0.0275144;0.0311892
331;wait;10;5.80349e-05;4.0119e-05;0.000123867
331;boundary;10;0.00924602;0.00784722;0.0097775
331;calc iter;10;0.0406503;0.038626;0.0414194
331;calc total;1;0.419584;0.419584;0.419584
331;total;1;4.89704;4.89704;4.89704
344;initialize;1;3.91037;3.91037;3.91037
344;async;10;0.00326859;0.0021592;0.00458644
344;inner;10;0.0299788;0.0296423;0.0308474
344;wait;10;4.26016e-05;2.3618e-05;0.000115374
344;boundary;10;0.00756709;0.00736441;0.00771613
344;calc iter;10;0.0408585;0.040062;0.0416901
344;calc total;1;0.419581;0.419581;0.419581
344;total;1;4.89409;4.89409;4.89409
332;initialize;1;3.91481;3.91481;3.91481
332;async;10;0.00466681;0.0015045;0.00574737
332;inner;10;0.0280072;0.0272639;0.0305743
332;wait;10;6.14821e-05;3.0789e-05;0.000157641
332;boundary;10;0.00815857;0.00782751;0.00830941
332;calc iter;10;0.0408955;0.0389988;0.0414475
332;calc total;1;0.419582;0.419582;0.419582
332;total;1;4.89877;4.89877;4.89877
345;initialize;1;3.90953;3.90953;3.90953
345;async;10;0.00322178;0.00164413;0.00432457
345;inner;10;0.0300047;0.0295164;0.0308067
345;wait;10;5.68067e-05;2.5004e-05;0.000151305
345;boundary;10;0.00758242;0.0073941;0.00780154
345;calc iter;10;0.0408672;0.0398777;0.0416268
345;calc total;1;0.419582;0.419582;0.419582
345;total;1;4.89325;4.89325;4.89325
333;initialize;1;3.91305;3.91305;3.91305
333;async;10;0.00553845;0.00194977;0.00637032
333;inner;10;0.0278642;0.0271489;0.0306745
333;wait;10;4.74226e-05;2.5453e-05;0.000164063
333;boundary;10;0.00771851;0.00733203;0.00779289
333;calc iter;10;0.0411697;0.0403831;0.0419377
333;calc total;1;0.419582;0.419582;0.419582
333;total;1;4.89702;4.89702;4.89702
346;initialize;1;3.91034;3.91034;3.91034
346;async;10;0.00307172;0.00161651;0.00427251
346;inner;10;0.0300635;0.0297389;0.0307845
346;wait;10;4.60404e-05;2.3227e-05;0.000121388
346;boundary;10;0.00763534;0.00740538;0.00818356
346;calc iter;10;0.0408186;0.039833;0.0418274
346;calc total;1;0.419582;0.419582;0.419582
346;total;1;4.89407;4.89407;4.89407
334;initialize;1;3.913;3.913;3.913
334;async;10;0.0049972;0.00176843;0.0059964
334;inner;10;0.0279618;0.027212;0.0303418
334;wait;10;5.23509e-05;2.9364e-05;0.000164069
334;boundary;10;0.00794865;0.00779442;0.00804983
334;calc iter;10;0.0409619;0.039654;0.041536
334;calc total;1;0.419583;0.419583;0.419583
334;total;1;4.897;4.897;4.897
347;initialize;1;3.90824;3.90824;3.90824
347;async;10;0.00262432;0.00126018;0.00394793
347;inner;10;0.0305545;0.0301642;0.0312183
347;wait;10;4.14347e-05;2.1799e-05;0.000141678
347;boundary;10;0.0075746;0.00742108;0.00777664
347;calc iter;10;0.0407962;0.0397831;0.0422157
347;calc total;1;0.419582;0.419582;0.419582
347;total;1;4.89197;4.89197;4.89197
335;initialize;1;3.91308;3.91308;3.91308
335;async;10;0.00379393;0.00123353;0.00498489
335;inner;10;0.0269201;0.0261746;0.0296669
335;wait;10;8.36065e-05;4.8649e-05;0.000253641
335;boundary;10;0.00979295;0.00836623;0.0101627
335;calc iter;10;0.0405917;0.0389594;0.0415434
335;calc total;1;0.419585;0.419585;0.419585
335;total;1;4.89706;4.89706;4.89706
348;initialize;1;3.91194;3.91194;3.91194
348;async;10;0.0025025;0.00155858;0.00335709
348;inner;10;0.030037;0.0294337;0.0312317
348;wait;10;5.43408e-05;2.9233e-05;0.000108633
348;boundary;10;0.00808527;0.00753179;0.00854476
348;calc iter;10;0.0406806;0.0398984;0.0412415
348;calc total;1;0.419582;0.419582;0.419582
348;total;1;4.89565;4.89565;4.89565
349;initialize;1;3.90441;3.90441;3.90441
349;async;10;0.00310438;0.00213378;0.00441418
349;inner;10;0.0296708;0.0291428;0.0307673
349;wait;10;5.62686e-05;2.9108e-05;0.000153291
349;boundary;10;0.00794671;0.00756142;0.00845142
349;calc iter;10;0.0407792;0.0397028;0.0416604
349;calc total;1;0.419583;0.419583;0.419583
349;total;1;4.88813;4.88813;4.88813
350;initialize;1;3.90529;3.90529;3.90529
350;async;10;0.00327335;0.00212619;0.00495494
350;inner;10;0.029828;0.0292847;0.0311223
350;wait;10;4.6872e-05;2.5509e-05;0.000126622
350;boundary;10;0.00771877;0.00742491;0.00812455
350;calc iter;10;0.040868;0.0398394;0.0419571
350;calc total;1;0.419582;0.419582;0.419582
350;total;1;4.88901;4.88901;4.88901
351;initialize;1;3.90524;3.90524;3.90524
351;async;10;0.00365345;0.00194151;0.00507389
351;inner;10;0.0296376;0.029136;0.0307328
351;wait;10;5.0421e-05;2.3431e-05;0.000153486
351;boundary;10;0.00760125;0.0073264;0.0079639
351;calc iter;10;0.040944;0.0398167;0.0418779
351;calc total;1;0.419583;0.419583;0.419583
351;total;1;4.88895;4.88895;4.88895
352;initialize;1;3.90648;3.90648;3.90648
352;async;10;0.003451;0.00215221;0.00523151
352;inner;10;0.0296758;0.0292569;0.0306215
352;wait;10;5.03455e-05;2.5262e-05;0.000148494
352;boundary;10;0.00760633;0.00745291;0.00779791
352;calc iter;10;0.0407847;0.0398574;0.042264
352;calc total;1;0.419581;0.419581;0.419581
352;total;1;4.8902;4.8902;4.8902
361;initialize;1;3.8936;3.8936;3.8936
361;async;10;0.00315334;0.00134113;0.00435328
361;inner;10;0.0297304;0.0293328;0.0310006
361;wait;10;5.11214e-05;3.2092e-05;0.00014295
361;boundary;10;0.00796511;0.00761875;0.00836992
361;calc iter;10;0.0409013;0.0390622;0.0417896
361;calc total;1;0.419583;0.419583;0.419583
361;total;1;4.87799;4.87799;4.87799
362;initialize;1;3.89363;3.89363;3.89363
362;async;10;0.00360147;0.00196545;0.005015
362;inner;10;0.0297468;0.0293224;0.0310345
362;wait;10;4.55474e-05;2.4029e-05;0.000127913
362;boundary;10;0.00765079;0.00744136;0.00778453
362;calc iter;10;0.0410459;0.0397095;0.0420154
362;calc total;1;0.419583;0.419583;0.419583
362;total;1;4.87802;4.87802;4.87802
363;initialize;1;3.8936;3.8936;3.8936
363;async;10;0.00392482;0.0020114;0.00526691
363;inner;10;0.0295855;0.0290754;0.031065
363;wait;10;5.65703e-05;2.0076e-05;0.000250122
363;boundary;10;0.007571;0.00731542;0.00781837
363;calc iter;10;0.0411393;0.0404046;0.0419957
363;calc total;1;0.419584;0.419584;0.419584
363;total;1;4.87797;4.87797;4.87797
364;initialize;1;3.89365;3.89365;3.89365
364;async;10;0.00379285;0.00215185;0.00482885
364;inner;10;0.0295152;0.0291952;0.0307498
364;wait;10;4.46185e-05;2.2028e-05;0.000162331
364;boundary;10;0.00763352;0.00747641;0.00782357
364;calc iter;10;0.0409875;0.0399318;0.041663
364;calc total;1;0.419583;0.419583;0.419583
364;total;1;4.87801;4.87801;4.87801
365;initialize;1;3.89364;3.89364;3.89364
365;async;10;0.00301006;0.00129291;0.00431478
365;inner;10;0.0298162;0.0293219;0.0309927
365;wait;10;6.12771e-05;2.114e-05;0.000244932
365;boundary;10;0.00796045;0.00750481;0.00835373
365;calc iter;10;0.0408491;0.0399073;0.0415195
365;calc total;1;0.419585;0.419585;0.419585
365;total;1;4.87801;4.87801;4.87801
366;initialize;1;3.89371;3.89371;3.89371
366;async;10;0.00280247;0.00126813;0.00414752
366;inner;10;0.0296013;0.0284915;0.0316556
366;wait;10;5.89912e-05;4.0776e-05;0.000149482
366;boundary;10;0.00839376;0.00757646;0.0093422
366;calc iter;10;0.0408576;0.038841;0.0418395
366;calc total;1;0.419585;0.419585;0.419585
366;total;1;4.8781;4.8781;4.8781
367;initialize;1;3.89357;3.89357;3.89357
367;async;10;0.00348148;0.00208302;0.00490178
367;inner;10;0.0295455;0.0291558;0.0307128
367;wait;10;5.65903e-05;2.7404e-05;0.000150387
367;boundary;10;0.00788391;0.00763623;0.00851932
367;calc iter;10;0.0409684;0.0398454;0.0419361
367;calc total;1;0.419585;0.419585;0.419585
367;total;1;4.87797;4.87797;4.87797
368;initialize;1;3.89364;3.89364;3.89364
368;async;10;0.00363204;0.00156032;0.00509479
368;inner;10;0.0298388;0.0293669;0.0312949
368;wait;10;4.0475e-05;2.243e-05;0.000106749
368;boundary;10;0.00760992;0.00733321;0.00782526
368;calc iter;10;0.0411225;0.0393036;0.0423389
368;calc total;1;0.419583;0.419583;0.419583
368;total;1;4.87805;4.87805;4.87805
369;initialize;1;3.89367;3.89367;3.89367
369;async;10;0.0041493;0.00203638;0.00515968
369;inner;10;0.0294748;0.0289242;0.031124
369;wait;10;3.71712e-05;2.1195e-05;0.000102311
369;boundary;10;0.00754179;0.00719075;0.00786039
369;calc iter;10;0.0412043;0.0403051;0.0417046
369;calc total;1;0.419583;0.419583;0.419583
369;total;1;4.87804;4.87804;4.87804
370;initialize;1;3.89357;3.89357;3.89357
370;async;10;0.00368503;0.00194917;0.0047421
370;inner;10;0.029752;0.0293238;0.0310633
370;wait;10;4.03149e-05;2.1832e-05;0.000117256
370;boundary;10;0.00759024;0.00739873;0.00779843
370;calc iter;10;0.0410689;0.0401089;0.0417149
370;calc total;1;0.419583;0.419583;0.419583
370;total;1;4.87797;4.87797;4.87797
371;initialize;1;3.89357;3.89357;3.89357
371;async;10;0.00309793;0.0013006;0.0042536
371;inner;10;0.0299185;0.0296365;0.0310715
371;wait;10;5.20747e-05;2.9514e-05;0.000146755
371;boundary;10;0.0078777;0.00776635;0.00805629
371;calc iter;10;0.0409475;0.0399537;0.0417886
371;calc total;1;0.419584;0.419584;0.419584
371;total;1;4.87798;4.87798;4.87798
372;initialize;1;3.8936;3.8936;3.8936
372;async;10;0.00443144;0.00177522;0.00638391
372;inner;10;0.0274547;0.0265951;0.0295785
372;wait;10;5.37832e-05;2.8843e-05;0.000123067
372;boundary;10;0.00830964;0.00759705;0.00895792
372;calc iter;10;0.0402506;0.0384461;0.0416479
372;calc total;1;0.419584;0.419584;0.419584
372;total;1;4.87798;4.87798;4.87798
373;initialize;1;3.89358;3.89358;3.89358
373;async;10;0.00464405;0.00167519;0.00641851
373;inner;10;0.027926;0.0271517;0.0300255
373;wait;10;5.24804e-05;2.964e-05;0.00019108
373;boundary;10;0.0077751;0.00760282;0.00786984
373;calc iter;10;0.0403989;0.0379494;0.0414515
373;calc total;1;0.419584;0.419584;0.419584
373;total;1;4.87797;4.87797;4.87797
374;initialize;1;3.89359;3.89359;3.89359
374;async;10;0.00582033;0.00203855;0.00740665
374;inner;10;0.0273977;0.0265363;0.0297132
374;wait;10;4.66977e-05;2.5364e-05;0.00014246
374;boundary;10;0.0073991;0.00670532;0.00780419
374;calc iter;10;0.0406652;0.0394692;0.041454
374;calc total;1;0.419584;0.419584;0.419584
374;total;1;4.87797;4.87797;4.87797
375;initialize;1;3.8936;3.8936;3.8936
375;async;10;0.00612855;0.00232282;0.00748344
375;inner;10;0.0271043;0.0261132;0.0301564
375;wait;10;3.8578e-05;2.2339e-05;0.000111495
375;boundary;10;0.00760122;0.00547491;0.00814938
375;calc iter;10;0.0408742;0.0391285;0.0419249
375;calc total;1;0.419585;0.419585;0.419585
375;total;1;4.87798;4.87798;4.87798
376;initialize;1;3.89363;3.89363;3.89363
376;async;10;0.00612916;0.00198398;0.00773157
376;inner;10;0.0272703;0.0263864;0.0296834
376;wait;10;4.36439e-05;2.3097e-05;0.000139233
376;boundary;10;0.00725289;0.00613183;0.00772543
376;calc iter;10;0.0406975;0.0395349;0.0414097
376;calc total;1;0.419583;0.419583;0.419583
376;total;1;4.87799;4.87799;4.87799
377;initialize;1;3.89374;3.89374;3.89374
377;async;10;0.00484374;0.00120763;0.00659906
377;inner;10;0.027842;0.027033;0.0298988
377;wait;10;5.00839e-05;2.563e-05;0.000150264
377;boundary;10;0.00768046;0.00754311;0.00780468
377;calc iter;10;0.0404175;0.0387574;0.0414099
377;calc total;1;0.419584;0.419584;0.419584
377;total;1;4.87811;4.87811;4.87811
378;initialize;1;3.89372;3.89372;3.89372
378;async;10;0.00335161;0.00137184;0.00482695
378;inner;10;0.026894;0.0256456;0.029652
378;wait;10;6.90071e-05;4.5985e-05;0.000171499
378;boundary;10;0.00962928;0.00761628;0.0108991
378;calc iter;10;0.0399453;0.038459;0.0414404
378;calc total;1;0.419585;0.419585;0.419585
378;total;1;4.87811;4.87811;4.87811
277;initialize;1;3.90381;3.90381;3.90381
277;async;10;0.00425689;0.00247617;0.00560267
277;inner;10;0.0288624;0.0281326;0.0311321
277;wait;10;5.03219e-05;2.6538e-05;0.000144612
277;boundary;10;0.00788463;0.00764715;0.00807971
277;calc iter;10;0.0410555;0.0400126;0.0418354
277;calc total;1;0.419584;0.419584;0.419584
277;total;1;4.88766;4.88766;4.88766
278;initialize;1;3.89528;3.89528;3.89528
278;async;10;0.00429638;0.00251709;0.00523248
278;inner;10;0.028947;0.0282518;0.0314359
278;wait;10;4.52081e-05;2.3111e-05;0.00013658
278;boundary;10;0.00795679;0.00661325;0.00822671
278;calc iter;10;0.0412468;0.0398344;0.0422677
278;calc total;1;0.419584;0.419584;0.419584
278;total;1;4.87912;4.87912;4.87912
279;initialize;1;3.89527;3.89527;3.89527
279;async;10;0.00472851;0.00268462;0.0052002
279;inner;10;0.0282042;0.0273436;0.0310587
279;wait;10;4.34956e-05;2.2481e-05;0.000136178
279;boundary;10;0.00834697;0.00592635;0.00882909
279;calc iter;10;0.0413252;0.0384344;0.0427813
279;calc total;1;0.419584;0.419584;0.419584
279;total;1;4.87912;4.87912;4.87912
280;initialize;1;3.908;3.908;3.908
280;async;10;0.00473965;0.00202713;0.005621
280;inner;10;0.0285573;0.0278089;0.0307446
280;wait;10;5.19288e-05;2.62e-05;0.000197527
280;boundary;10;0.00781571;0.007221;0.00805758
280;calc iter;10;0.0411659;0.0406226;0.0417505
280;calc total;1;0.419584;0.419584;0.419584
280;total;1;4.89185;4.89185;4.89185
281;initialize;1;3.90398;3.90398;3.90398
281;async;10;0.00347966;0.00117635;0.004529
281;inner;10;0.0289875;0.0282976;0.0311286
281;wait;10;5.72578e-05;3.0303e-05;0.000172176
281;boundary;10;0.00832962;0.00811679;0.00845823
281;calc iter;10;0.0408552;0.0396738;0.0413774
281;calc total;1;0.419587;0.419587;0.419587
281;total;1;4.88781;4.88781;4.88781
282;initialize;1;3.9023;3.9023;3.9023
282;async;10;0.00246344;0.00144702;0.00393211
282;inner;10;0.0282036;0.0271921;0.0308977
282;wait;10;6.96905e-05;3.9769e-05;0.000221571
282;boundary;10;0.00982328;0.00791832;0.0109445
282;calc iter;10;0.0405615;0.0395582;0.0418133
282;calc total;1;0.419587;0.419587;0.419587
282;total;1;4.88613;4.88613;4.88613
283;initialize;1;3.90568;3.90568;3.90568
283;async;10;0.00320973;0.00182034;0.0044909
283;inner;10;0.0286549;0.0279218;0.0308025
283;wait;10;6.70638e-05;4.1925e-05;0.000160089
283;boundary;10;0.00874487;0.00782184;0.00926767
283;calc iter;10;0.0406784;0.0394569;0.0415866
283;calc total;1;0.419588;0.419588;0.419588
283;total;1;4.88952;4.88952;4.88952
284;initialize;1;3.90232;3.90232;3.90232
284;async;10;0.00351914;0.00175881;0.00470076
284;inner;10;0.0295363;0.028795;0.0315478
284;wait;10;5.21224e-05;2.5722e-05;0.00012968
284;boundary;10;0.00784625;0.00770942;0.00792317
284;calc iter;10;0.0409552;0.0400718;0.0415962
284;calc total;1;0.419585;0.419585;0.419585
284;total;1;4.88615;4.88615;4.88615
285;initialize;1;3.89527;3.89527;3.89527
285;async;10;0.00444991;0.00180062;0.0055374
285;inner;10;0.0288739;0.0281162;0.0309719
285;wait;10;4.39468e-05;2.3177e-05;0.000134358
285;boundary;10;0.00769075;0.0073759;0.0078684
285;calc iter;10;0.04106;0.0399249;0.0418378
285;calc total;1;0.419586;0.419586;0.419586
285;total;1;4.87911;4.87911;4.87911
286;initialize;1;3.90011;3.90011;3.90011
286;async;10;0.00312056;0.00136249;0.00422883
286;inner;10;0.0294167;0.0287766;0.0314482
286;wait;10;5.86421e-05;3.4484e-05;0.000139995
286;boundary;10;0.00823081;0.00774401;0.00846118
286;calc iter;10;0.0408279;0.0394265;0.0414165
286;calc total;1;0.419587;0.419587;0.419587
286;total;1;4.88394;4.88394;4.88394
287;initialize;1;3.90388;3.90388;3.90388
287;async;10;0.00263462;0.00126795;0.00358488
287;inner;10;0.0278159;0.0268162;0.0302688
287;wait;10;8.38442e-05;3.5364e-05;0.000264827
287;boundary;10;0.0100022;0.00838297;0.0108643
287;calc iter;10;0.0405379;0.0394294;0.0414433
287;calc total;1;0.419589;0.419589;0.419589
287;total;1;4.88772;4.88772;4.88772
233;initialize;1;3.90769;3.90769;3.90769
233;async;10;0.00298929;0.001342;0.00467692
233;inner;10;0.0293645;0.0285436;0.0310045
233;wait;10;5.86432e-05;2.334e-05;0.000220418
233;boundary;10;0.00819762;0.00790861;0.00846102
233;calc iter;10;0.0406112;0.0396291;0.0416452
233;calc total;1;0.419599;0.419599;0.419599
233;total;1;4.89027;4.89027;4.89027
234;initialize;1;3.91182;3.91182;3.91182
234;async;10;0.00229194;0.0014224;0.00384941
234;inner;10;0.0285577;0.0272618;0.0309128
234;wait;10;7.3224e-05;4.2092e-05;0.000201436
234;boundary;10;0.00936529;0.00789976;0.0108774
234;calc iter;10;0.0402895;0.0397032;0.0414342
234;calc total;1;0.419599;0.419599;0.419599
234;total;1;4.8944;4.8944;4.8944
235;initialize;1;3.9198;3.9198;3.9198
235;async;10;0.00295382;0.00172995;0.00467151
235;inner;10;0.0290538;0.0280658;0.0308908
235;wait;10;6.46324e-05;2.7978e-05;0.000161743
235;boundary;10;0.00842367;0.00776588;0.00906883
235;calc iter;10;0.040497;0.0395335;0.041599
235;calc total;1;0.419601;0.419601;0.419601
235;total;1;4.90237;4.90237;4.90237
236;initialize;1;3.91179;3.91179;3.91179
236;async;10;0.00349405;0.00187433;0.00524719
236;inner;10;0.02926;0.0283873;0.0312537
236;wait;10;5.0935e-05;2.8788e-05;0.000145843
236;boundary;10;0.00786099;0.00773565;0.00799598
236;calc iter;10;0.0406672;0.0399931;0.0417934
236;calc total;1;0.419598;0.419598;0.419598
236;total;1;4.89435;4.89435;4.89435
237;initialize;1;3.90766;3.90766;3.90766
237;async;10;0.0039826;0.00168828;0.00558511
237;inner;10;0.0291301;0.0282046;0.0313293
237;wait;10;4.47081e-05;2.3281e-05;0.000114627
237;boundary;10;0.00765692;0.00732969;0.00786048
237;calc iter;10;0.0408156;0.039522;0.0418205
237;calc total;1;0.419598;0.419598;0.419598
237;total;1;4.89025;4.89025;4.89025
238;initialize;1;3.91892;3.91892;3.91892
238;async;10;0.0030472;0.00136149;0.00468652
238;inner;10;0.0291093;0.0282626;0.0310925
238;wait;10;5.63712e-05;3.6682e-05;0.00011899
238;boundary;10;0.00832296;0.00775294;0.00884397
238;calc iter;10;0.0405373;0.0392512;0.0416278
238;calc total;1;0.419599;0.419599;0.419599
238;total;1;4.90149;4.90149;4.90149
239;initialize;1;3.90757;3.90757;3.90757
239;async;10;0.00238086;0.00124231;0.00370823
239;inner;10;0.0279485;0.0267685;0.0302755
239;wait;10;8.11761e-05;4.2651e-05;0.000248929
239;boundary;10;0.00989778;0.00828299;0.0109383
239;calc iter;10;0.0403099;0.0392605;0.0413749
239;calc total;1;0.419602;0.419602;0.419602
239;total;1;4.89017;4.89017;4.89017
353;initialize;1;3.90544;3.90544;3.90544
353;async;10;0.00290321;0.00127347;0.00429113
353;inner;10;0.029792;0.0291823;0.0307672
353;wait;10;6.53883e-05;2.9342e-05;0.000177493
353;boundary;10;0.00791605;0.00760574;0.0084191
353;calc iter;10;0.040678;0.0400457;0.0414706
353;calc total;1;0.419583;0.419583;0.419583
353;total;1;4.88915;4.88915;4.88915
354;initialize;1;3.90649;3.90649;3.90649
354;async;10;0.00286518;0.00153974;0.00405499
354;inner;10;0.0295967;0.0290143;0.030767
354;wait;10;6.28095e-05;3.745e-05;0.000137924
354;boundary;10;0.00818999;0.00760262;0.00881955
354;calc iter;10;0.040716;0.0399954;0.041549
354;calc total;1;0.419581;0.419581;0.419581
354;total;1;4.89021;4.89021;4.89021
355;initialize;1;3.9053;3.9053;3.9053
355;async;10;0.00335464;0.00190442;0.00499859
355;inner;10;0.029565;0.0289113;0.0304885
355;wait;10;5.45373e-05;2.7249e-05;0.000164501
355;boundary;10;0.00782927;0.00752302;0.00835075
355;calc iter;10;0.0408046;0.0398604;0.0419131
355;calc total;1;0.419582;0.419582;0.419582
355;total;1;4.88901;4.88901;4.88901
356;initialize;1;3.90641;3.90641;3.90641
356;async;10;0.00315537;0.00123894;0.00437011
356;inner;10;0.0302031;0.0297147;0.0312727
356;wait;10;4.02659e-05;2.2574e-05;0.0001263
356;boundary;10;0.00755442;0.0073056;0.0078369
356;calc iter;10;0.0409543;0.0393349;0.0418414
356;calc total;1;0.419581;0.419581;0.419581
356;total;1;4.89013;4.89013;4.89013
357;initialize;1;3.90327;3.90327;3.90327
357;async;10;0.00383469;0.00194362;0.00491583
357;inner;10;0.0296443;0.0290691;0.0308693
357;wait;10;4.34229e-05;2.5488e-05;0.000125168
357;boundary;10;0.00749453;0.00719763;0.00775432
357;calc iter;10;0.0410184;0.0400147;0.0419744
357;calc total;1;0.419582;0.419582;0.419582
357;total;1;4.88698;4.88698;4.88698
358;initialize;1;3.91196;3.91196;3.91196
358;async;10;0.00323762;0.00216807;0.00395435
358;inner;10;0.0300203;0.0294388;0.0310842
358;wait;10;4.05285e-05;2.1983e-05;0.000126496
358;boundary;10;0.00757802;0.00742941;0.00784254
358;calc iter;10;0.0408779;0.0403807;0.0415972
358;calc total;1;0.419582;0.419582;0.419582
358;total;1;4.89566;4.89566;4.89566
359;initialize;1;3.90523;3.90523;3.90523
359;async;10;0.00316425;0.00129009;0.00472475
359;inner;10;0.0299363;0.0295574;0.030726
359;wait;10;5.36861e-05;2.4253e-05;0.00020286
359;boundary;10;0.0076211;0.00746127;0.00799414
359;calc iter;10;0.0407766;0.0402159;0.0419462
359;calc total;1;0.419582;0.419582;0.419582
359;total;1;4.88892;4.88892;4.88892
379;initialize;1;3.89367;3.89367;3.89367
379;async;10;0.00412353;0.00169557;0.00580163
379;inner;10;0.0272164;0.0262304;0.029621
379;wait;10;6.37276e-05;3.6076e-05;0.000147887
379;boundary;10;0.00868157;0.00744163;0.00935425
379;calc iter;10;0.0400864;0.0383681;0.0415288
379;calc total;1;0.419587;0.419587;0.419587
379;total;1;4.87805;4.87805;4.87805
380;initialize;1;3.89362;3.89362;3.89362
380;async;10;0.00439577;0.00143148;0.00614675
380;inner;10;0.0279972;0.0272304;0.0302236
[truncated: 361,524 more chars]
