# Supplementary material for: A Halo abstraction for distributed n-dimensional structured grids within the C++ PGAS library DASH
Source: PeerJ Comput Sci. 2023 Feb 3;9:e1203. doi: 10.7717/peerj-cs.1203 (PMC10280232; doi:10.7717/peerj-cs.1203)
Supplement: Supplemental Information 4 [file peerj-cs-09-1203-s004.gz › raw_dash_scafes/res_3d_sc/strong/dash_heat3d_n1_c1_1300_28659146.out]

DASH
InitEnergy=125.00000
EndEnergy=96.41982
DiffEnergy=-28.58018
Matrixspec: 1300 x 1300 x 1300
Iterations: 10
# unit_id;function_name;num_calls;avg_runtime;min_runtime;max_runtime
0;initialize;1;1.81940;1.81940;1.81940
0;async;10;0.00000;0.00000;0.00001
0;inner;10;8.95234;8.94058;8.95998
0;wait;10;0.00000;0.00000;0.00000
0;boundary;10;0.60949;0.60259;0.61624
0;calc iter;10;9.56184;9.54345;9.57612
0;calc total;1;95.61841;95.61841;95.61841
0;total;1;275.90026;275.90026;275.90026
DASH
InitEnergy=125.00000
EndEnergy=96.41982
DiffEnergy=-28.58018
Matrixspec: 1300 x 1300 x 1300
Iterations: 10
# unit_id;function_name;num_calls;avg_runtime;min_runtime;max_runtime
0;initialize;1;1.54169;1.54169;1.54169
0;async;10;0.00000;0.00000;0.00001
0;inner;10;8.95442;8.94621;8.96060
0;wait;10;0.00000;0.00000;0.00000
0;boundary;10;0.60586;0.59856;0.61311
0;calc iter;10;9.56028;9.54488;9.57367
0;calc total;1;95.60284;95.60284;95.60284
0;total;1;274.66435;274.66435;274.66435
DASH
InitEnergy=125.00000
EndEnergy=96.41982
DiffEnergy=-28.58018
Matrixspec: 1300 x 1300 x 1300
Iterations: 10
# unit_id;function_name;num_calls;avg_runtime;min_runtime;max_runtime
0;initialize;1;1.59740;1.59740;1.59740
0;async;10;0.00000;0.00000;0.00001
0;inner;10;8.90586;8.89260;8.91503
0;wait;10;0.00000;0.00000;0.00000
0;boundary;10;0.60926;0.60256;0.61597
0;calc iter;10;9.51513;9.50840;9.52040
0;calc total;1;95.15128;95.15128;95.15128
0;total;1;274.69310;274.69310;274.69310
