# Supplementary material for: A Halo abstraction for distributed n-dimensional structured grids within the C++ PGAS library DASH
Source: PeerJ Comput Sci. 2023 Feb 3;9:e1203. doi: 10.7717/peerj-cs.1203 (PMC10280232; doi:10.7717/peerj-cs.1203)
Supplement: Supplemental Information 4 [file peerj-cs-09-1203-s004.gz › raw_dash_scafes/res_3d_sc/strong/dash_heat3d_n1_c16_1300_28659151.out]

DASH
InitEnergy=2000.00000
EndEnergy=1800.30575
DiffEnergy=-199.69425
Matrixspec: 1300 x 1300 x 1300
Iterations: 10
# unit_id;function_name;num_calls;avg_runtime;min_runtime;max_runtime
0;initialize;1;3.60540;3.60540;3.60540
0;async;10;0.01362;0.00935;0.01603
0;inner;10;1.13569;1.10858;1.17361
0;wait;10;0.00003;0.00002;0.00007
0;boundary;10;0.07211;0.06955;0.07681
0;calc iter;10;1.22145;1.19213;1.26300
0;calc total;1;12.21709;12.21709;12.21709
0;total;1;27.28119;27.28119;27.28119
1;initialize;1;3.60538;3.60538;3.60538
1;async;10;0.0172703;0.0104487;0.0196499
1;inner;10;1.13183;1.1039;1.17054
1;wait;10;3.24262e-05;2.0241e-05;6.2627e-05
1;boundary;10;0.0721765;0.0697912;0.0769073
1;calc iter;10;1.22131;1.1927;1.26396
1;calc total;1;12.2171;12.2171;12.2171
1;total;1;27.2812;27.2812;27.2812
2;initialize;1;3.60538;3.60538;3.60538
2;async;10;0.0127024;0.0103863;0.0148836
2;inner;10;1.13627;1.10862;1.17434
2;wait;10;2.90247e-05;1.6704e-05;5.4485e-05
2;boundary;10;0.0726109;0.0704657;0.0771279
2;calc iter;10;1.22161;1.19325;1.26156
2;calc total;1;12.2171;12.2171;12.2171
2;total;1;27.2812;27.2812;27.2812
3;initialize;1;3.6053;3.6053;3.6053
3;async;10;0.0125172;0.0105297;0.0135118
3;inner;10;1.13604;1.10746;1.17473
3;wait;10;2.53404e-05;1.5738e-05;4.7403e-05
3;boundary;10;0.0731238;0.0707401;0.0777196
3;calc iter;10;1.22171;1.19148;1.26347
3;calc total;1;12.2171;12.2171;12.2171
3;total;1;27.2811;27.2811;27.2811
4;initialize;1;3.60538;3.60538;3.60538
4;async;10;0.0236523;0.0109966;0.028972
4;inner;10;1.12349;1.09867;1.16068
4;wait;10;3.84753e-05;2.768e-05;5.4841e-05
4;boundary;10;0.0717205;0.0691345;0.075642
4;calc iter;10;1.2189;1.19622;1.25814
4;calc total;1;12.2171;12.2171;12.2171
4;total;1;27.2812;27.2812;27.2812
5;initialize;1;3.60541;3.60541;3.60541
5;async;10;0.0175293;0.00994518;0.0202265
5;inner;10;1.1328;1.10587;1.16865
5;wait;10;3.69037e-05;2.9025e-05;5.4265e-05
5;boundary;10;0.0705387;0.0680595;0.0745008
5;calc iter;10;1.2209;1.1922;1.263
5;calc total;1;12.2171;12.2171;12.2171
5;total;1;27.2812;27.2812;27.2812
6;initialize;1;3.6054;3.6054;3.6054
6;async;10;0.0224579;0.0106594;0.0248435
6;inner;10;1.12679;1.10001;1.16537
6;wait;10;4.17676e-05;2.9717e-05;7.7396e-05
6;boundary;10;0.0709745;0.0685471;0.074534
6;calc iter;10;1.22027;1.19277;1.26479
6;calc total;1;12.2171;12.2171;12.2171
6;total;1;27.2812;27.2812;27.2812
7;initialize;1;3.6054;3.6054;3.6054
7;async;10;0.0113355;0.0107012;0.011804
7;inner;10;1.13828;1.11176;1.17395
7;wait;10;3.10283e-05;2.3504e-05;5.919e-05
7;boundary;10;0.0718969;0.0694406;0.07612
7;calc iter;10;1.22154;1.19259;1.26149
7;calc total;1;12.2171;12.2171;12.2171
7;total;1;27.2812;27.2812;27.2812
8;initialize;1;3.60536;3.60536;3.60536
8;async;10;0.0243775;0.00853517;0.060909
8;inner;10;1.11348;1.08682;1.17346
8;wait;10;4.62297e-05;3.4414e-05;5.5822e-05
8;boundary;10;0.0752849;0.0689333;0.0808289
8;calc iter;10;1.21319;1.18304;1.26059
8;calc total;1;12.2171;12.2171;12.2171
8;total;1;27.2811;27.2811;27.2811
9;initialize;1;3.60534;3.60534;3.60534
9;async;10;0.0268244;0.0107779;0.0459394
9;inner;10;1.11621;1.09362;1.16008
9;wait;10;4.17111e-05;3.2411e-05;7.5467e-05
9;boundary;10;0.0728285;0.0686798;0.0761466
9;calc iter;10;1.21591;1.19218;1.25629
9;calc total;1;12.2171;12.2171;12.2171
9;total;1;27.2811;27.2811;27.2811
10;initialize;1;3.60541;3.60541;3.60541
10;async;10;0.0324133;0.0109486;0.0564706
10;inner;10;1.10811;1.08885;1.15579
10;wait;10;4.78966e-05;3.5399e-05;7.826e-05
10;boundary;10;0.0743445;0.0698739;0.0771
10;calc iter;10;1.21492;1.19958;1.24535
10;calc total;1;12.2171;12.2171;12.2171
10;total;1;27.2812;27.2812;27.2812
11;initialize;1;3.60537;3.60537;3.60537
11;async;10;0.0192626;0.0109119;0.0233846
11;inner;10;1.12775;1.10161;1.16691
11;wait;10;3.82813e-05;2.9342e-05;5.3415e-05
11;boundary;10;0.0722613;0.0695595;0.0759503
11;calc iter;10;1.21932;1.19398;1.2548
11;calc total;1;12.2171;12.2171;12.2171
11;total;1;27.2812;27.2812;27.2812
12;initialize;1;3.60534;3.60534;3.60534
12;async;10;0.536047;0.00807406;0.641012
12;inner;10;0.555455;0.554618;0.55599
12;wait;10;3.17709e-05;2.0635e-05;6.4887e-05
12;boundary;10;0.0638644;0.0631264;0.0652298
12;calc iter;10;1.1554;0.626364;1.2603
12;calc total;1;12.2171;12.2171;12.2171
12;total;1;27.2811;27.2811;27.2811
13;initialize;1;3.60536;3.60536;3.60536
13;async;10;0.5369;0.00790653;0.635306
13;inner;10;0.556333;0.555615;0.55704
13;wait;10;3.15889e-05;1.8268e-05;5.3221e-05
13;boundary;10;0.0637273;0.0632799;0.0641236
13;calc iter;10;1.15699;0.62727;1.25595
13;calc total;1;12.2171;12.2171;12.2171
13;total;1;27.2811;27.2811;27.2811
14;initialize;1;3.60535;3.60535;3.60535
14;async;10;0.531777;0.00822823;0.619947
14;inner;10;0.560428;0.559459;0.561218
14;wait;10;3.5395e-05;1.8528e-05;7.5447e-05
14;boundary;10;0.0642941;0.0635428;0.0658954
14;calc iter;10;1.15654;0.632172;1.24508
14;calc total;1;12.2171;12.2171;12.2171
14;total;1;27.2811;27.2811;27.2811
15;initialize;1;3.60534;3.60534;3.60534
15;async;10;0.526622;0.00828298;0.619955
15;inner;10;0.5694;0.567648;0.570402
15;wait;10;2.77047e-05;1.4936e-05;6.0128e-05
15;boundary;10;0.063536;0.0623672;0.0640095
15;calc iter;10;1.15959;0.641795;1.25396
15;calc total;1;12.2171;12.2171;12.2171
15;total;1;27.2811;27.2811;27.2811
DASH
InitEnergy=2000.00000
EndEnergy=1800.30575
DiffEnergy=-199.69425
Matrixspec: 1300 x 1300 x 1300
Iterations: 10
# unit_id;function_name;num_calls;avg_runtime;min_runtime;max_runtime
0;initialize;1;3.13694;3.13694;3.13694
0;async;10;0.01307;0.00938;0.01510
0;inner;10;1.15256;1.12687;1.17808
0;wait;10;0.00003;0.00002;0.00006
0;boundary;10;0.07188;0.06893;0.07502
0;calc iter;10;1.23754;1.20730;1.26769
0;calc total;1;12.38091;12.38091;12.38091
0;total;1;26.87561;26.87561;26.87561
1;initialize;1;3.13691;3.13691;3.13691
1;async;10;0.0131851;0.0101047;0.0142771
1;inner;10;1.15242;1.12717;1.17757
1;wait;10;2.80414e-05;1.9493e-05;4.7207e-05
1;boundary;10;0.0721684;0.0690674;0.0753207
1;calc iter;10;1.23781;1.20894;1.26634
1;calc total;1;12.3809;12.3809;12.3809
1;total;1;26.8756;26.8756;26.8756
2;initialize;1;3.13696;3.13696;3.13696
2;async;10;0.012084;0.0103309;0.0141066
2;inner;10;1.15331;1.12815;1.17847
2;wait;10;2.78531e-05;1.9621e-05;5.1219e-05
2;boundary;10;0.0723313;0.0692014;0.0753991
2;calc iter;10;1.23776;1.20922;1.26489
2;calc total;1;12.3809;12.3809;12.3809
2;total;1;26.8756;26.8756;26.8756
3;initialize;1;3.13696;3.13696;3.13696
3;async;10;0.0101631;0.00965303;0.010952
3;inner;10;1.15462;1.12903;1.1798
3;wait;10;2.62524e-05;1.5864e-05;5.8e-05
3;boundary;10;0.0732793;0.0705487;0.0761655
3;calc iter;10;1.23809;1.20943;1.26603
3;calc total;1;12.3809;12.3809;12.3809
3;total;1;26.8756;26.8756;26.8756
4;initialize;1;3.13694;3.13694;3.13694
4;async;10;0.015045;0.0109595;0.0179765
4;inner;10;1.15085;1.12534;1.17647
4;wait;10;3.95407e-05;3.0855e-05;5.2803e-05
4;boundary;10;0.0717674;0.0688812;0.0748663
4;calc iter;10;1.2377;1.20894;1.26635
4;calc total;1;12.3809;12.3809;12.3809
4;total;1;26.8756;26.8756;26.8756
5;initialize;1;3.1369;3.1369;3.1369
5;async;10;0.0247631;0.00974287;0.0412477
5;inner;10;1.13731;1.11315;1.16556
5;wait;10;4.19584e-05;3.1083e-05;5.8289e-05
5;boundary;10;0.0727414;0.0687706;0.0764209
5;calc iter;10;1.23486;1.2018;1.26513
5;calc total;1;12.3809;12.3809;12.3809
5;total;1;26.8756;26.8756;26.8756
6;initialize;1;3.13696;3.13696;3.13696
6;async;10;0.0218421;0.010678;0.024978
6;inner;10;1.14337;1.12052;1.16734
6;wait;10;3.79531e-05;2.6928e-05;7.528e-05
6;boundary;10;0.0715589;0.0681318;0.0750265
6;calc iter;10;1.23681;1.20205;1.26604
6;calc total;1;12.3809;12.3809;12.3809
6;total;1;26.8756;26.8756;26.8756
7;initialize;1;3.13688;3.13688;3.13688
7;async;10;0.025497;0.0107683;0.0357461
7;inner;10;1.13767;1.11683;1.15991
7;wait;10;4.41222e-05;3.2662e-05;7.458e-05
7;boundary;10;0.0726378;0.0689026;0.0761643
7;calc iter;10;1.23585;1.20668;1.25849
7;calc total;1;12.3809;12.3809;12.3809
7;total;1;26.8756;26.8756;26.8756
8;initialize;1;3.13693;3.13693;3.13693
8;async;10;0.0120569;0.0101749;0.0175971
8;inner;10;1.15311;1.12812;1.17821
8;wait;10;3.57859e-05;2.5098e-05;7.8214e-05
8;boundary;10;0.0727707;0.0693588;0.0759108
8;calc iter;10;1.23798;1.20964;1.27142
8;calc total;1;12.3809;12.3809;12.3809
8;total;1;26.8756;26.8756;26.8756
9;initialize;1;3.13691;3.13691;3.13691
9;async;10;0.0213429;0.0105046;0.0299533
9;inner;10;1.14297;1.12162;1.16553
9;wait;10;4.03426e-05;3.2719e-05;7.7966e-05
9;boundary;10;0.0724374;0.0687934;0.0762656
9;calc iter;10;1.2368;1.20373;1.26086
9;calc total;1;12.3809;12.3809;12.3809
9;total;1;26.8756;26.8756;26.8756
10;initialize;1;3.137;3.137;3.137
10;async;10;0.0105813;0.0100355;0.0115253
10;inner;10;1.15445;1.129;1.17899
10;wait;10;2.87305e-05;2.1339e-05;5.7419e-05
10;boundary;10;0.0730226;0.0703887;0.0760359
10;calc iter;10;1.23809;1.20979;1.26601
10;calc total;1;12.3809;12.3809;12.3809
10;total;1;26.8757;26.8757;26.8757
11;initialize;1;3.13691;3.13691;3.13691
11;async;10;0.0131397;0.0108959;0.0142912
11;inner;10;1.15218;1.12691;1.17636
11;wait;10;3.67286e-05;2.9239e-05;5.4352e-05
11;boundary;10;0.0723278;0.0692266;0.0753094
11;calc iter;10;1.23769;1.20996;1.26545
11;calc total;1;12.3809;12.3809;12.3809
11;total;1;26.8756;26.8756;26.8756
12;initialize;1;3.13688;3.13688;3.13688
12;async;10;0.53987;0.00781905;0.635418
12;inner;10;0.571997;0.571582;0.572322
12;wait;10;3.33814e-05;1.9373e-05;7.7875e-05
12;boundary;10;0.0633232;0.0632264;0.0634453
12;calc iter;10;1.17523;0.642927;1.27054
12;calc total;1;12.3809;12.3809;12.3809
12;total;1;26.8756;26.8756;26.8756
13;initialize;1;3.13688;3.13688;3.13688
13;async;10;0.552594;0.00781199;0.640412
13;inner;10;0.555805;0.555381;0.556191
13;wait;10;3.56735e-05;2.0523e-05;7.5943e-05
13;boundary;10;0.0642808;0.063741;0.06474
13;calc iter;10;1.17272;0.627013;1.26096
13;calc total;1;12.3809;12.3809;12.3809
13;total;1;26.8756;26.8756;26.8756
14;initialize;1;3.13688;3.13688;3.13688
14;async;10;0.545247;0.00804611;0.635765
14;inner;10;0.565705;0.565372;0.56623
14;wait;10;3.15429e-05;1.7394e-05;6.037e-05
14;boundary;10;0.0637713;0.0635158;0.064035
14;calc iter;10;1.17476;0.637312;1.26529
14;calc total;1;12.3809;12.3809;12.3809
14;total;1;26.8756;26.8756;26.8756
15;initialize;1;3.13687;3.13687;3.13687
15;async;10;0.551144;0.0081255;0.642368
15;inner;10;0.558574;0.558204;0.558846
15;wait;10;3.28819e-05;1.9032e-05;7.707e-05
15;boundary;10;0.0639888;0.0637932;0.0642167
15;calc iter;10;1.17374;0.630203;1.26507
15;calc total;1;12.3809;12.3809;12.3809
15;total;1;26.8756;26.8756;26.8756
DASH
InitEnergy=2000.00000
EndEnergy=1800.30575
DiffEnergy=-199.69425
Matrixspec: 1300 x 1300 x 1300
Iterations: 10
# unit_id;function_name;num_calls;avg_runtime;min_runtime;max_runtime
0;initialize;1;3.24371;3.24371;3.24371
0;async;10;0.01819;0.00928;0.02235
0;inner;10;1.13563;1.11266;1.16423
0;wait;10;0.00003;0.00002;0.00004
0;boundary;10;0.07193;0.06880;0.07567
0;calc iter;10;1.22579;1.19719;1.26198
0;calc total;1;12.26032;12.26032;12.26032
0;total;1;26.85475;26.85475;26.85475
1;initialize;1;3.24368;3.24368;3.24368
1;async;10;0.0159538;0.00999296;0.0198822
1;inner;10;1.13773;1.11305;1.16681
1;wait;10;3.37639e-05;2.0174e-05;6.6027e-05
1;boundary;10;0.0715635;0.0685389;0.0749491
1;calc iter;10;1.22528;1.20075;1.25439
1;calc total;1;12.2603;12.2603;12.2603
1;total;1;26.8547;26.8547;26.8547
2;initialize;1;3.2437;3.2437;3.2437
2;async;10;0.0133677;0.0105619;0.0148299
2;inner;10;1.13961;1.11809;1.16692
2;wait;10;2.68679e-05;1.7149e-05;5.6522e-05
2;boundary;10;0.0730202;0.0706814;0.0758643
2;calc iter;10;1.22603;1.20153;1.25704
2;calc total;1;12.2603;12.2603;12.2603
2;total;1;26.8547;26.8547;26.8547
3;initialize;1;3.24349;3.24349;3.24349
3;async;10;0.0211854;0.00987505;0.0265686
3;inner;10;1.1329;1.11017;1.16174
3;wait;10;2.94785e-05;1.9315e-05;6.1404e-05
3;boundary;10;0.0714127;0.0686751;0.0745371
3;calc iter;10;1.22553;1.19802;1.26288
3;calc total;1;12.2603;12.2603;12.2603
3;total;1;26.8545;26.8545;26.8545
4;initialize;1;3.24368;3.24368;3.24368
4;async;10;0.0219805;0.0108564;0.0287448
4;inner;10;1.12996;1.10857;1.15822
4;wait;10;4.17949e-05;3.3994e-05;7.4291e-05
4;boundary;10;0.0719614;0.0688884;0.0751649
4;calc iter;10;1.22394;1.20308;1.24953
4;calc total;1;12.2603;12.2603;12.2603
4;total;1;26.8547;26.8547;26.8547
5;initialize;1;3.2437;3.2437;3.2437
5;async;10;0.0168209;0.00973978;0.0200213
5;inner;10;1.13802;1.11472;1.16732
5;wait;10;3.49662e-05;2.4482e-05;6.0448e-05
5;boundary;10;0.0704064;0.067734;0.0733191
5;calc iter;10;1.22528;1.20236;1.2569
5;calc total;1;12.2603;12.2603;12.2603
5;total;1;26.8547;26.8547;26.8547
6;initialize;1;3.2437;3.2437;3.2437
6;async;10;0.0266186;0.0104674;0.0309004
6;inner;10;1.12464;1.10099;1.1532
6;wait;10;4.02097e-05;3.3223e-05;7.1588e-05
6;boundary;10;0.0721176;0.0685092;0.0755737
6;calc iter;10;1.22341;1.19714;1.24756
6;calc total;1;12.2603;12.2603;12.2603
6;total;1;26.8547;26.8547;26.8547
7;initialize;1;3.24371;3.24371;3.24371
7;async;10;0.0277862;0.0106951;0.0398051
7;inner;10;1.12068;1.09955;1.15486
7;wait;10;4.36311e-05;3.1926e-05;5.698e-05
7;boundary;10;0.0734088;0.068812;0.0765129
7;calc iter;10;1.22192;1.18876;1.24262
7;calc total;1;12.2603;12.2603;12.2603
7;total;1;26.8547;26.8547;26.8547
8;initialize;1;3.24371;3.24371;3.24371
8;async;10;0.0154667;0.0107648;0.0171522
8;inner;10;1.13869;1.11393;1.16925
8;wait;10;3.47558e-05;2.5699e-05;6.7806e-05
8;boundary;10;0.0713314;0.0683343;0.0746722
8;calc iter;10;1.22552;1.19909;1.25731
8;calc total;1;12.2603;12.2603;12.2603
8;total;1;26.8548;26.8548;26.8548
9;initialize;1;3.24301;3.24301;3.24301
9;async;10;0.0117955;0.00960363;0.0122555
9;inner;10;1.14179;1.11601;1.17219
9;wait;10;3.18041e-05;2.4819e-05;5.945e-05
9;boundary;10;0.072224;0.0692499;0.0759932
9;calc iter;10;1.22584;1.19732;1.26039
9;calc total;1;12.2603;12.2603;12.2603
9;total;1;26.8541;26.8541;26.8541
10;initialize;1;3.2437;3.2437;3.2437
10;async;10;0.0229476;0.00962555;0.0362482
10;inner;10;1.12579;1.1048;1.16506
10;wait;10;4.17849e-05;3.2493e-05;5.2792e-05
10;boundary;10;0.0731772;0.0695121;0.0767171
10;calc iter;10;1.22196;1.18673;1.25178
10;calc total;1;12.2603;12.2603;12.2603
10;total;1;26.8547;26.8547;26.8547
11;initialize;1;3.2437;3.2437;3.2437
11;async;10;0.0284164;0.010906;0.0456546
11;inner;10;1.11998;1.10471;1.14486
11;wait;10;4.18014e-05;3.2945e-05;7.7083e-05
11;boundary;10;0.073407;0.0689473;0.0772083
11;calc iter;10;1.22185;1.20229;1.23706
11;calc total;1;12.2603;12.2603;12.2603
11;total;1;26.8547;26.8547;26.8547
12;initialize;1;3.24326;3.24326;3.24326
12;async;10;0.538854;0.00797253;0.631938
12;inner;10;0.56132;0.560969;0.561717
12;wait;10;2.98552e-05;1.4843e-05;4.997e-05
12;boundary;10;0.0630273;0.0629489;0.0631372
12;calc iter;10;1.16323;0.631961;1.25677
12;calc total;1;12.2603;12.2603;12.2603
12;total;1;26.8543;26.8543;26.8543
13;initialize;1;3.2437;3.2437;3.2437
13;async;10;0.544407;0.00799924;0.640406
13;inner;10;0.555524;0.5551;0.556074
13;wait;10;3.40874e-05;1.8181e-05;7.1763e-05
13;boundary;10;0.0631233;0.0628733;0.0633551
13;calc iter;10;1.16309;0.626609;1.25915
13;calc total;1;12.2603;12.2603;12.2603
13;total;1;26.8547;26.8547;26.8547
14;initialize;1;3.24368;3.24368;3.24368
14;async;10;0.535537;0.00819098;0.626135
14;inner;10;0.561498;0.56117;0.56182
14;wait;10;2.82764e-05;1.8268e-05;3.6047e-05
14;boundary;10;0.0640198;0.0630549;0.0646315
14;calc iter;10;1.16108;0.632455;1.25102
14;calc total;1;12.2603;12.2603;12.2603
14;total;1;26.8547;26.8547;26.8547
15;initialize;1;3.24368;3.24368;3.24368
15;async;10;0.536115;0.00814205;0.612407
15;inner;10;0.561175;0.55939;0.561952
15;wait;10;3.60482e-05;2.0993e-05;6.7574e-05
15;boundary;10;0.0642676;0.0632698;0.065243
15;calc iter;10;1.1616;0.630872;1.2378
15;calc total;1;12.2603;12.2603;12.2603
15;total;1;26.8547;26.8547;26.8547
