# Supplementary material for: A Halo abstraction for distributed n-dimensional structured grids within the C++ PGAS library DASH
Source: PeerJ Comput Sci. 2023 Feb 3;9:e1203. doi: 10.7717/peerj-cs.1203 (PMC10280232; doi:10.7717/peerj-cs.1203)
Supplement: Supplemental Information 4 [file peerj-cs-09-1203-s004.gz › raw_dash_scafes/res_3d_sc/strong/dash_heat3d_n1_c20_1300_28659152.out]

DASH
InitEnergy=2500.00000
EndEnergy=2259.90426
DiffEnergy=-240.09574
Matrixspec: 1300 x 1300 x 1300
Iterations: 10
# unit_id;function_name;num_calls;avg_runtime;min_runtime;max_runtime
0;initialize;1;4.32603;4.32603;4.32603
0;async;10;0.01634;0.00747;0.02137
0;inner;10;0.88793;0.87858;0.90083
0;wait;10;0.00003;0.00002;0.00008
0;boundary;10;0.05658;0.05446;0.06063
0;calc iter;10;0.96089;0.95041;0.96412
0;calc total;1;9.61186;9.61186;9.61186
0;total;1;23.13861;23.13861;23.13861
1;initialize;1;4.33422;4.33422;4.33422
1;async;10;0.0174324;0.00808722;0.0258254
1;inner;10;0.886602;0.877682;0.897271
1;wait;10;4.38335e-05;2.8595e-05;0.000100274
1;boundary;10;0.0563641;0.0547265;0.0596479
1;calc iter;10;0.960444;0.956696;0.964288
1;calc total;1;9.61186;9.61186;9.61186
1;total;1;23.1468;23.1468;23.1468
2;initialize;1;4.32372;4.32372;4.32372
2;async;10;0.0125;0.00829112;0.0145159
2;inner;10;0.890456;0.881322;0.903766
2;wait;10;2.75921e-05;1.7253e-05;5.2667e-05
2;boundary;10;0.0581974;0.0545852;0.0630838
2;calc iter;10;0.961182;0.949912;0.967768
2;calc total;1;9.61186;9.61186;9.61186
2;total;1;23.1363;23.1363;23.1363
3;initialize;1;4.32322;4.32322;4.32322
3;async;10;0.017776;0.00821677;0.0234201
3;inner;10;0.886695;0.877623;0.898893
3;wait;10;3.38685e-05;1.9477e-05;8.3964e-05
3;boundary;10;0.0562142;0.0546386;0.0594749
3;calc iter;10;0.960722;0.95157;0.963443
3;calc total;1;9.61186;9.61186;9.61186
3;total;1;23.1358;23.1358;23.1358
4;initialize;1;4.33423;4.33423;4.33423
4;async;10;0.014495;0.00837675;0.020153
4;inner;10;0.888472;0.880467;0.898359
4;wait;10;5.57732e-05;4.4524e-05;9.2759e-05
4;boundary;10;0.0566456;0.0548622;0.0584875
4;calc iter;10;0.95967;0.957067;0.961971
4;calc total;1;9.61186;9.61186;9.61186
4;total;1;23.1468;23.1468;23.1468
5;initialize;1;4.32124;4.32124;4.32124
5;async;10;0.0136308;0.00799646;0.0165717
5;inner;10;0.885538;0.877829;0.894712
5;wait;10;6.42517e-05;4.9516e-05;0.000136432
5;boundary;10;0.0597915;0.0563107;0.0637608
5;calc iter;10;0.959026;0.956763;0.96142
5;calc total;1;9.61184;9.61184;9.61184
5;total;1;23.1338;23.1338;23.1338
6;initialize;1;4.33419;4.33419;4.33419
6;async;10;0.0155444;0.008272;0.0217915
6;inner;10;0.887966;0.880607;0.896687
6;wait;10;5.73229e-05;3.4384e-05;0.000129831
6;boundary;10;0.0563082;0.0553863;0.0572791
6;calc iter;10;0.959878;0.956753;0.961987
6;calc total;1;9.61186;9.61186;9.61186
6;total;1;23.1468;23.1468;23.1468
7;initialize;1;4.33395;4.33395;4.33395
7;async;10;0.00936776;0.00739286;0.0158708
7;inner;10;0.894803;0.887645;0.903424
7;wait;10;4.12251e-05;3.0915e-05;8.4062e-05
7;boundary;10;0.0557238;0.0546519;0.0571037
7;calc iter;10;0.959937;0.957827;0.966875
7;calc total;1;9.61184;9.61184;9.61184
7;total;1;23.1465;23.1465;23.1465
8;initialize;1;4.32412;4.32412;4.32412
8;async;10;0.00789953;0.00616402;0.00903841
8;inner;10;0.893706;0.88378;0.904491
8;wait;10;4.42894e-05;3.1856e-05;6.9204e-05
8;boundary;10;0.0572853;0.0546865;0.0651466
8;calc iter;10;0.958936;0.955162;0.968137
8;calc total;1;9.61186;9.61186;9.61186
8;total;1;23.1367;23.1367;23.1367
9;initialize;1;4.31903;4.31903;4.31903
9;async;10;0.00958054;0.0071926;0.0149497
9;inner;10;0.890955;0.880346;0.898582
9;wait;10;5.80699e-05;4.0685e-05;0.000116791
9;boundary;10;0.0582138;0.0549282;0.0673442
9;calc iter;10;0.958809;0.954941;0.966211
9;calc total;1;9.61184;9.61184;9.61184
9;total;1;23.1316;23.1316;23.1316
10;initialize;1;4.33424;4.33424;4.33424
10;async;10;0.00986254;0.00817833;0.012911
10;inner;10;0.884923;0.878243;0.897266
10;wait;10;6.23658e-05;4.6506e-05;8.9132e-05
10;boundary;10;0.06396;0.0557211;0.069241
10;calc iter;10;0.958809;0.956431;0.961256
10;calc total;1;9.61186;9.61186;9.61186
10;total;1;23.1468;23.1468;23.1468
11;initialize;1;4.32446;4.32446;4.32446
11;async;10;0.00857825;0.00692876;0.0102805
11;inner;10;0.886444;0.880084;0.900166
11;wait;10;6.54523e-05;5.2222e-05;9.7767e-05
11;boundary;10;0.0636798;0.0550003;0.0682538
11;calc iter;10;0.958769;0.957125;0.963408
11;calc total;1;9.61184;9.61184;9.61184
11;total;1;23.137;23.137;23.137
12;initialize;1;4.32682;4.32682;4.32682
12;async;10;0.393805;0.0067282;0.465794
12;inner;10;0.467058;0.441268;0.614123
12;wait;10;3.15513e-05;1.9862e-05;5.6299e-05
12;boundary;10;0.0518441;0.0515819;0.0524195
12;calc iter;10;0.912741;0.673329;0.960533
12;calc total;1;9.61186;9.61186;9.61186
12;total;1;23.1394;23.1394;23.1394
13;initialize;1;4.32543;4.32543;4.32543
13;async;10;0.394226;0.00681616;0.46688
13;inner;10;0.466303;0.440905;0.609846
13;wait;10;3.77724e-05;2.3262e-05;0.000103844
13;boundary;10;0.0520447;0.0516819;0.0535207
13;calc iter;10;0.912614;0.670289;0.961
13;calc total;1;9.61184;9.61184;9.61184
13;total;1;23.138;23.138;23.138
14;initialize;1;4.32572;4.32572;4.32572
14;async;10;0.383553;0.00680446;0.453605
14;inner;10;0.477242;0.452231;0.617781
14;wait;10;2.72408e-05;1.9834e-05;6.8464e-05
14;boundary;10;0.0525573;0.0522002;0.0529616
14;calc iter;10;0.913381;0.677618;0.959852
14;calc total;1;9.61185;9.61185;9.61185
14;total;1;23.1383;23.1383;23.1383
15;initialize;1;4.32276;4.32276;4.32276
15;async;10;0.383961;0.00684449;0.455063
15;inner;10;0.476851;0.451009;0.621953
15;wait;10;3.02705e-05;2.103e-05;6.759e-05
15;boundary;10;0.0524702;0.0520449;0.0532993
15;calc iter;10;0.913315;0.682167;0.959604
15;calc total;1;9.61184;9.61184;9.61184
15;total;1;23.1353;23.1353;23.1353
16;initialize;1;4.33193;4.33193;4.33193
16;async;10;0.341922;0.00644207;0.460719
16;inner;10;0.46398;0.4385;0.612233
16;wait;10;3.40977e-05;1.5527e-05;9.7516e-05
16;boundary;10;0.0613367;0.0525229;0.0671423
16;calc iter;10;0.867274;0.573106;0.960148
16;calc total;1;9.61186;9.61186;9.61186
16;total;1;23.1445;23.1445;23.1445
17;initialize;1;4.32011;4.32011;4.32011
17;async;10;0.340576;0.00612488;0.459877
17;inner;10;0.465349;0.439793;0.614477
17;wait;10;3.0923e-05;1.7689e-05;5.7323e-05
17;boundary;10;0.0612898;0.052031;0.0686715
17;calc iter;10;0.867247;0.573285;0.960308
17;calc total;1;9.61186;9.61186;9.61186
17;total;1;23.1327;23.1327;23.1327
18;initialize;1;4.32502;4.32502;4.32502
18;async;10;0.340195;0.00611505;0.45744
18;inner;10;0.46552;0.439637;0.614379
18;wait;10;2.55847e-05;1.8778e-05;4.7105e-05
18;boundary;10;0.0621903;0.0519196;0.0663142
18;calc iter;10;0.867932;0.573395;0.95968
18;calc total;1;9.61186;9.61186;9.61186
18;total;1;23.1376;23.1376;23.1376
19;initialize;1;4.31973;4.31973;4.31973
19;async;10;0.338835;0.00657288;0.456106
19;inner;10;0.466591;0.440764;0.613979
19;wait;10;2.96481e-05;1.5278e-05;7.6314e-05
19;boundary;10;0.0625352;0.0523924;0.0668708
19;calc iter;10;0.867993;0.578458;0.960522
19;calc total;1;9.61186;9.61186;9.61186
19;total;1;23.1323;23.1323;23.1323
DASH
InitEnergy=2500.00000
EndEnergy=2259.90426
DiffEnergy=-240.09574
Matrixspec: 1300 x 1300 x 1300
Iterations: 10
# unit_id;function_name;num_calls;avg_runtime;min_runtime;max_runtime
0;initialize;1;3.56747;3.56747;3.56747
0;async;10;0.01887;0.00741;0.02567
0;inner;10;0.88576;0.87542;0.89623
0;wait;10;0.00005;0.00003;0.00013
0;boundary;10;0.05640;0.05509;0.05745
0;calc iter;10;0.96108;0.95621;0.96326
0;calc total;1;9.61848;9.61848;9.61848
0;total;1;22.29919;22.29919;22.29919
1;initialize;1;3.56738;3.56738;3.56738
1;async;10;0.0139164;0.00779119;0.0182722
1;inner;10;0.890516;0.879824;0.904196
1;wait;10;2.87264e-05;1.7096e-05;7.8962e-05
1;boundary;10;0.0571398;0.0545437;0.0604231
1;calc iter;10;0.961602;0.952659;0.967047
1;calc total;1;9.61849;9.61849;9.61849
1;total;1;22.2991;22.2991;22.2991
2;initialize;1;3.56763;3.56763;3.56763
2;async;10;0.012824;0.00805687;0.0158124
2;inner;10;0.89129;0.882074;0.903951
2;wait;10;3.06267e-05;1.6823e-05;5.0129e-05
2;boundary;10;0.0575975;0.0547621;0.0621261
2;calc iter;10;0.961744;0.950932;0.967574
2;calc total;1;9.61848;9.61848;9.61848
2;total;1;22.2994;22.2994;22.2994
3;initialize;1;3.56745;3.56745;3.56745
3;async;10;0.0121215;0.00815861;0.0141468
3;inner;10;0.89144;0.881979;0.904356
3;wait;10;2.77996e-05;1.6312e-05;6.4766e-05
3;boundary;10;0.0582536;0.0547849;0.0627298
3;calc iter;10;0.961845;0.950937;0.967911
3;calc total;1;9.61848;9.61848;9.61848
3;total;1;22.2992;22.2992;22.2992
4;initialize;1;3.56744;3.56744;3.56744
4;async;10;0.00986529;0.00832788;0.0115918
4;inner;10;0.893495;0.883867;0.904731
4;wait;10;4.21074e-05;3.2994e-05;5.2021e-05
4;boundary;10;0.0565984;0.0546526;0.0614962
4;calc iter;10;0.960002;0.956825;0.967764
4;calc total;1;9.61847;9.61847;9.61847
4;total;1;22.2991;22.2991;22.2991
5;initialize;1;3.56742;3.56742;3.56742
5;async;10;0.0137317;0.00802929;0.0175515
5;inner;10;0.890963;0.883969;0.900552
5;wait;10;4.64922e-05;3.1682e-05;8.4086e-05
5;boundary;10;0.0557054;0.0545821;0.0573052
5;calc iter;10;0.960448;0.958358;0.964149
5;calc total;1;9.61848;9.61848;9.61848
5;total;1;22.2991;22.2991;22.2991
6;initialize;1;3.56738;3.56738;3.56738
6;async;10;0.0152008;0.00824229;0.021745
6;inner;10;0.888868;0.881251;0.897916
6;wait;10;5.41785e-05;3.6121e-05;0.00012505
6;boundary;10;0.0563509;0.0551757;0.0579701
6;calc iter;10;0.960475;0.958638;0.963262
6;calc total;1;9.61847;9.61847;9.61847
6;total;1;22.2991;22.2991;22.2991
7;initialize;1;3.56449;3.56449;3.56449
7;async;10;0.0113219;0.00795065;0.0168803
7;inner;10;0.893979;0.884782;0.904898
7;wait;10;3.6567e-05;2.7234e-05;5.459e-05
7;boundary;10;0.0554607;0.0545673;0.0565216
7;calc iter;10;0.9608;0.957302;0.967473
7;calc total;1;9.61848;9.61848;9.61848
7;total;1;22.2962;22.2962;22.2962
8;initialize;1;3.56736;3.56736;3.56736
8;async;10;0.00776854;0.00693288;0.00897922
8;inner;10;0.888873;0.877074;0.901918
8;wait;10;6.04033e-05;4.1463e-05;0.000109595
8;boundary;10;0.0624922;0.0548933;0.0717807
8;calc iter;10;0.959196;0.956146;0.964838
8;calc total;1;9.61847;9.61847;9.61847
8;total;1;22.2991;22.2991;22.2991
9;initialize;1;3.56747;3.56747;3.56747
9;async;10;0.0114886;0.00819644;0.013157
9;inner;10;0.879816;0.869881;0.89232
9;wait;10;6.93498e-05;5.4861e-05;0.000126163
9;boundary;10;0.0676595;0.0589938;0.0744971
9;calc iter;10;0.959035;0.957503;0.960674
9;calc total;1;9.61848;9.61848;9.61848
9;total;1;22.2992;22.2992;22.2992
10;initialize;1;3.56739;3.56739;3.56739
10;async;10;0.00819621;0.00694062;0.00999125
10;inner;10;0.886144;0.876286;0.900074
10;wait;10;6.60789e-05;5.3038e-05;0.000104909
10;boundary;10;0.0648493;0.0553219;0.071376
10;calc iter;10;0.959257;0.956883;0.963791
10;calc total;1;9.61847;9.61847;9.61847
10;total;1;22.2991;22.2991;22.2991
11;initialize;1;3.56737;3.56737;3.56737
11;async;10;0.00985884;0.00730911;0.0122818
11;inner;10;0.887308;0.87839;0.900235
11;wait;10;6.52947e-05;4.8927e-05;0.000126249
11;boundary;10;0.0623753;0.0555516;0.0669107
11;calc iter;10;0.959609;0.957422;0.963368
11;calc total;1;9.61848;9.61848;9.61848
11;total;1;22.2991;22.2991;22.2991
12;initialize;1;3.56737;3.56737;3.56737
12;async;10;0.392855;0.00686377;0.466495
12;inner;10;0.468141;0.440629;0.616002
12;wait;10;3.46294e-05;2.1494e-05;8.017e-05
12;boundary;10;0.0518086;0.051436;0.0525102
12;calc iter;10;0.912841;0.675459;0.961056
12;calc total;1;9.61847;9.61847;9.61847
12;total;1;22.2991;22.2991;22.2991
13;initialize;1;3.5661;3.5661;3.5661
13;async;10;0.388082;0.0068699;0.460792
13;inner;10;0.473044;0.4468;0.613277
13;wait;10;3.05885e-05;2.0563e-05;8.6042e-05
13;boundary;10;0.0519943;0.0516907;0.0527151
13;calc iter;10;0.913153;0.672951;0.9613
13;calc total;1;9.61848;9.61848;9.61848
13;total;1;22.2978;22.2978;22.2978
14;initialize;1;3.56737;3.56737;3.56737
14;async;10;0.391293;0.00687951;0.464787
14;inner;10;0.469803;0.44377;0.60876
14;wait;10;3.20004e-05;2.0232e-05;0.000101636
14;boundary;10;0.0520131;0.0515959;0.053611
14;calc iter;10;0.913142;0.669355;0.962315
14;calc total;1;9.61847;9.61847;9.61847
14;total;1;22.2991;22.2991;22.2991
15;initialize;1;3.56737;3.56737;3.56737
15;async;10;0.385699;0.00704248;0.456093
15;inner;10;0.475173;0.449206;0.613231
15;wait;10;2.91086e-05;2.2781e-05;5.2943e-05
15;boundary;10;0.0530805;0.0521166;0.0538739
15;calc iter;10;0.913984;0.673365;0.959689
15;calc total;1;9.61848;9.61848;9.61848
15;total;1;22.2991;22.2991;22.2991
16;initialize;1;3.56738;3.56738;3.56738
16;async;10;0.330971;0.00585566;0.447827
16;inner;10;0.473825;0.448203;0.617125
16;wait;10;2.76158e-05;1.5606e-05;4.6366e-05
16;boundary;10;0.0636816;0.0524855;0.0675641
16;calc iter;10;0.868507;0.581529;0.96019
16;calc total;1;9.61848;9.61848;9.61848
16;total;1;22.2991;22.2991;22.2991
17;initialize;1;3.56738;3.56738;3.56738
17;async;10;0.340891;0.00632914;0.46018
17;inner;10;0.463948;0.438682;0.605911
17;wait;10;3.3069e-05;1.6984e-05;8.6964e-05
17;boundary;10;0.0627522;0.0544082;0.0693952
17;calc iter;10;0.867625;0.589829;0.960438
17;calc total;1;9.61849;9.61849;9.61849
17;total;1;22.2991;22.2991;22.2991
18;initialize;1;3.56738;3.56738;3.56738
18;async;10;0.335614;0.00671814;0.455315
18;inner;10;0.469834;0.443873;0.614099
18;wait;10;3.1581e-05;1.7364e-05;4.8445e-05
18;boundary;10;0.0628067;0.0522376;0.0677791
18;calc iter;10;0.868288;0.588961;0.96202
18;calc total;1;9.61848;9.61848;9.61848
18;total;1;22.2991;22.2991;22.2991
19;initialize;1;3.56738;3.56738;3.56738
19;async;10;0.328171;0.00586494;0.442822
19;inner;10;0.477427;0.450963;0.623829
19;wait;10;2.85171e-05;1.4648e-05;6.5977e-05
19;boundary;10;0.064362;0.0523967;0.0664802
19;calc iter;10;0.86999;0.58643;0.960552
19;calc total;1;9.61849;9.61849;9.61849
19;total;1;22.2991;22.2991;22.2991
DASH
InitEnergy=2500.00000
EndEnergy=2259.90426
DiffEnergy=-240.09574
Matrixspec: 1300 x 1300 x 1300
Iterations: 10
# unit_id;function_name;num_calls;avg_runtime;min_runtime;max_runtime
0;initialize;1;3.95068;3.95068;3.95068
0;async;10;0.02056;0.00766;0.02570
0;inner;10;0.88083;0.87184;0.90061
0;wait;10;0.00004;0.00002;0.00008
0;boundary;10;0.05705;0.05465;0.05879
0;calc iter;10;0.95848;0.95206;0.96300
0;calc total;1;9.59620;9.59620;9.59620
0;total;1;22.62703;22.62703;22.62703
1;initialize;1;3.95071;3.95071;3.95071
1;async;10;0.0238817;0.00797059;0.027154
1;inner;10;0.876489;0.868572;0.898094
1;wait;10;3.24719e-05;2.034e-05;8.3849e-05
1;boundary;10;0.0586148;0.05413;0.0616383
1;calc iter;10;0.95902;0.94893;0.966776
1;calc total;1;9.5962;9.5962;9.5962
1;total;1;22.6271;22.6271;22.6271
2;initialize;1;3.95026;3.95026;3.95026
2;async;10;0.0207221;0.00808211;0.0243686
2;inner;10;0.878889;0.870701;0.902036
2;wait;10;2.58385e-05;1.7237e-05;4.6015e-05
2;boundary;10;0.0595045;0.0542654;0.0628154
2;calc iter;10;0.959143;0.946164;0.96533
2;calc total;1;9.5962;9.5962;9.5962
2;total;1;22.6266;22.6266;22.6266
3;initialize;1;3.95067;3.95067;3.95067
3;async;10;0.0137214;0.00792422;0.0144954
3;inner;10;0.882603;0.874487;0.905494
3;wait;10;2.82152e-05;1.6224e-05;6.351e-05
3;boundary;10;0.0632624;0.0544379;0.0676012
3;calc iter;10;0.959617;0.943352;0.969013
3;calc total;1;9.5962;9.5962;9.5962
3;total;1;22.627;22.627;22.627
4;initialize;1;3.95074;3.95074;3.95074
4;async;10;0.0155233;0.0082558;0.0198153
4;inner;10;0.879344;0.871687;0.895533
4;wait;10;5.64094e-05;4.44e-05;0.00010038
4;boundary;10;0.0619816;0.055693;0.0651972
4;calc iter;10;0.956907;0.954506;0.959839
4;calc total;1;9.59619;9.59619;9.59619
4;total;1;22.6271;22.6271;22.6271
5;initialize;1;3.9507;3.9507;3.9507
5;async;10;0.0166384;0.00700603;0.0222941
5;inner;10;0.882903;0.876396;0.898495
5;wait;10;5.15362e-05;3.6069e-05;0.000116725
5;boundary;10;0.0579587;0.0545705;0.0587855
5;calc iter;10;0.957553;0.955094;0.960579
5;calc total;1;9.5962;9.5962;9.5962
5;total;1;22.6271;22.6271;22.6271
6;initialize;1;3.9507;3.9507;3.9507
6;async;10;0.0198696;0.00812379;0.0271827
6;inner;10;0.87893;0.871908;0.894073
6;wait;10;5.18269e-05;3.2769e-05;0.000126233
6;boundary;10;0.0587414;0.0562246;0.0614284
6;calc iter;10;0.957594;0.954289;0.961817
6;calc total;1;9.59619;9.59619;9.59619
6;total;1;22.627;22.627;22.627
7;initialize;1;3.95067;3.95067;3.95067
7;async;10;0.0248767;0.00804808;0.0309506
7;inner;10;0.87489;0.868107;0.889413
7;wait;10;5.09436e-05;3.3215e-05;0.00012804
7;boundary;10;0.0579973;0.0566885;0.0611133
7;calc iter;10;0.957816;0.95508;0.962381
7;calc total;1;9.5962;9.5962;9.5962
7;total;1;22.627;22.627;22.627
8;initialize;1;3.94858;3.94858;3.94858
8;async;10;0.00777776;0.00588677;0.00994172
8;inner;10;0.881187;0.867806;0.902338
8;wait;10;5.41218e-05;3.7576e-05;7.6917e-05
8;boundary;10;0.066925;0.0547509;0.0780054
8;calc iter;10;0.955946;0.951525;0.964794
8;calc total;1;9.59619;9.59619;9.59619
8;total;1;22.6249;22.6249;22.6249
9;initialize;1;3.9507;3.9507;3.9507
9;async;10;0.0138855;0.00733883;0.0170893
9;inner;10;0.872408;0.862018;0.891587
9;wait;10;6.5755e-05;3.7595e-05;0.000124453
9;boundary;10;0.0696258;0.0576819;0.0780398
9;calc iter;10;0.955987;0.952292;0.960419
9;calc total;1;9.5962;9.5962;9.5962
9;total;1;22.627;22.627;22.627
10;initialize;1;3.95067;3.95067;3.95067
10;async;10;0.00952173;0.00629614;0.0149719
10;inner;10;0.879018;0.868421;0.900792
10;wait;10;5.87219e-05;4.6856e-05;7.5016e-05
10;boundary;10;0.0675466;0.0549116;0.075748
10;calc iter;10;0.956146;0.952155;0.963631
10;calc total;1;9.59619;9.59619;9.59619
10;total;1;22.627;22.627;22.627
11;initialize;1;3.95078;3.95078;3.95078
11;async;10;0.0113846;0.00666806;0.0164409
11;inner;10;0.878416;0.868527;0.899553
11;wait;10;6.31945e-05;4.9289e-05;9.163e-05
11;boundary;10;0.0664967;0.0549994;0.0721794
11;calc iter;10;0.956362;0.952636;0.9629
11;calc total;1;9.5962;9.5962;9.5962
11;total;1;22.6271;22.6271;22.6271
12;initialize;1;3.9507;3.9507;3.9507
12;async;10;0.379321;0.00699568;0.44958
12;inner;10;0.478106;0.452717;0.620243
12;wait;10;3.34806e-05;2.1564e-05;7.1452e-05
12;boundary;10;0.0534023;0.0519439;0.0542838
12;calc iter;10;0.910864;0.680447;0.957174
12;calc total;1;9.59619;9.59619;9.59619
12;total;1;22.627;22.627;22.627
13;initialize;1;3.95069;3.95069;3.95069
13;async;10;0.388894;0.0067664;0.462184
13;inner;10;0.469089;0.442635;0.614379
13;wait;10;3.15187e-05;2.4139e-05;4.7524e-05
13;boundary;10;0.0518079;0.0515032;0.052427
13;calc iter;10;0.909824;0.673622;0.958497
13;calc total;1;9.5962;9.5962;9.5962
13;total;1;22.627;22.627;22.627
14;initialize;1;3.95071;3.95071;3.95071
14;async;10;0.388225;0.00678315;0.461157
14;inner;10;0.470181;0.444104;0.613761
14;wait;10;3.08964e-05;2.1111e-05;6.442e-05
14;boundary;10;0.0519121;0.0515724;0.0525232
14;calc iter;10;0.91035;0.673134;0.957893
14;calc total;1;9.59619;9.59619;9.59619
14;total;1;22.627;22.627;22.627
15;initialize;1;3.94949;3.94949;3.94949
15;async;10;0.389517;0.00705493;0.461519
15;inner;10;0.468656;0.442624;0.611974
15;wait;10;3.20719e-05;2.0669e-05;8.9139e-05
15;boundary;10;0.0522105;0.0518891;0.0528327
15;calc iter;10;0.910417;0.671953;0.956497
15;calc total;1;9.59619;9.59619;9.59619
15;total;1;22.6258;22.6258;22.6258
16;initialize;1;3.95068;3.95068;3.95068
16;async;10;0.335517;0.00642156;0.450504
16;inner;10;0.466597;0.44075;0.610981
16;wait;10;3.28132e-05;1.7403e-05;9.2509e-05
16;boundary;10;0.0637304;0.0523937;0.0658474
16;calc iter;10;0.865879;0.578401;0.954558
16;calc total;1;9.5962;9.5962;9.5962
16;total;1;22.627;22.627;22.627
17;initialize;1;3.95069;3.95069;3.95069
17;async;10;0.337197;0.00628017;0.456978
17;inner;10;0.464927;0.439723;0.609688
17;wait;10;3.53408e-05;1.4813e-05;9.5249e-05
17;boundary;10;0.0622136;0.0523833;0.0692932
17;calc iter;10;0.864374;0.574846;0.956829
17;calc total;1;9.5962;9.5962;9.5962
17;total;1;22.627;22.627;22.627
18;initialize;1;3.95071;3.95071;3.95071
18;async;10;0.339695;0.00649173;0.459871
18;inner;10;0.462612;0.437526;0.607109
18;wait;10;3.69083e-05;1.8666e-05;0.000105916
18;boundary;10;0.0622182;0.053023;0.0675904
18;calc iter;10;0.864563;0.573762;0.96037
18;calc total;1;9.5962;9.5962;9.5962
18;total;1;22.6271;22.6271;22.6271
19;initialize;1;3.95016;3.95016;3.95016
19;async;10;0.329852;0.00613462;0.444972
19;inner;10;0.472217;0.447392;0.612753
19;wait;10;2.65963e-05;1.4137e-05;5.1307e-05
19;boundary;10;0.0637682;0.0522517;0.0668768
19;calc iter;10;0.865865;0.577628;0.958528
19;calc total;1;9.5962;9.5962;9.5962
19;total;1;22.6265;22.6265;22.6265
