# Supplementary material for: A Halo abstraction for distributed n-dimensional structured grids within the C++ PGAS library DASH
Source: PeerJ Comput Sci. 2023 Feb 3;9:e1203. doi: 10.7717/peerj-cs.1203 (PMC10280232; doi:10.7717/peerj-cs.1203)
Supplement: Supplemental Information 4 [file peerj-cs-09-1203-s004.gz › raw_dash_scafes/res_3d_sc/strong/dash_heat3d_n1_c2_1300_28659147.out]

DASH
InitEnergy=250.00000
EndEnergy=201.61390
DiffEnergy=-48.38610
Matrixspec: 1300 x 1300 x 1300
Iterations: 10
# unit_id;function_name;num_calls;avg_runtime;min_runtime;max_runtime
0;initialize;1;1.58075;1.58075;1.58075
0;async;10;0.00012;0.00002;0.00053
0;inner;10;4.64450;4.60694;4.68145
0;wait;10;0.00002;0.00001;0.00005
0;boundary;10;0.31898;0.31604;0.32203
0;calc iter;10;4.96363;4.92317;5.00360
0;calc total;1;49.63629;49.63629;49.63629
0;total;1;144.73917;144.73917;144.73917
1;initialize;1;1.5808;1.5808;1.5808
1;async;10;0.0434097;0.000794062;0.0514067
1;inner;10;4.59357;4.55591;4.6306
1;wait;10;2.12517e-05;1.3834e-05;4.4589e-05
1;boundary;10;0.321709;0.31856;0.324893
1;calc iter;10;4.95871;4.87531;5.00546
1;calc total;1;49.6363;49.6363;49.6363
1;total;1;144.739;144.739;144.739
DASH
InitEnergy=250.00000
EndEnergy=201.61390
DiffEnergy=-48.38610
Matrixspec: 1300 x 1300 x 1300
Iterations: 10
# unit_id;function_name;num_calls;avg_runtime;min_runtime;max_runtime
0;initialize;1;1.23194;1.23194;1.23194
0;async;10;0.00012;0.00002;0.00050
0;inner;10;4.60409;4.56170;4.64388
0;wait;10;0.00002;0.00001;0.00004
0;boundary;10;0.32036;0.31734;0.32351
0;calc iter;10;4.92459;4.87916;4.96714
0;calc total;1;49.24590;49.24590;49.24590
0;total;1;139.70093;139.70093;139.70093
1;initialize;1;1.23194;1.23194;1.23194
1;async;10;0.0202651;0.000732922;0.0282317
1;inner;10;4.581;4.53632;4.62352
1;wait;10;2.14918e-05;1.4541e-05;4.547e-05
1;boundary;10;0.3214;0.318196;0.324573
1;calc iter;10;4.92269;4.86005;4.97234
1;calc total;1;49.2459;49.2459;49.2459
1;total;1;139.701;139.701;139.701
DASH
InitEnergy=250.00000
EndEnergy=201.61390
DiffEnergy=-48.38610
Matrixspec: 1300 x 1300 x 1300
Iterations: 10
# unit_id;function_name;num_calls;avg_runtime;min_runtime;max_runtime
0;initialize;1;1.31583;1.31583;1.31583
0;async;10;0.01723;0.00046;0.02571
0;inner;10;4.58903;4.54318;4.63407
0;wait;10;0.00002;0.00001;0.00004
0;boundary;10;0.32131;0.31851;0.32413
0;calc iter;10;4.92759;4.86223;4.97949
0;calc total;1;49.29198;49.29198;49.29198
0;total;1;139.79982;139.79982;139.79982
1;initialize;1;1.31583;1.31583;1.31583
1;async;10;0.000143806;2.0382e-05;0.000735936
1;inner;10;4.60736;4.56376;4.65007
1;wait;10;2.0485e-05;1.3083e-05;4.5117e-05
1;boundary;10;0.321667;0.318577;0.32473
1;calc iter;10;4.9292;4.88254;4.97465
1;calc total;1;49.292;49.292;49.292
1;total;1;139.8;139.8;139.8
