# Supplementary material for: A Halo abstraction for distributed n-dimensional structured grids within the C++ PGAS library DASH
Source: PeerJ Comput Sci. 2023 Feb 3;9:e1203. doi: 10.7717/peerj-cs.1203 (PMC10280232; doi:10.7717/peerj-cs.1203)
Supplement: Supplemental Information 4 [file peerj-cs-09-1203-s004.gz › raw_dash_scafes/res_3d_sc/strong/dash_heat3d_n1_c24_1300_28659153.out]

DASH
InitEnergy=3000.00000
EndEnergy=2739.30869
DiffEnergy=-260.69131
Matrixspec: 1300 x 1300 x 1300
Iterations: 10
# unit_id;function_name;num_calls;avg_runtime;min_runtime;max_runtime
0;initialize;1;5.19958;5.19958;5.19958
0;async;10;0.01237;0.00714;0.01637
0;inner;10;0.74987;0.74525;0.75849
0;wait;10;0.00004;0.00002;0.00008
0;boundary;10;0.04656;0.04617;0.04737
0;calc iter;10;0.80884;0.80644;0.81194
0;calc total;1;8.09194;8.09194;8.09194
0;total;1;21.33055;21.33055;21.33055
1;initialize;1;5.21182;5.21182;5.21182
1;async;10;0.0104018;0.00752856;0.0130894
1;inner;10;0.751472;0.746584;0.759464
1;wait;10;3.11812e-05;1.9285e-05;7.6452e-05
1;boundary;10;0.0470569;0.045896;0.0483567
1;calc iter;10;0.808965;0.806206;0.813763
1;calc total;1;8.09194;8.09194;8.09194
1;total;1;21.3428;21.3428;21.3428
2;initialize;1;5.21193;5.21193;5.21193
2;async;10;0.0090457;0.00706466;0.0119995
2;inner;10;0.750993;0.746644;0.756902
2;wait;10;5.54202e-05;3.8891e-05;9.1356e-05
2;boundary;10;0.048243;0.0462562;0.051583
2;calc iter;10;0.80834;0.806792;0.811194
2;calc total;1;8.09194;8.09194;8.09194
2;total;1;21.3429;21.3429;21.3429
3;initialize;1;5.20079;5.20079;5.20079
3;async;10;0.00953893;0.00703148;0.0111099
3;inner;10;0.751312;0.748098;0.757028
3;wait;10;5.6386e-05;3.9508e-05;9.5279e-05
3;boundary;10;0.0474912;0.0463284;0.0490423
3;calc iter;10;0.808399;0.806181;0.811138
3;calc total;1;8.09195;8.09195;8.09195
3;total;1;21.3318;21.3318;21.3318
4;initialize;1;5.19929;5.19929;5.19929
4;async;10;0.00794345;0.0057384;0.0130487
4;inner;10;0.752106;0.746629;0.757601
4;wait;10;5.50887e-05;2.8052e-05;0.000119498
4;boundary;10;0.04832;0.0462288;0.0525693
4;calc iter;10;0.808427;0.804897;0.812096
4;calc total;1;8.09194;8.09194;8.09194
4;total;1;21.3303;21.3303;21.3303
5;initialize;1;5.20203;5.20203;5.20203
5;async;10;0.0104727;0.00685539;0.0163
5;inner;10;0.751751;0.749344;0.756435
5;wait;10;4.76712e-05;2.7429e-05;0.000113133
5;boundary;10;0.0467319;0.0454143;0.0485401
5;calc iter;10;0.809005;0.806669;0.81161
5;calc total;1;8.09195;8.09195;8.09195
5;total;1;21.333;21.333;21.333
6;initialize;1;5.20328;5.20328;5.20328
6;async;10;0.0130164;0.00760079;0.0175195
6;inner;10;0.746887;0.740643;0.752216
6;wait;10;6.46868e-05;3.0802e-05;0.000150071
6;boundary;10;0.0482912;0.0460425;0.0549213
6;calc iter;10;0.808261;0.805326;0.812549
6;calc total;1;8.09194;8.09194;8.09194
6;total;1;21.3343;21.3343;21.3343
7;initialize;1;5.21216;5.21216;5.21216
7;async;10;0.00890814;0.00638673;0.0143004
7;inner;10;0.753485;0.751088;0.759923
7;wait;10;3.6402e-05;2.8254e-05;6.0824e-05
7;boundary;10;0.0461978;0.0458518;0.0465498
7;calc iter;10;0.808628;0.804823;0.813474
7;calc total;1;8.09195;8.09195;8.09195
7;total;1;21.3431;21.3431;21.3431
8;initialize;1;5.20156;5.20156;5.20156
8;async;10;0.0090271;0.00697257;0.016332
8;inner;10;0.75207;0.748197;0.757344
8;wait;10;6.23487e-05;4.6446e-05;9.104e-05
8;boundary;10;0.0473081;0.0461418;0.049323
8;calc iter;10;0.808469;0.80545;0.813353
8;calc total;1;8.09193;8.09193;8.09193
8;total;1;21.3325;21.3325;21.3325
9;initialize;1;5.21168;5.21168;5.21168
9;async;10;0.0112157;0.00684974;0.0174268
9;inner;10;0.750907;0.746983;0.757879
9;wait;10;5.19639e-05;3.2509e-05;7.765e-05
9;boundary;10;0.04678;0.0457241;0.0488927
9;calc iter;10;0.808956;0.805918;0.812095
9;calc total;1;8.09193;8.09193;8.09193
9;total;1;21.3427;21.3427;21.3427
10;initialize;1;5.20052;5.20052;5.20052
10;async;10;0.00923922;0.00591536;0.0142651
10;inner;10;0.752769;0.750701;0.758055
10;wait;10;5.03745e-05;3.2847e-05;9.3847e-05
10;boundary;10;0.0469322;0.0458462;0.0486794
10;calc iter;10;0.808993;0.806616;0.811464
10;calc total;1;8.09194;8.09194;8.09194
10;total;1;21.3315;21.3315;21.3315
11;initialize;1;5.20757;5.20757;5.20757
11;async;10;0.0129175;0.00642488;0.0185436
11;inner;10;0.749588;0.745768;0.756869
11;wait;10;4.0975e-05;2.363e-05;9.6342e-05
11;boundary;10;0.0466437;0.045867;0.0476911
11;calc iter;10;0.809191;0.807598;0.8117
11;calc total;1;8.09193;8.09193;8.09193
11;total;1;21.3385;21.3385;21.3385
12;initialize;1;5.212;5.212;5.212
12;async;10;0.00899269;0.00596899;0.0170402
12;inner;10;0.752549;0.747677;0.75856
12;wait;10;5.22528e-05;2.7245e-05;6.931e-05
12;boundary;10;0.0464767;0.0459797;0.0479053
12;calc iter;10;0.808073;0.804829;0.811813
12;calc total;1;8.09193;8.09193;8.09193
12;total;1;21.3429;21.3429;21.3429
13;initialize;1;5.212;5.212;5.212
13;async;10;0.00943128;0.00602834;0.0157967
13;inner;10;0.752796;0.747751;0.758157
13;wait;10;3.8413e-05;2.7146e-05;7.2684e-05
13;boundary;10;0.0460804;0.0456058;0.0463392
13;calc iter;10;0.808347;0.805947;0.81116
13;calc total;1;8.09194;8.09194;8.09194
13;total;1;21.343;21.343;21.343
14;initialize;1;5.19991;5.19991;5.19991
14;async;10;0.00994564;0.00651308;0.0155892
14;inner;10;0.751813;0.746288;0.756922
14;wait;10;4.54141e-05;3.2522e-05;5.6537e-05
14;boundary;10;0.0463433;0.0460284;0.0469524
14;calc iter;10;0.808149;0.805196;0.811341
14;calc total;1;8.09193;8.09193;8.09193
14;total;1;21.3309;21.3309;21.3309
15;initialize;1;5.21197;5.21197;5.21197
15;async;10;0.01369;0.00777326;0.0205889
15;inner;10;0.748487;0.740214;0.755272
15;wait;10;4.1394e-05;2.4689e-05;9.3526e-05
15;boundary;10;0.0463697;0.0455841;0.0466427
15;calc iter;10;0.808591;0.806271;0.810435
15;calc total;1;8.09193;8.09193;8.09193
15;total;1;21.3429;21.3429;21.3429
16;initialize;1;5.20256;5.20256;5.20256
16;async;10;0.0155857;0.00638758;0.0221371
16;inner;10;0.746177;0.739142;0.751644
16;wait;10;5.29833e-05;2.6197e-05;0.000125776
16;boundary;10;0.0465276;0.045319;0.047922
16;calc iter;10;0.808345;0.806082;0.810648
16;calc total;1;8.09194;8.09194;8.09194
16;total;1;21.3335;21.3335;21.3335
17;initialize;1;5.21194;5.21194;5.21194
17;async;10;0.00975423;0.00598568;0.0131064
17;inner;10;0.752399;0.744613;0.759203
17;wait;10;3.59142e-05;2.5107e-05;9.1055e-05
17;boundary;10;0.0467987;0.0451347;0.0493347
17;calc iter;10;0.80899;0.802886;0.811334
17;calc total;1;8.09194;8.09194;8.09194
17;total;1;21.343;21.343;21.343
18;initialize;1;5.21185;5.21185;5.21185
18;async;10;0.0121506;0.00627634;0.0139827
18;inner;10;0.741407;0.733565;0.746809
18;wait;10;6.94938e-05;3.7938e-05;0.000149779
18;boundary;10;0.0532617;0.0497061;0.0593444
18;calc iter;10;0.806891;0.803856;0.810379
18;calc total;1;8.09194;8.09194;8.09194
18;total;1;21.3428;21.3428;21.3428
19;initialize;1;5.2119;5.2119;5.2119
19;async;10;0.0101847;0.00626525;0.0135012
19;inner;10;0.743671;0.73982;0.752058
19;wait;10;6.30489e-05;4.1577e-05;8.7172e-05
19;boundary;10;0.0532771;0.0477424;0.0562643
19;calc iter;10;0.807198;0.805676;0.809379
19;calc total;1;8.09195;8.09195;8.09195
19;total;1;21.3428;21.3428;21.3428
20;initialize;1;5.21199;5.21199;5.21199
20;async;10;0.00729346;0.00673524;0.00826485
20;inner;10;0.752228;0.744391;0.757354
20;wait;10;5.69045e-05;3.5044e-05;7.4605e-05
20;boundary;10;0.0477825;0.0460003;0.0528217
20;calc iter;10;0.807362;0.804218;0.810885
20;calc total;1;8.09194;8.09194;8.09194
20;total;1;21.343;21.343;21.343
21;initialize;1;5.20118;5.20118;5.20118
21;async;10;0.0101553;0.00747213;0.0122397
21;inner;10;0.747375;0.741768;0.754548
21;wait;10;7.25919e-05;5.5589e-05;0.000127457
21;boundary;10;0.0497767;0.0464858;0.052722
21;calc iter;10;0.807381;0.805783;0.809723
21;calc total;1;8.09195;8.09195;8.09195
21;total;1;21.3321;21.3321;21.3321
22;initialize;1;5.21196;5.21196;5.21196
22;async;10;0.00632965;0.00592028;0.00807581
22;inner;10;0.754187;0.747888;0.75907
22;wait;10;3.76523e-05;1.6478e-05;5.8859e-05
22;boundary;10;0.0470471;0.0459633;0.04978
22;calc iter;10;0.807602;0.80515;0.811376
22;calc total;1;8.09194;8.09194;8.09194
22;total;1;21.3429;21.3429;21.3429
23;initialize;1;5.20282;5.20282;5.20282
23;async;10;0.00945817;0.00632866;0.0145132
23;inner;10;0.751663;0.745899;0.756378
23;wait;10;5.18646e-05;3.6665e-05;9.9836e-05
23;boundary;10;0.0467986;0.0460727;0.0478956
23;calc iter;10;0.807974;0.805349;0.809677
23;calc total;1;8.09195;8.09195;8.09195
23;total;1;21.3338;21.3338;21.3338
DASH
InitEnergy=3000.00000
EndEnergy=2739.30869
DiffEnergy=-260.69131
Matrixspec: 1300 x 1300 x 1300
Iterations: 10
# unit_id;function_name;num_calls;avg_runtime;min_runtime;max_runtime
0;initialize;1;4.41148;4.41148;4.41148
0;async;10;0.01951;0.00692;0.02273
0;inner;10;0.74319;0.73853;0.75515
0;wait;10;0.00003;0.00002;0.00009
0;boundary;10;0.04653;0.04546;0.04726
0;calc iter;10;0.80927;0.80666;0.81383
0;calc total;1;8.09858;8.09858;8.09858
0;total;1;20.16796;20.16796;20.16796
1;initialize;1;4.42545;4.42545;4.42545
1;async;10;0.012895;0.00627058;0.0163214
1;inner;10;0.749567;0.744554;0.759038
1;wait;10;3.68524e-05;2.2712e-05;7.9951e-05
1;boundary;10;0.046565;0.045761;0.0469245
1;calc iter;10;0.809066;0.806995;0.813205
1;calc total;1;8.09857;8.09857;8.09857
1;total;1;20.182;20.182;20.182
2;initialize;1;4.42748;4.42748;4.42748
2;async;10;0.0126843;0.00775582;0.0138155
2;inner;10;0.748887;0.743881;0.762234
2;wait;10;2.96444e-05;2.3867e-05;6.0644e-05
2;boundary;10;0.0482494;0.0453583;0.0499512
2;calc iter;10;0.809854;0.803672;0.8166
2;calc total;1;8.09857;8.09857;8.09857
2;total;1;20.184;20.184;20.184
3;initialize;1;4.4184;4.4184;4.4184
3;async;10;0.0171968;0.00791127;0.0200009
3;inner;10;0.74538;0.740604;0.758109
3;wait;10;3.72813e-05;2.3205e-05;0.000107834
3;boundary;10;0.0467391;0.0456168;0.0472007
3;calc iter;10;0.809355;0.805927;0.812704
3;calc total;1;8.09857;8.09857;8.09857
3;total;1;20.1749;20.1749;20.1749
4;initialize;1;4.41664;4.41664;4.41664
4;async;10;0.0104676;0.005951;0.0135978
4;inner;10;0.752165;0.748337;0.760725
4;wait;10;3.39789e-05;2.261e-05;6.6216e-05
4;boundary;10;0.0463166;0.0456862;0.0467264
4;calc iter;10;0.808985;0.806569;0.813584
4;calc total;1;8.09858;8.09858;8.09858
4;total;1;20.1731;20.1731;20.1731
5;initialize;1;4.41317;4.41317;4.41317
5;async;10;0.0130017;0.00684133;0.0164511
5;inner;10;0.745309;0.741537;0.75421
5;wait;10;5.2474e-05;3.2072e-05;0.000138829
5;boundary;10;0.0499223;0.0473136;0.0511544
5;calc iter;10;0.808287;0.806488;0.809794
5;calc total;1;8.09857;8.09857;8.09857
5;total;1;20.1697;20.1697;20.1697
6;initialize;1;4.42959;4.42959;4.42959
6;async;10;0.0133108;0.00751665;0.0152465
6;inner;10;0.746484;0.742628;0.754101
6;wait;10;5.48259e-05;4.1777e-05;7.2996e-05
6;boundary;10;0.0483475;0.0464934;0.0504588
6;calc iter;10;0.808198;0.806568;0.81156
6;calc total;1;8.09858;8.09858;8.09858
6;total;1;20.1861;20.1861;20.1861
7;initialize;1;4.42183;4.42183;4.42183
7;async;10;0.0137681;0.00708036;0.0167221
7;inner;10;0.74229;0.737814;0.750791
7;wait;10;6.71865e-05;3.7653e-05;0.000129273
7;boundary;10;0.0517676;0.0486786;0.055073
7;calc iter;10;0.807894;0.805942;0.812493
7;calc total;1;8.09857;8.09857;8.09857
7;total;1;20.1783;20.1783;20.1783
8;initialize;1;4.41554;4.41554;4.41554
8;async;10;0.011103;0.00758176;0.014023
8;inner;10;0.751243;0.747081;0.760589
8;wait;10;4.00285e-05;3.3859e-05;5.9971e-05
8;boundary;10;0.0465509;0.0459556;0.0468849
8;calc iter;10;0.808939;0.806908;0.814861
8;calc total;1;8.09857;8.09857;8.09857
8;total;1;20.172;20.172;20.172
9;initialize;1;4.42229;4.42229;4.42229
9;async;10;0.0119136;0.00802864;0.0139168
9;inner;10;0.746441;0.742981;0.754624
9;wait;10;6.83095e-05;4.9721e-05;0.000101503
9;boundary;10;0.0497807;0.0469762;0.0515671
9;calc iter;10;0.808205;0.80609;0.810635
9;calc total;1;8.09856;8.09856;8.09856
9;total;1;20.1788;20.1788;20.1788
10;initialize;1;4.42579;4.42579;4.42579
10;async;10;0.00975517;0.00748682;0.0120862
10;inner;10;0.745211;0.740386;0.757211
10;wait;10;7.17895e-05;6.3283e-05;0.00010389
10;boundary;10;0.0529381;0.0464863;0.0556976
10;calc iter;10;0.807978;0.805783;0.811469
10;calc total;1;8.09857;8.09857;8.09857
10;total;1;20.1823;20.1823;20.1823
11;initialize;1;4.42231;4.42231;4.42231
11;async;10;0.00700022;0.00545939;0.00865603
11;inner;10;0.745332;0.737329;0.759879
11;wait;10;5.64804e-05;3.1118e-05;7.2488e-05
11;boundary;10;0.0551592;0.046303;0.061073
11;calc iter;10;0.80755;0.80368;0.813806
11;calc total;1;8.09856;8.09856;8.09856
11;total;1;20.1788;20.1788;20.1788
12;initialize;1;4.42859;4.42859;4.42859
12;async;10;0.00901977;0.00701957;0.00974979
12;inner;10;0.752977;0.749877;0.759821
12;wait;10;3.31307e-05;2.4546e-05;6.521e-05
12;boundary;10;0.0465571;0.0455175;0.0469964
12;calc iter;10;0.808589;0.806078;0.813388
12;calc total;1;8.09857;8.09857;8.09857
12;total;1;20.1851;20.1851;20.1851
13;initialize;1;4.41349;4.41349;4.41349
13;async;10;0.0099361;0.00675172;0.0112043
13;inner;10;0.752261;0.74955;0.758258
13;wait;10;3.12361e-05;2.2209e-05;6.48e-05
13;boundary;10;0.0462294;0.0455645;0.0466392
13;calc iter;10;0.80846;0.806483;0.812453
13;calc total;1;8.09856;8.09856;8.09856
13;total;1;20.17;20.17;20.17
14;initialize;1;4.41777;4.41777;4.41777
14;async;10;0.0106508;0.00799456;0.0134196
14;inner;10;0.751575;0.748252;0.757051
14;wait;10;4.30751e-05;2.5325e-05;6.7302e-05
14;boundary;10;0.0463748;0.0455849;0.0466168
14;calc iter;10;0.808645;0.806078;0.81154
14;calc total;1;8.09857;8.09857;8.09857
14;total;1;20.1743;20.1743;20.1743
15;initialize;1;4.41452;4.41452;4.41452
15;async;10;0.0121509;0.0080619;0.0143893
15;inner;10;0.749168;0.746652;0.75406
15;wait;10;6.01424e-05;4.0875e-05;0.000114024
15;boundary;10;0.046819;0.0463924;0.0475272
15;calc iter;10;0.808199;0.805887;0.809941
15;calc total;1;8.09856;8.09856;8.09856
15;total;1;20.171;20.171;20.171
16;initialize;1;4.42072;4.42072;4.42072
16;async;10;0.00948013;0.00644945;0.0115993
16;inner;10;0.74756;0.743975;0.754909
16;wait;10;6.64133e-05;5.3971e-05;0.000112325
16;boundary;10;0.0506411;0.0468861;0.0526074
16;calc iter;10;0.80775;0.806801;0.808832
16;calc total;1;8.09858;8.09858;8.09858
16;total;1;20.1772;20.1772;20.1772
17;initialize;1;4.42832;4.42832;4.42832
17;async;10;0.00813468;0.00633129;0.00974698
17;inner;10;0.747214;0.742133;0.756681
17;wait;10;7.37309e-05;4.2332e-05;0.000102347
17;boundary;10;0.0519285;0.0457879;0.0563014
17;calc iter;10;0.807353;0.805592;0.809916
17;calc total;1;8.09857;8.09857;8.09857
17;total;1;20.1848;20.1848;20.1848
18;initialize;1;4.42659;4.42659;4.42659
18;async;10;0.0133311;0.00617933;0.0156443
18;inner;10;0.749124;0.746715;0.753357
18;wait;10;5.12373e-05;2.8082e-05;0.000119368
18;boundary;10;0.0459031;0.0452337;0.0473528
18;calc iter;10;0.808412;0.805897;0.811383
18;calc total;1;8.09858;8.09858;8.09858
18;total;1;20.1831;20.1831;20.1831
19;initialize;1;4.41586;4.41586;4.41586
19;async;10;0.0100933;0.00617975;0.0121771
19;inner;10;0.750798;0.749233;0.757098
19;wait;10;5.41267e-05;4.3274e-05;7.4533e-05
19;boundary;10;0.0471389;0.0460612;0.0487895
19;calc iter;10;0.808086;0.806929;0.809796
19;calc total;1;8.09857;8.09857;8.09857
19;total;1;20.1724;20.1724;20.1724
20;initialize;1;4.42349;4.42349;4.42349
20;async;10;0.00946362;0.00737874;0.010527
20;inner;10;0.75285;0.749833;0.758847
20;wait;10;3.43151e-05;2.6589e-05;6.4357e-05
20;boundary;10;0.0464632;0.0453937;0.047132
20;calc iter;10;0.808813;0.806281;0.812628
20;calc total;1;8.09858;8.09858;8.09858
20;total;1;20.18;20.18;20.18
21;initialize;1;4.43005;4.43005;4.43005
21;async;10;0.0153286;0.007574;0.0175903
21;inner;10;0.745189;0.743694;0.748515
21;wait;10;6.83394e-05;4.8276e-05;0.000144519
21;boundary;10;0.0475657;0.0464117;0.0495397
21;calc iter;10;0.808153;0.805775;0.809767
21;calc total;1;8.09857;8.09857;8.09857
21;total;1;20.1866;20.1866;20.1866
22;initialize;1;4.41613;4.41613;4.41613
22;async;10;0.00855276;0.00619619;0.0109223
22;inner;10;0.751332;0.74891;0.757243
22;wait;10;5.76168e-05;4.2275e-05;7.2136e-05
22;boundary;10;0.0480536;0.0463799;0.0494161
22;calc iter;10;0.807997;0.806017;0.810035
22;calc total;1;8.09858;8.09858;8.09858
22;total;1;20.1727;20.1727;20.1727
23;initialize;1;4.41949;4.41949;4.41949
23;async;10;0.00704211;0.00589916;0.00878992
23;inner;10;0.750894;0.747602;0.758485
23;wait;10;6.17951e-05;3.1666e-05;0.000110708
23;boundary;10;0.0497454;0.0462324;0.0524367
23;calc iter;10;0.807745;0.805582;0.811178
23;calc total;1;8.09857;8.09857;8.09857
23;total;1;20.176;20.176;20.176
DASH
InitEnergy=3000.00000
EndEnergy=2739.30869
DiffEnergy=-260.69131
Matrixspec: 1300 x 1300 x 1300
Iterations: 10
# unit_id;function_name;num_calls;avg_runtime;min_runtime;max_runtime
0;initialize;1;4.81763;4.81763;4.81763
0;async;10;0.01153;0.00702;0.01403
0;inner;10;0.75073;0.74789;0.75898
0;wait;10;0.00004;0.00002;0.00008
0;boundary;10;0.04621;0.04571;0.04647
0;calc iter;10;0.80850;0.80575;0.81230
0;calc total;1;8.09416;8.09416;8.09416
0;total;1;20.54501;20.54501;20.54501
1;initialize;1;4.81904;4.81904;4.81904
1;async;10;0.00828391;0.00683883;0.010214
1;inner;10;0.753206;0.751011;0.759145
1;wait;10;3.7706e-05;2.3504e-05;7.0081e-05
1;boundary;10;0.0467322;0.0460997;0.0473593
1;calc iter;10;0.808261;0.80524;0.813335
1;calc total;1;8.09416;8.09416;8.09416
1;total;1;20.5465;20.5465;20.5465
2;initialize;1;4.81716;4.81716;4.81716
2;async;10;0.014478;0.0079667;0.0165197
2;inner;10;0.747874;0.744901;0.757422
2;wait;10;3.32192e-05;2.3091e-05;8.1368e-05
2;boundary;10;0.0464338;0.0455261;0.046725
2;calc iter;10;0.808821;0.806853;0.811572
2;calc total;1;8.09416;8.09416;8.09416
2;total;1;20.5446;20.5446;20.5446
3;initialize;1;4.8229;4.8229;4.8229
3;async;10;0.0122015;0.00698855;0.014575
3;inner;10;0.749194;0.746907;0.756738
3;wait;10;5.86661e-05;4.0021e-05;0.000116521
3;boundary;10;0.0468599;0.0463295;0.0478185
3;calc iter;10;0.808316;0.80703;0.811099
3;calc total;1;8.09416;8.09416;8.09416
3;total;1;20.5503;20.5503;20.5503
4;initialize;1;4.82168;4.82168;4.82168
4;async;10;0.00907563;0.00629911;0.0109466
4;inner;10;0.749448;0.745776;0.759798
4;wait;10;5.02626e-05;3.5939e-05;6.1645e-05
4;boundary;10;0.0492761;0.0459351;0.0514364
4;calc iter;10;0.807852;0.804462;0.812787
4;calc total;1;8.09416;8.09416;8.09416
4;total;1;20.5491;20.5491;20.5491
5;initialize;1;4.81865;4.81865;4.81865
5;async;10;0.00957102;0.00697187;0.0118318
5;inner;10;0.743233;0.737184;0.753898
5;wait;10;6.03496e-05;3.9205e-05;0.000100018
5;boundary;10;0.0544635;0.0467327;0.0591439
5;calc iter;10;0.807329;0.803796;0.810882
5;calc total;1;8.09416;8.09416;8.09416
5;total;1;20.546;20.546;20.546
6;initialize;1;4.81927;4.81927;4.81927
6;async;10;0.0179447;0.00731476;0.0199927
6;inner;10;0.744349;0.741526;0.750348
6;wait;10;4.69263e-05;3.1333e-05;0.000122736
6;boundary;10;0.0461543;0.0452314;0.0488107
6;calc iter;10;0.808496;0.806598;0.81284
6;calc total;1;8.09416;8.09416;8.09416
6;total;1;20.5467;20.5467;20.5467
7;initialize;1;4.82026;4.82026;4.82026
7;async;10;0.0110188;0.00637141;0.0137345
7;inner;10;0.749948;0.747541;0.757694
7;wait;10;6.00086e-05;4.8758e-05;7.6996e-05
7;boundary;10;0.0471541;0.0458874;0.0489495
7;calc iter;10;0.808182;0.806234;0.811508
7;calc total;1;8.09416;8.09416;8.09416
7;total;1;20.5477;20.5477;20.5477
8;initialize;1;4.81275;4.81275;4.81275
8;async;10;0.0110564;0.00816243;0.0120514
8;inner;10;0.75082;0.747727;0.759855
8;wait;10;3.37096e-05;2.5227e-05;6.2795e-05
8;boundary;10;0.0472141;0.0453201;0.0479597
8;calc iter;10;0.809125;0.805983;0.814533
8;calc total;1;8.09414;8.09414;8.09414
8;total;1;20.5401;20.5401;20.5401
9;initialize;1;4.82386;4.82386;4.82386
9;async;10;0.0157033;0.00810119;0.0175817
9;inner;10;0.746704;0.743711;0.753687
9;wait;10;4.73665e-05;2.8967e-05;0.000125519
9;boundary;10;0.0461478;0.0453208;0.0469295
9;calc iter;10;0.808605;0.80724;0.812265
9;calc total;1;8.09415;8.09415;8.09415
9;total;1;20.5513;20.5513;20.5513
10;initialize;1;4.82136;4.82136;4.82136
10;async;10;0.0115154;0.0073167;0.0135521
10;inner;10;0.748044;0.745229;0.754956
10;wait;10;6.24875e-05;5.1449e-05;9.0996e-05
10;boundary;10;0.0484565;0.0470163;0.0497229
10;calc iter;10;0.80808;0.806844;0.809383
10;calc total;1;8.09414;8.09414;8.09414
10;total;1;20.5488;20.5488;20.5488
11;initialize;1;4.82045;4.82045;4.82045
11;async;10;0.00920363;0.00620042;0.0109878
11;inner;10;0.745904;0.742027;0.757395
11;wait;10;6.22977e-05;4.8552e-05;8.7027e-05
11;boundary;10;0.0525188;0.0461233;0.0547108
11;calc iter;10;0.80769;0.80434;0.811108
11;calc total;1;8.09414;8.09414;8.09414
11;total;1;20.5478;20.5478;20.5478
12;initialize;1;4.81614;4.81614;4.81614
12;async;10;0.0115701;0.00739829;0.0139654
12;inner;10;0.744055;0.74141;0.753824
12;wait;10;7.91529e-05;5.6335e-05;0.000120287
12;boundary;10;0.0519513;0.0465081;0.0541544
12;calc iter;10;0.807657;0.805023;0.809318
12;calc total;1;8.09414;8.09414;8.09414
12;total;1;20.5435;20.5435;20.5435
13;initialize;1;4.81746;4.81746;4.81746
13;async;10;0.00975666;0.0063989;0.0121392
13;inner;10;0.740226;0.735745;0.754969
13;wait;10;7.24647e-05;5.3009e-05;0.000101969
13;boundary;10;0.0570989;0.0461344;0.0613428
13;calc iter;10;0.807156;0.804188;0.808808
13;calc total;1;8.09415;8.09415;8.09415
13;total;1;20.5448;20.5448;20.5448
14;initialize;1;4.81405;4.81405;4.81405
14;async;10;0.0145099;0.00720838;0.0171679
14;inner;10;0.745933;0.743763;0.754558
14;wait;10;5.18039e-05;3.6074e-05;8.6318e-05
14;boundary;10;0.0477219;0.0463895;0.0494689
14;calc iter;10;0.808219;0.804383;0.810586
14;calc total;1;8.09414;8.09414;8.09414
14;total;1;20.5414;20.5414;20.5414
15;initialize;1;4.82474;4.82474;4.82474
15;async;10;0.0133558;0.00803521;0.0152713
15;inner;10;0.741681;0.738218;0.751569
15;wait;10;7.73103e-05;6.1093e-05;0.000156546
15;boundary;10;0.052485;0.0472632;0.0554502
15;calc iter;10;0.8076;0.804468;0.80901
15;calc total;1;8.09415;8.09415;8.09415
15;total;1;20.5521;20.5521;20.5521
16;initialize;1;4.8251;4.8251;4.8251
16;async;10;0.0183425;0.0064732;0.0217464
16;inner;10;0.744153;0.741342;0.753639
16;wait;10;3.88059e-05;2.659e-05;9.335e-05
16;boundary;10;0.0461293;0.0453395;0.0466041
16;calc iter;10;0.808665;0.806813;0.813127
16;calc total;1;8.09415;8.09415;8.09415
16;total;1;20.5525;20.5525;20.5525
17;initialize;1;4.81489;4.81489;4.81489
17;async;10;0.0136809;0.00641457;0.0168219
17;inner;10;0.74442;0.742379;0.753646
17;wait;10;5.67243e-05;4.5527e-05;8.6451e-05
17;boundary;10;0.0497045;0.0465004;0.0529986
17;calc iter;10;0.807864;0.803664;0.810027
17;calc total;1;8.09417;8.09417;8.09417
17;total;1;20.5423;20.5423;20.5423
18;initialize;1;4.82399;4.82399;4.82399
18;async;10;0.012672;0.00621284;0.0151372
18;inner;10;0.7495;0.747086;0.757167
18;wait;10;3.792e-05;2.6681e-05;6.5804e-05
18;boundary;10;0.0462281;0.0456002;0.0467938
18;calc iter;10;0.80844;0.806565;0.810549
18;calc total;1;8.09416;8.09416;8.09416
18;total;1;20.5514;20.5514;20.5514
19;initialize;1;4.81623;4.81623;4.81623
19;async;10;0.0132747;0.0062184;0.0153133
19;inner;10;0.742525;0.738553;0.750895
19;wait;10;6.06307e-05;3.9087e-05;0.000139448
19;boundary;10;0.0516999;0.0467358;0.0541537
19;calc iter;10;0.807562;0.804644;0.810517
19;calc total;1;8.09416;8.09416;8.09416
19;total;1;20.5436;20.5436;20.5436
20;initialize;1;4.82278;4.82278;4.82278
20;async;10;0.0164633;0.00777955;0.0189795
20;inner;10;0.746003;0.743539;0.755795
20;wait;10;3.54608e-05;2.9456e-05;7.4073e-05
20;boundary;10;0.0463998;0.0455394;0.0467497
20;calc iter;10;0.808904;0.806922;0.812554
20;calc total;1;8.09416;8.09416;8.09416
20;total;1;20.5502;20.5502;20.5502
21;initialize;1;4.81228;4.81228;4.81228
21;async;10;0.0114818;0.00751623;0.0140077
21;inner;10;0.750542;0.748227;0.758744
21;wait;10;3.95035e-05;3.1366e-05;5.867e-05
21;boundary;10;0.0464278;0.0458349;0.046804
21;calc iter;10;0.808492;0.805223;0.81271
21;calc total;1;8.09416;8.09416;8.09416
21;total;1;20.5397;20.5397;20.5397
22;initialize;1;4.82513;4.82513;4.82513
22;async;10;0.0106549;0.00626096;0.0118101
22;inner;10;0.751103;0.748209;0.762185
22;wait;10;2.71604e-05;1.8506e-05;5.7971e-05
22;boundary;10;0.0476251;0.045371;0.0485961
22;calc iter;10;0.809412;0.80516;0.815479
22;calc total;1;8.09416;8.09416;8.09416
22;total;1;20.5525;20.5525;20.5525
23;initialize;1;4.81182;4.81182;4.81182
23;async;10;0.0175284;0.00639152;0.0205222
23;inner;10;0.744687;0.742348;0.753505
23;wait;10;4.03154e-05;1.9517e-05;9.0374e-05
23;boundary;10;0.04644;0.0456182;0.0470706
23;calc iter;10;0.808697;0.807061;0.812734
23;calc total;1;8.09416;8.09416;8.09416
23;total;1;20.5392;20.5392;20.5392
