# Supplementary material for: A Halo abstraction for distributed n-dimensional structured grids within the C++ PGAS library DASH
Source: PeerJ Comput Sci. 2023 Feb 3;9:e1203. doi: 10.7717/peerj-cs.1203 (PMC10280232; doi:10.7717/peerj-cs.1203)
Supplement: Supplemental Information 4 [file peerj-cs-09-1203-s004.gz › raw_dash_scafes/res_3d_sc/strong/dash_heat3d_n2_c24_1300_28659154.out]

DASH
24;initialize;1;12.7069;12.7069;12.7069
24;async;10;0.0174487;0.00677649;0.0245518
24;inner;10;0.349509;0.334977;0.371752
24;wait;10;3.35864e-05;2.3039e-05;5.0672e-05
24;boundary;10;0.036803;0.030261;0.0428358
24;calc iter;10;0.403796;0.386398;0.413883
24;calc total;1;4.05792;4.05792;4.05792
24;total;1;20.6999;20.6999;20.6999
25;initialize;1;12.7105;12.7105;12.7105
25;async;10;0.0204931;0.00853836;0.0253692
25;inner;10;0.34538;0.330637;0.369644
25;wait;10;4.535e-05;2.5131e-05;0.000134525
25;boundary;10;0.0381806;0.0302018;0.0440805
25;calc iter;10;0.404101;0.384843;0.414352
25;calc total;1;4.05793;4.05793;4.05793
25;total;1;20.7035;20.7035;20.7035
26;initialize;1;12.7073;12.7073;12.7073
26;async;10;0.0150083;0.00419504;0.0220594
26;inner;10;0.352651;0.339167;0.370915
26;wait;10;4.49781e-05;2.7491e-05;0.000121675
26;boundary;10;0.0357243;0.0306846;0.0398085
26;calc iter;10;0.40343;0.388681;0.412741
26;calc total;1;4.05792;4.05792;4.05792
26;total;1;20.7003;20.7003;20.7003
27;initialize;1;12.7059;12.7059;12.7059
27;async;10;0.0153884;0.00794904;0.0227237
27;inner;10;0.353488;0.341519;0.370286
27;wait;10;4.02559e-05;2.6934e-05;6.3942e-05
27;boundary;10;0.0336873;0.0318797;0.0354278
27;calc iter;10;0.402606;0.394448;0.410239
27;calc total;1;4.05794;4.05794;4.05794
27;total;1;20.6989;20.6989;20.6989
28;initialize;1;12.7105;12.7105;12.7105
28;async;10;0.0179288;0.00931195;0.023961
28;inner;10;0.35139;0.339946;0.368583
28;wait;10;5.22438e-05;2.9188e-05;0.000150388
28;boundary;10;0.0334653;0.0315952;0.0355664
28;calc iter;10;0.402839;0.394404;0.409868
28;calc total;1;4.05792;4.05792;4.05792
28;total;1;20.7035;20.7035;20.7035
29;initialize;1;12.7104;12.7104;12.7104
29;async;10;0.0150387;0.00508438;0.0223505
29;inner;10;0.351236;0.341303;0.364517
29;wait;10;6.08642e-05;3.7953e-05;0.000148788
29;boundary;10;0.0358158;0.0341189;0.0377488
29;calc iter;10;0.402153;0.395925;0.406905
29;calc total;1;4.05793;4.05793;4.05793
29;total;1;20.7034;20.7034;20.7034
30;initialize;1;12.7057;12.7057;12.7057
30;async;10;0.0116249;0.00810176;0.0170308
30;inner;10;0.353817;0.342262;0.369336
30;wait;10;5.28145e-05;2.6844e-05;0.000103861
30;boundary;10;0.0359459;0.0315854;0.0402916
30;calc iter;10;0.401442;0.395;0.409548
30;calc total;1;4.05792;4.05792;4.05792
30;total;1;20.6987;20.6987;20.6987
31;initialize;1;12.7105;12.7105;12.7105
31;async;10;0.0112832;0.00856454;0.0151929
31;inner;10;0.354757;0.34357;0.369856
31;wait;10;6.50238e-05;3.9532e-05;0.000128053
31;boundary;10;0.0355315;0.031898;0.0386476
31;calc iter;10;0.401639;0.39581;0.411574
31;calc total;1;4.05793;4.05793;4.05793
31;total;1;20.7035;20.7035;20.7035
32;initialize;1;12.7076;12.7076;12.7076
32;async;10;0.00947429;0.00533709;0.0138512
32;inner;10;0.351704;0.34018;0.3675
32;wait;10;6.83187e-05;5.5783e-05;0.00012246
32;boundary;10;0.0398699;0.0339306;0.0460601
32;calc iter;10;0.401118;0.395383;0.407833
32;calc total;1;4.05792;4.05792;4.05792
32;total;1;20.7006;20.7006;20.7006
33;initialize;1;12.7105;12.7105;12.7105
33;async;10;0.00828159;0.00682257;0.0110988
33;inner;10;0.350209;0.335364;0.371316
33;wait;10;6.39484e-05;5.1276e-05;8.445e-05
33;boundary;10;0.0420694;0.0317534;0.0518242
33;calc iter;10;0.400626;0.394782;0.410642
33;calc total;1;4.05793;4.05793;4.05793
33;total;1;20.7035;20.7035;20.7035
34;initialize;1;12.7105;12.7105;12.7105
34;async;10;0.00835743;0.00675188;0.0106202
34;inner;10;0.351806;0.338393;0.368998
34;wait;10;8.90003e-05;5.4105e-05;0.000215668
34;boundary;10;0.0406024;0.0319292;0.0487415
34;calc iter;10;0.400857;0.394821;0.409671
34;calc total;1;4.05792;4.05792;4.05792
34;total;1;20.7035;20.7035;20.7035
35;initialize;1;12.7105;12.7105;12.7105
35;async;10;0.00651686;0.00499688;0.0101448
35;inner;10;0.349397;0.334682;0.368745
35;wait;10;6.95434e-05;5.8151e-05;8.964e-05
35;boundary;10;0.0446043;0.033554;0.0542971
35;calc iter;10;0.40059;0.395259;0.407389
35;calc total;1;4.05794;4.05794;4.05794
35;total;1;20.7035;20.7035;20.7035
36;initialize;1;12.7109;12.7109;12.7109
36;async;10;0.0191925;0.00812673;0.0226296
36;inner;10;0.347841;0.334839;0.371343
36;wait;10;3.1674e-05;1.6177e-05;6.7995e-05
36;boundary;10;0.0374862;0.0305288;0.0412751
36;calc iter;10;0.404553;0.388014;0.414396
36;calc total;1;4.05792;4.05792;4.05792
36;total;1;20.7039;20.7039;20.7039
37;initialize;1;12.7106;12.7106;12.7106
37;async;10;0.015177;0.00866238;0.0164756
37;inner;10;0.350077;0.337837;0.373569
37;wait;10;4.48483e-05;2.225e-05;0.00013541
37;boundary;10;0.0395575;0.03054;0.0443847
37;calc iter;10;0.404859;0.384878;0.414939
37;calc total;1;4.05793;4.05793;4.05793
37;total;1;20.7035;20.7035;20.7035
38;initialize;1;12.7105;12.7105;12.7105
38;async;10;0.0152113;0.00412108;0.0191735
38;inner;10;0.352839;0.340978;0.372636
38;wait;10;3.38815e-05;1.8235e-05;9.8374e-05
38;boundary;10;0.0362683;0.0306944;0.0392524
38;calc iter;10;0.404354;0.390872;0.412752
38;calc total;1;4.05792;4.05792;4.05792
38;total;1;20.7035;20.7035;20.7035
39;initialize;1;12.7107;12.7107;12.7107
39;async;10;0.0163579;0.00828062;0.0223561
39;inner;10;0.352992;0.34254;0.371296
39;wait;10;3.58086e-05;3.0519e-05;5.5466e-05
39;boundary;10;0.0339554;0.032132;0.0354426
39;calc iter;10;0.403342;0.396089;0.411767
39;calc total;1;4.05794;4.05794;4.05794
39;total;1;20.7037;20.7037;20.7037
40;initialize;1;12.7066;12.7066;12.7066
40;async;10;0.0166175;0.00959356;0.0210736
40;inner;10;0.352857;0.34155;0.371154
40;wait;10;5.12194e-05;2.8307e-05;0.000154799
40;boundary;10;0.0342157;0.031548;0.0362779
40;calc iter;10;0.403743;0.394202;0.413027
40;calc total;1;4.05792;4.05792;4.05792
40;total;1;20.6996;20.6996;20.6996
InitEnergy=6000.00000
EndEnergy=5596.71900
DiffEnergy=-403.28100
Matrixspec: 1300 x 1300 x 1300
Iterations: 10
# unit_id;function_name;num_calls;avg_runtime;min_runtime;max_runtime
0;initialize;1;12.86052;12.86052;12.86052
0;async;10;0.01822;0.00866;0.02167
0;inner;10;0.35104;0.33786;0.37052
0;wait;10;0.00003;0.00002;0.00005
0;boundary;10;0.03632;0.03055;0.04040
0;calc iter;10;0.40562;0.38987;0.41256
0;calc total;1;4.05793;4.05793;4.05793
0;total;1;20.85223;20.85223;20.85223
41;initialize;1;12.7106;12.7106;12.7106
41;async;10;0.0144552;0.00434701;0.0192765
41;inner;10;0.353888;0.344088;0.36833
41;wait;10;4.78114e-05;3.342e-05;0.000101913
41;boundary;10;0.0346954;0.0334667;0.0359204
41;calc iter;10;0.403088;0.396802;0.410707
41;calc total;1;4.05793;4.05793;4.05793
41;total;1;20.7036;20.7036;20.7036
42;initialize;1;12.7054;12.7054;12.7054
42;async;10;0.0112054;0.0070156;0.0161831
42;inner;10;0.352236;0.340952;0.370109
42;wait;10;5.77928e-05;4.8311e-05;8.4248e-05
42;boundary;10;0.0385682;0.0318133;0.0422137
42;calc iter;10;0.402069;0.398296;0.410286
42;calc total;1;4.05792;4.05792;4.05792
42;total;1;20.6983;20.6983;20.6983
43;initialize;1;12.7105;12.7105;12.7105
43;async;10;0.0130203;0.00812569;0.017478
43;inner;10;0.352142;0.341395;0.369276
43;wait;10;6.7418e-05;3.9938e-05;0.000150009
43;boundary;10;0.037161;0.0317864;0.0395268
43;calc iter;10;0.402392;0.397521;0.410817
43;calc total;1;4.05793;4.05793;4.05793
43;total;1;20.7035;20.7035;20.7035
44;initialize;1;12.7105;12.7105;12.7105
44;async;10;0.00871539;0.00435992;0.0127579
44;inner;10;0.35264;0.341897;0.368954
44;wait;10;6.26057e-05;4.5591e-05;0.000100958
44;boundary;10;0.0405716;0.0346192;0.0435734
44;calc iter;10;0.401991;0.397383;0.408465
44;calc total;1;4.05792;4.05792;4.05792
44;total;1;20.7035;20.7035;20.7035
45;initialize;1;12.7106;12.7106;12.7106
45;async;10;0.00795839;0.00640858;0.0103465
45;inner;10;0.348875;0.332158;0.37085
45;wait;10;5.43409e-05;2.9616e-05;7.6444e-05
45;boundary;10;0.0441446;0.0318955;0.0554891
45;calc iter;10;0.401035;0.395058;0.410555
45;calc total;1;4.05793;4.05793;4.05793
45;total;1;20.7036;20.7036;20.7036
46;initialize;1;12.7105;12.7105;12.7105
46;async;10;0.00846255;0.00663591;0.0113203
46;inner;10;0.349987;0.336143;0.369986
46;wait;10;6.77713e-05;4.0092e-05;0.000160411
46;boundary;10;0.0428744;0.0320413;0.0511421
46;calc iter;10;0.401393;0.395987;0.410884
46;calc total;1;4.05792;4.05792;4.05792
46;total;1;20.7035;20.7035;20.7035
47;initialize;1;12.7106;12.7106;12.7106
47;async;10;0.0065961;0.00410997;0.0095402
47;inner;10;0.348401;0.334638;0.367914
47;wait;10;6.36639e-05;4.1682e-05;0.000107795
47;boundary;10;0.046117;0.0354129;0.0547668
47;calc iter;10;0.40118;0.395222;0.408741
47;calc total;1;4.05794;4.05794;4.05794
47;total;1;20.7036;20.7036;20.7036
1;initialize;1;12.861;12.861;12.861
1;async;10;0.0152505;0.00903411;0.0167799
1;inner;10;0.352765;0.339527;0.371674
1;wait;10;4.65182e-05;2.5847e-05;0.000136014
1;boundary;10;0.0377246;0.0305245;0.0426841
1;calc iter;10;0.405788;0.387945;0.413193
1;calc total;1;4.05793;4.05793;4.05793
1;total;1;20.8527;20.8527;20.8527
2;initialize;1;12.8551;12.8551;12.8551
2;async;10;0.0124691;0.00424178;0.0161299
2;inner;10;0.357065;0.34551;0.371326
2;wait;10;3.39021e-05;2.1315e-05;9.2919e-05
2;boundary;10;0.0359759;0.0307428;0.040271
2;calc iter;10;0.405546;0.389571;0.41299
2;calc total;1;4.05792;4.05792;4.05792
2;total;1;20.8468;20.8468;20.8468
3;initialize;1;12.861;12.861;12.861
3;async;10;0.0142702;0.00793115;0.0195794
3;inner;10;0.356785;0.345362;0.369453
3;wait;10;3.91446e-05;2.5299e-05;8.7495e-05
3;boundary;10;0.0334731;0.0322202;0.0349019
3;calc iter;10;0.404569;0.397633;0.410369
3;calc total;1;4.05793;4.05793;4.05793
3;total;1;20.8527;20.8527;20.8527
4;initialize;1;12.861;12.861;12.861
4;async;10;0.0157942;0.00872869;0.0209097
4;inner;10;0.355688;0.343789;0.369369
4;wait;10;5.13348e-05;3.0145e-05;0.000132856
4;boundary;10;0.0331841;0.0317095;0.0348709
4;calc iter;10;0.40472;0.396176;0.410814
4;calc total;1;4.05792;4.05792;4.05792
4;total;1;20.8527;20.8527;20.8527
5;initialize;1;12.8607;12.8607;12.8607
5;async;10;0.0136214;0.00444183;0.0193418
5;inner;10;0.356371;0.346522;0.367071
5;wait;10;5.47194e-05;3.3351e-05;0.000129705
5;boundary;10;0.0345353;0.0321016;0.0363703
5;calc iter;10;0.404584;0.397857;0.409838
5;calc total;1;4.05793;4.05793;4.05793
5;total;1;20.8525;20.8525;20.8525
6;initialize;1;12.8547;12.8547;12.8547
6;async;10;0.0104386;0.00732002;0.0145279
6;inner;10;0.35578;0.34452;0.370624
6;wait;10;5.34433e-05;4.2035e-05;6.1314e-05
6;boundary;10;0.0371491;0.0316732;0.0405965
6;calc iter;10;0.403423;0.399611;0.410905
6;calc total;1;4.05792;4.05792;4.05792
6;total;1;20.8464;20.8464;20.8464
7;initialize;1;12.861;12.861;12.861
7;async;10;0.0112554;0.00808492;0.0152271
7;inner;10;0.356082;0.344871;0.368673
7;wait;10;7.89665e-05;5.168e-05;0.000192605
7;boundary;10;0.0361622;0.0319075;0.0395379
7;calc iter;10;0.403581;0.399404;0.410343
7;calc total;1;4.05793;4.05793;4.05793
7;total;1;20.8527;20.8527;20.8527
8;initialize;1;12.8603;12.8603;12.8603
8;async;10;0.00927072;0.00443216;0.0137562
8;inner;10;0.354548;0.345116;0.366006
8;wait;10;6.79707e-05;5.4119e-05;0.000105944
8;boundary;10;0.0396115;0.0357734;0.0438854
8;calc iter;10;0.4035;0.399812;0.409997
8;calc total;1;4.05792;4.05792;4.05792
8;total;1;20.8521;20.8521;20.8521
9;initialize;1;12.8592;12.8592;12.8592
9;async;10;0.00587456;0.00498744;0.00803717
9;inner;10;0.357601;0.341352;0.372084
9;wait;10;4.90643e-05;2.8784e-05;8.0936e-05
9;boundary;10;0.0392002;0.0321861;0.0509981
9;calc iter;10;0.402727;0.396902;0.412624
9;calc total;1;4.05793;4.05793;4.05793
9;total;1;20.8509;20.8509;20.8509
10;initialize;1;12.8607;12.8607;12.8607
10;async;10;0.00771891;0.00632153;0.00924871
10;inner;10;0.355422;0.339701;0.369607
10;wait;10;6.35642e-05;3.4641e-05;0.000120512
10;boundary;10;0.0395415;0.0320732;0.0503982
10;calc iter;10;0.402747;0.397177;0.410715
10;calc total;1;4.05792;4.05792;4.05792
10;total;1;20.8524;20.8524;20.8524
11;initialize;1;12.8609;12.8609;12.8609
11;async;10;0.00726407;0.00414278;0.00994563
11;inner;10;0.351414;0.336524;0.365819
11;wait;10;6.86371e-05;3.9075e-05;0.000137062
11;boundary;10;0.0438307;0.0362062;0.0535112
11;calc iter;10;0.402579;0.397246;0.409778
11;calc total;1;4.05793;4.05793;4.05793
11;total;1;20.8526;20.8526;20.8526
12;initialize;1;12.8605;12.8605;12.8605
12;async;10;0.0192199;0.00851647;0.027396
12;inner;10;0.349221;0.335607;0.369226
12;wait;10;3.58585e-05;2.5253e-05;5.9751e-05
12;boundary;10;0.0359011;0.0300822;0.0411586
12;calc iter;10;0.40438;0.387767;0.413169
12;calc total;1;4.05792;4.05792;4.05792
12;total;1;20.8522;20.8522;20.8522
13;initialize;1;12.8605;12.8605;12.8605
13;async;10;0.0161201;0.00901876;0.0224134
13;inner;10;0.350457;0.337968;0.369579
13;wait;10;4.25656e-05;2.3797e-05;0.00011008
13;boundary;10;0.03797;0.0299813;0.0437715
13;calc iter;10;0.404592;0.384665;0.415698
13;calc total;1;4.05793;4.05793;4.05793
13;total;1;20.8522;20.8522;20.8522
14;initialize;1;12.8605;12.8605;12.8605
14;async;10;0.0174804;0.0041863;0.0280271
14;inner;10;0.351931;0.339366;0.366031
14;wait;10;4.19299e-05;2.5076e-05;0.00012378
14;boundary;10;0.034507;0.0305691;0.0377792
14;calc iter;10;0.403962;0.391309;0.410664
14;calc total;1;4.05792;4.05792;4.05792
14;total;1;20.8523;20.8523;20.8523
15;initialize;1;12.8605;12.8605;12.8605
15;async;10;0.0156265;0.00718064;0.0261031
15;inner;10;0.354268;0.34281;0.368051
15;wait;10;4.66272e-05;3.4534e-05;7.8043e-05
15;boundary;10;0.0332326;0.0318507;0.0342637
15;calc iter;10;0.403175;0.396851;0.408455
15;calc total;1;4.05793;4.05793;4.05793
15;total;1;20.8522;20.8522;20.8522
16;initialize;1;12.8542;12.8542;12.8542
16;async;10;0.0186994;0.00977748;0.0245568
16;inner;10;0.352103;0.340616;0.366966
16;wait;10;5.337e-05;2.7416e-05;0.000149089
16;boundary;10;0.0325258;0.0313432;0.034033
16;calc iter;10;0.403383;0.395977;0.408418
16;calc total;1;4.05791;4.05791;4.05791
16;total;1;20.8459;20.8459;20.8459
17;initialize;1;12.8605;12.8605;12.8605
17;async;10;0.0130488;0.00449208;0.0222882
17;inner;10;0.354324;0.345039;0.365939
17;wait;10;5.65687e-05;3.2492e-05;9.8467e-05
17;boundary;10;0.0353392;0.0337507;0.0374778
17;calc iter;10;0.402771;0.397126;0.406754
17;calc total;1;4.05792;4.05792;4.05792
17;total;1;20.8522;20.8522;20.8522
18;initialize;1;12.8539;12.8539;12.8539
18;async;10;0.0104645;0.00735998;0.0155002
18;inner;10;0.355486;0.344129;0.368907
18;wait;10;4.86676e-05;3.3691e-05;6.4897e-05
18;boundary;10;0.0359683;0.0315027;0.041906
18;calc iter;10;0.40197;0.394821;0.408843
18;calc total;1;4.05791;4.05791;4.05791
18;total;1;20.8457;20.8457;20.8457
19;initialize;1;12.8606;12.8606;12.8606
19;async;10;0.0123912;0.00941725;0.0159336
19;inner;10;0.354323;0.343688;0.366962
19;wait;10;6.53031e-05;3.0503e-05;0.000173888
19;boundary;10;0.0353167;0.0315378;0.0393644
19;calc iter;10;0.402098;0.396813;0.409908
19;calc total;1;4.05792;4.05792;4.05792
19;total;1;20.8523;20.8523;20.8523
20;initialize;1;12.8605;12.8605;12.8605
20;async;10;0.00934267;0.00442377;0.0146993
20;inner;10;0.354451;0.343919;0.365985
20;wait;10;6.51566e-05;3.6318e-05;0.000104037
20;boundary;10;0.0381612;0.0336879;0.044139
20;calc iter;10;0.402021;0.395991;0.408011
20;calc total;1;4.05791;4.05791;4.05791
20;total;1;20.8522;20.8522;20.8522
21;initialize;1;12.8605;12.8605;12.8605
21;async;10;0.00974731;0.00778805;0.0119617
21;inner;10;0.353936;0.340443;0.36749
21;wait;10;6.14437e-05;4.6531e-05;9.644e-05
21;boundary;10;0.0377908;0.0318601;0.0466061
21;calc iter;10;0.401538;0.395983;0.407381
21;calc total;1;4.05792;4.05792;4.05792
21;total;1;20.8522;20.8522;20.8522
22;initialize;1;12.8605;12.8605;12.8605
22;async;10;0.00986382;0.00785628;0.0117409
22;inner;10;0.352806;0.338015;0.366727
22;wait;10;7.48976e-05;4.1575e-05;0.00021473
22;boundary;10;0.0386528;0.0318887;0.0485404
22;calc iter;10;0.4014;0.396361;0.407814
22;calc total;1;4.05791;4.05791;4.05791
22;total;1;20.8522;20.8522;20.8522
23;initialize;1;12.8605;12.8605;12.8605
23;async;10;0.00894143;0.00418519;0.0115283
23;inner;10;0.348546;0.334864;0.363308
23;wait;10;7.8489e-05;6.4815e-05;0.000141345
23;boundary;10;0.0436581;0.0360328;0.0519263
23;calc iter;10;0.401226;0.39623;0.406446
23;calc total;1;4.05792;4.05792;4.05792
23;total;1;20.8522;20.8522;20.8522
DASH
InitEnergy=6000.00000
EndEnergy=5596.71900
DiffEnergy=-403.28100
Matrixspec: 1300 x 1300 x 1300
Iterations: 10
# unit_id;function_name;num_calls;avg_runtime;min_runtime;max_runtime
0;initialize;1;12.92533;12.92533;12.92533
0;async;10;0.01261;0.00823;0.01564
0;inner;10;0.36437;0.35578;0.37247
0;wait;10;0.00003;0.00002;0.00006
0;boundary;10;0.03314;0.03109;0.03644
0;calc iter;10;0.41015;0.40253;0.41341
0;calc total;1;4.10219;4.10219;4.10219
0;total;1;20.91827;20.91827;20.91827
24;initialize;1;12.9247;12.9247;12.9247
24;async;10;0.01433;0.00846912;0.022391
24;inner;10;0.363178;0.354014;0.369118
24;wait;10;3.49669e-05;2.4086e-05;6.4338e-05
24;boundary;10;0.0317796;0.0309848;0.032049
24;calc iter;10;0.409325;0.407416;0.411628
24;calc total;1;4.10218;4.10218;4.10218
24;total;1;20.919;20.919;20.919
25;initialize;1;12.9248;12.9248;12.9248
25;async;10;0.0171479;0.00880268;0.024318
25;inner;10;0.360474;0.350794;0.369364
25;wait;10;4.70411e-05;2.4078e-05;0.000118178
25;boundary;10;0.0320835;0.0306216;0.0335732
25;calc iter;10;0.409754;0.405766;0.411092
25;calc total;1;4.10218;4.10218;4.10218
25;total;1;20.919;20.919;20.919
26;initialize;1;12.9248;12.9248;12.9248
26;async;10;0.00919739;0.00457517;0.0153235
26;inner;10;0.367681;0.360146;0.372004
26;wait;10;4.07831e-05;2.6759e-05;8.5324e-05
26;boundary;10;0.0322041;0.0312036;0.0326065
26;calc iter;10;0.409125;0.406704;0.411076
26;calc total;1;4.10218;4.10218;4.10218
26;total;1;20.919;20.919;20.919
27;initialize;1;12.9248;12.9248;12.9248
27;async;10;0.0114103;0.00725561;0.0138183
27;inner;10;0.364911;0.360674;0.369211
27;wait;10;4.29003e-05;3.2703e-05;6.3849e-05
27;boundary;10;0.0321785;0.0318739;0.0327536
27;calc iter;10;0.408544;0.406289;0.411069
27;calc total;1;4.10218;4.10218;4.10218
27;total;1;20.919;20.919;20.919
28;initialize;1;12.9248;12.9248;12.9248
28;async;10;0.0137062;0.0100359;0.0161405
28;inner;10;0.362711;0.358574;0.366954
28;wait;10;7.24103e-05;3.2044e-05;0.000203375
28;boundary;10;0.0319545;0.031461;0.0325976
28;calc iter;10;0.408446;0.406225;0.410894
28;calc total;1;4.10218;4.10218;4.10218
28;total;1;20.919;20.919;20.919
29;initialize;1;12.9243;12.9243;12.9243
29;async;10;0.0103989;0.00450825;0.0133308
29;inner;10;0.361746;0.358481;0.365191
29;wait;10;7.61808e-05;4.183e-05;0.000156381
29;boundary;10;0.03579;0.0345329;0.0373469
29;calc iter;10;0.408012;0.404766;0.410982
29;calc total;1;4.10218;4.10218;4.10218
29;total;1;20.9185;20.9185;20.9185
30;initialize;1;12.9248;12.9248;12.9248
30;async;10;0.0109377;0.0085004;0.0131516
30;inner;10;0.363828;0.359602;0.368407
30;wait;10;6.53581e-05;4.8066e-05;7.7425e-05
30;boundary;10;0.0332672;0.0314315;0.0348305
30;calc iter;10;0.4081;0.405211;0.410725
30;calc total;1;4.10218;4.10218;4.10218
30;total;1;20.919;20.919;20.919
31;initialize;1;12.9248;12.9248;12.9248
31;async;10;0.0122159;0.00944641;0.0152838
31;inner;10;0.364104;0.359679;0.367849
31;wait;10;5.79799e-05;3.1654e-05;0.000140543
31;boundary;10;0.03193;0.0315773;0.0331064
31;calc iter;10;0.40831;0.404023;0.411346
31;calc total;1;4.10218;4.10218;4.10218
31;total;1;20.919;20.919;20.919
32;initialize;1;12.9239;12.9239;12.9239
32;async;10;0.0100143;0.00447393;0.012606
32;inner;10;0.360789;0.356118;0.365708
32;wait;10;7.85909e-05;6.3974e-05;0.00010328
32;boundary;10;0.0370146;0.0349711;0.0384359
32;calc iter;10;0.407899;0.405259;0.410706
32;calc total;1;4.1022;4.1022;4.1022
32;total;1;20.9182;20.9182;20.9182
33;initialize;1;12.9248;12.9248;12.9248
33;async;10;0.0112544;0.00780308;0.0128602
33;inner;10;0.363802;0.359282;0.367685
33;wait;10;5.34516e-05;4.0477e-05;9.2775e-05
33;boundary;10;0.0330359;0.0317655;0.0345632
33;calc iter;10;0.408147;0.405218;0.410182
33;calc total;1;4.10219;4.10219;4.10219
33;total;1;20.919;20.919;20.919
34;initialize;1;12.9248;12.9248;12.9248
34;async;10;0.0114404;0.0087861;0.0131275
34;inner;10;0.364979;0.361319;0.369576
34;wait;10;4.35228e-05;2.6259e-05;0.000102856
34;boundary;10;0.0320835;0.031876;0.0323873
34;calc iter;10;0.408549;0.404495;0.410343
34;calc total;1;4.10219;4.10219;4.10219
34;total;1;20.919;20.919;20.919
35;initialize;1;12.9248;12.9248;12.9248
35;async;10;0.0110221;0.00416244;0.0134211
35;inner;10;0.360839;0.356475;0.364088
35;wait;10;7.61156e-05;5.9546e-05;0.0001332
35;boundary;10;0.0360319;0.0352402;0.0373699
35;calc iter;10;0.407971;0.40459;0.410206
35;calc total;1;4.10219;4.10219;4.10219
35;total;1;20.919;20.919;20.919
36;initialize;1;12.9247;12.9247;12.9247
36;async;10;0.0125191;0.00813742;0.0175999
36;inner;10;0.364995;0.354815;0.371437
36;wait;10;2.92919e-05;1.7505e-05;5.9996e-05
36;boundary;10;0.0326515;0.0310223;0.0356098
36;calc iter;10;0.410197;0.403475;0.412723
36;calc total;1;4.10219;4.10219;4.10219
36;total;1;20.919;20.919;20.919
37;initialize;1;12.9248;12.9248;12.9248
37;async;10;0.0123601;0.00846938;0.0165764
37;inner;10;0.365041;0.354954;0.371156
37;wait;10;3.96959e-05;2.2449e-05;0.000106623
37;boundary;10;0.0327716;0.0310293;0.0361713
37;calc iter;10;0.410214;0.402586;0.411996
37;calc total;1;4.1022;4.1022;4.1022
37;total;1;20.919;20.919;20.919
1;initialize;1;12.9201;12.9201;12.9201
1;async;10;0.0133031;0.00868214;0.0153632
1;inner;10;0.363592;0.355504;0.372153
1;wait;10;4.61865e-05;2.4958e-05;0.000130913
1;boundary;10;0.0331932;0.0311524;0.0367002
1;calc iter;10;0.410136;0.402054;0.413405
1;calc total;1;4.10219;4.10219;4.10219
1;total;1;20.913;20.913;20.913
2;initialize;1;12.9159;12.9159;12.9159
2;async;10;0.0108175;0.00417829;0.0151772
2;inner;10;0.365236;0.358706;0.369753
2;wait;10;4.55195e-05;2.3183e-05;0.000104954
2;boundary;10;0.0335849;0.0315959;0.0362331
2;calc iter;10;0.409685;0.405505;0.412937
2;calc total;1;4.10219;4.10219;4.10219
2;total;1;20.9088;20.9088;20.9088
3;initialize;1;12.9269;12.9269;12.9269
3;async;10;0.0113272;0.00787306;0.0143533
3;inner;10;0.365428;0.35972;0.372261
3;wait;10;3.54695e-05;2.3541e-05;5.6256e-05
3;boundary;10;0.0327513;0.0320074;0.033304
3;calc iter;10;0.409544;0.403802;0.412982
3;calc total;1;4.10219;4.10219;4.10219
3;total;1;20.9198;20.9198;20.9198
4;initialize;1;12.9249;12.9249;12.9249
4;async;10;0.0148474;0.00979693;0.0182318
4;inner;10;0.362538;0.356959;0.370881
4;wait;10;4.84332e-05;2.4062e-05;0.000157907
4;boundary;10;0.0321967;0.0314386;0.0328209
4;calc iter;10;0.409633;0.405484;0.412886
4;calc total;1;4.10219;4.10219;4.10219
4;total;1;20.9178;20.9178;20.9178
5;initialize;1;12.9269;12.9269;12.9269
5;async;10;0.01076;0.00437757;0.0128724
5;inner;10;0.363505;0.359496;0.367957
5;wait;10;5.87044e-05;3.1459e-05;0.000132534
5;boundary;10;0.0347231;0.0332432;0.0368825
5;calc iter;10;0.409049;0.405329;0.412207
5;calc total;1;4.1022;4.1022;4.1022
5;total;1;20.9198;20.9198;20.9198
6;initialize;1;12.9269;12.9269;12.9269
6;async;10;0.00975266;0.00848184;0.0126282
6;inner;10;0.365395;0.360164;0.371631
6;wait;10;4.81868e-05;3.1369e-05;6.9395e-05
6;boundary;10;0.0335903;0.0318481;0.0354485
6;calc iter;10;0.408788;0.405599;0.412268
6;calc total;1;4.10219;4.10219;4.10219
6;total;1;20.9198;20.9198;20.9198
7;initialize;1;12.9245;12.9245;12.9245
7;async;10;0.00982972;0.00905287;0.0112124
7;inner;10;0.363997;0.359433;0.370087
7;wait;10;8.872e-05;4.0164e-05;0.00022447
7;boundary;10;0.0348067;0.0319839;0.0365627
7;calc iter;10;0.408724;0.405894;0.412077
7;calc total;1;4.10219;4.10219;4.10219
7;total;1;20.9173;20.9173;20.9173
8;initialize;1;12.9212;12.9212;12.9212
8;async;10;0.00656874;0.00446031;0.00771622
8;inner;10;0.362494;0.358253;0.370549
8;wait;10;6.89945e-05;4.5825e-05;0.000102259
8;boundary;10;0.0393294;0.0343684;0.0416685
8;calc iter;10;0.408463;0.406177;0.410423
8;calc total;1;4.10219;4.10219;4.10219
8;total;1;20.914;20.914;20.914
9;initialize;1;12.9215;12.9215;12.9215
9;async;10;0.0050822;0.003962;0.00803314
9;inner;10;0.370506;0.365119;0.376356
9;wait;10;3.32509e-05;1.9259e-05;5.1663e-05
9;boundary;10;0.0332844;0.0324711;0.0349909
9;calc iter;10;0.408907;0.40414;0.417609
9;calc total;1;4.10219;4.10219;4.10219
9;total;1;20.9145;20.9145;20.9145
10;initialize;1;12.9269;12.9269;12.9269
10;async;10;0.00840274;0.00710422;0.0110238
10;inner;10;0.365967;0.360298;0.372022
10;wait;10;5.93095e-05;3.4142e-05;0.000112912
10;boundary;10;0.0342403;0.0321666;0.0375442
10;calc iter;10;0.408671;0.405012;0.413235
10;calc total;1;4.10219;4.10219;4.10219
10;total;1;20.9198;20.9198;20.9198
11;initialize;1;12.921;12.921;12.921
11;async;10;0.00711762;0.00414914;0.00912605
11;inner;10;0.362505;0.355976;0.368283
11;wait;10;6.19228e-05;3.7002e-05;8.0427e-05
11;boundary;10;0.0386715;0.0353771;0.0426534
11;calc iter;10;0.408358;0.404842;0.411238
11;calc total;1;4.1022;4.1022;4.1022
11;total;1;20.9139;20.9139;20.9139
12;initialize;1;12.9149;12.9149;12.9149
12;async;10;0.0125919;0.00697014;0.0150481
12;inner;10;0.364479;0.360708;0.373169
12;wait;10;3.53898e-05;2.4512e-05;5.1631e-05
12;boundary;10;0.0324953;0.0313695;0.0331373
12;calc iter;10;0.409604;0.405117;0.41424
12;calc total;1;4.10219;4.10219;4.10219
12;total;1;20.9079;20.9079;20.9079
13;initialize;1;12.9167;12.9167;12.9167
13;async;10;0.0142217;0.00909468;0.0169976
13;inner;10;0.362911;0.358283;0.371772
13;wait;10;4.75821e-05;2.3344e-05;0.000145044
13;boundary;10;0.0326073;0.0312498;0.033377
13;calc iter;10;0.409789;0.406562;0.415098
13;calc total;1;4.10219;4.10219;4.10219
13;total;1;20.9096;20.9096;20.9096
14;initialize;1;12.9268;12.9268;12.9268
14;async;10;0.0104927;0.00422063;0.0128454
14;inner;10;0.365278;0.36203;0.370274
14;wait;10;4.70553e-05;3.3364e-05;0.000104358
14;boundary;10;0.0333698;0.0327404;0.0350012
14;calc iter;10;0.409189;0.406521;0.413483
14;calc total;1;4.10219;4.10219;4.10219
14;total;1;20.9197;20.9197;20.9197
15;initialize;1;12.9167;12.9167;12.9167
15;async;10;0.0133799;0.00847292;0.0150421
15;inner;10;0.363527;0.359216;0.37282
15;wait;10;3.27834e-05;2.716e-05;5.5424e-05
15;boundary;10;0.0328298;0.0313421;0.0338305
15;calc iter;10;0.409772;0.405395;0.414277
15;calc total;1;4.10219;4.10219;4.10219
15;total;1;20.9096;20.9096;20.9096
16;initialize;1;12.9269;12.9269;12.9269
16;async;10;0.0133566;0.00989246;0.014553
16;inner;10;0.363565;0.35913;0.372831
16;wait;10;4.27948e-05;2.5551e-05;0.000136929
16;boundary;10;0.0328598;0.0311193;0.0339751
16;calc iter;10;0.409826;0.40483;0.415086
16;calc total;1;4.10217;4.10217;4.10217
16;total;1;20.9198;20.9198;20.9198
17;initialize;1;12.927;12.927;12.927
17;async;10;0.0118584;0.00445858;0.0142445
17;inner;10;0.36439;0.360776;0.369382
17;wait;10;5.32993e-05;3.1903e-05;0.000136208
17;boundary;10;0.0329651;0.031999;0.034829
17;calc iter;10;0.409269;0.407064;0.41296
17;calc total;1;4.10218;4.10218;4.10218
17;total;1;20.9198;20.9198;20.9198
18;initialize;1;12.9267;12.9267;12.9267
18;async;10;0.0107043;0.00856677;0.0127325
18;inner;10;0.363155;0.3595;0.370668
18;wait;10;6.12572e-05;4.758e-05;0.000108804
18;boundary;10;0.0348489;0.0320125;0.0359871
18;calc iter;10;0.408771;0.407638;0.41139
18;calc total;1;4.10218;4.10218;4.10218
18;total;1;20.9196;20.9196;20.9196
19;initialize;1;12.9189;12.9189;12.9189
19;async;10;0.0104157;0.00757704;0.0124691
19;inner;10;0.364537;0.361159;0.371074
19;wait;10;6.94832e-05;3.9643e-05;0.000129009
19;boundary;10;0.0338971;0.0318754;0.0348701
19;calc iter;10;0.408921;0.407617;0.413006
19;calc total;1;4.10218;4.10218;4.10218
19;total;1;20.9118;20.9118;20.9118
20;initialize;1;12.9219;12.9219;12.9219
20;async;10;0.0077434;0.00449277;0.00923382
20;inner;10;0.361889;0.358657;0.370161
20;wait;10;6.95469e-05;4.7242e-05;0.000103732
20;boundary;10;0.0387545;0.0346076;0.0406852
20;calc iter;10;0.408458;0.406812;0.411138
20;calc total;1;4.10218;4.10218;4.10218
20;total;1;20.9148;20.9148;20.9148
21;initialize;1;12.9188;12.9188;12.9188
21;async;10;0.00813716;0.00696443;0.00932001
21;inner;10;0.364627;0.358503;0.372394
21;wait;10;5.54266e-05;3.665e-05;7.9377e-05
21;boundary;10;0.0355899;0.0321676;0.0401645
21;calc iter;10;0.408411;0.406493;0.41268
21;calc total;1;4.10219;4.10219;4.10219
21;total;1;20.9117;20.9117;20.9117
22;initialize;1;12.927;12.927;12.927
22;async;10;0.00878681;0.00721472;0.0107915
22;inner;10;0.36425;0.359635;0.37225
22;wait;10;6.73674e-05;4.157e-05;0.000116417
22;boundary;10;0.0354741;0.0321873;0.0381298
22;calc iter;10;0.408581;0.405941;0.413526
22;calc total;1;4.10218;4.10218;4.10218
22;total;1;20.9199;20.9199;20.9199
23;initialize;1;12.9226;12.9226;12.9226
23;async;10;0.00698512;0.00421094;0.00866442
23;inner;10;0.360274;0.355116;0.369704
23;wait;10;6.15258e-05;3.9217e-05;0.000103218
23;boundary;10;0.0408699;0.0350455;0.0452029
23;calc iter;10;0.408192;0.406263;0.411605
23;calc total;1;4.10218;4.10218;4.10218
23;total;1;20.9155;20.9155;20.9155
38;initialize;1;12.9248;12.9248;12.9248
38;async;10;0.00988592;0.00413446;0.0164194
38;inner;10;0.367086;0.359249;0.370277
38;wait;10;4.35419e-05;2.0786e-05;0.000122583
38;boundary;10;0.0328413;0.0314007;0.0339759
38;calc iter;10;0.409859;0.407099;0.411024
38;calc total;1;4.10219;4.10219;4.10219
38;total;1;20.9191;20.9191;20.9191
39;initialize;1;12.9238;12.9238;12.9238
39;async;10;0.00810238;0.00622477;0.0122186
39;inner;10;0.368806;0.362337;0.37212
39;wait;10;4.25339e-05;2.8752e-05;5.5139e-05
39;boundary;10;0.0324116;0.0321181;0.0327527
39;calc iter;10;0.409365;0.406814;0.412604
39;calc total;1;4.10219;4.10219;4.10219
39;total;1;20.918;20.918;20.918
40;initialize;1;12.9248;12.9248;12.9248
40;async;10;0.00995642;0.00828823;0.0151836
40;inner;10;0.367094;0.360484;0.370255
40;wait;10;5.63565e-05;3.2752e-05;0.000126583
40;boundary;10;0.0321756;0.0318038;0.0328699
40;calc iter;10;0.409285;0.407485;0.411698
40;calc total;1;4.10219;4.10219;4.10219
40;total;1;20.9191;20.9191;20.9191
41;initialize;1;12.9248;12.9248;12.9248
41;async;10;0.00812466;0.00440956;0.0106505
41;inner;10;0.364529;0.362103;0.367995
41;wait;10;6.598e-05;5.064e-05;9.9077e-05
41;boundary;10;0.036139;0.0340528;0.0377707
41;calc iter;10;0.408861;0.40715;0.410895
41;calc total;1;4.10219;4.10219;4.10219
41;total;1;20.919;20.919;20.919
42;initialize;1;12.9248;12.9248;12.9248
42;async;10;0.00850741;0.00736656;0.0102274
42;inner;10;0.36739;0.360657;0.370855
42;wait;10;5.06463e-05;3.6125e-05;7.0594e-05
42;boundary;10;0.032727;0.0315698;0.0361451
42;calc iter;10;0.408677;0.404216;0.410857
42;calc total;1;4.10219;4.10219;4.10219
42;total;1;20.919;20.919;20.919
43;initialize;1;12.9248;12.9248;12.9248
43;async;10;0.00935897;0.00803956;0.0110439
43;inner;10;0.366995;0.36175;0.369508
43;wait;10;6.51909e-05;3.2665e-05;0.000162207
43;boundary;10;0.032395;0.0317533;0.0345286
43;calc iter;10;0.408816;0.40518;0.411615
43;calc total;1;4.10219;4.10219;4.10219
43;total;1;20.919;20.919;20.919
44;initialize;1;12.9248;12.9248;12.9248
44;async;10;0.00729103;0.00437734;0.00871304
44;inner;10;0.364442;0.35783;0.367954
44;wait;10;6.5991e-05;3.5559e-05;0.000126723
44;boundary;10;0.0366724;0.0349312;0.0402241
44;calc iter;10;0.408473;0.404306;0.410595
44;calc total;1;4.10219;4.10219;4.10219
44;total;1;20.9191;20.9191;20.9191
45;initialize;1;12.9248;12.9248;12.9248
45;async;10;0.00880606;0.00751442;0.0105568
45;inner;10;0.367342;0.361957;0.369996
45;wait;10;4.43975e-05;2.4522e-05;8.8386e-05
45;boundary;10;0.0326313;0.0320235;0.0347977
45;calc iter;10;0.408825;0.404924;0.411468
45;calc total;1;4.10219;4.10219;4.10219
45;total;1;20.919;20.919;20.919
46;initialize;1;12.9248;12.9248;12.9248
46;async;10;0.00828908;0.00731877;0.00876674
46;inner;10;0.368132;0.363209;0.371249
46;wait;10;5.23472e-05;3.046e-05;0.000129473
46;boundary;10;0.0324444;0.0319804;0.0340947
46;calc iter;10;0.40892;0.404664;0.411874
46;calc total;1;4.10219;4.10219;4.10219
46;total;1;20.919;20.919;20.919
47;initialize;1;12.9236;12.9236;12.9236
47;async;10;0.00617078;0.00411481;0.0073253
47;inner;10;0.368198;0.362678;0.37074
47;wait;10;5.07446e-05;3.4431e-05;7.9978e-05
47;boundary;10;0.0343061;0.0334911;0.0366913
47;calc iter;10;0.408728;0.405215;0.41106
47;calc total;1;4.10219;4.10219;4.10219
47;total;1;20.9179;20.9179;20.9179
DASH
InitEnergy=6000.00000
EndEnergy=5596.71900
DiffEnergy=-403.28100
Matrixspec: 1300 x 1300 x 1300
Iterations: 10
# unit_id;function_name;num_calls;avg_runtime;min_runtime;max_runtime
0;initialize;1;12.16261;12.16261;12.16261
0;async;10;0.01083;0.00541;0.01324
0;inner;10;0.36629;0.35950;0.37426
0;wait;10;0.00003;0.00002;0.00005
0;boundary;10;0.03305;0.03129;0.03580
0;calc iter;10;0.41020;0.40187;0.41550
0;calc total;1;4.10269;4.10269;4.10269
0;total;1;20.15123;20.15123;20.15123
24;initialize;1;12.1234;12.1234;12.1234
24;async;10;0.0156632;0.00836826;0.0214215
24;inner;10;0.360801;0.349666;0.370858
24;wait;10;3.46497e-05;2.4136e-05;6.7748e-05
24;boundary;10;0.0330334;0.0309157;0.0363652
24;calc iter;10;0.409534;0.401473;0.411993
24;calc total;1;4.10269;4.10269;4.10269
24;total;1;20.1131;20.1131;20.1131
25;initialize;1;12.1233;12.1233;12.1233
25;async;10;0.0162412;0.00891213;0.0203004
25;inner;10;0.359423;0.349549;0.37106
25;wait;10;3.98853e-05;2.4214e-05;0.00010116
25;boundary;10;0.0338414;0.0308792;0.03852
25;calc iter;10;0.409548;0.397364;0.412353
25;calc total;1;4.10269;4.10269;4.10269
25;total;1;20.1129;20.1129;20.1129
26;initialize;1;12.1235;12.1235;12.1235
26;async;10;0.0127029;0.0042625;0.0192016
26;inner;10;0.363665;0.353673;0.371301
26;wait;10;4.57007e-05;2.6266e-05;0.000117991
26;boundary;10;0.0327224;0.0312808;0.0337769
26;calc iter;10;0.409137;0.404083;0.411398
26;calc total;1;4.10269;4.10269;4.10269
26;total;1;20.1132;20.1132;20.1132
27;initialize;1;12.1235;12.1235;12.1235
27;async;10;0.0130222;0.00842482;0.0186101
27;inner;10;0.363223;0.354604;0.369996
27;wait;10;4.35094e-05;2.9248e-05;9.5113e-05
27;boundary;10;0.0323238;0.0319395;0.0326784
27;calc iter;10;0.408614;0.405447;0.410674
27;calc total;1;4.1027;4.1027;4.1027
27;total;1;20.1132;20.1132;20.1132
28;initialize;1;12.1235;12.1235;12.1235
28;async;10;0.0129275;0.00983739;0.0184564
28;inner;10;0.363608;0.355376;0.369364
28;wait;10;5.35431e-05;3.1506e-05;0.000133404
28;boundary;10;0.0320088;0.0315785;0.0325203
28;calc iter;10;0.408601;0.40582;0.411207
28;calc total;1;4.10269;4.10269;4.10269
28;total;1;20.1132;20.1132;20.1132
29;initialize;1;12.1232;12.1232;12.1232
29;async;10;0.0104992;0.00497287;0.0140844
29;inner;10;0.362564;0.356548;0.368361
29;wait;10;6.69601e-05;3.2735e-05;0.000128207
29;boundary;10;0.0349342;0.0338849;0.0366156
29;calc iter;10;0.408065;0.404951;0.410363
29;calc total;1;4.10269;4.10269;4.10269
29;total;1;20.1129;20.1129;20.1129
30;initialize;1;12.1235;12.1235;12.1235
30;async;10;0.010551;0.00840714;0.0129985
30;inner;10;0.36371;0.356532;0.370191
30;wait;10;5.09236e-05;3.1761e-05;7.9462e-05
30;boundary;10;0.0335343;0.031455;0.0357692
30;calc iter;10;0.407848;0.405238;0.411714
30;calc total;1;4.10269;4.10269;4.10269
30;total;1;20.1132;20.1132;20.1132
31;initialize;1;12.1235;12.1235;12.1235
31;async;10;0.00983554;0.00862331;0.0116324
31;inner;10;0.364759;0.357844;0.370559
31;wait;10;5.0933e-05;2.9343e-05;0.000104205
31;boundary;10;0.0332364;0.0317968;0.0358895
31;calc iter;10;0.407883;0.404706;0.412902
31;calc total;1;4.10269;4.10269;4.10269
31;total;1;20.1132;20.1132;20.1132
32;initialize;1;12.1235;12.1235;12.1235
32;async;10;0.00827932;0.00502452;0.0111985
32;inner;10;0.362936;0.356084;0.369662
32;wait;10;7.37738e-05;5.318e-05;0.000132954
32;boundary;10;0.0363309;0.033207;0.0398291
32;calc iter;10;0.407622;0.404609;0.410167
32;calc total;1;4.1027;4.1027;4.1027
32;total;1;20.1132;20.1132;20.1132
33;initialize;1;12.1235;12.1235;12.1235
33;async;10;0.00933451;0.00777403;0.0103107
33;inner;10;0.363183;0.354392;0.369527
33;wait;10;6.12272e-05;4.6872e-05;9.2828e-05
33;boundary;10;0.034959;0.032007;0.0398876
33;calc iter;10;0.407539;0.403836;0.410082
33;calc total;1;4.10271;4.10271;4.10271
33;total;1;20.1132;20.1132;20.1132
34;initialize;1;12.1234;12.1234;12.1234
34;async;10;0.0100559;0.00863325;0.0117988
34;inner;10;0.363456;0.354069;0.369796
34;wait;10;7.12832e-05;3.401e-05;0.000190991
34;boundary;10;0.0339656;0.0318742;0.039985
34;calc iter;10;0.40755;0.403735;0.410773
34;calc total;1;4.1027;4.1027;4.1027
34;total;1;20.1131;20.1131;20.1131
35;initialize;1;12.1235;12.1235;12.1235
35;async;10;0.00801402;0.00419048;0.00997197
35;inner;10;0.361969;0.354575;0.367981
35;wait;10;7.13969e-05;3.6283e-05;0.000130006
35;boundary;10;0.0374426;0.0349046;0.0406606
35;calc iter;10;0.407499;0.404125;0.409738
35;calc total;1;4.1027;4.1027;4.1027
35;total;1;20.1132;20.1132;20.1132
36;initialize;1;12.1226;12.1226;12.1226
36;async;10;0.0136253;0.00831808;0.016764
36;inner;10;0.360691;0.346402;0.371783
36;wait;10;2.56026e-05;1.4416e-05;4.378e-05
36;boundary;10;0.0348926;0.0309067;0.0404463
36;calc iter;10;0.409237;0.393755;0.413642
36;calc total;1;4.10269;4.10269;4.10269
36;total;1;20.1123;20.1123;20.1123
37;initialize;1;12.1234;12.1234;12.1234
37;async;10;0.0142875;0.00891035;0.0170102
37;inner;10;0.36023;0.345982;0.371732
37;wait;10;4.3733e-05;2.4977e-05;0.000111864
37;boundary;10;0.0346211;0.0307469;0.0402878
37;calc iter;10;0.409184;0.39366;0.412916
37;calc total;1;4.1027;4.1027;4.1027
37;total;1;20.1131;20.1131;20.1131
38;initialize;1;12.1235;12.1235;12.1235
38;async;10;0.0109229;0.00413154;0.0149179
38;inner;10;0.364244;0.350687;0.3722
38;wait;10;3.89057e-05;2.2114e-05;0.000115041
38;boundary;10;0.03365;0.0311436;0.0375304
38;calc iter;10;0.408858;0.396733;0.412062
38;calc total;1;4.10269;4.10269;4.10269
38;total;1;20.1132;20.1132;20.1132
39;initialize;1;12.1235;12.1235;12.1235
39;async;10;0.0102946;0.00628147;0.0163077
39;inner;10;0.365366;0.352671;0.372744
39;wait;10;3.5058e-05;2.8251e-05;5.1872e-05
39;boundary;10;0.0326823;0.031817;0.0342959
39;calc iter;10;0.40838;0.400195;0.413266
39;calc total;1;4.1027;4.1027;4.1027
39;total;1;20.1131;20.1131;20.1131
40;initialize;1;12.1235;12.1235;12.1235
40;async;10;0.0120506;0.00850601;0.0181971
40;inner;10;0.363656;0.351297;0.370431
40;wait;10;4.98051e-05;3.0822e-05;0.000119925
40;boundary;10;0.0324475;0.0317467;0.033619
40;calc iter;10;0.408206;0.401347;0.411934
40;calc total;1;4.10269;4.10269;4.10269
40;total;1;20.1131;20.1131;20.1131
41;initialize;1;12.1235;12.1235;12.1235
41;async;10;0.0100666;0.00438413;0.0161146
41;inner;10;0.362714;0.352871;0.368095
41;wait;10;5.73463e-05;3.5299e-05;9.9586e-05
41;boundary;10;0.0350357;0.0334817;0.0366926
41;calc iter;10;0.407875;0.402509;0.411371
41;calc total;1;4.1027;4.1027;4.1027
41;total;1;20.1131;20.1131;20.1131
1;initialize;1;12.1626;12.1626;12.1626
1;async;10;0.015139;0.00894909;0.0180235
1;inner;10;0.36211;0.355419;0.371152
1;wait;10;5.39753e-05;2.4598e-05;0.000199369
1;boundary;10;0.0327746;0.0313466;0.0346061
1;calc iter;10;0.41008;0.403457;0.413892
1;calc total;1;4.1027;4.1027;4.1027
1;total;1;20.1512;20.1512;20.1512
2;initialize;1;12.1617;12.1617;12.1617
2;async;10;0.01076;0.00431215;0.0141491
2;inner;10;0.365019;0.359591;0.369042
2;wait;10;4.59927e-05;1.7115e-05;0.000123156
2;boundary;10;0.0337545;0.0323345;0.0355924
2;calc iter;10;0.409581;0.405599;0.412154
2;calc total;1;4.10269;4.10269;4.10269
2;total;1;20.1503;20.1503;20.1503
3;initialize;1;12.1625;12.1625;12.1625
3;async;10;0.0131944;0.00851964;0.0155165
3;inner;10;0.36405;0.358236;0.372245
3;wait;10;3.55954e-05;2.8393e-05;6.2576e-05
3;boundary;10;0.032677;0.0315862;0.0341129
3;calc iter;10;0.409959;0.40417;0.413113
3;calc total;1;4.1027;4.1027;4.1027
3;total;1;20.1511;20.1511;20.1511
4;initialize;1;12.1627;12.1627;12.1627
4;async;10;0.0132086;0.00979868;0.0153381
4;inner;10;0.36415;0.358613;0.372267
4;wait;10;4.48752e-05;2.5374e-05;0.000128061
4;boundary;10;0.0326347;0.0312681;0.0342219
4;calc iter;10;0.41004;0.403832;0.414333
4;calc total;1;4.10269;4.10269;4.10269
4;total;1;20.1513;20.1513;20.1513
5;initialize;1;12.1626;12.1626;12.1626
5;async;10;0.0119374;0.00449462;0.0150201
5;inner;10;0.363951;0.358668;0.367992
5;wait;10;5.45916e-05;3.4783e-05;9.7585e-05
5;boundary;10;0.0334624;0.0325268;0.035835
5;calc iter;10;0.409407;0.405805;0.41231
5;calc total;1;4.10269;4.10269;4.10269
5;total;1;20.1512;20.1512;20.1512
6;initialize;1;12.1589;12.1589;12.1589
6;async;10;0.00924145;0.00686458;0.0121815
6;inner;10;0.365486;0.360817;0.372434
6;wait;10;5.57912e-05;4.0023e-05;7.0984e-05
6;boundary;10;0.0343239;0.0318553;0.0356172
6;calc iter;10;0.409109;0.407475;0.412808
6;calc total;1;4.10269;4.10269;4.10269
6;total;1;20.1475;20.1475;20.1475
7;initialize;1;12.1626;12.1626;12.1626
7;async;10;0.0107475;0.00908227;0.0132032
7;inner;10;0.364173;0.358755;0.370559
7;wait;10;7.93248e-05;4.6422e-05;0.000167262
7;boundary;10;0.0340763;0.0320348;0.0357961
7;calc iter;10;0.409078;0.406284;0.412331
7;calc total;1;4.1027;4.1027;4.1027
7;total;1;20.1512;20.1512;20.1512
8;initialize;1;12.1553;12.1553;12.1553
8;async;10;0.0058326;0.00452162;0.00784993
8;inner;10;0.365785;0.3606;0.373334
8;wait;10;6.86607e-05;4.1686e-05;0.000124524
8;boundary;10;0.0371087;0.0331382;0.0397176
8;calc iter;10;0.408797;0.407152;0.411121
8;calc total;1;4.10269;4.10269;4.10269
8;total;1;20.1439;20.1439;20.1439
9;initialize;1;12.1576;12.1576;12.1576
9;async;10;0.00716935;0.00583661;0.00876054
9;inner;10;0.366759;0.35877;0.374318
9;wait;10;4.79979e-05;2.3636e-05;7.3095e-05
9;boundary;10;0.0346834;0.032302;0.0401584
9;calc iter;10;0.408662;0.40484;0.414793
9;calc total;1;4.1027;4.1027;4.1027
9;total;1;20.1462;20.1462;20.1462
10;initialize;1;12.1626;12.1626;12.1626
10;async;10;0.00845947;0.00689833;0.0100126
10;inner;10;0.365473;0.35657;0.371732
10;wait;10;6.4638e-05;3.4471e-05;0.00012876
10;boundary;10;0.0346018;0.0322115;0.0413319
10;calc iter;10;0.4086;0.404824;0.412941
10;calc total;1;4.10269;4.10269;4.10269
10;total;1;20.1512;20.1512;20.1512
11;initialize;1;12.1626;12.1626;12.1626
11;async;10;0.00761325;0.00412577;0.00923953
11;inner;10;0.360589;0.352102;0.368109
11;wait;10;6.85596e-05;4.9805e-05;0.000106615
11;boundary;10;0.040023;0.0362786;0.04648
11;calc iter;10;0.408296;0.404845;0.41082
11;calc total;1;4.1027;4.1027;4.1027
11;total;1;20.1512;20.1512;20.1512
12;initialize;1;12.1626;12.1626;12.1626
12;async;10;0.0134045;0.00854396;0.0158911
12;inner;10;0.363868;0.356511;0.372057
12;wait;10;3.17364e-05;2.3775e-05;6.7785e-05
12;boundary;10;0.0328774;0.0312915;0.0347927
12;calc iter;10;0.410184;0.403103;0.413225
12;calc total;1;4.10269;4.10269;4.10269
12;total;1;20.1512;20.1512;20.1512
13;initialize;1;12.1613;12.1613;12.1613
13;async;10;0.0125622;0.00899953;0.0151245
13;inner;10;0.364491;0.35658;0.372595
13;wait;10;4.30349e-05;2.2829e-05;0.000130755
13;boundary;10;0.0331676;0.0313196;0.0351715
13;calc iter;10;0.410266;0.403053;0.413933
13;calc total;1;4.1027;4.1027;4.1027
13;total;1;20.1499;20.1499;20.1499
14;initialize;1;12.1626;12.1626;12.1626
14;async;10;0.0108537;0.00419001;0.0137951
14;inner;10;0.365278;0.359416;0.369877
14;wait;10;5.12441e-05;2.7998e-05;0.000120928
14;boundary;10;0.0335842;0.0321695;0.0354642
14;calc iter;10;0.409769;0.405043;0.412796
14;calc total;1;4.10269;4.10269;4.10269
14;total;1;20.1513;20.1513;20.1513
15;initialize;1;12.1626;12.1626;12.1626
15;async;10;0.00987682;0.00753962;0.0116762
15;inner;10;0.367094;0.360739;0.373802
15;wait;10;2.87073e-05;2.3646e-05;5.1558e-05
15;boundary;10;0.033161;0.0314629;0.0351706
15;calc iter;10;0.410163;0.402411;0.414871
15;calc total;1;4.10269;4.10269;4.10269
15;total;1;20.1512;20.1512;20.1512
16;initialize;1;12.1601;12.1601;12.1601
16;async;10;0.0121147;0.0096895;0.0138479
16;inner;10;0.365301;0.358802;0.371776
16;wait;10;4.38394e-05;2.6788e-05;0.000100878
16;boundary;10;0.0325713;0.0313195;0.0339681
16;calc iter;10;0.410032;0.403767;0.413736
16;calc total;1;4.10268;4.10268;4.10268
16;total;1;20.1487;20.1487;20.1487
17;initialize;1;12.1626;12.1626;12.1626
17;async;10;0.0106519;0.00447284;0.0135989
17;inner;10;0.36512;0.359541;0.369184
17;wait;10;5.5416e-05;3.6315e-05;0.000106807
17;boundary;10;0.0336799;0.0328266;0.0349982
17;calc iter;10;0.409509;0.405349;0.412324
17;calc total;1;4.10269;4.10269;4.10269
17;total;1;20.1512;20.1512;20.1512
18;initialize;1;12.1627;12.1627;12.1627
18;async;10;0.010236;0.00750804;0.0136085
18;inner;10;0.364912;0.358907;0.37097
18;wait;10;6.14742e-05;4.7105e-05;7.399e-05
18;boundary;10;0.034078;0.0319681;0.0351169
18;calc iter;10;0.409289;0.406806;0.411607
18;calc total;1;4.10269;4.10269;4.10269
18;total;1;20.1513;20.1513;20.1513
19;initialize;1;12.1609;12.1609;12.1609
19;async;10;0.0101192;0.00850252;0.0122497
19;inner;10;0.364675;0.358403;0.370271
19;wait;10;7.2516e-05;4.8354e-05;0.000160024
19;boundary;10;0.0342616;0.0319433;0.035973
19;calc iter;10;0.40913;0.406286;0.412273
19;calc total;1;4.10269;4.10269;4.10269
19;total;1;20.1495;20.1495;20.1495
20;initialize;1;12.1591;12.1591;12.1591
20;async;10;0.00711461;0.00449209;0.008915
20;inner;10;0.363049;0.357741;0.369699
20;wait;10;7.6603e-05;5.5103e-05;0.000109999
20;boundary;10;0.0385611;0.0347845;0.0417151
20;calc iter;10;0.408803;0.406169;0.411537
20;calc total;1;4.10268;4.10268;4.10268
20;total;1;20.1477;20.1477;20.1477
21;initialize;1;12.1583;12.1583;12.1583
21;async;10;0.00783578;0.0066946;0.00924896
21;inner;10;0.365057;0.355697;0.371448
21;wait;10;5.73263e-05;2.7293e-05;9.6584e-05
21;boundary;10;0.0356617;0.0321359;0.0426529
21;calc iter;10;0.408614;0.405102;0.412426
21;calc total;1;4.10269;4.10269;4.10269
21;total;1;20.1469;20.1469;20.1469
22;initialize;1;12.1626;12.1626;12.1626
22;async;10;0.007635;0.00673795;0.00903296
22;inner;10;0.365623;0.356738;0.371735
22;wait;10;6.3006e-05;3.814e-05;0.000129243
22;boundary;10;0.035354;0.0322726;0.0418959
22;calc iter;10;0.408676;0.405091;0.413173
22;calc total;1;4.10268;4.10268;4.10268
22;total;1;20.1512;20.1512;20.1512
23;initialize;1;12.1626;12.1626;12.1626
23;async;10;0.00606703;0.00418827;0.00738125
23;inner;10;0.364119;0.355298;0.371175
23;wait;10;7.55305e-05;6.3932e-05;0.000119587
23;boundary;10;0.0382221;0.0341721;0.0449841
23;calc iter;10;0.408485;0.405159;0.411407
23;calc total;1;4.10269;4.10269;4.10269
23;total;1;20.1512;20.1512;20.1512
42;initialize;1;12.1235;12.1235;12.1235
42;async;10;0.00920798;0.00793759;0.0132279
42;inner;10;0.364008;0.35269;0.370077
42;wait;10;5.60253e-05;3.4869e-05;9.4012e-05
42;boundary;10;0.0340981;0.0319281;0.0371683
42;calc iter;10;0.407372;0.402932;0.411242
42;calc total;1;4.1027;4.1027;4.1027
42;total;1;20.1131;20.1131;20.1131
43;initialize;1;12.1235;12.1235;12.1235
43;async;10;0.0090215;0.00761484;0.012508
43;inner;10;0.363786;0.351793;0.370273
43;wait;10;6.74097e-05;3.8716e-05;0.000164571
43;boundary;10;0.0343015;0.0317719;0.0392694
43;calc iter;10;0.407179;0.401168;0.41155
43;calc total;1;4.1027;4.1027;4.1027
43;total;1;20.1132;20.1132;20.1132
44;initialize;1;12.1235;12.1235;12.1235
44;async;10;0.00643055;0.00439995;0.00878161
44;inner;10;0.363467;0.352354;0.370332
44;wait;10;6.74712e-05;5.0076e-05;0.0001132
44;boundary;10;0.0370523;0.0338442;0.0412904
44;calc iter;10;0.40702;0.401946;0.410743
44;calc total;1;4.10269;4.10269;4.10269
44;total;1;20.1132;20.1132;20.1132
45;initialize;1;12.1235;12.1235;12.1235
45;async;10;0.00752796;0.00647781;0.00866595
45;inner;10;0.36469;0.349806;0.371087
45;wait;10;4.24569e-05;2.6482e-05;7.8166e-05
45;boundary;10;0.0345933;0.031944;0.0432702
45;calc iter;10;0.406855;0.399613;0.411529
45;calc total;1;4.1027;4.1027;4.1027
45;total;1;20.1131;20.1131;20.1131
46;initialize;1;12.1235;12.1235;12.1235
46;async;10;0.00777431;0.00665025;0.00874516
46;inner;10;0.364388;0.349925;0.371121
46;wait;10;5.57965e-05;3.4456e-05;0.000125047
46;boundary;10;0.0346617;0.0319774;0.0430941
46;calc iter;10;0.406882;0.399725;0.411971
46;calc total;1;4.10269;4.10269;4.10269
46;total;1;20.1131;20.1131;20.1131
47;initialize;1;12.1235;12.1235;12.1235
47;async;10;0.00654109;0.00413924;0.00767747
47;inner;10;0.361618;0.346558;0.368296
47;wait;10;6.65879e-05;5.3059e-05;8.9613e-05
47;boundary;10;0.0384183;0.0352675;0.0475758
47;calc iter;10;0.406646;0.399766;0.411099
47;calc total;1;4.1027;4.1027;4.1027
47;total;1;20.1131;20.1131;20.1131
