# Supplementary material for: A Halo abstraction for distributed n-dimensional structured grids within the C++ PGAS library DASH
Source: PeerJ Comput Sci. 2023 Feb 3;9:e1203. doi: 10.7717/peerj-cs.1203 (PMC10280232; doi:10.7717/peerj-cs.1203)
Supplement: Supplemental Information 4 [file peerj-cs-09-1203-s004.gz › raw_dash_scafes/res_3d_sc/strong/scafes_heat3d_n16_c24_1300_28659157.out]

SCAFES
REMARK: No time step width tau was specified.
 Set tau=1.0 and proceeded. 

Energy start: 48000
Energy end  : 46369.7
# unit_id;function_name;num_calls;avg_runtime;min_runtime;max_runtime
0;compErr;1;1.593e-06;1.593e-06;1.593e-06
0;init;1;0.186097;0.186097;0.186097
0;update;1;6.0814;6.0814;6.0814
0;sync;1;10.2936;10.2936;10.2936
0;evalKnownDf;1;0;0;0
0;write;1;2.4624e-05;2.4624e-05;2.4624e-05
0;trace;1;0;0;0
0;calc_total;1;16.375;16.375;16.375
24;compErr;1;2.529e-06;2.529e-06;2.529e-06
24;init;1;0.189672;0.189672;0.189672
24;update;1;6.08951;6.08951;6.08951
24;sync;1;0.54241;0.54241;0.54241
24;evalKnownDf;1;0;0;0
24;write;1;2.6319e-05;2.6319e-05;2.6319e-05
24;trace;1;0;0;0
24;calc_total;1;6.63192;6.63192;6.63192
96;compErr;1;1.774e-06;1.774e-06;1.774e-06
96;init;1;0.187551;0.187551;0.187551
96;update;1;6.10928;6.10928;6.10928
96;sync;1;1.67875;1.67875;1.67875
96;evalKnownDf;1;0;0;0
96;write;1;2.4072e-05;2.4072e-05;2.4072e-05
96;trace;1;0;0;0
96;calc_total;1;7.78803;7.78803;7.78803
64;compErr;1;1.871e-06;1.871e-06;1.871e-06
64;init;1;0.188545;0.188545;0.188545
64;update;1;6.18921;6.18921;6.18921
64;sync;1;0.648244;0.648244;0.648244
64;evalKnownDf;1;0;0;0
64;write;1;2.3801e-05;2.3801e-05;2.3801e-05
64;trace;1;0;0;0
64;calc_total;1;6.83746;6.83746;6.83746
120;compErr;1;2.683e-06;2.683e-06;2.683e-06
120;init;1;0.187242;0.187242;0.187242
120;update;1;6.09898;6.09898;6.09898
120;sync;1;0.480922;0.480922;0.480922
120;evalKnownDf;1;0;0;0
120;write;1;2.6096e-05;2.6096e-05;2.6096e-05
120;trace;1;0;0;0
120;calc_total;1;6.5799;6.5799;6.5799
169;compErr;1;1.454e-06;1.454e-06;1.454e-06
169;init;1;0.190107;0.190107;0.190107
169;update;1;6.1583;6.1583;6.1583
169;sync;1;1.30411;1.30411;1.30411
169;evalKnownDf;1;0;0;0
169;write;1;2.5406e-05;2.5406e-05;2.5406e-05
169;trace;1;0;0;0
169;calc_total;1;7.46241;7.46241;7.46241
269;compErr;1;2.226e-06;2.226e-06;2.226e-06
269;init;1;0.189642;0.189642;0.189642
269;update;1;6.1738;6.1738;6.1738
269;sync;1;1.05527;1.05527;1.05527
269;evalKnownDf;1;0;0;0
269;write;1;2.8936e-05;2.8936e-05;2.8936e-05
269;trace;1;0;0;0
269;calc_total;1;7.22906;7.22906;7.22906
192;compErr;1;1.885e-06;1.885e-06;1.885e-06
192;init;1;0.187533;0.187533;0.187533
192;update;1;6.08042;6.08042;6.08042
192;sync;1;0.715447;0.715447;0.715447
192;evalKnownDf;1;0;0;0
192;write;1;2.7028e-05;2.7028e-05;2.7028e-05
192;trace;1;0;0;0
192;calc_total;1;6.79586;6.79586;6.79586
216;compErr;1;1.93e-06;1.93e-06;1.93e-06
216;init;1;0.187514;0.187514;0.187514
216;update;1;6.11721;6.11721;6.11721
216;sync;1;0.40347;0.40347;0.40347
216;evalKnownDf;1;0;0;0
216;write;1;2.492e-05;2.492e-05;2.492e-05
216;trace;1;0;0;0
216;calc_total;1;6.52068;6.52068;6.52068
256;compErr;1;1.466e-06;1.466e-06;1.466e-06
256;init;1;0.189276;0.189276;0.189276
256;update;1;6.18744;6.18744;6.18744
256;sync;1;0.985995;0.985995;0.985995
256;evalKnownDf;1;0;0;0
256;write;1;2.5367e-05;2.5367e-05;2.5367e-05
256;trace;1;0;0;0
256;calc_total;1;7.17343;7.17343;7.17343
336;compErr;1;1.963e-06;1.963e-06;1.963e-06
336;init;1;0.194923;0.194923;0.194923
336;update;1;6.12981;6.12981;6.12981
336;sync;1;0.356599;0.356599;0.356599
336;evalKnownDf;1;0;0;0
336;write;1;2.3399e-05;2.3399e-05;2.3399e-05
336;trace;1;0;0;0
336;calc_total;1;6.48641;6.48641;6.48641
288;compErr;1;2.274e-06;2.274e-06;2.274e-06
288;init;1;0.185777;0.185777;0.185777
288;update;1;6.08048;6.08048;6.08048
288;sync;1;2.48474;2.48474;2.48474
288;evalKnownDf;1;0;0;0
288;write;1;2.4071e-05;2.4071e-05;2.4071e-05
288;trace;1;0;0;0
288;calc_total;1;8.56522;8.56522;8.56522
360;compErr;1;2.768e-06;2.768e-06;2.768e-06
360;init;1;0.188365;0.188365;0.188365
360;update;1;6.11828;6.11828;6.11828
360;sync;1;10.7637;10.7637;10.7637
360;evalKnownDf;1;0;0;0
360;write;1;2.2637e-05;2.2637e-05;2.2637e-05
360;trace;1;0;0;0
360;calc_total;1;16.882;16.882;16.882
1;compErr;1;2.455e-06;2.455e-06;2.455e-06
1;init;1;0.188998;0.188998;0.188998
1;update;1;6.15429;6.15429;6.15429
1;sync;1;1.94234;1.94234;1.94234
1;evalKnownDf;1;0;0;0
1;write;1;2.4491e-05;2.4491e-05;2.4491e-05
1;trace;1;0;0;0
1;calc_total;1;8.09663;8.09663;8.09663
25;compErr;1;2.857e-06;2.857e-06;2.857e-06
25;init;1;0.192694;0.192694;0.192694
25;update;1;6.12725;6.12725;6.12725
25;sync;1;0.847612;0.847612;0.847612
25;evalKnownDf;1;0;0;0
25;write;1;2.742e-05;2.742e-05;2.742e-05
25;trace;1;0;0;0
25;calc_total;1;6.97486;6.97486;6.97486
97;compErr;1;1.751e-06;1.751e-06;1.751e-06
97;init;1;0.188586;0.188586;0.188586
97;update;1;6.14366;6.14366;6.14366
97;sync;1;1.30235;1.30235;1.30235
97;evalKnownDf;1;0;0;0
97;write;1;2.6673e-05;2.6673e-05;2.6673e-05
97;trace;1;0;0;0
97;calc_total;1;7.446;7.446;7.446
65;compErr;1;2.36e-06;2.36e-06;2.36e-06
65;init;1;0.189072;0.189072;0.189072
65;update;1;6.16802;6.16802;6.16802
65;sync;1;1.13854;1.13854;1.13854
65;evalKnownDf;1;0;0;0
65;write;1;2.8222e-05;2.8222e-05;2.8222e-05
65;trace;1;0;0;0
65;calc_total;1;7.30656;7.30656;7.30656
121;compErr;1;1.372e-06;1.372e-06;1.372e-06
121;init;1;0.188531;0.188531;0.188531
121;update;1;6.14144;6.14144;6.14144
121;sync;1;1.33005;1.33005;1.33005
121;evalKnownDf;1;0;0;0
121;write;1;2.3288e-05;2.3288e-05;2.3288e-05
121;trace;1;0;0;0
121;calc_total;1;7.4715;7.4715;7.4715
171;compErr;1;1.523e-06;1.523e-06;1.523e-06
171;init;1;0.190009;0.190009;0.190009
171;update;1;6.1546;6.1546;6.1546
171;sync;1;0.546019;0.546019;0.546019
171;evalKnownDf;1;0;0;0
171;write;1;2.5892e-05;2.5892e-05;2.5892e-05
171;trace;1;0;0;0
171;calc_total;1;6.70062;6.70062;6.70062
270;compErr;1;2.262e-06;2.262e-06;2.262e-06
270;init;1;0.192453;0.192453;0.192453
270;update;1;6.18888;6.18888;6.18888
270;sync;1;0.878461;0.878461;0.878461
270;evalKnownDf;1;0;0;0
270;write;1;3.3123e-05;3.3123e-05;3.3123e-05
270;trace;1;0;0;0
270;calc_total;1;7.06734;7.06734;7.06734
193;compErr;1;2.163e-06;2.163e-06;2.163e-06
193;init;1;0.187935;0.187935;0.187935
193;update;1;6.14171;6.14171;6.14171
193;sync;1;1.23201;1.23201;1.23201
193;evalKnownDf;1;0;0;0
193;write;1;2.8999e-05;2.8999e-05;2.8999e-05
193;trace;1;0;0;0
193;calc_total;1;7.37372;7.37372;7.37372
337;compErr;1;1.423e-06;1.423e-06;1.423e-06
337;init;1;0.188524;0.188524;0.188524
337;update;1;6.13888;6.13888;6.13888
337;sync;1;2.33884;2.33884;2.33884
337;evalKnownDf;1;0;0;0
337;write;1;1.9254e-05;1.9254e-05;1.9254e-05
337;trace;1;0;0;0
337;calc_total;1;8.47772;8.47772;8.47772
289;compErr;1;1.351e-06;1.351e-06;1.351e-06
289;init;1;0.188351;0.188351;0.188351
289;update;1;6.14531;6.14531;6.14531
289;sync;1;0.623751;0.623751;0.623751
289;evalKnownDf;1;0;0;0
289;write;1;2.0623e-05;2.0623e-05;2.0623e-05
289;trace;1;0;0;0
289;calc_total;1;6.76906;6.76906;6.76906
361;compErr;1;1.545e-06;1.545e-06;1.545e-06
361;init;1;0.189093;0.189093;0.189093
361;update;1;6.16348;6.16348;6.16348
361;sync;1;2.68673;2.68673;2.68673
361;evalKnownDf;1;0;0;0
361;write;1;2.359e-05;2.359e-05;2.359e-05
361;trace;1;0;0;0
361;calc_total;1;8.85022;8.85022;8.85022
2;compErr;1;1.633e-06;1.633e-06;1.633e-06
2;init;1;0.190368;0.190368;0.190368
2;update;1;6.15308;6.15308;6.15308
2;sync;1;1.07508;1.07508;1.07508
2;evalKnownDf;1;0;0;0
2;write;1;2.2932e-05;2.2932e-05;2.2932e-05
2;trace;1;0;0;0
2;calc_total;1;7.22816;7.22816;7.22816
26;compErr;1;2.804e-06;2.804e-06;2.804e-06
26;init;1;0.18772;0.18772;0.18772
26;update;1;6.15633;6.15633;6.15633
26;sync;1;1.32764;1.32764;1.32764
26;evalKnownDf;1;0;0;0
26;write;1;2.5252e-05;2.5252e-05;2.5252e-05
26;trace;1;0;0;0
26;calc_total;1;7.48397;7.48397;7.48397
98;compErr;1;1.534e-06;1.534e-06;1.534e-06
98;init;1;0.186939;0.186939;0.186939
98;update;1;6.1429;6.1429;6.1429
98;sync;1;0.967254;0.967254;0.967254
98;evalKnownDf;1;0;0;0
98;write;1;2.5139e-05;2.5139e-05;2.5139e-05
98;trace;1;0;0;0
98;calc_total;1;7.11015;7.11015;7.11015
66;compErr;1;1.995e-06;1.995e-06;1.995e-06
66;init;1;0.189066;0.189066;0.189066
66;update;1;6.19794;6.19794;6.19794
66;sync;1;0.809481;0.809481;0.809481
66;evalKnownDf;1;0;0;0
66;write;1;2.6603e-05;2.6603e-05;2.6603e-05
66;trace;1;0;0;0
66;calc_total;1;7.00742;7.00742;7.00742
122;compErr;1;1.376e-06;1.376e-06;1.376e-06
122;init;1;0.187509;0.187509;0.187509
122;update;1;6.13714;6.13714;6.13714
122;sync;1;1.14749;1.14749;1.14749
122;evalKnownDf;1;0;0;0
122;write;1;2.2471e-05;2.2471e-05;2.2471e-05
122;trace;1;0;0;0
122;calc_total;1;7.28463;7.28463;7.28463
172;compErr;1;1.544e-06;1.544e-06;1.544e-06
172;init;1;0.190017;0.190017;0.190017
172;update;1;6.25247;6.25247;6.25247
172;sync;1;0.237033;0.237033;0.237033
172;evalKnownDf;1;0;0;0
172;write;1;1.907e-05;1.907e-05;1.907e-05
172;trace;1;0;0;0
172;calc_total;1;6.48951;6.48951;6.48951
272;compErr;1;1.477e-06;1.477e-06;1.477e-06
272;init;1;0.190776;0.190776;0.190776
272;update;1;6.21527;6.21527;6.21527
272;sync;1;1.14544;1.14544;1.14544
272;evalKnownDf;1;0;0;0
272;write;1;2.1663e-05;2.1663e-05;2.1663e-05
272;trace;1;0;0;0
272;calc_total;1;7.36071;7.36071;7.36071
194;compErr;1;1.58e-06;1.58e-06;1.58e-06
194;init;1;0.193611;0.193611;0.193611
194;update;1;6.12904;6.12904;6.12904
194;sync;1;0.634128;0.634128;0.634128
194;evalKnownDf;1;0;0;0
194;write;1;2.6937e-05;2.6937e-05;2.6937e-05
194;trace;1;0;0;0
194;calc_total;1;6.76317;6.76317;6.76317
338;compErr;1;2.539e-06;2.539e-06;2.539e-06
338;init;1;0.193422;0.193422;0.193422
338;update;1;6.14003;6.14003;6.14003
338;sync;1;0.696486;0.696486;0.696486
338;evalKnownDf;1;0;0;0
338;write;1;2.5818e-05;2.5818e-05;2.5818e-05
338;trace;1;0;0;0
338;calc_total;1;6.83652;6.83652;6.83652
290;compErr;1;1.936e-06;1.936e-06;1.936e-06
290;init;1;0.187705;0.187705;0.187705
290;update;1;6.14511;6.14511;6.14511
290;sync;1;0.976497;0.976497;0.976497
290;evalKnownDf;1;0;0;0
290;write;1;2.6404e-05;2.6404e-05;2.6404e-05
290;trace;1;0;0;0
290;calc_total;1;7.1216;7.1216;7.1216
362;compErr;1;1.781e-06;1.781e-06;1.781e-06
362;init;1;0.19486;0.19486;0.19486
362;update;1;6.16811;6.16811;6.16811
362;sync;1;2.14201;2.14201;2.14201
362;evalKnownDf;1;0;0;0
362;write;1;2.4101e-05;2.4101e-05;2.4101e-05
362;trace;1;0;0;0
362;calc_total;1;8.31012;8.31012;8.31012
3;compErr;1;1.582e-06;1.582e-06;1.582e-06
3;init;1;0.186699;0.186699;0.186699
3;update;1;6.11131;6.11131;6.11131
3;sync;1;1.28656;1.28656;1.28656
3;evalKnownDf;1;0;0;0
3;write;1;2.4264e-05;2.4264e-05;2.4264e-05
3;trace;1;0;0;0
3;calc_total;1;7.39787;7.39787;7.39787
27;compErr;1;2.72e-06;2.72e-06;2.72e-06
27;init;1;0.188428;0.188428;0.188428
27;update;1;6.12636;6.12636;6.12636
27;sync;1;1.05322;1.05322;1.05322
27;evalKnownDf;1;0;0;0
27;write;1;2.5058e-05;2.5058e-05;2.5058e-05
27;trace;1;0;0;0
27;calc_total;1;7.17958;7.17958;7.17958
99;compErr;1;1.636e-06;1.636e-06;1.636e-06
99;init;1;0.186837;0.186837;0.186837
99;update;1;6.11647;6.11647;6.11647
99;sync;1;1.13442;1.13442;1.13442
99;evalKnownDf;1;0;0;0
99;write;1;2.3477e-05;2.3477e-05;2.3477e-05
99;trace;1;0;0;0
99;calc_total;1;7.25089;7.25089;7.25089
67;compErr;1;2.535e-06;2.535e-06;2.535e-06
67;init;1;0.190189;0.190189;0.190189
67;update;1;6.19007;6.19007;6.19007
67;sync;1;2.05998;2.05998;2.05998
67;evalKnownDf;1;0;0;0
67;write;1;3.0447e-05;3.0447e-05;3.0447e-05
67;trace;1;0;0;0
67;calc_total;1;8.25005;8.25005;8.25005
123;compErr;1;1.721e-06;1.721e-06;1.721e-06
123;init;1;0.187073;0.187073;0.187073
123;update;1;6.12911;6.12911;6.12911
123;sync;1;1.32759;1.32759;1.32759
123;evalKnownDf;1;0;0;0
123;write;1;3.1653e-05;3.1653e-05;3.1653e-05
123;trace;1;0;0;0
123;calc_total;1;7.4567;7.4567;7.4567
173;compErr;1;2.16e-06;2.16e-06;2.16e-06
173;init;1;0.190637;0.190637;0.190637
173;update;1;6.166;6.166;6.166
173;sync;1;0.708382;0.708382;0.708382
173;evalKnownDf;1;0;0;0
173;write;1;2.6406e-05;2.6406e-05;2.6406e-05
173;trace;1;0;0;0
173;calc_total;1;6.87438;6.87438;6.87438
275;compErr;1;1.657e-06;1.657e-06;1.657e-06
275;init;1;0.193536;0.193536;0.193536
275;update;1;6.23776;6.23776;6.23776
275;sync;1;0.517339;0.517339;0.517339
275;evalKnownDf;1;0;0;0
275;write;1;2.6165e-05;2.6165e-05;2.6165e-05
275;trace;1;0;0;0
275;calc_total;1;6.7551;6.7551;6.7551
195;compErr;1;2.055e-06;2.055e-06;2.055e-06
195;init;1;0.187448;0.187448;0.187448
195;update;1;6.12945;6.12945;6.12945
195;sync;1;1.3038;1.3038;1.3038
195;evalKnownDf;1;0;0;0
195;write;1;3.6834e-05;3.6834e-05;3.6834e-05
195;trace;1;0;0;0
195;calc_total;1;7.43325;7.43325;7.43325
339;compErr;1;1.84e-06;1.84e-06;1.84e-06
339;init;1;0.190043;0.190043;0.190043
339;update;1;6.11236;6.11236;6.11236
339;sync;1;1.07288;1.07288;1.07288
339;evalKnownDf;1;0;0;0
339;write;1;2.2015e-05;2.2015e-05;2.2015e-05
339;trace;1;0;0;0
339;calc_total;1;7.18524;7.18524;7.18524
291;compErr;1;2.873e-06;2.873e-06;2.873e-06
291;init;1;0.187302;0.187302;0.187302
291;update;1;6.11648;6.11648;6.11648
291;sync;1;0.387196;0.387196;0.387196
291;evalKnownDf;1;0;0;0
291;write;1;2.6622e-05;2.6622e-05;2.6622e-05
291;trace;1;0;0;0
291;calc_total;1;6.50368;6.50368;6.50368
363;compErr;1;1.754e-06;1.754e-06;1.754e-06
363;init;1;0.193455;0.193455;0.193455
363;update;1;6.14072;6.14072;6.14072
363;sync;1;2.29142;2.29142;2.29142
363;evalKnownDf;1;0;0;0
363;write;1;2.4433e-05;2.4433e-05;2.4433e-05
363;trace;1;0;0;0
363;calc_total;1;8.43214;8.43214;8.43214
4;compErr;1;1.601e-06;1.601e-06;1.601e-06
4;init;1;0.191567;0.191567;0.191567
4;update;1;6.13861;6.13861;6.13861
4;sync;1;1.02132;1.02132;1.02132
4;evalKnownDf;1;0;0;0
4;write;1;2.2664e-05;2.2664e-05;2.2664e-05
4;trace;1;0;0;0
4;calc_total;1;7.15993;7.15993;7.15993
28;compErr;1;1.627e-06;1.627e-06;1.627e-06
28;init;1;0.190102;0.190102;0.190102
28;update;1;6.14574;6.14574;6.14574
28;sync;1;0.720092;0.720092;0.720092
28;evalKnownDf;1;0;0;0
28;write;1;2.5826e-05;2.5826e-05;2.5826e-05
28;trace;1;0;0;0
28;calc_total;1;6.86583;6.86583;6.86583
100;compErr;1;1.349e-06;1.349e-06;1.349e-06
100;init;1;0.188547;0.188547;0.188547
100;update;1;6.23095;6.23095;6.23095
100;sync;1;0.73658;0.73658;0.73658
100;evalKnownDf;1;0;0;0
100;write;1;2.7898e-05;2.7898e-05;2.7898e-05
100;trace;1;0;0;0
100;calc_total;1;6.96753;6.96753;6.96753
68;compErr;1;1.67e-06;1.67e-06;1.67e-06
68;init;1;0.19211;0.19211;0.19211
68;update;1;6.27362;6.27362;6.27362
68;sync;1;1.0354;1.0354;1.0354
68;evalKnownDf;1;0;0;0
68;write;1;2.0182e-05;2.0182e-05;2.0182e-05
68;trace;1;0;0;0
68;calc_total;1;7.30902;7.30902;7.30902
124;compErr;1;1.944e-06;1.944e-06;1.944e-06
124;init;1;0.189055;0.189055;0.189055
124;update;1;6.12199;6.12199;6.12199
124;sync;1;1.03993;1.03993;1.03993
124;evalKnownDf;1;0;0;0
124;write;1;2.4064e-05;2.4064e-05;2.4064e-05
124;trace;1;0;0;0
124;calc_total;1;7.16192;7.16192;7.16192
174;compErr;1;2.229e-06;2.229e-06;2.229e-06
174;init;1;0.189663;0.189663;0.189663
174;update;1;6.17636;6.17636;6.17636
174;sync;1;1.25179;1.25179;1.25179
174;evalKnownDf;1;0;0;0
174;write;1;3.192e-05;3.192e-05;3.192e-05
174;trace;1;0;0;0
174;calc_total;1;7.42815;7.42815;7.42815
281;compErr;1;1.48e-06;1.48e-06;1.48e-06
281;init;1;0.19055;0.19055;0.19055
281;update;1;6.17418;6.17418;6.17418
281;sync;1;0.894874;0.894874;0.894874
281;evalKnownDf;1;0;0;0
281;write;1;2.7931e-05;2.7931e-05;2.7931e-05
281;trace;1;0;0;0
281;calc_total;1;7.06906;7.06906;7.06906
196;compErr;1;3.173e-06;3.173e-06;3.173e-06
196;init;1;0.18644;0.18644;0.18644
196;update;1;6.13752;6.13752;6.13752
196;sync;1;0.975968;0.975968;0.975968
196;evalKnownDf;1;0;0;0
196;write;1;2.6432e-05;2.6432e-05;2.6432e-05
196;trace;1;0;0;0
196;calc_total;1;7.11349;7.11349;7.11349
340;compErr;1;1.369e-06;1.369e-06;1.369e-06
340;init;1;0.190415;0.190415;0.190415
340;update;1;6.14875;6.14875;6.14875
340;sync;1;0.523249;0.523249;0.523249
340;evalKnownDf;1;0;0;0
340;write;1;2.3005e-05;2.3005e-05;2.3005e-05
340;trace;1;0;0;0
340;calc_total;1;6.672;6.672;6.672
292;compErr;1;1.665e-06;1.665e-06;1.665e-06
292;init;1;0.187375;0.187375;0.187375
292;update;1;6.14983;6.14983;6.14983
292;sync;1;0.680378;0.680378;0.680378
292;evalKnownDf;1;0;0;0
292;write;1;2.2242e-05;2.2242e-05;2.2242e-05
292;trace;1;0;0;0
292;calc_total;1;6.83021;6.83021;6.83021
364;compErr;1;1.59e-06;1.59e-06;1.59e-06
364;init;1;0.193092;0.193092;0.193092
364;update;1;6.16181;6.16181;6.16181
364;sync;1;1.03331;1.03331;1.03331
364;evalKnownDf;1;0;0;0
364;write;1;2.7283e-05;2.7283e-05;2.7283e-05
364;trace;1;0;0;0
364;calc_total;1;7.19512;7.19512;7.19512
5;compErr;1;1.15e-06;1.15e-06;1.15e-06
5;init;1;0.187667;0.187667;0.187667
5;update;1;6.17024;6.17024;6.17024
5;sync;1;1.02208;1.02208;1.02208
5;evalKnownDf;1;0;0;0
5;write;1;2.2969e-05;2.2969e-05;2.2969e-05
5;trace;1;0;0;0
5;calc_total;1;7.19232;7.19232;7.19232
29;compErr;1;2.452e-06;2.452e-06;2.452e-06
29;init;1;0.188402;0.188402;0.188402
29;update;1;6.11931;6.11931;6.11931
29;sync;1;0.845708;0.845708;0.845708
29;evalKnownDf;1;0;0;0
29;write;1;2.5221e-05;2.5221e-05;2.5221e-05
29;trace;1;0;0;0
29;calc_total;1;6.96502;6.96502;6.96502
101;compErr;1;1.633e-06;1.633e-06;1.633e-06
101;init;1;0.187817;0.187817;0.187817
101;update;1;6.13549;6.13549;6.13549
101;sync;1;1.03444;1.03444;1.03444
101;evalKnownDf;1;0;0;0
101;write;1;2.6394e-05;2.6394e-05;2.6394e-05
101;trace;1;0;0;0
101;calc_total;1;7.16992;7.16992;7.16992
69;compErr;1;2.045e-06;2.045e-06;2.045e-06
69;init;1;0.189385;0.189385;0.189385
69;update;1;6.16465;6.16465;6.16465
69;sync;1;1.37961;1.37961;1.37961
69;evalKnownDf;1;0;0;0
69;write;1;3.4248e-05;3.4248e-05;3.4248e-05
69;trace;1;0;0;0
69;calc_total;1;7.54426;7.54426;7.54426
125;compErr;1;2.523e-06;2.523e-06;2.523e-06
125;init;1;0.187105;0.187105;0.187105
125;update;1;6.14395;6.14395;6.14395
125;sync;1;0.696136;0.696136;0.696136
125;evalKnownDf;1;0;0;0
125;write;1;2.5055e-05;2.5055e-05;2.5055e-05
125;trace;1;0;0;0
125;calc_total;1;6.84009;6.84009;6.84009
175;compErr;1;1.982e-06;1.982e-06;1.982e-06
175;init;1;0.197494;0.197494;0.197494
175;update;1;6.21273;6.21273;6.21273
175;sync;1;0.976835;0.976835;0.976835
175;evalKnownDf;1;0;0;0
175;write;1;3.1546e-05;3.1546e-05;3.1546e-05
175;trace;1;0;0;0
175;calc_total;1;7.18956;7.18956;7.18956
282;compErr;1;2.216e-06;2.216e-06;2.216e-06
282;init;1;0.188931;0.188931;0.188931
282;update;1;6.17765;6.17765;6.17765
282;sync;1;2.6911;2.6911;2.6911
282;evalKnownDf;1;0;0;0
282;write;1;2.7029e-05;2.7029e-05;2.7029e-05
282;trace;1;0;0;0
282;calc_total;1;8.86875;8.86875;8.86875
197;compErr;1;2.147e-06;2.147e-06;2.147e-06
197;init;1;0.188207;0.188207;0.188207
197;update;1;6.20358;6.20358;6.20358
197;sync;1;0.997109;0.997109;0.997109
197;evalKnownDf;1;0;0;0
197;write;1;2.7297e-05;2.7297e-05;2.7297e-05
197;trace;1;0;0;0
197;calc_total;1;7.20069;7.20069;7.20069
257;compErr;1;2.186e-06;2.186e-06;2.186e-06
257;init;1;0.189888;0.189888;0.189888
257;update;1;6.16599;6.16599;6.16599
257;sync;1;1.16092;1.16092;1.16092
257;evalKnownDf;1;0;0;0
257;write;1;2.554e-05;2.554e-05;2.554e-05
257;trace;1;0;0;0
257;calc_total;1;7.32691;7.32691;7.32691
341;compErr;1;1.563e-06;1.563e-06;1.563e-06
341;init;1;0.190805;0.190805;0.190805
341;update;1;6.14956;6.14956;6.14956
341;sync;1;0.671528;0.671528;0.671528
341;evalKnownDf;1;0;0;0
341;write;1;2.3339e-05;2.3339e-05;2.3339e-05
341;trace;1;0;0;0
341;calc_total;1;6.82109;6.82109;6.82109
293;compErr;1;1.917e-06;1.917e-06;1.917e-06
293;init;1;0.188062;0.188062;0.188062
293;update;1;6.14438;6.14438;6.14438
293;sync;1;0.76309;0.76309;0.76309
293;evalKnownDf;1;0;0;0
293;write;1;2.5498e-05;2.5498e-05;2.5498e-05
293;trace;1;0;0;0
293;calc_total;1;6.90747;6.90747;6.90747
365;compErr;1;1.007e-06;1.007e-06;1.007e-06
365;init;1;0.192546;0.192546;0.192546
365;update;1;6.21366;6.21366;6.21366
365;sync;1;2.20756;2.20756;2.20756
365;evalKnownDf;1;0;0;0
365;write;1;2.1856e-05;2.1856e-05;2.1856e-05
365;trace;1;0;0;0
365;calc_total;1;8.42122;8.42122;8.42122
6;compErr;1;1.502e-06;1.502e-06;1.502e-06
6;init;1;0.188369;0.188369;0.188369
6;update;1;6.13756;6.13756;6.13756
6;sync;1;1.15922;1.15922;1.15922
6;evalKnownDf;1;0;0;0
6;write;1;2.3372e-05;2.3372e-05;2.3372e-05
6;trace;1;0;0;0
6;calc_total;1;7.29678;7.29678;7.29678
30;compErr;1;1.756e-06;1.756e-06;1.756e-06
30;init;1;0.193544;0.193544;0.193544
30;update;1;6.11852;6.11852;6.11852
30;sync;1;0.823388;0.823388;0.823388
30;evalKnownDf;1;0;0;0
30;write;1;2.538e-05;2.538e-05;2.538e-05
30;trace;1;0;0;0
30;calc_total;1;6.94191;6.94191;6.94191
102;compErr;1;9.36e-07;9.36e-07;9.36e-07
102;init;1;0.188179;0.188179;0.188179
102;update;1;6.14375;6.14375;6.14375
102;sync;1;0.810601;0.810601;0.810601
102;evalKnownDf;1;0;0;0
102;write;1;2.0887e-05;2.0887e-05;2.0887e-05
102;trace;1;0;0;0
102;calc_total;1;6.95435;6.95435;6.95435
70;compErr;1;1.603e-06;1.603e-06;1.603e-06
70;init;1;0.190659;0.190659;0.190659
70;update;1;6.23693;6.23693;6.23693
70;sync;1;0.935881;0.935881;0.935881
70;evalKnownDf;1;0;0;0
70;write;1;2.5209e-05;2.5209e-05;2.5209e-05
70;trace;1;0;0;0
70;calc_total;1;7.17281;7.17281;7.17281
126;compErr;1;2.093e-06;2.093e-06;2.093e-06
126;init;1;0.18823;0.18823;0.18823
126;update;1;6.15218;6.15218;6.15218
126;sync;1;1.05611;1.05611;1.05611
126;evalKnownDf;1;0;0;0
126;write;1;3.579e-05;3.579e-05;3.579e-05
126;trace;1;0;0;0
126;calc_total;1;7.20828;7.20828;7.20828
177;compErr;1;1.611e-06;1.611e-06;1.611e-06
177;init;1;0.190113;0.190113;0.190113
177;update;1;6.18962;6.18962;6.18962
177;sync;1;1.07991;1.07991;1.07991
177;evalKnownDf;1;0;0;0
177;write;1;2.5147e-05;2.5147e-05;2.5147e-05
177;trace;1;0;0;0
177;calc_total;1;7.26953;7.26953;7.26953
283;compErr;1;1.345e-06;1.345e-06;1.345e-06
283;init;1;0.192622;0.192622;0.192622
283;update;1;6.22242;6.22242;6.22242
283;sync;1;0.714775;0.714775;0.714775
283;evalKnownDf;1;0;0;0
283;write;1;2.4684e-05;2.4684e-05;2.4684e-05
283;trace;1;0;0;0
283;calc_total;1;6.93719;6.93719;6.93719
198;compErr;1;1.628e-06;1.628e-06;1.628e-06
198;init;1;0.188683;0.188683;0.188683
198;update;1;6.1398;6.1398;6.1398
198;sync;1;2.69111;2.69111;2.69111
198;evalKnownDf;1;0;0;0
198;write;1;2.122e-05;2.122e-05;2.122e-05
198;trace;1;0;0;0
198;calc_total;1;8.83092;8.83092;8.83092
258;compErr;1;2.306e-06;2.306e-06;2.306e-06
258;init;1;0.189689;0.189689;0.189689
258;update;1;6.15374;6.15374;6.15374
258;sync;1;1.61053;1.61053;1.61053
258;evalKnownDf;1;0;0;0
258;write;1;2.3954e-05;2.3954e-05;2.3954e-05
258;trace;1;0;0;0
258;calc_total;1;7.76427;7.76427;7.76427
342;compErr;1;1.859e-06;1.859e-06;1.859e-06
342;init;1;0.191089;0.191089;0.191089
342;update;1;6.16496;6.16496;6.16496
342;sync;1;0.871459;0.871459;0.871459
342;evalKnownDf;1;0;0;0
342;write;1;2.3386e-05;2.3386e-05;2.3386e-05
342;trace;1;0;0;0
342;calc_total;1;7.03642;7.03642;7.03642
294;compErr;1;1.869e-06;1.869e-06;1.869e-06
294;init;1;0.187492;0.187492;0.187492
294;update;1;6.15701;6.15701;6.15701
294;sync;1;0.936676;0.936676;0.936676
294;evalKnownDf;1;0;0;0
294;write;1;2.736e-05;2.736e-05;2.736e-05
294;trace;1;0;0;0
294;calc_total;1;7.09368;7.09368;7.09368
366;compErr;1;1.673e-06;1.673e-06;1.673e-06
366;init;1;0.18991;0.18991;0.18991
366;update;1;6.1569;6.1569;6.1569
366;sync;1;2.32198;2.32198;2.32198
366;evalKnownDf;1;0;0;0
366;write;1;2.1506e-05;2.1506e-05;2.1506e-05
366;trace;1;0;0;0
366;calc_total;1;8.47889;8.47889;8.47889
7;compErr;1;1.851e-06;1.851e-06;1.851e-06
7;init;1;0.19273;0.19273;0.19273
7;update;1;6.17238;6.17238;6.17238
7;sync;1;1.20354;1.20354;1.20354
7;evalKnownDf;1;0;0;0
7;write;1;2.734e-05;2.734e-05;2.734e-05
7;trace;1;0;0;0
7;calc_total;1;7.37592;7.37592;7.37592
31;compErr;1;1.504e-06;1.504e-06;1.504e-06
31;init;1;0.190482;0.190482;0.190482
31;update;1;6.20631;6.20631;6.20631
31;sync;1;0.861867;0.861867;0.861867
31;evalKnownDf;1;0;0;0
31;write;1;3.2898e-05;3.2898e-05;3.2898e-05
31;trace;1;0;0;0
31;calc_total;1;7.06818;7.06818;7.06818
103;compErr;1;1.715e-06;1.715e-06;1.715e-06
103;init;1;0.189093;0.189093;0.189093
103;update;1;6.17479;6.17479;6.17479
103;sync;1;1.15423;1.15423;1.15423
103;evalKnownDf;1;0;0;0
103;write;1;2.7613e-05;2.7613e-05;2.7613e-05
103;trace;1;0;0;0
103;calc_total;1;7.32902;7.32902;7.32902
71;compErr;1;1.7555e-05;1.7555e-05;1.7555e-05
71;init;1;0.190712;0.190712;0.190712
71;update;1;6.18945;6.18945;6.18945
71;sync;1;1.73134;1.73134;1.73134
71;evalKnownDf;1;0;0;0
71;write;1;2.5179e-05;2.5179e-05;2.5179e-05
71;trace;1;0;0;0
71;calc_total;1;7.92079;7.92079;7.92079
127;compErr;1;8.27e-07;8.27e-07;8.27e-07
127;init;1;0.19037;0.19037;0.19037
127;update;1;6.51716;6.51716;6.51716
127;sync;1;0.562423;0.562423;0.562423
127;evalKnownDf;1;0;0;0
127;write;1;2.3223e-05;2.3223e-05;2.3223e-05
127;trace;1;0;0;0
127;calc_total;1;7.07958;7.07958;7.07958
178;compErr;1;2.3e-06;2.3e-06;2.3e-06
178;init;1;0.193121;0.193121;0.193121
178;update;1;6.22047;6.22047;6.22047
178;sync;1;0.634241;0.634241;0.634241
178;evalKnownDf;1;0;0;0
178;write;1;2.3596e-05;2.3596e-05;2.3596e-05
178;trace;1;0;0;0
178;calc_total;1;6.85471;6.85471;6.85471
284;compErr;1;1.569e-06;1.569e-06;1.569e-06
284;init;1;0.191694;0.191694;0.191694
284;update;1;6.21221;6.21221;6.21221
284;sync;1;0.785712;0.785712;0.785712
284;evalKnownDf;1;0;0;0
284;write;1;2.4324e-05;2.4324e-05;2.4324e-05
284;trace;1;0;0;0
284;calc_total;1;6.99793;6.99793;6.99793
199;compErr;1;2.854e-06;2.854e-06;2.854e-06
199;init;1;0.192333;0.192333;0.192333
199;update;1;6.15396;6.15396;6.15396
199;sync;1;1.1722;1.1722;1.1722
199;evalKnownDf;1;0;0;0
199;write;1;3.5842e-05;3.5842e-05;3.5842e-05
199;trace;1;0;0;0
199;calc_total;1;7.32616;7.32616;7.32616
259;compErr;1;1.584e-06;1.584e-06;1.584e-06
259;init;1;0.191063;0.191063;0.191063
259;update;1;6.20973;6.20973;6.20973
259;sync;1;1.85215;1.85215;1.85215
259;evalKnownDf;1;0;0;0
259;write;1;2.4057e-05;2.4057e-05;2.4057e-05
259;trace;1;0;0;0
259;calc_total;1;8.06189;8.06189;8.06189
343;compErr;1;1.941e-06;1.941e-06;1.941e-06
343;init;1;0.19412;0.19412;0.19412
343;update;1;6.20166;6.20166;6.20166
343;sync;1;1.08576;1.08576;1.08576
343;evalKnownDf;1;0;0;0
343;write;1;2.7531e-05;2.7531e-05;2.7531e-05
343;trace;1;0;0;0
343;calc_total;1;7.28742;7.28742;7.28742
295;compErr;1;1.2e-06;1.2e-06;1.2e-06
295;init;1;0.187644;0.187644;0.187644
295;update;1;6.17797;6.17797;6.17797
295;sync;1;1.95526;1.95526;1.95526
295;evalKnownDf;1;0;0;0
295;write;1;2.6803e-05;2.6803e-05;2.6803e-05
295;trace;1;0;0;0
295;calc_total;1;8.13323;8.13323;8.13323
367;compErr;1;1.702e-06;1.702e-06;1.702e-06
367;init;1;0.192089;0.192089;0.192089
367;update;1;6.17443;6.17443;6.17443
367;sync;1;3.66249;3.66249;3.66249
367;evalKnownDf;1;0;0;0
367;write;1;2.9036e-05;2.9036e-05;2.9036e-05
367;trace;1;0;0;0
367;calc_total;1;9.83692;9.83692;9.83692
8;compErr;1;2.01e-06;2.01e-06;2.01e-06
8;init;1;0.190308;0.190308;0.190308
8;update;1;6.18254;6.18254;6.18254
8;sync;1;1.79229;1.79229;1.79229
8;evalKnownDf;1;0;0;0
8;write;1;2.7322e-05;2.7322e-05;2.7322e-05
8;trace;1;0;0;0
8;calc_total;1;7.97483;7.97483;7.97483
32;compErr;1;1.774e-06;1.774e-06;1.774e-06
32;init;1;0.19056;0.19056;0.19056
32;update;1;6.17585;6.17585;6.17585
32;sync;1;0.891272;0.891272;0.891272
32;evalKnownDf;1;0;0;0
32;write;1;2.741e-05;2.741e-05;2.741e-05
32;trace;1;0;0;0
32;calc_total;1;7.06712;7.06712;7.06712
104;compErr;1;1.571e-06;1.571e-06;1.571e-06
104;init;1;0.188509;0.188509;0.188509
104;update;1;6.18696;6.18696;6.18696
104;sync;1;1.14684;1.14684;1.14684
104;evalKnownDf;1;0;0;0
104;write;1;2.8181e-05;2.8181e-05;2.8181e-05
104;trace;1;0;0;0
104;calc_total;1;7.3338;7.3338;7.3338
48;compErr;1;2.844e-06;2.844e-06;2.844e-06
48;init;1;0.189228;0.189228;0.189228
48;update;1;6.11834;6.11834;6.11834
48;sync;1;10.2641;10.2641;10.2641
48;evalKnownDf;1;0;0;0
48;write;1;2.5201e-05;2.5201e-05;2.5201e-05
48;trace;1;0;0;0
48;calc_total;1;16.3825;16.3825;16.3825
128;compErr;1;1.748e-06;1.748e-06;1.748e-06
128;init;1;0.189029;0.189029;0.189029
128;update;1;6.18071;6.18071;6.18071
128;sync;1;0.432128;0.432128;0.432128
128;evalKnownDf;1;0;0;0
128;write;1;2.1141e-05;2.1141e-05;2.1141e-05
128;trace;1;0;0;0
128;calc_total;1;6.61283;6.61283;6.61283
179;compErr;1;1.9e-06;1.9e-06;1.9e-06
179;init;1;0.193127;0.193127;0.193127
179;update;1;6.21464;6.21464;6.21464
179;sync;1;0.725822;0.725822;0.725822
179;evalKnownDf;1;0;0;0
179;write;1;2.8432e-05;2.8432e-05;2.8432e-05
179;trace;1;0;0;0
179;calc_total;1;6.94046;6.94046;6.94046
286;compErr;1;2.311e-06;2.311e-06;2.311e-06
286;init;1;0.193076;0.193076;0.193076
286;update;1;6.21458;6.21458;6.21458
286;sync;1;0.978528;0.978528;0.978528
286;evalKnownDf;1;0;0;0
286;write;1;2.1851e-05;2.1851e-05;2.1851e-05
286;trace;1;0;0;0
286;calc_total;1;7.19311;7.19311;7.19311
200;compErr;1;1.806e-06;1.806e-06;1.806e-06
200;init;1;0.188549;0.188549;0.188549
200;update;1;6.17917;6.17917;6.17917
200;sync;1;1.10869;1.10869;1.10869
200;evalKnownDf;1;0;0;0
200;write;1;3.0421e-05;3.0421e-05;3.0421e-05
200;trace;1;0;0;0
200;calc_total;1;7.28785;7.28785;7.28785
260;compErr;1;1.096e-06;1.096e-06;1.096e-06
260;init;1;0.190871;0.190871;0.190871
260;update;1;6.19452;6.19452;6.19452
260;sync;1;1.28633;1.28633;1.28633
260;evalKnownDf;1;0;0;0
260;write;1;2.1141e-05;2.1141e-05;2.1141e-05
260;trace;1;0;0;0
260;calc_total;1;7.48085;7.48085;7.48085
344;compErr;1;2.573e-06;2.573e-06;2.573e-06
344;init;1;0.192183;0.192183;0.192183
344;update;1;6.2052;6.2052;6.2052
344;sync;1;0.67924;0.67924;0.67924
344;evalKnownDf;1;0;0;0
344;write;1;2.9688e-05;2.9688e-05;2.9688e-05
344;trace;1;0;0;0
344;calc_total;1;6.88444;6.88444;6.88444
296;compErr;1;1.724e-06;1.724e-06;1.724e-06
296;init;1;0.188249;0.188249;0.188249
296;update;1;6.24627;6.24627;6.24627
296;sync;1;1.3783;1.3783;1.3783
296;evalKnownDf;1;0;0;0
296;write;1;2.3367e-05;2.3367e-05;2.3367e-05
296;trace;1;0;0;0
296;calc_total;1;7.62457;7.62457;7.62457
368;compErr;1;1.369e-06;1.369e-06;1.369e-06
368;init;1;0.196215;0.196215;0.196215
368;update;1;6.21094;6.21094;6.21094
368;sync;1;2.27169;2.27169;2.27169
368;evalKnownDf;1;0;0;0
368;write;1;2.5902e-05;2.5902e-05;2.5902e-05
368;trace;1;0;0;0
368;calc_total;1;8.48263;8.48263;8.48263
9;compErr;1;1.041e-06;1.041e-06;1.041e-06
9;init;1;0.188172;0.188172;0.188172
9;update;1;6.12853;6.12853;6.12853
9;sync;1;1.77754;1.77754;1.77754
9;evalKnownDf;1;0;0;0
9;write;1;2.3614e-05;2.3614e-05;2.3614e-05
9;trace;1;0;0;0
9;calc_total;1;7.90607;7.90607;7.90607
33;compErr;1;2.443e-06;2.443e-06;2.443e-06
33;init;1;0.189732;0.189732;0.189732
33;update;1;6.15228;6.15228;6.15228
33;sync;1;1.09154;1.09154;1.09154
33;evalKnownDf;1;0;0;0
33;write;1;2.4731e-05;2.4731e-05;2.4731e-05
33;trace;1;0;0;0
33;calc_total;1;7.24382;7.24382;7.24382
105;compErr;1;1.219e-06;1.219e-06;1.219e-06
105;init;1;0.190144;0.190144;0.190144
105;update;1;6.13426;6.13426;6.13426
105;sync;1;0.95308;0.95308;0.95308
105;evalKnownDf;1;0;0;0
105;write;1;2.2046e-05;2.2046e-05;2.2046e-05
105;trace;1;0;0;0
105;calc_total;1;7.08734;7.08734;7.08734
49;compErr;1;1.427e-06;1.427e-06;1.427e-06
49;init;1;0.189351;0.189351;0.189351
49;update;1;6.18775;6.18775;6.18775
49;sync;1;1.47351;1.47351;1.47351
49;evalKnownDf;1;0;0;0
49;write;1;2.3473e-05;2.3473e-05;2.3473e-05
49;trace;1;0;0;0
49;calc_total;1;7.66126;7.66126;7.66126
129;compErr;1;2.194e-06;2.194e-06;2.194e-06
129;init;1;0.18781;0.18781;0.18781
129;update;1;6.15355;6.15355;6.15355
129;sync;1;1.2429;1.2429;1.2429
129;evalKnownDf;1;0;0;0
129;write;1;2.351e-05;2.351e-05;2.351e-05
129;trace;1;0;0;0
129;calc_total;1;7.39645;7.39645;7.39645
180;compErr;1;2.245e-06;2.245e-06;2.245e-06
180;init;1;0.188808;0.188808;0.188808
180;update;1;6.1449;6.1449;6.1449
180;sync;1;1.68143;1.68143;1.68143
180;evalKnownDf;1;0;0;0
180;write;1;2.422e-05;2.422e-05;2.422e-05
180;trace;1;0;0;0
180;calc_total;1;7.82633;7.82633;7.82633
264;compErr;1;2.854e-06;2.854e-06;2.854e-06
264;init;1;0.190281;0.190281;0.190281
264;update;1;6.19214;6.19214;6.19214
264;sync;1;2.00075;2.00075;2.00075
264;evalKnownDf;1;0;0;0
264;write;1;2.8095e-05;2.8095e-05;2.8095e-05
264;trace;1;0;0;0
264;calc_total;1;8.19289;8.19289;8.19289
201;compErr;1;1.224e-06;1.224e-06;1.224e-06
201;init;1;0.188354;0.188354;0.188354
201;update;1;6.15206;6.15206;6.15206
201;sync;1;1.09836;1.09836;1.09836
201;evalKnownDf;1;0;0;0
201;write;1;2.3734e-05;2.3734e-05;2.3734e-05
201;trace;1;0;0;0
201;calc_total;1;7.25042;7.25042;7.25042
261;compErr;1;1.575e-06;1.575e-06;1.575e-06
261;init;1;0.190386;0.190386;0.190386
261;update;1;6.16564;6.16564;6.16564
261;sync;1;1.58046;1.58046;1.58046
261;evalKnownDf;1;0;0;0
261;write;1;2.3528e-05;2.3528e-05;2.3528e-05
261;trace;1;0;0;0
261;calc_total;1;7.7461;7.7461;7.7461
345;compErr;1;1.695e-06;1.695e-06;1.695e-06
345;init;1;0.192089;0.192089;0.192089
345;update;1;6.18087;6.18087;6.18087
345;sync;1;0.928598;0.928598;0.928598
345;evalKnownDf;1;0;0;0
345;write;1;2.2768e-05;2.2768e-05;2.2768e-05
345;trace;1;0;0;0
345;calc_total;1;7.10947;7.10947;7.10947
297;compErr;1;1.635e-06;1.635e-06;1.635e-06
297;init;1;0.189409;0.189409;0.189409
297;update;1;6.13273;6.13273;6.13273
297;sync;1;1.05203;1.05203;1.05203
297;evalKnownDf;1;0;0;0
297;write;1;2.0583e-05;2.0583e-05;2.0583e-05
297;trace;1;0;0;0
297;calc_total;1;7.18476;7.18476;7.18476
369;compErr;1;1.655e-06;1.655e-06;1.655e-06
369;init;1;0.194185;0.194185;0.194185
369;update;1;6.17196;6.17196;6.17196
369;sync;1;2.28695;2.28695;2.28695
369;evalKnownDf;1;0;0;0
369;write;1;2.1537e-05;2.1537e-05;2.1537e-05
369;trace;1;0;0;0
369;calc_total;1;8.45891;8.45891;8.45891
10;compErr;1;1.647e-06;1.647e-06;1.647e-06
10;init;1;0.188715;0.188715;0.188715
10;update;1;6.17891;6.17891;6.17891
10;sync;1;1.32753;1.32753;1.32753
10;evalKnownDf;1;0;0;0
10;write;1;2.8156e-05;2.8156e-05;2.8156e-05
10;trace;1;0;0;0
10;calc_total;1;7.50644;7.50644;7.50644
34;compErr;1;1.573e-06;1.573e-06;1.573e-06
34;init;1;0.191855;0.191855;0.191855
34;update;1;6.18854;6.18854;6.18854
34;sync;1;0.59008;0.59008;0.59008
34;evalKnownDf;1;0;0;0
34;write;1;2.2746e-05;2.2746e-05;2.2746e-05
34;trace;1;0;0;0
34;calc_total;1;6.77862;6.77862;6.77862
106;compErr;1;1.437e-06;1.437e-06;1.437e-06
106;init;1;0.189162;0.189162;0.189162
106;update;1;6.18717;6.18717;6.18717
106;sync;1;0.894678;0.894678;0.894678
106;evalKnownDf;1;0;0;0
106;write;1;2.5115e-05;2.5115e-05;2.5115e-05
106;trace;1;0;0;0
106;calc_total;1;7.08185;7.08185;7.08185
50;compErr;1;1.881e-06;1.881e-06;1.881e-06
50;init;1;0.18939;0.18939;0.18939
50;update;1;6.18685;6.18685;6.18685
50;sync;1;1.09807;1.09807;1.09807
50;evalKnownDf;1;0;0;0
50;write;1;2.6522e-05;2.6522e-05;2.6522e-05
50;trace;1;0;0;0
50;calc_total;1;7.28492;7.28492;7.28492
130;compErr;1;1.68e-06;1.68e-06;1.68e-06
130;init;1;0.189815;0.189815;0.189815
130;update;1;6.18766;6.18766;6.18766
130;sync;1;1.11721;1.11721;1.11721
130;evalKnownDf;1;0;0;0
130;write;1;2.0191e-05;2.0191e-05;2.0191e-05
130;trace;1;0;0;0
130;calc_total;1;7.30487;7.30487;7.30487
183;compErr;1;2.927e-06;2.927e-06;2.927e-06
183;init;1;0.188316;0.188316;0.188316
183;update;1;6.14975;6.14975;6.14975
183;sync;1;1.99675;1.99675;1.99675
183;evalKnownDf;1;0;0;0
183;write;1;3.4364e-05;3.4364e-05;3.4364e-05
183;trace;1;0;0;0
183;calc_total;1;8.1465;8.1465;8.1465
265;compErr;1;1.799e-06;1.799e-06;1.799e-06
265;init;1;0.189813;0.189813;0.189813
265;update;1;6.18298;6.18298;6.18298
265;sync;1;0.757066;0.757066;0.757066
265;evalKnownDf;1;0;0;0
265;write;1;2.5791e-05;2.5791e-05;2.5791e-05
265;trace;1;0;0;0
265;calc_total;1;6.94005;6.94005;6.94005
202;compErr;1;2.193e-06;2.193e-06;2.193e-06
202;init;1;0.189568;0.189568;0.189568
202;update;1;6.15529;6.15529;6.15529
202;sync;1;1.74863;1.74863;1.74863
202;evalKnownDf;1;0;0;0
202;write;1;2.786e-05;2.786e-05;2.786e-05
202;trace;1;0;0;0
202;calc_total;1;7.90392;7.90392;7.90392
262;compErr;1;1.508e-06;1.508e-06;1.508e-06
262;init;1;0.192262;0.192262;0.192262
262;update;1;6.19532;6.19532;6.19532
262;sync;1;1.1647;1.1647;1.1647
262;evalKnownDf;1;0;0;0
262;write;1;2.329e-05;2.329e-05;2.329e-05
262;trace;1;0;0;0
262;calc_total;1;7.36002;7.36002;7.36002
346;compErr;1;1.814e-06;1.814e-06;1.814e-06
346;init;1;0.195645;0.195645;0.195645
346;update;1;6.20677;6.20677;6.20677
346;sync;1;0.868416;0.868416;0.868416
346;evalKnownDf;1;0;0;0
346;write;1;2.342e-05;2.342e-05;2.342e-05
346;trace;1;0;0;0
346;calc_total;1;7.07519;7.07519;7.07519
298;compErr;1;1.734e-06;1.734e-06;1.734e-06
298;init;1;0.189571;0.189571;0.189571
298;update;1;6.18647;6.18647;6.18647
298;sync;1;0.745611;0.745611;0.745611
298;evalKnownDf;1;0;0;0
298;write;1;2.4227e-05;2.4227e-05;2.4227e-05
298;trace;1;0;0;0
298;calc_total;1;6.93209;6.93209;6.93209
370;compErr;1;1.416e-06;1.416e-06;1.416e-06
370;init;1;0.196235;0.196235;0.196235
370;update;1;6.22203;6.22203;6.22203
370;sync;1;2.20321;2.20321;2.20321
370;evalKnownDf;1;0;0;0
370;write;1;2.2201e-05;2.2201e-05;2.2201e-05
370;trace;1;0;0;0
370;calc_total;1;8.42525;8.42525;8.42525
11;compErr;1;2.473e-06;2.473e-06;2.473e-06
11;init;1;0.188932;0.188932;0.188932
11;update;1;6.17134;6.17134;6.17134
11;sync;1;1.43846;1.43846;1.43846
11;evalKnownDf;1;0;0;0
11;write;1;2.7396e-05;2.7396e-05;2.7396e-05
11;trace;1;0;0;0
11;calc_total;1;7.6098;7.6098;7.6098
35;compErr;1;1.153e-06;1.153e-06;1.153e-06
35;init;1;0.18999;0.18999;0.18999
35;update;1;6.17551;6.17551;6.17551
35;sync;1;0.929157;0.929157;0.929157
35;evalKnownDf;1;0;0;0
35;write;1;2.0289e-05;2.0289e-05;2.0289e-05
35;trace;1;0;0;0
35;calc_total;1;7.10467;7.10467;7.10467
107;compErr;1;9.45e-07;9.45e-07;9.45e-07
107;init;1;0.189286;0.189286;0.189286
107;update;1;6.17956;6.17956;6.17956
107;sync;1;0.731142;0.731142;0.731142
107;evalKnownDf;1;0;0;0
107;write;1;2.2396e-05;2.2396e-05;2.2396e-05
107;trace;1;0;0;0
107;calc_total;1;6.9107;6.9107;6.9107
51;compErr;1;2.444e-06;2.444e-06;2.444e-06
51;init;1;0.189508;0.189508;0.189508
51;update;1;6.14216;6.14216;6.14216
51;sync;1;1.08645;1.08645;1.08645
51;evalKnownDf;1;0;0;0
51;write;1;2.5537e-05;2.5537e-05;2.5537e-05
51;trace;1;0;0;0
51;calc_total;1;7.22861;7.22861;7.22861
131;compErr;1;2.15e-06;2.15e-06;2.15e-06
131;init;1;0.18943;0.18943;0.18943
131;update;1;6.18277;6.18277;6.18277
131;sync;1;0.748128;0.748128;0.748128
131;evalKnownDf;1;0;0;0
131;write;1;2.2293e-05;2.2293e-05;2.2293e-05
131;trace;1;0;0;0
131;calc_total;1;6.93089;6.93089;6.93089
184;compErr;1;1.551e-06;1.551e-06;1.551e-06
184;init;1;0.189467;0.189467;0.189467
184;update;1;6.1752;6.1752;6.1752
184;sync;1;1.20447;1.20447;1.20447
184;evalKnownDf;1;0;0;0
184;write;1;2.1807e-05;2.1807e-05;2.1807e-05
184;trace;1;0;0;0
184;calc_total;1;7.37967;7.37967;7.37967
266;compErr;1;1.967e-06;1.967e-06;1.967e-06
266;init;1;0.192105;0.192105;0.192105
266;update;1;6.20297;6.20297;6.20297
266;sync;1;1.01583;1.01583;1.01583
266;evalKnownDf;1;0;0;0
266;write;1;2.2737e-05;2.2737e-05;2.2737e-05
266;trace;1;0;0;0
266;calc_total;1;7.2188;7.2188;7.2188
203;compErr;1;1.323e-06;1.323e-06;1.323e-06
203;init;1;0.190021;0.190021;0.190021
203;update;1;6.17869;6.17869;6.17869
203;sync;1;1.04999;1.04999;1.04999
203;evalKnownDf;1;0;0;0
203;write;1;2.5406e-05;2.5406e-05;2.5406e-05
203;trace;1;0;0;0
203;calc_total;1;7.22869;7.22869;7.22869
263;compErr;1;1.329e-06;1.329e-06;1.329e-06
263;init;1;0.192657;0.192657;0.192657
263;update;1;6.31705;6.31705;6.31705
263;sync;1;0.930724;0.930724;0.930724
263;evalKnownDf;1;0;0;0
263;write;1;2.2546e-05;2.2546e-05;2.2546e-05
263;trace;1;0;0;0
263;calc_total;1;7.24777;7.24777;7.24777
347;compErr;1;1.975e-06;1.975e-06;1.975e-06
347;init;1;0.193744;0.193744;0.193744
347;update;1;6.19911;6.19911;6.19911
347;sync;1;0.580625;0.580625;0.580625
347;evalKnownDf;1;0;0;0
347;write;1;3.2612e-05;3.2612e-05;3.2612e-05
347;trace;1;0;0;0
299;compErr;1;1.338e-06;1.338e-06;1.338e-06
299;init;1;0.189689;0.189689;0.189689
299;update;1;6.19787;6.19787;6.19787
299;sync;1;0.579122;0.579122;0.579122
299;evalKnownDf;1;0;0;0
299;write;1;2.9797e-05;2.9797e-05;2.9797e-05
299;trace;1;0;0;0
299;calc_total;1;6.777;6.777;6.777
371;compErr;1;1.375e-06;1.375e-06;1.375e-06
371;init;1;0.195372;0.195372;0.195372
371;update;1;6.18441;6.18441;6.18441
371;sync;1;2.21535;2.21535;2.21535
371;evalKnownDf;1;0;0;0
371;write;1;2.248e-05;2.248e-05;2.248e-05
371;trace;1;0;0;0
371;calc_total;1;8.39976;8.39976;8.39976
12;compErr;1;2.778e-06;2.778e-06;2.778e-06
12;init;1;0.186112;0.186112;0.186112
12;update;1;6.11197;6.11197;6.11197
12;sync;1;2.2188;2.2188;2.2188
12;evalKnownDf;1;0;0;0
12;write;1;2.9763e-05;2.9763e-05;2.9763e-05
12;trace;1;0;0;0
12;calc_total;1;8.33078;8.33078;8.33078
37;compErr;1;1.764e-06;1.764e-06;1.764e-06
37;init;1;0.187353;0.187353;0.187353
37;update;1;6.15063;6.15063;6.15063
37;sync;1;2.81796;2.81796;2.81796
37;evalKnownDf;1;0;0;0
37;write;1;2.8685e-05;2.8685e-05;2.8685e-05
37;trace;1;0;0;0
37;calc_total;1;8.96859;8.96859;8.96859
108;compErr;1;2.285e-06;2.285e-06;2.285e-06
108;init;1;0.186173;0.186173;0.186173
108;update;1;6.11797;6.11797;6.11797
108;sync;1;1.84917;1.84917;1.84917
108;evalKnownDf;1;0;0;0
108;write;1;2.984e-05;2.984e-05;2.984e-05
108;trace;1;0;0;0
108;calc_total;1;7.96713;7.96713;7.96713
52;compErr;1;1.456e-06;1.456e-06;1.456e-06
52;init;1;0.19045;0.19045;0.19045
52;update;1;6.22305;6.22305;6.22305
52;sync;1;0.48445;0.48445;0.48445
52;evalKnownDf;1;0;0;0
52;write;1;2.5787e-05;2.5787e-05;2.5787e-05
52;trace;1;0;0;0
52;calc_total;1;6.7075;6.7075;6.7075
132;compErr;1;1.356e-06;1.356e-06;1.356e-06
132;init;1;0.188809;0.188809;0.188809
132;update;1;6.08853;6.08853;6.08853
132;sync;1;0.549976;0.549976;0.549976
132;evalKnownDf;1;0;0;0
132;write;1;2.5095e-05;2.5095e-05;2.5095e-05
132;trace;1;0;0;0
132;calc_total;1;6.63851;6.63851;6.63851
185;compErr;1;3.248e-06;3.248e-06;3.248e-06
185;init;1;0.189835;0.189835;0.189835
185;update;1;6.14913;6.14913;6.14913
185;sync;1;1.25105;1.25105;1.25105
185;evalKnownDf;1;0;0;0
185;write;1;2.8634e-05;2.8634e-05;2.8634e-05
185;trace;1;0;0;0
185;calc_total;1;7.40017;7.40017;7.40017
267;compErr;1;2.7e-06;2.7e-06;2.7e-06
267;init;1;0.191002;0.191002;0.191002
267;update;1;6.1561;6.1561;6.1561
267;sync;1;0.988771;0.988771;0.988771
267;evalKnownDf;1;0;0;0
267;write;1;2.7805e-05;2.7805e-05;2.7805e-05
267;trace;1;0;0;0
267;calc_total;1;7.14487;7.14487;7.14487
204;compErr;1;2.236e-06;2.236e-06;2.236e-06
204;init;1;0.188064;0.188064;0.188064
204;update;1;6.11369;6.11369;6.11369
204;sync;1;1.02626;1.02626;1.02626
204;evalKnownDf;1;0;0;0
204;write;1;2.4781e-05;2.4781e-05;2.4781e-05
204;trace;1;0;0;0
204;calc_total;1;7.13995;7.13995;7.13995
240;compErr;1;1.616e-06;1.616e-06;1.616e-06
240;init;1;0.18965;0.18965;0.18965
240;update;1;6.13677;6.13677;6.13677
240;sync;1;0.487624;0.487624;0.487624
240;evalKnownDf;1;0;0;0
240;write;1;2.6258e-05;2.6258e-05;2.6258e-05
240;trace;1;0;0;0
240;calc_total;1;6.6244;6.6244;6.6244
0;total;1;34.8014;34.8014;34.8014
348;compErr;1;1.855e-06;1.855e-06;1.855e-06
348;init;1;0.188755;0.188755;0.188755
348;update;1;6.13241;6.13241;6.13241
348;sync;1;1.34014;1.34014;1.34014
348;evalKnownDf;1;0;0;0
348;write;1;2.5274e-05;2.5274e-05;2.5274e-05
348;trace;1;0;0;0
348;calc_total;1;7.47255;7.47255;7.47255
300;compErr;1;1.947e-06;1.947e-06;1.947e-06
300;init;1;0.185846;0.185846;0.185846
300;update;1;6.11862;6.11862;6.11862
300;sync;1;1.77576;1.77576;1.77576
300;evalKnownDf;1;0;0;0
300;write;1;3.0753e-05;3.0753e-05;3.0753e-05
300;trace;1;0;0;0
300;calc_total;1;7.89438;7.89438;7.89438
372;compErr;1;2.082e-06;2.082e-06;2.082e-06
372;init;1;0.188426;0.188426;0.188426
372;update;1;6.13218;6.13218;6.13218
372;sync;1;3.15948;3.15948;3.15948
372;evalKnownDf;1;0;0;0
372;write;1;2.8738e-05;2.8738e-05;2.8738e-05
372;trace;1;0;0;0
372;calc_total;1;9.29166;9.29166;9.29166
13;compErr;1;1.938e-06;1.938e-06;1.938e-06
13;init;1;0.18697;0.18697;0.18697
13;update;1;6.17698;6.17698;6.17698
13;sync;1;1.68266;1.68266;1.68266
13;evalKnownDf;1;0;0;0
13;write;1;2.3964e-05;2.3964e-05;2.3964e-05
13;trace;1;0;0;0
13;calc_total;1;7.85964;7.85964;7.85964
38;compErr;1;1.553e-06;1.553e-06;1.553e-06
38;init;1;0.187482;0.187482;0.187482
38;update;1;6.14688;6.14688;6.14688
38;sync;1;2.12034;2.12034;2.12034
38;evalKnownDf;1;0;0;0
38;write;1;2.1285e-05;2.1285e-05;2.1285e-05
38;trace;1;0;0;0
38;calc_total;1;8.26722;8.26722;8.26722
109;compErr;1;2.384e-06;2.384e-06;2.384e-06
109;init;1;0.186653;0.186653;0.186653
109;update;1;6.15517;6.15517;6.15517
109;sync;1;2.67844;2.67844;2.67844
109;evalKnownDf;1;0;0;0
109;write;1;2.5107e-05;2.5107e-05;2.5107e-05
109;trace;1;0;0;0
109;calc_total;1;8.83361;8.83361;8.83361
53;compErr;1;1.972e-06;1.972e-06;1.972e-06
53;init;1;0.18934;0.18934;0.18934
53;update;1;6.16049;6.16049;6.16049
53;sync;1;0.907212;0.907212;0.907212
53;evalKnownDf;1;0;0;0
53;write;1;2.8252e-05;2.8252e-05;2.8252e-05
53;trace;1;0;0;0
53;calc_total;1;7.06771;7.06771;7.06771
133;compErr;1;2.419e-06;2.419e-06;2.419e-06
133;init;1;0.188651;0.188651;0.188651
133;update;1;6.1483;6.1483;6.1483
133;sync;1;2.04959;2.04959;2.04959
133;evalKnownDf;1;0;0;0
133;write;1;3.1215e-05;3.1215e-05;3.1215e-05
133;trace;1;0;0;0
133;calc_total;1;8.19788;8.19788;8.19788
186;compErr;1;2.195e-06;2.195e-06;2.195e-06
186;init;1;0.19081;0.19081;0.19081
186;update;1;6.16958;6.16958;6.16958
186;sync;1;1.02765;1.02765;1.02765
186;evalKnownDf;1;0;0;0
186;write;1;2.6633e-05;2.6633e-05;2.6633e-05
186;trace;1;0;0;0
186;calc_total;1;7.19722;7.19722;7.19722
268;compErr;1;2.207e-06;2.207e-06;2.207e-06
268;init;1;0.189617;0.189617;0.189617
268;update;1;6.17976;6.17976;6.17976
268;sync;1;0.679818;0.679818;0.679818
268;evalKnownDf;1;0;0;0
268;write;1;2.1439e-05;2.1439e-05;2.1439e-05
268;trace;1;0;0;0
268;calc_total;1;6.85958;6.85958;6.85958
205;compErr;1;1.634e-06;1.634e-06;1.634e-06
205;init;1;0.187884;0.187884;0.187884
205;update;1;6.15468;6.15468;6.15468
205;sync;1;0.933976;0.933976;0.933976
205;evalKnownDf;1;0;0;0
205;write;1;2.7887e-05;2.7887e-05;2.7887e-05
205;trace;1;0;0;0
205;calc_total;1;7.08866;7.08866;7.08866
241;compErr;1;1.543e-06;1.543e-06;1.543e-06
241;init;1;0.190427;0.190427;0.190427
241;update;1;6.223;6.223;6.223
241;sync;1;1.01164;1.01164;1.01164
241;evalKnownDf;1;0;0;0
241;write;1;2.3211e-05;2.3211e-05;2.3211e-05
241;trace;1;0;0;0
241;calc_total;1;7.23463;7.23463;7.23463
0;total;1;34.8007;34.8007;34.8007
349;compErr;1;1.541e-06;1.541e-06;1.541e-06
349;init;1;0.188926;0.188926;0.188926
349;update;1;6.16816;6.16816;6.16816
349;sync;1;2.14406;2.14406;2.14406
349;evalKnownDf;1;0;0;0
349;write;1;2.4976e-05;2.4976e-05;2.4976e-05
349;trace;1;0;0;0
349;calc_total;1;8.31222;8.31222;8.31222
301;compErr;1;2.047e-06;2.047e-06;2.047e-06
301;init;1;0.188945;0.188945;0.188945
301;update;1;6.1367;6.1367;6.1367
301;sync;1;1.60378;1.60378;1.60378
301;evalKnownDf;1;0;0;0
301;write;1;2.6716e-05;2.6716e-05;2.6716e-05
301;trace;1;0;0;0
301;calc_total;1;7.74048;7.74048;7.74048
373;compErr;1;1.802e-06;1.802e-06;1.802e-06
373;init;1;0.193555;0.193555;0.193555
373;update;1;6.14117;6.14117;6.14117
373;sync;1;2.49155;2.49155;2.49155
373;evalKnownDf;1;0;0;0
373;write;1;2.9498e-05;2.9498e-05;2.9498e-05
373;trace;1;0;0;0
373;calc_total;1;8.63273;8.63273;8.63273
14;compErr;1;1.791e-06;1.791e-06;1.791e-06
14;init;1;0.189583;0.189583;0.189583
14;update;1;6.1195;6.1195;6.1195
14;sync;1;1.08618;1.08618;1.08618
14;evalKnownDf;1;0;0;0
14;write;1;2.3185e-05;2.3185e-05;2.3185e-05
14;trace;1;0;0;0
14;calc_total;1;7.20568;7.20568;7.20568
39;compErr;1;2.139e-06;2.139e-06;2.139e-06
39;init;1;0.187169;0.187169;0.187169
39;update;1;6.11918;6.11918;6.11918
39;sync;1;1.45246;1.45246;1.45246
39;evalKnownDf;1;0;0;0
39;write;1;3.3519e-05;3.3519e-05;3.3519e-05
39;trace;1;0;0;0
39;calc_total;1;7.57164;7.57164;7.57164
110;compErr;1;1.677e-06;1.677e-06;1.677e-06
110;init;1;0.188964;0.188964;0.188964
110;update;1;6.12893;6.12893;6.12893
110;sync;1;1.92438;1.92438;1.92438
110;evalKnownDf;1;0;0;0
110;write;1;2.5966e-05;2.5966e-05;2.5966e-05
110;trace;1;0;0;0
110;calc_total;1;8.05331;8.05331;8.05331
54;compErr;1;1.923e-06;1.923e-06;1.923e-06
54;init;1;0.189672;0.189672;0.189672
54;update;1;6.18617;6.18617;6.18617
54;sync;1;2.4338;2.4338;2.4338
54;evalKnownDf;1;0;0;0
54;write;1;2.7449e-05;2.7449e-05;2.7449e-05
54;trace;1;0;0;0
54;calc_total;1;8.61997;8.61997;8.61997
134;compErr;1;2.227e-06;2.227e-06;2.227e-06
134;init;1;0.188887;0.188887;0.188887
134;update;1;6.17531;6.17531;6.17531
134;sync;1;1.75555;1.75555;1.75555
134;evalKnownDf;1;0;0;0
134;write;1;4.9574e-05;4.9574e-05;4.9574e-05
134;trace;1;0;0;0
134;calc_total;1;7.93086;7.93086;7.93086
187;compErr;1;2.508e-06;2.508e-06;2.508e-06
187;init;1;0.190317;0.190317;0.190317
187;update;1;6.21364;6.21364;6.21364
187;sync;1;2.7324;2.7324;2.7324
187;evalKnownDf;1;0;0;0
187;write;1;2.7883e-05;2.7883e-05;2.7883e-05
187;trace;1;0;0;0
187;calc_total;1;8.94605;8.94605;8.94605
271;compErr;1;2.753e-06;2.753e-06;2.753e-06
271;init;1;0.192114;0.192114;0.192114
271;update;1;6.21149;6.21149;6.21149
271;sync;1;0.910597;0.910597;0.910597
271;evalKnownDf;1;0;0;0
271;write;1;3.3716e-05;3.3716e-05;3.3716e-05
271;trace;1;0;0;0
271;calc_total;1;7.12209;7.12209;7.12209
206;compErr;1;1.485e-06;1.485e-06;1.485e-06
206;init;1;0.18895;0.18895;0.18895
206;update;1;6.21195;6.21195;6.21195
206;sync;1;1.37253;1.37253;1.37253
206;evalKnownDf;1;0;0;0
206;write;1;4.0264e-05;4.0264e-05;4.0264e-05
206;trace;1;0;0;0
206;calc_total;1;7.58448;7.58448;7.58448
242;compErr;1;2.374e-06;2.374e-06;2.374e-06
242;init;1;0.192205;0.192205;0.192205
242;update;1;6.1918;6.1918;6.1918
242;sync;1;0.994925;0.994925;0.994925
242;evalKnownDf;1;0;0;0
242;write;1;2.6019e-05;2.6019e-05;2.6019e-05
242;trace;1;0;0;0
242;calc_total;1;7.18673;7.18673;7.18673
0;total;1;34.7991;34.7991;34.7991
350;compErr;1;1.524e-06;1.524e-06;1.524e-06
350;init;1;0.190282;0.190282;0.190282
350;update;1;6.16838;6.16838;6.16838
350;sync;1;1.55577;1.55577;1.55577
350;evalKnownDf;1;0;0;0
350;write;1;2.641e-05;2.641e-05;2.641e-05
350;trace;1;0;0;0
350;calc_total;1;7.72415;7.72415;7.72415
302;compErr;1;1.651e-06;1.651e-06;1.651e-06
302;init;1;0.186536;0.186536;0.186536
302;update;1;6.15313;6.15313;6.15313
302;sync;1;1.99877;1.99877;1.99877
302;evalKnownDf;1;0;0;0
302;write;1;2.6986e-05;2.6986e-05;2.6986e-05
302;trace;1;0;0;0
302;calc_total;1;8.15191;8.15191;8.15191
374;compErr;1;1.74e-06;1.74e-06;1.74e-06
374;init;1;0.194606;0.194606;0.194606
374;update;1;6.17017;6.17017;6.17017
374;sync;1;2.29267;2.29267;2.29267
374;evalKnownDf;1;0;0;0
374;write;1;2.8887e-05;2.8887e-05;2.8887e-05
374;trace;1;0;0;0
374;calc_total;1;8.46285;8.46285;8.46285
15;compErr;1;1.951e-06;1.951e-06;1.951e-06
15;init;1;0.192176;0.192176;0.192176
15;update;1;6.09725;6.09725;6.09725
15;sync;1;0.812765;0.812765;0.812765
15;evalKnownDf;1;0;0;0
15;write;1;2.675e-05;2.675e-05;2.675e-05
15;trace;1;0;0;0
15;calc_total;1;6.91002;6.91002;6.91002
40;compErr;1;1.445e-06;1.445e-06;1.445e-06
40;init;1;0.187494;0.187494;0.187494
40;update;1;6.11429;6.11429;6.11429
40;sync;1;1.87491;1.87491;1.87491
40;evalKnownDf;1;0;0;0
40;write;1;2.2655e-05;2.2655e-05;2.2655e-05
40;trace;1;0;0;0
40;calc_total;1;7.9892;7.9892;7.9892
111;compErr;1;1.105e-06;1.105e-06;1.105e-06
111;init;1;0.186529;0.186529;0.186529
111;update;1;6.09948;6.09948;6.09948
111;sync;1;1.55323;1.55323;1.55323
111;evalKnownDf;1;0;0;0
111;write;1;2.5288e-05;2.5288e-05;2.5288e-05
111;trace;1;0;0;0
111;calc_total;1;7.65271;7.65271;7.65271
55;compErr;1;1.478e-06;1.478e-06;1.478e-06
55;init;1;0.191236;0.191236;0.191236
55;update;1;6.20948;6.20948;6.20948
55;sync;1;1.42821;1.42821;1.42821
55;evalKnownDf;1;0;0;0
55;write;1;2.8757e-05;2.8757e-05;2.8757e-05
55;trace;1;0;0;0
55;calc_total;1;7.63769;7.63769;7.63769
135;compErr;1;1.4e-06;1.4e-06;1.4e-06
135;init;1;0.187545;0.187545;0.187545
135;update;1;6.51105;6.51105;6.51105
135;sync;1;2.14982;2.14982;2.14982
135;evalKnownDf;1;0;0;0
135;write;1;2.3285e-05;2.3285e-05;2.3285e-05
135;trace;1;0;0;0
135;calc_total;1;8.66087;8.66087;8.66087
188;compErr;1;2.573e-06;2.573e-06;2.573e-06
188;init;1;0.190984;0.190984;0.190984
188;update;1;6.20906;6.20906;6.20906
188;sync;1;1.46387;1.46387;1.46387
188;evalKnownDf;1;0;0;0
188;write;1;2.8475e-05;2.8475e-05;2.8475e-05
188;trace;1;0;0;0
188;calc_total;1;7.67293;7.67293;7.67293
273;compErr;1;1.733e-06;1.733e-06;1.733e-06
273;init;1;0.189278;0.189278;0.189278
273;update;1;6.2384;6.2384;6.2384
273;sync;1;1.84034;1.84034;1.84034
273;evalKnownDf;1;0;0;0
273;write;1;2.7398e-05;2.7398e-05;2.7398e-05
273;trace;1;0;0;0
273;calc_total;1;8.07874;8.07874;8.07874
207;compErr;1;1.81e-06;1.81e-06;1.81e-06
207;init;1;0.185816;0.185816;0.185816
207;update;1;6.12216;6.12216;6.12216
207;sync;1;1.98382;1.98382;1.98382
207;evalKnownDf;1;0;0;0
207;write;1;2.4849e-05;2.4849e-05;2.4849e-05
207;trace;1;0;0;0
207;calc_total;1;8.10599;8.10599;8.10599
243;compErr;1;1.7e-06;1.7e-06;1.7e-06
243;init;1;0.190466;0.190466;0.190466
243;update;1;6.13977;6.13977;6.13977
243;sync;1;0.600194;0.600194;0.600194
243;evalKnownDf;1;0;0;0
243;write;1;2.427e-05;2.427e-05;2.427e-05
243;trace;1;0;0;0
243;calc_total;1;6.73996;6.73996;6.73996
0;total;1;34.7991;34.7991;34.7991
303;compErr;1;1.933e-06;1.933e-06;1.933e-06
303;init;1;0.189162;0.189162;0.189162
303;update;1;6.12557;6.12557;6.12557
303;sync;1;1.16211;1.16211;1.16211
303;evalKnownDf;1;0;0;0
303;write;1;2.4762e-05;2.4762e-05;2.4762e-05
303;trace;1;0;0;0
303;calc_total;1;7.28767;7.28767;7.28767
375;compErr;1;1.503e-06;1.503e-06;1.503e-06
375;init;1;0.196701;0.196701;0.196701
375;update;1;6.11764;6.11764;6.11764
375;sync;1;2.3445;2.3445;2.3445
375;evalKnownDf;1;0;0;0
375;write;1;2.5742e-05;2.5742e-05;2.5742e-05
375;trace;1;0;0;0
375;calc_total;1;8.46214;8.46214;8.46214
16;compErr;1;2.178e-06;2.178e-06;2.178e-06
16;init;1;0.189707;0.189707;0.189707
16;update;1;6.11732;6.11732;6.11732
16;sync;1;0.671069;0.671069;0.671069
16;evalKnownDf;1;0;0;0
16;write;1;2.2236e-05;2.2236e-05;2.2236e-05
16;trace;1;0;0;0
16;calc_total;1;6.78839;6.78839;6.78839
41;compErr;1;1.379e-06;1.379e-06;1.379e-06
41;init;1;0.187589;0.187589;0.187589
41;update;1;6.1514;6.1514;6.1514
41;sync;1;1.47926;1.47926;1.47926
41;evalKnownDf;1;0;0;0
41;write;1;2.384e-05;2.384e-05;2.384e-05
41;trace;1;0;0;0
41;calc_total;1;7.63066;7.63066;7.63066
112;compErr;1;1.378e-06;1.378e-06;1.378e-06
112;init;1;0.187314;0.187314;0.187314
112;update;1;6.15212;6.15212;6.15212
112;sync;1;0.835172;0.835172;0.835172
112;evalKnownDf;1;0;0;0
112;write;1;2.8212e-05;2.8212e-05;2.8212e-05
112;trace;1;0;0;0
112;calc_total;1;6.98729;6.98729;6.98729
56;compErr;1;2.48e-06;2.48e-06;2.48e-06
56;init;1;0.191832;0.191832;0.191832
56;update;1;6.21297;6.21297;6.21297
56;sync;1;0.696397;0.696397;0.696397
56;evalKnownDf;1;0;0;0
56;write;1;2.7883e-05;2.7883e-05;2.7883e-05
56;trace;1;0;0;0
56;calc_total;1;6.90937;6.90937;6.90937
136;compErr;1;1.898e-06;1.898e-06;1.898e-06
136;init;1;0.186944;0.186944;0.186944
136;update;1;6.12401;6.12401;6.12401
136;sync;1;0.837768;0.837768;0.837768
136;evalKnownDf;1;0;0;0
136;write;1;2.341e-05;2.341e-05;2.341e-05
136;trace;1;0;0;0
136;calc_total;1;6.96178;6.96178;6.96178
189;compErr;1;3.317e-06;3.317e-06;3.317e-06
189;init;1;0.190546;0.190546;0.190546
189;update;1;6.17674;6.17674;6.17674
189;sync;1;1.37002;1.37002;1.37002
189;evalKnownDf;1;0;0;0
189;write;1;3.118e-05;3.118e-05;3.118e-05
189;trace;1;0;0;0
189;calc_total;1;7.54676;7.54676;7.54676
274;compErr;1;1.819e-06;1.819e-06;1.819e-06
274;init;1;0.190803;0.190803;0.190803
274;update;1;6.21834;6.21834;6.21834
274;sync;1;1.73026;1.73026;1.73026
274;evalKnownDf;1;0;0;0
274;write;1;2.3568e-05;2.3568e-05;2.3568e-05
274;trace;1;0;0;0
274;calc_total;1;7.94859;7.94859;7.94859
208;compErr;1;1.917e-06;1.917e-06;1.917e-06
208;init;1;0.186306;0.186306;0.186306
208;update;1;6.14607;6.14607;6.14607
208;sync;1;1.1765;1.1765;1.1765
208;evalKnownDf;1;0;0;0
208;write;1;2.6037e-05;2.6037e-05;2.6037e-05
208;trace;1;0;0;0
208;calc_total;1;7.32257;7.32257;7.32257
244;compErr;1;1.876e-06;1.876e-06;1.876e-06
244;init;1;0.190476;0.190476;0.190476
244;update;1;6.17662;6.17662;6.17662
244;sync;1;0.813299;0.813299;0.813299
244;evalKnownDf;1;0;0;0
244;write;1;2.8759e-05;2.8759e-05;2.8759e-05
244;trace;1;0;0;0
244;calc_total;1;6.98992;6.98992;6.98992
0;total;1;34.8014;34.8014;34.8014
304;compErr;1;2.401e-06;2.401e-06;2.401e-06
304;init;1;0.188643;0.188643;0.188643
304;update;1;6.14841;6.14841;6.14841
304;sync;1;0.919195;0.919195;0.919195
304;evalKnownDf;1;0;0;0
304;write;1;2.818e-05;2.818e-05;2.818e-05
304;trace;1;0;0;0
304;calc_total;1;7.0676;7.0676;7.0676
376;compErr;1;8.5e-07;8.5e-07;8.5e-07
376;init;1;0.195379;0.195379;0.195379
376;update;1;6.19734;6.19734;6.19734
376;sync;1;2.22085;2.22085;2.22085
376;evalKnownDf;1;0;0;0
376;write;1;2.2297e-05;2.2297e-05;2.2297e-05
376;trace;1;0;0;0
376;calc_total;1;8.41819;8.41819;8.41819
18;compErr;1;1.892e-06;1.892e-06;1.892e-06
18;init;1;0.186968;0.186968;0.186968
18;update;1;6.14223;6.14223;6.14223
18;sync;1;2.31698;2.31698;2.31698
18;evalKnownDf;1;0;0;0
18;write;1;2.4833e-05;2.4833e-05;2.4833e-05
18;trace;1;0;0;0
18;calc_total;1;8.45922;8.45922;8.45922
42;compErr;1;1.855e-06;1.855e-06;1.855e-06
42;init;1;0.188812;0.188812;0.188812
42;update;1;6.1103;6.1103;6.1103
42;sync;1;1.2302;1.2302;1.2302
42;evalKnownDf;1;0;0;0
42;write;1;2.2177e-05;2.2177e-05;2.2177e-05
42;trace;1;0;0;0
42;calc_total;1;7.3405;7.3405;7.3405
113;compErr;1;2.13e-06;2.13e-06;2.13e-06
113;init;1;0.189425;0.189425;0.189425
113;update;1;6.11299;6.11299;6.11299
113;sync;1;1.10976;1.10976;1.10976
113;evalKnownDf;1;0;0;0
113;write;1;2.1093e-05;2.1093e-05;2.1093e-05
113;trace;1;0;0;0
113;calc_total;1;7.22275;7.22275;7.22275
57;compErr;1;1.251e-06;1.251e-06;1.251e-06
57;init;1;0.191247;0.191247;0.191247
57;update;1;6.18442;6.18442;6.18442
57;sync;1;1.15334;1.15334;1.15334
57;evalKnownDf;1;0;0;0
57;write;1;2.2844e-05;2.2844e-05;2.2844e-05
57;trace;1;0;0;0
57;calc_total;1;7.33776;7.33776;7.33776
137;compErr;1;3.144e-06;3.144e-06;3.144e-06
137;init;1;0.18678;0.18678;0.18678
137;update;1;6.14414;6.14414;6.14414
137;sync;1;1.34435;1.34435;1.34435
137;evalKnownDf;1;0;0;0
137;write;1;3.2228e-05;3.2228e-05;3.2228e-05
137;trace;1;0;0;0
137;calc_total;1;7.48849;7.48849;7.48849
190;compErr;1;2.614e-06;2.614e-06;2.614e-06
190;init;1;0.192686;0.192686;0.192686
190;update;1;6.20884;6.20884;6.20884
190;sync;1;1.43054;1.43054;1.43054
190;evalKnownDf;1;0;0;0
190;write;1;2.4435e-05;2.4435e-05;2.4435e-05
190;trace;1;0;0;0
190;calc_total;1;7.63937;7.63937;7.63937
276;compErr;1;1.66e-06;1.66e-06;1.66e-06
276;init;1;0.187933;0.187933;0.187933
276;update;1;6.14739;6.14739;6.14739
276;sync;1;1.86551;1.86551;1.86551
276;evalKnownDf;1;0;0;0
276;write;1;3.0542e-05;3.0542e-05;3.0542e-05
276;trace;1;0;0;0
276;calc_total;1;8.01291;8.01291;8.01291
209;compErr;1;2.48e-06;2.48e-06;2.48e-06
209;init;1;0.187216;0.187216;0.187216
209;update;1;6.14247;6.14247;6.14247
209;sync;1;1.53621;1.53621;1.53621
209;evalKnownDf;1;0;0;0
209;write;1;2.197e-05;2.197e-05;2.197e-05
209;trace;1;0;0;0
209;calc_total;1;7.67868;7.67868;7.67868
245;compErr;1;2.779e-06;2.779e-06;2.779e-06
245;init;1;0.190139;0.190139;0.190139
245;update;1;6.15559;6.15559;6.15559
245;sync;1;0.743135;0.743135;0.743135
245;evalKnownDf;1;0;0;0
245;write;1;2.6754e-05;2.6754e-05;2.6754e-05
245;trace;1;0;0;0
245;calc_total;1;6.89872;6.89872;6.89872
0;total;1;34.8018;34.8018;34.8018
305;compErr;1;1.974e-06;1.974e-06;1.974e-06
305;init;1;0.188892;0.188892;0.188892
305;update;1;6.21135;6.21135;6.21135
305;sync;1;0.89695;0.89695;0.89695
305;evalKnownDf;1;0;0;0
305;write;1;3.1949e-05;3.1949e-05;3.1949e-05
305;trace;1;0;0;0
305;calc_total;1;7.1083;7.1083;7.1083
377;compErr;1;1.013e-06;1.013e-06;1.013e-06
377;init;1;0.193343;0.193343;0.193343
377;update;1;6.16749;6.16749;6.16749
377;sync;1;2.22074;2.22074;2.22074
377;evalKnownDf;1;0;0;0
377;write;1;2.3398e-05;2.3398e-05;2.3398e-05
377;trace;1;0;0;0
377;calc_total;1;8.38823;8.38823;8.38823
19;compErr;1;2.968e-06;2.968e-06;2.968e-06
19;init;1;0.1898;0.1898;0.1898
19;update;1;6.19738;6.19738;6.19738
19;sync;1;1.33933;1.33933;1.33933
19;evalKnownDf;1;0;0;0
19;write;1;3.278e-05;3.278e-05;3.278e-05
19;trace;1;0;0;0
19;calc_total;1;7.53671;7.53671;7.53671
43;compErr;1;1.988e-06;1.988e-06;1.988e-06
43;init;1;0.188773;0.188773;0.188773
43;update;1;6.18135;6.18135;6.18135
43;sync;1;2.42837;2.42837;2.42837
43;evalKnownDf;1;0;0;0
43;write;1;2.1026e-05;2.1026e-05;2.1026e-05
43;trace;1;0;0;0
43;calc_total;1;8.60972;8.60972;8.60972
114;compErr;1;1.61e-06;1.61e-06;1.61e-06
114;init;1;0.189082;0.189082;0.189082
114;update;1;6.145;6.145;6.145
114;sync;1;1.95094;1.95094;1.95094
114;evalKnownDf;1;0;0;0
114;write;1;2.8882e-05;2.8882e-05;2.8882e-05
114;trace;1;0;0;0
114;calc_total;1;8.09594;8.09594;8.09594
58;compErr;1;1.326e-06;1.326e-06;1.326e-06
58;init;1;0.193172;0.193172;0.193172
58;update;1;6.21693;6.21693;6.21693
58;sync;1;0.715491;0.715491;0.715491
58;evalKnownDf;1;0;0;0
58;write;1;2.5984e-05;2.5984e-05;2.5984e-05
58;trace;1;0;0;0
58;calc_total;1;6.93242;6.93242;6.93242
138;compErr;1;1.744e-06;1.744e-06;1.744e-06
138;init;1;0.186696;0.186696;0.186696
138;update;1;6.14502;6.14502;6.14502
138;sync;1;2.80149;2.80149;2.80149
138;evalKnownDf;1;0;0;0
138;write;1;2.4291e-05;2.4291e-05;2.4291e-05
138;trace;1;0;0;0
138;calc_total;1;8.94651;8.94651;8.94651
191;compErr;1;2.759e-06;2.759e-06;2.759e-06
191;init;1;0.191245;0.191245;0.191245
191;update;1;6.20059;6.20059;6.20059
191;sync;1;1.59335;1.59335;1.59335
191;evalKnownDf;1;0;0;0
191;write;1;2.9639e-05;2.9639e-05;2.9639e-05
191;trace;1;0;0;0
191;calc_total;1;7.79393;7.79393;7.79393
277;compErr;1;2.007e-06;2.007e-06;2.007e-06
277;init;1;0.189576;0.189576;0.189576
277;update;1;6.18336;6.18336;6.18336
277;sync;1;1.25228;1.25228;1.25228
277;evalKnownDf;1;0;0;0
277;write;1;3.0393e-05;3.0393e-05;3.0393e-05
277;trace;1;0;0;0
277;calc_total;1;7.43565;7.43565;7.43565
246;compErr;1;2.336e-06;2.336e-06;2.336e-06
246;init;1;0.192196;0.192196;0.192196
246;update;1;6.17173;6.17173;6.17173
246;sync;1;1.19467;1.19467;1.19467
246;evalKnownDf;1;0;0;0
246;write;1;2.9507e-05;2.9507e-05;2.9507e-05
246;trace;1;0;0;0
246;calc_total;1;7.3664;7.3664;7.3664
0;total;1;34.7993;34.7993;34.7993
306;compErr;1;2.395e-06;2.395e-06;2.395e-06
306;init;1;0.18703;0.18703;0.18703
306;update;1;6.13438;6.13438;6.13438
306;sync;1;2.72719;2.72719;2.72719
306;evalKnownDf;1;0;0;0
306;write;1;2.7182e-05;2.7182e-05;2.7182e-05
306;trace;1;0;0;0
306;calc_total;1;8.86157;8.86157;8.86157
378;compErr;1;1.794e-06;1.794e-06;1.794e-06
378;init;1;0.18975;0.18975;0.18975
378;update;1;6.13057;6.13057;6.13057
378;sync;1;2.64774;2.64774;2.64774
378;evalKnownDf;1;0;0;0
378;write;1;2.4687e-05;2.4687e-05;2.4687e-05
378;trace;1;0;0;0
378;calc_total;1;8.77831;8.77831;8.77831
20;compErr;1;2.185e-06;2.185e-06;2.185e-06
20;init;1;0.189087;0.189087;0.189087
20;update;1;6.15483;6.15483;6.15483
20;sync;1;0.928838;0.928838;0.928838
20;evalKnownDf;1;0;0;0
20;write;1;2.9645e-05;2.9645e-05;2.9645e-05
20;trace;1;0;0;0
20;calc_total;1;7.08367;7.08367;7.08367
44;compErr;1;1.109e-06;1.109e-06;1.109e-06
44;init;1;0.189568;0.189568;0.189568
44;update;1;6.17008;6.17008;6.17008
44;sync;1;1.12989;1.12989;1.12989
44;evalKnownDf;1;0;0;0
44;write;1;2.2507e-05;2.2507e-05;2.2507e-05
44;trace;1;0;0;0
44;calc_total;1;7.29997;7.29997;7.29997
115;compErr;1;1.993e-06;1.993e-06;1.993e-06
115;init;1;0.187717;0.187717;0.187717
115;update;1;6.17914;6.17914;6.17914
115;sync;1;2.079;2.079;2.079
115;evalKnownDf;1;0;0;0
115;write;1;3.0729e-05;3.0729e-05;3.0729e-05
115;trace;1;0;0;0
115;calc_total;1;8.25814;8.25814;8.25814
59;compErr;1;1.183e-06;1.183e-06;1.183e-06
59;init;1;0.194967;0.194967;0.194967
59;update;1;6.18647;6.18647;6.18647
59;sync;1;0.865773;0.865773;0.865773
59;evalKnownDf;1;0;0;0
59;write;1;3.0554e-05;3.0554e-05;3.0554e-05
59;trace;1;0;0;0
59;calc_total;1;7.05225;7.05225;7.05225
139;compErr;1;1.466e-06;1.466e-06;1.466e-06
139;init;1;0.188019;0.188019;0.188019
139;update;1;6.14679;6.14679;6.14679
139;sync;1;1.9192;1.9192;1.9192
139;evalKnownDf;1;0;0;0
139;write;1;2.5413e-05;2.5413e-05;2.5413e-05
139;trace;1;0;0;0
139;calc_total;1;8.06599;8.06599;8.06599
168;compErr;1;1.784e-06;1.784e-06;1.784e-06
168;init;1;0.191632;0.191632;0.191632
168;update;1;6.12595;6.12595;6.12595
168;sync;1;0.678854;0.678854;0.678854
168;evalKnownDf;1;0;0;0
168;write;1;2.5281e-05;2.5281e-05;2.5281e-05
168;trace;1;0;0;0
168;calc_total;1;6.8048;6.8048;6.8048
278;compErr;1;1.609e-06;1.609e-06;1.609e-06
278;init;1;0.191079;0.191079;0.191079
278;update;1;6.18837;6.18837;6.18837
278;sync;1;0.626657;0.626657;0.626657
278;evalKnownDf;1;0;0;0
278;write;1;3.1598e-05;3.1598e-05;3.1598e-05
278;trace;1;0;0;0
278;calc_total;1;6.81502;6.81502;6.81502
247;compErr;1;2.824e-06;2.824e-06;2.824e-06
247;init;1;0.191296;0.191296;0.191296
247;update;1;6.206;6.206;6.206
247;sync;1;1.31642;1.31642;1.31642
247;evalKnownDf;1;0;0;0
247;write;1;3.138e-05;3.138e-05;3.138e-05
247;trace;1;0;0;0
247;calc_total;1;7.52242;7.52242;7.52242
0;total;1;34.799;34.799;34.799
21;compErr;1;2.259e-06;2.259e-06;2.259e-06
21;init;1;0.188886;0.188886;0.188886
21;update;1;6.12784;6.12784;6.12784
21;sync;1;0.927496;0.927496;0.927496
21;evalKnownDf;1;0;0;0
21;write;1;2.5771e-05;2.5771e-05;2.5771e-05
21;trace;1;0;0;0
21;calc_total;1;7.05533;7.05533;7.05533
45;compErr;1;3.007e-06;3.007e-06;3.007e-06
45;init;1;0.188511;0.188511;0.188511
45;update;1;6.14288;6.14288;6.14288
45;sync;1;1.70199;1.70199;1.70199
45;evalKnownDf;1;0;0;0
45;write;1;2.5412e-05;2.5412e-05;2.5412e-05
45;trace;1;0;0;0
45;calc_total;1;7.84487;7.84487;7.84487
116;compErr;1;1.572e-06;1.572e-06;1.572e-06
116;init;1;0.189577;0.189577;0.189577
116;update;1;6.16769;6.16769;6.16769
116;sync;1;2.50015;2.50015;2.50015
116;evalKnownDf;1;0;0;0
116;write;1;2.3106e-05;2.3106e-05;2.3106e-05
116;trace;1;0;0;0
116;calc_total;1;8.66784;8.66784;8.66784
60;compErr;1;2.169e-06;2.169e-06;2.169e-06
60;init;1;0.192797;0.192797;0.192797
60;update;1;6.14145;6.14145;6.14145
60;sync;1;0.700699;0.700699;0.700699
60;evalKnownDf;1;0;0;0
60;write;1;2.996e-05;2.996e-05;2.996e-05
60;trace;1;0;0;0
60;calc_total;1;6.84215;6.84215;6.84215
140;compErr;1;2.265e-06;2.265e-06;2.265e-06
140;init;1;0.188497;0.188497;0.188497
140;update;1;6.1764;6.1764;6.1764
140;sync;1;1.55562;1.55562;1.55562
140;evalKnownDf;1;0;0;0
140;write;1;2.5435e-05;2.5435e-05;2.5435e-05
140;trace;1;0;0;0
140;calc_total;1;7.73202;7.73202;7.73202
170;compErr;1;2.01e-06;2.01e-06;2.01e-06
170;init;1;0.190209;0.190209;0.190209
170;update;1;6.20923;6.20923;6.20923
170;sync;1;0.857159;0.857159;0.857159
170;evalKnownDf;1;0;0;0
170;write;1;2.3528e-05;2.3528e-05;2.3528e-05
170;trace;1;0;0;0
170;calc_total;1;7.06639;7.06639;7.06639
279;compErr;1;1.642e-06;1.642e-06;1.642e-06
279;init;1;0.188213;0.188213;0.188213
279;update;1;6.20393;6.20393;6.20393
279;sync;1;1.46509;1.46509;1.46509
279;evalKnownDf;1;0;0;0
279;write;1;3.3047e-05;3.3047e-05;3.3047e-05
279;trace;1;0;0;0
279;calc_total;1;7.66902;7.66902;7.66902
248;compErr;1;2.099e-06;2.099e-06;2.099e-06
248;init;1;0.193726;0.193726;0.193726
248;update;1;6.23035;6.23035;6.23035
248;sync;1;0.88756;0.88756;0.88756
248;evalKnownDf;1;0;0;0
248;write;1;3.1939e-05;3.1939e-05;3.1939e-05
248;trace;1;0;0;0
248;calc_total;1;7.11791;7.11791;7.11791
0;total;1;34.8022;34.8022;34.8022
22;compErr;1;2.167e-06;2.167e-06;2.167e-06
22;init;1;0.192332;0.192332;0.192332
22;update;1;6.15964;6.15964;6.15964
22;sync;1;0.567513;0.567513;0.567513
22;evalKnownDf;1;0;0;0
22;write;1;2.6564e-05;2.6564e-05;2.6564e-05
22;trace;1;0;0;0
22;calc_total;1;6.72715;6.72715;6.72715
46;compErr;1;1.119e-06;1.119e-06;1.119e-06
46;init;1;0.19112;0.19112;0.19112
46;update;1;6.14767;6.14767;6.14767
46;sync;1;1.1325;1.1325;1.1325
46;evalKnownDf;1;0;0;0
46;write;1;2.013e-05;2.013e-05;2.013e-05
46;trace;1;0;0;0
46;calc_total;1;7.28017;7.28017;7.28017
117;compErr;1;2.057e-06;2.057e-06;2.057e-06
117;init;1;0.188771;0.188771;0.188771
117;update;1;6.18402;6.18402;6.18402
117;sync;1;1.1315;1.1315;1.1315
117;evalKnownDf;1;0;0;0
117;write;1;2.6701e-05;2.6701e-05;2.6701e-05
117;trace;1;0;0;0
117;calc_total;1;7.31552;7.31552;7.31552
61;compErr;1;1.597e-06;1.597e-06;1.597e-06
61;init;1;0.188967;0.188967;0.188967
61;update;1;6.17886;6.17886;6.17886
61;sync;1;2.27699;2.27699;2.27699
61;evalKnownDf;1;0;0;0
61;write;1;2.9893e-05;2.9893e-05;2.9893e-05
61;trace;1;0;0;0
61;calc_total;1;8.45585;8.45585;8.45585
141;compErr;1;2.616e-06;2.616e-06;2.616e-06
141;init;1;0.188784;0.188784;0.188784
141;update;1;6.14345;6.14345;6.14345
141;sync;1;1.70119;1.70119;1.70119
141;evalKnownDf;1;0;0;0
141;write;1;3.4035e-05;3.4035e-05;3.4035e-05
141;trace;1;0;0;0
141;calc_total;1;7.84464;7.84464;7.84464
176;compErr;1;1.55e-06;1.55e-06;1.55e-06
176;init;1;0.193748;0.193748;0.193748
176;update;1;6.22098;6.22098;6.22098
176;sync;1;0.68694;0.68694;0.68694
176;evalKnownDf;1;0;0;0
176;write;1;2.3148e-05;2.3148e-05;2.3148e-05
176;trace;1;0;0;0
176;calc_total;1;6.90791;6.90791;6.90791
280;compErr;1;1.341e-06;1.341e-06;1.341e-06
280;init;1;0.190653;0.190653;0.190653
280;update;1;6.18338;6.18338;6.18338
280;sync;1;0.409814;0.409814;0.409814
280;evalKnownDf;1;0;0;0
280;write;1;2.3006e-05;2.3006e-05;2.3006e-05
280;trace;1;0;0;0
280;calc_total;1;6.5932;6.5932;6.5932
249;compErr;1;1.669e-06;1.669e-06;1.669e-06
249;init;1;0.191029;0.191029;0.191029
249;update;1;6.1825;6.1825;6.1825
249;sync;1;0.834;0.834;0.834
249;evalKnownDf;1;0;0;0
249;write;1;2.2744e-05;2.2744e-05;2.2744e-05
249;trace;1;0;0;0
249;calc_total;1;7.0165;7.0165;7.0165
0;total;1;34.7985;34.7985;34.7985
23;compErr;1;2.043e-06;2.043e-06;2.043e-06
23;init;1;0.189777;0.189777;0.189777
23;update;1;6.15953;6.15953;6.15953
23;sync;1;0.726824;0.726824;0.726824
23;evalKnownDf;1;0;0;0
23;write;1;2.1718e-05;2.1718e-05;2.1718e-05
23;trace;1;0;0;0
23;calc_total;1;6.88636;6.88636;6.88636
47;compErr;1;1.7e-06;1.7e-06;1.7e-06
47;init;1;0.189741;0.189741;0.189741
47;update;1;6.18004;6.18004;6.18004
47;sync;1;1.16016;1.16016;1.16016
47;evalKnownDf;1;0;0;0
47;write;1;2.3429e-05;2.3429e-05;2.3429e-05
47;trace;1;0;0;0
47;calc_total;1;7.34019;7.34019;7.34019
118;compErr;1;2.261e-06;2.261e-06;2.261e-06
118;init;1;0.188572;0.188572;0.188572
118;update;1;6.16513;6.16513;6.16513
118;sync;1;0.894645;0.894645;0.894645
118;evalKnownDf;1;0;0;0
118;write;1;2.408e-05;2.408e-05;2.408e-05
118;trace;1;0;0;0
118;calc_total;1;7.05978;7.05978;7.05978
62;compErr;1;2.101e-06;2.101e-06;2.101e-06
62;init;1;0.189442;0.189442;0.189442
62;update;1;6.19977;6.19977;6.19977
62;sync;1;1.56392;1.56392;1.56392
62;evalKnownDf;1;0;0;0
62;write;1;2.3889e-05;2.3889e-05;2.3889e-05
62;trace;1;0;0;0
62;calc_total;1;7.76369;7.76369;7.76369
143;compErr;1;2.571e-06;2.571e-06;2.571e-06
143;init;1;0.188763;0.188763;0.188763
143;update;1;6.17463;6.17463;6.17463
143;sync;1;1.47221;1.47221;1.47221
143;evalKnownDf;1;0;0;0
143;write;1;2.9381e-05;2.9381e-05;2.9381e-05
143;trace;1;0;0;0
143;calc_total;1;7.64684;7.64684;7.64684
182;compErr;1;1.809e-06;1.809e-06;1.809e-06
182;init;1;0.191285;0.191285;0.191285
182;update;1;6.24289;6.24289;6.24289
182;sync;1;1.71973;1.71973;1.71973
182;evalKnownDf;1;0;0;0
182;write;1;2.5266e-05;2.5266e-05;2.5266e-05
182;trace;1;0;0;0
182;calc_total;1;7.96262;7.96262;7.96262
287;compErr;1;2.176e-06;2.176e-06;2.176e-06
287;init;1;0.190444;0.190444;0.190444
287;update;1;6.20929;6.20929;6.20929
287;sync;1;1.5391;1.5391;1.5391
287;evalKnownDf;1;0;0;0
287;write;1;2.4761e-05;2.4761e-05;2.4761e-05
287;trace;1;0;0;0
287;calc_total;1;7.74839;7.74839;7.74839
250;compErr;1;1.546e-06;1.546e-06;1.546e-06
250;init;1;0.191666;0.191666;0.191666
250;update;1;6.21657;6.21657;6.21657
250;sync;1;0.672576;0.672576;0.672576
250;evalKnownDf;1;0;0;0
250;write;1;2.5084e-05;2.5084e-05;2.5084e-05
250;trace;1;0;0;0
250;calc_total;1;6.88915;6.88915;6.88915
0;total;1;34.7991;34.7991;34.7991
119;compErr;1;1.51e-06;1.51e-06;1.51e-06
119;init;1;0.189013;0.189013;0.189013
119;update;1;6.17968;6.17968;6.17968
119;sync;1;1.45148;1.45148;1.45148
119;evalKnownDf;1;0;0;0
119;write;1;2.4011e-05;2.4011e-05;2.4011e-05
119;trace;1;0;0;0
119;calc_total;1;7.63115;7.63115;7.63115
63;compErr;1;1.53e-06;1.53e-06;1.53e-06
63;init;1;0.188039;0.188039;0.188039
63;update;1;6.15482;6.15482;6.15482
63;sync;1;1.58435;1.58435;1.58435
63;evalKnownDf;1;0;0;0
63;write;1;2.2372e-05;2.2372e-05;2.2372e-05
63;trace;1;0;0;0
63;calc_total;1;7.73917;7.73917;7.73917
0;total;1;34.7862;34.7862;34.7862
0;total;1;34.7879;34.7879;34.7879
0;total;1;34.8022;34.8022;34.8022
144;compErr;1;1.998e-06;1.998e-06;1.998e-06
144;init;1;0.189542;0.189542;0.189542
144;update;1;6.11159;6.11159;6.11159
144;sync;1;2.0636;2.0636;2.0636
144;evalKnownDf;1;0;0;0
144;write;1;2.507e-05;2.507e-05;2.507e-05
144;trace;1;0;0;0
144;calc_total;1;8.17519;8.17519;8.17519
0;total;1;34.7983;34.7983;34.7983
0;total;1;34.7874;34.7874;34.7874
0;total;1;34.8019;34.8019;34.8019
0;total;1;34.7928;34.7928;34.7928
312;compErr;1;2.937e-06;2.937e-06;2.937e-06
312;init;1;0.187126;0.187126;0.187126
312;update;1;6.09812;6.09812;6.09812
312;sync;1;10.2633;10.2633;10.2633
312;evalKnownDf;1;0;0;0
312;write;1;2.7512e-05;2.7512e-05;2.7512e-05
312;trace;1;0;0;0
312;calc_total;1;16.3614;16.3614;16.3614
0;total;1;34.7493;34.7493;34.7493
0;total;1;34.787;34.787;34.787
72;compErr;1;1.807e-06;1.807e-06;1.807e-06
72;init;1;0.187885;0.187885;0.187885
72;update;1;6.11988;6.11988;6.11988
72;sync;1;2.72187;2.72187;2.72187
72;evalKnownDf;1;0;0;0
72;write;1;2.6304e-05;2.6304e-05;2.6304e-05
72;trace;1;0;0;0
72;calc_total;1;8.84175;8.84175;8.84175
0;total;1;34.7908;34.7908;34.7908
0;total;1;34.8019;34.8019;34.8019
145;compErr;1;1.786e-06;1.786e-06;1.786e-06
145;init;1;0.189726;0.189726;0.189726
145;update;1;6.17138;6.17138;6.17138
145;sync;1;0.974323;0.974323;0.974323
145;evalKnownDf;1;0;0;0
145;write;1;2.361e-05;2.361e-05;2.361e-05
145;trace;1;0;0;0
145;calc_total;1;7.1457;7.1457;7.1457
0;total;1;34.7962;34.7962;34.7962
0;total;1;34.7876;34.7876;34.7876
73;compErr;1;1.687e-06;1.687e-06;1.687e-06
73;init;1;0.191707;0.191707;0.191707
73;update;1;6.15473;6.15473;6.15473
73;sync;1;1.61908;1.61908;1.61908
73;evalKnownDf;1;0;0;0
73;write;1;2.5814e-05;2.5814e-05;2.5814e-05
73;trace;1;0;0;0
73;calc_total;1;7.77381;7.77381;7.77381
0;total;1;34.7927;34.7927;34.7927
0;total;1;34.8022;34.8022;34.8022
0;total;1;34.7929;34.7929;34.7929
146;compErr;1;2.514e-06;2.514e-06;2.514e-06
146;init;1;0.190623;0.190623;0.190623
146;update;1;6.17109;6.17109;6.17109
146;sync;1;1.30947;1.30947;1.30947
146;evalKnownDf;1;0;0;0
146;write;1;2.6059e-05;2.6059e-05;2.6059e-05
146;trace;1;0;0;0
146;calc_total;1;7.48057;7.48057;7.48057
0;total;1;34.7971;34.7971;34.7971
0;total;1;34.7924;34.7924;34.7924
313;compErr;1;3.069e-06;3.069e-06;3.069e-06
313;init;1;0.186888;0.186888;0.186888
313;update;1;6.12375;6.12375;6.12375
313;sync;1;11.61;11.61;11.61
313;evalKnownDf;1;0;0;0
313;write;1;2.7977e-05;2.7977e-05;2.7977e-05
313;trace;1;0;0;0
313;calc_total;1;17.7338;17.7338;17.7338
0;total;1;34.7493;34.7493;34.7493
0;total;1;34.7878;34.7878;34.7878
74;compErr;1;1.465e-06;1.465e-06;1.465e-06
74;init;1;0.190418;0.190418;0.190418
74;update;1;6.17778;6.17778;6.17778
74;sync;1;1.6205;1.6205;1.6205
74;evalKnownDf;1;0;0;0
74;write;1;1.8948e-05;1.8948e-05;1.8948e-05
74;trace;1;0;0;0
74;calc_total;1;7.79828;7.79828;7.79828
0;total;1;34.7919;34.7919;34.7919
0;total;1;34.8022;34.8022;34.8022
0;total;1;34.7939;34.7939;34.7939
147;compErr;1;2.933e-06;2.933e-06;2.933e-06
147;init;1;0.190696;0.190696;0.190696
147;update;1;6.12561;6.12561;6.12561
147;sync;1;0.636289;0.636289;0.636289
147;evalKnownDf;1;0;0;0
147;write;1;2.6032e-05;2.6032e-05;2.6032e-05
147;trace;1;0;0;0
147;calc_total;1;6.76189;6.76189;6.76189
0;total;1;34.7968;34.7968;34.7968
0;total;1;34.7913;34.7913;34.7913
217;compErr;1;1.339e-06;1.339e-06;1.339e-06
217;init;1;0.186174;0.186174;0.186174
217;update;1;6.12782;6.12782;6.12782
217;sync;1;1.96355;1.96355;1.96355
217;evalKnownDf;1;0;0;0
217;write;1;1.9916e-05;1.9916e-05;1.9916e-05
217;trace;1;0;0;0
217;calc_total;1;8.09137;8.09137;8.09137
314;compErr;1;2.154e-06;2.154e-06;2.154e-06
314;init;1;0.186738;0.186738;0.186738
314;update;1;6.1264;6.1264;6.1264
314;sync;1;3.01128;3.01128;3.01128
314;evalKnownDf;1;0;0;0
314;write;1;2.7992e-05;2.7992e-05;2.7992e-05
314;trace;1;0;0;0
314;calc_total;1;9.13768;9.13768;9.13768
0;total;1;34.7493;34.7493;34.7493
0;total;1;34.7879;34.7879;34.7879
75;compErr;1;1.607e-06;1.607e-06;1.607e-06
75;init;1;0.191108;0.191108;0.191108
75;update;1;6.15889;6.15889;6.15889
75;sync;1;1.40647;1.40647;1.40647
75;evalKnownDf;1;0;0;0
75;write;1;2.7679e-05;2.7679e-05;2.7679e-05
75;trace;1;0;0;0
75;calc_total;1;7.56536;7.56536;7.56536
0;total;1;34.7927;34.7927;34.7927
0;total;1;34.8022;34.8022;34.8022
0;total;1;34.7939;34.7939;34.7939
148;compErr;1;1.685e-06;1.685e-06;1.685e-06
148;init;1;0.192887;0.192887;0.192887
148;update;1;6.14353;6.14353;6.14353
148;sync;1;1.17159;1.17159;1.17159
148;evalKnownDf;1;0;0;0
148;write;1;2.7919e-05;2.7919e-05;2.7919e-05
148;trace;1;0;0;0
148;calc_total;1;7.31512;7.31512;7.31512
0;total;1;34.7984;34.7984;34.7984
0;total;1;34.791;34.791;34.791
219;compErr;1;1.369e-06;1.369e-06;1.369e-06
219;init;1;0.18647;0.18647;0.18647
219;update;1;6.12163;6.12163;6.12163
219;sync;1;1.34186;1.34186;1.34186
219;evalKnownDf;1;0;0;0
219;write;1;2.346e-05;2.346e-05;2.346e-05
219;trace;1;0;0;0
219;calc_total;1;7.46349;7.46349;7.46349
315;compErr;1;2.514e-06;2.514e-06;2.514e-06
315;init;1;0.188074;0.188074;0.188074
315;update;1;6.12371;6.12371;6.12371
315;sync;1;2.59288;2.59288;2.59288
315;evalKnownDf;1;0;0;0
315;write;1;3.328e-05;3.328e-05;3.328e-05
315;trace;1;0;0;0
315;calc_total;1;8.71659;8.71659;8.71659
0;total;1;34.7493;34.7493;34.7493
0;total;1;34.7879;34.7879;34.7879
76;compErr;1;1.217e-06;1.217e-06;1.217e-06
76;init;1;0.19079;0.19079;0.19079
76;update;1;6.15293;6.15293;6.15293
76;sync;1;1.13321;1.13321;1.13321
76;evalKnownDf;1;0;0;0
76;write;1;1.934e-05;1.934e-05;1.934e-05
76;trace;1;0;0;0
76;calc_total;1;7.28615;7.28615;7.28615
0;total;1;34.7918;34.7918;34.7918
0;total;1;34.8019;34.8019;34.8019
0;total;1;34.7928;34.7928;34.7928
0;total;1;34.8049;34.8049;34.8049
149;compErr;1;2.112e-06;2.112e-06;2.112e-06
149;init;1;0.191677;0.191677;0.191677
149;update;1;6.20454;6.20454;6.20454
149;sync;1;1.01867;1.01867;1.01867
149;evalKnownDf;1;0;0;0
149;write;1;2.4853e-05;2.4853e-05;2.4853e-05
149;trace;1;0;0;0
149;calc_total;1;7.22321;7.22321;7.22321
0;total;1;34.7971;34.7971;34.7971
0;total;1;34.7906;34.7906;34.7906
220;compErr;1;1.808e-06;1.808e-06;1.808e-06
220;init;1;0.187167;0.187167;0.187167
220;update;1;6.12677;6.12677;6.12677
220;sync;1;0.755685;0.755685;0.755685
220;evalKnownDf;1;0;0;0
220;write;1;3.964e-05;3.964e-05;3.964e-05
220;trace;1;0;0;0
220;calc_total;1;6.88245;6.88245;6.88245
316;compErr;1;3.213e-06;3.213e-06;3.213e-06
316;init;1;0.193546;0.193546;0.193546
316;update;1;6.14659;6.14659;6.14659
316;sync;1;2.4096;2.4096;2.4096
316;evalKnownDf;1;0;0;0
316;write;1;3.0842e-05;3.0842e-05;3.0842e-05
316;trace;1;0;0;0
316;calc_total;1;8.55619;8.55619;8.55619
0;total;1;34.7494;34.7494;34.7494
0;total;1;34.7965;34.7965;34.7965
0;total;1;34.7876;34.7876;34.7876
77;compErr;1;1.772e-06;1.772e-06;1.772e-06
77;init;1;0.193522;0.193522;0.193522
77;update;1;6.17741;6.17741;6.17741
77;sync;1;1.40164;1.40164;1.40164
77;evalKnownDf;1;0;0;0
77;write;1;2.193e-05;2.193e-05;2.193e-05
77;trace;1;0;0;0
77;calc_total;1;7.57905;7.57905;7.57905
0;total;1;34.7919;34.7919;34.7919
0;total;1;34.8022;34.8022;34.8022
0;total;1;34.7928;34.7928;34.7928
0;total;1;34.8043;34.8043;34.8043
150;compErr;1;1.928e-06;1.928e-06;1.928e-06
150;init;1;0.191701;0.191701;0.191701
150;update;1;6.17524;6.17524;6.17524
150;sync;1;1.14526;1.14526;1.14526
150;evalKnownDf;1;0;0;0
150;write;1;2.7879e-05;2.7879e-05;2.7879e-05
150;trace;1;0;0;0
150;calc_total;1;7.32051;7.32051;7.32051
0;total;1;34.7969;34.7969;34.7969
0;total;1;34.7912;34.7912;34.7912
222;compErr;1;2.722e-06;2.722e-06;2.722e-06
222;init;1;0.187622;0.187622;0.187622
222;update;1;6.19671;6.19671;6.19671
222;sync;1;1.04333;1.04333;1.04333
222;evalKnownDf;1;0;0;0
222;write;1;2.8462e-05;2.8462e-05;2.8462e-05
222;trace;1;0;0;0
222;calc_total;1;7.24004;7.24004;7.24004
317;compErr;1;2.393e-06;2.393e-06;2.393e-06
317;init;1;0.190139;0.190139;0.190139
317;update;1;6.19489;6.19489;6.19489
317;sync;1;2.35999;2.35999;2.35999
317;evalKnownDf;1;0;0;0
317;write;1;2.6828e-05;2.6828e-05;2.6828e-05
317;trace;1;0;0;0
317;calc_total;1;8.55488;8.55488;8.55488
0;total;1;34.7495;34.7495;34.7495
0;total;1;34.7966;34.7966;34.7966
0;total;1;34.7874;34.7874;34.7874
78;compErr;1;1.53e-06;1.53e-06;1.53e-06
78;init;1;0.190617;0.190617;0.190617
78;update;1;6.19096;6.19096;6.19096
78;sync;1;1.37558;1.37558;1.37558
78;evalKnownDf;1;0;0;0
78;write;1;3.2033e-05;3.2033e-05;3.2033e-05
78;trace;1;0;0;0
78;calc_total;1;7.56654;7.56654;7.56654
0;total;1;34.7918;34.7918;34.7918
0;total;1;34.8019;34.8019;34.8019
0;total;1;34.7939;34.7939;34.7939
0;total;1;34.8049;34.8049;34.8049
151;compErr;1;1.666e-06;1.666e-06;1.666e-06
151;init;1;0.192235;0.192235;0.192235
151;update;1;6.81541;6.81541;6.81541
151;sync;1;0.439999;0.439999;0.439999
151;evalKnownDf;1;0;0;0
151;write;1;2.0484e-05;2.0484e-05;2.0484e-05
151;trace;1;0;0;0
151;calc_total;1;7.2554;7.2554;7.2554
0;total;1;34.7971;34.7971;34.7971
0;total;1;34.791;34.791;34.791
223;compErr;1;2.159e-06;2.159e-06;2.159e-06
223;init;1;0.189065;0.189065;0.189065
223;update;1;6.19604;6.19604;6.19604
223;sync;1;0.914057;0.914057;0.914057
223;evalKnownDf;1;0;0;0
223;write;1;3.2041e-05;3.2041e-05;3.2041e-05
223;trace;1;0;0;0
223;calc_total;1;7.1101;7.1101;7.1101
318;compErr;1;1.641e-06;1.641e-06;1.641e-06
318;init;1;0.187239;0.187239;0.187239
318;update;1;6.15407;6.15407;6.15407
318;sync;1;11.3837;11.3837;11.3837
318;evalKnownDf;1;0;0;0
318;write;1;2.5537e-05;2.5537e-05;2.5537e-05
318;trace;1;0;0;0
318;calc_total;1;17.5378;17.5378;17.5378
0;total;1;34.7494;34.7494;34.7494
0;total;1;34.7967;34.7967;34.7967
0;total;1;34.7879;34.7879;34.7879
79;compErr;1;2.984e-06;2.984e-06;2.984e-06
79;init;1;0.194738;0.194738;0.194738
79;update;1;6.17827;6.17827;6.17827
79;sync;1;1.51124;1.51124;1.51124
79;evalKnownDf;1;0;0;0
79;write;1;2.6898e-05;2.6898e-05;2.6898e-05
79;trace;1;0;0;0
79;calc_total;1;7.68951;7.68951;7.68951
0;total;1;34.7927;34.7927;34.7927
0;total;1;34.8022;34.8022;34.8022
0;total;1;34.7937;34.7937;34.7937
0;total;1;34.8042;34.8042;34.8042
152;compErr;1;1.348e-06;1.348e-06;1.348e-06
152;init;1;0.194939;0.194939;0.194939
152;update;1;6.21491;6.21491;6.21491
152;sync;1;0.772436;0.772436;0.772436
152;evalKnownDf;1;0;0;0
152;write;1;2.0646e-05;2.0646e-05;2.0646e-05
152;trace;1;0;0;0
152;calc_total;1;6.98735;6.98735;6.98735
0;total;1;34.7982;34.7982;34.7982
0;total;1;34.7912;34.7912;34.7912
218;compErr;1;1.638e-06;1.638e-06;1.638e-06
218;init;1;0.187597;0.187597;0.187597
218;update;1;6.12778;6.12778;6.12778
218;sync;1;0.575409;0.575409;0.575409
218;evalKnownDf;1;0;0;0
218;write;1;2.2542e-05;2.2542e-05;2.2542e-05
218;trace;1;0;0;0
218;calc_total;1;6.70319;6.70319;6.70319
319;compErr;1;2.211e-06;2.211e-06;2.211e-06
319;init;1;0.187381;0.187381;0.187381
319;update;1;6.16923;6.16923;6.16923
319;sync;1;3.27631;3.27631;3.27631
319;evalKnownDf;1;0;0;0
319;write;1;3.5283e-05;3.5283e-05;3.5283e-05
319;trace;1;0;0;0
319;calc_total;1;9.44554;9.44554;9.44554
0;total;1;34.749;34.749;34.749
0;total;1;34.7966;34.7966;34.7966
0;total;1;34.7879;34.7879;34.7879
80;compErr;1;1.044e-06;1.044e-06;1.044e-06
80;init;1;0.192291;0.192291;0.192291
80;update;1;6.1831;6.1831;6.1831
80;sync;1;1.87107;1.87107;1.87107
80;evalKnownDf;1;0;0;0
80;write;1;2.319e-05;2.319e-05;2.319e-05
80;trace;1;0;0;0
80;calc_total;1;8.05417;8.05417;8.05417
0;total;1;34.7927;34.7927;34.7927
0;total;1;34.8022;34.8022;34.8022
0;total;1;34.7939;34.7939;34.7939
0;total;1;34.8042;34.8042;34.8042
153;compErr;1;1.345e-06;1.345e-06;1.345e-06
153;init;1;0.191394;0.191394;0.191394
153;update;1;6.18499;6.18499;6.18499
153;sync;1;1.18158;1.18158;1.18158
153;evalKnownDf;1;0;0;0
153;write;1;2.0789e-05;2.0789e-05;2.0789e-05
153;trace;1;0;0;0
153;calc_total;1;7.36657;7.36657;7.36657
0;total;1;34.7968;34.7968;34.7968
0;total;1;34.7917;34.7917;34.7917
221;compErr;1;1.766e-06;1.766e-06;1.766e-06
221;init;1;0.187768;0.187768;0.187768
221;update;1;6.14453;6.14453;6.14453
221;sync;1;1.14649;1.14649;1.14649
221;evalKnownDf;1;0;0;0
221;write;1;2.336e-05;2.336e-05;2.336e-05
221;trace;1;0;0;0
221;calc_total;1;7.29102;7.29102;7.29102
320;compErr;1;2.77e-06;2.77e-06;2.77e-06
320;init;1;0.188075;0.188075;0.188075
320;update;1;6.18109;6.18109;6.18109
320;sync;1;1.69658;1.69658;1.69658
320;evalKnownDf;1;0;0;0
320;write;1;3.2641e-05;3.2641e-05;3.2641e-05
320;trace;1;0;0;0
320;calc_total;1;7.87767;7.87767;7.87767
0;total;1;34.7489;34.7489;34.7489
0;total;1;34.7967;34.7967;34.7967
36;compErr;1;1.765e-06;1.765e-06;1.765e-06
36;init;1;0.186819;0.186819;0.186819
36;update;1;6.11384;6.11384;6.11384
36;sync;1;1.99033;1.99033;1.99033
36;evalKnownDf;1;0;0;0
36;write;1;2.4257e-05;2.4257e-05;2.4257e-05
36;trace;1;0;0;0
36;calc_total;1;8.10417;8.10417;8.10417
0;total;1;34.7874;34.7874;34.7874
81;compErr;1;1.862e-06;1.862e-06;1.862e-06
81;init;1;0.192189;0.192189;0.192189
81;update;1;6.19453;6.19453;6.19453
81;sync;1;1.50522;1.50522;1.50522
81;evalKnownDf;1;0;0;0
81;write;1;2.3532e-05;2.3532e-05;2.3532e-05
81;trace;1;0;0;0
81;calc_total;1;7.69975;7.69975;7.69975
0;total;1;34.7927;34.7927;34.7927
0;total;1;34.8022;34.8022;34.8022
0;total;1;34.7929;34.7929;34.7929
0;total;1;34.8043;34.8043;34.8043
154;compErr;1;1.263e-06;1.263e-06;1.263e-06
154;init;1;0.192774;0.192774;0.192774
154;update;1;6.21968;6.21968;6.21968
154;sync;1;0.64188;0.64188;0.64188
154;evalKnownDf;1;0;0;0
154;write;1;2.3762e-05;2.3762e-05;2.3762e-05
154;trace;1;0;0;0
154;calc_total;1;6.86156;6.86156;6.86156
0;total;1;34.7984;34.7984;34.7984
0;total;1;34.7924;34.7924;34.7924
0;total;1;34.7902;34.7902;34.7902
321;compErr;1;2.836e-06;2.836e-06;2.836e-06
321;init;1;0.188025;0.188025;0.188025
321;update;1;6.15137;6.15137;6.15137
321;sync;1;2.56512;2.56512;2.56512
321;evalKnownDf;1;0;0;0
321;write;1;2.9017e-05;2.9017e-05;2.9017e-05
321;trace;1;0;0;0
321;calc_total;1;8.71648;8.71648;8.71648
0;total;1;34.7489;34.7489;34.7489
0;total;1;34.7967;34.7967;34.7967
0;total;1;34.7879;34.7879;34.7879
82;compErr;1;1.286e-06;1.286e-06;1.286e-06
82;init;1;0.193426;0.193426;0.193426
82;update;1;6.21065;6.21065;6.21065
82;sync;1;1.50732;1.50732;1.50732
82;evalKnownDf;1;0;0;0
82;write;1;2.1296e-05;2.1296e-05;2.1296e-05
82;trace;1;0;0;0
82;calc_total;1;7.71797;7.71797;7.71797
0;total;1;34.7908;34.7908;34.7908
0;total;1;34.8019;34.8019;34.8019
0;total;1;34.7939;34.7939;34.7939
0;total;1;34.8042;34.8042;34.8042
155;compErr;1;1.152e-06;1.152e-06;1.152e-06
155;init;1;0.193194;0.193194;0.193194
155;update;1;6.22342;6.22342;6.22342
155;sync;1;0.789551;0.789551;0.789551
155;evalKnownDf;1;0;0;0
155;write;1;1.8918e-05;1.8918e-05;1.8918e-05
155;trace;1;0;0;0
155;calc_total;1;7.01297;7.01297;7.01297
0;total;1;34.7962;34.7962;34.7962
0;total;1;34.7913;34.7913;34.7913
0;total;1;34.789;34.789;34.789
322;compErr;1;1.923e-06;1.923e-06;1.923e-06
322;init;1;0.189869;0.189869;0.189869
322;update;1;6.18201;6.18201;6.18201
322;sync;1;1.24989;1.24989;1.24989
322;evalKnownDf;1;0;0;0
322;write;1;2.7412e-05;2.7412e-05;2.7412e-05
322;trace;1;0;0;0
322;calc_total;1;7.4319;7.4319;7.4319
0;total;1;34.7489;34.7489;34.7489
0;total;1;34.7967;34.7967;34.7967
0;total;1;34.7867;34.7867;34.7867
83;compErr;1;1.999e-06;1.999e-06;1.999e-06
83;init;1;0.193622;0.193622;0.193622
83;update;1;6.2115;6.2115;6.2115
83;sync;1;1.36052;1.36052;1.36052
83;evalKnownDf;1;0;0;0
83;write;1;2.4983e-05;2.4983e-05;2.4983e-05
83;trace;1;0;0;0
83;calc_total;1;7.57202;7.57202;7.57202
0;total;1;34.792;34.792;34.792
0;total;1;34.8019;34.8019;34.8019
0;total;1;34.7936;34.7936;34.7936
0;total;1;34.8039;34.8039;34.8039
156;compErr;1;2.124e-06;2.124e-06;2.124e-06
156;init;1;0.188894;0.188894;0.188894
156;update;1;6.19029;6.19029;6.19029
156;sync;1;1.44517;1.44517;1.44517
156;evalKnownDf;1;0;0;0
156;write;1;2.5709e-05;2.5709e-05;2.5709e-05
156;trace;1;0;0;0
156;calc_total;1;7.63546;7.63546;7.63546
0;total;1;34.7961;34.7961;34.7961
0;total;1;34.7916;34.7916;34.7916
0;total;1;34.7908;34.7908;34.7908
323;compErr;1;1.205e-06;1.205e-06;1.205e-06
323;init;1;0.190641;0.190641;0.190641
323;update;1;6.18441;6.18441;6.18441
323;sync;1;2.37784;2.37784;2.37784
323;evalKnownDf;1;0;0;0
323;write;1;3.2901e-05;3.2901e-05;3.2901e-05
323;trace;1;0;0;0
323;calc_total;1;8.56225;8.56225;8.56225
0;total;1;34.7494;34.7494;34.7494
0;total;1;34.7967;34.7967;34.7967
0;total;1;34.7867;34.7867;34.7867
84;compErr;1;1.606e-06;1.606e-06;1.606e-06
84;init;1;0.189107;0.189107;0.189107
84;update;1;6.15692;6.15692;6.15692
84;sync;1;1.95073;1.95073;1.95073
84;evalKnownDf;1;0;0;0
84;write;1;2.8179e-05;2.8179e-05;2.8179e-05
84;trace;1;0;0;0
84;calc_total;1;8.10765;8.10765;8.10765
0;total;1;34.7908;34.7908;34.7908
0;total;1;34.802;34.802;34.802
0;total;1;34.7928;34.7928;34.7928
0;total;1;34.8043;34.8043;34.8043
157;compErr;1;2.905e-06;2.905e-06;2.905e-06
157;init;1;0.189841;0.189841;0.189841
157;update;1;6.17628;6.17628;6.17628
157;sync;1;1.51318;1.51318;1.51318
157;evalKnownDf;1;0;0;0
157;write;1;2.9781e-05;2.9781e-05;2.9781e-05
157;trace;1;0;0;0
157;calc_total;1;7.68945;7.68945;7.68945
0;total;1;34.797;34.797;34.797
0;total;1;34.7913;34.7913;34.7913
0;total;1;34.7908;34.7908;34.7908
324;compErr;1;1.488e-06;1.488e-06;1.488e-06
324;init;1;0.185839;0.185839;0.185839
324;update;1;6.11689;6.11689;6.11689
324;sync;1;1.92345;1.92345;1.92345
324;evalKnownDf;1;0;0;0
324;write;1;2.8828e-05;2.8828e-05;2.8828e-05
324;trace;1;0;0;0
324;calc_total;1;8.04034;8.04034;8.04034
0;total;1;34.7488;34.7488;34.7488
0;total;1;34.7966;34.7966;34.7966
0;total;1;34.7879;34.7879;34.7879
85;compErr;1;2.063e-06;2.063e-06;2.063e-06
85;init;1;0.188921;0.188921;0.188921
85;update;1;6.18062;6.18062;6.18062
85;sync;1;3.33302;3.33302;3.33302
85;evalKnownDf;1;0;0;0
85;write;1;3.0395e-05;3.0395e-05;3.0395e-05
85;trace;1;0;0;0
85;calc_total;1;9.51364;9.51364;9.51364
0;total;1;34.7912;34.7912;34.7912
0;total;1;34.8019;34.8019;34.8019
0;total;1;34.7939;34.7939;34.7939
0;total;1;34.8042;34.8042;34.8042
158;compErr;1;1.089e-06;1.089e-06;1.089e-06
158;init;1;0.190532;0.190532;0.190532
158;update;1;6.17844;6.17844;6.17844
158;sync;1;1.50154;1.50154;1.50154
158;evalKnownDf;1;0;0;0
158;write;1;2.4116e-05;2.4116e-05;2.4116e-05
158;trace;1;0;0;0
158;calc_total;1;7.67999;7.67999;7.67999
0;total;1;34.7961;34.7961;34.7961
0;total;1;34.7911;34.7911;34.7911
0;total;1;34.7908;34.7908;34.7908
325;compErr;1;2.323e-06;2.323e-06;2.323e-06
325;init;1;0.188608;0.188608;0.188608
325;update;1;6.12279;6.12279;6.12279
325;sync;1;2.84543;2.84543;2.84543
325;evalKnownDf;1;0;0;0
325;write;1;3.0589e-05;3.0589e-05;3.0589e-05
325;trace;1;0;0;0
325;calc_total;1;8.96822;8.96822;8.96822
0;total;1;34.7489;34.7489;34.7489
0;total;1;34.7967;34.7967;34.7967
0;total;1;34.7879;34.7879;34.7879
86;compErr;1;1.411e-06;1.411e-06;1.411e-06
86;init;1;0.189551;0.189551;0.189551
86;update;1;6.17446;6.17446;6.17446
86;sync;1;1.84353;1.84353;1.84353
86;evalKnownDf;1;0;0;0
86;write;1;2.2077e-05;2.2077e-05;2.2077e-05
86;trace;1;0;0;0
86;calc_total;1;8.018;8.018;8.018
0;total;1;34.7909;34.7909;34.7909
0;total;1;34.8019;34.8019;34.8019
0;total;1;34.7938;34.7938;34.7938
0;total;1;34.8039;34.8039;34.8039
159;compErr;1;1.156e-06;1.156e-06;1.156e-06
159;init;1;0.189488;0.189488;0.189488
159;update;1;6.15598;6.15598;6.15598
159;sync;1;1.85018;1.85018;1.85018
159;evalKnownDf;1;0;0;0
159;write;1;2.424e-05;2.424e-05;2.424e-05
159;trace;1;0;0;0
159;calc_total;1;8.00615;8.00615;8.00615
0;total;1;34.7961;34.7961;34.7961
0;total;1;34.7915;34.7915;34.7915
0;total;1;34.7906;34.7906;34.7906
326;compErr;1;2.21e-06;2.21e-06;2.21e-06
326;init;1;0.187731;0.187731;0.187731
326;update;1;6.15207;6.15207;6.15207
326;sync;1;2.66846;2.66846;2.66846
326;evalKnownDf;1;0;0;0
326;write;1;2.9706e-05;2.9706e-05;2.9706e-05
326;trace;1;0;0;0
326;calc_total;1;8.82052;8.82052;8.82052
0;total;1;34.749;34.749;34.749
0;total;1;34.7966;34.7966;34.7966
0;total;1;34.7874;34.7874;34.7874
87;compErr;1;3.617e-06;3.617e-06;3.617e-06
87;init;1;0.188659;0.188659;0.188659
87;update;1;6.14753;6.14753;6.14753
87;sync;1;2.13754;2.13754;2.13754
87;evalKnownDf;1;0;0;0
87;write;1;3.5809e-05;3.5809e-05;3.5809e-05
87;trace;1;0;0;0
87;calc_total;1;8.28507;8.28507;8.28507
0;total;1;34.7909;34.7909;34.7909
0;total;1;34.802;34.802;34.802
0;total;1;34.7921;34.7921;34.7921
0;total;1;34.8042;34.8042;34.8042
0;total;1;34.8113;34.8113;34.8113
160;compErr;1;1.192e-06;1.192e-06;1.192e-06
160;init;1;0.188597;0.188597;0.188597
160;update;1;6.24567;6.24567;6.24567
160;sync;1;1.62731;1.62731;1.62731
160;evalKnownDf;1;0;0;0
160;write;1;2.2089e-05;2.2089e-05;2.2089e-05
160;trace;1;0;0;0
160;calc_total;1;7.87297;7.87297;7.87297
0;total;1;34.7964;34.7964;34.7964
0;total;1;34.7915;34.7915;34.7915
0;total;1;34.7908;34.7908;34.7908
327;compErr;1;1.562e-06;1.562e-06;1.562e-06
327;init;1;0.188395;0.188395;0.188395
327;update;1;6.13667;6.13667;6.13667
327;sync;1;2.49568;2.49568;2.49568
327;evalKnownDf;1;0;0;0
327;write;1;2.6272e-05;2.6272e-05;2.6272e-05
327;trace;1;0;0;0
327;calc_total;1;8.63235;8.63235;8.63235
0;total;1;34.7488;34.7488;34.7488
0;total;1;34.7967;34.7967;34.7967
0;total;1;34.7879;34.7879;34.7879
88;compErr;1;1.449e-06;1.449e-06;1.449e-06
88;init;1;0.188793;0.188793;0.188793
88;update;1;6.17163;6.17163;6.17163
88;sync;1;2.01855;2.01855;2.01855
88;evalKnownDf;1;0;0;0
88;write;1;2.567e-05;2.567e-05;2.567e-05
88;trace;1;0;0;0
88;calc_total;1;8.19018;8.19018;8.19018
0;total;1;34.7911;34.7911;34.7911
0;total;1;34.802;34.802;34.802
0;total;1;34.7935;34.7935;34.7935
0;total;1;34.8038;34.8038;34.8038
0;total;1;34.8109;34.8109;34.8109
161;compErr;1;1.898e-06;1.898e-06;1.898e-06
161;init;1;0.18849;0.18849;0.18849
161;update;1;6.20222;6.20222;6.20222
161;sync;1;2.42588;2.42588;2.42588
161;evalKnownDf;1;0;0;0
161;write;1;2.4929e-05;2.4929e-05;2.4929e-05
161;trace;1;0;0;0
161;calc_total;1;8.6281;8.6281;8.6281
0;total;1;34.7964;34.7964;34.7964
0;total;1;34.7933;34.7933;34.7933
0;total;1;34.7888;34.7888;34.7888
328;compErr;1;1.458e-06;1.458e-06;1.458e-06
328;init;1;0.190485;0.190485;0.190485
328;update;1;6.12462;6.12462;6.12462
328;sync;1;2.46661;2.46661;2.46661
328;evalKnownDf;1;0;0;0
328;write;1;2.3172e-05;2.3172e-05;2.3172e-05
328;trace;1;0;0;0
328;calc_total;1;8.59123;8.59123;8.59123
0;total;1;34.7489;34.7489;34.7489
0;total;1;34.7966;34.7966;34.7966
0;total;1;34.7864;34.7864;34.7864
89;compErr;1;2.94e-06;2.94e-06;2.94e-06
89;init;1;0.190091;0.190091;0.190091
89;update;1;6.16641;6.16641;6.16641
89;sync;1;1.7708;1.7708;1.7708
89;evalKnownDf;1;0;0;0
89;write;1;3.3441e-05;3.3441e-05;3.3441e-05
89;trace;1;0;0;0
89;calc_total;1;7.93721;7.93721;7.93721
0;total;1;34.7912;34.7912;34.7912
0;total;1;34.8019;34.8019;34.8019
0;total;1;34.7937;34.7937;34.7937
0;total;1;34.8044;34.8044;34.8044
0;total;1;34.8112;34.8112;34.8112
162;compErr;1;3.307e-06;3.307e-06;3.307e-06
162;init;1;0.190162;0.190162;0.190162
162;update;1;6.15689;6.15689;6.15689
162;sync;1;1.77423;1.77423;1.77423
162;evalKnownDf;1;0;0;0
162;write;1;2.8082e-05;2.8082e-05;2.8082e-05
162;trace;1;0;0;0
162;calc_total;1;7.93112;7.93112;7.93112
0;total;1;34.797;34.797;34.797
0;total;1;34.7911;34.7911;34.7911
224;compErr;1;1.044e-06;1.044e-06;1.044e-06
224;init;1;0.189018;0.189018;0.189018
224;update;1;6.18198;6.18198;6.18198
224;sync;1;0.836434;0.836434;0.836434
224;evalKnownDf;1;0;0;0
224;write;1;2.4122e-05;2.4122e-05;2.4122e-05
224;trace;1;0;0;0
224;calc_total;1;7.01842;7.01842;7.01842
0;total;1;34.7884;34.7884;34.7884
329;compErr;1;1.775e-06;1.775e-06;1.775e-06
329;init;1;0.188658;0.188658;0.188658
329;update;1;6.11425;6.11425;6.11425
329;sync;1;2.44029;2.44029;2.44029
329;evalKnownDf;1;0;0;0
329;write;1;2.098e-05;2.098e-05;2.098e-05
329;trace;1;0;0;0
329;calc_total;1;8.55454;8.55454;8.55454
0;total;1;34.749;34.749;34.749
0;total;1;34.7967;34.7967;34.7967
0;total;1;34.7867;34.7867;34.7867
90;compErr;1;2.904e-06;2.904e-06;2.904e-06
90;init;1;0.191476;0.191476;0.191476
90;update;1;6.18992;6.18992;6.18992
90;sync;1;1.55163;1.55163;1.55163
90;evalKnownDf;1;0;0;0
90;write;1;3.0329e-05;3.0329e-05;3.0329e-05
90;trace;1;0;0;0
90;calc_total;1;7.74156;7.74156;7.74156
0;total;1;34.7909;34.7909;34.7909
0;total;1;34.802;34.802;34.802
0;total;1;34.7937;34.7937;34.7937
0;total;1;34.8043;34.8043;34.8043
0;total;1;34.8111;34.8111;34.8111
163;compErr;1;1.867e-06;1.867e-06;1.867e-06
163;init;1;0.192503;0.192503;0.192503
163;update;1;6.19221;6.19221;6.19221
163;sync;1;1.36996;1.36996;1.36996
163;evalKnownDf;1;0;0;0
163;write;1;3.0503e-05;3.0503e-05;3.0503e-05
163;trace;1;0;0;0
163;calc_total;1;7.56217;7.56217;7.56217
0;total;1;34.7962;34.7962;34.7962
0;total;1;34.7933;34.7933;34.7933
225;compErr;1;1.406e-06;1.406e-06;1.406e-06
225;init;1;0.188746;0.188746;0.188746
225;update;1;6.16442;6.16442;6.16442
225;sync;1;0.705276;0.705276;0.705276
225;evalKnownDf;1;0;0;0
225;write;1;2.8342e-05;2.8342e-05;2.8342e-05
225;trace;1;0;0;0
225;calc_total;1;6.86969;6.86969;6.86969
0;total;1;34.7908;34.7908;34.7908
330;compErr;1;1.914e-06;1.914e-06;1.914e-06
330;init;1;0.186856;0.186856;0.186856
330;update;1;6.13903;6.13903;6.13903
330;sync;1;1.33422;1.33422;1.33422
330;evalKnownDf;1;0;0;0
330;write;1;2.3262e-05;2.3262e-05;2.3262e-05
330;trace;1;0;0;0
330;calc_total;1;7.47325;7.47325;7.47325
0;total;1;34.7488;34.7488;34.7488
0;total;1;34.7967;34.7967;34.7967
0;total;1;34.7872;34.7872;34.7872
91;compErr;1;1.992e-06;1.992e-06;1.992e-06
91;init;1;0.190042;0.190042;0.190042
91;update;1;6.20648;6.20648;6.20648
91;sync;1;2.94221;2.94221;2.94221
91;evalKnownDf;1;0;0;0
91;write;1;2.6541e-05;2.6541e-05;2.6541e-05
91;trace;1;0;0;0
91;calc_total;1;9.14869;9.14869;9.14869
0;total;1;34.7909;34.7909;34.7909
0;total;1;34.8019;34.8019;34.8019
0;total;1;34.7922;34.7922;34.7922
0;total;1;34.8046;34.8046;34.8046
0;total;1;34.81;34.81;34.81
164;compErr;1;2.167e-06;2.167e-06;2.167e-06
164;init;1;0.19123;0.19123;0.19123
164;update;1;6.1942;6.1942;6.1942
164;sync;1;0.630407;0.630407;0.630407
164;evalKnownDf;1;0;0;0
164;write;1;2.5255e-05;2.5255e-05;2.5255e-05
164;trace;1;0;0;0
164;calc_total;1;6.82461;6.82461;6.82461
0;total;1;34.7964;34.7964;34.7964
0;total;1;34.7915;34.7915;34.7915
226;compErr;1;1.295e-06;1.295e-06;1.295e-06
226;init;1;0.191086;0.191086;0.191086
226;update;1;6.18914;6.18914;6.18914
226;sync;1;1.20554;1.20554;1.20554
226;evalKnownDf;1;0;0;0
226;write;1;2.0794e-05;2.0794e-05;2.0794e-05
226;trace;1;0;0;0
226;calc_total;1;7.39468;7.39468;7.39468
0;total;1;34.7908;34.7908;34.7908
0;total;1;34.7967;34.7967;34.7967
0;total;1;34.7877;34.7877;34.7877
92;compErr;1;2.222e-06;2.222e-06;2.222e-06
92;init;1;0.194304;0.194304;0.194304
92;update;1;6.21402;6.21402;6.21402
92;sync;1;1.1917;1.1917;1.1917
92;evalKnownDf;1;0;0;0
92;write;1;2.2866e-05;2.2866e-05;2.2866e-05
92;trace;1;0;0;0
92;calc_total;1;7.40572;7.40572;7.40572
0;total;1;34.7912;34.7912;34.7912
0;total;1;34.802;34.802;34.802
0;total;1;34.7938;34.7938;34.7938
0;total;1;34.8038;34.8038;34.8038
0;total;1;34.8111;34.8111;34.8111
165;compErr;1;1.998e-06;1.998e-06;1.998e-06
165;init;1;0.190256;0.190256;0.190256
165;update;1;6.16618;6.16618;6.16618
165;sync;1;1.58463;1.58463;1.58463
165;evalKnownDf;1;0;0;0
165;write;1;2.4985e-05;2.4985e-05;2.4985e-05
165;trace;1;0;0;0
165;calc_total;1;7.75081;7.75081;7.75081
0;total;1;34.797;34.797;34.797
0;total;1;34.7914;34.7914;34.7914
227;compErr;1;2.489e-06;2.489e-06;2.489e-06
227;init;1;0.191699;0.191699;0.191699
227;update;1;6.15674;6.15674;6.15674
227;sync;1;1.01379;1.01379;1.01379
227;evalKnownDf;1;0;0;0
227;write;1;2.2715e-05;2.2715e-05;2.2715e-05
227;trace;1;0;0;0
227;calc_total;1;7.17053;7.17053;7.17053
0;total;1;34.7886;34.7886;34.7886
0;total;1;34.7967;34.7967;34.7967
93;compErr;1;3.759e-06;3.759e-06;3.759e-06
93;init;1;0.192623;0.192623;0.192623
93;update;1;6.17099;6.17099;6.17099
93;sync;1;2.18681;2.18681;2.18681
93;evalKnownDf;1;0;0;0
93;write;1;3.2033e-05;3.2033e-05;3.2033e-05
93;trace;1;0;0;0
93;calc_total;1;8.35781;8.35781;8.35781
0;total;1;34.7908;34.7908;34.7908
0;total;1;34.802;34.802;34.802
0;total;1;34.7921;34.7921;34.7921
0;total;1;34.8046;34.8046;34.8046
0;total;1;34.8108;34.8108;34.8108
166;compErr;1;1.553e-06;1.553e-06;1.553e-06
166;init;1;0.190464;0.190464;0.190464
166;update;1;6.19979;6.19979;6.19979
166;sync;1;2.7405;2.7405;2.7405
166;evalKnownDf;1;0;0;0
166;write;1;2.1884e-05;2.1884e-05;2.1884e-05
166;trace;1;0;0;0
166;calc_total;1;8.94029;8.94029;8.94029
0;total;1;34.7964;34.7964;34.7964
0;total;1;34.7908;34.7908;34.7908
228;compErr;1;1.636e-06;1.636e-06;1.636e-06
228;init;1;0.185956;0.185956;0.185956
228;update;1;6.12328;6.12328;6.12328
228;sync;1;2.29053;2.29053;2.29053
228;evalKnownDf;1;0;0;0
228;write;1;2.635e-05;2.635e-05;2.635e-05
228;trace;1;0;0;0
228;calc_total;1;8.4138;8.4138;8.4138
0;total;1;34.7905;34.7905;34.7905
17;compErr;1;1.007e-06;1.007e-06;1.007e-06
17;init;1;0.191173;0.191173;0.191173
17;update;1;6.11397;6.11397;6.11397
17;sync;1;0.638613;0.638613;0.638613
17;evalKnownDf;1;0;0;0
17;write;1;2.3767e-05;2.3767e-05;2.3767e-05
17;trace;1;0;0;0
17;calc_total;1;6.75259;6.75259;6.75259
0;total;1;34.7966;34.7966;34.7966
94;compErr;1;1.382e-06;1.382e-06;1.382e-06
94;init;1;0.192297;0.192297;0.192297
94;update;1;6.20744;6.20744;6.20744
94;sync;1;1.66085;1.66085;1.66085
94;evalKnownDf;1;0;0;0
94;write;1;2.0726e-05;2.0726e-05;2.0726e-05
94;trace;1;0;0;0
94;calc_total;1;7.86829;7.86829;7.86829
0;total;1;34.7912;34.7912;34.7912
0;total;1;34.7931;34.7931;34.7931
0;total;1;34.8044;34.8044;34.8044
0;total;1;34.8107;34.8107;34.8107
167;compErr;1;1.982e-06;1.982e-06;1.982e-06
167;init;1;0.191592;0.191592;0.191592
167;update;1;6.19092;6.19092;6.19092
167;sync;1;2.05555;2.05555;2.05555
167;evalKnownDf;1;0;0;0
167;write;1;2.6308e-05;2.6308e-05;2.6308e-05
167;trace;1;0;0;0
167;calc_total;1;8.24647;8.24647;8.24647
0;total;1;34.7976;34.7976;34.7976
285;compErr;1;1.409e-06;1.409e-06;1.409e-06
285;init;1;0.190519;0.190519;0.190519
285;update;1;6.18487;6.18487;6.18487
285;sync;1;1.24384;1.24384;1.24384
285;evalKnownDf;1;0;0;0
285;write;1;2.3606e-05;2.3606e-05;2.3606e-05
285;trace;1;0;0;0
285;calc_total;1;7.42871;7.42871;7.42871
0;total;1;34.7915;34.7915;34.7915
229;compErr;1;2.7e-06;2.7e-06;2.7e-06
229;init;1;0.186421;0.186421;0.186421
229;update;1;6.15281;6.15281;6.15281
229;sync;1;1.99886;1.99886;1.99886
229;evalKnownDf;1;0;0;0
229;write;1;2.971e-05;2.971e-05;2.971e-05
229;trace;1;0;0;0
229;calc_total;1;8.15167;8.15167;8.15167
0;total;1;34.7887;34.7887;34.7887
0;total;1;34.7966;34.7966;34.7966
95;compErr;1;3.037e-06;3.037e-06;3.037e-06
95;init;1;0.191487;0.191487;0.191487
95;update;1;6.20193;6.20193;6.20193
95;sync;1;1.59143;1.59143;1.59143
95;evalKnownDf;1;0;0;0
95;write;1;3.0668e-05;3.0668e-05;3.0668e-05
95;trace;1;0;0;0
95;calc_total;1;7.79337;7.79337;7.79337
0;total;1;34.7912;34.7912;34.7912
0;total;1;34.7922;34.7922;34.7922
0;total;1;34.8046;34.8046;34.8046
0;total;1;34.8102;34.8102;34.8102
0;total;1;34.7915;34.7915;34.7915
230;compErr;1;2.548e-06;2.548e-06;2.548e-06
230;init;1;0.188397;0.188397;0.188397
230;update;1;6.22084;6.22084;6.22084
230;sync;1;1.35497;1.35497;1.35497
230;evalKnownDf;1;0;0;0
230;write;1;3.3687e-05;3.3687e-05;3.3687e-05
230;trace;1;0;0;0
230;calc_total;1;7.57582;7.57582;7.57582
0;total;1;34.7887;34.7887;34.7887
0;total;1;34.7967;34.7967;34.7967
0;total;1;34.8046;34.8046;34.8046
0;total;1;34.8102;34.8102;34.8102
0;total;1;34.7933;34.7933;34.7933
231;compErr;1;1.594e-06;1.594e-06;1.594e-06
231;init;1;0.187453;0.187453;0.187453
231;update;1;6.12772;6.12772;6.12772
231;sync;1;0.560786;0.560786;0.560786
231;evalKnownDf;1;0;0;0
231;write;1;3.4215e-05;3.4215e-05;3.4215e-05
231;trace;1;0;0;0
231;calc_total;1;6.68851;6.68851;6.68851
0;total;1;34.7886;34.7886;34.7886
0;total;1;34.7967;34.7967;34.7967
0;total;1;34.8043;34.8043;34.8043
0;total;1;34.8108;34.8108;34.8108
232;compErr;1;1.994e-06;1.994e-06;1.994e-06
232;init;1;0.186553;0.186553;0.186553
232;update;1;6.12601;6.12601;6.12601
232;sync;1;1.11278;1.11278;1.11278
232;evalKnownDf;1;0;0;0
232;write;1;2.52e-05;2.52e-05;2.52e-05
232;trace;1;0;0;0
232;calc_total;1;7.23879;7.23879;7.23879
0;total;1;34.7886;34.7886;34.7886
0;total;1;34.7967;34.7967;34.7967
142;compErr;1;2.641e-06;2.641e-06;2.641e-06
142;init;1;0.187973;0.187973;0.187973
142;update;1;6.18197;6.18197;6.18197
142;sync;1;1.03329;1.03329;1.03329
142;evalKnownDf;1;0;0;0
142;write;1;2.181e-05;2.181e-05;2.181e-05
142;trace;1;0;0;0
142;calc_total;1;7.21527;7.21527;7.21527
0;total;1;34.8046;34.8046;34.8046
0;total;1;34.8104;34.8104;34.8104
233;compErr;1;3.068e-06;3.068e-06;3.068e-06
233;init;1;0.189587;0.189587;0.189587
233;update;1;6.14407;6.14407;6.14407
233;sync;1;0.963565;0.963565;0.963565
233;evalKnownDf;1;0;0;0
233;write;1;2.5831e-05;2.5831e-05;2.5831e-05
233;trace;1;0;0;0
233;calc_total;1;7.10763;7.10763;7.10763
0;total;1;34.7889;34.7889;34.7889
0;total;1;34.7966;34.7966;34.7966
0;total;1;34.8046;34.8046;34.8046
0;total;1;34.81;34.81;34.81
234;compErr;1;3.115e-06;3.115e-06;3.115e-06
234;init;1;0.186457;0.186457;0.186457
234;update;1;6.13862;6.13862;6.13862
234;sync;1;2.21891;2.21891;2.21891
234;evalKnownDf;1;0;0;0
234;write;1;2.6742e-05;2.6742e-05;2.6742e-05
234;trace;1;0;0;0
234;calc_total;1;8.35753;8.35753;8.35753
0;total;1;34.7905;34.7905;34.7905
0;total;1;34.7967;34.7967;34.7967
181;compErr;1;2.249e-06;2.249e-06;2.249e-06
181;init;1;0.188505;0.188505;0.188505
181;update;1;6.17495;6.17495;6.17495
181;sync;1;2.49204;2.49204;2.49204
181;evalKnownDf;1;0;0;0
181;write;1;3.1146e-05;3.1146e-05;3.1146e-05
181;trace;1;0;0;0
181;calc_total;1;8.66699;8.66699;8.66699
0;total;1;34.8105;34.8105;34.8105
235;compErr;1;9.18e-07;9.18e-07;9.18e-07
235;init;1;0.187933;0.187933;0.187933
235;update;1;6.15695;6.15695;6.15695
235;sync;1;1.71985;1.71985;1.71985
235;evalKnownDf;1;0;0;0
235;write;1;2.1541e-05;2.1541e-05;2.1541e-05
235;trace;1;0;0;0
235;calc_total;1;7.8768;7.8768;7.8768
0;total;1;34.7886;34.7886;34.7886
0;total;1;34.8111;34.8111;34.8111
236;compErr;1;2.288e-06;2.288e-06;2.288e-06
236;init;1;0.189932;0.189932;0.189932
236;update;1;6.15693;6.15693;6.15693
236;sync;1;1.43167;1.43167;1.43167
236;evalKnownDf;1;0;0;0
236;write;1;2.7916e-05;2.7916e-05;2.7916e-05
236;trace;1;0;0;0
236;calc_total;1;7.5886;7.5886;7.5886
0;total;1;34.7887;34.7887;34.7887
0;total;1;34.8111;34.8111;34.8111
237;compErr;1;1.021e-06;1.021e-06;1.021e-06
237;init;1;0.189072;0.189072;0.189072
237;update;1;6.14503;6.14503;6.14503
237;sync;1;1.52657;1.52657;1.52657
237;evalKnownDf;1;0;0;0
237;write;1;2.5913e-05;2.5913e-05;2.5913e-05
237;trace;1;0;0;0
237;calc_total;1;7.6716;7.6716;7.6716
0;total;1;34.7888;34.7888;34.7888
0;total;1;34.8111;34.8111;34.8111
0;total;1;34.8102;34.8102;34.8102
0;total;1;34.8109;34.8109;34.8109
0;total;1;34.8111;34.8111;34.8111
0;total;1;34.81;34.81;34.81
0;total;1;34.811;34.811;34.811
0;total;1;34.811;34.811;34.811
0;total;1;34.8103;34.8103;34.8103
351;compErr;1;2.254e-06;2.254e-06;2.254e-06
351;init;1;0.190531;0.190531;0.190531
351;update;1;6.14297;6.14297;6.14297
351;sync;1;1.18329;1.18329;1.18329
351;evalKnownDf;1;0;0;0
351;write;1;2.5008e-05;2.5008e-05;2.5008e-05
351;trace;1;0;0;0
351;calc_total;1;7.32627;7.32627;7.32627
352;compErr;1;1.794e-06;1.794e-06;1.794e-06
352;init;1;0.191623;0.191623;0.191623
352;update;1;6.14435;6.14435;6.14435
352;sync;1;0.875805;0.875805;0.875805
352;evalKnownDf;1;0;0;0
352;write;1;2.7784e-05;2.7784e-05;2.7784e-05
352;trace;1;0;0;0
353;compErr;1;2.301e-06;2.301e-06;2.301e-06
353;init;1;0.189081;0.189081;0.189081
353;update;1;6.15742;6.15742;6.15742
353;sync;1;1.5775;1.5775;1.5775
353;evalKnownDf;1;0;0;0
353;write;1;2.5658e-05;2.5658e-05;2.5658e-05
353;trace;1;0;0;0
353;calc_total;1;7.73491;7.73491;7.73491
354;compErr;1;2.402e-06;2.402e-06;2.402e-06
354;init;1;0.189799;0.189799;0.189799
354;update;1;6.16659;6.16659;6.16659
354;sync;1;1.70591;1.70591;1.70591
354;evalKnownDf;1;0;0;0
354;write;1;2.3331e-05;2.3331e-05;2.3331e-05
354;trace;1;0;0;0
354;calc_total;1;7.8725;7.8725;7.8725
355;compErr;1;1.982e-06;1.982e-06;1.982e-06
355;init;1;0.191011;0.191011;0.191011
355;update;1;6.20408;6.20408;6.20408
355;sync;1;1.74232;1.74232;1.74232
355;evalKnownDf;1;0;0;0
355;write;1;2.4312e-05;2.4312e-05;2.4312e-05
355;trace;1;0;0;0
355;calc_total;1;7.94639;7.94639;7.94639
356;compErr;1;1.628e-06;1.628e-06;1.628e-06
356;init;1;0.191493;0.191493;0.191493
356;update;1;6.2539;6.2539;6.2539
356;sync;1;0.990442;0.990442;0.990442
356;evalKnownDf;1;0;0;0
356;write;1;2.2419e-05;2.2419e-05;2.2419e-05
356;trace;1;0;0;0
356;calc_total;1;7.24434;7.24434;7.24434
357;compErr;1;1.544e-06;1.544e-06;1.544e-06
357;init;1;0.191534;0.191534;0.191534
357;update;1;6.17648;6.17648;6.17648
357;sync;1;1.06628;1.06628;1.06628
357;evalKnownDf;1;0;0;0
357;write;1;2.472e-05;2.472e-05;2.472e-05
357;trace;1;0;0;0
357;calc_total;1;7.24276;7.24276;7.24276
358;compErr;1;1.982e-06;1.982e-06;1.982e-06
358;init;1;0.190309;0.190309;0.190309
358;update;1;6.21358;6.21358;6.21358
358;sync;1;10.7108;10.7108;10.7108
358;evalKnownDf;1;0;0;0
358;write;1;2.9737e-05;2.9737e-05;2.9737e-05
358;trace;1;0;0;0
358;calc_total;1;16.9244;16.9244;16.9244
359;compErr;1;2.235e-06;2.235e-06;2.235e-06
359;init;1;0.19209;0.19209;0.19209
359;update;1;6.2002;6.2002;6.2002
359;sync;1;1.00552;1.00552;1.00552
359;evalKnownDf;1;0;0;0
359;write;1;3.0747e-05;3.0747e-05;3.0747e-05
359;trace;1;0;0;0
359;calc_total;1;7.20572;7.20572;7.20572
352;calc_total;1;7.02015;7.02015;7.02015
0;total;1;34.8069;34.8069;34.8069
0;total;1;34.8053;34.8053;34.8053
0;total;1;34.8068;34.8068;34.8068
0;total;1;34.8064;34.8064;34.8064
0;total;1;34.8073;34.8073;34.8073
0;total;1;34.807;34.807;34.807
0;total;1;34.8063;34.8063;34.8063
0;total;1;34.8058;34.8058;34.8058
0;total;1;34.8057;34.8057;34.8057
0;total;1;34.8058;34.8058;34.8058
0;total;1;34.8063;34.8063;34.8063
347;calc_total;1;6.77973;6.77973;6.77973
0;total;1;34.807;34.807;34.807
210;compErr;1;1.756e-06;1.756e-06;1.756e-06
210;init;1;0.188108;0.188108;0.188108
210;update;1;6.13083;6.13083;6.13083
210;sync;1;1.08657;1.08657;1.08657
210;evalKnownDf;1;0;0;0
210;write;1;2.1865e-05;2.1865e-05;2.1865e-05
210;trace;1;0;0;0
210;calc_total;1;7.2174;7.2174;7.2174
0;total;1;34.8057;34.8057;34.8057
307;compErr;1;2.453e-06;2.453e-06;2.453e-06
307;init;1;0.190404;0.190404;0.190404
307;update;1;6.1594;6.1594;6.1594
307;sync;1;1.38393;1.38393;1.38393
307;evalKnownDf;1;0;0;0
307;write;1;3.0644e-05;3.0644e-05;3.0644e-05
307;trace;1;0;0;0
307;calc_total;1;7.54333;7.54333;7.54333
211;compErr;1;1.851e-06;1.851e-06;1.851e-06
211;init;1;0.188007;0.188007;0.188007
211;update;1;6.17766;6.17766;6.17766
211;sync;1;1.52846;1.52846;1.52846
211;evalKnownDf;1;0;0;0
211;write;1;2.2245e-05;2.2245e-05;2.2245e-05
211;trace;1;0;0;0
211;calc_total;1;7.70612;7.70612;7.70612
0;total;1;34.8061;34.8061;34.8061
308;compErr;1;2.16e-06;2.16e-06;2.16e-06
308;init;1;0.188224;0.188224;0.188224
308;update;1;6.16179;6.16179;6.16179
308;sync;1;1.30987;1.30987;1.30987
308;evalKnownDf;1;0;0;0
308;write;1;2.5054e-05;2.5054e-05;2.5054e-05
308;trace;1;0;0;0
308;calc_total;1;7.47166;7.47166;7.47166
379;compErr;1;1.566e-06;1.566e-06;1.566e-06
379;init;1;0.191929;0.191929;0.191929
379;update;1;6.18984;6.18984;6.18984
379;sync;1;2.50001;2.50001;2.50001
379;evalKnownDf;1;0;0;0
379;write;1;2.5561e-05;2.5561e-05;2.5561e-05
379;trace;1;0;0;0
379;calc_total;1;8.68985;8.68985;8.68985
212;compErr;1;2.016e-06;2.016e-06;2.016e-06
212;init;1;0.188046;0.188046;0.188046
212;update;1;6.19117;6.19117;6.19117
212;sync;1;1.96431;1.96431;1.96431
212;evalKnownDf;1;0;0;0
212;write;1;2.1989e-05;2.1989e-05;2.1989e-05
212;trace;1;0;0;0
212;calc_total;1;8.15548;8.15548;8.15548
0;total;1;34.8063;34.8063;34.8063
309;compErr;1;1.468e-06;1.468e-06;1.468e-06
309;init;1;0.188299;0.188299;0.188299
309;update;1;6.13311;6.13311;6.13311
309;sync;1;1.23164;1.23164;1.23164
309;evalKnownDf;1;0;0;0
309;write;1;2.4921e-05;2.4921e-05;2.4921e-05
309;trace;1;0;0;0
309;calc_total;1;7.36475;7.36475;7.36475
380;compErr;1;1.205e-06;1.205e-06;1.205e-06
380;init;1;0.200997;0.200997;0.200997
380;update;1;6.19385;6.19385;6.19385
380;sync;1;2.2746;2.2746;2.2746
380;evalKnownDf;1;0;0;0
380;write;1;2.2558e-05;2.2558e-05;2.2558e-05
380;trace;1;0;0;0
380;calc_total;1;8.46845;8.46845;8.46845
213;compErr;1;1.979e-06;1.979e-06;1.979e-06
213;init;1;0.187697;0.187697;0.187697
213;update;1;6.12962;6.12962;6.12962
213;sync;1;1.77024;1.77024;1.77024
213;evalKnownDf;1;0;0;0
213;write;1;2.1466e-05;2.1466e-05;2.1466e-05
213;trace;1;0;0;0
213;calc_total;1;7.89986;7.89986;7.89986
0;total;1;34.8061;34.8061;34.8061
310;compErr;1;2.37e-06;2.37e-06;2.37e-06
310;init;1;0.18928;0.18928;0.18928
310;update;1;6.19358;6.19358;6.19358
310;sync;1;0.880662;0.880662;0.880662
310;evalKnownDf;1;0;0;0
310;write;1;2.85e-05;2.85e-05;2.85e-05
310;trace;1;0;0;0
310;calc_total;1;7.07424;7.07424;7.07424
381;compErr;1;1.216e-06;1.216e-06;1.216e-06
381;init;1;0.194369;0.194369;0.194369
381;update;1;6.17492;6.17492;6.17492
381;sync;1;2.24359;2.24359;2.24359
381;evalKnownDf;1;0;0;0
381;write;1;2.1037e-05;2.1037e-05;2.1037e-05
381;trace;1;0;0;0
381;calc_total;1;8.41851;8.41851;8.41851
214;compErr;1;1.373e-06;1.373e-06;1.373e-06
214;init;1;0.187716;0.187716;0.187716
214;update;1;6.21072;6.21072;6.21072
214;sync;1;2.69582;2.69582;2.69582
214;evalKnownDf;1;0;0;0
214;write;1;2.1312e-05;2.1312e-05;2.1312e-05
214;trace;1;0;0;0
214;calc_total;1;8.90654;8.90654;8.90654
0;total;1;34.8057;34.8057;34.8057
311;compErr;1;3.785e-06;3.785e-06;3.785e-06
311;init;1;0.189749;0.189749;0.189749
311;update;1;6.15612;6.15612;6.15612
311;sync;1;1.15053;1.15053;1.15053
311;evalKnownDf;1;0;0;0
311;write;1;3.0484e-05;3.0484e-05;3.0484e-05
311;trace;1;0;0;0
311;calc_total;1;7.30665;7.30665;7.30665
382;compErr;1;1.437e-06;1.437e-06;1.437e-06
382;init;1;0.195772;0.195772;0.195772
382;update;1;6.19366;6.19366;6.19366
382;sync;1;2.19342;2.19342;2.19342
382;evalKnownDf;1;0;0;0
382;write;1;2.118e-05;2.118e-05;2.118e-05
382;trace;1;0;0;0
382;calc_total;1;8.38708;8.38708;8.38708
215;compErr;1;1.83e-06;1.83e-06;1.83e-06
215;init;1;0.189071;0.189071;0.189071
215;update;1;6.15787;6.15787;6.15787
215;sync;1;1.12594;1.12594;1.12594
215;evalKnownDf;1;0;0;0
215;write;1;2.4223e-05;2.4223e-05;2.4223e-05
215;trace;1;0;0;0
215;calc_total;1;7.28381;7.28381;7.28381
0;total;1;34.8062;34.8062;34.8062
0;total;1;34.7878;34.7878;34.7878
383;compErr;1;1.738e-06;1.738e-06;1.738e-06
383;init;1;0.19543;0.19543;0.19543
383;update;1;6.16069;6.16069;6.16069
383;sync;1;2.20688;2.20688;2.20688
383;evalKnownDf;1;0;0;0
383;write;1;2.4841e-05;2.4841e-05;2.4841e-05
383;trace;1;0;0;0
383;calc_total;1;8.36757;8.36757;8.36757
0;total;1;34.7782;34.7782;34.7782
0;total;1;34.8062;34.8062;34.8062
0;total;1;34.7879;34.7879;34.7879
0;total;1;34.7668;34.7668;34.7668
0;total;1;34.7791;34.7791;34.7791
0;total;1;34.8062;34.8062;34.8062
0;total;1;34.7879;34.7879;34.7879
0;total;1;34.767;34.767;34.767
0;total;1;34.7807;34.7807;34.7807
0;total;1;34.8063;34.8063;34.8063
0;total;1;34.7879;34.7879;34.7879
0;total;1;34.767;34.767;34.767
0;total;1;34.7807;34.7807;34.7807
0;total;1;34.8057;34.8057;34.8057
0;total;1;34.7879;34.7879;34.7879
0;total;1;34.767;34.767;34.767
0;total;1;34.7802;34.7802;34.7802
0;total;1;34.8061;34.8061;34.8061
0;total;1;34.7879;34.7879;34.7879
0;total;1;34.767;34.767;34.767
0;total;1;34.7792;34.7792;34.7792
0;total;1;34.8066;34.8066;34.8066
0;total;1;34.7879;34.7879;34.7879
0;total;1;34.767;34.767;34.767
0;total;1;34.7791;34.7791;34.7791
0;total;1;34.7861;34.7861;34.7861
0;total;1;34.7668;34.7668;34.7668
0;total;1;34.7791;34.7791;34.7791
0;total;1;34.7871;34.7871;34.7871
0;total;1;34.7669;34.7669;34.7669
0;total;1;34.7792;34.7792;34.7792
0;total;1;34.7878;34.7878;34.7878
0;total;1;34.767;34.767;34.767
0;total;1;34.7782;34.7782;34.7782
0;total;1;34.7869;34.7869;34.7869
0;total;1;34.7668;34.7668;34.7668
0;total;1;34.7807;34.7807;34.7807
0;total;1;34.7879;34.7879;34.7879
0;total;1;34.7669;34.7669;34.7669
0;total;1;34.7807;34.7807;34.7807
0;total;1;34.7872;34.7872;34.7872
0;total;1;34.7669;34.7669;34.7669
0;total;1;34.779;34.779;34.779
0;total;1;34.7863;34.7863;34.7863
0;total;1;34.7667;34.7667;34.7667
0;total;1;34.7789;34.7789;34.7789
0;total;1;34.7871;34.7871;34.7871
0;total;1;34.7655;34.7655;34.7655
0;total;1;34.7801;34.7801;34.7801
0;total;1;34.7865;34.7865;34.7865
0;total;1;34.7666;34.7666;34.7666
0;total;1;34.7807;34.7807;34.7807
0;total;1;34.7872;34.7872;34.7872
0;total;1;34.7666;34.7666;34.7666
0;total;1;34.7807;34.7807;34.7807
0;total;1;34.7873;34.7873;34.7873
0;total;1;34.767;34.767;34.767
0;total;1;34.78;34.78;34.78
251;compErr;1;1.3e-06;1.3e-06;1.3e-06
251;init;1;0.192676;0.192676;0.192676
251;update;1;6.30584;6.30584;6.30584
251;sync;1;0.688487;0.688487;0.688487
251;evalKnownDf;1;0;0;0
251;write;1;2.2796e-05;2.2796e-05;2.2796e-05
251;trace;1;0;0;0
251;calc_total;1;6.99433;6.99433;6.99433
0;total;1;34.8002;34.8002;34.8002
0;total;1;34.7869;34.7869;34.7869
0;total;1;34.7669;34.7669;34.7669
0;total;1;34.7807;34.7807;34.7807
252;compErr;1;2.246e-06;2.246e-06;2.246e-06
252;init;1;0.188503;0.188503;0.188503
252;update;1;6.14119;6.14119;6.14119
252;sync;1;2.10696;2.10696;2.10696
252;evalKnownDf;1;0;0;0
252;write;1;2.7771e-05;2.7771e-05;2.7771e-05
252;trace;1;0;0;0
252;calc_total;1;8.24815;8.24815;8.24815
0;total;1;34.8007;34.8007;34.8007
0;total;1;34.7878;34.7878;34.7878
0;total;1;34.7655;34.7655;34.7655
0;total;1;34.7805;34.7805;34.7805
253;compErr;1;3.044e-06;3.044e-06;3.044e-06
253;init;1;0.191869;0.191869;0.191869
253;update;1;6.15242;6.15242;6.15242
253;sync;1;1.83734;1.83734;1.83734
253;evalKnownDf;1;0;0;0
253;write;1;3.2102e-05;3.2102e-05;3.2102e-05
253;trace;1;0;0;0
253;calc_total;1;7.98976;7.98976;7.98976
0;total;1;34.8004;34.8004;34.8004
0;total;1;34.7871;34.7871;34.7871
0;total;1;34.7667;34.7667;34.7667
0;total;1;34.7788;34.7788;34.7788
254;compErr;1;1.933e-06;1.933e-06;1.933e-06
254;init;1;0.188658;0.188658;0.188658
254;update;1;6.1833;6.1833;6.1833
254;sync;1;2.2426;2.2426;2.2426
254;evalKnownDf;1;0;0;0
254;write;1;2.7313e-05;2.7313e-05;2.7313e-05
254;trace;1;0;0;0
254;calc_total;1;8.4259;8.4259;8.4259
0;total;1;34.8017;34.8017;34.8017
0;total;1;34.7871;34.7871;34.7871
0;total;1;34.767;34.767;34.767
0;total;1;34.7798;34.7798;34.7798
255;compErr;1;1.728e-06;1.728e-06;1.728e-06
255;init;1;0.187735;0.187735;0.187735
255;update;1;6.16804;6.16804;6.16804
255;sync;1;2.77058;2.77058;2.77058
255;evalKnownDf;1;0;0;0
255;write;1;2.563e-05;2.563e-05;2.563e-05
255;trace;1;0;0;0
255;calc_total;1;8.93862;8.93862;8.93862
0;total;1;34.8003;34.8003;34.8003
0;total;1;34.7864;34.7864;34.7864
0;total;1;34.7668;34.7668;34.7668
0;total;1;34.7791;34.7791;34.7791
0;total;1;34.8017;34.8017;34.8017
0;total;1;34.7871;34.7871;34.7871
0;total;1;34.7667;34.7667;34.7667
0;total;1;34.7791;34.7791;34.7791
0;total;1;34.8017;34.8017;34.8017
0;total;1;34.7667;34.7667;34.7667
0;total;1;34.8013;34.8013;34.8013
0;total;1;34.8007;34.8007;34.8007
0;total;1;34.8007;34.8007;34.8007
0;total;1;34.8003;34.8003;34.8003
0;total;1;34.799;34.799;34.799
0;total;1;34.8017;34.8017;34.8017
238;compErr;1;1.818e-06;1.818e-06;1.818e-06
238;init;1;0.187994;0.187994;0.187994
238;update;1;6.17935;6.17935;6.17935
238;sync;1;1.01983;1.01983;1.01983
238;evalKnownDf;1;0;0;0
238;write;1;2.8692e-05;2.8692e-05;2.8692e-05
238;trace;1;0;0;0
238;calc_total;1;7.19918;7.19918;7.19918
0;total;1;34.7885;34.7885;34.7885
331;compErr;1;1.256e-06;1.256e-06;1.256e-06
331;init;1;0.188648;0.188648;0.188648
331;update;1;6.17236;6.17236;6.17236
331;sync;1;2.69885;2.69885;2.69885
331;evalKnownDf;1;0;0;0
331;write;1;2.4067e-05;2.4067e-05;2.4067e-05
331;trace;1;0;0;0
331;calc_total;1;8.87122;8.87122;8.87122
0;total;1;34.749;34.749;34.749
239;compErr;1;2.566e-06;2.566e-06;2.566e-06
239;init;1;0.188027;0.188027;0.188027
239;update;1;6.22746;6.22746;6.22746
239;sync;1;1.49757;1.49757;1.49757
239;evalKnownDf;1;0;0;0
239;write;1;3.0552e-05;3.0552e-05;3.0552e-05
239;trace;1;0;0;0
239;calc_total;1;7.72503;7.72503;7.72503
0;total;1;34.7886;34.7886;34.7886
332;compErr;1;1.713e-06;1.713e-06;1.713e-06
332;init;1;0.187673;0.187673;0.187673
332;update;1;6.15203;6.15203;6.15203
332;sync;1;11.3761;11.3761;11.3761
332;evalKnownDf;1;0;0;0
332;write;1;2.0556e-05;2.0556e-05;2.0556e-05
332;trace;1;0;0;0
332;calc_total;1;17.5282;17.5282;17.5282
0;total;1;34.749;34.749;34.749
333;compErr;1;1.347e-06;1.347e-06;1.347e-06
333;init;1;0.189152;0.189152;0.189152
333;update;1;6.14394;6.14394;6.14394
333;sync;1;2.44651;2.44651;2.44651
333;evalKnownDf;1;0;0;0
333;write;1;2.3156e-05;2.3156e-05;2.3156e-05
333;trace;1;0;0;0
333;calc_total;1;8.59045;8.59045;8.59045
0;total;1;34.749;34.749;34.749
334;compErr;1;1.983e-06;1.983e-06;1.983e-06
334;init;1;0.189532;0.189532;0.189532
334;update;1;6.17591;6.17591;6.17591
334;sync;1;2.38223;2.38223;2.38223
334;evalKnownDf;1;0;0;0
334;write;1;2.2919e-05;2.2919e-05;2.2919e-05
334;trace;1;0;0;0
334;calc_total;1;8.55814;8.55814;8.55814
0;total;1;34.7488;34.7488;34.7488
335;compErr;1;1.813e-06;1.813e-06;1.813e-06
335;init;1;0.190928;0.190928;0.190928
335;update;1;6.1689;6.1689;6.1689
335;sync;1;2.40677;2.40677;2.40677
335;evalKnownDf;1;0;0;0
335;write;1;2.5662e-05;2.5662e-05;2.5662e-05
335;trace;1;0;0;0
335;calc_total;1;8.57567;8.57567;8.57567
0;total;1;34.7488;34.7488;34.7488
SCAFES
REMARK: No time step width tau was specified.
 Set tau=1.0 and proceeded. 

24;compErr;1;1.889e-06;1.889e-06;1.889e-06
24;init;1;0.191168;0.191168;0.191168
24;update;1;6.11863;6.11863;6.11863
24;sync;1;0.444266;0.444266;0.444266
24;evalKnownDf;1;0;0;0
24;write;1;2.0788e-05;2.0788e-05;2.0788e-05
24;trace;1;0;0;0
24;calc_total;1;6.5629;6.5629;6.5629
64;compErr;1;3.003e-06;3.003e-06;3.003e-06
64;init;1;0.188765;0.188765;0.188765
64;update;1;6.17772;6.17772;6.17772
64;sync;1;0.792482;0.792482;0.792482
64;evalKnownDf;1;0;0;0
64;write;1;2.703e-05;2.703e-05;2.703e-05
64;trace;1;0;0;0
64;calc_total;1;6.9702;6.9702;6.9702
Energy start: 48000
Energy end  : 46369.7
# unit_id;function_name;num_calls;avg_runtime;min_runtime;max_runtime
0;compErr;1;1.878e-06;1.878e-06;1.878e-06
0;init;1;0.188062;0.188062;0.188062
0;update;1;6.10732;6.10732;6.10732
0;sync;1;0.680263;0.680263;0.680263
0;evalKnownDf;1;0;0;0
0;write;1;2.6877e-05;2.6877e-05;2.6877e-05
0;trace;1;0;0;0
0;calc_total;1;6.78758;6.78758;6.78758
168;compErr;1;1.889e-06;1.889e-06;1.889e-06
168;init;1;0.187979;0.187979;0.187979
168;update;1;6.13087;6.13087;6.13087
168;sync;1;2.47433;2.47433;2.47433
168;evalKnownDf;1;0;0;0
168;write;1;2.4772e-05;2.4772e-05;2.4772e-05
168;trace;1;0;0;0
168;calc_total;1;8.6052;8.6052;8.6052
72;compErr;1;1.913e-06;1.913e-06;1.913e-06
72;init;1;0.188214;0.188214;0.188214
72;update;1;6.12473;6.12473;6.12473
72;sync;1;1.80742;1.80742;1.80742
72;evalKnownDf;1;0;0;0
72;write;1;2.2596e-05;2.2596e-05;2.2596e-05
72;trace;1;0;0;0
72;calc_total;1;7.93214;7.93214;7.93214
144;compErr;1;1.691e-06;1.691e-06;1.691e-06
144;init;1;0.18989;0.18989;0.18989
144;update;1;6.11273;6.11273;6.11273
144;sync;1;0.465738;0.465738;0.465738
144;evalKnownDf;1;0;0;0
144;write;1;2.1214e-05;2.1214e-05;2.1214e-05
144;trace;1;0;0;0
144;calc_total;1;6.57847;6.57847;6.57847
96;compErr;1;2.032e-06;2.032e-06;2.032e-06
96;init;1;0.186082;0.186082;0.186082
96;update;1;6.12891;6.12891;6.12891
96;sync;1;3.08186;3.08186;3.08186
96;evalKnownDf;1;0;0;0
96;write;1;2.3066e-05;2.3066e-05;2.3066e-05
96;trace;1;0;0;0
96;calc_total;1;9.21078;9.21078;9.21078
216;compErr;1;2.425e-06;2.425e-06;2.425e-06
216;init;1;0.18731;0.18731;0.18731
216;update;1;6.09562;6.09562;6.09562
216;sync;1;1.20691;1.20691;1.20691
216;evalKnownDf;1;0;0;0
216;write;1;2.4026e-05;2.4026e-05;2.4026e-05
216;trace;1;0;0;0
216;calc_total;1;7.30253;7.30253;7.30253
256;compErr;1;8.31e-07;8.31e-07;8.31e-07
256;init;1;0.188279;0.188279;0.188279
256;update;1;6.27968;6.27968;6.27968
256;sync;1;1.56343;1.56343;1.56343
256;evalKnownDf;1;0;0;0
256;write;1;2.1089e-05;2.1089e-05;2.1089e-05
256;trace;1;0;0;0
256;calc_total;1;7.8431;7.8431;7.8431
264;compErr;1;3.351e-06;3.351e-06;3.351e-06
264;init;1;0.18769;0.18769;0.18769
264;update;1;6.13183;6.13183;6.13183
264;sync;1;2.12369;2.12369;2.12369
264;evalKnownDf;1;0;0;0
264;write;1;2.9706e-05;2.9706e-05;2.9706e-05
264;trace;1;0;0;0
264;calc_total;1;8.25552;8.25552;8.25552
336;compErr;1;1.879e-06;1.879e-06;1.879e-06
336;init;1;0.190606;0.190606;0.190606
336;update;1;6.13518;6.13518;6.13518
336;sync;1;0.724067;0.724067;0.724067
336;evalKnownDf;1;0;0;0
336;write;1;2.487e-05;2.487e-05;2.487e-05
336;trace;1;0;0;0
336;calc_total;1;6.85925;6.85925;6.85925
360;compErr;1;2.145e-06;2.145e-06;2.145e-06
360;init;1;0.188352;0.188352;0.188352
360;update;1;6.13233;6.13233;6.13233
360;sync;1;1.95001;1.95001;1.95001
360;evalKnownDf;1;0;0;0
360;write;1;2.6049e-05;2.6049e-05;2.6049e-05
360;trace;1;0;0;0
360;calc_total;1;8.08234;8.08234;8.08234
312;compErr;1;2.866e-06;2.866e-06;2.866e-06
312;init;1;0.186819;0.186819;0.186819
312;update;1;6.09149;6.09149;6.09149
312;sync;1;0.54545;0.54545;0.54545
312;evalKnownDf;1;0;0;0
312;write;1;3.065e-05;3.065e-05;3.065e-05
312;trace;1;0;0;0
312;calc_total;1;6.63694;6.63694;6.63694
292;compErr;1;1.312e-06;1.312e-06;1.312e-06
292;init;1;0.187219;0.187219;0.187219
292;update;1;6.14356;6.14356;6.14356
292;sync;1;0.975379;0.975379;0.975379
292;evalKnownDf;1;0;0;0
292;write;1;2.3367e-05;2.3367e-05;2.3367e-05
292;trace;1;0;0;0
292;calc_total;1;7.11894;7.11894;7.11894
25;compErr;1;1.575e-06;1.575e-06;1.575e-06
25;init;1;0.189409;0.189409;0.189409
25;update;1;6.15387;6.15387;6.15387
25;sync;1;0.961365;0.961365;0.961365
25;evalKnownDf;1;0;0;0
25;write;1;2.0845e-05;2.0845e-05;2.0845e-05
25;trace;1;0;0;0
25;calc_total;1;7.11523;7.11523;7.11523
65;compErr;1;2.664e-06;2.664e-06;2.664e-06
65;init;1;0.190142;0.190142;0.190142
65;update;1;6.16772;6.16772;6.16772
65;sync;1;1.59546;1.59546;1.59546
65;evalKnownDf;1;0;0;0
65;write;1;2.8209e-05;2.8209e-05;2.8209e-05
65;trace;1;0;0;0
65;calc_total;1;7.76318;7.76318;7.76318
1;compErr;1;1.485e-06;1.485e-06;1.485e-06
1;init;1;0.187331;0.187331;0.187331
1;update;1;6.14982;6.14982;6.14982
1;sync;1;2.24897;2.24897;2.24897
1;evalKnownDf;1;0;0;0
1;write;1;2.4958e-05;2.4958e-05;2.4958e-05
1;trace;1;0;0;0
1;calc_total;1;8.39879;8.39879;8.39879
169;compErr;1;1.257e-06;1.257e-06;1.257e-06
169;init;1;0.188523;0.188523;0.188523
169;update;1;6.16282;6.16282;6.16282
169;sync;1;2.35004;2.35004;2.35004
169;evalKnownDf;1;0;0;0
169;write;1;2.0828e-05;2.0828e-05;2.0828e-05
169;trace;1;0;0;0
169;calc_total;1;8.51286;8.51286;8.51286
73;compErr;1;1.322e-06;1.322e-06;1.322e-06
73;init;1;0.189808;0.189808;0.189808
73;update;1;6.17035;6.17035;6.17035
73;sync;1;0.914546;0.914546;0.914546
73;evalKnownDf;1;0;0;0
73;write;1;2.5691e-05;2.5691e-05;2.5691e-05
73;trace;1;0;0;0
73;calc_total;1;7.08489;7.08489;7.08489
145;compErr;1;1.651e-06;1.651e-06;1.651e-06
145;init;1;0.188934;0.188934;0.188934
145;update;1;6.26638;6.26638;6.26638
145;sync;1;1.91438;1.91438;1.91438
145;evalKnownDf;1;0;0;0
145;write;1;1.9647e-05;1.9647e-05;1.9647e-05
145;trace;1;0;0;0
145;calc_total;1;8.18076;8.18076;8.18076
97;compErr;1;1.034e-06;1.034e-06;1.034e-06
97;init;1;0.18874;0.18874;0.18874
97;update;1;6.14835;6.14835;6.14835
97;sync;1;0.398776;0.398776;0.398776
97;evalKnownDf;1;0;0;0
97;write;1;2.4843e-05;2.4843e-05;2.4843e-05
97;trace;1;0;0;0
97;calc_total;1;6.54713;6.54713;6.54713
217;compErr;1;1.574e-06;1.574e-06;1.574e-06
217;init;1;0.186953;0.186953;0.186953
217;update;1;6.1299;6.1299;6.1299
217;sync;1;1.50834;1.50834;1.50834
217;evalKnownDf;1;0;0;0
217;write;1;2.4007e-05;2.4007e-05;2.4007e-05
217;trace;1;0;0;0
217;calc_total;1;7.63824;7.63824;7.63824
257;compErr;1;2.335e-06;2.335e-06;2.335e-06
257;init;1;0.188969;0.188969;0.188969
257;update;1;6.17649;6.17649;6.17649
257;sync;1;3.14036;3.14036;3.14036
257;evalKnownDf;1;0;0;0
257;write;1;2.8101e-05;2.8101e-05;2.8101e-05
257;trace;1;0;0;0
257;calc_total;1;9.31685;9.31685;9.31685
265;compErr;1;1.612e-06;1.612e-06;1.612e-06
265;init;1;0.190073;0.190073;0.190073
265;update;1;6.18033;6.18033;6.18033
265;sync;1;1.05963;1.05963;1.05963
265;evalKnownDf;1;0;0;0
265;write;1;2.1159e-05;2.1159e-05;2.1159e-05
265;trace;1;0;0;0
265;calc_total;1;7.23996;7.23996;7.23996
337;compErr;1;2.253e-06;2.253e-06;2.253e-06
337;init;1;0.190563;0.190563;0.190563
337;update;1;6.13967;6.13967;6.13967
337;sync;1;1.14427;1.14427;1.14427
337;evalKnownDf;1;0;0;0
337;write;1;2.0613e-05;2.0613e-05;2.0613e-05
337;trace;1;0;0;0
337;calc_total;1;7.28394;7.28394;7.28394
361;compErr;1;1.663e-06;1.663e-06;1.663e-06
361;init;1;0.192343;0.192343;0.192343
361;update;1;6.16989;6.16989;6.16989
361;sync;1;1.0429;1.0429;1.0429
361;evalKnownDf;1;0;0;0
361;write;1;2.3546e-05;2.3546e-05;2.3546e-05
361;trace;1;0;0;0
361;calc_total;1;7.21279;7.21279;7.21279
313;compErr;1;1.94e-06;1.94e-06;1.94e-06
313;init;1;0.187756;0.187756;0.187756
313;update;1;6.12396;6.12396;6.12396
313;sync;1;1.53518;1.53518;1.53518
313;evalKnownDf;1;0;0;0
313;write;1;2.6958e-05;2.6958e-05;2.6958e-05
313;trace;1;0;0;0
313;calc_total;1;7.65914;7.65914;7.65914
293;compErr;1;1.638e-06;1.638e-06;1.638e-06
293;init;1;0.187125;0.187125;0.187125
293;update;1;6.18851;6.18851;6.18851
293;sync;1;1.16501;1.16501;1.16501
293;evalKnownDf;1;0;0;0
293;write;1;2.2842e-05;2.2842e-05;2.2842e-05
293;trace;1;0;0;0
293;calc_total;1;7.35352;7.35352;7.35352
26;compErr;1;1.859e-06;1.859e-06;1.859e-06
26;init;1;0.188886;0.188886;0.188886
26;update;1;6.15432;6.15432;6.15432
26;sync;1;1.55878;1.55878;1.55878
26;evalKnownDf;1;0;0;0
26;write;1;2.3783e-05;2.3783e-05;2.3783e-05
26;trace;1;0;0;0
26;calc_total;1;7.7131;7.7131;7.7131
66;compErr;1;2.147e-06;2.147e-06;2.147e-06
66;init;1;0.193121;0.193121;0.193121
66;update;1;6.15492;6.15492;6.15492
66;sync;1;0.655815;0.655815;0.655815
66;evalKnownDf;1;0;0;0
66;write;1;3.1642e-05;3.1642e-05;3.1642e-05
66;trace;1;0;0;0
66;calc_total;1;6.81074;6.81074;6.81074
2;compErr;1;1.759e-06;1.759e-06;1.759e-06
2;init;1;0.188915;0.188915;0.188915
2;update;1;6.14661;6.14661;6.14661
2;sync;1;1.46409;1.46409;1.46409
2;evalKnownDf;1;0;0;0
2;write;1;2.2819e-05;2.2819e-05;2.2819e-05
2;trace;1;0;0;0
2;calc_total;1;7.6107;7.6107;7.6107
170;compErr;1;1.257e-06;1.257e-06;1.257e-06
170;init;1;0.188754;0.188754;0.188754
170;update;1;6.16277;6.16277;6.16277
170;sync;1;2.13528;2.13528;2.13528
170;evalKnownDf;1;0;0;0
170;write;1;2.0242e-05;2.0242e-05;2.0242e-05
170;trace;1;0;0;0
170;calc_total;1;8.29805;8.29805;8.29805
74;compErr;1;2.357e-06;2.357e-06;2.357e-06
74;init;1;0.189561;0.189561;0.189561
74;update;1;6.18736;6.18736;6.18736
74;sync;1;1.81582;1.81582;1.81582
74;evalKnownDf;1;0;0;0
74;write;1;2.2382e-05;2.2382e-05;2.2382e-05
74;trace;1;0;0;0
74;calc_total;1;8.00318;8.00318;8.00318
146;compErr;1;1.791e-06;1.791e-06;1.791e-06
146;init;1;0.189696;0.189696;0.189696
146;update;1;6.17318;6.17318;6.17318
146;sync;1;1.855;1.855;1.855
146;evalKnownDf;1;0;0;0
146;write;1;2.2872e-05;2.2872e-05;2.2872e-05
146;trace;1;0;0;0
146;calc_total;1;8.02818;8.02818;8.02818
98;compErr;1;1.648e-06;1.648e-06;1.648e-06
98;init;1;0.186822;0.186822;0.186822
98;update;1;6.14602;6.14602;6.14602
98;sync;1;2.71661;2.71661;2.71661
98;evalKnownDf;1;0;0;0
98;write;1;2.2287e-05;2.2287e-05;2.2287e-05
98;trace;1;0;0;0
98;calc_total;1;8.86263;8.86263;8.86263
218;compErr;1;2.07e-06;2.07e-06;2.07e-06
218;init;1;0.188171;0.188171;0.188171
218;update;1;6.13922;6.13922;6.13922
218;sync;1;0.322622;0.322622;0.322622
218;evalKnownDf;1;0;0;0
218;write;1;2.3499e-05;2.3499e-05;2.3499e-05
218;trace;1;0;0;0
218;calc_total;1;6.46184;6.46184;6.46184
258;compErr;1;1.691e-06;1.691e-06;1.691e-06
258;init;1;0.190229;0.190229;0.190229
258;update;1;6.16545;6.16545;6.16545
258;sync;1;1.66223;1.66223;1.66223
258;evalKnownDf;1;0;0;0
258;write;1;2.6415e-05;2.6415e-05;2.6415e-05
258;trace;1;0;0;0
258;calc_total;1;7.82768;7.82768;7.82768
266;compErr;1;1.786e-06;1.786e-06;1.786e-06
266;init;1;0.189402;0.189402;0.189402
266;update;1;6.2079;6.2079;6.2079
266;sync;1;0.942542;0.942542;0.942542
266;evalKnownDf;1;0;0;0
266;write;1;2.6146e-05;2.6146e-05;2.6146e-05
266;trace;1;0;0;0
266;calc_total;1;7.15044;7.15044;7.15044
338;compErr;1;2.253e-06;2.253e-06;2.253e-06
338;init;1;0.195236;0.195236;0.195236
338;update;1;6.14286;6.14286;6.14286
338;sync;1;0.636245;0.636245;0.636245
338;evalKnownDf;1;0;0;0
338;write;1;2.3935e-05;2.3935e-05;2.3935e-05
338;trace;1;0;0;0
338;calc_total;1;6.77911;6.77911;6.77911
367;compErr;1;1.655e-06;1.655e-06;1.655e-06
367;init;1;0.192858;0.192858;0.192858
367;update;1;6.20918;6.20918;6.20918
367;sync;1;1.15197;1.15197;1.15197
367;evalKnownDf;1;0;0;0
367;write;1;2.3527e-05;2.3527e-05;2.3527e-05
367;trace;1;0;0;0
367;calc_total;1;7.36115;7.36115;7.36115
314;compErr;1;2.083e-06;2.083e-06;2.083e-06
314;init;1;0.18671;0.18671;0.18671
314;update;1;6.12664;6.12664;6.12664
314;sync;1;1.51921;1.51921;1.51921
314;evalKnownDf;1;0;0;0
314;write;1;2.4419e-05;2.4419e-05;2.4419e-05
314;trace;1;0;0;0
314;calc_total;1;7.64585;7.64585;7.64585
301;compErr;1;2.924e-06;2.924e-06;2.924e-06
301;init;1;0.186393;0.186393;0.186393
301;update;1;6.14237;6.14237;6.14237
301;sync;1;2.87001;2.87001;2.87001
301;evalKnownDf;1;0;0;0
301;write;1;2.6957e-05;2.6957e-05;2.6957e-05
301;trace;1;0;0;0
301;calc_total;1;9.01239;9.01239;9.01239
27;compErr;1;1.478e-06;1.478e-06;1.478e-06
27;init;1;0.188384;0.188384;0.188384
27;update;1;6.14511;6.14511;6.14511
27;sync;1;1.05975;1.05975;1.05975
27;evalKnownDf;1;0;0;0
27;write;1;2.306e-05;2.306e-05;2.306e-05
27;trace;1;0;0;0
27;calc_total;1;7.20486;7.20486;7.20486
67;compErr;1;2.724e-06;2.724e-06;2.724e-06
67;init;1;0.189794;0.189794;0.189794
67;update;1;6.21865;6.21865;6.21865
67;sync;1;1.72433;1.72433;1.72433
67;evalKnownDf;1;0;0;0
67;write;1;2.8932e-05;2.8932e-05;2.8932e-05
67;trace;1;0;0;0
67;calc_total;1;7.94298;7.94298;7.94298
3;compErr;1;2.248e-06;2.248e-06;2.248e-06
3;init;1;0.188448;0.188448;0.188448
3;update;1;6.08196;6.08196;6.08196
3;sync;1;2.14846;2.14846;2.14846
3;evalKnownDf;1;0;0;0
3;write;1;2.5597e-05;2.5597e-05;2.5597e-05
3;trace;1;0;0;0
3;calc_total;1;8.23042;8.23042;8.23042
171;compErr;1;1.737e-06;1.737e-06;1.737e-06
171;init;1;0.18783;0.18783;0.18783
171;update;1;6.1483;6.1483;6.1483
171;sync;1;1.07889;1.07889;1.07889
171;evalKnownDf;1;0;0;0
171;write;1;2.5053e-05;2.5053e-05;2.5053e-05
171;trace;1;0;0;0
171;calc_total;1;7.22719;7.22719;7.22719
75;compErr;1;1.331e-06;1.331e-06;1.331e-06
75;init;1;0.18828;0.18828;0.18828
75;update;1;6.15852;6.15852;6.15852
75;sync;1;1.67211;1.67211;1.67211
75;evalKnownDf;1;0;0;0
75;write;1;2.1883e-05;2.1883e-05;2.1883e-05
75;trace;1;0;0;0
75;calc_total;1;7.83063;7.83063;7.83063
147;compErr;1;1.307e-06;1.307e-06;1.307e-06
147;init;1;0.190666;0.190666;0.190666
147;update;1;6.14717;6.14717;6.14717
147;sync;1;0.6724;0.6724;0.6724
147;evalKnownDf;1;0;0;0
147;write;1;2.491e-05;2.491e-05;2.491e-05
147;trace;1;0;0;0
147;calc_total;1;6.81957;6.81957;6.81957
99;compErr;1;1.59e-06;1.59e-06;1.59e-06
99;init;1;0.187722;0.187722;0.187722
99;update;1;6.11862;6.11862;6.11862
99;sync;1;2.40873;2.40873;2.40873
99;evalKnownDf;1;0;0;0
99;write;1;2.157e-05;2.157e-05;2.157e-05
99;trace;1;0;0;0
99;calc_total;1;8.52735;8.52735;8.52735
219;compErr;1;1.462e-06;1.462e-06;1.462e-06
219;init;1;0.186034;0.186034;0.186034
219;update;1;6.10751;6.10751;6.10751
219;sync;1;1.57607;1.57607;1.57607
219;evalKnownDf;1;0;0;0
219;write;1;2.0221e-05;2.0221e-05;2.0221e-05
219;trace;1;0;0;0
219;calc_total;1;7.68358;7.68358;7.68358
259;compErr;1;1.584e-06;1.584e-06;1.584e-06
259;init;1;0.193564;0.193564;0.193564
259;update;1;6.19053;6.19053;6.19053
259;sync;1;1.84931;1.84931;1.84931
259;evalKnownDf;1;0;0;0
259;write;1;2.7065e-05;2.7065e-05;2.7065e-05
259;trace;1;0;0;0
259;calc_total;1;8.03985;8.03985;8.03985
267;compErr;1;2.467e-06;2.467e-06;2.467e-06
267;init;1;0.188134;0.188134;0.188134
267;update;1;6.13961;6.13961;6.13961
267;sync;1;1.82063;1.82063;1.82063
267;evalKnownDf;1;0;0;0
267;write;1;3.115e-05;3.115e-05;3.115e-05
267;trace;1;0;0;0
267;calc_total;1;7.96025;7.96025;7.96025
339;compErr;1;2.267e-06;2.267e-06;2.267e-06
339;init;1;0.188924;0.188924;0.188924
339;update;1;6.11302;6.11302;6.11302
339;sync;1;1.52236;1.52236;1.52236
339;evalKnownDf;1;0;0;0
339;write;1;2.4152e-05;2.4152e-05;2.4152e-05
339;trace;1;0;0;0
339;calc_total;1;7.63538;7.63538;7.63538
369;compErr;1;1.443e-06;1.443e-06;1.443e-06
369;init;1;0.194158;0.194158;0.194158
369;update;1;6.18032;6.18032;6.18032
369;sync;1;1.38413;1.38413;1.38413
369;evalKnownDf;1;0;0;0
369;write;1;2.2047e-05;2.2047e-05;2.2047e-05
369;trace;1;0;0;0
369;calc_total;1;7.56445;7.56445;7.56445
315;compErr;1;2.355e-06;2.355e-06;2.355e-06
315;init;1;0.186842;0.186842;0.186842
315;update;1;6.11335;6.11335;6.11335
315;sync;1;1.40482;1.40482;1.40482
315;evalKnownDf;1;0;0;0
315;write;1;2.794e-05;2.794e-05;2.794e-05
315;trace;1;0;0;0
315;calc_total;1;7.51817;7.51817;7.51817
302;compErr;1;1.786e-06;1.786e-06;1.786e-06
302;init;1;0.186796;0.186796;0.186796
302;update;1;6.15784;6.15784;6.15784
302;sync;1;1.59918;1.59918;1.59918
302;evalKnownDf;1;0;0;0
302;write;1;2.7754e-05;2.7754e-05;2.7754e-05
302;trace;1;0;0;0
302;calc_total;1;7.75702;7.75702;7.75702
28;compErr;1;1.856e-06;1.856e-06;1.856e-06
28;init;1;0.188087;0.188087;0.188087
28;update;1;6.16449;6.16449;6.16449
28;sync;1;1.27295;1.27295;1.27295
28;evalKnownDf;1;0;0;0
28;write;1;2.349e-05;2.349e-05;2.349e-05
28;trace;1;0;0;0
28;calc_total;1;7.43744;7.43744;7.43744
68;compErr;1;2.156e-06;2.156e-06;2.156e-06
68;init;1;0.189895;0.189895;0.189895
68;update;1;6.22006;6.22006;6.22006
68;sync;1;3.08172;3.08172;3.08172
68;evalKnownDf;1;0;0;0
68;write;1;2.733e-05;2.733e-05;2.733e-05
68;trace;1;0;0;0
68;calc_total;1;9.30178;9.30178;9.30178
4;compErr;1;1.968e-06;1.968e-06;1.968e-06
4;init;1;0.189961;0.189961;0.189961
4;update;1;6.15008;6.15008;6.15008
4;sync;1;1.22257;1.22257;1.22257
4;evalKnownDf;1;0;0;0
4;write;1;2.7875e-05;2.7875e-05;2.7875e-05
4;trace;1;0;0;0
4;calc_total;1;7.37265;7.37265;7.37265
172;compErr;1;1.42e-06;1.42e-06;1.42e-06
172;init;1;0.188741;0.188741;0.188741
172;update;1;6.15872;6.15872;6.15872
172;sync;1;1.68848;1.68848;1.68848
172;evalKnownDf;1;0;0;0
172;write;1;2.4325e-05;2.4325e-05;2.4325e-05
172;trace;1;0;0;0
172;calc_total;1;7.8472;7.8472;7.8472
76;compErr;1;1.155e-06;1.155e-06;1.155e-06
76;init;1;0.190586;0.190586;0.190586
76;update;1;6.15545;6.15545;6.15545
76;sync;1;1.16788;1.16788;1.16788
76;evalKnownDf;1;0;0;0
76;write;1;2.3431e-05;2.3431e-05;2.3431e-05
76;trace;1;0;0;0
76;calc_total;1;7.32333;7.32333;7.32333
148;compErr;1;1.599e-06;1.599e-06;1.599e-06
148;init;1;0.189133;0.189133;0.189133
148;update;1;6.16737;6.16737;6.16737
148;sync;1;1.29627;1.29627;1.29627
148;evalKnownDf;1;0;0;0
148;write;1;2.7051e-05;2.7051e-05;2.7051e-05
148;trace;1;0;0;0
148;calc_total;1;7.46364;7.46364;7.46364
100;compErr;1;1.671e-06;1.671e-06;1.671e-06
100;init;1;0.186746;0.186746;0.186746
100;update;1;6.16059;6.16059;6.16059
100;sync;1;1.60778;1.60778;1.60778
100;evalKnownDf;1;0;0;0
100;write;1;2.2768e-05;2.2768e-05;2.2768e-05
100;trace;1;0;0;0
100;calc_total;1;7.76837;7.76837;7.76837
220;compErr;1;2.522e-06;2.522e-06;2.522e-06
220;init;1;0.186893;0.186893;0.186893
220;update;1;6.12959;6.12959;6.12959
220;sync;1;0.778106;0.778106;0.778106
220;evalKnownDf;1;0;0;0
220;write;1;2.9571e-05;2.9571e-05;2.9571e-05
220;trace;1;0;0;0
220;calc_total;1;6.9077;6.9077;6.9077
260;compErr;1;1.154e-06;1.154e-06;1.154e-06
260;init;1;0.19152;0.19152;0.19152
260;update;1;6.1972;6.1972;6.1972
260;sync;1;1.04376;1.04376;1.04376
260;evalKnownDf;1;0;0;0
260;write;1;2.2628e-05;2.2628e-05;2.2628e-05
260;trace;1;0;0;0
260;calc_total;1;7.24095;7.24095;7.24095
268;compErr;1;3.447e-06;3.447e-06;3.447e-06
268;init;1;0.190127;0.190127;0.190127
268;update;1;6.17682;6.17682;6.17682
268;sync;1;1.57168;1.57168;1.57168
268;evalKnownDf;1;0;0;0
268;write;1;3.1517e-05;3.1517e-05;3.1517e-05
268;trace;1;0;0;0
268;calc_total;1;7.7485;7.7485;7.7485
340;compErr;1;2.389e-06;2.389e-06;2.389e-06
340;init;1;0.18939;0.18939;0.18939
340;update;1;6.14389;6.14389;6.14389
340;sync;1;1.39832;1.39832;1.39832
340;evalKnownDf;1;0;0;0
340;write;1;2.4247e-05;2.4247e-05;2.4247e-05
340;trace;1;0;0;0
340;calc_total;1;7.54221;7.54221;7.54221
372;compErr;1;1.037e-06;1.037e-06;1.037e-06
372;init;1;0.192245;0.192245;0.192245
372;update;1;6.13884;6.13884;6.13884
372;sync;1;0.581229;0.581229;0.581229
372;evalKnownDf;1;0;0;0
372;write;1;2.7107e-05;2.7107e-05;2.7107e-05
372;trace;1;0;0;0
372;calc_total;1;6.72007;6.72007;6.72007
316;compErr;1;2.296e-06;2.296e-06;2.296e-06
316;init;1;0.189262;0.189262;0.189262
316;update;1;6.15224;6.15224;6.15224
316;sync;1;0.821039;0.821039;0.821039
316;evalKnownDf;1;0;0;0
316;write;1;3.4311e-05;3.4311e-05;3.4311e-05
316;trace;1;0;0;0
316;calc_total;1;6.97328;6.97328;6.97328
303;compErr;1;1.299e-06;1.299e-06;1.299e-06
303;init;1;0.185827;0.185827;0.185827
303;update;1;6.12734;6.12734;6.12734
303;sync;1;2.23348;2.23348;2.23348
303;evalKnownDf;1;0;0;0
303;write;1;2.67e-05;2.67e-05;2.67e-05
303;trace;1;0;0;0
303;calc_total;1;8.36082;8.36082;8.36082
29;compErr;1;1.975e-06;1.975e-06;1.975e-06
29;init;1;0.190574;0.190574;0.190574
29;update;1;6.10687;6.10687;6.10687
29;sync;1;0.964842;0.964842;0.964842
29;evalKnownDf;1;0;0;0
29;write;1;2.3864e-05;2.3864e-05;2.3864e-05
29;trace;1;0;0;0
29;calc_total;1;7.07171;7.07171;7.07171
69;compErr;1;2.442e-06;2.442e-06;2.442e-06
69;init;1;0.189625;0.189625;0.189625
69;update;1;6.16549;6.16549;6.16549
69;sync;1;1.69574;1.69574;1.69574
69;evalKnownDf;1;0;0;0
69;write;1;2.8707e-05;2.8707e-05;2.8707e-05
69;trace;1;0;0;0
69;calc_total;1;7.86123;7.86123;7.86123
5;compErr;1;1.685e-06;1.685e-06;1.685e-06
5;init;1;0.188012;0.188012;0.188012
5;update;1;6.10419;6.10419;6.10419
5;sync;1;1.52894;1.52894;1.52894
5;evalKnownDf;1;0;0;0
5;write;1;2.2242e-05;2.2242e-05;2.2242e-05
5;trace;1;0;0;0
5;calc_total;1;7.63314;7.63314;7.63314
173;compErr;1;2.341e-06;2.341e-06;2.341e-06
173;init;1;0.18915;0.18915;0.18915
173;update;1;6.1842;6.1842;6.1842
173;sync;1;0.909158;0.909158;0.909158
173;evalKnownDf;1;0;0;0
173;write;1;2.3085e-05;2.3085e-05;2.3085e-05
173;trace;1;0;0;0
173;calc_total;1;7.09336;7.09336;7.09336
77;compErr;1;1.681e-06;1.681e-06;1.681e-06
77;init;1;0.189546;0.189546;0.189546
77;update;1;6.16804;6.16804;6.16804
77;sync;1;1.26583;1.26583;1.26583
77;evalKnownDf;1;0;0;0
77;write;1;2.5762e-05;2.5762e-05;2.5762e-05
77;trace;1;0;0;0
77;calc_total;1;7.43387;7.43387;7.43387
149;compErr;1;1.556e-06;1.556e-06;1.556e-06
149;init;1;0.190938;0.190938;0.190938
149;update;1;6.16828;6.16828;6.16828
149;sync;1;1.07423;1.07423;1.07423
149;evalKnownDf;1;0;0;0
149;write;1;2.6115e-05;2.6115e-05;2.6115e-05
149;trace;1;0;0;0
149;calc_total;1;7.24252;7.24252;7.24252
101;compErr;1;2.069e-06;2.069e-06;2.069e-06
101;init;1;0.186496;0.186496;0.186496
101;update;1;6.1325;6.1325;6.1325
101;sync;1;1.39658;1.39658;1.39658
101;evalKnownDf;1;0;0;0
101;write;1;2.5873e-05;2.5873e-05;2.5873e-05
101;trace;1;0;0;0
101;calc_total;1;7.52908;7.52908;7.52908
221;compErr;1;2.216e-06;2.216e-06;2.216e-06
221;init;1;0.187666;0.187666;0.187666
221;update;1;6.14892;6.14892;6.14892
221;sync;1;0.995304;0.995304;0.995304
221;evalKnownDf;1;0;0;0
221;write;1;2.52e-05;2.52e-05;2.52e-05
221;trace;1;0;0;0
221;calc_total;1;7.14422;7.14422;7.14422
261;compErr;1;1.314e-06;1.314e-06;1.314e-06
261;init;1;0.191559;0.191559;0.191559
261;update;1;6.17901;6.17901;6.17901
261;sync;1;1.55954;1.55954;1.55954
261;evalKnownDf;1;0;0;0
261;write;1;2.5564e-05;2.5564e-05;2.5564e-05
261;trace;1;0;0;0
261;calc_total;1;7.73855;7.73855;7.73855
269;compErr;1;8.63e-07;8.63e-07;8.63e-07
269;init;1;0.190238;0.190238;0.190238
269;update;1;6.1775;6.1775;6.1775
269;sync;1;1.51691;1.51691;1.51691
269;evalKnownDf;1;0;0;0
269;write;1;2.5681e-05;2.5681e-05;2.5681e-05
269;trace;1;0;0;0
269;calc_total;1;7.69442;7.69442;7.69442
342;compErr;1;1.845e-06;1.845e-06;1.845e-06
342;init;1;0.189386;0.189386;0.189386
342;update;1;6.16626;6.16626;6.16626
342;sync;1;1.95002;1.95002;1.95002
342;evalKnownDf;1;0;0;0
342;write;1;2.5689e-05;2.5689e-05;2.5689e-05
342;trace;1;0;0;0
342;calc_total;1;8.11628;8.11628;8.11628
373;compErr;1;1.412e-06;1.412e-06;1.412e-06
373;init;1;0.190699;0.190699;0.190699
373;update;1;6.17143;6.17143;6.17143
373;sync;1;1.62515;1.62515;1.62515
373;evalKnownDf;1;0;0;0
373;write;1;3.2085e-05;3.2085e-05;3.2085e-05
373;trace;1;0;0;0
373;calc_total;1;7.79658;7.79658;7.79658
317;compErr;1;2.184e-06;2.184e-06;2.184e-06
317;init;1;0.186576;0.186576;0.186576
317;update;1;6.15423;6.15423;6.15423
317;sync;1;2.14042;2.14042;2.14042
317;evalKnownDf;1;0;0;0
317;write;1;2.4491e-05;2.4491e-05;2.4491e-05
317;trace;1;0;0;0
317;calc_total;1;8.29464;8.29464;8.29464
304;compErr;1;2.24e-06;2.24e-06;2.24e-06
304;init;1;0.186642;0.186642;0.186642
304;update;1;6.16538;6.16538;6.16538
304;sync;1;0.943704;0.943704;0.943704
304;evalKnownDf;1;0;0;0
304;write;1;3.2514e-05;3.2514e-05;3.2514e-05
304;trace;1;0;0;0
304;calc_total;1;7.10908;7.10908;7.10908
30;compErr;1;1.446e-06;1.446e-06;1.446e-06
30;init;1;0.187064;0.187064;0.187064
30;update;1;6.15501;6.15501;6.15501
30;sync;1;3.12915;3.12915;3.12915
30;evalKnownDf;1;0;0;0
30;write;1;2.5969e-05;2.5969e-05;2.5969e-05
30;trace;1;0;0;0
30;calc_total;1;9.28416;9.28416;9.28416
70;compErr;1;3.067e-06;3.067e-06;3.067e-06
70;init;1;0.190693;0.190693;0.190693
70;update;1;6.19516;6.19516;6.19516
70;sync;1;1.50851;1.50851;1.50851
70;evalKnownDf;1;0;0;0
70;write;1;3.0748e-05;3.0748e-05;3.0748e-05
70;trace;1;0;0;0
70;calc_total;1;7.70367;7.70367;7.70367
6;compErr;1;1.219e-06;1.219e-06;1.219e-06
6;init;1;0.186918;0.186918;0.186918
6;update;1;6.23274;6.23274;6.23274
6;sync;1;2.18478;2.18478;2.18478
6;evalKnownDf;1;0;0;0
6;write;1;1.8606e-05;1.8606e-05;1.8606e-05
6;trace;1;0;0;0
6;calc_total;1;8.41752;8.41752;8.41752
174;compErr;1;2.342e-06;2.342e-06;2.342e-06
174;init;1;0.188779;0.188779;0.188779
174;update;1;6.17699;6.17699;6.17699
174;sync;1;2.68134;2.68134;2.68134
174;evalKnownDf;1;0;0;0
174;write;1;2.4098e-05;2.4098e-05;2.4098e-05
174;trace;1;0;0;0
174;calc_total;1;8.85834;8.85834;8.85834
78;compErr;1;1.215e-06;1.215e-06;1.215e-06
78;init;1;0.193291;0.193291;0.193291
78;update;1;6.22016;6.22016;6.22016
78;sync;1;0.955751;0.955751;0.955751
78;evalKnownDf;1;0;0;0
78;write;1;2.2606e-05;2.2606e-05;2.2606e-05
78;trace;1;0;0;0
78;calc_total;1;7.17591;7.17591;7.17591
150;compErr;1;2.337e-06;2.337e-06;2.337e-06
150;init;1;0.189089;0.189089;0.189089
150;update;1;6.1942;6.1942;6.1942
150;sync;1;2.73454;2.73454;2.73454
150;evalKnownDf;1;0;0;0
150;write;1;2.6819e-05;2.6819e-05;2.6819e-05
150;trace;1;0;0;0
150;calc_total;1;8.92874;8.92874;8.92874
102;compErr;1;1.209e-06;1.209e-06;1.209e-06
102;init;1;0.187594;0.187594;0.187594
102;update;1;6.14701;6.14701;6.14701
102;sync;1;0.430693;0.430693;0.430693
102;evalKnownDf;1;0;0;0
102;write;1;2.4891e-05;2.4891e-05;2.4891e-05
102;trace;1;0;0;0
102;calc_total;1;6.5777;6.5777;6.5777
222;compErr;1;1.121e-06;1.121e-06;1.121e-06
222;init;1;0.189892;0.189892;0.189892
222;update;1;6.14882;6.14882;6.14882
222;sync;1;0.662196;0.662196;0.662196
222;evalKnownDf;1;0;0;0
222;write;1;2.2242e-05;2.2242e-05;2.2242e-05
222;trace;1;0;0;0
222;calc_total;1;6.81102;6.81102;6.81102
262;compErr;1;1.546e-06;1.546e-06;1.546e-06
262;init;1;0.192137;0.192137;0.192137
262;update;1;6.21461;6.21461;6.21461
262;sync;1;1.15296;1.15296;1.15296
262;evalKnownDf;1;0;0;0
262;write;1;2.1438e-05;2.1438e-05;2.1438e-05
262;trace;1;0;0;0
262;calc_total;1;7.36757;7.36757;7.36757
270;compErr;1;2.783e-06;2.783e-06;2.783e-06
270;init;1;0.194283;0.194283;0.194283
270;update;1;6.17719;6.17719;6.17719
270;sync;1;2.03489;2.03489;2.03489
270;evalKnownDf;1;0;0;0
270;write;1;2.8351e-05;2.8351e-05;2.8351e-05
270;trace;1;0;0;0
270;calc_total;1;8.21208;8.21208;8.21208
343;compErr;1;2.135e-06;2.135e-06;2.135e-06
343;init;1;0.191453;0.191453;0.191453
343;update;1;6.26137;6.26137;6.26137
343;sync;1;1.54597;1.54597;1.54597
343;evalKnownDf;1;0;0;0
343;write;1;2.4819e-05;2.4819e-05;2.4819e-05
343;trace;1;0;0;0
343;calc_total;1;7.80733;7.80733;7.80733
377;compErr;1;1.791e-06;1.791e-06;1.791e-06
377;init;1;0.190808;0.190808;0.190808
377;update;1;6.14561;6.14561;6.14561
377;sync;1;1.68264;1.68264;1.68264
377;evalKnownDf;1;0;0;0
377;write;1;2.5765e-05;2.5765e-05;2.5765e-05
377;trace;1;0;0;0
377;calc_total;1;7.82825;7.82825;7.82825
319;compErr;1;1.505e-06;1.505e-06;1.505e-06
319;init;1;0.18806;0.18806;0.18806
319;update;1;6.18566;6.18566;6.18566
319;sync;1;0.945445;0.945445;0.945445
319;evalKnownDf;1;0;0;0
319;write;1;2.7647e-05;2.7647e-05;2.7647e-05
319;trace;1;0;0;0
319;calc_total;1;7.13111;7.13111;7.13111
306;compErr;1;2.572e-06;2.572e-06;2.572e-06
306;init;1;0.187138;0.187138;0.187138
306;update;1;6.15854;6.15854;6.15854
306;sync;1;2.00418;2.00418;2.00418
306;evalKnownDf;1;0;0;0
306;write;1;3.2844e-05;3.2844e-05;3.2844e-05
306;trace;1;0;0;0
306;calc_total;1;8.16272;8.16272;8.16272
31;compErr;1;1.314e-06;1.314e-06;1.314e-06
31;init;1;0.19399;0.19399;0.19399
31;update;1;6.18383;6.18383;6.18383
31;sync;1;1.64078;1.64078;1.64078
31;evalKnownDf;1;0;0;0
31;write;1;2.5481e-05;2.5481e-05;2.5481e-05
31;trace;1;0;0;0
31;calc_total;1;7.82461;7.82461;7.82461
71;compErr;1;2.406e-06;2.406e-06;2.406e-06
71;init;1;0.191317;0.191317;0.191317
71;update;1;6.19602;6.19602;6.19602
71;sync;1;1.43626;1.43626;1.43626
71;evalKnownDf;1;0;0;0
71;write;1;2.6727e-05;2.6727e-05;2.6727e-05
71;trace;1;0;0;0
71;calc_total;1;7.63228;7.63228;7.63228
7;compErr;1;1.797e-06;1.797e-06;1.797e-06
7;init;1;0.189069;0.189069;0.189069
7;update;1;6.17536;6.17536;6.17536
7;sync;1;1.20049;1.20049;1.20049
7;evalKnownDf;1;0;0;0
7;write;1;2.401e-05;2.401e-05;2.401e-05
7;trace;1;0;0;0
7;calc_total;1;7.37585;7.37585;7.37585
175;compErr;1;1.185e-06;1.185e-06;1.185e-06
175;init;1;0.192308;0.192308;0.192308
175;update;1;6.21795;6.21795;6.21795
175;sync;1;0.578726;0.578726;0.578726
175;evalKnownDf;1;0;0;0
175;write;1;2.2381e-05;2.2381e-05;2.2381e-05
175;trace;1;0;0;0
175;calc_total;1;6.79668;6.79668;6.79668
79;compErr;1;1.138e-06;1.138e-06;1.138e-06
79;init;1;0.192167;0.192167;0.192167
79;update;1;6.22069;6.22069;6.22069
79;sync;1;0.94567;0.94567;0.94567
79;evalKnownDf;1;0;0;0
79;write;1;2.2881e-05;2.2881e-05;2.2881e-05
79;trace;1;0;0;0
79;calc_total;1;7.16636;7.16636;7.16636
151;compErr;1;1.126e-06;1.126e-06;1.126e-06
151;init;1;0.191928;0.191928;0.191928
151;update;1;6.19124;6.19124;6.19124
151;sync;1;2.13625;2.13625;2.13625
151;evalKnownDf;1;0;0;0
151;write;1;2.5345e-05;2.5345e-05;2.5345e-05
151;trace;1;0;0;0
151;calc_total;1;8.32749;8.32749;8.32749
103;compErr;1;1.154e-06;1.154e-06;1.154e-06
103;init;1;0.189399;0.189399;0.189399
103;update;1;6.18342;6.18342;6.18342
103;sync;1;1.53999;1.53999;1.53999
103;evalKnownDf;1;0;0;0
103;write;1;2.1248e-05;2.1248e-05;2.1248e-05
103;trace;1;0;0;0
103;calc_total;1;7.72342;7.72342;7.72342
223;compErr;1;1.289e-06;1.289e-06;1.289e-06
223;init;1;0.188471;0.188471;0.188471
223;update;1;6.18381;6.18381;6.18381
223;sync;1;0.905984;0.905984;0.905984
223;evalKnownDf;1;0;0;0
223;write;1;2.5261e-05;2.5261e-05;2.5261e-05
223;trace;1;0;0;0
223;calc_total;1;7.0898;7.0898;7.0898
263;compErr;1;1.976e-06;1.976e-06;1.976e-06
263;init;1;0.191616;0.191616;0.191616
263;update;1;6.2152;6.2152;6.2152
263;sync;1;1.95633;1.95633;1.95633
263;evalKnownDf;1;0;0;0
263;write;1;2.3659e-05;2.3659e-05;2.3659e-05
263;trace;1;0;0;0
263;calc_total;1;8.17153;8.17153;8.17153
271;compErr;1;2.494e-06;2.494e-06;2.494e-06
271;init;1;0.190852;0.190852;0.190852
271;update;1;6.20056;6.20056;6.20056
271;sync;1;1.64808;1.64808;1.64808
271;evalKnownDf;1;0;0;0
271;write;1;2.938e-05;2.938e-05;2.938e-05
271;trace;1;0;0;0
271;calc_total;1;7.84864;7.84864;7.84864
344;compErr;1;1.566e-06;1.566e-06;1.566e-06
344;init;1;0.192756;0.192756;0.192756
344;update;1;6.18276;6.18276;6.18276
344;sync;1;1.44262;1.44262;1.44262
344;evalKnownDf;1;0;0;0
344;write;1;2.3366e-05;2.3366e-05;2.3366e-05
344;trace;1;0;0;0
344;calc_total;1;7.62538;7.62538;7.62538
379;compErr;1;1.818e-06;1.818e-06;1.818e-06
379;init;1;0.191373;0.191373;0.191373
379;update;1;6.20052;6.20052;6.20052
379;sync;1;1.75185;1.75185;1.75185
379;evalKnownDf;1;0;0;0
379;write;1;2.4636e-05;2.4636e-05;2.4636e-05
379;trace;1;0;0;0
379;calc_total;1;7.95237;7.95237;7.95237
320;compErr;1;1.946e-06;1.946e-06;1.946e-06
320;init;1;0.188792;0.188792;0.188792
320;update;1;6.18238;6.18238;6.18238
320;sync;1;0.845779;0.845779;0.845779
320;evalKnownDf;1;0;0;0
320;write;1;2.7597e-05;2.7597e-05;2.7597e-05
320;trace;1;0;0;0
320;calc_total;1;7.02816;7.02816;7.02816
307;compErr;1;1.773e-06;1.773e-06;1.773e-06
307;init;1;0.187768;0.187768;0.187768
307;update;1;6.15952;6.15952;6.15952
307;sync;1;1.51296;1.51296;1.51296
307;evalKnownDf;1;0;0;0
307;write;1;2.6761e-05;2.6761e-05;2.6761e-05
307;trace;1;0;0;0
307;calc_total;1;7.67248;7.67248;7.67248
32;compErr;1;1.744e-06;1.744e-06;1.744e-06
32;init;1;0.190622;0.190622;0.190622
32;update;1;6.15823;6.15823;6.15823
32;sync;1;0.892676;0.892676;0.892676
32;evalKnownDf;1;0;0;0
32;write;1;2.7388e-05;2.7388e-05;2.7388e-05
32;trace;1;0;0;0
32;calc_total;1;7.0509;7.0509;7.0509
48;compErr;1;1.988e-06;1.988e-06;1.988e-06
48;init;1;0.190714;0.190714;0.190714
48;update;1;6.13472;6.13472;6.13472
48;sync;1;0.38983;0.38983;0.38983
48;evalKnownDf;1;0;0;0
48;write;1;2.6892e-05;2.6892e-05;2.6892e-05
48;trace;1;0;0;0
48;calc_total;1;6.52455;6.52455;6.52455
8;compErr;1;1.617e-06;1.617e-06;1.617e-06
8;init;1;0.19383;0.19383;0.19383
8;update;1;6.15161;6.15161;6.15161
8;sync;1;0.931817;0.931817;0.931817
8;evalKnownDf;1;0;0;0
8;write;1;2.9931e-05;2.9931e-05;2.9931e-05
8;trace;1;0;0;0
8;calc_total;1;7.08343;7.08343;7.08343
176;compErr;1;1.316e-06;1.316e-06;1.316e-06
176;init;1;0.190557;0.190557;0.190557
176;update;1;6.23162;6.23162;6.23162
176;sync;1;1.6459;1.6459;1.6459
176;evalKnownDf;1;0;0;0
176;write;1;2.4524e-05;2.4524e-05;2.4524e-05
176;trace;1;0;0;0
176;calc_total;1;7.87751;7.87751;7.87751
80;compErr;1;1.404e-06;1.404e-06;1.404e-06
80;init;1;0.191021;0.191021;0.191021
80;update;1;6.21928;6.21928;6.21928
80;sync;1;0.690804;0.690804;0.690804
80;evalKnownDf;1;0;0;0
80;write;1;2.6248e-05;2.6248e-05;2.6248e-05
80;trace;1;0;0;0
80;calc_total;1;6.91009;6.91009;6.91009
152;compErr;1;1.746e-06;1.746e-06;1.746e-06
152;init;1;0.191254;0.191254;0.191254
152;update;1;6.2174;6.2174;6.2174
152;sync;1;0.600851;0.600851;0.600851
152;evalKnownDf;1;0;0;0
152;write;1;2.2797e-05;2.2797e-05;2.2797e-05
152;trace;1;0;0;0
152;calc_total;1;6.81826;6.81826;6.81826
104;compErr;1;1.389e-06;1.389e-06;1.389e-06
104;init;1;0.18977;0.18977;0.18977
104;update;1;6.19246;6.19246;6.19246
104;sync;1;0.772838;0.772838;0.772838
104;evalKnownDf;1;0;0;0
104;write;1;2.4966e-05;2.4966e-05;2.4966e-05
104;trace;1;0;0;0
104;calc_total;1;6.9653;6.9653;6.9653
224;compErr;1;1.357e-06;1.357e-06;1.357e-06
224;init;1;0.188662;0.188662;0.188662
224;update;1;6.18631;6.18631;6.18631
224;sync;1;1.23118;1.23118;1.23118
224;evalKnownDf;1;0;0;0
224;write;1;2.3417e-05;2.3417e-05;2.3417e-05
224;trace;1;0;0;0
224;calc_total;1;7.41749;7.41749;7.41749
240;compErr;1;1.845e-06;1.845e-06;1.845e-06
240;init;1;0.188157;0.188157;0.188157
240;update;1;6.19729;6.19729;6.19729
240;sync;1;0.254896;0.254896;0.254896
240;evalKnownDf;1;0;0;0
240;write;1;2.7244e-05;2.7244e-05;2.7244e-05
240;trace;1;0;0;0
240;calc_total;1;6.45219;6.45219;6.45219
272;compErr;1;1.589e-06;1.589e-06;1.589e-06
272;init;1;0.190931;0.190931;0.190931
272;update;1;6.21368;6.21368;6.21368
272;sync;1;0.611044;0.611044;0.611044
272;evalKnownDf;1;0;0;0
272;write;1;2.4192e-05;2.4192e-05;2.4192e-05
272;trace;1;0;0;0
272;calc_total;1;6.82472;6.82472;6.82472
345;compErr;1;1.255e-06;1.255e-06;1.255e-06
345;init;1;0.192113;0.192113;0.192113
345;update;1;6.16194;6.16194;6.16194
345;sync;1;1.12144;1.12144;1.12144
345;evalKnownDf;1;0;0;0
345;write;1;2.1169e-05;2.1169e-05;2.1169e-05
345;trace;1;0;0;0
345;calc_total;1;7.28338;7.28338;7.28338
383;compErr;1;1.83e-06;1.83e-06;1.83e-06
383;init;1;0.192022;0.192022;0.192022
383;update;1;6.16903;6.16903;6.16903
383;sync;1;0.966277;0.966277;0.966277
383;evalKnownDf;1;0;0;0
383;write;1;2.6282e-05;2.6282e-05;2.6282e-05
383;trace;1;0;0;0
383;calc_total;1;7.13531;7.13531;7.13531
321;compErr;1;1.729e-06;1.729e-06;1.729e-06
321;init;1;0.18826;0.18826;0.18826
321;update;1;6.15587;6.15587;6.15587
321;sync;1;1.56635;1.56635;1.56635
321;evalKnownDf;1;0;0;0
321;write;1;2.5622e-05;2.5622e-05;2.5622e-05
321;trace;1;0;0;0
321;calc_total;1;7.72222;7.72222;7.72222
308;compErr;1;2.18e-06;2.18e-06;2.18e-06
308;init;1;0.188216;0.188216;0.188216
308;update;1;6.16581;6.16581;6.16581
308;sync;1;0.928515;0.928515;0.928515
308;evalKnownDf;1;0;0;0
308;write;1;2.7792e-05;2.7792e-05;2.7792e-05
308;trace;1;0;0;0
308;calc_total;1;7.09433;7.09433;7.09433
33;compErr;1;1.418e-06;1.418e-06;1.418e-06
33;init;1;0.188806;0.188806;0.188806
33;update;1;6.15429;6.15429;6.15429
33;sync;1;1.37854;1.37854;1.37854
33;evalKnownDf;1;0;0;0
33;write;1;2.9765e-05;2.9765e-05;2.9765e-05
33;trace;1;0;0;0
33;calc_total;1;7.53283;7.53283;7.53283
49;compErr;1;1.996e-06;1.996e-06;1.996e-06
49;init;1;0.190003;0.190003;0.190003
49;update;1;6.17659;6.17659;6.17659
49;sync;1;1.33609;1.33609;1.33609
49;evalKnownDf;1;0;0;0
49;write;1;2.2259e-05;2.2259e-05;2.2259e-05
49;trace;1;0;0;0
49;calc_total;1;7.51269;7.51269;7.51269
9;compErr;1;1.102e-06;1.102e-06;1.102e-06
9;init;1;0.18881;0.18881;0.18881
9;update;1;6.14945;6.14945;6.14945
9;sync;1;1.42181;1.42181;1.42181
9;evalKnownDf;1;0;0;0
9;write;1;2.1829e-05;2.1829e-05;2.1829e-05
9;trace;1;0;0;0
9;calc_total;1;7.57126;7.57126;7.57126
177;compErr;1;1.678e-06;1.678e-06;1.678e-06
177;init;1;0.189196;0.189196;0.189196
177;update;1;6.19192;6.19192;6.19192
177;sync;1;1.32286;1.32286;1.32286
177;evalKnownDf;1;0;0;0
177;write;1;2.1155e-05;2.1155e-05;2.1155e-05
177;trace;1;0;0;0
177;calc_total;1;7.51478;7.51478;7.51478
81;compErr;1;1.369e-06;1.369e-06;1.369e-06
81;init;1;0.19161;0.19161;0.19161
81;update;1;6.18019;6.18019;6.18019
81;sync;1;1.03343;1.03343;1.03343
81;evalKnownDf;1;0;0;0
81;write;1;2.2103e-05;2.2103e-05;2.2103e-05
81;trace;1;0;0;0
81;calc_total;1;7.21362;7.21362;7.21362
153;compErr;1;1.254e-06;1.254e-06;1.254e-06
153;init;1;0.191299;0.191299;0.191299
153;update;1;6.18673;6.18673;6.18673
153;sync;1;2.37133;2.37133;2.37133
153;evalKnownDf;1;0;0;0
153;write;1;2.1948e-05;2.1948e-05;2.1948e-05
153;trace;1;0;0;0
153;calc_total;1;8.55805;8.55805;8.55805
105;compErr;1;1.626e-06;1.626e-06;1.626e-06
105;init;1;0.187421;0.187421;0.187421
105;update;1;6.17359;6.17359;6.17359
105;sync;1;1.52916;1.52916;1.52916
105;evalKnownDf;1;0;0;0
105;write;1;2.3978e-05;2.3978e-05;2.3978e-05
105;trace;1;0;0;0
105;calc_total;1;7.70275;7.70275;7.70275
225;compErr;1;1.741e-06;1.741e-06;1.741e-06
225;init;1;0.188086;0.188086;0.188086
225;update;1;6.16658;6.16658;6.16658
225;sync;1;1.01621;1.01621;1.01621
225;evalKnownDf;1;0;0;0
225;write;1;2.5692e-05;2.5692e-05;2.5692e-05
225;trace;1;0;0;0
225;calc_total;1;7.18278;7.18278;7.18278
241;compErr;1;2.812e-06;2.812e-06;2.812e-06
241;init;1;0.188175;0.188175;0.188175
241;update;1;6.17223;6.17223;6.17223
241;sync;1;2.15343;2.15343;2.15343
241;evalKnownDf;1;0;0;0
241;write;1;2.5471e-05;2.5471e-05;2.5471e-05
241;trace;1;0;0;0
241;calc_total;1;8.32566;8.32566;8.32566
273;compErr;1;1.618e-06;1.618e-06;1.618e-06
273;init;1;0.190192;0.190192;0.190192
273;update;1;6.18594;6.18594;6.18594
273;sync;1;1.81787;1.81787;1.81787
273;evalKnownDf;1;0;0;0
273;write;1;2.5482e-05;2.5482e-05;2.5482e-05
273;trace;1;0;0;0
273;calc_total;1;8.00381;8.00381;8.00381
346;compErr;1;1.284e-06;1.284e-06;1.284e-06
346;init;1;0.195796;0.195796;0.195796
346;update;1;6.28145;6.28145;6.28145
346;sync;1;0.701782;0.701782;0.701782
346;evalKnownDf;1;0;0;0
346;write;1;2.6559e-05;2.6559e-05;2.6559e-05
346;trace;1;0;0;0
346;calc_total;1;6.98324;6.98324;6.98324
362;compErr;1;1.279e-06;1.279e-06;1.279e-06
362;init;1;0.192575;0.192575;0.192575
362;update;1;6.17446;6.17446;6.17446
362;sync;1;1.55961;1.55961;1.55961
362;evalKnownDf;1;0;0;0
362;write;1;2.2835e-05;2.2835e-05;2.2835e-05
362;trace;1;0;0;0
362;calc_total;1;7.73408;7.73408;7.73408
322;compErr;1;1.952e-06;1.952e-06;1.952e-06
322;init;1;0.190386;0.190386;0.190386
322;update;1;6.18828;6.18828;6.18828
322;sync;1;1.82087;1.82087;1.82087
322;evalKnownDf;1;0;0;0
322;write;1;2.5272e-05;2.5272e-05;2.5272e-05
322;trace;1;0;0;0
322;calc_total;1;8.00915;8.00915;8.00915
309;compErr;1;2.615e-06;2.615e-06;2.615e-06
309;init;1;0.187735;0.187735;0.187735
309;update;1;6.13775;6.13775;6.13775
309;sync;1;0.692476;0.692476;0.692476
309;evalKnownDf;1;0;0;0
309;write;1;2.5514e-05;2.5514e-05;2.5514e-05
309;trace;1;0;0;0
309;calc_total;1;6.83022;6.83022;6.83022
34;compErr;1;1.448e-06;1.448e-06;1.448e-06
34;init;1;0.190554;0.190554;0.190554
34;update;1;6.18643;6.18643;6.18643
34;sync;1;0.621254;0.621254;0.621254
34;evalKnownDf;1;0;0;0
34;write;1;2.5701e-05;2.5701e-05;2.5701e-05
34;trace;1;0;0;0
34;calc_total;1;6.80768;6.80768;6.80768
50;compErr;1;3.087e-06;3.087e-06;3.087e-06
50;init;1;0.192207;0.192207;0.192207
50;update;1;6.14496;6.14496;6.14496
50;sync;1;1.13837;1.13837;1.13837
50;evalKnownDf;1;0;0;0
50;write;1;2.412e-05;2.412e-05;2.412e-05
50;trace;1;0;0;0
50;calc_total;1;7.28334;7.28334;7.28334
10;compErr;1;2.15e-06;2.15e-06;2.15e-06
10;init;1;0.188738;0.188738;0.188738
10;update;1;6.18806;6.18806;6.18806
10;sync;1;1.82039;1.82039;1.82039
10;evalKnownDf;1;0;0;0
10;write;1;2.7826e-05;2.7826e-05;2.7826e-05
10;trace;1;0;0;0
10;calc_total;1;8.00846;8.00846;8.00846
178;compErr;1;2.076e-06;2.076e-06;2.076e-06
178;init;1;0.190811;0.190811;0.190811
178;update;1;6.21825;6.21825;6.21825
178;sync;1;1.23921;1.23921;1.23921
178;evalKnownDf;1;0;0;0
178;write;1;2.6429e-05;2.6429e-05;2.6429e-05
178;trace;1;0;0;0
178;calc_total;1;7.45746;7.45746;7.45746
82;compErr;1;1.425e-06;1.425e-06;1.425e-06
82;init;1;0.192833;0.192833;0.192833
82;update;1;6.22018;6.22018;6.22018
82;sync;1;0.574174;0.574174;0.574174
82;evalKnownDf;1;0;0;0
82;write;1;2.316e-05;2.316e-05;2.316e-05
82;trace;1;0;0;0
82;calc_total;1;6.79435;6.79435;6.79435
154;compErr;1;2.395e-06;2.395e-06;2.395e-06
154;init;1;0.192124;0.192124;0.192124
154;update;1;6.21652;6.21652;6.21652
154;sync;1;1.07894;1.07894;1.07894
154;evalKnownDf;1;0;0;0
154;write;1;3.1256e-05;3.1256e-05;3.1256e-05
154;trace;1;0;0;0
154;calc_total;1;7.29546;7.29546;7.29546
106;compErr;1;2.259e-06;2.259e-06;2.259e-06
106;init;1;0.189062;0.189062;0.189062
106;update;1;6.18759;6.18759;6.18759
106;sync;1;0.64911;0.64911;0.64911
106;evalKnownDf;1;0;0;0
106;write;1;2.9356e-05;2.9356e-05;2.9356e-05
106;trace;1;0;0;0
106;calc_total;1;6.8367;6.8367;6.8367
226;compErr;1;1.868e-06;1.868e-06;1.868e-06
226;init;1;0.190016;0.190016;0.190016
226;update;1;6.18781;6.18781;6.18781
226;sync;1;1.26052;1.26052;1.26052
226;evalKnownDf;1;0;0;0
226;write;1;2.6551e-05;2.6551e-05;2.6551e-05
226;trace;1;0;0;0
226;calc_total;1;7.44833;7.44833;7.44833
242;compErr;1;2.47e-06;2.47e-06;2.47e-06
242;init;1;0.189868;0.189868;0.189868
242;update;1;6.20248;6.20248;6.20248
242;sync;1;0.301206;0.301206;0.301206
242;evalKnownDf;1;0;0;0
242;write;1;2.8029e-05;2.8029e-05;2.8029e-05
242;trace;1;0;0;0
242;calc_total;1;6.50369;6.50369;6.50369
274;compErr;1;9.77e-07;9.77e-07;9.77e-07
274;init;1;0.191611;0.191611;0.191611
274;update;1;6.22277;6.22277;6.22277
274;sync;1;0.244767;0.244767;0.244767
274;evalKnownDf;1;0;0;0
274;write;1;2.3468e-05;2.3468e-05;2.3468e-05
274;trace;1;0;0;0
274;calc_total;1;6.46754;6.46754;6.46754
347;compErr;1;2.067e-06;2.067e-06;2.067e-06
347;init;1;0.191394;0.191394;0.191394
347;update;1;6.1985;6.1985;6.1985
347;sync;1;0.949026;0.949026;0.949026
347;evalKnownDf;1;0;0;0
347;write;1;2.5922e-05;2.5922e-05;2.5922e-05
347;trace;1;0;0;0
347;calc_total;1;7.14753;7.14753;7.14753
363;compErr;1;1.925e-06;1.925e-06;1.925e-06
363;init;1;0.189831;0.189831;0.189831
363;update;1;6.14616;6.14616;6.14616
363;sync;1;1.43439;1.43439;1.43439
363;evalKnownDf;1;0;0;0
363;write;1;2.3278e-05;2.3278e-05;2.3278e-05
363;trace;1;0;0;0
363;calc_total;1;7.58055;7.58055;7.58055
323;compErr;1;1.295e-06;1.295e-06;1.295e-06
323;init;1;0.18818;0.18818;0.18818
323;update;1;6.17889;6.17889;6.17889
323;sync;1;2.68244;2.68244;2.68244
323;evalKnownDf;1;0;0;0
323;write;1;2.6382e-05;2.6382e-05;2.6382e-05
323;trace;1;0;0;0
323;calc_total;1;8.86133;8.86133;8.86133
288;compErr;1;1.794e-06;1.794e-06;1.794e-06
288;init;1;0.186031;0.186031;0.186031
288;update;1;6.11051;6.11051;6.11051
288;sync;1;1.47333;1.47333;1.47333
288;evalKnownDf;1;0;0;0
288;write;1;2.4214e-05;2.4214e-05;2.4214e-05
288;trace;1;0;0;0
288;calc_total;1;7.58384;7.58384;7.58384
35;compErr;1;1.71e-06;1.71e-06;1.71e-06
35;init;1;0.189159;0.189159;0.189159
35;update;1;6.19055;6.19055;6.19055
35;sync;1;1.2896;1.2896;1.2896
35;evalKnownDf;1;0;0;0
35;write;1;2.2387e-05;2.2387e-05;2.2387e-05
35;trace;1;0;0;0
35;calc_total;1;7.48015;7.48015;7.48015
51;compErr;1;1.462e-06;1.462e-06;1.462e-06
51;init;1;0.190993;0.190993;0.190993
51;update;1;6.11801;6.11801;6.11801
51;sync;1;1.21344;1.21344;1.21344
51;evalKnownDf;1;0;0;0
51;write;1;2.3123e-05;2.3123e-05;2.3123e-05
51;trace;1;0;0;0
51;calc_total;1;7.33145;7.33145;7.33145
11;compErr;1;2.015e-06;2.015e-06;2.015e-06
11;init;1;0.189193;0.189193;0.189193
11;update;1;6.17072;6.17072;6.17072
11;sync;1;1.58541;1.58541;1.58541
11;evalKnownDf;1;0;0;0
11;write;1;2.6265e-05;2.6265e-05;2.6265e-05
11;trace;1;0;0;0
11;calc_total;1;7.75613;7.75613;7.75613
179;compErr;1;1.05e-06;1.05e-06;1.05e-06
179;init;1;0.192171;0.192171;0.192171
179;update;1;6.20981;6.20981;6.20981
179;sync;1;1.78886;1.78886;1.78886
179;evalKnownDf;1;0;0;0
179;write;1;2.3212e-05;2.3212e-05;2.3212e-05
179;trace;1;0;0;0
179;calc_total;1;7.99867;7.99867;7.99867
83;compErr;1;1.561e-06;1.561e-06;1.561e-06
83;init;1;0.193492;0.193492;0.193492
83;update;1;6.2148;6.2148;6.2148
83;sync;1;0.595708;0.595708;0.595708
83;evalKnownDf;1;0;0;0
83;write;1;2.7758e-05;2.7758e-05;2.7758e-05
83;trace;1;0;0;0
83;calc_total;1;6.81051;6.81051;6.81051
155;compErr;1;1.392e-06;1.392e-06;1.392e-06
155;init;1;0.191964;0.191964;0.191964
155;update;1;6.24921;6.24921;6.24921
155;sync;1;0.858293;0.858293;0.858293
155;evalKnownDf;1;0;0;0
155;write;1;2.6831e-05;2.6831e-05;2.6831e-05
155;trace;1;0;0;0
155;calc_total;1;7.10751;7.10751;7.10751
107;compErr;1;1.876e-06;1.876e-06;1.876e-06
107;init;1;0.191639;0.191639;0.191639
107;update;1;6.20941;6.20941;6.20941
107;sync;1;0.989878;0.989878;0.989878
107;evalKnownDf;1;0;0;0
107;write;1;2.9227e-05;2.9227e-05;2.9227e-05
107;trace;1;0;0;0
107;calc_total;1;7.19929;7.19929;7.19929
227;compErr;1;1.885e-06;1.885e-06;1.885e-06
227;init;1;0.19019;0.19019;0.19019
227;update;1;6.2451;6.2451;6.2451
227;sync;1;0.45676;0.45676;0.45676
227;evalKnownDf;1;0;0;0
227;write;1;2.4775e-05;2.4775e-05;2.4775e-05
227;trace;1;0;0;0
227;calc_total;1;6.70186;6.70186;6.70186
243;compErr;1;2.441e-06;2.441e-06;2.441e-06
243;init;1;0.19306;0.19306;0.19306
243;update;1;6.1417;6.1417;6.1417
243;sync;1;1.41938;1.41938;1.41938
243;evalKnownDf;1;0;0;0
243;write;1;2.791e-05;2.791e-05;2.791e-05
243;trace;1;0;0;0
243;calc_total;1;7.56108;7.56108;7.56108
275;compErr;1;1.286e-06;1.286e-06;1.286e-06
275;init;1;0.191005;0.191005;0.191005
275;update;1;6.18943;6.18943;6.18943
275;sync;1;1.12919;1.12919;1.12919
275;evalKnownDf;1;0;0;0
275;write;1;2.286e-05;2.286e-05;2.286e-05
275;trace;1;0;0;0
275;calc_total;1;7.31862;7.31862;7.31862
348;compErr;1;2.665e-06;2.665e-06;2.665e-06
348;init;1;0.187797;0.187797;0.187797
348;update;1;6.1288;6.1288;6.1288
348;sync;1;3.35396;3.35396;3.35396
348;evalKnownDf;1;0;0;0
348;write;1;3.4364e-05;3.4364e-05;3.4364e-05
348;trace;1;0;0;0
348;calc_total;1;9.48275;9.48275;9.48275
364;compErr;1;2.071e-06;2.071e-06;2.071e-06
364;init;1;0.190179;0.190179;0.190179
364;update;1;6.17098;6.17098;6.17098
364;sync;1;0.585904;0.585904;0.585904
364;evalKnownDf;1;0;0;0
364;write;1;2.3434e-05;2.3434e-05;2.3434e-05
364;trace;1;0;0;0
364;calc_total;1;6.75689;6.75689;6.75689
324;compErr;1;1.269e-06;1.269e-06;1.269e-06
324;init;1;0.186242;0.186242;0.186242
324;update;1;6.13077;6.13077;6.13077
324;sync;1;1.06001;1.06001;1.06001
324;evalKnownDf;1;0;0;0
324;write;1;2.3606e-05;2.3606e-05;2.3606e-05
324;trace;1;0;0;0
324;calc_total;1;7.19078;7.19078;7.19078
289;compErr;1;1.157e-06;1.157e-06;1.157e-06
289;init;1;0.189105;0.189105;0.189105
289;update;1;6.14557;6.14557;6.14557
289;sync;1;1.4737;1.4737;1.4737
289;evalKnownDf;1;0;0;0
289;write;1;2.2193e-05;2.2193e-05;2.2193e-05
289;trace;1;0;0;0
289;calc_total;1;7.61927;7.61927;7.61927
36;compErr;1;1.724e-06;1.724e-06;1.724e-06
36;init;1;0.18807;0.18807;0.18807
36;update;1;6.10323;6.10323;6.10323
36;sync;1;0.988255;0.988255;0.988255
36;evalKnownDf;1;0;0;0
36;write;1;2.3686e-05;2.3686e-05;2.3686e-05
36;trace;1;0;0;0
36;calc_total;1;7.09149;7.09149;7.09149
52;compErr;1;1.671e-06;1.671e-06;1.671e-06
52;init;1;0.190443;0.190443;0.190443
52;update;1;6.164;6.164;6.164
52;sync;1;0.904605;0.904605;0.904605
52;evalKnownDf;1;0;0;0
52;write;1;2.2329e-05;2.2329e-05;2.2329e-05
52;trace;1;0;0;0
52;calc_total;1;7.06861;7.06861;7.06861
12;compErr;1;2.162e-06;2.162e-06;2.162e-06
12;init;1;0.186171;0.186171;0.186171
12;update;1;6.12938;6.12938;6.12938
12;sync;1;1.70527;1.70527;1.70527
12;evalKnownDf;1;0;0;0
12;write;1;3.401e-05;3.401e-05;3.401e-05
12;trace;1;0;0;0
12;calc_total;1;7.83465;7.83465;7.83465
180;compErr;1;1.614e-06;1.614e-06;1.614e-06
180;init;1;0.194646;0.194646;0.194646
180;update;1;6.14949;6.14949;6.14949
180;sync;1;0.816081;0.816081;0.816081
180;evalKnownDf;1;0;0;0
180;write;1;2.3223e-05;2.3223e-05;2.3223e-05
180;trace;1;0;0;0
180;calc_total;1;6.96557;6.96557;6.96557
84;compErr;1;1.677e-06;1.677e-06;1.677e-06
84;init;1;0.188491;0.188491;0.188491
84;update;1;6.1457;6.1457;6.1457
84;sync;1;2.26395;2.26395;2.26395
84;evalKnownDf;1;0;0;0
84;write;1;2.586e-05;2.586e-05;2.586e-05
84;trace;1;0;0;0
84;calc_total;1;8.40965;8.40965;8.40965
156;compErr;1;3.149e-06;3.149e-06;3.149e-06
156;init;1;0.188012;0.188012;0.188012
156;update;1;6.1534;6.1534;6.1534
156;sync;1;3.04154;3.04154;3.04154
156;evalKnownDf;1;0;0;0
156;write;1;3.0612e-05;3.0612e-05;3.0612e-05
156;trace;1;0;0;0
156;calc_total;1;9.19494;9.19494;9.19494
108;compErr;1;2.351e-06;2.351e-06;2.351e-06
108;init;1;0.186041;0.186041;0.186041
108;update;1;6.13281;6.13281;6.13281
108;sync;1;1.7876;1.7876;1.7876
108;evalKnownDf;1;0;0;0
108;write;1;2.8595e-05;2.8595e-05;2.8595e-05
108;trace;1;0;0;0
108;calc_total;1;7.92041;7.92041;7.92041
229;compErr;1;2.374e-06;2.374e-06;2.374e-06
229;init;1;0.188498;0.188498;0.188498
229;update;1;6.12952;6.12952;6.12952
229;sync;1;1.71998;1.71998;1.71998
229;evalKnownDf;1;0;0;0
229;write;1;3.42e-05;3.42e-05;3.42e-05
229;trace;1;0;0;0
229;calc_total;1;7.84951;7.84951;7.84951
244;compErr;1;2.171e-06;2.171e-06;2.171e-06
244;init;1;0.19133;0.19133;0.19133
244;update;1;6.18597;6.18597;6.18597
244;sync;1;0.231439;0.231439;0.231439
244;evalKnownDf;1;0;0;0
244;write;1;3.3226e-05;3.3226e-05;3.3226e-05
244;trace;1;0;0;0
244;calc_total;1;6.41741;6.41741;6.41741
276;compErr;1;1.326e-06;1.326e-06;1.326e-06
276;init;1;0.187894;0.187894;0.187894
276;update;1;6.14526;6.14526;6.14526
276;sync;1;2.15489;2.15489;2.15489
276;evalKnownDf;1;0;0;0
276;write;1;2.5438e-05;2.5438e-05;2.5438e-05
276;trace;1;0;0;0
276;calc_total;1;8.30014;8.30014;8.30014
349;compErr;1;2.512e-06;2.512e-06;2.512e-06
349;init;1;0.188638;0.188638;0.188638
349;update;1;6.19432;6.19432;6.19432
349;sync;1;2.85552;2.85552;2.85552
349;evalKnownDf;1;0;0;0
349;write;1;3.2523e-05;3.2523e-05;3.2523e-05
349;trace;1;0;0;0
349;calc_total;1;9.04984;9.04984;9.04984
365;compErr;1;1.091e-06;1.091e-06;1.091e-06
365;init;1;0.190852;0.190852;0.190852
365;update;1;6.15689;6.15689;6.15689
365;sync;1;1.14282;1.14282;1.14282
365;evalKnownDf;1;0;0;0
365;write;1;1.8421e-05;1.8421e-05;1.8421e-05
365;trace;1;0;0;0
365;calc_total;1;7.29971;7.29971;7.29971
325;compErr;1;2.704e-06;2.704e-06;2.704e-06
325;init;1;0.187457;0.187457;0.187457
325;update;1;6.15892;6.15892;6.15892
325;sync;1;1.2952;1.2952;1.2952
325;evalKnownDf;1;0;0;0
325;write;1;3.4443e-05;3.4443e-05;3.4443e-05
325;trace;1;0;0;0
325;calc_total;1;7.45412;7.45412;7.45412
290;compErr;1;2.159e-06;2.159e-06;2.159e-06
290;init;1;0.187405;0.187405;0.187405
290;update;1;6.14985;6.14985;6.14985
290;sync;1;1.50867;1.50867;1.50867
290;evalKnownDf;1;0;0;0
290;write;1;2.5376e-05;2.5376e-05;2.5376e-05
290;trace;1;0;0;0
290;calc_total;1;7.65851;7.65851;7.65851
37;compErr;1;1.795e-06;1.795e-06;1.795e-06
37;init;1;0.191556;0.191556;0.191556
37;update;1;6.15741;6.15741;6.15741
37;sync;1;1.99178;1.99178;1.99178
37;evalKnownDf;1;0;0;0
37;write;1;2.2413e-05;2.2413e-05;2.2413e-05
37;trace;1;0;0;0
37;calc_total;1;8.14919;8.14919;8.14919
53;compErr;1;2.142e-06;2.142e-06;2.142e-06
53;init;1;0.191147;0.191147;0.191147
53;update;1;6.1566;6.1566;6.1566
53;sync;1;0.986186;0.986186;0.986186
53;evalKnownDf;1;0;0;0
53;write;1;2.5942e-05;2.5942e-05;2.5942e-05
53;trace;1;0;0;0
53;calc_total;1;7.14279;7.14279;7.14279
13;compErr;1;1.992e-06;1.992e-06;1.992e-06
13;init;1;0.187825;0.187825;0.187825
13;update;1;6.13369;6.13369;6.13369
13;sync;1;1.63934;1.63934;1.63934
13;evalKnownDf;1;0;0;0
13;write;1;2.5279e-05;2.5279e-05;2.5279e-05
13;trace;1;0;0;0
13;calc_total;1;7.77303;7.77303;7.77303
181;compErr;1;1.912e-06;1.912e-06;1.912e-06
181;init;1;0.190487;0.190487;0.190487
181;update;1;6.18103;6.18103;6.18103
181;sync;1;1.56415;1.56415;1.56415
181;evalKnownDf;1;0;0;0
181;write;1;2.1572e-05;2.1572e-05;2.1572e-05
181;trace;1;0;0;0
181;calc_total;1;7.74518;7.74518;7.74518
85;compErr;1;1.114e-06;1.114e-06;1.114e-06
85;init;1;0.189123;0.189123;0.189123
85;update;1;6.17789;6.17789;6.17789
85;sync;1;1.37284;1.37284;1.37284
85;evalKnownDf;1;0;0;0
85;write;1;2.5697e-05;2.5697e-05;2.5697e-05
85;trace;1;0;0;0
85;calc_total;1;7.55074;7.55074;7.55074
157;compErr;1;2.007e-06;2.007e-06;2.007e-06
157;init;1;0.190857;0.190857;0.190857
157;update;1;6.18381;6.18381;6.18381
157;sync;1;1.32391;1.32391;1.32391
157;evalKnownDf;1;0;0;0
157;write;1;2.6788e-05;2.6788e-05;2.6788e-05
157;trace;1;0;0;0
157;calc_total;1;7.50772;7.50772;7.50772
109;compErr;1;2.114e-06;2.114e-06;2.114e-06
109;init;1;0.186914;0.186914;0.186914
109;update;1;6.1556;6.1556;6.1556
109;sync;1;1.81557;1.81557;1.81557
109;evalKnownDf;1;0;0;0
109;write;1;2.5586e-05;2.5586e-05;2.5586e-05
109;trace;1;0;0;0
109;calc_total;1;7.97117;7.97117;7.97117
230;compErr;1;2.629e-06;2.629e-06;2.629e-06
230;init;1;0.186585;0.186585;0.186585
230;update;1;6.15324;6.15324;6.15324
230;sync;1;2.12219;2.12219;2.12219
230;evalKnownDf;1;0;0;0
230;write;1;3.043e-05;3.043e-05;3.043e-05
230;trace;1;0;0;0
230;calc_total;1;8.27542;8.27542;8.27542
245;compErr;1;1.898e-06;1.898e-06;1.898e-06
245;init;1;0.18977;0.18977;0.18977
245;update;1;6.18975;6.18975;6.18975
245;sync;1;1.14827;1.14827;1.14827
245;evalKnownDf;1;0;0;0
245;write;1;2.3506e-05;2.3506e-05;2.3506e-05
245;trace;1;0;0;0
245;calc_total;1;7.33802;7.33802;7.33802
277;compErr;1;1.805e-06;1.805e-06;1.805e-06
277;init;1;0.189986;0.189986;0.189986
277;update;1;6.27586;6.27586;6.27586
277;sync;1;2.2513;2.2513;2.2513
277;evalKnownDf;1;0;0;0
277;write;1;2.5618e-05;2.5618e-05;2.5618e-05
277;trace;1;0;0;0
277;calc_total;1;8.52716;8.52716;8.52716
350;compErr;1;1.381e-06;1.381e-06;1.381e-06
350;init;1;0.190588;0.190588;0.190588
350;update;1;6.14684;6.14684;6.14684
350;sync;1;2.13565;2.13565;2.13565
350;evalKnownDf;1;0;0;0
350;write;1;2.2154e-05;2.2154e-05;2.2154e-05
350;trace;1;0;0;0
350;calc_total;1;8.28248;8.28248;8.28248
368;compErr;1;1.356e-06;1.356e-06;1.356e-06
368;init;1;0.195067;0.195067;0.195067
368;update;1;6.21305;6.21305;6.21305
368;sync;1;0.397426;0.397426;0.397426
368;evalKnownDf;1;0;0;0
368;write;1;2.4779e-05;2.4779e-05;2.4779e-05
368;trace;1;0;0;0
368;calc_total;1;6.61047;6.61047;6.61047
326;compErr;1;1.397e-06;1.397e-06;1.397e-06
326;init;1;0.189421;0.189421;0.189421
326;update;1;6.12864;6.12864;6.12864
326;sync;1;0.529619;0.529619;0.529619
326;evalKnownDf;1;0;0;0
326;write;1;2.6662e-05;2.6662e-05;2.6662e-05
326;trace;1;0;0;0
326;calc_total;1;6.65826;6.65826;6.65826
291;compErr;1;1.886e-06;1.886e-06;1.886e-06
291;init;1;0.18624;0.18624;0.18624
291;update;1;6.11904;6.11904;6.11904
291;sync;1;1.74057;1.74057;1.74057
291;evalKnownDf;1;0;0;0
291;write;1;2.46e-05;2.46e-05;2.46e-05
291;trace;1;0;0;0
291;calc_total;1;7.85961;7.85961;7.85961
38;compErr;1;1.573e-06;1.573e-06;1.573e-06
38;init;1;0.188331;0.188331;0.188331
38;update;1;6.17692;6.17692;6.17692
38;sync;1;1.24626;1.24626;1.24626
38;evalKnownDf;1;0;0;0
38;write;1;2.4051e-05;2.4051e-05;2.4051e-05
38;trace;1;0;0;0
38;calc_total;1;7.42318;7.42318;7.42318
54;compErr;1;1.152e-06;1.152e-06;1.152e-06
54;init;1;0.188711;0.188711;0.188711
54;update;1;6.18126;6.18126;6.18126
54;sync;1;1.83426;1.83426;1.83426
54;evalKnownDf;1;0;0;0
54;write;1;2.4863e-05;2.4863e-05;2.4863e-05
54;trace;1;0;0;0
54;calc_total;1;8.01552;8.01552;8.01552
14;compErr;1;1.588e-06;1.588e-06;1.588e-06
14;init;1;0.189263;0.189263;0.189263
14;update;1;6.18179;6.18179;6.18179
14;sync;1;1.13648;1.13648;1.13648
14;evalKnownDf;1;0;0;0
14;write;1;2.3983e-05;2.3983e-05;2.3983e-05
14;trace;1;0;0;0
14;calc_total;1;7.31827;7.31827;7.31827
182;compErr;1;1.434e-06;1.434e-06;1.434e-06
182;init;1;0.190121;0.190121;0.190121
182;update;1;6.18553;6.18553;6.18553
182;sync;1;1.33481;1.33481;1.33481
182;evalKnownDf;1;0;0;0
182;write;1;2.3314e-05;2.3314e-05;2.3314e-05
182;trace;1;0;0;0
182;calc_total;1;7.52033;7.52033;7.52033
86;compErr;1;1.513e-06;1.513e-06;1.513e-06
86;init;1;0.188553;0.188553;0.188553
86;update;1;6.17102;6.17102;6.17102
86;sync;1;1.93383;1.93383;1.93383
86;evalKnownDf;1;0;0;0
86;write;1;2.3783e-05;2.3783e-05;2.3783e-05
86;trace;1;0;0;0
86;calc_total;1;8.10485;8.10485;8.10485
158;compErr;1;2.044e-06;2.044e-06;2.044e-06
158;init;1;0.18922;0.18922;0.18922
158;update;1;6.18702;6.18702;6.18702
158;sync;1;1.69773;1.69773;1.69773
158;evalKnownDf;1;0;0;0
158;write;1;2.6681e-05;2.6681e-05;2.6681e-05
158;trace;1;0;0;0
158;calc_total;1;7.88476;7.88476;7.88476
110;compErr;1;2.058e-06;2.058e-06;2.058e-06
110;init;1;0.187716;0.187716;0.187716
110;update;1;6.15774;6.15774;6.15774
110;sync;1;1.67865;1.67865;1.67865
110;evalKnownDf;1;0;0;0
110;write;1;2.5119e-05;2.5119e-05;2.5119e-05
110;trace;1;0;0;0
110;calc_total;1;7.83638;7.83638;7.83638
231;compErr;1;1.5e-06;1.5e-06;1.5e-06
231;init;1;0.185815;0.185815;0.185815
231;update;1;6.14237;6.14237;6.14237
231;sync;1;1.81005;1.81005;1.81005
231;evalKnownDf;1;0;0;0
231;write;1;2.7606e-05;2.7606e-05;2.7606e-05
231;trace;1;0;0;0
231;calc_total;1;7.95242;7.95242;7.95242
246;compErr;1;2.174e-06;2.174e-06;2.174e-06
246;init;1;0.189896;0.189896;0.189896
246;update;1;6.18731;6.18731;6.18731
246;sync;1;0.968082;0.968082;0.968082
246;evalKnownDf;1;0;0;0
246;write;1;2.6998e-05;2.6998e-05;2.6998e-05
246;trace;1;0;0;0
246;calc_total;1;7.15539;7.15539;7.15539
278;compErr;1;9.53e-07;9.53e-07;9.53e-07
278;init;1;0.189645;0.189645;0.189645
278;update;1;6.18201;6.18201;6.18201
278;sync;1;1.26736;1.26736;1.26736
278;evalKnownDf;1;0;0;0
278;write;1;2.4066e-05;2.4066e-05;2.4066e-05
278;trace;1;0;0;0
278;calc_total;1;7.44937;7.44937;7.44937
351;compErr;1;1.903e-06;1.903e-06;1.903e-06
351;init;1;0.188039;0.188039;0.188039
351;update;1;6.14385;6.14385;6.14385
351;sync;1;2.45837;2.45837;2.45837
351;evalKnownDf;1;0;0;0
351;write;1;2.4347e-05;2.4347e-05;2.4347e-05
351;trace;1;0;0;0
351;calc_total;1;8.60222;8.60222;8.60222
370;compErr;1;1.217e-06;1.217e-06;1.217e-06
370;init;1;0.192652;0.192652;0.192652
370;update;1;6.22025;6.22025;6.22025
370;sync;1;0.890605;0.890605;0.890605
370;evalKnownDf;1;0;0;0
370;write;1;2.0433e-05;2.0433e-05;2.0433e-05
370;trace;1;0;0;0
370;calc_total;1;7.11085;7.11085;7.11085
327;compErr;1;1.842e-06;1.842e-06;1.842e-06
327;init;1;0.185628;0.185628;0.185628
327;update;1;6.13919;6.13919;6.13919
327;sync;1;2.02565;2.02565;2.02565
327;evalKnownDf;1;0;0;0
327;write;1;2.5329e-05;2.5329e-05;2.5329e-05
327;trace;1;0;0;0
327;calc_total;1;8.16484;8.16484;8.16484
294;compErr;1;1.925e-06;1.925e-06;1.925e-06
294;init;1;0.188295;0.188295;0.188295
294;update;1;6.13031;6.13031;6.13031
294;sync;1;1.19212;1.19212;1.19212
294;evalKnownDf;1;0;0;0
294;write;1;2.6666e-05;2.6666e-05;2.6666e-05
294;trace;1;0;0;0
294;calc_total;1;7.32244;7.32244;7.32244
39;compErr;1;1.859e-06;1.859e-06;1.859e-06
39;init;1;0.190973;0.190973;0.190973
39;update;1;6.12685;6.12685;6.12685
39;sync;1;1.03143;1.03143;1.03143
39;evalKnownDf;1;0;0;0
39;write;1;2.1431e-05;2.1431e-05;2.1431e-05
39;trace;1;0;0;0
39;calc_total;1;7.15829;7.15829;7.15829
55;compErr;1;1.82e-06;1.82e-06;1.82e-06
55;init;1;0.192428;0.192428;0.192428
55;update;1;6.20975;6.20975;6.20975
55;sync;1;1.00554;1.00554;1.00554
55;evalKnownDf;1;0;0;0
55;write;1;1.974e-05;1.974e-05;1.974e-05
55;trace;1;0;0;0
55;calc_total;1;7.21528;7.21528;7.21528
15;compErr;1;2.405e-06;2.405e-06;2.405e-06
15;init;1;0.191555;0.191555;0.191555
15;update;1;6.12382;6.12382;6.12382
15;sync;1;1.15445;1.15445;1.15445
15;evalKnownDf;1;0;0;0
15;write;1;2.7823e-05;2.7823e-05;2.7823e-05
15;trace;1;0;0;0
15;calc_total;1;7.27827;7.27827;7.27827
183;compErr;1;2.227e-06;2.227e-06;2.227e-06
183;init;1;0.190397;0.190397;0.190397
183;update;1;6.18636;6.18636;6.18636
183;sync;1;1.15472;1.15472;1.15472
183;evalKnownDf;1;0;0;0
183;write;1;2.9362e-05;2.9362e-05;2.9362e-05
183;trace;1;0;0;0
183;calc_total;1;7.34108;7.34108;7.34108
87;compErr;1;1.708e-06;1.708e-06;1.708e-06
87;init;1;0.188538;0.188538;0.188538
87;update;1;6.15306;6.15306;6.15306
87;sync;1;1.57591;1.57591;1.57591
87;evalKnownDf;1;0;0;0
87;write;1;2.0957e-05;2.0957e-05;2.0957e-05
87;trace;1;0;0;0
87;calc_total;1;7.72898;7.72898;7.72898
159;compErr;1;1.494e-06;1.494e-06;1.494e-06
159;init;1;0.189886;0.189886;0.189886
159;update;1;6.16389;6.16389;6.16389
159;sync;1;1.60465;1.60465;1.60465
159;evalKnownDf;1;0;0;0
159;write;1;2.2821e-05;2.2821e-05;2.2821e-05
159;trace;1;0;0;0
159;calc_total;1;7.76854;7.76854;7.76854
111;compErr;1;1.718e-06;1.718e-06;1.718e-06
111;init;1;0.187092;0.187092;0.187092
111;update;1;6.14149;6.14149;6.14149
111;sync;1;1.19572;1.19572;1.19572
111;evalKnownDf;1;0;0;0
111;write;1;2.807e-05;2.807e-05;2.807e-05
111;trace;1;0;0;0
111;calc_total;1;7.33721;7.33721;7.33721
232;compErr;1;2.134e-06;2.134e-06;2.134e-06
232;init;1;0.186672;0.186672;0.186672
232;update;1;6.15438;6.15438;6.15438
232;sync;1;0.775766;0.775766;0.775766
232;evalKnownDf;1;0;0;0
232;write;1;2.7527e-05;2.7527e-05;2.7527e-05
232;trace;1;0;0;0
232;calc_total;1;6.93015;6.93015;6.93015
247;compErr;1;1.68e-06;1.68e-06;1.68e-06
247;init;1;0.191939;0.191939;0.191939
247;update;1;6.21744;6.21744;6.21744
247;sync;1;1.06521;1.06521;1.06521
247;evalKnownDf;1;0;0;0
247;write;1;2.4009e-05;2.4009e-05;2.4009e-05
247;trace;1;0;0;0
247;calc_total;1;7.28264;7.28264;7.28264
279;compErr;1;1.25e-06;1.25e-06;1.25e-06
279;init;1;0.190161;0.190161;0.190161
279;update;1;6.25155;6.25155;6.25155
279;sync;1;0.97424;0.97424;0.97424
279;evalKnownDf;1;0;0;0
279;write;1;2.2259e-05;2.2259e-05;2.2259e-05
279;trace;1;0;0;0
279;calc_total;1;7.22579;7.22579;7.22579
341;compErr;1;1.976e-06;1.976e-06;1.976e-06
341;init;1;0.188872;0.188872;0.188872
341;update;1;6.1315;6.1315;6.1315
341;sync;1;1.74453;1.74453;1.74453
341;evalKnownDf;1;0;0;0
341;write;1;2.3212e-05;2.3212e-05;2.3212e-05
341;trace;1;0;0;0
341;calc_total;1;7.87603;7.87603;7.87603
371;compErr;1;1.233e-06;1.233e-06;1.233e-06
371;init;1;0.193163;0.193163;0.193163
371;update;1;6.20423;6.20423;6.20423
371;sync;1;0.700288;0.700288;0.700288
371;evalKnownDf;1;0;0;0
371;write;1;2.2711e-05;2.2711e-05;2.2711e-05
371;trace;1;0;0;0
371;calc_total;1;6.90452;6.90452;6.90452
328;compErr;1;2.085e-06;2.085e-06;2.085e-06
328;init;1;0.186313;0.186313;0.186313
328;update;1;6.13278;6.13278;6.13278
328;sync;1;0.858049;0.858049;0.858049
328;evalKnownDf;1;0;0;0
328;write;1;2.4314e-05;2.4314e-05;2.4314e-05
328;trace;1;0;0;0
328;calc_total;1;6.99083;6.99083;6.99083
295;compErr;1;1.199e-06;1.199e-06;1.199e-06
295;init;1;0.188643;0.188643;0.188643
295;update;1;6.15984;6.15984;6.15984
295;sync;1;1.31878;1.31878;1.31878
295;evalKnownDf;1;0;0;0
295;write;1;2.376e-05;2.376e-05;2.376e-05
295;trace;1;0;0;0
295;calc_total;1;7.47862;7.47862;7.47862
40;compErr;1;1.615e-06;1.615e-06;1.615e-06
40;init;1;0.188058;0.188058;0.188058
40;update;1;6.15125;6.15125;6.15125
40;sync;1;0.550931;0.550931;0.550931
40;evalKnownDf;1;0;0;0
40;write;1;2.3255e-05;2.3255e-05;2.3255e-05
40;trace;1;0;0;0
40;calc_total;1;6.70218;6.70218;6.70218
56;compErr;1;1.415e-06;1.415e-06;1.415e-06
56;init;1;0.192624;0.192624;0.192624
56;update;1;6.21287;6.21287;6.21287
56;sync;1;0.768534;0.768534;0.768534
56;evalKnownDf;1;0;0;0
56;write;1;2.4679e-05;2.4679e-05;2.4679e-05
56;trace;1;0;0;0
56;calc_total;1;6.9814;6.9814;6.9814
16;compErr;1;1.881e-06;1.881e-06;1.881e-06
16;init;1;0.189163;0.189163;0.189163
16;update;1;6.15049;6.15049;6.15049
16;sync;1;0.517867;0.517867;0.517867
16;evalKnownDf;1;0;0;0
16;write;1;2.912e-05;2.912e-05;2.912e-05
16;trace;1;0;0;0
16;calc_total;1;6.66836;6.66836;6.66836
184;compErr;1;1.912e-06;1.912e-06;1.912e-06
184;init;1;0.190082;0.190082;0.190082
184;update;1;6.17753;6.17753;6.17753
184;sync;1;0.803357;0.803357;0.803357
184;evalKnownDf;1;0;0;0
184;write;1;2.1044e-05;2.1044e-05;2.1044e-05
184;trace;1;0;0;0
184;calc_total;1;6.98089;6.98089;6.98089
88;compErr;1;2.105e-06;2.105e-06;2.105e-06
88;init;1;0.189557;0.189557;0.189557
88;update;1;6.23232;6.23232;6.23232
88;sync;1;0.946601;0.946601;0.946601
88;evalKnownDf;1;0;0;0
88;write;1;2.5825e-05;2.5825e-05;2.5825e-05
88;trace;1;0;0;0
88;calc_total;1;7.17892;7.17892;7.17892
160;compErr;1;2.352e-06;2.352e-06;2.352e-06
160;init;1;0.191137;0.191137;0.191137
160;update;1;6.17488;6.17488;6.17488
160;sync;1;0.616311;0.616311;0.616311
160;evalKnownDf;1;0;0;0
112;compErr;1;2.495e-06;2.495e-06;2.495e-06
112;init;1;0.188687;0.188687;0.188687
112;update;1;6.12225;6.12225;6.12225
112;sync;1;1.13343;1.13343;1.13343
112;evalKnownDf;1;0;0;0
112;write;1;3.3587e-05;3.3587e-05;3.3587e-05
112;trace;1;0;0;0
112;calc_total;1;7.25568;7.25568;7.25568
233;compErr;1;1.325e-06;1.325e-06;1.325e-06
233;init;1;0.187518;0.187518;0.187518
233;update;1;6.14338;6.14338;6.14338
233;sync;1;1.07747;1.07747;1.07747
233;evalKnownDf;1;0;0;0
233;write;1;2.035e-05;2.035e-05;2.035e-05
233;trace;1;0;0;0
233;calc_total;1;7.22085;7.22085;7.22085
248;compErr;1;1.358e-06;1.358e-06;1.358e-06
248;init;1;0.19126;0.19126;0.19126
248;update;1;6.23196;6.23196;6.23196
248;sync;1;0.751533;0.751533;0.751533
248;evalKnownDf;1;0;0;0
248;write;1;2.307e-05;2.307e-05;2.307e-05
248;trace;1;0;0;0
248;calc_total;1;6.9835;6.9835;6.9835
280;compErr;1;1.648e-06;1.648e-06;1.648e-06
280;init;1;0.19202;0.19202;0.19202
280;update;1;6.20956;6.20956;6.20956
280;sync;1;1.03176;1.03176;1.03176
280;evalKnownDf;1;0;0;0
280;write;1;2.4262e-05;2.4262e-05;2.4262e-05
280;trace;1;0;0;0
280;calc_total;1;7.24132;7.24132;7.24132
352;compErr;1;1.49e-06;1.49e-06;1.49e-06
352;init;1;0.188553;0.188553;0.188553
352;update;1;6.1477;6.1477;6.1477
352;sync;1;1.33945;1.33945;1.33945
352;evalKnownDf;1;0;0;0
352;write;1;2.777e-05;2.777e-05;2.777e-05
352;trace;1;0;0;0
352;calc_total;1;7.48715;7.48715;7.48715
374;compErr;1;1.373e-06;1.373e-06;1.373e-06
374;init;1;0.189573;0.189573;0.189573
374;update;1;6.19006;6.19006;6.19006
374;sync;1;1.83747;1.83747;1.83747
374;evalKnownDf;1;0;0;0
374;write;1;2.6754e-05;2.6754e-05;2.6754e-05
374;trace;1;0;0;0
374;calc_total;1;8.02752;8.02752;8.02752
329;compErr;1;1.899e-06;1.899e-06;1.899e-06
329;init;1;0.187648;0.187648;0.187648
329;update;1;6.11746;6.11746;6.11746
329;sync;1;2.39022;2.39022;2.39022
329;evalKnownDf;1;0;0;0
329;write;1;2.1545e-05;2.1545e-05;2.1545e-05
329;trace;1;0;0;0
329;calc_total;1;8.50768;8.50768;8.50768
296;compErr;1;1.49e-06;1.49e-06;1.49e-06
296;init;1;0.189506;0.189506;0.189506
296;update;1;6.18784;6.18784;6.18784
296;sync;1;1.00545;1.00545;1.00545
296;evalKnownDf;1;0;0;0
296;write;1;2.1204e-05;2.1204e-05;2.1204e-05
296;trace;1;0;0;0
296;calc_total;1;7.1933;7.1933;7.1933
41;compErr;1;2.153e-06;2.153e-06;2.153e-06
41;init;1;0.188492;0.188492;0.188492
41;update;1;6.14022;6.14022;6.14022
41;sync;1;1.21199;1.21199;1.21199
41;evalKnownDf;1;0;0;0
41;write;1;2.0365e-05;2.0365e-05;2.0365e-05
41;trace;1;0;0;0
41;calc_total;1;7.3522;7.3522;7.3522
57;compErr;1;1.27e-06;1.27e-06;1.27e-06
57;init;1;0.192892;0.192892;0.192892
57;update;1;6.18322;6.18322;6.18322
57;sync;1;1.2891;1.2891;1.2891
57;evalKnownDf;1;0;0;0
57;write;1;2.2675e-05;2.2675e-05;2.2675e-05
57;trace;1;0;0;0
57;calc_total;1;7.47231;7.47231;7.47231
17;compErr;1;1.927e-06;1.927e-06;1.927e-06
17;init;1;0.188332;0.188332;0.188332
17;update;1;6.14623;6.14623;6.14623
17;sync;1;0.87497;0.87497;0.87497
17;evalKnownDf;1;0;0;0
17;write;1;2.5146e-05;2.5146e-05;2.5146e-05
17;trace;1;0;0;0
17;calc_total;1;7.0212;7.0212;7.0212
185;compErr;1;2.384e-06;2.384e-06;2.384e-06
185;init;1;0.19285;0.19285;0.19285
185;update;1;6.17062;6.17062;6.17062
185;sync;1;0.346917;0.346917;0.346917
185;evalKnownDf;1;0;0;0
185;write;1;2.4969e-05;2.4969e-05;2.4969e-05
185;trace;1;0;0;0
185;calc_total;1;6.51754;6.51754;6.51754
89;compErr;1;2.354e-06;2.354e-06;2.354e-06
89;init;1;0.190711;0.190711;0.190711
89;update;1;6.17932;6.17932;6.17932
89;sync;1;1.96153;1.96153;1.96153
89;evalKnownDf;1;0;0;0
89;write;1;2.8567e-05;2.8567e-05;2.8567e-05
89;trace;1;0;0;0
89;calc_total;1;8.14085;8.14085;8.14085
161;compErr;1;2.093e-06;2.093e-06;2.093e-06
161;init;1;0.189007;0.189007;0.189007
161;update;1;6.19125;6.19125;6.19125
161;sync;1;1.79771;1.79771;1.79771
161;evalKnownDf;1;0;0;0
161;write;1;2.5568e-05;2.5568e-05;2.5568e-05
113;compErr;1;1.366e-06;1.366e-06;1.366e-06
113;init;1;0.191566;0.191566;0.191566
113;update;1;6.14047;6.14047;6.14047
113;sync;1;0.682756;0.682756;0.682756
113;evalKnownDf;1;0;0;0
113;write;1;2.7498e-05;2.7498e-05;2.7498e-05
113;trace;1;0;0;0
113;calc_total;1;6.82322;6.82322;6.82322
234;compErr;1;1.911e-06;1.911e-06;1.911e-06
234;init;1;0.186483;0.186483;0.186483
234;update;1;6.12262;6.12262;6.12262
234;sync;1;2.91832;2.91832;2.91832
234;evalKnownDf;1;0;0;0
234;write;1;2.3925e-05;2.3925e-05;2.3925e-05
234;trace;1;0;0;0
234;calc_total;1;9.04094;9.04094;9.04094
249;compErr;1;1.527e-06;1.527e-06;1.527e-06
249;init;1;0.19107;0.19107;0.19107
249;update;1;6.19467;6.19467;6.19467
249;sync;1;0.44745;0.44745;0.44745
249;evalKnownDf;1;0;0;0
249;write;1;2.3225e-05;2.3225e-05;2.3225e-05
249;trace;1;0;0;0
249;calc_total;1;6.64212;6.64212;6.64212
281;compErr;1;1.283e-06;1.283e-06;1.283e-06
281;init;1;0.192393;0.192393;0.192393
281;update;1;6.16964;6.16964;6.16964
281;sync;1;0.904113;0.904113;0.904113
281;evalKnownDf;1;0;0;0
281;write;1;2.7182e-05;2.7182e-05;2.7182e-05
281;trace;1;0;0;0
281;calc_total;1;7.07376;7.07376;7.07376
353;compErr;1;2.566e-06;2.566e-06;2.566e-06
353;init;1;0.188554;0.188554;0.188554
353;update;1;6.19508;6.19508;6.19508
353;sync;1;2.00626;2.00626;2.00626
353;evalKnownDf;1;0;0;0
353;write;1;2.9188e-05;2.9188e-05;2.9188e-05
353;trace;1;0;0;0
353;calc_total;1;8.20134;8.20134;8.20134
375;compErr;1;1.634e-06;1.634e-06;1.634e-06
375;init;1;0.187985;0.187985;0.187985
375;update;1;6.14705;6.14705;6.14705
375;sync;1;2.72227;2.72227;2.72227
375;evalKnownDf;1;0;0;0
375;write;1;2.3911e-05;2.3911e-05;2.3911e-05
375;trace;1;0;0;0
375;calc_total;1;8.86932;8.86932;8.86932
330;compErr;1;1.215e-06;1.215e-06;1.215e-06
330;init;1;0.190755;0.190755;0.190755
330;update;1;6.14422;6.14422;6.14422
330;sync;1;0.277468;0.277468;0.277468
330;evalKnownDf;1;0;0;0
330;write;1;2.0511e-05;2.0511e-05;2.0511e-05
330;trace;1;0;0;0
330;calc_total;1;6.42168;6.42168;6.42168
297;compErr;1;1.158e-06;1.158e-06;1.158e-06
297;init;1;0.189814;0.189814;0.189814
297;update;1;6.2182;6.2182;6.2182
297;sync;1;1.26398;1.26398;1.26398
297;evalKnownDf;1;0;0;0
297;write;1;2.3028e-05;2.3028e-05;2.3028e-05
297;trace;1;0;0;0
297;calc_total;1;7.48218;7.48218;7.48218
42;compErr;1;1.597e-06;1.597e-06;1.597e-06
42;init;1;0.189186;0.189186;0.189186
42;update;1;6.10802;6.10802;6.10802
42;sync;1;2.39158;2.39158;2.39158
42;evalKnownDf;1;0;0;0
42;write;1;1.9384e-05;1.9384e-05;1.9384e-05
42;trace;1;0;0;0
42;calc_total;1;8.4996;8.4996;8.4996
58;compErr;1;2.373e-06;2.373e-06;2.373e-06
58;init;1;0.192811;0.192811;0.192811
58;update;1;6.21401;6.21401;6.21401
58;sync;1;1.21463;1.21463;1.21463
58;evalKnownDf;1;0;0;0
58;write;1;2.4448e-05;2.4448e-05;2.4448e-05
58;trace;1;0;0;0
58;calc_total;1;7.42864;7.42864;7.42864
18;compErr;1;2.59e-06;2.59e-06;2.59e-06
18;init;1;0.187366;0.187366;0.187366
18;update;1;6.14014;6.14014;6.14014
18;sync;1;1.73686;1.73686;1.73686
18;evalKnownDf;1;0;0;0
18;write;1;2.6039e-05;2.6039e-05;2.6039e-05
18;trace;1;0;0;0
18;calc_total;1;7.877;7.877;7.877
186;compErr;1;1.888e-06;1.888e-06;1.888e-06
186;init;1;0.190371;0.190371;0.190371
186;update;1;6.1717;6.1717;6.1717
186;sync;1;1.21989;1.21989;1.21989
186;evalKnownDf;1;0;0;0
186;write;1;2.3118e-05;2.3118e-05;2.3118e-05
186;trace;1;0;0;0
186;calc_total;1;7.3916;7.3916;7.3916
90;compErr;1;2.069e-06;2.069e-06;2.069e-06
90;init;1;0.191222;0.191222;0.191222
90;update;1;6.15213;6.15213;6.15213
90;sync;1;2.96486;2.96486;2.96486
90;evalKnownDf;1;0;0;0
90;write;1;2.3692e-05;2.3692e-05;2.3692e-05
90;trace;1;0;0;0
90;calc_total;1;9.11698;9.11698;9.11698
162;compErr;1;2.858e-06;2.858e-06;2.858e-06
162;init;1;0.191809;0.191809;0.191809
162;update;1;6.15637;6.15637;6.15637
162;sync;1;1.07975;1.07975;1.07975
162;evalKnownDf;1;0;0;0
162;write;1;2.6487e-05;2.6487e-05;2.6487e-05
162;trace;1;0;0;0
114;compErr;1;1.945e-06;1.945e-06;1.945e-06
114;init;1;0.18981;0.18981;0.18981
114;update;1;6.12578;6.12578;6.12578
114;sync;1;1.90269;1.90269;1.90269
114;evalKnownDf;1;0;0;0
114;write;1;2.6064e-05;2.6064e-05;2.6064e-05
114;trace;1;0;0;0
114;calc_total;1;8.02847;8.02847;8.02847
235;compErr;1;3.596e-06;3.596e-06;3.596e-06
235;init;1;0.187441;0.187441;0.187441
235;update;1;6.17493;6.17493;6.17493
235;sync;1;2.70642;2.70642;2.70642
235;evalKnownDf;1;0;0;0
235;write;1;2.4657e-05;2.4657e-05;2.4657e-05
235;trace;1;0;0;0
235;calc_total;1;8.88135;8.88135;8.88135
282;compErr;1;1.944e-06;1.944e-06;1.944e-06
282;init;1;0.188572;0.188572;0.188572
282;update;1;6.18611;6.18611;6.18611
282;sync;1;3.10107;3.10107;3.10107
282;evalKnownDf;1;0;0;0
282;write;1;2.9323e-05;2.9323e-05;2.9323e-05
282;trace;1;0;0;0
282;calc_total;1;9.28719;9.28719;9.28719
331;compErr;1;1.152e-06;1.152e-06;1.152e-06
331;init;1;0.188647;0.188647;0.188647
331;update;1;6.18028;6.18028;6.18028
331;sync;1;1.14038;1.14038;1.14038
331;evalKnownDf;1;0;0;0
331;write;1;4.2943e-05;4.2943e-05;4.2943e-05
331;trace;1;0;0;0
331;calc_total;1;7.32065;7.32065;7.32065
298;compErr;1;2.061e-06;2.061e-06;2.061e-06
298;init;1;0.189031;0.189031;0.189031
298;update;1;6.18914;6.18914;6.18914
298;sync;1;1.06548;1.06548;1.06548
298;evalKnownDf;1;0;0;0
298;write;1;3.1501e-05;3.1501e-05;3.1501e-05
298;trace;1;0;0;0
298;calc_total;1;7.25462;7.25462;7.25462
44;compErr;1;1.561e-06;1.561e-06;1.561e-06
44;init;1;0.188725;0.188725;0.188725
44;update;1;6.17109;6.17109;6.17109
44;sync;1;1.88573;1.88573;1.88573
44;evalKnownDf;1;0;0;0
44;write;1;2.3942e-05;2.3942e-05;2.3942e-05
44;trace;1;0;0;0
44;calc_total;1;8.05682;8.05682;8.05682
59;compErr;1;1.522e-06;1.522e-06;1.522e-06
59;init;1;0.191891;0.191891;0.191891
59;update;1;6.20699;6.20699;6.20699
59;sync;1;0.9022;0.9022;0.9022
59;evalKnownDf;1;0;0;0
59;write;1;2.7209e-05;2.7209e-05;2.7209e-05
59;trace;1;0;0;0
59;calc_total;1;7.10919;7.10919;7.10919
19;compErr;1;2.268e-06;2.268e-06;2.268e-06
19;init;1;0.188474;0.188474;0.188474
19;update;1;6.18072;6.18072;6.18072
19;sync;1;1.76255;1.76255;1.76255
19;evalKnownDf;1;0;0;0
19;write;1;2.709e-05;2.709e-05;2.709e-05
19;trace;1;0;0;0
19;calc_total;1;7.94327;7.94327;7.94327
187;compErr;1;1.424e-06;1.424e-06;1.424e-06
187;init;1;0.19154;0.19154;0.19154
187;update;1;6.21443;6.21443;6.21443
187;sync;1;0.936345;0.936345;0.936345
187;evalKnownDf;1;0;0;0
187;write;1;2.9219e-05;2.9219e-05;2.9219e-05
187;trace;1;0;0;0
187;calc_total;1;7.15077;7.15077;7.15077
91;compErr;1;1.451e-06;1.451e-06;1.451e-06
91;init;1;0.190015;0.190015;0.190015
91;update;1;6.21021;6.21021;6.21021
91;sync;1;2.65902;2.65902;2.65902
91;evalKnownDf;1;0;0;0
91;write;1;2.7614e-05;2.7614e-05;2.7614e-05
91;trace;1;0;0;0
91;calc_total;1;8.86922;8.86922;8.86922
163;compErr;1;1.993e-06;1.993e-06;1.993e-06
163;init;1;0.194924;0.194924;0.194924
163;update;1;6.2291;6.2291;6.2291
163;sync;1;0.91602;0.91602;0.91602
163;evalKnownDf;1;0;0;0
163;write;1;2.3736e-05;2.3736e-05;2.3736e-05
163;trace;1;0;0;0
163;calc_total;1;7.14512;7.14512;7.14512
299;compErr;1;1.654e-06;1.654e-06;1.654e-06
299;init;1;0.190618;0.190618;0.190618
299;update;1;6.28328;6.28328;6.28328
299;sync;1;0.711152;0.711152;0.711152
299;evalKnownDf;1;0;0;0
299;write;1;2.4572e-05;2.4572e-05;2.4572e-05
299;trace;1;0;0;0
299;calc_total;1;6.99444;6.99444;6.99444
45;compErr;1;1.993e-06;1.993e-06;1.993e-06
45;init;1;0.188934;0.188934;0.188934
45;update;1;6.14196;6.14196;6.14196
45;sync;1;1.29279;1.29279;1.29279
45;evalKnownDf;1;0;0;0
45;write;1;2.2066e-05;2.2066e-05;2.2066e-05
45;trace;1;0;0;0
45;calc_total;1;7.43475;7.43475;7.43475
60;compErr;1;1.858e-06;1.858e-06;1.858e-06
60;init;1;0.187612;0.187612;0.187612
60;update;1;6.144;6.144;6.144
60;sync;1;2.18274;2.18274;2.18274
60;evalKnownDf;1;0;0;0
60;write;1;2.8665e-05;2.8665e-05;2.8665e-05
60;trace;1;0;0;0
60;calc_total;1;8.32673;8.32673;8.32673
20;compErr;1;2.14e-06;2.14e-06;2.14e-06
20;init;1;0.192332;0.192332;0.192332
20;update;1;6.15852;6.15852;6.15852
20;sync;1;0.684011;0.684011;0.684011
20;evalKnownDf;1;0;0;0
20;write;1;2.9866e-05;2.9866e-05;2.9866e-05
20;trace;1;0;0;0
20;calc_total;1;6.84253;6.84253;6.84253
188;compErr;1;1.347e-06;1.347e-06;1.347e-06
188;init;1;0.19307;0.19307;0.19307
188;update;1;6.29993;6.29993;6.29993
188;sync;1;0.293873;0.293873;0.293873
188;evalKnownDf;1;0;0;0
188;write;1;2.4442e-05;2.4442e-05;2.4442e-05
188;trace;1;0;0;0
188;calc_total;1;6.5938;6.5938;6.5938
92;compErr;1;2.602e-06;2.602e-06;2.602e-06
92;init;1;0.190629;0.190629;0.190629
92;update;1;6.21078;6.21078;6.21078
92;sync;1;0.364872;0.364872;0.364872
92;evalKnownDf;1;0;0;0
92;write;1;4.0712e-05;4.0712e-05;4.0712e-05
92;trace;1;0;0;0
92;calc_total;1;6.57566;6.57566;6.57566
164;compErr;1;2.329e-06;2.329e-06;2.329e-06
164;init;1;0.192929;0.192929;0.192929
164;update;1;6.19363;6.19363;6.19363
164;sync;1;1.21117;1.21117;1.21117
164;evalKnownDf;1;0;0;0
164;write;1;2.624e-05;2.624e-05;2.624e-05
164;trace;1;0;0;0
164;calc_total;1;7.40479;7.40479;7.40479
46;compErr;1;1.375e-06;1.375e-06;1.375e-06
46;init;1;0.190191;0.190191;0.190191
46;update;1;6.17484;6.17484;6.17484
46;sync;1;0.65229;0.65229;0.65229
46;evalKnownDf;1;0;0;0
46;write;1;2.0546e-05;2.0546e-05;2.0546e-05
46;trace;1;0;0;0
46;calc_total;1;6.82713;6.82713;6.82713
61;compErr;1;1.74e-06;1.74e-06;1.74e-06
61;init;1;0.187953;0.187953;0.187953
61;update;1;6.18954;6.18954;6.18954
61;sync;1;2.69061;2.69061;2.69061
61;evalKnownDf;1;0;0;0
61;write;1;2.676e-05;2.676e-05;2.676e-05
61;trace;1;0;0;0
61;calc_total;1;8.88016;8.88016;8.88016
21;compErr;1;1.774e-06;1.774e-06;1.774e-06
21;init;1;0.190022;0.190022;0.190022
21;update;1;6.1335;6.1335;6.1335
21;sync;1;1.03446;1.03446;1.03446
21;evalKnownDf;1;0;0;0
21;write;1;2.3484e-05;2.3484e-05;2.3484e-05
21;trace;1;0;0;0
21;calc_total;1;7.16796;7.16796;7.16796
189;compErr;1;1.664e-06;1.664e-06;1.664e-06
189;init;1;0.190719;0.190719;0.190719
189;update;1;6.18645;6.18645;6.18645
189;sync;1;1.10913;1.10913;1.10913
189;evalKnownDf;1;0;0;0
189;write;1;2.6707e-05;2.6707e-05;2.6707e-05
189;trace;1;0;0;0
189;calc_total;1;7.29558;7.29558;7.29558
93;compErr;1;2.228e-06;2.228e-06;2.228e-06
93;init;1;0.190417;0.190417;0.190417
93;update;1;6.18119;6.18119;6.18119
93;sync;1;1.50596;1.50596;1.50596
93;evalKnownDf;1;0;0;0
93;write;1;2.419e-05;2.419e-05;2.419e-05
93;trace;1;0;0;0
93;calc_total;1;7.68715;7.68715;7.68715
166;compErr;1;2.313e-06;2.313e-06;2.313e-06
166;init;1;0.193292;0.193292;0.193292
166;update;1;6.19363;6.19363;6.19363
166;sync;1;0.915685;0.915685;0.915685
166;evalKnownDf;1;0;0;0
166;write;1;2.5678e-05;2.5678e-05;2.5678e-05
166;trace;1;0;0;0
166;calc_total;1;7.10932;7.10932;7.10932
47;compErr;1;1.852e-06;1.852e-06;1.852e-06
47;init;1;0.191975;0.191975;0.191975
47;update;1;6.14483;6.14483;6.14483
47;sync;1;1.14173;1.14173;1.14173
47;evalKnownDf;1;0;0;0
47;write;1;2.2174e-05;2.2174e-05;2.2174e-05
47;trace;1;0;0;0
47;calc_total;1;7.28655;7.28655;7.28655
62;compErr;1;1.614e-06;1.614e-06;1.614e-06
62;init;1;0.188606;0.188606;0.188606
62;update;1;6.1795;6.1795;6.1795
62;sync;1;2.00827;2.00827;2.00827
62;evalKnownDf;1;0;0;0
62;write;1;2.45e-05;2.45e-05;2.45e-05
62;trace;1;0;0;0
62;calc_total;1;8.18777;8.18777;8.18777
22;compErr;1;2.684e-06;2.684e-06;2.684e-06
22;init;1;0.193858;0.193858;0.193858
22;update;1;6.18554;6.18554;6.18554
22;sync;1;0.869398;0.869398;0.869398
22;evalKnownDf;1;0;0;0
22;write;1;2.3279e-05;2.3279e-05;2.3279e-05
22;trace;1;0;0;0
22;calc_total;1;7.05494;7.05494;7.05494
190;compErr;1;2.406e-06;2.406e-06;2.406e-06
190;init;1;0.191962;0.191962;0.191962
190;update;1;6.21028;6.21028;6.21028
190;sync;1;0.950773;0.950773;0.950773
190;evalKnownDf;1;0;0;0
190;write;1;2.6509e-05;2.6509e-05;2.6509e-05
190;trace;1;0;0;0
190;calc_total;1;7.16106;7.16106;7.16106
94;compErr;1;1.907e-06;1.907e-06;1.907e-06
94;init;1;0.193838;0.193838;0.193838
94;update;1;6.18664;6.18664;6.18664
94;sync;1;0.790038;0.790038;0.790038
94;evalKnownDf;1;0;0;0
94;write;1;2.2728e-05;2.2728e-05;2.2728e-05
94;trace;1;0;0;0
94;calc_total;1;6.97668;6.97668;6.97668
167;compErr;1;2.267e-06;2.267e-06;2.267e-06
167;init;1;0.192563;0.192563;0.192563
167;update;1;6.19194;6.19194;6.19194
167;sync;1;1.18746;1.18746;1.18746
167;evalKnownDf;1;0;0;0
167;write;1;2.6795e-05;2.6795e-05;2.6795e-05
167;trace;1;0;0;0
167;calc_total;1;7.3794;7.3794;7.3794
63;compErr;1;2.594e-06;2.594e-06;2.594e-06
63;init;1;0.187377;0.187377;0.187377
63;update;1;6.15453;6.15453;6.15453
63;sync;1;2.39725;2.39725;2.39725
63;evalKnownDf;1;0;0;0
63;write;1;2.674e-05;2.674e-05;2.674e-05
63;trace;1;0;0;0
63;calc_total;1;8.55179;8.55179;8.55179
23;compErr;1;1.992e-06;1.992e-06;1.992e-06
23;init;1;0.190638;0.190638;0.190638
23;update;1;6.15856;6.15856;6.15856
23;sync;1;1.06397;1.06397;1.06397
23;evalKnownDf;1;0;0;0
23;write;1;2.7154e-05;2.7154e-05;2.7154e-05
23;trace;1;0;0;0
23;calc_total;1;7.22252;7.22252;7.22252
191;compErr;1;2.13e-06;2.13e-06;2.13e-06
191;init;1;0.191921;0.191921;0.191921
191;update;1;6.20214;6.20214;6.20214
191;sync;1;1.2279;1.2279;1.2279
191;evalKnownDf;1;0;0;0
191;write;1;2.2825e-05;2.2825e-05;2.2825e-05
191;trace;1;0;0;0
191;calc_total;1;7.43003;7.43003;7.43003
95;compErr;1;2.211e-06;2.211e-06;2.211e-06
95;init;1;0.191855;0.191855;0.191855
95;update;1;6.20394;6.20394;6.20394
95;sync;1;0.333137;0.333137;0.333137
95;evalKnownDf;1;0;0;0
95;write;1;3.1434e-05;3.1434e-05;3.1434e-05
95;trace;1;0;0;0
95;calc_total;1;6.53708;6.53708;6.53708
160;write;1;3.0806e-05;3.0806e-05;3.0806e-05
160;trace;1;0;0;0
160;calc_total;1;6.79119;6.79119;6.79119
161;trace;1;0;0;0
161;calc_total;1;7.98896;7.98896;7.98896
162;calc_total;1;7.23612;7.23612;7.23612
165;compErr;1;1.395e-06;1.395e-06;1.395e-06
165;init;1;0.191259;0.191259;0.191259
165;update;1;6.17704;6.17704;6.17704
165;sync;1;1.46372;1.46372;1.46372
165;evalKnownDf;1;0;0;0
165;write;1;2.2376e-05;2.2376e-05;2.2376e-05
165;trace;1;0;0;0
165;calc_total;1;7.64076;7.64076;7.64076
120;compErr;1;2.024e-06;2.024e-06;2.024e-06
120;init;1;0.187129;0.187129;0.187129
120;update;1;6.09616;6.09616;6.09616
120;sync;1;0.59513;0.59513;0.59513
120;evalKnownDf;1;0;0;0
120;write;1;2.3893e-05;2.3893e-05;2.3893e-05
120;trace;1;0;0;0
120;calc_total;1;6.69129;6.69129;6.69129
121;compErr;1;1.793e-06;1.793e-06;1.793e-06
121;init;1;0.189868;0.189868;0.189868
121;update;1;6.16964;6.16964;6.16964
121;sync;1;1.03916;1.03916;1.03916
121;evalKnownDf;1;0;0;0
121;write;1;2.2593e-05;2.2593e-05;2.2593e-05
121;trace;1;0;0;0
121;calc_total;1;7.2088;7.2088;7.2088
122;compErr;1;1.424e-06;1.424e-06;1.424e-06
122;init;1;0.186923;0.186923;0.186923
122;update;1;6.13542;6.13542;6.13542
122;sync;1;1.17425;1.17425;1.17425
122;evalKnownDf;1;0;0;0
122;write;1;2.3845e-05;2.3845e-05;2.3845e-05
122;trace;1;0;0;0
122;calc_total;1;7.30967;7.30967;7.30967
123;compErr;1;1.609e-06;1.609e-06;1.609e-06
123;init;1;0.187268;0.187268;0.187268
123;update;1;6.119;6.119;6.119
123;sync;1;1.14492;1.14492;1.14492
123;evalKnownDf;1;0;0;0
123;write;1;2.1781e-05;2.1781e-05;2.1781e-05
123;trace;1;0;0;0
123;calc_total;1;7.26392;7.26392;7.26392
124;compErr;1;1.506e-06;1.506e-06;1.506e-06
124;init;1;0.187899;0.187899;0.187899
124;update;1;6.13053;6.13053;6.13053
124;sync;1;0.367828;0.367828;0.367828
124;evalKnownDf;1;0;0;0
124;write;1;2.4809e-05;2.4809e-05;2.4809e-05
124;trace;1;0;0;0
124;calc_total;1;6.49836;6.49836;6.49836
125;compErr;1;1.376e-06;1.376e-06;1.376e-06
125;init;1;0.188088;0.188088;0.188088
125;update;1;6.14339;6.14339;6.14339
125;sync;1;0.988941;0.988941;0.988941
125;evalKnownDf;1;0;0;0
125;write;1;2.1292e-05;2.1292e-05;2.1292e-05
125;trace;1;0;0;0
125;calc_total;1;7.13233;7.13233;7.13233
126;compErr;1;1.644e-06;1.644e-06;1.644e-06
126;init;1;0.187807;0.187807;0.187807
126;update;1;6.14482;6.14482;6.14482
126;sync;1;0.744988;0.744988;0.744988
126;evalKnownDf;1;0;0;0
126;write;1;2.5465e-05;2.5465e-05;2.5465e-05
126;trace;1;0;0;0
126;calc_total;1;6.88981;6.88981;6.88981
127;compErr;1;1.491e-06;1.491e-06;1.491e-06
127;init;1;0.188869;0.188869;0.188869
127;update;1;6.18504;6.18504;6.18504
127;sync;1;1.13955;1.13955;1.13955
127;evalKnownDf;1;0;0;0
127;write;1;2.6391e-05;2.6391e-05;2.6391e-05
127;trace;1;0;0;0
127;calc_total;1;7.32458;7.32458;7.32458
128;compErr;1;1.341e-06;1.341e-06;1.341e-06
128;init;1;0.18901;0.18901;0.18901
128;update;1;6.18661;6.18661;6.18661
128;sync;1;0.19708;0.19708;0.19708
128;evalKnownDf;1;0;0;0
128;write;1;2.6636e-05;2.6636e-05;2.6636e-05
128;trace;1;0;0;0
128;calc_total;1;6.38369;6.38369;6.38369
129;compErr;1;1.726e-06;1.726e-06;1.726e-06
129;init;1;0.188143;0.188143;0.188143
129;update;1;6.15517;6.15517;6.15517
129;sync;1;1.02307;1.02307;1.02307
129;evalKnownDf;1;0;0;0
129;write;1;2.2841e-05;2.2841e-05;2.2841e-05
129;trace;1;0;0;0
129;calc_total;1;7.17824;7.17824;7.17824
130;compErr;1;1.633e-06;1.633e-06;1.633e-06
130;init;1;0.188773;0.188773;0.188773
130;update;1;6.18884;6.18884;6.18884
130;sync;1;0.793514;0.793514;0.793514
130;evalKnownDf;1;0;0;0
130;write;1;2.1815e-05;2.1815e-05;2.1815e-05
130;trace;1;0;0;0
130;calc_total;1;6.98235;6.98235;6.98235
131;compErr;1;1.679e-06;1.679e-06;1.679e-06
131;init;1;0.190011;0.190011;0.190011
131;update;1;6.17942;6.17942;6.17942
131;sync;1;0.311313;0.311313;0.311313
131;evalKnownDf;1;0;0;0
131;write;1;2.3e-05;2.3e-05;2.3e-05
131;trace;1;0;0;0
131;calc_total;1;6.49074;6.49074;6.49074
132;compErr;1;2.803e-06;2.803e-06;2.803e-06
132;init;1;0.185794;0.185794;0.185794
132;update;1;6.12423;6.12423;6.12423
132;sync;1;2.86661;2.86661;2.86661
132;evalKnownDf;1;0;0;0
132;write;1;2.6397e-05;2.6397e-05;2.6397e-05
132;trace;1;0;0;0
132;calc_total;1;8.99084;8.99084;8.99084
133;compErr;1;1.891e-06;1.891e-06;1.891e-06
133;init;1;0.186272;0.186272;0.186272
133;update;1;6.1541;6.1541;6.1541
133;sync;1;2.72235;2.72235;2.72235
133;evalKnownDf;1;0;0;0
133;write;1;2.5402e-05;2.5402e-05;2.5402e-05
133;trace;1;0;0;0
133;calc_total;1;8.87645;8.87645;8.87645
43;compErr;1;1.738e-06;1.738e-06;1.738e-06
43;init;1;0.190024;0.190024;0.190024
43;update;1;6.17221;6.17221;6.17221
43;sync;1;1.76476;1.76476;1.76476
43;evalKnownDf;1;0;0;0
43;write;1;2.2155e-05;2.2155e-05;2.2155e-05
43;trace;1;0;0;0
43;calc_total;1;7.93697;7.93697;7.93697
134;compErr;1;1.497e-06;1.497e-06;1.497e-06
134;init;1;0.192435;0.192435;0.192435
134;update;1;6.15366;6.15366;6.15366
134;sync;1;2.0234;2.0234;2.0234
134;evalKnownDf;1;0;0;0
134;write;1;2.5476e-05;2.5476e-05;2.5476e-05
134;trace;1;0;0;0
134;calc_total;1;8.17706;8.17706;8.17706
192;compErr;1;2.335e-06;2.335e-06;2.335e-06
192;init;1;0.185885;0.185885;0.185885
192;update;1;6.08379;6.08379;6.08379
192;sync;1;2.16382;2.16382;2.16382
192;evalKnownDf;1;0;0;0
192;write;1;2.6728e-05;2.6728e-05;2.6728e-05
192;trace;1;0;0;0
192;calc_total;1;8.24761;8.24761;8.24761
135;compErr;1;1.677e-06;1.677e-06;1.677e-06
135;init;1;0.186119;0.186119;0.186119
135;update;1;6.12629;6.12629;6.12629
135;sync;1;1.56296;1.56296;1.56296
135;evalKnownDf;1;0;0;0
135;write;1;3.0054e-05;3.0054e-05;3.0054e-05
135;trace;1;0;0;0
135;calc_total;1;7.68925;7.68925;7.68925
136;compErr;1;1.881e-06;1.881e-06;1.881e-06
136;init;1;0.186435;0.186435;0.186435
136;update;1;6.16122;6.16122;6.16122
136;sync;1;1.87241;1.87241;1.87241
136;evalKnownDf;1;0;0;0
136;write;1;2.3248e-05;2.3248e-05;2.3248e-05
136;trace;1;0;0;0
136;calc_total;1;8.03363;8.03363;8.03363
193;compErr;1;1.51e-06;1.51e-06;1.51e-06
193;init;1;0.18714;0.18714;0.18714
193;update;1;6.14381;6.14381;6.14381
193;sync;1;0.834851;0.834851;0.834851
193;evalKnownDf;1;0;0;0
193;write;1;2.622e-05;2.622e-05;2.622e-05
193;trace;1;0;0;0
193;calc_total;1;6.97866;6.97866;6.97866
137;compErr;1;2.276e-06;2.276e-06;2.276e-06
137;init;1;0.187531;0.187531;0.187531
137;update;1;6.14515;6.14515;6.14515
137;sync;1;1.56378;1.56378;1.56378
137;evalKnownDf;1;0;0;0
137;write;1;2.617e-05;2.617e-05;2.617e-05
137;trace;1;0;0;0
137;calc_total;1;7.70893;7.70893;7.70893
194;compErr;1;2.05e-06;2.05e-06;2.05e-06
194;init;1;0.18686;0.18686;0.18686
194;update;1;6.16612;6.16612;6.16612
194;sync;1;1.72103;1.72103;1.72103
194;evalKnownDf;1;0;0;0
194;write;1;2.523e-05;2.523e-05;2.523e-05
194;trace;1;0;0;0
194;calc_total;1;7.88715;7.88715;7.88715
138;compErr;1;2.072e-06;2.072e-06;2.072e-06
138;init;1;0.188493;0.188493;0.188493
138;update;1;6.14984;6.14984;6.14984
138;sync;1;1.15404;1.15404;1.15404
138;evalKnownDf;1;0;0;0
138;write;1;2.2249e-05;2.2249e-05;2.2249e-05
138;trace;1;0;0;0
138;calc_total;1;7.30389;7.30389;7.30389
195;compErr;1;2.042e-06;2.042e-06;2.042e-06
195;init;1;0.187619;0.187619;0.187619
195;update;1;6.12874;6.12874;6.12874
195;sync;1;1.3073;1.3073;1.3073
195;evalKnownDf;1;0;0;0
195;write;1;2.2035e-05;2.2035e-05;2.2035e-05
195;trace;1;0;0;0
195;calc_total;1;7.43604;7.43604;7.43604
139;compErr;1;1.656e-06;1.656e-06;1.656e-06
139;init;1;0.187935;0.187935;0.187935
139;update;1;6.17801;6.17801;6.17801
139;sync;1;2.12746;2.12746;2.12746
139;evalKnownDf;1;0;0;0
139;write;1;2.3262e-05;2.3262e-05;2.3262e-05
139;trace;1;0;0;0
139;calc_total;1;8.30548;8.30548;8.30548
196;compErr;1;2.09e-06;2.09e-06;2.09e-06
196;init;1;0.188939;0.188939;0.188939
196;update;1;6.11647;6.11647;6.11647
196;sync;1;1.29002;1.29002;1.29002
196;evalKnownDf;1;0;0;0
196;write;1;2.9581e-05;2.9581e-05;2.9581e-05
196;trace;1;0;0;0
196;calc_total;1;7.40649;7.40649;7.40649
140;compErr;1;2.267e-06;2.267e-06;2.267e-06
140;init;1;0.188509;0.188509;0.188509
140;update;1;6.20239;6.20239;6.20239
140;sync;1;0.83122;0.83122;0.83122
140;evalKnownDf;1;0;0;0
140;write;1;3.5092e-05;3.5092e-05;3.5092e-05
140;trace;1;0;0;0
140;calc_total;1;7.03361;7.03361;7.03361
197;compErr;1;1.721e-06;1.721e-06;1.721e-06
197;init;1;0.188194;0.188194;0.188194
197;update;1;6.13794;6.13794;6.13794
197;sync;1;1.10415;1.10415;1.10415
197;evalKnownDf;1;0;0;0
197;write;1;2.5813e-05;2.5813e-05;2.5813e-05
197;trace;1;0;0;0
197;calc_total;1;7.24209;7.24209;7.24209
141;compErr;1;1.901e-06;1.901e-06;1.901e-06
141;init;1;0.187667;0.187667;0.187667
141;update;1;6.14839;6.14839;6.14839
141;sync;1;1.87472;1.87472;1.87472
141;evalKnownDf;1;0;0;0
141;write;1;3.0134e-05;3.0134e-05;3.0134e-05
141;trace;1;0;0;0
141;calc_total;1;8.02312;8.02312;8.02312
198;compErr;1;1.085e-06;1.085e-06;1.085e-06
198;init;1;0.189019;0.189019;0.189019
198;update;1;6.14793;6.14793;6.14793
198;sync;1;0.646325;0.646325;0.646325
198;evalKnownDf;1;0;0;0
198;write;1;2.2531e-05;2.2531e-05;2.2531e-05
198;trace;1;0;0;0
198;calc_total;1;6.79425;6.79425;6.79425
142;compErr;1;1.642e-06;1.642e-06;1.642e-06
142;init;1;0.188056;0.188056;0.188056
142;update;1;6.17875;6.17875;6.17875
142;sync;1;1.34321;1.34321;1.34321
142;evalKnownDf;1;0;0;0
142;write;1;2.1232e-05;2.1232e-05;2.1232e-05
142;trace;1;0;0;0
142;calc_total;1;7.52196;7.52196;7.52196
199;compErr;1;1.496e-06;1.496e-06;1.496e-06
199;init;1;0.188429;0.188429;0.188429
199;update;1;6.1685;6.1685;6.1685
199;sync;1;1.20421;1.20421;1.20421
199;evalKnownDf;1;0;0;0
199;write;1;2.4962e-05;2.4962e-05;2.4962e-05
199;trace;1;0;0;0
199;calc_total;1;7.37271;7.37271;7.37271
143;compErr;1;1.736e-06;1.736e-06;1.736e-06
143;init;1;0.190506;0.190506;0.190506
143;update;1;6.14818;6.14818;6.14818
143;sync;1;1.6722;1.6722;1.6722
143;evalKnownDf;1;0;0;0
143;write;1;2.8865e-05;2.8865e-05;2.8865e-05
143;trace;1;0;0;0
143;calc_total;1;7.82038;7.82038;7.82038
200;compErr;1;1.571e-06;1.571e-06;1.571e-06
200;init;1;0.18947;0.18947;0.18947
200;update;1;6.18567;6.18567;6.18567
200;sync;1;0.591328;0.591328;0.591328
200;evalKnownDf;1;0;0;0
200;write;1;2.4968e-05;2.4968e-05;2.4968e-05
200;trace;1;0;0;0
200;calc_total;1;6.77699;6.77699;6.77699
201;compErr;1;1.513e-06;1.513e-06;1.513e-06
201;init;1;0.187613;0.187613;0.187613
201;update;1;6.21743;6.21743;6.21743
201;sync;1;0.902977;0.902977;0.902977
201;evalKnownDf;1;0;0;0
201;write;1;2.4944e-05;2.4944e-05;2.4944e-05
201;trace;1;0;0;0
201;calc_total;1;7.12041;7.12041;7.12041
202;compErr;1;2.67e-06;2.67e-06;2.67e-06
202;init;1;0.189478;0.189478;0.189478
202;update;1;6.18465;6.18465;6.18465
202;sync;1;1.0224;1.0224;1.0224
202;evalKnownDf;1;0;0;0
202;write;1;3.311e-05;3.311e-05;3.311e-05
202;trace;1;0;0;0
202;calc_total;1;7.20705;7.20705;7.20705
203;compErr;1;1.986e-06;1.986e-06;1.986e-06
203;init;1;0.188498;0.188498;0.188498
203;update;1;6.17909;6.17909;6.17909
203;sync;1;2.03717;2.03717;2.03717
203;evalKnownDf;1;0;0;0
203;write;1;2.5848e-05;2.5848e-05;2.5848e-05
203;trace;1;0;0;0
203;calc_total;1;8.21626;8.21626;8.21626
204;compErr;1;2.129e-06;2.129e-06;2.129e-06
204;init;1;0.189255;0.189255;0.189255
204;update;1;6.09741;6.09741;6.09741
204;sync;1;1.59594;1.59594;1.59594
204;evalKnownDf;1;0;0;0
204;write;1;2.9013e-05;2.9013e-05;2.9013e-05
204;trace;1;0;0;0
204;calc_total;1;7.69335;7.69335;7.69335
205;compErr;1;1.916e-06;1.916e-06;1.916e-06
205;init;1;0.187416;0.187416;0.187416
205;update;1;6.18707;6.18707;6.18707
205;sync;1;1.34931;1.34931;1.34931
205;evalKnownDf;1;0;0;0
205;write;1;2.4599e-05;2.4599e-05;2.4599e-05
205;trace;1;0;0;0
205;calc_total;1;7.53639;7.53639;7.53639
206;compErr;1;1.396e-06;1.396e-06;1.396e-06
206;init;1;0.188626;0.188626;0.188626
206;update;1;6.17281;6.17281;6.17281
206;sync;1;1.58238;1.58238;1.58238
206;evalKnownDf;1;0;0;0
206;write;1;2.32e-05;2.32e-05;2.32e-05
206;trace;1;0;0;0
206;calc_total;1;7.75519;7.75519;7.75519
207;compErr;1;1.138e-06;1.138e-06;1.138e-06
207;init;1;0.186631;0.186631;0.186631
207;update;1;6.1282;6.1282;6.1282
207;sync;1;1.7583;1.7583;1.7583
207;evalKnownDf;1;0;0;0
207;write;1;2.5436e-05;2.5436e-05;2.5436e-05
207;trace;1;0;0;0
207;calc_total;1;7.8865;7.8865;7.8865
208;compErr;1;1.891e-06;1.891e-06;1.891e-06
208;init;1;0.18651;0.18651;0.18651
208;update;1;6.1483;6.1483;6.1483
208;sync;1;1.91154;1.91154;1.91154
208;evalKnownDf;1;0;0;0
208;write;1;2.8285e-05;2.8285e-05;2.8285e-05
208;trace;1;0;0;0
208;calc_total;1;8.05983;8.05983;8.05983
209;compErr;1;1.742e-06;1.742e-06;1.742e-06
209;init;1;0.188231;0.188231;0.188231
209;update;1;6.14378;6.14378;6.14378
209;sync;1;2.26437;2.26437;2.26437
209;evalKnownDf;1;0;0;0
209;write;1;2.363e-05;2.363e-05;2.363e-05
209;trace;1;0;0;0
209;calc_total;1;8.40815;8.40815;8.40815
0;total;1;32.2522;32.2522;32.2522
0;total;1;32.2036;32.2036;32.2036
0;total;1;32.2645;32.2645;32.2645
0;total;1;32.1924;32.1924;32.1924
0;total;1;32.1647;32.1647;32.1647
0;total;1;32.149;32.149;32.149
0;total;1;32.1641;32.1641;32.1641
0;total;1;32.2522;32.2522;32.2522
0;total;1;32.2039;32.2039;32.2039
0;total;1;32.2676;32.2676;32.2676
0;total;1;32.1913;32.1913;32.1913
0;total;1;32.165;32.165;32.165
0;total;1;32.1492;32.1492;32.1492
0;total;1;32.164;32.164;32.164
0;total;1;32.2522;32.2522;32.2522
0;total;1;32.2039;32.2039;32.2039
0;total;1;32.2675;32.2675;32.2675
0;total;1;32.1924;32.1924;32.1924
0;total;1;32.1646;32.1646;32.1646
0;total;1;32.1493;32.1493;32.1493
0;total;1;32.1641;32.1641;32.1641
0;total;1;32.243;32.243;32.243
0;total;1;32.2038;32.2038;32.2038
0;total;1;32.2659;32.2659;32.2659
0;total;1;32.1919;32.1919;32.1919
0;total;1;32.1646;32.1646;32.1646
0;total;1;32.1493;32.1493;32.1493
0;total;1;32.1641;32.1641;32.1641
0;total;1;32.2522;32.2522;32.2522
0;total;1;32.2038;32.2038;32.2038
0;total;1;32.2675;32.2675;32.2675
0;total;1;32.1915;32.1915;32.1915
0;total;1;32.165;32.165;32.165
0;total;1;32.1493;32.1493;32.1493
0;total;1;32.164;32.164;32.164
0;total;1;32.2522;32.2522;32.2522
0;total;1;32.2039;32.2039;32.2039
0;total;1;32.2673;32.2673;32.2673
0;total;1;32.1916;32.1916;32.1916
0;total;1;32.1647;32.1647;32.1647
0;total;1;32.1491;32.1491;32.1491
0;total;1;32.164;32.164;32.164
0;total;1;32.2491;32.2491;32.2491
0;total;1;32.2038;32.2038;32.2038
0;total;1;32.2676;32.2676;32.2676
0;total;1;32.1916;32.1916;32.1916
0;total;1;32.1646;32.1646;32.1646
0;total;1;32.1492;32.1492;32.1492
0;total;1;32.164;32.164;32.164
0;total;1;32.2522;32.2522;32.2522
0;total;1;32.2035;32.2035;32.2035
0;total;1;32.2641;32.2641;32.2641
0;total;1;32.1913;32.1913;32.1913
0;total;1;32.165;32.165;32.165
0;total;1;32.1493;32.1493;32.1493
0;total;1;32.1641;32.1641;32.1641
0;total;1;32.2497;32.2497;32.2497
0;total;1;32.2035;32.2035;32.2035
0;total;1;32.2583;32.2583;32.2583
0;total;1;32.1924;32.1924;32.1924
0;total;1;32.1647;32.1647;32.1647
0;total;1;32.1493;32.1493;32.1493
0;total;1;32.1641;32.1641;32.1641
0;total;1;32.2427;32.2427;32.2427
0;total;1;32.2038;32.2038;32.2038
0;total;1;32.2582;32.2582;32.2582
0;total;1;32.1924;32.1924;32.1924
0;total;1;32.165;32.165;32.165
0;total;1;32.1493;32.1493;32.1493
0;total;1;32.1641;32.1641;32.1641
0;total;1;32.2512;32.2512;32.2512
0;total;1;32.2039;32.2039;32.2039
0;total;1;32.2658;32.2658;32.2658
0;total;1;32.1924;32.1924;32.1924
0;total;1;32.165;32.165;32.165
0;total;1;32.1492;32.1492;32.1492
0;total;1;32.1641;32.1641;32.1641
0;total;1;32.2522;32.2522;32.2522
0;total;1;32.2039;32.2039;32.2039
0;total;1;32.257;32.257;32.257
0;total;1;32.1914;32.1914;32.1914
0;total;1;32.165;32.165;32.165
0;total;1;32.1493;32.1493;32.1493
0;total;1;32.1641;32.1641;32.1641
0;total;1;32.2488;32.2488;32.2488
0;total;1;32.2039;32.2039;32.2039
0;total;1;32.2672;32.2672;32.2672
0;total;1;32.1913;32.1913;32.1913
0;total;1;32.1645;32.1645;32.1645
0;total;1;32.149;32.149;32.149
0;total;1;32.1641;32.1641;32.1641
0;total;1;32.2425;32.2425;32.2425
0;total;1;32.2037;32.2037;32.2037
0;total;1;32.2676;32.2676;32.2676
0;total;1;32.1924;32.1924;32.1924
0;total;1;32.1646;32.1646;32.1646
0;total;1;32.1491;32.1491;32.1491
0;total;1;32.1641;32.1641;32.1641
0;total;1;32.2522;32.2522;32.2522
0;total;1;32.2039;32.2039;32.2039
0;total;1;32.2675;32.2675;32.2675
0;total;1;32.1913;32.1913;32.1913
0;total;1;32.1649;32.1649;32.1649
0;total;1;32.1491;32.1491;32.1491
0;total;1;32.1641;32.1641;32.1641
0;total;1;32.2425;32.2425;32.2425
0;total;1;32.2035;32.2035;32.2035
0;total;1;32.2676;32.2676;32.2676
0;total;1;32.1924;32.1924;32.1924
0;total;1;32.1649;32.1649;32.1649
0;total;1;32.149;32.149;32.149
0;total;1;32.164;32.164;32.164
0;total;1;32.2482;32.2482;32.2482
0;total;1;32.2037;32.2037;32.2037
0;total;1;32.2676;32.2676;32.2676
0;total;1;32.1915;32.1915;32.1915
0;total;1;32.1649;32.1649;32.1649
0;total;1;32.149;32.149;32.149
0;total;1;32.1641;32.1641;32.1641
0;total;1;32.2481;32.2481;32.2481
0;total;1;32.2035;32.2035;32.2035
0;total;1;32.2676;32.2676;32.2676
0;total;1;32.1924;32.1924;32.1924
0;total;1;32.1645;32.1645;32.1645
0;total;1;32.1491;32.1491;32.1491
0;total;1;32.1641;32.1641;32.1641
0;total;1;32.2522;32.2522;32.2522
0;total;1;32.2035;32.2035;32.2035
0;total;1;32.265;32.265;32.265
0;total;1;32.1915;32.1915;32.1915
0;total;1;32.1649;32.1649;32.1649
0;total;1;32.149;32.149;32.149
0;total;1;32.1641;32.1641;32.1641
0;total;1;32.2522;32.2522;32.2522
0;total;1;32.2038;32.2038;32.2038
0;total;1;32.2676;32.2676;32.2676
0;total;1;32.1924;32.1924;32.1924
0;total;1;32.1649;32.1649;32.1649
0;total;1;32.1491;32.1491;32.1491
0;total;1;32.1641;32.1641;32.1641
0;total;1;32.2522;32.2522;32.2522
0;total;1;32.2038;32.2038;32.2038
0;total;1;32.2675;32.2675;32.2675
0;total;1;32.1924;32.1924;32.1924
0;total;1;32.1649;32.1649;32.1649
0;total;1;32.149;32.149;32.149
0;total;1;32.1641;32.1641;32.1641
0;total;1;32.2522;32.2522;32.2522
0;total;1;32.2035;32.2035;32.2035
0;total;1;32.2583;32.2583;32.2583
0;total;1;32.1924;32.1924;32.1924
0;total;1;32.1645;32.1645;32.1645
0;total;1;32.1491;32.1491;32.1491
0;total;1;32.1641;32.1641;32.1641
0;total;1;32.2522;32.2522;32.2522
0;total;1;32.2039;32.2039;32.2039
0;total;1;32.2676;32.2676;32.2676
0;total;1;32.1917;32.1917;32.1917
0;total;1;32.1649;32.1649;32.1649
0;total;1;32.149;32.149;32.149
0;total;1;32.1641;32.1641;32.1641
0;total;1;32.2522;32.2522;32.2522
0;total;1;32.2039;32.2039;32.2039
0;total;1;32.2674;32.2674;32.2674
0;total;1;32.1924;32.1924;32.1924
0;total;1;32.1649;32.1649;32.1649
0;total;1;32.1491;32.1491;32.1491
0;total;1;32.1641;32.1641;32.1641
115;compErr;1;1.417e-06;1.417e-06;1.417e-06
115;init;1;0.188397;0.188397;0.188397
115;update;1;6.16484;6.16484;6.16484
115;sync;1;1.43829;1.43829;1.43829
115;evalKnownDf;1;0;0;0
115;write;1;2.436e-05;2.436e-05;2.436e-05
115;trace;1;0;0;0
115;calc_total;1;7.60313;7.60313;7.60313
236;compErr;1;3.486e-06;3.486e-06;3.486e-06
236;init;1;0.188522;0.188522;0.188522
236;update;1;6.17765;6.17765;6.17765
236;sync;1;1.3579;1.3579;1.3579
236;evalKnownDf;1;0;0;0
236;write;1;3.3643e-05;3.3643e-05;3.3643e-05
236;trace;1;0;0;0
236;calc_total;1;7.53555;7.53555;7.53555
250;compErr;1;1.427e-06;1.427e-06;1.427e-06
250;init;1;0.190164;0.190164;0.190164
250;update;1;6.26849;6.26849;6.26849
250;sync;1;2.26768;2.26768;2.26768
250;evalKnownDf;1;0;0;0
250;write;1;2.2215e-05;2.2215e-05;2.2215e-05
250;trace;1;0;0;0
250;calc_total;1;8.53617;8.53617;8.53617
283;compErr;1;1.452e-06;1.452e-06;1.452e-06
283;init;1;0.191069;0.191069;0.191069
283;update;1;6.20787;6.20787;6.20787
283;sync;1;1.17196;1.17196;1.17196
283;evalKnownDf;1;0;0;0
283;write;1;2.8445e-05;2.8445e-05;2.8445e-05
283;trace;1;0;0;0
283;calc_total;1;7.37983;7.37983;7.37983
354;compErr;1;1.786e-06;1.786e-06;1.786e-06
354;init;1;0.192025;0.192025;0.192025
354;update;1;6.70446;6.70446;6.70446
354;sync;1;0.558986;0.558986;0.558986
354;evalKnownDf;1;0;0;0
354;write;1;2.2387e-05;2.2387e-05;2.2387e-05
354;trace;1;0;0;0
354;calc_total;1;7.26345;7.26345;7.26345
376;compErr;1;1.133e-06;1.133e-06;1.133e-06
376;init;1;0.19119;0.19119;0.19119
376;update;1;6.14879;6.14879;6.14879
376;sync;1;0.827744;0.827744;0.827744
376;evalKnownDf;1;0;0;0
376;write;1;2.309e-05;2.309e-05;2.309e-05
376;trace;1;0;0;0
376;calc_total;1;6.97653;6.97653;6.97653
332;compErr;1;2.058e-06;2.058e-06;2.058e-06
332;init;1;0.188538;0.188538;0.188538
332;update;1;6.15743;6.15743;6.15743
332;sync;1;1.20583;1.20583;1.20583
332;evalKnownDf;1;0;0;0
332;write;1;1.9736e-05;1.9736e-05;1.9736e-05
332;trace;1;0;0;0
332;calc_total;1;7.36326;7.36326;7.36326
300;compErr;1;1.392e-06;1.392e-06;1.392e-06
300;init;1;0.185977;0.185977;0.185977
300;update;1;6.47841;6.47841;6.47841
300;sync;1;2.62414;2.62414;2.62414
300;evalKnownDf;1;0;0;0
300;write;1;2.606e-05;2.606e-05;2.606e-05
300;trace;1;0;0;0
300;calc_total;1;9.10255;9.10255;9.10255
116;compErr;1;1.935e-06;1.935e-06;1.935e-06
116;init;1;0.189107;0.189107;0.189107
116;update;1;6.1618;6.1618;6.1618
116;sync;1;0.613905;0.613905;0.613905
116;evalKnownDf;1;0;0;0
116;write;1;2.3712e-05;2.3712e-05;2.3712e-05
116;trace;1;0;0;0
116;calc_total;1;6.77571;6.77571;6.77571
237;compErr;1;1.864e-06;1.864e-06;1.864e-06
237;init;1;0.187129;0.187129;0.187129
237;update;1;6.14748;6.14748;6.14748
237;sync;1;2.02814;2.02814;2.02814
237;evalKnownDf;1;0;0;0
237;write;1;2.9053e-05;2.9053e-05;2.9053e-05
237;trace;1;0;0;0
237;calc_total;1;8.17562;8.17562;8.17562
251;compErr;1;1.229e-06;1.229e-06;1.229e-06
251;init;1;0.191369;0.191369;0.191369
251;update;1;6.22784;6.22784;6.22784
251;sync;1;1.1695;1.1695;1.1695
251;evalKnownDf;1;0;0;0
251;write;1;2.2823e-05;2.2823e-05;2.2823e-05
251;trace;1;0;0;0
251;calc_total;1;7.39734;7.39734;7.39734
284;compErr;1;1.587e-06;1.587e-06;1.587e-06
284;init;1;0.190776;0.190776;0.190776
284;update;1;6.20818;6.20818;6.20818
284;sync;1;0.694938;0.694938;0.694938
284;evalKnownDf;1;0;0;0
284;write;1;2.378e-05;2.378e-05;2.378e-05
284;trace;1;0;0;0
284;calc_total;1;6.90312;6.90312;6.90312
355;compErr;1;1.759e-06;1.759e-06;1.759e-06
355;init;1;0.191365;0.191365;0.191365
355;update;1;6.2007;6.2007;6.2007
355;sync;1;1.38586;1.38586;1.38586
355;evalKnownDf;1;0;0;0
355;write;1;2.4837e-05;2.4837e-05;2.4837e-05
355;trace;1;0;0;0
355;calc_total;1;7.58656;7.58656;7.58656
378;compErr;1;1.836e-06;1.836e-06;1.836e-06
378;init;1;0.189203;0.189203;0.189203
378;update;1;6.14223;6.14223;6.14223
378;sync;1;3.20274;3.20274;3.20274
378;evalKnownDf;1;0;0;0
378;write;1;2.4334e-05;2.4334e-05;2.4334e-05
378;trace;1;0;0;0
378;calc_total;1;9.34497;9.34497;9.34497
333;compErr;1;1.542e-06;1.542e-06;1.542e-06
333;init;1;0.187562;0.187562;0.187562
333;update;1;6.15422;6.15422;6.15422
333;sync;1;0.489179;0.489179;0.489179
333;evalKnownDf;1;0;0;0
333;write;1;2.4518e-05;2.4518e-05;2.4518e-05
333;trace;1;0;0;0
333;calc_total;1;6.6434;6.6434;6.6434
305;compErr;1;1.278e-06;1.278e-06;1.278e-06
305;init;1;0.186711;0.186711;0.186711
305;update;1;6.17451;6.17451;6.17451
305;sync;1;2.37189;2.37189;2.37189
305;evalKnownDf;1;0;0;0
305;write;1;2.6141e-05;2.6141e-05;2.6141e-05
305;trace;1;0;0;0
305;calc_total;1;8.5464;8.5464;8.5464
117;compErr;1;1.856e-06;1.856e-06;1.856e-06
117;init;1;0.188683;0.188683;0.188683
117;update;1;6.16216;6.16216;6.16216
117;sync;1;1.06447;1.06447;1.06447
117;evalKnownDf;1;0;0;0
117;write;1;2.3376e-05;2.3376e-05;2.3376e-05
117;trace;1;0;0;0
117;calc_total;1;7.22664;7.22664;7.22664
238;compErr;1;1.813e-06;1.813e-06;1.813e-06
238;init;1;0.187797;0.187797;0.187797
238;update;1;6.1765;6.1765;6.1765
238;sync;1;1.10963;1.10963;1.10963
238;evalKnownDf;1;0;0;0
238;write;1;1.9848e-05;1.9848e-05;1.9848e-05
238;trace;1;0;0;0
238;calc_total;1;7.28612;7.28612;7.28612
252;compErr;1;2.142e-06;2.142e-06;2.142e-06
252;init;1;0.189172;0.189172;0.189172
252;update;1;6.14543;6.14543;6.14543
252;sync;1;0.677155;0.677155;0.677155
252;evalKnownDf;1;0;0;0
252;write;1;2.9372e-05;2.9372e-05;2.9372e-05
252;trace;1;0;0;0
252;calc_total;1;6.82258;6.82258;6.82258
285;compErr;1;1.968e-06;1.968e-06;1.968e-06
285;init;1;0.190584;0.190584;0.190584
285;update;1;6.15406;6.15406;6.15406
285;sync;1;1.34593;1.34593;1.34593
285;evalKnownDf;1;0;0;0
285;write;1;2.4984e-05;2.4984e-05;2.4984e-05
285;trace;1;0;0;0
285;calc_total;1;7.49999;7.49999;7.49999
356;compErr;1;1.474e-06;1.474e-06;1.474e-06
356;init;1;0.193622;0.193622;0.193622
356;update;1;6.20445;6.20445;6.20445
356;sync;1;0.565796;0.565796;0.565796
356;evalKnownDf;1;0;0;0
356;write;1;1.9965e-05;1.9965e-05;1.9965e-05
356;trace;1;0;0;0
356;calc_total;1;6.77024;6.77024;6.77024
380;compErr;1;1.394e-06;1.394e-06;1.394e-06
380;init;1;0.190537;0.190537;0.190537
380;update;1;6.19733;6.19733;6.19733
380;sync;1;1.5881;1.5881;1.5881
380;evalKnownDf;1;0;0;0
380;write;1;2.2486e-05;2.2486e-05;2.2486e-05
380;trace;1;0;0;0
380;calc_total;1;7.78542;7.78542;7.78542
334;compErr;1;1.584e-06;1.584e-06;1.584e-06
334;init;1;0.188319;0.188319;0.188319
334;update;1;6.18255;6.18255;6.18255
334;sync;1;1.07898;1.07898;1.07898
334;evalKnownDf;1;0;0;0
334;write;1;2.1932e-05;2.1932e-05;2.1932e-05
334;trace;1;0;0;0
334;calc_total;1;7.26153;7.26153;7.26153
310;compErr;1;1.535e-06;1.535e-06;1.535e-06
310;init;1;0.188721;0.188721;0.188721
310;update;1;6.18422;6.18422;6.18422
310;sync;1;0.97421;0.97421;0.97421
310;evalKnownDf;1;0;0;0
310;write;1;2.2506e-05;2.2506e-05;2.2506e-05
310;trace;1;0;0;0
310;calc_total;1;7.15843;7.15843;7.15843
118;compErr;1;1.71e-06;1.71e-06;1.71e-06
118;init;1;0.190716;0.190716;0.190716
118;update;1;6.16305;6.16305;6.16305
118;sync;1;1.22833;1.22833;1.22833
118;evalKnownDf;1;0;0;0
118;write;1;2.6884e-05;2.6884e-05;2.6884e-05
118;trace;1;0;0;0
118;calc_total;1;7.39138;7.39138;7.39138
239;compErr;1;1.902e-06;1.902e-06;1.902e-06
239;init;1;0.188742;0.188742;0.188742
239;update;1;6.17058;6.17058;6.17058
239;sync;1;1.09231;1.09231;1.09231
239;evalKnownDf;1;0;0;0
239;write;1;2.5715e-05;2.5715e-05;2.5715e-05
239;trace;1;0;0;0
239;calc_total;1;7.26289;7.26289;7.26289
253;compErr;1;1.584e-06;1.584e-06;1.584e-06
253;init;1;0.190078;0.190078;0.190078
253;update;1;6.17993;6.17993;6.17993
253;sync;1;1.41608;1.41608;1.41608
253;evalKnownDf;1;0;0;0
253;write;1;2.5004e-05;2.5004e-05;2.5004e-05
253;trace;1;0;0;0
253;calc_total;1;7.59601;7.59601;7.59601
286;compErr;1;1.318e-06;1.318e-06;1.318e-06
286;init;1;0.192945;0.192945;0.192945
286;update;1;6.21182;6.21182;6.21182
286;sync;1;0.731428;0.731428;0.731428
286;evalKnownDf;1;0;0;0
286;write;1;1.8455e-05;1.8455e-05;1.8455e-05
286;trace;1;0;0;0
286;calc_total;1;6.94325;6.94325;6.94325
357;compErr;1;2.083e-06;2.083e-06;2.083e-06
357;init;1;0.191145;0.191145;0.191145
357;update;1;6.16114;6.16114;6.16114
357;sync;1;1.40985;1.40985;1.40985
357;evalKnownDf;1;0;0;0
357;write;1;2.864e-05;2.864e-05;2.864e-05
357;trace;1;0;0;0
357;calc_total;1;7.571;7.571;7.571
381;compErr;1;2.385e-06;2.385e-06;2.385e-06
381;init;1;0.189783;0.189783;0.189783
381;update;1;6.19252;6.19252;6.19252
381;sync;1;1.95069;1.95069;1.95069
381;evalKnownDf;1;0;0;0
381;write;1;2.7912e-05;2.7912e-05;2.7912e-05
381;trace;1;0;0;0
381;calc_total;1;8.1432;8.1432;8.1432
335;compErr;1;1.322e-06;1.322e-06;1.322e-06
335;init;1;0.188342;0.188342;0.188342
335;update;1;6.16234;6.16234;6.16234
335;sync;1;0.768689;0.768689;0.768689
335;evalKnownDf;1;0;0;0
335;write;1;2.9012e-05;2.9012e-05;2.9012e-05
335;trace;1;0;0;0
335;calc_total;1;6.93103;6.93103;6.93103
311;compErr;1;1.657e-06;1.657e-06;1.657e-06
311;init;1;0.191666;0.191666;0.191666
311;update;1;6.16753;6.16753;6.16753
311;sync;1;0.324909;0.324909;0.324909
311;evalKnownDf;1;0;0;0
311;write;1;2.1735e-05;2.1735e-05;2.1735e-05
311;trace;1;0;0;0
311;calc_total;1;6.49244;6.49244;6.49244
119;compErr;1;1.676e-06;1.676e-06;1.676e-06
119;init;1;0.189877;0.189877;0.189877
119;update;1;6.23601;6.23601;6.23601
119;sync;1;1.20503;1.20503;1.20503
119;evalKnownDf;1;0;0;0
119;write;1;2.0905e-05;2.0905e-05;2.0905e-05
119;trace;1;0;0;0
119;calc_total;1;7.44104;7.44104;7.44104
228;compErr;1;2.598e-06;2.598e-06;2.598e-06
228;init;1;0.185871;0.185871;0.185871
228;update;1;6.15013;6.15013;6.15013
228;sync;1;2.13693;2.13693;2.13693
228;evalKnownDf;1;0;0;0
228;write;1;2.3921e-05;2.3921e-05;2.3921e-05
228;trace;1;0;0;0
228;calc_total;1;8.28706;8.28706;8.28706
254;compErr;1;1.613e-06;1.613e-06;1.613e-06
254;init;1;0.190219;0.190219;0.190219
254;update;1;6.18142;6.18142;6.18142
254;sync;1;0.939704;0.939704;0.939704
254;evalKnownDf;1;0;0;0
254;write;1;2.2403e-05;2.2403e-05;2.2403e-05
254;trace;1;0;0;0
254;calc_total;1;7.12112;7.12112;7.12112
287;compErr;1;2.138e-06;2.138e-06;2.138e-06
287;init;1;0.190924;0.190924;0.190924
287;update;1;6.27299;6.27299;6.27299
287;sync;1;0.40015;0.40015;0.40015
287;evalKnownDf;1;0;0;0
287;write;1;2.427e-05;2.427e-05;2.427e-05
287;trace;1;0;0;0
287;calc_total;1;6.67314;6.67314;6.67314
358;compErr;1;1.745e-06;1.745e-06;1.745e-06
358;init;1;0.195451;0.195451;0.195451
358;update;1;6.18065;6.18065;6.18065
358;sync;1;0.351699;0.351699;0.351699
358;evalKnownDf;1;0;0;0
358;write;1;2.5917e-05;2.5917e-05;2.5917e-05
358;trace;1;0;0;0
358;calc_total;1;6.53235;6.53235;6.53235
382;compErr;1;1.744e-06;1.744e-06;1.744e-06
382;init;1;0.19225;0.19225;0.19225
382;update;1;6.19976;6.19976;6.19976
382;sync;1;1.00546;1.00546;1.00546
382;evalKnownDf;1;0;0;0
382;write;1;2.1556e-05;2.1556e-05;2.1556e-05
382;trace;1;0;0;0
382;calc_total;1;7.20522;7.20522;7.20522
318;compErr;1;2.559e-06;2.559e-06;2.559e-06
318;init;1;0.18703;0.18703;0.18703
318;update;1;6.17065;6.17065;6.17065
318;sync;1;3.22285;3.22285;3.22285
318;evalKnownDf;1;0;0;0
318;write;1;2.5788e-05;2.5788e-05;2.5788e-05
318;trace;1;0;0;0
318;calc_total;1;9.3935;9.3935;9.3935
0;total;1;32.0893;32.0893;32.0893
0;total;1;32.1541;32.1541;32.1541
0;total;1;32.1384;32.1384;32.1384
255;compErr;1;1.345e-06;1.345e-06;1.345e-06
255;init;1;0.190104;0.190104;0.190104
255;update;1;6.1523;6.1523;6.1523
255;sync;1;1.32593;1.32593;1.32593
255;evalKnownDf;1;0;0;0
255;write;1;2.3409e-05;2.3409e-05;2.3409e-05
255;trace;1;0;0;0
255;calc_total;1;7.47824;7.47824;7.47824
0;total;1;32.1138;32.1138;32.1138
359;compErr;1;1.628e-06;1.628e-06;1.628e-06
359;init;1;0.190219;0.190219;0.190219
359;update;1;6.21225;6.21225;6.21225
359;sync;1;1.53492;1.53492;1.53492
359;evalKnownDf;1;0;0;0
359;write;1;2.1546e-05;2.1546e-05;2.1546e-05
359;trace;1;0;0;0
359;calc_total;1;7.74717;7.74717;7.74717
366;compErr;1;1.787e-06;1.787e-06;1.787e-06
366;init;1;0.191836;0.191836;0.191836
366;update;1;6.15747;6.15747;6.15747
366;sync;1;1.3584;1.3584;1.3584
366;evalKnownDf;1;0;0;0
366;write;1;2.4492e-05;2.4492e-05;2.4492e-05
366;trace;1;0;0;0
366;calc_total;1;7.51587;7.51587;7.51587
0;total;1;32.1069;32.1069;32.1069
0;total;1;32.0893;32.0893;32.0893
0;total;1;32.154;32.154;32.154
0;total;1;32.1384;32.1384;32.1384
0;total;1;32.1378;32.1378;32.1378
0;total;1;32.1142;32.1142;32.1142
0;total;1;32.1474;32.1474;32.1474
0;total;1;32.1166;32.1166;32.1166
0;total;1;32.1069;32.1069;32.1069
0;total;1;32.0893;32.0893;32.0893
0;total;1;32.1542;32.1542;32.1542
0;total;1;32.1384;32.1384;32.1384
0;total;1;32.1378;32.1378;32.1378
0;total;1;32.114;32.114;32.114
0;total;1;32.1473;32.1473;32.1473
0;total;1;32.1166;32.1166;32.1166
0;total;1;32.1069;32.1069;32.1069
0;total;1;32.0893;32.0893;32.0893
0;total;1;32.1542;32.1542;32.1542
0;total;1;32.1384;32.1384;32.1384
0;total;1;32.1377;32.1377;32.1377
0;total;1;32.1138;32.1138;32.1138
0;total;1;32.1474;32.1474;32.1474
0;total;1;32.1167;32.1167;32.1167
0;total;1;32.1063;32.1063;32.1063
0;total;1;32.0893;32.0893;32.0893
0;total;1;32.1542;32.1542;32.1542
0;total;1;32.1384;32.1384;32.1384
0;total;1;32.1379;32.1379;32.1379
0;total;1;32.1138;32.1138;32.1138
0;total;1;32.1474;32.1474;32.1474
0;total;1;32.1165;32.1165;32.1165
0;total;1;32.1069;32.1069;32.1069
0;total;1;32.0893;32.0893;32.0893
0;total;1;32.1539;32.1539;32.1539
0;total;1;32.1384;32.1384;32.1384
0;total;1;32.1379;32.1379;32.1379
0;total;1;32.1141;32.1141;32.1141
0;total;1;32.1474;32.1474;32.1474
0;total;1;32.1166;32.1166;32.1166
0;total;1;32.1061;32.1061;32.1061
0;total;1;32.0893;32.0893;32.0893
0;total;1;32.1541;32.1541;32.1541
0;total;1;32.1384;32.1384;32.1384
0;total;1;32.1377;32.1377;32.1377
0;total;1;32.1138;32.1138;32.1138
0;total;1;32.1474;32.1474;32.1474
0;total;1;32.1166;32.1166;32.1166
0;total;1;32.1069;32.1069;32.1069
0;total;1;32.0893;32.0893;32.0893
0;total;1;32.1541;32.1541;32.1541
0;total;1;32.1384;32.1384;32.1384
0;total;1;32.1379;32.1379;32.1379
0;total;1;32.1142;32.1142;32.1142
0;total;1;32.1474;32.1474;32.1474
0;total;1;32.1166;32.1166;32.1166
0;total;1;32.1069;32.1069;32.1069
0;total;1;32.0893;32.0893;32.0893
0;total;1;32.1542;32.1542;32.1542
0;total;1;32.1384;32.1384;32.1384
0;total;1;32.1379;32.1379;32.1379
0;total;1;32.114;32.114;32.114
0;total;1;32.1474;32.1474;32.1474
0;total;1;32.1166;32.1166;32.1166
0;total;1;32.1069;32.1069;32.1069
0;total;1;32.0893;32.0893;32.0893
0;total;1;32.1539;32.1539;32.1539
0;total;1;32.1384;32.1384;32.1384
0;total;1;32.1377;32.1377;32.1377
0;total;1;32.1138;32.1138;32.1138
0;total;1;32.1474;32.1474;32.1474
0;total;1;32.1166;32.1166;32.1166
0;total;1;32.1062;32.1062;32.1062
0;total;1;32.0893;32.0893;32.0893
0;total;1;32.1544;32.1544;32.1544
0;total;1;32.1384;32.1384;32.1384
0;total;1;32.1377;32.1377;32.1377
0;total;1;32.1138;32.1138;32.1138
0;total;1;32.1474;32.1474;32.1474
0;total;1;32.1165;32.1165;32.1165
0;total;1;32.1059;32.1059;32.1059
0;total;1;32.0893;32.0893;32.0893
0;total;1;32.1533;32.1533;32.1533
0;total;1;32.1384;32.1384;32.1384
0;total;1;32.1378;32.1378;32.1378
0;total;1;32.1139;32.1139;32.1139
0;total;1;32.1474;32.1474;32.1474
0;total;1;32.1166;32.1166;32.1166
0;total;1;32.1069;32.1069;32.1069
0;total;1;32.089;32.089;32.089
0;total;1;32.1533;32.1533;32.1533
0;total;1;32.1386;32.1386;32.1386
0;total;1;32.1379;32.1379;32.1379
0;total;1;32.114;32.114;32.114
0;total;1;32.1474;32.1474;32.1474
0;total;1;32.1165;32.1165;32.1165
0;total;1;32.1069;32.1069;32.1069
0;total;1;32.089;32.089;32.089
0;total;1;32.1533;32.1533;32.1533
0;total;1;32.1386;32.1386;32.1386
0;total;1;32.1377;32.1377;32.1377
0;total;1;32.1138;32.1138;32.1138
0;total;1;32.1473;32.1473;32.1473
0;total;1;32.1165;32.1165;32.1165
0;total;1;32.1059;32.1059;32.1059
0;total;1;32.089;32.089;32.089
0;total;1;32.1533;32.1533;32.1533
0;total;1;32.1385;32.1385;32.1385
0;total;1;32.1376;32.1376;32.1376
0;total;1;32.1141;32.1141;32.1141
0;total;1;32.1474;32.1474;32.1474
0;total;1;32.1166;32.1166;32.1166
0;total;1;32.1069;32.1069;32.1069
0;total;1;32.089;32.089;32.089
0;total;1;32.1533;32.1533;32.1533
0;total;1;32.1383;32.1383;32.1383
0;total;1;32.1379;32.1379;32.1379
0;total;1;32.1141;32.1141;32.1141
0;total;1;32.1473;32.1473;32.1473
0;total;1;32.1166;32.1166;32.1166
0;total;1;32.1069;32.1069;32.1069
0;total;1;32.089;32.089;32.089
0;total;1;32.1533;32.1533;32.1533
0;total;1;32.1386;32.1386;32.1386
0;total;1;32.1379;32.1379;32.1379
0;total;1;32.1141;32.1141;32.1141
0;total;1;32.1474;32.1474;32.1474
0;total;1;32.1169;32.1169;32.1169
0;total;1;32.1069;32.1069;32.1069
0;total;1;32.089;32.089;32.089
0;total;1;32.1533;32.1533;32.1533
0;total;1;32.1385;32.1385;32.1385
0;total;1;32.1379;32.1379;32.1379
0;total;1;32.1141;32.1141;32.1141
0;total;1;32.1473;32.1473;32.1473
0;total;1;32.1169;32.1169;32.1169
0;total;1;32.1069;32.1069;32.1069
0;total;1;32.089;32.089;32.089
0;total;1;32.1533;32.1533;32.1533
0;total;1;32.1386;32.1386;32.1386
0;total;1;32.1378;32.1378;32.1378
0;total;1;32.114;32.114;32.114
0;total;1;32.1473;32.1473;32.1473
0;total;1;32.1166;32.1166;32.1166
0;total;1;32.1061;32.1061;32.1061
0;total;1;32.089;32.089;32.089
0;total;1;32.1533;32.1533;32.1533
0;total;1;32.1385;32.1385;32.1385
0;total;1;32.1378;32.1378;32.1378
0;total;1;32.1141;32.1141;32.1141
0;total;1;32.1474;32.1474;32.1474
0;total;1;32.1169;32.1169;32.1169
0;total;1;32.1061;32.1061;32.1061
0;total;1;32.089;32.089;32.089
0;total;1;32.1533;32.1533;32.1533
0;total;1;32.1385;32.1385;32.1385
0;total;1;32.1379;32.1379;32.1379
0;total;1;32.1141;32.1141;32.1141
0;total;1;32.1473;32.1473;32.1473
0;total;1;32.1166;32.1166;32.1166
0;total;1;32.1061;32.1061;32.1061
0;total;1;32.089;32.089;32.089
0;total;1;32.1533;32.1533;32.1533
0;total;1;32.1385;32.1385;32.1385
0;total;1;32.1379;32.1379;32.1379
0;total;1;32.114;32.114;32.114
0;total;1;32.1474;32.1474;32.1474
0;total;1;32.1169;32.1169;32.1169
0;total;1;32.1061;32.1061;32.1061
0;total;1;32.089;32.089;32.089
0;total;1;32.1533;32.1533;32.1533
0;total;1;32.1386;32.1386;32.1386
0;total;1;32.1379;32.1379;32.1379
0;total;1;32.1141;32.1141;32.1141
0;total;1;32.1473;32.1473;32.1473
0;total;1;32.1165;32.1165;32.1165
0;total;1;32.1061;32.1061;32.1061
0;total;1;32.089;32.089;32.089
0;total;1;32.1533;32.1533;32.1533
0;total;1;32.1386;32.1386;32.1386
0;total;1;32.1378;32.1378;32.1378
0;total;1;32.1141;32.1141;32.1141
0;total;1;32.1474;32.1474;32.1474
0;total;1;32.1169;32.1169;32.1169
0;total;1;32.1069;32.1069;32.1069
0;total;1;32.1377;32.1377;32.1377
0;total;1;32.1474;32.1474;32.1474
0;total;1;32.1169;32.1169;32.1169
210;compErr;1;1.645e-06;1.645e-06;1.645e-06
210;init;1;0.188347;0.188347;0.188347
210;update;1;6.12692;6.12692;6.12692
210;sync;1;1.46243;1.46243;1.46243
210;evalKnownDf;1;0;0;0
210;write;1;2.538e-05;2.538e-05;2.538e-05
210;trace;1;0;0;0
210;calc_total;1;7.58936;7.58936;7.58936
211;compErr;1;1.81e-06;1.81e-06;1.81e-06
211;init;1;0.188844;0.188844;0.188844
211;update;1;6.16158;6.16158;6.16158
211;sync;1;1.17746;1.17746;1.17746
211;evalKnownDf;1;0;0;0
211;write;1;2.541e-05;2.541e-05;2.541e-05
211;trace;1;0;0;0
211;calc_total;1;7.33904;7.33904;7.33904
212;compErr;1;1.624e-06;1.624e-06;1.624e-06
212;init;1;0.189619;0.189619;0.189619
212;update;1;6.16196;6.16196;6.16196
212;sync;1;1.49204;1.49204;1.49204
212;evalKnownDf;1;0;0;0
212;write;1;2.349e-05;2.349e-05;2.349e-05
212;trace;1;0;0;0
212;calc_total;1;7.65401;7.65401;7.65401
213;compErr;1;1.901e-06;1.901e-06;1.901e-06
213;init;1;0.187921;0.187921;0.187921
213;update;1;6.13406;6.13406;6.13406
213;sync;1;1.80582;1.80582;1.80582
213;evalKnownDf;1;0;0;0
213;write;1;2.3999e-05;2.3999e-05;2.3999e-05
213;trace;1;0;0;0
213;calc_total;1;7.93989;7.93989;7.93989
214;compErr;1;2.203e-06;2.203e-06;2.203e-06
214;init;1;0.189305;0.189305;0.189305
214;update;1;6.16298;6.16298;6.16298
214;sync;1;1.38234;1.38234;1.38234
214;evalKnownDf;1;0;0;0
214;write;1;2.5121e-05;2.5121e-05;2.5121e-05
214;trace;1;0;0;0
214;calc_total;1;7.54532;7.54532;7.54532
215;compErr;1;1.106e-06;1.106e-06;1.106e-06
215;init;1;0.189869;0.189869;0.189869
215;update;1;6.15986;6.15986;6.15986
215;sync;1;17.3828;17.3828;17.3828
215;evalKnownDf;1;0;0;0
215;write;1;2.02e-05;2.02e-05;2.02e-05
215;trace;1;0;0;0
215;calc_total;1;23.5427;23.5427;23.5427
0;total;1;32.1096;32.1096;32.1096
0;total;1;32.1098;32.1098;32.1098
0;total;1;32.1095;32.1095;32.1095
0;total;1;32.1098;32.1098;32.1098
0;total;1;32.1098;32.1098;32.1098
0;total;1;32.1098;32.1098;32.1098
0;total;1;32.1097;32.1097;32.1097
0;total;1;32.1097;32.1097;32.1097
0;total;1;32.1098;32.1098;32.1098
0;total;1;32.1098;32.1098;32.1098
0;total;1;32.1094;32.1094;32.1094
0;total;1;32.1094;32.1094;32.1094
0;total;1;32.1098;32.1098;32.1098
0;total;1;32.1095;32.1095;32.1095
0;total;1;32.1098;32.1098;32.1098
0;total;1;32.1096;32.1096;32.1096
0;total;1;32.1095;32.1095;32.1095
0;total;1;32.1096;32.1096;32.1096
0;total;1;32.1096;32.1096;32.1096
0;total;1;32.1096;32.1096;32.1096
0;total;1;32.1095;32.1095;32.1095
0;total;1;32.1094;32.1094;32.1094
0;total;1;32.1098;32.1098;32.1098
0;total;1;32.1098;32.1098;32.1098
SCAFES
REMARK: No time step width tau was specified.
 Set tau=1.0 and proceeded. 

Energy start: 48000
Energy end  : 46369.7
# unit_id;function_name;num_calls;avg_runtime;min_runtime;max_runtime
0;compErr;1;1.958e-06;1.958e-06;1.958e-06
0;init;1;0.186091;0.186091;0.186091
0;update;1;6.07637;6.07637;6.07637
0;sync;1;2.21608;2.21608;2.21608
0;evalKnownDf;1;0;0;0
0;write;1;3.086e-05;3.086e-05;3.086e-05
0;trace;1;0;0;0
0;calc_total;1;8.29245;8.29245;8.29245
292;compErr;1;2.081e-06;2.081e-06;2.081e-06
292;init;1;0.187326;0.187326;0.187326
292;update;1;6.12483;6.12483;6.12483
292;sync;1;0.961445;0.961445;0.961445
292;evalKnownDf;1;0;0;0
292;write;1;2.4708e-05;2.4708e-05;2.4708e-05
292;trace;1;0;0;0
292;calc_total;1;7.08627;7.08627;7.08627
1;compErr;1;1.429e-06;1.429e-06;1.429e-06
1;init;1;0.188979;0.188979;0.188979
1;update;1;6.11759;6.11759;6.11759
1;sync;1;2.27632;2.27632;2.27632
1;evalKnownDf;1;0;0;0
2;compErr;1;1.948e-06;1.948e-06;1.948e-06
2;init;1;0.189274;0.189274;0.189274
2;update;1;6.11958;6.11958;6.11958
2;sync;1;1.74321;1.74321;1.74321
2;evalKnownDf;1;0;0;0
2;write;1;2.2135e-05;2.2135e-05;2.2135e-05
2;trace;1;0;0;0
2;calc_total;1;7.86279;7.86279;7.86279
312;compErr;1;2.784e-06;2.784e-06;2.784e-06
312;init;1;0.186693;0.186693;0.186693
312;update;1;6.10198;6.10198;6.10198
312;sync;1;0.555573;0.555573;0.555573
312;evalKnownDf;1;0;0;0
312;write;1;2.3648e-05;2.3648e-05;2.3648e-05
312;trace;1;0;0;0
312;calc_total;1;6.65756;6.65756;6.65756
293;compErr;1;1.653e-06;1.653e-06;1.653e-06
293;init;1;0.187145;0.187145;0.187145
293;update;1;6.13124;6.13124;6.13124
293;sync;1;1.08828;1.08828;1.08828
293;evalKnownDf;1;0;0;0
293;write;1;2.4672e-05;2.4672e-05;2.4672e-05
293;trace;1;0;0;0
293;calc_total;1;7.21952;7.21952;7.21952
3;compErr;1;2.019e-06;2.019e-06;2.019e-06
3;init;1;0.191428;0.191428;0.191428
3;update;1;6.11083;6.11083;6.11083
3;sync;1;1.69339;1.69339;1.69339
3;evalKnownDf;1;0;0;0
3;write;1;2.408e-05;2.408e-05;2.408e-05
3;trace;1;0;0;0
3;calc_total;1;7.80421;7.80421;7.80421
72;compErr;1;1.534e-06;1.534e-06;1.534e-06
72;init;1;0.192253;0.192253;0.192253
72;update;1;6.12868;6.12868;6.12868
72;sync;1;0.790748;0.790748;0.790748
72;evalKnownDf;1;0;0;0
72;write;1;2.1939e-05;2.1939e-05;2.1939e-05
72;trace;1;0;0;0
72;calc_total;1;6.91943;6.91943;6.91943
96;compErr;1;1.785e-06;1.785e-06;1.785e-06
96;init;1;0.186359;0.186359;0.186359
96;update;1;6.15256;6.15256;6.15256
96;sync;1;2.71434;2.71434;2.71434
96;evalKnownDf;1;0;0;0
96;write;1;2.5296e-05;2.5296e-05;2.5296e-05
96;trace;1;0;0;0
96;calc_total;1;8.8669;8.8669;8.8669
313;compErr;1;1.178e-06;1.178e-06;1.178e-06
313;init;1;0.187646;0.187646;0.187646
313;update;1;6.12614;6.12614;6.12614
313;sync;1;1.67916;1.67916;1.67916
313;evalKnownDf;1;0;0;0
313;write;1;2.2647e-05;2.2647e-05;2.2647e-05
313;trace;1;0;0;0
313;calc_total;1;7.8053;7.8053;7.8053
336;compErr;1;2.021e-06;2.021e-06;2.021e-06
336;init;1;0.188951;0.188951;0.188951
336;update;1;6.12264;6.12264;6.12264
336;sync;1;2.33769;2.33769;2.33769
336;evalKnownDf;1;0;0;0
336;write;1;2.648e-05;2.648e-05;2.648e-05
336;trace;1;0;0;0
336;calc_total;1;8.46033;8.46033;8.46033
294;compErr;1;1.595e-06;1.595e-06;1.595e-06
294;init;1;0.188127;0.188127;0.188127
294;update;1;6.1555;6.1555;6.1555
294;sync;1;1.31077;1.31077;1.31077
294;evalKnownDf;1;0;0;0
294;write;1;2.6398e-05;2.6398e-05;2.6398e-05
294;trace;1;0;0;0
294;calc_total;1;7.46627;7.46627;7.46627
4;compErr;1;1.757e-06;1.757e-06;1.757e-06
4;init;1;0.187052;0.187052;0.187052
4;update;1;6.13078;6.13078;6.13078
4;sync;1;1.18642;1.18642;1.18642
4;evalKnownDf;1;0;0;0
4;write;1;2.4997e-05;2.4997e-05;2.4997e-05
4;trace;1;0;0;0
4;calc_total;1;7.3172;7.3172;7.3172
24;compErr;1;2.193e-06;2.193e-06;2.193e-06
24;init;1;0.19148;0.19148;0.19148
24;update;1;6.13684;6.13684;6.13684
24;sync;1;0.313919;0.313919;0.313919
24;evalKnownDf;1;0;0;0
24;write;1;2.4438e-05;2.4438e-05;2.4438e-05
24;trace;1;0;0;0
24;calc_total;1;6.45076;6.45076;6.45076
73;compErr;1;1.524e-06;1.524e-06;1.524e-06
73;init;1;0.190218;0.190218;0.190218
73;update;1;6.15597;6.15597;6.15597
73;sync;1;1.80465;1.80465;1.80465
73;evalKnownDf;1;0;0;0
73;write;1;2.0591e-05;2.0591e-05;2.0591e-05
73;trace;1;0;0;0
73;calc_total;1;7.96063;7.96063;7.96063
64;compErr;1;2.406e-06;2.406e-06;2.406e-06
64;init;1;0.190409;0.190409;0.190409
64;update;1;6.15039;6.15039;6.15039
64;sync;1;1.07457;1.07457;1.07457
64;evalKnownDf;1;0;0;0
64;write;1;3.041e-05;3.041e-05;3.041e-05
64;trace;1;0;0;0
64;calc_total;1;7.22496;7.22496;7.22496
120;compErr;1;2.087e-06;2.087e-06;2.087e-06
120;init;1;0.188745;0.188745;0.188745
120;update;1;6.12663;6.12663;6.12663
120;sync;1;0.56482;0.56482;0.56482
120;evalKnownDf;1;0;0;0
120;write;1;2.9078e-05;2.9078e-05;2.9078e-05
120;trace;1;0;0;0
120;calc_total;1;6.69145;6.69145;6.69145
145;compErr;1;1.539e-06;1.539e-06;1.539e-06
145;init;1;0.189467;0.189467;0.189467
145;update;1;6.17439;6.17439;6.17439
145;sync;1;1.3675;1.3675;1.3675
145;evalKnownDf;1;0;0;0
145;write;1;1.9996e-05;1.9996e-05;1.9996e-05
145;trace;1;0;0;0
145;calc_total;1;7.54189;7.54189;7.54189
216;compErr;1;1.71e-06;1.71e-06;1.71e-06
216;init;1;0.186865;0.186865;0.186865
216;update;1;6.22625;6.22625;6.22625
216;sync;1;0.565358;0.565358;0.565358
216;evalKnownDf;1;0;0;0
216;write;1;2.201e-05;2.201e-05;2.201e-05
216;trace;1;0;0;0
216;calc_total;1;6.79161;6.79161;6.79161
314;compErr;1;1.211e-06;1.211e-06;1.211e-06
314;init;1;0.187798;0.187798;0.187798
314;update;1;6.13235;6.13235;6.13235
314;sync;1;1.17813;1.17813;1.17813
314;evalKnownDf;1;0;0;0
314;write;1;2.4324e-05;2.4324e-05;2.4324e-05
314;trace;1;0;0;0
314;calc_total;1;7.31048;7.31048;7.31048
298;compErr;1;2.143e-06;2.143e-06;2.143e-06
298;init;1;0.190071;0.190071;0.190071
298;update;1;6.20041;6.20041;6.20041
298;sync;1;1.56362;1.56362;1.56362
298;evalKnownDf;1;0;0;0
298;write;1;2.9515e-05;2.9515e-05;2.9515e-05
298;trace;1;0;0;0
298;calc_total;1;7.76402;7.76402;7.76402
5;compErr;1;1.448e-06;1.448e-06;1.448e-06
5;init;1;0.189223;0.189223;0.189223
5;update;1;6.12399;6.12399;6.12399
5;sync;1;1.33237;1.33237;1.33237
5;evalKnownDf;1;0;0;0
5;write;1;2.8104e-05;2.8104e-05;2.8104e-05
5;trace;1;0;0;0
5;calc_total;1;7.45636;7.45636;7.45636
25;compErr;1;1.622e-06;1.622e-06;1.622e-06
25;init;1;0.189556;0.189556;0.189556
25;update;1;6.1531;6.1531;6.1531
25;sync;1;0.765924;0.765924;0.765924
25;evalKnownDf;1;0;0;0
25;write;1;2.2081e-05;2.2081e-05;2.2081e-05
25;trace;1;0;0;0
25;calc_total;1;6.91903;6.91903;6.91903
74;compErr;1;1.171e-06;1.171e-06;1.171e-06
74;init;1;0.188523;0.188523;0.188523
74;update;1;6.18294;6.18294;6.18294
74;sync;1;2.04116;2.04116;2.04116
74;evalKnownDf;1;0;0;0
74;write;1;2.2594e-05;2.2594e-05;2.2594e-05
74;trace;1;0;0;0
74;calc_total;1;8.2241;8.2241;8.2241
65;compErr;1;1.663e-06;1.663e-06;1.663e-06
65;init;1;0.188991;0.188991;0.188991
65;update;1;6.16599;6.16599;6.16599
65;sync;1;1.65788;1.65788;1.65788
65;evalKnownDf;1;0;0;0
65;write;1;2.711e-05;2.711e-05;2.711e-05
65;trace;1;0;0;0
65;calc_total;1;7.82387;7.82387;7.82387
97;compErr;1;9.54e-07;9.54e-07;9.54e-07
97;init;1;0.187338;0.187338;0.187338
97;update;1;6.14606;6.14606;6.14606
97;sync;1;1.13993;1.13993;1.13993
97;evalKnownDf;1;0;0;0
97;write;1;2.1134e-05;2.1134e-05;2.1134e-05
97;trace;1;0;0;0
97;calc_total;1;7.28599;7.28599;7.28599
121;compErr;1;1.478e-06;1.478e-06;1.478e-06
121;init;1;0.188639;0.188639;0.188639
121;update;1;6.13383;6.13383;6.13383
121;sync;1;1.17018;1.17018;1.17018
121;evalKnownDf;1;0;0;0
121;write;1;2.123e-05;2.123e-05;2.123e-05
121;trace;1;0;0;0
121;calc_total;1;7.30401;7.30401;7.30401
315;compErr;1;1.881e-06;1.881e-06;1.881e-06
315;init;1;0.186651;0.186651;0.186651
315;update;1;6.12129;6.12129;6.12129
315;sync;1;1.83537;1.83537;1.83537
315;evalKnownDf;1;0;0;0
315;write;1;2.6376e-05;2.6376e-05;2.6376e-05
315;trace;1;0;0;0
315;calc_total;1;7.95666;7.95666;7.95666
337;compErr;1;1.953e-06;1.953e-06;1.953e-06
337;init;1;0.188682;0.188682;0.188682
337;update;1;6.13907;6.13907;6.13907
337;sync;1;2.16854;2.16854;2.16854
337;evalKnownDf;1;0;0;0
337;write;1;2.1167e-05;2.1167e-05;2.1167e-05
337;trace;1;0;0;0
337;calc_total;1;8.30761;8.30761;8.30761
301;compErr;1;2.146e-06;2.146e-06;2.146e-06
301;init;1;0.186687;0.186687;0.186687
301;update;1;6.15819;6.15819;6.15819
301;sync;1;3.05884;3.05884;3.05884
301;evalKnownDf;1;0;0;0
301;write;1;3.0573e-05;3.0573e-05;3.0573e-05
301;trace;1;0;0;0
301;calc_total;1;9.21703;9.21703;9.21703
6;compErr;1;1.379e-06;1.379e-06;1.379e-06
6;init;1;0.187561;0.187561;0.187561
6;update;1;6.14054;6.14054;6.14054
6;sync;1;1.06217;1.06217;1.06217
6;evalKnownDf;1;0;0;0
6;write;1;2.3477e-05;2.3477e-05;2.3477e-05
6;trace;1;0;0;0
6;calc_total;1;7.20271;7.20271;7.20271
26;compErr;1;1.725e-06;1.725e-06;1.725e-06
26;init;1;0.187861;0.187861;0.187861
26;update;1;6.15501;6.15501;6.15501
26;sync;1;0.676599;0.676599;0.676599
26;evalKnownDf;1;0;0;0
26;write;1;2.1504e-05;2.1504e-05;2.1504e-05
26;trace;1;0;0;0
26;calc_total;1;6.83161;6.83161;6.83161
75;compErr;1;1.944e-06;1.944e-06;1.944e-06
75;init;1;0.190231;0.190231;0.190231
75;update;1;6.13326;6.13326;6.13326
75;sync;1;1.55147;1.55147;1.55147
75;evalKnownDf;1;0;0;0
75;write;1;2.6332e-05;2.6332e-05;2.6332e-05
75;trace;1;0;0;0
75;calc_total;1;7.68473;7.68473;7.68473
66;compErr;1;2.591e-06;2.591e-06;2.591e-06
66;init;1;0.192629;0.192629;0.192629
66;update;1;6.1542;6.1542;6.1542
66;sync;1;1.05633;1.05633;1.05633
66;evalKnownDf;1;0;0;0
66;write;1;3.2243e-05;3.2243e-05;3.2243e-05
66;trace;1;0;0;0
66;calc_total;1;7.21053;7.21053;7.21053
98;compErr;1;1.226e-06;1.226e-06;1.226e-06
98;init;1;0.187613;0.187613;0.187613
98;update;1;6.14938;6.14938;6.14938
98;sync;1;0.651005;0.651005;0.651005
98;evalKnownDf;1;0;0;0
98;write;1;2.3851e-05;2.3851e-05;2.3851e-05
98;trace;1;0;0;0
98;calc_total;1;6.80039;6.80039;6.80039
122;compErr;1;1.407e-06;1.407e-06;1.407e-06
122;init;1;0.187533;0.187533;0.187533
122;update;1;6.12636;6.12636;6.12636
122;sync;1;1.18826;1.18826;1.18826
122;evalKnownDf;1;0;0;0
122;write;1;2.9062e-05;2.9062e-05;2.9062e-05
122;trace;1;0;0;0
122;calc_total;1;7.31462;7.31462;7.31462
146;compErr;1;1.991e-06;1.991e-06;1.991e-06
146;init;1;0.189364;0.189364;0.189364
146;update;1;6.1959;6.1959;6.1959
146;sync;1;1.30805;1.30805;1.30805
146;evalKnownDf;1;0;0;0
146;write;1;2.368e-05;2.368e-05;2.368e-05
146;trace;1;0;0;0
146;calc_total;1;7.50395;7.50395;7.50395
316;compErr;1;2.044e-06;2.044e-06;2.044e-06
316;init;1;0.188211;0.188211;0.188211
316;update;1;6.13539;6.13539;6.13539
316;sync;1;0.775572;0.775572;0.775572
316;evalKnownDf;1;0;0;0
316;write;1;2.3784e-05;2.3784e-05;2.3784e-05
316;trace;1;0;0;0
316;calc_total;1;6.91096;6.91096;6.91096
338;compErr;1;1.557e-06;1.557e-06;1.557e-06
338;init;1;0.189933;0.189933;0.189933
338;update;1;6.14397;6.14397;6.14397
338;sync;1;0.827918;0.827918;0.827918
338;evalKnownDf;1;0;0;0
338;write;1;2.3025e-05;2.3025e-05;2.3025e-05
338;trace;1;0;0;0
338;calc_total;1;6.97188;6.97188;6.97188
302;compErr;1;1.688e-06;1.688e-06;1.688e-06
302;init;1;0.188289;0.188289;0.188289
302;update;1;6.17528;6.17528;6.17528
302;sync;1;2.11318;2.11318;2.11318
302;evalKnownDf;1;0;0;0
302;write;1;2.5557e-05;2.5557e-05;2.5557e-05
302;trace;1;0;0;0
302;calc_total;1;8.28846;8.28846;8.28846
8;compErr;1;1.794e-06;1.794e-06;1.794e-06
8;init;1;0.189064;0.189064;0.189064
8;update;1;6.19867;6.19867;6.19867
8;sync;1;1.46837;1.46837;1.46837
8;evalKnownDf;1;0;0;0
8;write;1;2.608e-05;2.608e-05;2.608e-05
8;trace;1;0;0;0
8;calc_total;1;7.66704;7.66704;7.66704
27;compErr;1;8.92e-07;8.92e-07;8.92e-07
27;init;1;0.189701;0.189701;0.189701
27;update;1;6.12581;6.12581;6.12581
27;sync;1;1.26565;1.26565;1.26565
27;evalKnownDf;1;0;0;0
27;write;1;2.4042e-05;2.4042e-05;2.4042e-05
27;trace;1;0;0;0
27;calc_total;1;7.39146;7.39146;7.39146
76;compErr;1;2.639e-06;2.639e-06;2.639e-06
76;init;1;0.18956;0.18956;0.18956
76;update;1;6.15442;6.15442;6.15442
76;sync;1;1.06117;1.06117;1.06117
76;evalKnownDf;1;0;0;0
76;write;1;2.573e-05;2.573e-05;2.573e-05
76;trace;1;0;0;0
76;calc_total;1;7.21559;7.21559;7.21559
67;compErr;1;2.043e-06;2.043e-06;2.043e-06
67;init;1;0.190654;0.190654;0.190654
67;update;1;6.19271;6.19271;6.19271
67;sync;1;1.39399;1.39399;1.39399
67;evalKnownDf;1;0;0;0
67;write;1;2.7665e-05;2.7665e-05;2.7665e-05
67;trace;1;0;0;0
67;calc_total;1;7.5867;7.5867;7.5867
99;compErr;1;1.58e-06;1.58e-06;1.58e-06
99;init;1;0.187047;0.187047;0.187047
99;update;1;6.10295;6.10295;6.10295
99;sync;1;1.01437;1.01437;1.01437
99;evalKnownDf;1;0;0;0
99;write;1;2.335e-05;2.335e-05;2.335e-05
99;trace;1;0;0;0
99;calc_total;1;7.11732;7.11732;7.11732
123;compErr;1;2.117e-06;2.117e-06;2.117e-06
123;init;1;0.187525;0.187525;0.187525
123;update;1;6.11129;6.11129;6.11129
123;sync;1;1.29211;1.29211;1.29211
123;evalKnownDf;1;0;0;0
123;write;1;2.3641e-05;2.3641e-05;2.3641e-05
123;trace;1;0;0;0
123;calc_total;1;7.4034;7.4034;7.4034
147;compErr;1;2.125e-06;2.125e-06;2.125e-06
147;init;1;0.1884;0.1884;0.1884
147;update;1;6.14658;6.14658;6.14658
147;sync;1;1.01798;1.01798;1.01798
147;evalKnownDf;1;0;0;0
147;write;1;2.8839e-05;2.8839e-05;2.8839e-05
147;trace;1;0;0;0
147;calc_total;1;7.16456;7.16456;7.16456
317;compErr;1;2.526e-06;2.526e-06;2.526e-06
317;init;1;0.187079;0.187079;0.187079
317;update;1;6.12017;6.12017;6.12017
317;sync;1;0.742471;0.742471;0.742471
317;evalKnownDf;1;0;0;0
317;write;1;2.326e-05;2.326e-05;2.326e-05
317;trace;1;0;0;0
317;calc_total;1;6.86264;6.86264;6.86264
339;compErr;1;1.833e-06;1.833e-06;1.833e-06
339;init;1;0.190148;0.190148;0.190148
339;update;1;6.11437;6.11437;6.11437
339;sync;1;1.02442;1.02442;1.02442
339;evalKnownDf;1;0;0;0
339;write;1;2.3615e-05;2.3615e-05;2.3615e-05
339;trace;1;0;0;0
339;calc_total;1;7.13879;7.13879;7.13879
303;compErr;1;1.954e-06;1.954e-06;1.954e-06
303;init;1;0.185898;0.185898;0.185898
303;update;1;6.12764;6.12764;6.12764
303;sync;1;2.04924;2.04924;2.04924
303;evalKnownDf;1;0;0;0
303;write;1;2.3507e-05;2.3507e-05;2.3507e-05
303;trace;1;0;0;0
303;calc_total;1;8.17688;8.17688;8.17688
9;compErr;1;9.71e-07;9.71e-07;9.71e-07
9;init;1;0.188127;0.188127;0.188127
9;update;1;6.13017;6.13017;6.13017
9;sync;1;1.42545;1.42545;1.42545
9;evalKnownDf;1;0;0;0
9;write;1;2.192e-05;2.192e-05;2.192e-05
9;trace;1;0;0;0
9;calc_total;1;7.55561;7.55561;7.55561
28;compErr;1;1.348e-06;1.348e-06;1.348e-06
28;init;1;0.192046;0.192046;0.192046
28;update;1;6.31554;6.31554;6.31554
28;sync;1;0.236682;0.236682;0.236682
28;evalKnownDf;1;0;0;0
28;write;1;2.3997e-05;2.3997e-05;2.3997e-05
28;trace;1;0;0;0
28;calc_total;1;6.55222;6.55222;6.55222
77;compErr;1;1.595e-06;1.595e-06;1.595e-06
77;init;1;0.192662;0.192662;0.192662
77;update;1;6.1691;6.1691;6.1691
77;sync;1;1.29874;1.29874;1.29874
77;evalKnownDf;1;0;0;0
77;write;1;2.4771e-05;2.4771e-05;2.4771e-05
77;trace;1;0;0;0
77;calc_total;1;7.46784;7.46784;7.46784
68;compErr;1;3.854e-06;3.854e-06;3.854e-06
68;init;1;0.192588;0.192588;0.192588
68;update;1;6.19442;6.19442;6.19442
68;sync;1;0.876156;0.876156;0.876156
68;evalKnownDf;1;0;0;0
68;write;1;3.0296e-05;3.0296e-05;3.0296e-05
68;trace;1;0;0;0
68;calc_total;1;7.07058;7.07058;7.07058
100;compErr;1;1.397e-06;1.397e-06;1.397e-06
100;init;1;0.187731;0.187731;0.187731
100;update;1;6.15346;6.15346;6.15346
100;sync;1;1.19256;1.19256;1.19256
100;evalKnownDf;1;0;0;0
100;write;1;3.1605e-05;3.1605e-05;3.1605e-05
100;trace;1;0;0;0
100;calc_total;1;7.34602;7.34602;7.34602
124;compErr;1;2.266e-06;2.266e-06;2.266e-06
124;init;1;0.187053;0.187053;0.187053
124;update;1;6.13719;6.13719;6.13719
124;sync;1;1.06824;1.06824;1.06824
124;evalKnownDf;1;0;0;0
124;write;1;2.4955e-05;2.4955e-05;2.4955e-05
124;trace;1;0;0;0
124;calc_total;1;7.20543;7.20543;7.20543
148;compErr;1;1.397e-06;1.397e-06;1.397e-06
148;init;1;0.189163;0.189163;0.189163
148;update;1;6.16948;6.16948;6.16948
148;sync;1;0.673002;0.673002;0.673002
148;evalKnownDf;1;0;0;0
148;write;1;2.6518e-05;2.6518e-05;2.6518e-05
148;trace;1;0;0;0
148;calc_total;1;6.84248;6.84248;6.84248
318;compErr;1;2.078e-06;2.078e-06;2.078e-06
318;init;1;0.187956;0.187956;0.187956
318;update;1;6.14822;6.14822;6.14822
318;sync;1;0.824217;0.824217;0.824217
318;evalKnownDf;1;0;0;0
318;write;1;3.0641e-05;3.0641e-05;3.0641e-05
318;trace;1;0;0;0
318;calc_total;1;6.97244;6.97244;6.97244
340;compErr;1;1.893e-06;1.893e-06;1.893e-06
340;init;1;0.190552;0.190552;0.190552
340;update;1;6.21237;6.21237;6.21237
340;sync;1;0.856752;0.856752;0.856752
340;evalKnownDf;1;0;0;0
340;write;1;2.3744e-05;2.3744e-05;2.3744e-05
340;trace;1;0;0;0
340;calc_total;1;7.06912;7.06912;7.06912
305;compErr;1;2.664e-06;2.664e-06;2.664e-06
305;init;1;0.186813;0.186813;0.186813
305;update;1;6.14709;6.14709;6.14709
305;sync;1;2.43456;2.43456;2.43456
305;evalKnownDf;1;0;0;0
305;write;1;2.8242e-05;2.8242e-05;2.8242e-05
305;trace;1;0;0;0
305;calc_total;1;8.58165;8.58165;8.58165
10;compErr;1;2.356e-06;2.356e-06;2.356e-06
10;init;1;0.188963;0.188963;0.188963
10;update;1;6.15502;6.15502;6.15502
10;sync;1;1.65821;1.65821;1.65821
10;evalKnownDf;1;0;0;0
10;write;1;3.5931e-05;3.5931e-05;3.5931e-05
10;trace;1;0;0;0
10;calc_total;1;7.81324;7.81324;7.81324
29;compErr;1;1.909e-06;1.909e-06;1.909e-06
29;init;1;0.18991;0.18991;0.18991
29;update;1;6.13665;6.13665;6.13665
29;sync;1;1.21564;1.21564;1.21564
29;evalKnownDf;1;0;0;0
29;write;1;2.8999e-05;2.8999e-05;2.8999e-05
29;trace;1;0;0;0
29;calc_total;1;7.3523;7.3523;7.3523
78;compErr;1;1.089e-06;1.089e-06;1.089e-06
78;init;1;0.191774;0.191774;0.191774
78;update;1;6.18756;6.18756;6.18756
78;sync;1;0.305093;0.305093;0.305093
78;evalKnownDf;1;0;0;0
78;write;1;2.5107e-05;2.5107e-05;2.5107e-05
78;trace;1;0;0;0
78;calc_total;1;6.49265;6.49265;6.49265
69;compErr;1;2.986e-06;2.986e-06;2.986e-06
69;init;1;0.190262;0.190262;0.190262
69;update;1;6.16382;6.16382;6.16382
69;sync;1;1.43476;1.43476;1.43476
69;evalKnownDf;1;0;0;0
69;write;1;2.8547e-05;2.8547e-05;2.8547e-05
69;trace;1;0;0;0
69;calc_total;1;7.59857;7.59857;7.59857
101;compErr;1;1.701e-06;1.701e-06;1.701e-06
101;init;1;0.187356;0.187356;0.187356
101;update;1;6.15505;6.15505;6.15505
101;sync;1;1.36977;1.36977;1.36977
101;evalKnownDf;1;0;0;0
101;write;1;2.4573e-05;2.4573e-05;2.4573e-05
101;trace;1;0;0;0
101;calc_total;1;7.52482;7.52482;7.52482
125;compErr;1;2.291e-06;2.291e-06;2.291e-06
125;init;1;0.18691;0.18691;0.18691
125;update;1;6.13968;6.13968;6.13968
125;sync;1;1.50904;1.50904;1.50904
125;evalKnownDf;1;0;0;0
125;write;1;2.5022e-05;2.5022e-05;2.5022e-05
125;trace;1;0;0;0
125;calc_total;1;7.64872;7.64872;7.64872
150;compErr;1;1.376e-06;1.376e-06;1.376e-06
150;init;1;0.189967;0.189967;0.189967
150;update;1;6.17992;6.17992;6.17992
150;sync;1;1.99135;1.99135;1.99135
150;evalKnownDf;1;0;0;0
150;write;1;2.5596e-05;2.5596e-05;2.5596e-05
150;trace;1;0;0;0
150;calc_total;1;8.17127;8.17127;8.17127
319;compErr;1;2.067e-06;2.067e-06;2.067e-06
319;init;1;0.189509;0.189509;0.189509
319;update;1;6.18771;6.18771;6.18771
319;sync;1;1.02697;1.02697;1.02697
319;evalKnownDf;1;0;0;0
319;write;1;3.4492e-05;3.4492e-05;3.4492e-05
319;trace;1;0;0;0
319;calc_total;1;7.21468;7.21468;7.21468
341;compErr;1;1.394e-06;1.394e-06;1.394e-06
341;init;1;0.189895;0.189895;0.189895
341;update;1;6.13141;6.13141;6.13141
341;sync;1;0.964306;0.964306;0.964306
341;evalKnownDf;1;0;0;0
341;write;1;2.2928e-05;2.2928e-05;2.2928e-05
341;trace;1;0;0;0
341;calc_total;1;7.09571;7.09571;7.09571
306;compErr;1;1.809e-06;1.809e-06;1.809e-06
306;init;1;0.189102;0.189102;0.189102
306;update;1;6.13411;6.13411;6.13411
306;sync;1;1.45116;1.45116;1.45116
306;evalKnownDf;1;0;0;0
306;write;1;2.8249e-05;2.8249e-05;2.8249e-05
306;trace;1;0;0;0
306;calc_total;1;7.58527;7.58527;7.58527
11;compErr;1;1.58e-06;1.58e-06;1.58e-06
11;init;1;0.187979;0.187979;0.187979
11;update;1;6.16798;6.16798;6.16798
11;sync;1;2.884;2.884;2.884
11;evalKnownDf;1;0;0;0
11;write;1;2.3739e-05;2.3739e-05;2.3739e-05
11;trace;1;0;0;0
11;calc_total;1;9.05198;9.05198;9.05198
30;compErr;1;1.23e-06;1.23e-06;1.23e-06
30;init;1;0.187937;0.187937;0.187937
30;update;1;6.14443;6.14443;6.14443
30;sync;1;1.38107;1.38107;1.38107
30;evalKnownDf;1;0;0;0
30;write;1;2.1235e-05;2.1235e-05;2.1235e-05
30;trace;1;0;0;0
30;calc_total;1;7.5255;7.5255;7.5255
79;compErr;1;1.417e-06;1.417e-06;1.417e-06
79;init;1;0.193866;0.193866;0.193866
79;update;1;6.21886;6.21886;6.21886
79;sync;1;1.17428;1.17428;1.17428
79;evalKnownDf;1;0;0;0
79;write;1;2.5797e-05;2.5797e-05;2.5797e-05
79;trace;1;0;0;0
79;calc_total;1;7.39314;7.39314;7.39314
70;compErr;1;2.337e-06;2.337e-06;2.337e-06
70;init;1;0.19259;0.19259;0.19259
70;update;1;6.19208;6.19208;6.19208
70;sync;1;1.31722;1.31722;1.31722
70;evalKnownDf;1;0;0;0
70;write;1;2.5637e-05;2.5637e-05;2.5637e-05
70;trace;1;0;0;0
70;calc_total;1;7.5093;7.5093;7.5093
102;compErr;1;1.47e-06;1.47e-06;1.47e-06
102;init;1;0.187059;0.187059;0.187059
102;update;1;6.16727;6.16727;6.16727
102;sync;1;1.90769;1.90769;1.90769
102;evalKnownDf;1;0;0;0
102;write;1;2.2184e-05;2.2184e-05;2.2184e-05
102;trace;1;0;0;0
102;calc_total;1;8.07496;8.07496;8.07496
126;compErr;1;1.546e-06;1.546e-06;1.546e-06
126;init;1;0.191566;0.191566;0.191566
126;update;1;6.14151;6.14151;6.14151
126;sync;1;1.84878;1.84878;1.84878
126;evalKnownDf;1;0;0;0
126;write;1;2.7712e-05;2.7712e-05;2.7712e-05
126;trace;1;0;0;0
126;calc_total;1;7.99029;7.99029;7.99029
153;compErr;1;1.487e-06;1.487e-06;1.487e-06
153;init;1;0.18996;0.18996;0.18996
153;update;1;6.19072;6.19072;6.19072
153;sync;1;1.64084;1.64084;1.64084
153;evalKnownDf;1;0;0;0
153;write;1;2.2542e-05;2.2542e-05;2.2542e-05
153;trace;1;0;0;0
153;calc_total;1;7.83156;7.83156;7.83156
320;compErr;1;1.767e-06;1.767e-06;1.767e-06
320;init;1;0.187854;0.187854;0.187854
320;update;1;6.19298;6.19298;6.19298
320;sync;1;0.304469;0.304469;0.304469
320;evalKnownDf;1;0;0;0
320;write;1;2.4113e-05;2.4113e-05;2.4113e-05
320;trace;1;0;0;0
320;calc_total;1;6.49744;6.49744;6.49744
342;compErr;1;2.35e-06;2.35e-06;2.35e-06
342;init;1;0.18923;0.18923;0.18923
342;update;1;6.14552;6.14552;6.14552
342;sync;1;1.93659;1.93659;1.93659
342;evalKnownDf;1;0;0;0
342;write;1;2.356e-05;2.356e-05;2.356e-05
342;trace;1;0;0;0
342;calc_total;1;8.08211;8.08211;8.08211
308;compErr;1;2.994e-06;2.994e-06;2.994e-06
308;init;1;0.188541;0.188541;0.188541
308;update;1;6.16689;6.16689;6.16689
308;sync;1;0.943638;0.943638;0.943638
308;evalKnownDf;1;0;0;0
308;write;1;3.5768e-05;3.5768e-05;3.5768e-05
308;trace;1;0;0;0
308;calc_total;1;7.11053;7.11053;7.11053
12;compErr;1;2.004e-06;2.004e-06;2.004e-06
12;init;1;0.18764;0.18764;0.18764
12;update;1;6.11892;6.11892;6.11892
12;sync;1;17.2837;17.2837;17.2837
12;evalKnownDf;1;0;0;0
12;write;1;2.5984e-05;2.5984e-05;2.5984e-05
12;trace;1;0;0;0
12;calc_total;1;23.4026;23.4026;23.4026
31;compErr;1;1.282e-06;1.282e-06;1.282e-06
31;init;1;0.190745;0.190745;0.190745
31;update;1;6.15887;6.15887;6.15887
31;sync;1;1.32653;1.32653;1.32653
31;evalKnownDf;1;0;0;0
31;write;1;2.61e-05;2.61e-05;2.61e-05
31;trace;1;0;0;0
31;calc_total;1;7.4854;7.4854;7.4854
80;compErr;1;1.323e-06;1.323e-06;1.323e-06
80;init;1;0.191391;0.191391;0.191391
80;update;1;6.25;6.25;6.25
80;sync;1;0.700432;0.700432;0.700432
80;evalKnownDf;1;0;0;0
80;write;1;2.6422e-05;2.6422e-05;2.6422e-05
80;trace;1;0;0;0
80;calc_total;1;6.95044;6.95044;6.95044
71;compErr;1;2.102e-06;2.102e-06;2.102e-06
71;init;1;0.192499;0.192499;0.192499
71;update;1;6.18606;6.18606;6.18606
71;sync;1;0.922066;0.922066;0.922066
71;evalKnownDf;1;0;0;0
71;write;1;2.5842e-05;2.5842e-05;2.5842e-05
71;trace;1;0;0;0
71;calc_total;1;7.10813;7.10813;7.10813
103;compErr;1;1.34e-06;1.34e-06;1.34e-06
103;init;1;0.187625;0.187625;0.187625
103;update;1;6.18003;6.18003;6.18003
103;sync;1;1.63528;1.63528;1.63528
103;evalKnownDf;1;0;0;0
103;write;1;2.4135e-05;2.4135e-05;2.4135e-05
103;trace;1;0;0;0
103;calc_total;1;7.81531;7.81531;7.81531
127;compErr;1;1.291e-06;1.291e-06;1.291e-06
127;init;1;0.188025;0.188025;0.188025
127;update;1;6.18001;6.18001;6.18001
127;sync;1;1.61479;1.61479;1.61479
127;evalKnownDf;1;0;0;0
127;write;1;2.4597e-05;2.4597e-05;2.4597e-05
127;trace;1;0;0;0
127;calc_total;1;7.7948;7.7948;7.7948
155;compErr;1;1.185e-06;1.185e-06;1.185e-06
155;init;1;0.191306;0.191306;0.191306
155;update;1;6.26638;6.26638;6.26638
155;sync;1;1.06968;1.06968;1.06968
155;evalKnownDf;1;0;0;0
155;write;1;2.2183e-05;2.2183e-05;2.2183e-05
155;trace;1;0;0;0
155;calc_total;1;7.33606;7.33606;7.33606
321;compErr;1;1.722e-06;1.722e-06;1.722e-06
321;init;1;0.188552;0.188552;0.188552
321;update;1;6.15805;6.15805;6.15805
321;sync;1;1.26294;1.26294;1.26294
321;evalKnownDf;1;0;0;0
321;write;1;2.5227e-05;2.5227e-05;2.5227e-05
321;trace;1;0;0;0
321;calc_total;1;7.42099;7.42099;7.42099
343;compErr;1;2.863e-06;2.863e-06;2.863e-06
343;init;1;0.194578;0.194578;0.194578
343;update;1;6.2274;6.2274;6.2274
343;sync;1;1.07935;1.07935;1.07935
343;evalKnownDf;1;0;0;0
343;write;1;2.3785e-05;2.3785e-05;2.3785e-05
343;trace;1;0;0;0
343;calc_total;1;7.30675;7.30675;7.30675
309;compErr;1;1.559e-06;1.559e-06;1.559e-06
309;init;1;0.188435;0.188435;0.188435
309;update;1;6.1669;6.1669;6.1669
309;sync;1;0.349215;0.349215;0.349215
309;evalKnownDf;1;0;0;0
309;write;1;2.8098e-05;2.8098e-05;2.8098e-05
309;trace;1;0;0;0
309;calc_total;1;6.51611;6.51611;6.51611
360;compErr;1;1.764e-06;1.764e-06;1.764e-06
360;init;1;0.188391;0.188391;0.188391
360;update;1;6.14366;6.14366;6.14366
360;sync;1;2.85946;2.85946;2.85946
360;evalKnownDf;1;0;0;0
360;write;1;2.5079e-05;2.5079e-05;2.5079e-05
360;trace;1;0;0;0
360;calc_total;1;9.00312;9.00312;9.00312
13;compErr;1;1.706e-06;1.706e-06;1.706e-06
13;init;1;0.188589;0.188589;0.188589
13;update;1;6.12073;6.12073;6.12073
13;sync;1;2.65646;2.65646;2.65646
13;evalKnownDf;1;0;0;0
13;write;1;2.3794e-05;2.3794e-05;2.3794e-05
13;trace;1;0;0;0
13;calc_total;1;8.77719;8.77719;8.77719
32;compErr;1;2.416e-06;2.416e-06;2.416e-06
32;init;1;0.189172;0.189172;0.189172
32;update;1;6.17766;6.17766;6.17766
32;sync;1;0.537825;0.537825;0.537825
32;evalKnownDf;1;0;0;0
32;write;1;3.0931e-05;3.0931e-05;3.0931e-05
32;trace;1;0;0;0
32;calc_total;1;6.71548;6.71548;6.71548
81;compErr;1;2.138e-06;2.138e-06;2.138e-06
81;init;1;0.19164;0.19164;0.19164
81;update;1;6.16481;6.16481;6.16481
81;sync;1;1.35661;1.35661;1.35661
81;evalKnownDf;1;0;0;0
81;write;1;2.6337e-05;2.6337e-05;2.6337e-05
81;trace;1;0;0;0
81;calc_total;1;7.52143;7.52143;7.52143
48;compErr;1;1.792e-06;1.792e-06;1.792e-06
48;init;1;0.188964;0.188964;0.188964
48;update;1;6.13983;6.13983;6.13983
48;sync;1;1.12834;1.12834;1.12834
48;evalKnownDf;1;0;0;0
48;write;1;2.3561e-05;2.3561e-05;2.3561e-05
48;trace;1;0;0;0
48;calc_total;1;7.26817;7.26817;7.26817
104;compErr;1;1.495e-06;1.495e-06;1.495e-06
104;init;1;0.190081;0.190081;0.190081
104;update;1;6.16555;6.16555;6.16555
104;sync;1;1.31958;1.31958;1.31958
104;evalKnownDf;1;0;0;0
104;write;1;2.7867e-05;2.7867e-05;2.7867e-05
104;trace;1;0;0;0
104;calc_total;1;7.48513;7.48513;7.48513
128;compErr;1;1.786e-06;1.786e-06;1.786e-06
128;init;1;0.189021;0.189021;0.189021
128;update;1;6.18098;6.18098;6.18098
128;sync;1;1.62489;1.62489;1.62489
128;evalKnownDf;1;0;0;0
128;write;1;2.8713e-05;2.8713e-05;2.8713e-05
128;trace;1;0;0;0
128;calc_total;1;7.80587;7.80587;7.80587
156;compErr;1;1.847e-06;1.847e-06;1.847e-06
156;init;1;0.187996;0.187996;0.187996
156;update;1;6.15053;6.15053;6.15053
156;sync;1;0.799456;0.799456;0.799456
156;evalKnownDf;1;0;0;0
156;write;1;2.5736e-05;2.5736e-05;2.5736e-05
156;trace;1;0;0;0
156;calc_total;1;6.94998;6.94998;6.94998
322;compErr;1;2.134e-06;2.134e-06;2.134e-06
322;init;1;0.188599;0.188599;0.188599
322;update;1;6.17442;6.17442;6.17442
322;sync;1;0.86634;0.86634;0.86634
322;evalKnownDf;1;0;0;0
322;write;1;2.6226e-05;2.6226e-05;2.6226e-05
322;trace;1;0;0;0
322;calc_total;1;7.04076;7.04076;7.04076
256;compErr;1;1.217e-06;1.217e-06;1.217e-06
256;init;1;0.188487;0.188487;0.188487
256;update;1;6.18188;6.18188;6.18188
256;sync;1;1.26741;1.26741;1.26741
256;evalKnownDf;1;0;0;0
256;write;1;2.4649e-05;2.4649e-05;2.4649e-05
256;trace;1;0;0;0
256;calc_total;1;7.44928;7.44928;7.44928
344;compErr;1;2.11e-06;2.11e-06;2.11e-06
344;init;1;0.193178;0.193178;0.193178
344;update;1;6.18872;6.18872;6.18872
344;sync;1;1.1176;1.1176;1.1176
344;evalKnownDf;1;0;0;0
344;write;1;2.7894e-05;2.7894e-05;2.7894e-05
344;trace;1;0;0;0
344;calc_total;1;7.30632;7.30632;7.30632
288;compErr;1;1.3e-06;1.3e-06;1.3e-06
288;init;1;0.189292;0.189292;0.189292
288;update;1;6.09892;6.09892;6.09892
288;sync;1;0.258188;0.258188;0.258188
288;evalKnownDf;1;0;0;0
288;write;1;2.4077e-05;2.4077e-05;2.4077e-05
288;trace;1;0;0;0
288;calc_total;1;6.3571;6.3571;6.3571
14;compErr;1;2.493e-06;2.493e-06;2.493e-06
14;init;1;0.187884;0.187884;0.187884
14;update;1;6.16363;6.16363;6.16363
14;sync;1;1.63908;1.63908;1.63908
14;evalKnownDf;1;0;0;0
14;write;1;2.7068e-05;2.7068e-05;2.7068e-05
14;trace;1;0;0;0
14;calc_total;1;7.80271;7.80271;7.80271
33;compErr;1;1.653e-06;1.653e-06;1.653e-06
33;init;1;0.190993;0.190993;0.190993
33;update;1;6.14938;6.14938;6.14938
33;sync;1;1.11198;1.11198;1.11198
33;evalKnownDf;1;0;0;0
33;write;1;2.6836e-05;2.6836e-05;2.6836e-05
33;trace;1;0;0;0
33;calc_total;1;7.26136;7.26136;7.26136
82;compErr;1;1.634e-06;1.634e-06;1.634e-06
82;init;1;0.190428;0.190428;0.190428
82;update;1;6.22109;6.22109;6.22109
82;sync;1;1.55783;1.55783;1.55783
82;evalKnownDf;1;0;0;0
82;write;1;2.179e-05;2.179e-05;2.179e-05
82;trace;1;0;0;0
82;calc_total;1;7.77892;7.77892;7.77892
49;compErr;1;2.019e-06;2.019e-06;2.019e-06
49;init;1;0.18956;0.18956;0.18956
49;update;1;6.18347;6.18347;6.18347
49;sync;1;1.02965;1.02965;1.02965
49;evalKnownDf;1;0;0;0
49;write;1;2.1765e-05;2.1765e-05;2.1765e-05
49;trace;1;0;0;0
49;calc_total;1;7.21312;7.21312;7.21312
105;compErr;1;9.49e-07;9.49e-07;9.49e-07
105;init;1;0.187947;0.187947;0.187947
105;update;1;6.15602;6.15602;6.15602
105;sync;1;0.598629;0.598629;0.598629
105;evalKnownDf;1;0;0;0
105;write;1;2.0978e-05;2.0978e-05;2.0978e-05
105;trace;1;0;0;0
105;calc_total;1;6.75465;6.75465;6.75465
129;compErr;1;1.031e-06;1.031e-06;1.031e-06
129;init;1;0.187717;0.187717;0.187717
129;update;1;6.15619;6.15619;6.15619
129;sync;1;1.40242;1.40242;1.40242
129;evalKnownDf;1;0;0;0
129;write;1;2.6996e-05;2.6996e-05;2.6996e-05
129;trace;1;0;0;0
129;calc_total;1;7.55861;7.55861;7.55861
158;compErr;1;1.039e-06;1.039e-06;1.039e-06
158;init;1;0.188419;0.188419;0.188419
158;update;1;6.18649;6.18649;6.18649
158;sync;1;3.07077;3.07077;3.07077
158;evalKnownDf;1;0;0;0
158;write;1;1.9336e-05;1.9336e-05;1.9336e-05
158;trace;1;0;0;0
158;calc_total;1;9.25726;9.25726;9.25726
323;compErr;1;7.68e-07;7.68e-07;7.68e-07
323;init;1;0.191062;0.191062;0.191062
323;update;1;6.18263;6.18263;6.18263
323;sync;1;0.212154;0.212154;0.212154
323;evalKnownDf;1;0;0;0
323;write;1;2.4358e-05;2.4358e-05;2.4358e-05
323;trace;1;0;0;0
323;calc_total;1;6.39478;6.39478;6.39478
345;compErr;1;1.473e-06;1.473e-06;1.473e-06
345;init;1;0.193273;0.193273;0.193273
345;update;1;6.18104;6.18104;6.18104
345;sync;1;1.17891;1.17891;1.17891
345;evalKnownDf;1;0;0;0
345;write;1;2.1107e-05;2.1107e-05;2.1107e-05
345;trace;1;0;0;0
345;calc_total;1;7.35995;7.35995;7.35995
289;compErr;1;1.276e-06;1.276e-06;1.276e-06
289;init;1;0.18799;0.18799;0.18799
289;update;1;6.14342;6.14342;6.14342
289;sync;1;1.23787;1.23787;1.23787
289;evalKnownDf;1;0;0;0
289;write;1;2.0957e-05;2.0957e-05;2.0957e-05
289;trace;1;0;0;0
289;calc_total;1;7.3813;7.3813;7.3813
361;compErr;1;1.344e-06;1.344e-06;1.344e-06
361;init;1;0.189935;0.189935;0.189935
361;update;1;6.14586;6.14586;6.14586
361;sync;1;1.32226;1.32226;1.32226
361;evalKnownDf;1;0;0;0
361;write;1;2.2813e-05;2.2813e-05;2.2813e-05
361;trace;1;0;0;0
361;calc_total;1;7.46811;7.46811;7.46811
15;compErr;1;2.468e-06;2.468e-06;2.468e-06
15;init;1;0.190477;0.190477;0.190477
15;update;1;6.11858;6.11858;6.11858
15;sync;1;1.31654;1.31654;1.31654
15;evalKnownDf;1;0;0;0
15;write;1;3.1043e-05;3.1043e-05;3.1043e-05
15;trace;1;0;0;0
15;calc_total;1;7.43512;7.43512;7.43512
34;compErr;1;9.72e-07;9.72e-07;9.72e-07
34;init;1;0.190158;0.190158;0.190158
34;update;1;6.18907;6.18907;6.18907
34;sync;1;1.06554;1.06554;1.06554
34;evalKnownDf;1;0;0;0
34;write;1;2.0812e-05;2.0812e-05;2.0812e-05
34;trace;1;0;0;0
34;calc_total;1;7.25461;7.25461;7.25461
83;compErr;1;1.602e-06;1.602e-06;1.602e-06
83;init;1;0.19294;0.19294;0.19294
83;update;1;6.24751;6.24751;6.24751
83;sync;1;0.5106;0.5106;0.5106
83;evalKnownDf;1;0;0;0
83;write;1;2.4919e-05;2.4919e-05;2.4919e-05
83;trace;1;0;0;0
83;calc_total;1;6.75811;6.75811;6.75811
50;compErr;1;1.646e-06;1.646e-06;1.646e-06
50;init;1;0.188854;0.188854;0.188854
50;update;1;6.17096;6.17096;6.17096
50;sync;1;2.13195;2.13195;2.13195
50;evalKnownDf;1;0;0;0
50;write;1;2.7706e-05;2.7706e-05;2.7706e-05
50;trace;1;0;0;0
50;calc_total;1;8.30291;8.30291;8.30291
106;compErr;1;2.011e-06;2.011e-06;2.011e-06
106;init;1;0.188604;0.188604;0.188604
106;update;1;6.15965;6.15965;6.15965
106;sync;1;0.887464;0.887464;0.887464
106;evalKnownDf;1;0;0;0
106;write;1;3.2412e-05;3.2412e-05;3.2412e-05
106;trace;1;0;0;0
106;calc_total;1;7.04711;7.04711;7.04711
130;compErr;1;2.517e-06;2.517e-06;2.517e-06
130;init;1;0.188616;0.188616;0.188616
130;update;1;6.18685;6.18685;6.18685
130;sync;1;0.889248;0.889248;0.889248
130;evalKnownDf;1;0;0;0
130;write;1;3.0246e-05;3.0246e-05;3.0246e-05
130;trace;1;0;0;0
130;calc_total;1;7.0761;7.0761;7.0761
159;compErr;1;1.539e-06;1.539e-06;1.539e-06
159;init;1;0.187814;0.187814;0.187814
159;update;1;6.20245;6.20245;6.20245
159;sync;1;2.35369;2.35369;2.35369
159;evalKnownDf;1;0;0;0
159;write;1;3.4562e-05;3.4562e-05;3.4562e-05
159;trace;1;0;0;0
159;calc_total;1;8.55614;8.55614;8.55614
324;compErr;1;1.52e-06;1.52e-06;1.52e-06
324;init;1;0.186264;0.186264;0.186264
324;update;1;6.18287;6.18287;6.18287
324;sync;1;1.90125;1.90125;1.90125
324;evalKnownDf;1;0;0;0
324;write;1;2.5767e-05;2.5767e-05;2.5767e-05
324;trace;1;0;0;0
324;calc_total;1;8.08412;8.08412;8.08412
192;compErr;1;2.59e-06;2.59e-06;2.59e-06
192;init;1;0.187259;0.187259;0.187259
192;update;1;6.08578;6.08578;6.08578
192;sync;1;0.259206;0.259206;0.259206
192;evalKnownDf;1;0;0;0
192;write;1;2.5626e-05;2.5626e-05;2.5626e-05
192;trace;1;0;0;0
192;calc_total;1;6.34499;6.34499;6.34499
346;compErr;1;2.644e-06;2.644e-06;2.644e-06
346;init;1;0.19096;0.19096;0.19096
346;update;1;6.20427;6.20427;6.20427
346;sync;1;1.63806;1.63806;1.63806
346;evalKnownDf;1;0;0;0
346;write;1;2.8675e-05;2.8675e-05;2.8675e-05
346;trace;1;0;0;0
346;calc_total;1;7.84233;7.84233;7.84233
290;compErr;1;1.952e-06;1.952e-06;1.952e-06
290;init;1;0.186659;0.186659;0.186659
290;update;1;6.14343;6.14343;6.14343
290;sync;1;2.31802;2.31802;2.31802
290;evalKnownDf;1;0;0;0
290;write;1;2.2011e-05;2.2011e-05;2.2011e-05
290;trace;1;0;0;0
290;calc_total;1;8.46145;8.46145;8.46145
362;compErr;1;1.568e-06;1.568e-06;1.568e-06
362;init;1;0.189269;0.189269;0.189269
362;update;1;6.17727;6.17727;6.17727
362;sync;1;1.45622;1.45622;1.45622
362;evalKnownDf;1;0;0;0
362;write;1;2.3084e-05;2.3084e-05;2.3084e-05
362;trace;1;0;0;0
362;calc_total;1;7.63348;7.63348;7.63348
16;compErr;1;2.299e-06;2.299e-06;2.299e-06
16;init;1;0.187911;0.187911;0.187911
16;update;1;6.14348;6.14348;6.14348
16;sync;1;0.82112;0.82112;0.82112
16;evalKnownDf;1;0;0;0
16;write;1;3.2834e-05;3.2834e-05;3.2834e-05
16;trace;1;0;0;0
16;calc_total;1;6.9646;6.9646;6.9646
35;compErr;1;1.681e-06;1.681e-06;1.681e-06
35;init;1;0.191184;0.191184;0.191184
35;update;1;6.15124;6.15124;6.15124
35;sync;1;1.23307;1.23307;1.23307
35;evalKnownDf;1;0;0;0
35;write;1;2.6656e-05;2.6656e-05;2.6656e-05
35;trace;1;0;0;0
35;calc_total;1;7.3843;7.3843;7.3843
84;compErr;1;1.536e-06;1.536e-06;1.536e-06
84;init;1;0.188215;0.188215;0.188215
84;update;1;6.14598;6.14598;6.14598
84;sync;1;2.73319;2.73319;2.73319
84;evalKnownDf;1;0;0;0
84;write;1;3.1063e-05;3.1063e-05;3.1063e-05
84;trace;1;0;0;0
84;calc_total;1;8.87917;8.87917;8.87917
51;compErr;1;1.793e-06;1.793e-06;1.793e-06
51;init;1;0.187456;0.187456;0.187456
51;update;1;6.12088;6.12088;6.12088
51;sync;1;2.01413;2.01413;2.01413
51;evalKnownDf;1;0;0;0
51;write;1;2.7526e-05;2.7526e-05;2.7526e-05
51;trace;1;0;0;0
51;calc_total;1;8.135;8.135;8.135
107;compErr;1;1.387e-06;1.387e-06;1.387e-06
107;init;1;0.191259;0.191259;0.191259
107;update;1;6.17619;6.17619;6.17619
107;sync;1;1.30745;1.30745;1.30745
107;evalKnownDf;1;0;0;0
107;write;1;2.6201e-05;2.6201e-05;2.6201e-05
107;trace;1;0;0;0
107;calc_total;1;7.48363;7.48363;7.48363
131;compErr;1;1.51e-06;1.51e-06;1.51e-06
131;init;1;0.189792;0.189792;0.189792
131;update;1;6.17982;6.17982;6.17982
131;sync;1;0.865806;0.865806;0.865806
131;evalKnownDf;1;0;0;0
131;write;1;2.4319e-05;2.4319e-05;2.4319e-05
131;trace;1;0;0;0
131;calc_total;1;7.04563;7.04563;7.04563
144;compErr;1;1.626e-06;1.626e-06;1.626e-06
144;init;1;0.187998;0.187998;0.187998
144;update;1;6.18755;6.18755;6.18755
144;sync;1;1.75231;1.75231;1.75231
144;evalKnownDf;1;0;0;0
144;write;1;2.3958e-05;2.3958e-05;2.3958e-05
144;trace;1;0;0;0
144;calc_total;1;7.93986;7.93986;7.93986
325;compErr;1;2.646e-06;2.646e-06;2.646e-06
325;init;1;0.186634;0.186634;0.186634
325;update;1;6.1561;6.1561;6.1561
325;sync;1;2.80086;2.80086;2.80086
325;evalKnownDf;1;0;0;0
325;write;1;3.5242e-05;3.5242e-05;3.5242e-05
325;trace;1;0;0;0
325;calc_total;1;8.95696;8.95696;8.95696
257;compErr;1;1.548e-06;1.548e-06;1.548e-06
257;init;1;0.1915;0.1915;0.1915
257;update;1;6.16639;6.16639;6.16639
257;sync;1;1.39314;1.39314;1.39314
257;evalKnownDf;1;0;0;0
257;write;1;2.2228e-05;2.2228e-05;2.2228e-05
257;trace;1;0;0;0
257;calc_total;1;7.55953;7.55953;7.55953
347;compErr;1;1.609e-06;1.609e-06;1.609e-06
347;init;1;0.192551;0.192551;0.192551
347;update;1;6.19785;6.19785;6.19785
347;sync;1;1.07717;1.07717;1.07717
347;evalKnownDf;1;0;0;0
347;write;1;2.6206e-05;2.6206e-05;2.6206e-05
347;trace;1;0;0;0
347;calc_total;1;7.27503;7.27503;7.27503
291;compErr;1;1.731e-06;1.731e-06;1.731e-06
291;init;1;0.186555;0.186555;0.186555
291;update;1;6.11841;6.11841;6.11841
291;sync;1;1.4847;1.4847;1.4847
291;evalKnownDf;1;0;0;0
291;write;1;2.4968e-05;2.4968e-05;2.4968e-05
291;trace;1;0;0;0
291;calc_total;1;7.60311;7.60311;7.60311
363;compErr;1;1.848e-06;1.848e-06;1.848e-06
363;init;1;0.189909;0.189909;0.189909
363;update;1;6.14338;6.14338;6.14338
363;sync;1;2.32941;2.32941;2.32941
363;evalKnownDf;1;0;0;0
363;write;1;2.3297e-05;2.3297e-05;2.3297e-05
363;trace;1;0;0;0
363;calc_total;1;8.47279;8.47279;8.47279
18;compErr;1;2.08e-06;2.08e-06;2.08e-06
18;init;1;0.191881;0.191881;0.191881
18;update;1;6.14433;6.14433;6.14433
18;sync;1;0.919165;0.919165;0.919165
18;evalKnownDf;1;0;0;0
18;write;1;2.4914e-05;2.4914e-05;2.4914e-05
18;trace;1;0;0;0
18;calc_total;1;7.0635;7.0635;7.0635
37;compErr;1;1.035e-06;1.035e-06;1.035e-06
37;init;1;0.188079;0.188079;0.188079
37;update;1;6.15438;6.15438;6.15438
37;sync;1;1.83041;1.83041;1.83041
37;evalKnownDf;1;0;0;0
37;write;1;2.3314e-05;2.3314e-05;2.3314e-05
37;trace;1;0;0;0
37;calc_total;1;7.98479;7.98479;7.98479
85;compErr;1;1.357e-06;1.357e-06;1.357e-06
85;init;1;0.190664;0.190664;0.190664
85;update;1;6.1554;6.1554;6.1554
85;sync;1;1.6857;1.6857;1.6857
85;evalKnownDf;1;0;0;0
85;write;1;2.309e-05;2.309e-05;2.309e-05
85;trace;1;0;0;0
85;calc_total;1;7.8411;7.8411;7.8411
52;compErr;1;1.408e-06;1.408e-06;1.408e-06
52;init;1;0.189014;0.189014;0.189014
52;update;1;6.16595;6.16595;6.16595
52;sync;1;1.07469;1.07469;1.07469
52;evalKnownDf;1;0;0;0
52;write;1;2.9971e-05;2.9971e-05;2.9971e-05
52;trace;1;0;0;0
52;calc_total;1;7.24064;7.24064;7.24064
108;compErr;1;1.921e-06;1.921e-06;1.921e-06
108;init;1;0.187616;0.187616;0.187616
108;update;1;6.11603;6.11603;6.11603
108;sync;1;1.19784;1.19784;1.19784
108;evalKnownDf;1;0;0;0
108;write;1;2.5241e-05;2.5241e-05;2.5241e-05
108;trace;1;0;0;0
108;calc_total;1;7.31387;7.31387;7.31387
132;compErr;1;2.276e-06;2.276e-06;2.276e-06
132;init;1;0.187439;0.187439;0.187439
132;update;1;6.12693;6.12693;6.12693
132;sync;1;2.53227;2.53227;2.53227
132;evalKnownDf;1;0;0;0
132;write;1;2.4919e-05;2.4919e-05;2.4919e-05
132;trace;1;0;0;0
132;calc_total;1;8.6592;8.6592;8.6592
149;compErr;1;2.3e-06;2.3e-06;2.3e-06
149;init;1;0.190587;0.190587;0.190587
149;update;1;6.14869;6.14869;6.14869
149;sync;1;1.25435;1.25435;1.25435
149;evalKnownDf;1;0;0;0
149;write;1;2.7756e-05;2.7756e-05;2.7756e-05
149;trace;1;0;0;0
149;calc_total;1;7.40304;7.40304;7.40304
326;compErr;1;1.662e-06;1.662e-06;1.662e-06
326;init;1;0.186995;0.186995;0.186995
326;update;1;6.20099;6.20099;6.20099
326;sync;1;2.41596;2.41596;2.41596
326;evalKnownDf;1;0;0;0
326;write;1;2.7877e-05;2.7877e-05;2.7877e-05
326;trace;1;0;0;0
326;calc_total;1;8.61696;8.61696;8.61696
258;compErr;1;2.178e-06;2.178e-06;2.178e-06
258;init;1;0.190045;0.190045;0.190045
258;update;1;6.15817;6.15817;6.15817
258;sync;1;0.999052;0.999052;0.999052
258;evalKnownDf;1;0;0;0
258;write;1;2.281e-05;2.281e-05;2.281e-05
258;trace;1;0;0;0
258;calc_total;1;7.15722;7.15722;7.15722
193;compErr;1;1.413e-06;1.413e-06;1.413e-06
193;init;1;0.187908;0.187908;0.187908
193;update;1;6.1486;6.1486;6.1486
193;sync;1;1.14029;1.14029;1.14029
193;evalKnownDf;1;0;0;0
193;write;1;2.4285e-05;2.4285e-05;2.4285e-05
193;trace;1;0;0;0
193;calc_total;1;7.28888;7.28888;7.28888
348;compErr;1;2.693e-06;2.693e-06;2.693e-06
348;init;1;0.187967;0.187967;0.187967
348;update;1;6.17291;6.17291;6.17291
348;sync;1;3.50525;3.50525;3.50525
348;evalKnownDf;1;0;0;0
348;write;1;2.7106e-05;2.7106e-05;2.7106e-05
348;trace;1;0;0;0
348;calc_total;1;9.67815;9.67815;9.67815
295;compErr;1;1.115e-06;1.115e-06;1.115e-06
295;init;1;0.187818;0.187818;0.187818
295;update;1;6.17415;6.17415;6.17415
295;sync;1;2.09799;2.09799;2.09799
295;evalKnownDf;1;0;0;0
295;write;1;2.535e-05;2.535e-05;2.535e-05
295;trace;1;0;0;0
295;calc_total;1;8.27213;8.27213;8.27213
364;compErr;1;1.264e-06;1.264e-06;1.264e-06
364;init;1;0.18897;0.18897;0.18897
364;update;1;6.17893;6.17893;6.17893
364;sync;1;1.23527;1.23527;1.23527
364;evalKnownDf;1;0;0;0
364;write;1;2.2036e-05;2.2036e-05;2.2036e-05
364;trace;1;0;0;0
364;calc_total;1;7.4142;7.4142;7.4142
19;compErr;1;2.204e-06;2.204e-06;2.204e-06
19;init;1;0.191292;0.191292;0.191292
19;update;1;6.15921;6.15921;6.15921
19;sync;1;1.21698;1.21698;1.21698
19;evalKnownDf;1;0;0;0
19;write;1;1.92e-05;1.92e-05;1.92e-05
19;trace;1;0;0;0
19;calc_total;1;7.37619;7.37619;7.37619
38;compErr;1;2.318e-06;2.318e-06;2.318e-06
38;init;1;0.189192;0.189192;0.189192
38;update;1;6.14778;6.14778;6.14778
38;sync;1;2.10341;2.10341;2.10341
38;evalKnownDf;1;0;0;0
38;write;1;2.61e-05;2.61e-05;2.61e-05
38;trace;1;0;0;0
38;calc_total;1;8.2512;8.2512;8.2512
86;compErr;1;1.551e-06;1.551e-06;1.551e-06
86;init;1;0.18909;0.18909;0.18909
86;update;1;6.22644;6.22644;6.22644
86;sync;1;1.76548;1.76548;1.76548
86;evalKnownDf;1;0;0;0
86;write;1;2.2927e-05;2.2927e-05;2.2927e-05
86;trace;1;0;0;0
86;calc_total;1;7.99192;7.99192;7.99192
53;compErr;1;1.312e-06;1.312e-06;1.312e-06
53;init;1;0.188472;0.188472;0.188472
53;update;1;6.15864;6.15864;6.15864
53;sync;1;1.73139;1.73139;1.73139
53;evalKnownDf;1;0;0;0
53;write;1;2.0942e-05;2.0942e-05;2.0942e-05
53;trace;1;0;0;0
53;calc_total;1;7.89002;7.89002;7.89002
109;compErr;1;2.21e-06;2.21e-06;2.21e-06
109;init;1;0.187005;0.187005;0.187005
109;update;1;6.13541;6.13541;6.13541
109;sync;1;2.09326;2.09326;2.09326
109;evalKnownDf;1;0;0;0
109;write;1;2.3212e-05;2.3212e-05;2.3212e-05
109;trace;1;0;0;0
109;calc_total;1;8.22868;8.22868;8.22868
133;compErr;1;1.886e-06;1.886e-06;1.886e-06
133;init;1;0.188458;0.188458;0.188458
133;update;1;6.16102;6.16102;6.16102
133;sync;1;2.22964;2.22964;2.22964
133;evalKnownDf;1;0;0;0
133;write;1;2.9693e-05;2.9693e-05;2.9693e-05
133;trace;1;0;0;0
133;calc_total;1;8.39067;8.39067;8.39067
168;compErr;1;2.853e-06;2.853e-06;2.853e-06
168;init;1;0.190827;0.190827;0.190827
168;update;1;6.12703;6.12703;6.12703
168;sync;1;0.734845;0.734845;0.734845
168;evalKnownDf;1;0;0;0
168;write;1;2.1731e-05;2.1731e-05;2.1731e-05
168;trace;1;0;0;0
168;calc_total;1;6.86187;6.86187;6.86187
152;compErr;1;1.669e-06;1.669e-06;1.669e-06
152;init;1;0.19383;0.19383;0.19383
152;update;1;6.19478;6.19478;6.19478
152;sync;1;1.63422;1.63422;1.63422
152;evalKnownDf;1;0;0;0
152;write;1;2.2189e-05;2.2189e-05;2.2189e-05
152;trace;1;0;0;0
152;calc_total;1;7.829;7.829;7.829
327;compErr;1;1.457e-06;1.457e-06;1.457e-06
327;init;1;0.18583;0.18583;0.18583
327;update;1;6.13986;6.13986;6.13986
327;sync;1;3.17207;3.17207;3.17207
327;evalKnownDf;1;0;0;0
327;write;1;2.3792e-05;2.3792e-05;2.3792e-05
327;trace;1;0;0;0
327;calc_total;1;9.31192;9.31192;9.31192
259;compErr;1;2.03e-06;2.03e-06;2.03e-06
259;init;1;0.194146;0.194146;0.194146
259;update;1;6.20695;6.20695;6.20695
259;sync;1;1.60058;1.60058;1.60058
259;evalKnownDf;1;0;0;0
259;write;1;2.8108e-05;2.8108e-05;2.8108e-05
259;trace;1;0;0;0
259;calc_total;1;7.80753;7.80753;7.80753
194;compErr;1;3.339e-06;3.339e-06;3.339e-06
194;init;1;0.18835;0.18835;0.18835
194;update;1;6.1689;6.1689;6.1689
194;sync;1;0.939585;0.939585;0.939585
194;evalKnownDf;1;0;0;0
194;write;1;2.8245e-05;2.8245e-05;2.8245e-05
194;trace;1;0;0;0
194;calc_total;1;7.10848;7.10848;7.10848
349;compErr;1;1.61e-06;1.61e-06;1.61e-06
349;init;1;0.192633;0.192633;0.192633
349;update;1;6.14937;6.14937;6.14937
349;sync;1;0.659547;0.659547;0.659547
349;evalKnownDf;1;0;0;0
349;write;1;2.3205e-05;2.3205e-05;2.3205e-05
349;trace;1;0;0;0
349;calc_total;1;6.80892;6.80892;6.80892
296;compErr;1;2.039e-06;2.039e-06;2.039e-06
296;init;1;0.190266;0.190266;0.190266
296;update;1;6.1596;6.1596;6.1596
296;sync;1;0.575522;0.575522;0.575522
296;evalKnownDf;1;0;0;0
296;write;1;2.578e-05;2.578e-05;2.578e-05
296;trace;1;0;0;0
296;calc_total;1;6.73512;6.73512;6.73512
365;compErr;1;1.059e-06;1.059e-06;1.059e-06
365;init;1;0.188567;0.188567;0.188567
365;update;1;6.18995;6.18995;6.18995
365;sync;1;3.00299;3.00299;3.00299
365;evalKnownDf;1;0;0;0
365;write;1;1.9674e-05;1.9674e-05;1.9674e-05
365;trace;1;0;0;0
365;calc_total;1;9.19294;9.19294;9.19294
20;compErr;1;2.668e-06;2.668e-06;2.668e-06
20;init;1;0.189456;0.189456;0.189456
20;update;1;6.15755;6.15755;6.15755
20;sync;1;0.983341;0.983341;0.983341
20;evalKnownDf;1;0;0;0
20;write;1;2.917e-05;2.917e-05;2.917e-05
20;trace;1;0;0;0
20;calc_total;1;7.14089;7.14089;7.14089
39;compErr;1;1.558e-06;1.558e-06;1.558e-06
39;init;1;0.189047;0.189047;0.189047
39;update;1;6.12397;6.12397;6.12397
39;sync;1;1.63047;1.63047;1.63047
39;evalKnownDf;1;0;0;0
39;write;1;2.1452e-05;2.1452e-05;2.1452e-05
39;trace;1;0;0;0
39;calc_total;1;7.75444;7.75444;7.75444
87;compErr;1;1.967e-06;1.967e-06;1.967e-06
87;init;1;0.189396;0.189396;0.189396
87;update;1;6.18229;6.18229;6.18229
87;sync;1;3.10364;3.10364;3.10364
87;evalKnownDf;1;0;0;0
87;write;1;2.5147e-05;2.5147e-05;2.5147e-05
87;trace;1;0;0;0
87;calc_total;1;9.28593;9.28593;9.28593
54;compErr;1;1.671e-06;1.671e-06;1.671e-06
54;init;1;0.189979;0.189979;0.189979
54;update;1;6.16247;6.16247;6.16247
54;sync;1;1.6498;1.6498;1.6498
54;evalKnownDf;1;0;0;0
54;write;1;2.6208e-05;2.6208e-05;2.6208e-05
54;trace;1;0;0;0
54;calc_total;1;7.81227;7.81227;7.81227
110;compErr;1;1.328e-06;1.328e-06;1.328e-06
110;init;1;0.188458;0.188458;0.188458
110;update;1;6.12342;6.12342;6.12342
110;sync;1;1.79858;1.79858;1.79858
110;evalKnownDf;1;0;0;0
110;write;1;2.3786e-05;2.3786e-05;2.3786e-05
110;trace;1;0;0;0
110;calc_total;1;7.922;7.922;7.922
135;compErr;1;1.376e-06;1.376e-06;1.376e-06
135;init;1;0.185985;0.185985;0.185985
135;update;1;6.12825;6.12825;6.12825
135;sync;1;2.58056;2.58056;2.58056
135;evalKnownDf;1;0;0;0
135;write;1;2.9175e-05;2.9175e-05;2.9175e-05
135;trace;1;0;0;0
135;calc_total;1;8.7088;8.7088;8.7088
154;compErr;1;1.755e-06;1.755e-06;1.755e-06
154;init;1;0.191746;0.191746;0.191746
154;update;1;6.21458;6.21458;6.21458
154;sync;1;0.698826;0.698826;0.698826
154;evalKnownDf;1;0;0;0
154;write;1;3.0625e-05;3.0625e-05;3.0625e-05
154;trace;1;0;0;0
154;calc_total;1;6.91341;6.91341;6.91341
328;compErr;1;1.679e-06;1.679e-06;1.679e-06
328;init;1;0.187252;0.187252;0.187252
328;update;1;6.14229;6.14229;6.14229
328;sync;1;0.83177;0.83177;0.83177
328;evalKnownDf;1;0;0;0
328;write;1;2.4492e-05;2.4492e-05;2.4492e-05
328;trace;1;0;0;0
328;calc_total;1;6.97406;6.97406;6.97406
260;compErr;1;1.443e-06;1.443e-06;1.443e-06
260;init;1;0.192638;0.192638;0.192638
260;update;1;6.19961;6.19961;6.19961
260;sync;1;0.95498;0.95498;0.95498
260;evalKnownDf;1;0;0;0
260;write;1;2.4421e-05;2.4421e-05;2.4421e-05
260;trace;1;0;0;0
260;calc_total;1;7.1546;7.1546;7.1546
195;compErr;1;2.114e-06;2.114e-06;2.114e-06
195;init;1;0.188286;0.188286;0.188286
195;update;1;6.12756;6.12756;6.12756
195;sync;1;1.27851;1.27851;1.27851
195;evalKnownDf;1;0;0;0
195;write;1;2.8503e-05;2.8503e-05;2.8503e-05
195;trace;1;0;0;0
195;calc_total;1;7.40606;7.40606;7.40606
350;compErr;1;1.186e-06;1.186e-06;1.186e-06
350;init;1;0.190609;0.190609;0.190609
350;update;1;6.15611;6.15611;6.15611
350;sync;1;3.09548;3.09548;3.09548
350;evalKnownDf;1;0;0;0
350;write;1;4.1718e-05;4.1718e-05;4.1718e-05
350;trace;1;0;0;0
350;calc_total;1;9.2516;9.2516;9.2516
297;compErr;1;1.461e-06;1.461e-06;1.461e-06
297;init;1;0.188393;0.188393;0.188393
297;update;1;6.1565;6.1565;6.1565
297;sync;1;1.21835;1.21835;1.21835
297;evalKnownDf;1;0;0;0
297;write;1;2.343e-05;2.343e-05;2.343e-05
297;trace;1;0;0;0
297;calc_total;1;7.37485;7.37485;7.37485
366;compErr;1;1.3e-06;1.3e-06;1.3e-06
366;init;1;0.192946;0.192946;0.192946
366;update;1;6.15427;6.15427;6.15427
366;sync;1;0.862832;0.862832;0.862832
366;evalKnownDf;1;0;0;0
366;write;1;2.2949e-05;2.2949e-05;2.2949e-05
366;trace;1;0;0;0
366;calc_total;1;7.0171;7.0171;7.0171
21;compErr;1;2.338e-06;2.338e-06;2.338e-06
21;init;1;0.187184;0.187184;0.187184
21;update;1;6.1311;6.1311;6.1311
21;sync;1;2.46501;2.46501;2.46501
21;evalKnownDf;1;0;0;0
21;write;1;2.5569e-05;2.5569e-05;2.5569e-05
21;trace;1;0;0;0
21;calc_total;1;8.59611;8.59611;8.59611
40;compErr;1;9.23e-07;9.23e-07;9.23e-07
40;init;1;0.187095;0.187095;0.187095
40;update;1;6.15671;6.15671;6.15671
40;sync;1;3.29605;3.29605;3.29605
40;evalKnownDf;1;0;0;0
40;write;1;2.1745e-05;2.1745e-05;2.1745e-05
40;trace;1;0;0;0
40;calc_total;1;9.45277;9.45277;9.45277
88;compErr;1;8.57e-07;8.57e-07;8.57e-07
88;init;1;0.190194;0.190194;0.190194
88;update;1;6.17956;6.17956;6.17956
88;sync;1;0.496691;0.496691;0.496691
88;evalKnownDf;1;0;0;0
88;write;1;2.2363e-05;2.2363e-05;2.2363e-05
88;trace;1;0;0;0
88;calc_total;1;6.67625;6.67625;6.67625
55;compErr;1;1.22e-06;1.22e-06;1.22e-06
55;init;1;0.189687;0.189687;0.189687
55;update;1;6.21875;6.21875;6.21875
55;sync;1;2.38242;2.38242;2.38242
55;evalKnownDf;1;0;0;0
55;write;1;2.0291e-05;2.0291e-05;2.0291e-05
55;trace;1;0;0;0
55;calc_total;1;8.60117;8.60117;8.60117
111;compErr;1;1.499e-06;1.499e-06;1.499e-06
111;init;1;0.18616;0.18616;0.18616
111;update;1;6.09557;6.09557;6.09557
111;sync;1;2.30746;2.30746;2.30746
111;evalKnownDf;1;0;0;0
111;write;1;2.8108e-05;2.8108e-05;2.8108e-05
111;trace;1;0;0;0
111;calc_total;1;8.40303;8.40303;8.40303
136;compErr;1;2.512e-06;2.512e-06;2.512e-06
136;init;1;0.187045;0.187045;0.187045
136;update;1;6.12839;6.12839;6.12839
136;sync;1;1.3382;1.3382;1.3382
136;evalKnownDf;1;0;0;0
136;write;1;2.5441e-05;2.5441e-05;2.5441e-05
136;trace;1;0;0;0
136;calc_total;1;7.46659;7.46659;7.46659
169;compErr;1;1.124e-06;1.124e-06;1.124e-06
169;init;1;0.190873;0.190873;0.190873
169;update;1;6.16235;6.16235;6.16235
169;sync;1;1.27307;1.27307;1.27307
169;evalKnownDf;1;0;0;0
169;write;1;2.2162e-05;2.2162e-05;2.2162e-05
169;trace;1;0;0;0
169;calc_total;1;7.43542;7.43542;7.43542
157;compErr;1;2.06e-06;2.06e-06;2.06e-06
157;init;1;0.188379;0.188379;0.188379
157;update;1;6.18967;6.18967;6.18967
157;sync;1;3.43972;3.43972;3.43972
157;evalKnownDf;1;0;0;0
157;write;1;2.2146e-05;2.2146e-05;2.2146e-05
157;trace;1;0;0;0
157;calc_total;1;9.62939;9.62939;9.62939
329;compErr;1;1.414e-06;1.414e-06;1.414e-06
329;init;1;0.187158;0.187158;0.187158
329;update;1;6.14367;6.14367;6.14367
329;sync;1;1.49296;1.49296;1.49296
329;evalKnownDf;1;0;0;0
329;write;1;2.4067e-05;2.4067e-05;2.4067e-05
329;trace;1;0;0;0
329;calc_total;1;7.63663;7.63663;7.63663
261;compErr;1;1.105e-06;1.105e-06;1.105e-06
261;init;1;0.192503;0.192503;0.192503
261;update;1;6.17115;6.17115;6.17115
261;sync;1;0.440796;0.440796;0.440796
261;evalKnownDf;1;0;0;0
261;write;1;2.2907e-05;2.2907e-05;2.2907e-05
261;trace;1;0;0;0
261;calc_total;1;6.61195;6.61195;6.61195
196;compErr;1;2.19e-06;2.19e-06;2.19e-06
196;init;1;0.187561;0.187561;0.187561
196;update;1;6.14234;6.14234;6.14234
196;sync;1;0.727389;0.727389;0.727389
196;evalKnownDf;1;0;0;0
196;write;1;3.2577e-05;3.2577e-05;3.2577e-05
196;trace;1;0;0;0
196;calc_total;1;6.86973;6.86973;6.86973
351;compErr;1;1.904e-06;1.904e-06;1.904e-06
351;init;1;0.188361;0.188361;0.188361
351;update;1;6.12548;6.12548;6.12548
351;sync;1;1.93229;1.93229;1.93229
351;evalKnownDf;1;0;0;0
351;write;1;2.5436e-05;2.5436e-05;2.5436e-05
351;trace;1;0;0;0
351;calc_total;1;8.05777;8.05777;8.05777
299;compErr;1;7.31e-07;7.31e-07;7.31e-07
299;init;1;0.192341;0.192341;0.192341
299;update;1;6.17659;6.17659;6.17659
299;sync;1;0.773754;0.773754;0.773754
299;evalKnownDf;1;0;0;0
299;write;1;2.4344e-05;2.4344e-05;2.4344e-05
299;trace;1;0;0;0
299;calc_total;1;6.95034;6.95034;6.95034
367;compErr;1;1.918e-06;1.918e-06;1.918e-06
367;init;1;0.191349;0.191349;0.191349
367;update;1;6.18913;6.18913;6.18913
367;sync;1;1.20006;1.20006;1.20006
367;evalKnownDf;1;0;0;0
367;write;1;2.2902e-05;2.2902e-05;2.2902e-05
367;trace;1;0;0;0
367;calc_total;1;7.38919;7.38919;7.38919
22;compErr;1;3.149e-06;3.149e-06;3.149e-06
22;init;1;0.19282;0.19282;0.19282
22;update;1;6.15656;6.15656;6.15656
22;sync;1;1.30714;1.30714;1.30714
22;evalKnownDf;1;0;0;0
22;write;1;3.0953e-05;3.0953e-05;3.0953e-05
22;trace;1;0;0;0
22;calc_total;1;7.4637;7.4637;7.4637
41;compErr;1;1.272e-06;1.272e-06;1.272e-06
41;init;1;0.187222;0.187222;0.187222
41;update;1;6.13846;6.13846;6.13846
41;sync;1;2.11946;2.11946;2.11946
41;evalKnownDf;1;0;0;0
41;write;1;2.1887e-05;2.1887e-05;2.1887e-05
41;trace;1;0;0;0
41;calc_total;1;8.25792;8.25792;8.25792
89;compErr;1;1.984e-06;1.984e-06;1.984e-06
89;init;1;0.190598;0.190598;0.190598
89;update;1;6.16842;6.16842;6.16842
89;sync;1;0.893378;0.893378;0.893378
89;evalKnownDf;1;0;0;0
89;write;1;2.5146e-05;2.5146e-05;2.5146e-05
89;trace;1;0;0;0
89;calc_total;1;7.0618;7.0618;7.0618
56;compErr;1;1.325e-06;1.325e-06;1.325e-06
56;init;1;0.192369;0.192369;0.192369
56;update;1;6.26414;6.26414;6.26414
56;sync;1;0.476464;0.476464;0.476464
56;evalKnownDf;1;0;0;0
56;write;1;2.1483e-05;2.1483e-05;2.1483e-05
56;trace;1;0;0;0
56;calc_total;1;6.7406;6.7406;6.7406
112;compErr;1;1.335e-06;1.335e-06;1.335e-06
112;init;1;0.188614;0.188614;0.188614
112;update;1;6.12611;6.12611;6.12611
112;sync;1;1.32772;1.32772;1.32772
112;evalKnownDf;1;0;0;0
112;write;1;3.347e-05;3.347e-05;3.347e-05
112;trace;1;0;0;0
112;calc_total;1;7.45383;7.45383;7.45383
137;compErr;1;2.203e-06;2.203e-06;2.203e-06
137;init;1;0.186821;0.186821;0.186821
137;update;1;6.14656;6.14656;6.14656
137;sync;1;1.20866;1.20866;1.20866
137;evalKnownDf;1;0;0;0
137;write;1;2.9261e-05;2.9261e-05;2.9261e-05
137;trace;1;0;0;0
137;calc_total;1;7.35522;7.35522;7.35522
170;compErr;1;1.678e-06;1.678e-06;1.678e-06
170;init;1;0.191351;0.191351;0.191351
170;update;1;6.26488;6.26488;6.26488
170;sync;1;0.516563;0.516563;0.516563
170;evalKnownDf;1;0;0;0
170;write;1;2.1421e-05;2.1421e-05;2.1421e-05
170;trace;1;0;0;0
170;calc_total;1;6.78144;6.78144;6.78144
262;compErr;1;1.696e-06;1.696e-06;1.696e-06
262;init;1;0.193208;0.193208;0.193208
262;update;1;6.21181;6.21181;6.21181
262;sync;1;0.735242;0.735242;0.735242
262;evalKnownDf;1;0;0;0
262;write;1;2.0609e-05;2.0609e-05;2.0609e-05
262;trace;1;0;0;0
262;calc_total;1;6.94706;6.94706;6.94706
197;compErr;1;1.62e-06;1.62e-06;1.62e-06
197;init;1;0.187665;0.187665;0.187665
197;update;1;6.13394;6.13394;6.13394
197;sync;1;1.31525;1.31525;1.31525
197;evalKnownDf;1;0;0;0
197;write;1;2.5418e-05;2.5418e-05;2.5418e-05
197;trace;1;0;0;0
197;calc_total;1;7.4492;7.4492;7.4492
352;compErr;1;1.477e-06;1.477e-06;1.477e-06
352;init;1;0.1894;0.1894;0.1894
352;update;1;6.15024;6.15024;6.15024
352;sync;1;0.229099;0.229099;0.229099
352;evalKnownDf;1;0;0;0
352;write;1;2.1975e-05;2.1975e-05;2.1975e-05
352;trace;1;0;0;0
352;calc_total;1;6.37934;6.37934;6.37934
300;compErr;1;2.678e-06;2.678e-06;2.678e-06
300;init;1;0.186017;0.186017;0.186017
300;update;1;6.1318;6.1318;6.1318
300;sync;1;2.49924;2.49924;2.49924
300;evalKnownDf;1;0;0;0
300;write;1;2.781e-05;2.781e-05;2.781e-05
300;trace;1;0;0;0
300;calc_total;1;8.63104;8.63104;8.63104
368;compErr;1;1.303e-06;1.303e-06;1.303e-06
368;init;1;0.19307;0.19307;0.19307
368;update;1;6.20387;6.20387;6.20387
368;sync;1;0.657644;0.657644;0.657644
368;evalKnownDf;1;0;0;0
368;write;1;2.3993e-05;2.3993e-05;2.3993e-05
368;trace;1;0;0;0
368;calc_total;1;6.86152;6.86152;6.86152
23;compErr;1;2.081e-06;2.081e-06;2.081e-06
23;init;1;0.188654;0.188654;0.188654
23;update;1;6.15526;6.15526;6.15526
23;sync;1;1.76688;1.76688;1.76688
23;evalKnownDf;1;0;0;0
23;write;1;2.877e-05;2.877e-05;2.877e-05
23;trace;1;0;0;0
23;calc_total;1;7.92214;7.92214;7.92214
42;compErr;1;1.95e-06;1.95e-06;1.95e-06
42;init;1;0.187717;0.187717;0.187717
42;update;1;6.11268;6.11268;6.11268
42;sync;1;2.76007;2.76007;2.76007
42;evalKnownDf;1;0;0;0
42;write;1;2.1929e-05;2.1929e-05;2.1929e-05
42;trace;1;0;0;0
42;calc_total;1;8.87275;8.87275;8.87275
90;compErr;1;2.68e-06;2.68e-06;2.68e-06
90;init;1;0.189267;0.189267;0.189267
90;update;1;6.17501;6.17501;6.17501
90;sync;1;3.11244;3.11244;3.11244
90;evalKnownDf;1;0;0;0
90;write;1;2.3746e-05;2.3746e-05;2.3746e-05
90;trace;1;0;0;0
90;calc_total;1;9.28745;9.28745;9.28745
57;compErr;1;1.324e-06;1.324e-06;1.324e-06
57;init;1;0.190526;0.190526;0.190526
57;update;1;6.16935;6.16935;6.16935
57;sync;1;1.35242;1.35242;1.35242
57;evalKnownDf;1;0;0;0
57;write;1;2.0063e-05;2.0063e-05;2.0063e-05
57;trace;1;0;0;0
57;calc_total;1;7.52177;7.52177;7.52177
113;compErr;1;1.361e-06;1.361e-06;1.361e-06
113;init;1;0.18798;0.18798;0.18798
113;update;1;6.11327;6.11327;6.11327
113;sync;1;1.55633;1.55633;1.55633
113;evalKnownDf;1;0;0;0
113;write;1;2.2345e-05;2.2345e-05;2.2345e-05
113;trace;1;0;0;0
113;calc_total;1;7.6696;7.6696;7.6696
138;compErr;1;3.114e-06;3.114e-06;3.114e-06
138;init;1;0.1865;0.1865;0.1865
138;update;1;6.13669;6.13669;6.13669
138;sync;1;2.12852;2.12852;2.12852
138;evalKnownDf;1;0;0;0
138;write;1;2.7722e-05;2.7722e-05;2.7722e-05
138;trace;1;0;0;0
138;calc_total;1;8.26521;8.26521;8.26521
171;compErr;1;2.061e-06;2.061e-06;2.061e-06
171;init;1;0.19021;0.19021;0.19021
171;update;1;6.15224;6.15224;6.15224
171;sync;1;1.18104;1.18104;1.18104
171;evalKnownDf;1;0;0;0
171;write;1;2.1366e-05;2.1366e-05;2.1366e-05
171;trace;1;0;0;0
171;calc_total;1;7.33329;7.33329;7.33329
263;compErr;1;2.609e-06;2.609e-06;2.609e-06
263;init;1;0.191927;0.191927;0.191927
263;update;1;6.18581;6.18581;6.18581
263;sync;1;1.05097;1.05097;1.05097
263;evalKnownDf;1;0;0;0
263;write;1;2.7228e-05;2.7228e-05;2.7228e-05
263;trace;1;0;0;0
263;calc_total;1;7.23677;7.23677;7.23677
198;compErr;1;1.298e-06;1.298e-06;1.298e-06
198;init;1;0.187875;0.187875;0.187875
198;update;1;6.14512;6.14512;6.14512
198;sync;1;0.920742;0.920742;0.920742
198;evalKnownDf;1;0;0;0
198;write;1;2.1894e-05;2.1894e-05;2.1894e-05
198;trace;1;0;0;0
198;calc_total;1;7.06586;7.06586;7.06586
353;compErr;1;2.223e-06;2.223e-06;2.223e-06
353;init;1;0.188265;0.188265;0.188265
353;update;1;6.16031;6.16031;6.16031
353;sync;1;2.68588;2.68588;2.68588
353;evalKnownDf;1;0;0;0
353;write;1;2.7081e-05;2.7081e-05;2.7081e-05
353;trace;1;0;0;0
353;calc_total;1;8.84618;8.84618;8.84618
307;compErr;1;2.428e-06;2.428e-06;2.428e-06
307;init;1;0.188827;0.188827;0.188827
307;update;1;6.21675;6.21675;6.21675
307;sync;1;1.06393;1.06393;1.06393
307;evalKnownDf;1;0;0;0
307;write;1;3.9049e-05;3.9049e-05;3.9049e-05
307;trace;1;0;0;0
307;calc_total;1;7.28067;7.28067;7.28067
369;compErr;1;1.586e-06;1.586e-06;1.586e-06
369;init;1;0.190291;0.190291;0.190291
369;update;1;6.18702;6.18702;6.18702
369;sync;1;1.77983;1.77983;1.77983
369;evalKnownDf;1;0;0;0
369;write;1;2.6109e-05;2.6109e-05;2.6109e-05
369;trace;1;0;0;0
369;calc_total;1;7.96685;7.96685;7.96685
1;write;1;2.0547e-05;2.0547e-05;2.0547e-05
1;trace;1;0;0;0
1;calc_total;1;8.39391;8.39391;8.39391
43;compErr;1;2.647e-06;2.647e-06;2.647e-06
43;init;1;0.188392;0.188392;0.188392
43;update;1;6.1707;6.1707;6.1707
43;sync;1;2.49016;2.49016;2.49016
43;evalKnownDf;1;0;0;0
43;write;1;1.9752e-05;1.9752e-05;1.9752e-05
43;trace;1;0;0;0
43;calc_total;1;8.66086;8.66086;8.66086
91;compErr;1;2.041e-06;2.041e-06;2.041e-06
91;init;1;0.190115;0.190115;0.190115
91;update;1;6.20573;6.20573;6.20573
91;sync;1;2.37547;2.37547;2.37547
91;evalKnownDf;1;0;0;0
91;write;1;2.7221e-05;2.7221e-05;2.7221e-05
91;trace;1;0;0;0
91;calc_total;1;8.58119;8.58119;8.58119
58;compErr;1;8.75e-07;8.75e-07;8.75e-07
58;init;1;0.191049;0.191049;0.191049
58;update;1;6.58073;6.58073;6.58073
58;sync;1;0.46545;0.46545;0.46545
58;evalKnownDf;1;0;0;0
58;write;1;1.9922e-05;1.9922e-05;1.9922e-05
58;trace;1;0;0;0
58;calc_total;1;7.04618;7.04618;7.04618
114;compErr;1;2.371e-06;2.371e-06;2.371e-06
114;init;1;0.193757;0.193757;0.193757
114;update;1;6.16481;6.16481;6.16481
114;sync;1;1.58172;1.58172;1.58172
114;evalKnownDf;1;0;0;0
114;write;1;2.9802e-05;2.9802e-05;2.9802e-05
114;trace;1;0;0;0
114;calc_total;1;7.74653;7.74653;7.74653
139;compErr;1;1.412e-06;1.412e-06;1.412e-06
139;init;1;0.18732;0.18732;0.18732
139;update;1;6.16824;6.16824;6.16824
139;sync;1;3.18431;3.18431;3.18431
139;evalKnownDf;1;0;0;0
139;write;1;2.2364e-05;2.2364e-05;2.2364e-05
139;trace;1;0;0;0
139;calc_total;1;9.35255;9.35255;9.35255
172;compErr;1;1.979e-06;1.979e-06;1.979e-06
172;init;1;0.189072;0.189072;0.189072
172;update;1;6.18348;6.18348;6.18348
172;sync;1;0.308007;0.308007;0.308007
172;evalKnownDf;1;0;0;0
172;write;1;2.5156e-05;2.5156e-05;2.5156e-05
172;trace;1;0;0;0
172;calc_total;1;6.49149;6.49149;6.49149
240;compErr;1;2.105e-06;2.105e-06;2.105e-06
240;init;1;0.187735;0.187735;0.187735
240;update;1;6.13631;6.13631;6.13631
240;sync;1;2.25618;2.25618;2.25618
240;evalKnownDf;1;0;0;0
240;write;1;3.1078e-05;3.1078e-05;3.1078e-05
240;trace;1;0;0;0
240;calc_total;1;8.39249;8.39249;8.39249
199;compErr;1;1.13e-06;1.13e-06;1.13e-06
199;init;1;0.188895;0.188895;0.188895
199;update;1;6.18656;6.18656;6.18656
199;sync;1;0.414405;0.414405;0.414405
199;evalKnownDf;1;0;0;0
199;write;1;2.5549e-05;2.5549e-05;2.5549e-05
199;trace;1;0;0;0
199;calc_total;1;6.60097;6.60097;6.60097
370;compErr;1;8.19e-07;8.19e-07;8.19e-07
370;init;1;0.191572;0.191572;0.191572
370;update;1;6.31156;6.31156;6.31156
370;sync;1;0.833596;0.833596;0.833596
370;evalKnownDf;1;0;0;0
370;write;1;2.29e-05;2.29e-05;2.29e-05
370;trace;1;0;0;0
370;calc_total;1;7.14516;7.14516;7.14516
7;compErr;1;1.215e-06;1.215e-06;1.215e-06
7;init;1;0.188005;0.188005;0.188005
7;update;1;6.15285;6.15285;6.15285
7;sync;1;2.10517;2.10517;2.10517
7;evalKnownDf;1;0;0;0
7;write;1;2.3705e-05;2.3705e-05;2.3705e-05
7;trace;1;0;0;0
7;calc_total;1;8.25802;8.25802;8.25802
44;compErr;1;1.846e-06;1.846e-06;1.846e-06
44;init;1;0.190362;0.190362;0.190362
44;update;1;6.17019;6.17019;6.17019
44;sync;1;2.10526;2.10526;2.10526
44;evalKnownDf;1;0;0;0
44;write;1;2.5441e-05;2.5441e-05;2.5441e-05
44;trace;1;0;0;0
44;calc_total;1;8.27544;8.27544;8.27544
92;compErr;1;2.785e-06;2.785e-06;2.785e-06
92;init;1;0.190395;0.190395;0.190395
92;update;1;6.20591;6.20591;6.20591
92;sync;1;1.8626;1.8626;1.8626
92;evalKnownDf;1;0;0;0
92;write;1;3.4464e-05;3.4464e-05;3.4464e-05
92;trace;1;0;0;0
92;calc_total;1;8.06851;8.06851;8.06851
59;compErr;1;2.171e-06;2.171e-06;2.171e-06
59;init;1;0.191005;0.191005;0.191005
59;update;1;6.20754;6.20754;6.20754
59;sync;1;1.22456;1.22456;1.22456
59;evalKnownDf;1;0;0;0
59;write;1;2.501e-05;2.501e-05;2.501e-05
59;trace;1;0;0;0
59;calc_total;1;7.43209;7.43209;7.43209
115;compErr;1;1.921e-06;1.921e-06;1.921e-06
115;init;1;0.191551;0.191551;0.191551
115;update;1;6.15832;6.15832;6.15832
115;sync;1;2.70256;2.70256;2.70256
115;evalKnownDf;1;0;0;0
115;write;1;2.3604e-05;2.3604e-05;2.3604e-05
115;trace;1;0;0;0
115;calc_total;1;8.86088;8.86088;8.86088
140;compErr;1;2.765e-06;2.765e-06;2.765e-06
140;init;1;0.189751;0.189751;0.189751
140;update;1;6.17581;6.17581;6.17581
140;sync;1;2.03742;2.03742;2.03742
140;evalKnownDf;1;0;0;0
140;write;1;2.957e-05;2.957e-05;2.957e-05
140;trace;1;0;0;0
140;calc_total;1;8.21323;8.21323;8.21323
173;compErr;1;2.384e-06;2.384e-06;2.384e-06
173;init;1;0.191205;0.191205;0.191205
173;update;1;6.20259;6.20259;6.20259
173;sync;1;1.34121;1.34121;1.34121
173;evalKnownDf;1;0;0;0
173;write;1;2.5968e-05;2.5968e-05;2.5968e-05
173;trace;1;0;0;0
173;calc_total;1;7.5438;7.5438;7.5438
241;compErr;1;1.845e-06;1.845e-06;1.845e-06
241;init;1;0.189823;0.189823;0.189823
241;update;1;6.15508;6.15508;6.15508
241;sync;1;1.06833;1.06833;1.06833
241;evalKnownDf;1;0;0;0
241;write;1;2.4456e-05;2.4456e-05;2.4456e-05
241;trace;1;0;0;0
241;calc_total;1;7.22341;7.22341;7.22341
200;compErr;1;1.54e-06;1.54e-06;1.54e-06
200;init;1;0.189851;0.189851;0.189851
200;update;1;6.18737;6.18737;6.18737
200;sync;1;1.61867;1.61867;1.61867
200;evalKnownDf;1;0;0;0
200;write;1;2.3501e-05;2.3501e-05;2.3501e-05
200;trace;1;0;0;0
200;calc_total;1;7.80604;7.80604;7.80604
371;compErr;1;1.488e-06;1.488e-06;1.488e-06
371;init;1;0.192347;0.192347;0.192347
371;update;1;6.18836;6.18836;6.18836
371;sync;1;2.64324;2.64324;2.64324
371;evalKnownDf;1;0;0;0
371;write;1;2.8978e-05;2.8978e-05;2.8978e-05
371;trace;1;0;0;0
371;calc_total;1;8.8316;8.8316;8.8316
45;compErr;1;2.612e-06;2.612e-06;2.612e-06
45;init;1;0.187963;0.187963;0.187963
45;update;1;6.14184;6.14184;6.14184
45;sync;1;2.40167;2.40167;2.40167
45;evalKnownDf;1;0;0;0
45;write;1;2.1607e-05;2.1607e-05;2.1607e-05
45;trace;1;0;0;0
45;calc_total;1;8.54351;8.54351;8.54351
93;compErr;1;1.641e-06;1.641e-06;1.641e-06
93;init;1;0.192277;0.192277;0.192277
93;update;1;6.17992;6.17992;6.17992
93;sync;1;1.07343;1.07343;1.07343
93;evalKnownDf;1;0;0;0
93;write;1;2.2474e-05;2.2474e-05;2.2474e-05
93;trace;1;0;0;0
93;calc_total;1;7.25335;7.25335;7.25335
60;compErr;1;1.766e-06;1.766e-06;1.766e-06
60;init;1;0.187782;0.187782;0.187782
60;update;1;6.15042;6.15042;6.15042
60;sync;1;2.89903;2.89903;2.89903
60;evalKnownDf;1;0;0;0
60;write;1;2.5852e-05;2.5852e-05;2.5852e-05
60;trace;1;0;0;0
60;calc_total;1;9.04945;9.04945;9.04945
116;compErr;1;2.565e-06;2.565e-06;2.565e-06
116;init;1;0.188312;0.188312;0.188312
116;update;1;6.16228;6.16228;6.16228
116;sync;1;1.60988;1.60988;1.60988
116;evalKnownDf;1;0;0;0
116;write;1;2.5118e-05;2.5118e-05;2.5118e-05
116;trace;1;0;0;0
116;calc_total;1;7.77216;7.77216;7.77216
141;compErr;1;1.971e-06;1.971e-06;1.971e-06
141;init;1;0.188884;0.188884;0.188884
141;update;1;6.14924;6.14924;6.14924
141;sync;1;0.918631;0.918631;0.918631
141;evalKnownDf;1;0;0;0
141;write;1;3.0827e-05;3.0827e-05;3.0827e-05
141;trace;1;0;0;0
141;calc_total;1;7.06787;7.06787;7.06787
174;compErr;1;1.351e-06;1.351e-06;1.351e-06
174;init;1;0.189945;0.189945;0.189945
174;update;1;6.17863;6.17863;6.17863
174;sync;1;0.345306;0.345306;0.345306
174;evalKnownDf;1;0;0;0
174;write;1;2.9241e-05;2.9241e-05;2.9241e-05
174;trace;1;0;0;0
174;calc_total;1;6.52394;6.52394;6.52394
242;compErr;1;2.186e-06;2.186e-06;2.186e-06
242;init;1;0.190373;0.190373;0.190373
242;update;1;6.172;6.172;6.172
242;sync;1;1.20997;1.20997;1.20997
242;evalKnownDf;1;0;0;0
242;write;1;2.6901e-05;2.6901e-05;2.6901e-05
242;trace;1;0;0;0
242;calc_total;1;7.38197;7.38197;7.38197
201;compErr;1;1.916e-06;1.916e-06;1.916e-06
201;init;1;0.187477;0.187477;0.187477
201;update;1;6.15769;6.15769;6.15769
201;sync;1;1.47545;1.47545;1.47545
201;evalKnownDf;1;0;0;0
201;write;1;2.3291e-05;2.3291e-05;2.3291e-05
201;trace;1;0;0;0
201;calc_total;1;7.63314;7.63314;7.63314
372;compErr;1;1.122e-06;1.122e-06;1.122e-06
372;init;1;0.191907;0.191907;0.191907
372;update;1;6.16886;6.16886;6.16886
372;sync;1;0.515219;0.515219;0.515219
372;evalKnownDf;1;0;0;0
372;write;1;2.3722e-05;2.3722e-05;2.3722e-05
372;trace;1;0;0;0
372;calc_total;1;6.68408;6.68408;6.68408
46;compErr;1;1.024e-06;1.024e-06;1.024e-06
46;init;1;0.189592;0.189592;0.189592
46;update;1;6.17407;6.17407;6.17407
46;sync;1;1.4657;1.4657;1.4657
46;evalKnownDf;1;0;0;0
46;write;1;1.9053e-05;1.9053e-05;1.9053e-05
46;trace;1;0;0;0
46;calc_total;1;7.63977;7.63977;7.63977
94;compErr;1;1.854e-06;1.854e-06;1.854e-06
94;init;1;0.193171;0.193171;0.193171
94;update;1;6.21077;6.21077;6.21077
94;sync;1;1.1113;1.1113;1.1113
94;evalKnownDf;1;0;0;0
94;write;1;2.5608e-05;2.5608e-05;2.5608e-05
94;trace;1;0;0;0
94;calc_total;1;7.32208;7.32208;7.32208
61;compErr;1;1.597e-06;1.597e-06;1.597e-06
61;init;1;0.188132;0.188132;0.188132
61;update;1;6.17667;6.17667;6.17667
61;sync;1;3.12125;3.12125;3.12125
61;evalKnownDf;1;0;0;0
61;write;1;2.4539e-05;2.4539e-05;2.4539e-05
61;trace;1;0;0;0
61;calc_total;1;9.29792;9.29792;9.29792
117;compErr;1;1.473e-06;1.473e-06;1.473e-06
117;init;1;0.188342;0.188342;0.188342
117;update;1;6.13403;6.13403;6.13403
117;sync;1;1.28421;1.28421;1.28421
117;evalKnownDf;1;0;0;0
117;write;1;2.888e-05;2.888e-05;2.888e-05
117;trace;1;0;0;0
117;calc_total;1;7.41823;7.41823;7.41823
142;compErr;1;1.811e-06;1.811e-06;1.811e-06
142;init;1;0.18955;0.18955;0.18955
142;update;1;6.18013;6.18013;6.18013
142;sync;1;0.406941;0.406941;0.406941
142;evalKnownDf;1;0;0;0
142;write;1;2.1093e-05;2.1093e-05;2.1093e-05
142;trace;1;0;0;0
142;calc_total;1;6.58707;6.58707;6.58707
175;compErr;1;1.491e-06;1.491e-06;1.491e-06
175;init;1;0.193565;0.193565;0.193565
175;update;1;6.19836;6.19836;6.19836
175;sync;1;1.22135;1.22135;1.22135
175;evalKnownDf;1;0;0;0
175;write;1;2.0901e-05;2.0901e-05;2.0901e-05
175;trace;1;0;0;0
175;calc_total;1;7.41971;7.41971;7.41971
243;compErr;1;2.96e-06;2.96e-06;2.96e-06
243;init;1;0.188065;0.188065;0.188065
243;update;1;6.14134;6.14134;6.14134
243;sync;1;2.05283;2.05283;2.05283
243;evalKnownDf;1;0;0;0
243;write;1;2.5995e-05;2.5995e-05;2.5995e-05
243;trace;1;0;0;0
243;calc_total;1;8.19417;8.19417;8.19417
202;compErr;1;3.064e-06;3.064e-06;3.064e-06
202;init;1;0.189963;0.189963;0.189963
202;update;1;6.24973;6.24973;6.24973
202;sync;1;1.35058;1.35058;1.35058
202;evalKnownDf;1;0;0;0
202;write;1;3.0974e-05;3.0974e-05;3.0974e-05
202;trace;1;0;0;0
202;calc_total;1;7.6003;7.6003;7.6003
373;compErr;1;1.987e-06;1.987e-06;1.987e-06
373;init;1;0.191414;0.191414;0.191414
373;update;1;6.16313;6.16313;6.16313
373;sync;1;0.561744;0.561744;0.561744
373;evalKnownDf;1;0;0;0
373;write;1;3.1769e-05;3.1769e-05;3.1769e-05
373;trace;1;0;0;0
373;calc_total;1;6.72488;6.72488;6.72488
47;compErr;1;1.897e-06;1.897e-06;1.897e-06
47;init;1;0.194257;0.194257;0.194257
47;update;1;6.14965;6.14965;6.14965
47;sync;1;1.59577;1.59577;1.59577
47;evalKnownDf;1;0;0;0
47;write;1;2.3483e-05;2.3483e-05;2.3483e-05
47;trace;1;0;0;0
47;calc_total;1;7.74542;7.74542;7.74542
95;compErr;1;2.618e-06;2.618e-06;2.618e-06
95;init;1;0.192884;0.192884;0.192884
95;update;1;6.20358;6.20358;6.20358
95;sync;1;1.1414;1.1414;1.1414
95;evalKnownDf;1;0;0;0
95;write;1;2.9379e-05;2.9379e-05;2.9379e-05
95;trace;1;0;0;0
95;calc_total;1;7.34498;7.34498;7.34498
62;compErr;1;1.615e-06;1.615e-06;1.615e-06
62;init;1;0.188111;0.188111;0.188111
62;update;1;6.17787;6.17787;6.17787
62;sync;1;2.54956;2.54956;2.54956
62;evalKnownDf;1;0;0;0
62;write;1;2.6444e-05;2.6444e-05;2.6444e-05
62;trace;1;0;0;0
62;calc_total;1;8.72744;8.72744;8.72744
118;compErr;1;2.145e-06;2.145e-06;2.145e-06
118;init;1;0.188405;0.188405;0.188405
118;update;1;6.16276;6.16276;6.16276
118;sync;1;1.05237;1.05237;1.05237
118;evalKnownDf;1;0;0;0
118;write;1;2.6635e-05;2.6635e-05;2.6635e-05
118;trace;1;0;0;0
118;calc_total;1;7.21513;7.21513;7.21513
143;compErr;1;2.064e-06;2.064e-06;2.064e-06
143;init;1;0.189188;0.189188;0.189188
143;update;1;6.17627;6.17627;6.17627
143;sync;1;0.571272;0.571272;0.571272
143;evalKnownDf;1;0;0;0
143;write;1;2.4896e-05;2.4896e-05;2.4896e-05
143;trace;1;0;0;0
143;calc_total;1;6.74755;6.74755;6.74755
176;compErr;1;1.324e-06;1.324e-06;1.324e-06
176;init;1;0.192527;0.192527;0.192527
176;update;1;6.22119;6.22119;6.22119
176;sync;1;0.377374;0.377374;0.377374
176;evalKnownDf;1;0;0;0
176;write;1;2.5299e-05;2.5299e-05;2.5299e-05
176;trace;1;0;0;0
176;calc_total;1;6.59857;6.59857;6.59857
244;compErr;1;2.157e-06;2.157e-06;2.157e-06
244;init;1;0.190623;0.190623;0.190623
244;update;1;6.18107;6.18107;6.18107
244;sync;1;0.988062;0.988062;0.988062
244;evalKnownDf;1;0;0;0
244;write;1;2.9554e-05;2.9554e-05;2.9554e-05
244;trace;1;0;0;0
244;calc_total;1;7.16913;7.16913;7.16913
203;compErr;1;1.676e-06;1.676e-06;1.676e-06
203;init;1;0.188612;0.188612;0.188612
203;update;1;6.17835;6.17835;6.17835
203;sync;1;1.86428;1.86428;1.86428
203;evalKnownDf;1;0;0;0
203;write;1;2.5283e-05;2.5283e-05;2.5283e-05
203;trace;1;0;0;0
203;calc_total;1;8.04262;8.04262;8.04262
374;compErr;1;1.326e-06;1.326e-06;1.326e-06
374;init;1;0.191465;0.191465;0.191465
374;update;1;6.17091;6.17091;6.17091
374;sync;1;1.32111;1.32111;1.32111
374;evalKnownDf;1;0;0;0
374;write;1;2.6637e-05;2.6637e-05;2.6637e-05
374;trace;1;0;0;0
374;calc_total;1;7.49202;7.49202;7.49202
63;compErr;1;1.834e-06;1.834e-06;1.834e-06
63;init;1;0.188926;0.188926;0.188926
63;update;1;6.14692;6.14692;6.14692
63;sync;1;2.86346;2.86346;2.86346
63;evalKnownDf;1;0;0;0
63;write;1;2.5832e-05;2.5832e-05;2.5832e-05
63;trace;1;0;0;0
63;calc_total;1;9.01039;9.01039;9.01039
119;compErr;1;2.677e-06;2.677e-06;2.677e-06
119;init;1;0.189206;0.189206;0.189206
119;update;1;6.17817;6.17817;6.17817
119;sync;1;1.09519;1.09519;1.09519
119;evalKnownDf;1;0;0;0
119;write;1;2.5583e-05;2.5583e-05;2.5583e-05
119;trace;1;0;0;0
119;calc_total;1;7.27336;7.27336;7.27336
177;compErr;1;2.011e-06;2.011e-06;2.011e-06
177;init;1;0.191668;0.191668;0.191668
177;update;1;6.19651;6.19651;6.19651
177;sync;1;1.24461;1.24461;1.24461
177;evalKnownDf;1;0;0;0
177;write;1;2.5628e-05;2.5628e-05;2.5628e-05
177;trace;1;0;0;0
177;calc_total;1;7.44112;7.44112;7.44112
245;compErr;1;1.133e-06;1.133e-06;1.133e-06
245;init;1;0.191521;0.191521;0.191521
245;update;1;6.16028;6.16028;6.16028
245;sync;1;0.647496;0.647496;0.647496
245;evalKnownDf;1;0;0;0
245;write;1;2.4889e-05;2.4889e-05;2.4889e-05
245;trace;1;0;0;0
245;calc_total;1;6.80778;6.80778;6.80778
204;compErr;1;2.101e-06;2.101e-06;2.101e-06
204;init;1;0.186156;0.186156;0.186156
204;update;1;6.12767;6.12767;6.12767
204;sync;1;2.95872;2.95872;2.95872
204;evalKnownDf;1;0;0;0
204;write;1;3.0267e-05;3.0267e-05;3.0267e-05
204;trace;1;0;0;0
204;calc_total;1;9.08639;9.08639;9.08639
375;compErr;1;1.505e-06;1.505e-06;1.505e-06
375;init;1;0.190323;0.190323;0.190323
375;update;1;6.13217;6.13217;6.13217
375;sync;1;1.46903;1.46903;1.46903
375;evalKnownDf;1;0;0;0
375;write;1;2.2409e-05;2.2409e-05;2.2409e-05
375;trace;1;0;0;0
375;calc_total;1;7.6012;7.6012;7.6012
178;compErr;1;2.429e-06;2.429e-06;2.429e-06
178;init;1;0.191901;0.191901;0.191901
178;update;1;6.26935;6.26935;6.26935
178;sync;1;1.02233;1.02233;1.02233
178;evalKnownDf;1;0;0;0
178;write;1;2.7822e-05;2.7822e-05;2.7822e-05
178;trace;1;0;0;0
178;calc_total;1;7.29168;7.29168;7.29168
264;compErr;1;2.964e-06;2.964e-06;2.964e-06
264;init;1;0.189799;0.189799;0.189799
264;update;1;6.13391;6.13391;6.13391
264;sync;1;1.64425;1.64425;1.64425
264;evalKnownDf;1;0;0;0
264;write;1;2.7107e-05;2.7107e-05;2.7107e-05
264;trace;1;0;0;0
264;calc_total;1;7.77816;7.77816;7.77816
246;compErr;1;1.489e-06;1.489e-06;1.489e-06
246;init;1;0.189331;0.189331;0.189331
246;update;1;6.17556;6.17556;6.17556
246;sync;1;2.12584;2.12584;2.12584
246;evalKnownDf;1;0;0;0
246;write;1;2.491e-05;2.491e-05;2.491e-05
246;trace;1;0;0;0
246;calc_total;1;8.3014;8.3014;8.3014
205;compErr;1;1.554e-06;1.554e-06;1.554e-06
205;init;1;0.186317;0.186317;0.186317
205;update;1;6.15339;6.15339;6.15339
205;sync;1;3.08647;3.08647;3.08647
205;evalKnownDf;1;0;0;0
205;write;1;2.3045e-05;2.3045e-05;2.3045e-05
205;trace;1;0;0;0
205;calc_total;1;9.23987;9.23987;9.23987
376;compErr;1;1.395e-06;1.395e-06;1.395e-06
376;init;1;0.188563;0.188563;0.188563
376;update;1;6.14794;6.14794;6.14794
376;sync;1;1.23998;1.23998;1.23998
376;evalKnownDf;1;0;0;0
376;write;1;3.2527e-05;3.2527e-05;3.2527e-05
376;trace;1;0;0;0
376;calc_total;1;7.38792;7.38792;7.38792
179;compErr;1;1.422e-06;1.422e-06;1.422e-06
179;init;1;0.192207;0.192207;0.192207
179;update;1;6.21595;6.21595;6.21595
179;sync;1;0.956242;0.956242;0.956242
179;evalKnownDf;1;0;0;0
179;write;1;2.2791e-05;2.2791e-05;2.2791e-05
179;trace;1;0;0;0
179;calc_total;1;7.17219;7.17219;7.17219
247;compErr;1;1.986e-06;1.986e-06;1.986e-06
247;init;1;0.192647;0.192647;0.192647
247;update;1;6.21373;6.21373;6.21373
247;sync;1;1.13803;1.13803;1.13803
247;evalKnownDf;1;0;0;0
247;write;1;2.5467e-05;2.5467e-05;2.5467e-05
247;trace;1;0;0;0
247;calc_total;1;7.35175;7.35175;7.35175
206;compErr;1;1.649e-06;1.649e-06;1.649e-06
206;init;1;0.186468;0.186468;0.186468
206;update;1;6.12946;6.12946;6.12946
206;sync;1;2.31055;2.31055;2.31055
206;evalKnownDf;1;0;0;0
206;write;1;2.3517e-05;2.3517e-05;2.3517e-05
206;trace;1;0;0;0
206;calc_total;1;8.44001;8.44001;8.44001
377;compErr;1;1.551e-06;1.551e-06;1.551e-06
377;init;1;0.190061;0.190061;0.190061
377;update;1;6.15944;6.15944;6.15944
377;sync;1;2.42397;2.42397;2.42397
377;evalKnownDf;1;0;0;0
377;write;1;2.4055e-05;2.4055e-05;2.4055e-05
377;trace;1;0;0;0
377;calc_total;1;8.58341;8.58341;8.58341
180;compErr;1;1.477e-06;1.477e-06;1.477e-06
180;init;1;0.188413;0.188413;0.188413
180;update;1;6.14752;6.14752;6.14752
180;sync;1;1.67032;1.67032;1.67032
180;evalKnownDf;1;0;0;0
180;write;1;2.0774e-05;2.0774e-05;2.0774e-05
180;trace;1;0;0;0
180;calc_total;1;7.81784;7.81784;7.81784
248;compErr;1;1.516e-06;1.516e-06;1.516e-06
248;init;1;0.19272;0.19272;0.19272
248;update;1;6.20087;6.20087;6.20087
248;sync;1;0.387079;0.387079;0.387079
248;evalKnownDf;1;0;0;0
248;write;1;2.5082e-05;2.5082e-05;2.5082e-05
248;trace;1;0;0;0
248;calc_total;1;6.58795;6.58795;6.58795
207;compErr;1;1.511e-06;1.511e-06;1.511e-06
207;init;1;0.186255;0.186255;0.186255
207;update;1;6.13069;6.13069;6.13069
207;sync;1;2.3975;2.3975;2.3975
207;evalKnownDf;1;0;0;0
207;write;1;2.4592e-05;2.4592e-05;2.4592e-05
207;trace;1;0;0;0
207;calc_total;1;8.52818;8.52818;8.52818
181;compErr;1;1.646e-06;1.646e-06;1.646e-06
181;init;1;0.188838;0.188838;0.188838
181;update;1;6.22753;6.22753;6.22753
181;sync;1;2.50866;2.50866;2.50866
181;evalKnownDf;1;0;0;0
181;write;1;2.2397e-05;2.2397e-05;2.2397e-05
181;trace;1;0;0;0
181;calc_total;1;8.73619;8.73619;8.73619
265;compErr;1;1.459e-06;1.459e-06;1.459e-06
265;init;1;0.190198;0.190198;0.190198
265;update;1;6.19189;6.19189;6.19189
265;sync;1;1.60239;1.60239;1.60239
265;evalKnownDf;1;0;0;0
265;write;1;2.3705e-05;2.3705e-05;2.3705e-05
265;trace;1;0;0;0
265;calc_total;1;7.79428;7.79428;7.79428
249;compErr;1;1.218e-06;1.218e-06;1.218e-06
249;init;1;0.189195;0.189195;0.189195
249;update;1;6.19503;6.19503;6.19503
249;sync;1;2.12883;2.12883;2.12883
249;evalKnownDf;1;0;0;0
249;write;1;2.1777e-05;2.1777e-05;2.1777e-05
249;trace;1;0;0;0
249;calc_total;1;8.32386;8.32386;8.32386
208;compErr;1;2.173e-06;2.173e-06;2.173e-06
208;init;1;0.1882;0.1882;0.1882
208;update;1;6.13318;6.13318;6.13318
208;sync;1;1.46756;1.46756;1.46756
208;evalKnownDf;1;0;0;0
208;write;1;2.9173e-05;2.9173e-05;2.9173e-05
208;trace;1;0;0;0
208;calc_total;1;7.60074;7.60074;7.60074
182;compErr;1;1.683e-06;1.683e-06;1.683e-06
182;init;1;0.188381;0.188381;0.188381
182;update;1;6.17956;6.17956;6.17956
182;sync;1;3.20995;3.20995;3.20995
182;evalKnownDf;1;0;0;0
182;write;1;2.4858e-05;2.4858e-05;2.4858e-05
182;trace;1;0;0;0
182;calc_total;1;9.38951;9.38951;9.38951
266;compErr;1;2.06e-06;2.06e-06;2.06e-06
266;init;1;0.189458;0.189458;0.189458
266;update;1;6.20585;6.20585;6.20585
266;sync;1;0.936392;0.936392;0.936392
266;evalKnownDf;1;0;0;0
266;write;1;2.2981e-05;2.2981e-05;2.2981e-05
266;trace;1;0;0;0
266;calc_total;1;7.14224;7.14224;7.14224
209;compErr;1;1.505e-06;1.505e-06;1.505e-06
209;init;1;0.186634;0.186634;0.186634
209;update;1;6.14597;6.14597;6.14597
209;sync;1;2.5034;2.5034;2.5034
209;evalKnownDf;1;0;0;0
209;write;1;2.3296e-05;2.3296e-05;2.3296e-05
209;trace;1;0;0;0
209;calc_total;1;8.64937;8.64937;8.64937
183;compErr;1;1.191e-06;1.191e-06;1.191e-06
183;init;1;0.190323;0.190323;0.190323
183;update;1;6.15128;6.15128;6.15128
183;sync;1;1.75749;1.75749;1.75749
183;evalKnownDf;1;0;0;0
183;write;1;2.2086e-05;2.2086e-05;2.2086e-05
183;trace;1;0;0;0
183;calc_total;1;7.90877;7.90877;7.90877
267;compErr;1;2.504e-06;2.504e-06;2.504e-06
267;init;1;0.189398;0.189398;0.189398
267;update;1;6.15384;6.15384;6.15384
267;sync;1;1.31244;1.31244;1.31244
267;evalKnownDf;1;0;0;0
267;write;1;2.7246e-05;2.7246e-05;2.7246e-05
267;trace;1;0;0;0
267;calc_total;1;7.46629;7.46629;7.46629
184;compErr;1;2.003e-06;2.003e-06;2.003e-06
184;init;1;0.190009;0.190009;0.190009
184;update;1;6.16005;6.16005;6.16005
184;sync;1;0.816037;0.816037;0.816037
184;evalKnownDf;1;0;0;0
184;write;1;2.3169e-05;2.3169e-05;2.3169e-05
184;trace;1;0;0;0
184;calc_total;1;6.97608;6.97608;6.97608
268;compErr;1;2.522e-06;2.522e-06;2.522e-06
268;init;1;0.189613;0.189613;0.189613
268;update;1;6.17673;6.17673;6.17673
268;sync;1;0.861211;0.861211;0.861211
268;evalKnownDf;1;0;0;0
268;write;1;2.6061e-05;2.6061e-05;2.6061e-05
268;trace;1;0;0;0
268;calc_total;1;7.03794;7.03794;7.03794
185;compErr;1;2.178e-06;2.178e-06;2.178e-06
185;init;1;0.191019;0.191019;0.191019
185;update;1;6.15191;6.15191;6.15191
185;sync;1;1.62882;1.62882;1.62882
185;evalKnownDf;1;0;0;0
185;write;1;2.34e-05;2.34e-05;2.34e-05
185;trace;1;0;0;0
185;calc_total;1;7.78073;7.78073;7.78073
269;compErr;1;2.037e-06;2.037e-06;2.037e-06
269;init;1;0.189925;0.189925;0.189925
269;update;1;6.16733;6.16733;6.16733
269;sync;1;1.05043;1.05043;1.05043
269;evalKnownDf;1;0;0;0
269;write;1;3.1235e-05;3.1235e-05;3.1235e-05
269;trace;1;0;0;0
269;calc_total;1;7.21775;7.21775;7.21775
270;compErr;1;1.823e-06;1.823e-06;1.823e-06
270;init;1;0.189424;0.189424;0.189424
270;update;1;6.16241;6.16241;6.16241
270;sync;1;3.42767;3.42767;3.42767
270;evalKnownDf;1;0;0;0
270;write;1;2.7841e-05;2.7841e-05;2.7841e-05
270;trace;1;0;0;0
270;calc_total;1;9.59008;9.59008;9.59008
271;compErr;1;2e-06;2e-06;2e-06
271;init;1;0.190187;0.190187;0.190187
271;update;1;6.21294;6.21294;6.21294
271;sync;1;1.83531;1.83531;1.83531
271;evalKnownDf;1;0;0;0
271;write;1;2.9169e-05;2.9169e-05;2.9169e-05
271;trace;1;0;0;0
271;calc_total;1;8.04826;8.04826;8.04826
272;compErr;1;1.944e-06;1.944e-06;1.944e-06
272;init;1;0.190646;0.190646;0.190646
272;update;1;6.21566;6.21566;6.21566
272;sync;1;2.89436;2.89436;2.89436
272;evalKnownDf;1;0;0;0
272;write;1;2.2751e-05;2.2751e-05;2.2751e-05
272;trace;1;0;0;0
272;calc_total;1;9.11002;9.11002;9.11002
273;compErr;1;1.644e-06;1.644e-06;1.644e-06
273;init;1;0.191781;0.191781;0.191781
273;update;1;6.18867;6.18867;6.18867
273;sync;1;1.26702;1.26702;1.26702
273;evalKnownDf;1;0;0;0
273;write;1;2.7864e-05;2.7864e-05;2.7864e-05
273;trace;1;0;0;0
273;calc_total;1;7.45569;7.45569;7.45569
274;compErr;1;1.512e-06;1.512e-06;1.512e-06
274;init;1;0.194678;0.194678;0.194678
274;update;1;6.19731;6.19731;6.19731
274;sync;1;0.256664;0.256664;0.256664
274;evalKnownDf;1;0;0;0
274;write;1;2.5227e-05;2.5227e-05;2.5227e-05
274;trace;1;0;0;0
274;calc_total;1;6.45398;6.45398;6.45398
275;compErr;1;1.619e-06;1.619e-06;1.619e-06
275;init;1;0.191433;0.191433;0.191433
275;update;1;6.20872;6.20872;6.20872
275;sync;1;1.12892;1.12892;1.12892
275;evalKnownDf;1;0;0;0
275;write;1;2.5938e-05;2.5938e-05;2.5938e-05
275;trace;1;0;0;0
275;calc_total;1;7.33763;7.33763;7.33763
276;compErr;1;1.446e-06;1.446e-06;1.446e-06
276;init;1;0.189691;0.189691;0.189691
276;update;1;6.17431;6.17431;6.17431
276;sync;1;2.12166;2.12166;2.12166
276;evalKnownDf;1;0;0;0
276;write;1;2.5578e-05;2.5578e-05;2.5578e-05
276;trace;1;0;0;0
276;calc_total;1;8.29597;8.29597;8.29597
277;compErr;1;1.203e-06;1.203e-06;1.203e-06
277;init;1;0.190462;0.190462;0.190462
277;update;1;6.30065;6.30065;6.30065
277;sync;1;1.38439;1.38439;1.38439
277;evalKnownDf;1;0;0;0
277;write;1;2.3592e-05;2.3592e-05;2.3592e-05
277;trace;1;0;0;0
277;calc_total;1;7.68505;7.68505;7.68505
278;compErr;1;1.185e-06;1.185e-06;1.185e-06
278;init;1;0.188883;0.188883;0.188883
278;update;1;6.17806;6.17806;6.17806
278;sync;1;1.55854;1.55854;1.55854
278;evalKnownDf;1;0;0;0
278;write;1;2.0586e-05;2.0586e-05;2.0586e-05
278;trace;1;0;0;0
278;calc_total;1;7.73659;7.73659;7.73659
279;compErr;1;1.095e-06;1.095e-06;1.095e-06
279;init;1;0.187839;0.187839;0.187839
279;update;1;6.15176;6.15176;6.15176
279;sync;1;2.58306;2.58306;2.58306
279;evalKnownDf;1;0;0;0
279;write;1;2.3403e-05;2.3403e-05;2.3403e-05
279;trace;1;0;0;0
279;calc_total;1;8.73481;8.73481;8.73481
280;compErr;1;1.404e-06;1.404e-06;1.404e-06
280;init;1;0.188254;0.188254;0.188254
280;update;1;6.17364;6.17364;6.17364
280;sync;1;2.19924;2.19924;2.19924
280;evalKnownDf;1;0;0;0
280;write;1;2.1407e-05;2.1407e-05;2.1407e-05
280;trace;1;0;0;0
280;calc_total;1;8.37288;8.37288;8.37288
17;compErr;1;1.213e-06;1.213e-06;1.213e-06
17;init;1;0.188665;0.188665;0.188665
17;update;1;6.13987;6.13987;6.13987
17;sync;1;0.922229;0.922229;0.922229
17;evalKnownDf;1;0;0;0
17;write;1;2.8808e-05;2.8808e-05;2.8808e-05
17;trace;1;0;0;0
17;calc_total;1;7.0621;7.0621;7.0621
134;compErr;1;1.232e-06;1.232e-06;1.232e-06
134;init;1;0.186581;0.186581;0.186581
134;update;1;6.19784;6.19784;6.19784
134;sync;1;1.9572;1.9572;1.9572
134;evalKnownDf;1;0;0;0
134;write;1;2.37e-05;2.37e-05;2.37e-05
134;trace;1;0;0;0
134;calc_total;1;8.15503;8.15503;8.15503
217;compErr;1;1.4e-06;1.4e-06;1.4e-06
217;init;1;0.187875;0.187875;0.187875
217;update;1;6.13529;6.13529;6.13529
217;sync;1;1.333;1.333;1.333
217;evalKnownDf;1;0;0;0
217;write;1;2.2498e-05;2.2498e-05;2.2498e-05
217;trace;1;0;0;0
217;calc_total;1;7.46829;7.46829;7.46829
36;compErr;1;1.635e-06;1.635e-06;1.635e-06
36;init;1;0.186455;0.186455;0.186455
36;update;1;6.11836;6.11836;6.11836
36;sync;1;1.01439;1.01439;1.01439
36;evalKnownDf;1;0;0;0
36;write;1;1.9096e-05;1.9096e-05;1.9096e-05
36;trace;1;0;0;0
36;calc_total;1;7.13275;7.13275;7.13275
218;compErr;1;1.617e-06;1.617e-06;1.617e-06
218;init;1;0.188032;0.188032;0.188032
218;update;1;6.1323;6.1323;6.1323
218;sync;1;0.689203;0.689203;0.689203
218;evalKnownDf;1;0;0;0
218;write;1;2.9347e-05;2.9347e-05;2.9347e-05
218;trace;1;0;0;0
218;calc_total;1;6.8215;6.8215;6.8215
219;compErr;1;2.341e-06;2.341e-06;2.341e-06
219;init;1;0.186939;0.186939;0.186939
219;update;1;6.10909;6.10909;6.10909
219;sync;1;1.033;1.033;1.033
219;evalKnownDf;1;0;0;0
219;write;1;2.5566e-05;2.5566e-05;2.5566e-05
219;trace;1;0;0;0
219;calc_total;1;7.1421;7.1421;7.1421
220;compErr;1;2.282e-06;2.282e-06;2.282e-06
220;init;1;0.188417;0.188417;0.188417
220;update;1;6.12891;6.12891;6.12891
220;sync;1;1.5464;1.5464;1.5464
220;evalKnownDf;1;0;0;0
220;write;1;2.2963e-05;2.2963e-05;2.2963e-05
220;trace;1;0;0;0
220;calc_total;1;7.67532;7.67532;7.67532
221;compErr;1;1.901e-06;1.901e-06;1.901e-06
221;init;1;0.188255;0.188255;0.188255
221;update;1;6.14597;6.14597;6.14597
221;sync;1;0.349712;0.349712;0.349712
221;evalKnownDf;1;0;0;0
221;write;1;2.4396e-05;2.4396e-05;2.4396e-05
221;trace;1;0;0;0
221;calc_total;1;6.49568;6.49568;6.49568
222;compErr;1;2.69e-06;2.69e-06;2.69e-06
222;init;1;0.18945;0.18945;0.18945
222;update;1;6.14976;6.14976;6.14976
222;sync;1;1.18796;1.18796;1.18796
222;evalKnownDf;1;0;0;0
222;write;1;2.3691e-05;2.3691e-05;2.3691e-05
222;trace;1;0;0;0
222;calc_total;1;7.33772;7.33772;7.33772
223;compErr;1;1.823e-06;1.823e-06;1.823e-06
223;init;1;0.188636;0.188636;0.188636
223;update;1;6.18794;6.18794;6.18794
223;sync;1;1.50347;1.50347;1.50347
223;evalKnownDf;1;0;0;0
223;write;1;2.3588e-05;2.3588e-05;2.3588e-05
223;trace;1;0;0;0
223;calc_total;1;7.69141;7.69141;7.69141
224;compErr;1;2.074e-06;2.074e-06;2.074e-06
224;init;1;0.188636;0.188636;0.188636
224;update;1;6.1831;6.1831;6.1831
224;sync;1;1.25612;1.25612;1.25612
224;evalKnownDf;1;0;0;0
224;write;1;2.5143e-05;2.5143e-05;2.5143e-05
224;trace;1;0;0;0
224;calc_total;1;7.43922;7.43922;7.43922
225;compErr;1;1.47e-06;1.47e-06;1.47e-06
225;init;1;0.188807;0.188807;0.188807
225;update;1;6.16539;6.16539;6.16539
225;sync;1;1.37586;1.37586;1.37586
225;evalKnownDf;1;0;0;0
225;write;1;2.6632e-05;2.6632e-05;2.6632e-05
225;trace;1;0;0;0
225;calc_total;1;7.54125;7.54125;7.54125
226;compErr;1;1.529e-06;1.529e-06;1.529e-06
226;init;1;0.19008;0.19008;0.19008
226;update;1;6.19262;6.19262;6.19262
226;sync;1;0.807304;0.807304;0.807304
226;evalKnownDf;1;0;0;0
226;write;1;2.4311e-05;2.4311e-05;2.4311e-05
226;trace;1;0;0;0
226;calc_total;1;6.99993;6.99993;6.99993
227;compErr;1;1.618e-06;1.618e-06;1.618e-06
227;init;1;0.188995;0.188995;0.188995
227;update;1;6.18667;6.18667;6.18667
227;sync;1;1.01284;1.01284;1.01284
227;evalKnownDf;1;0;0;0
227;write;1;2.3527e-05;2.3527e-05;2.3527e-05
227;trace;1;0;0;0
227;calc_total;1;7.19951;7.19951;7.19951
228;compErr;1;2.386e-06;2.386e-06;2.386e-06
228;init;1;0.185843;0.185843;0.185843
228;update;1;6.12105;6.12105;6.12105
228;sync;1;2.50849;2.50849;2.50849
228;evalKnownDf;1;0;0;0
228;write;1;2.4896e-05;2.4896e-05;2.4896e-05
228;trace;1;0;0;0
228;calc_total;1;8.62954;8.62954;8.62954
229;compErr;1;1.81e-06;1.81e-06;1.81e-06
229;init;1;0.18705;0.18705;0.18705
229;update;1;6.20422;6.20422;6.20422
229;sync;1;1.70141;1.70141;1.70141
229;evalKnownDf;1;0;0;0
229;write;1;2.6557e-05;2.6557e-05;2.6557e-05
229;trace;1;0;0;0
229;calc_total;1;7.90563;7.90563;7.90563
230;compErr;1;1.643e-06;1.643e-06;1.643e-06
230;init;1;0.186145;0.186145;0.186145
230;update;1;6.15037;6.15037;6.15037
230;sync;1;3.28512;3.28512;3.28512
230;evalKnownDf;1;0;0;0
230;write;1;2.7219e-05;2.7219e-05;2.7219e-05
230;trace;1;0;0;0
230;calc_total;1;9.43549;9.43549;9.43549
231;compErr;1;1.507e-06;1.507e-06;1.507e-06
231;init;1;0.186001;0.186001;0.186001
231;update;1;6.1339;6.1339;6.1339
231;sync;1;2.21317;2.21317;2.21317
231;evalKnownDf;1;0;0;0
231;write;1;2.7066e-05;2.7066e-05;2.7066e-05
231;trace;1;0;0;0
231;calc_total;1;8.34706;8.34706;8.34706
232;compErr;1;1.389e-06;1.389e-06;1.389e-06
232;init;1;0.189346;0.189346;0.189346
232;update;1;6.12628;6.12628;6.12628
232;sync;1;1.50143;1.50143;1.50143
232;evalKnownDf;1;0;0;0
232;write;1;1.9571e-05;1.9571e-05;1.9571e-05
232;trace;1;0;0;0
232;calc_total;1;7.62771;7.62771;7.62771
233;compErr;1;2.356e-06;2.356e-06;2.356e-06
233;init;1;0.187423;0.187423;0.187423
233;update;1;6.21908;6.21908;6.21908
233;sync;1;1.2178;1.2178;1.2178
233;evalKnownDf;1;0;0;0
233;write;1;2.6223e-05;2.6223e-05;2.6223e-05
233;trace;1;0;0;0
233;calc_total;1;7.43688;7.43688;7.43688
234;compErr;1;1.606e-06;1.606e-06;1.606e-06
234;init;1;0.186402;0.186402;0.186402
234;update;1;6.14916;6.14916;6.14916
234;sync;1;3.30215;3.30215;3.30215
234;evalKnownDf;1;0;0;0
234;write;1;2.772e-05;2.772e-05;2.772e-05
234;trace;1;0;0;0
234;calc_total;1;9.45131;9.45131;9.45131
0;total;1;28.0616;28.0616;28.0616
0;total;1;28.0519;28.0519;28.0519
0;total;1;28.0347;28.0347;28.0347
0;total;1;28.0331;28.0331;28.0331
0;total;1;28.0267;28.0267;28.0267
0;total;1;28.0307;28.0307;28.0307
0;total;1;28.0571;28.0571;28.0571
0;total;1;28.0448;28.0448;28.0448
0;total;1;28.0312;28.0312;28.0312
0;total;1;28.019;28.019;28.019
0;total;1;28.0323;28.0323;28.0323
0;total;1;28.0309;28.0309;28.0309
0;total;1;28.0604;28.0604;28.0604
0;total;1;28.0417;28.0417;28.0417
0;total;1;28.0289;28.0289;28.0289
0;total;1;28.0319;28.0319;28.0319
0;total;1;28.0249;28.0249;28.0249
0;total;1;28.0174;28.0174;28.0174
0;total;1;28.0579;28.0579;28.0579
0;total;1;28.0387;28.0387;28.0387
0;total;1;28.0282;28.0282;28.0282
0;total;1;28.0192;28.0192;28.0192
0;total;1;28.0323;28.0323;28.0323
0;total;1;28.0229;28.0229;28.0229
0;total;1;28.0572;28.0572;28.0572
0;total;1;28.0519;28.0519;28.0519
0;total;1;28.019;28.019;28.019
0;total;1;28.0333;28.0333;28.0333
0;total;1;28.0214;28.0214;28.0214
0;total;1;28.0174;28.0174;28.0174
0;total;1;28.0561;28.0561;28.0561
0;total;1;28.0477;28.0477;28.0477
0;total;1;28.0278;28.0278;28.0278
0;total;1;28.0333;28.0333;28.0333
0;total;1;28.03;28.03;28.03
0;total;1;28.0188;28.0188;28.0188
0;total;1;28.0616;28.0616;28.0616
0;total;1;28.0476;28.0476;28.0476
0;total;1;28.0312;28.0312;28.0312
0;total;1;28.0322;28.0322;28.0322
0;total;1;28.026;28.026;28.026
0;total;1;28.0134;28.0134;28.0134
0;total;1;28.0506;28.0506;28.0506
0;total;1;28.0519;28.0519;28.0519
0;total;1;28.0356;28.0356;28.0356
0;total;1;28.018;28.018;28.018
0;total;1;28.0323;28.0323;28.0323
0;total;1;28.0309;28.0309;28.0309
0;total;1;28.0616;28.0616;28.0616
0;total;1;28.0519;28.0519;28.0519
0;total;1;28.022;28.022;28.022
0;total;1;28.0333;28.0333;28.0333
0;total;1;28.0296;28.0296;28.0296
0;total;1;28.0309;28.0309;28.0309
0;total;1;28.0526;28.0526;28.0526
0;total;1;28.0493;28.0493;28.0493
0;total;1;28.0267;28.0267;28.0267
0;total;1;28.0333;28.0333;28.0333
0;total;1;28.0214;28.0214;28.0214
0;total;1;28.0309;28.0309;28.0309
0;total;1;28.0616;28.0616;28.0616
0;total;1;28.0519;28.0519;28.0519
0;total;1;28.0203;28.0203;28.0203
0;total;1;28.0333;28.0333;28.0333
0;total;1;28.028;28.028;28.028
0;total;1;28.0309;28.0309;28.0309
0;total;1;28.0562;28.0562;28.0562
0;total;1;28.0414;28.0414;28.0414
0;total;1;28.0221;28.0221;28.0221
0;total;1;28.031;28.031;28.031
0;total;1;28.0191;28.0191;28.0191
0;total;1;28.0309;28.0309;28.0309
0;total;1;28.0616;28.0616;28.0616
0;total;1;28.0452;28.0452;28.0452
0;total;1;28.0157;28.0157;28.0157
0;total;1;28.026;28.026;28.026
0;total;1;28.0258;28.0258;28.0258
0;total;1;28.0244;28.0244;28.0244
0;total;1;28.061;28.061;28.061
0;total;1;28.0397;28.0397;28.0397
0;total;1;28.0226;28.0226;28.0226
0;total;1;28.0242;28.0242;28.0242
0;total;1;28.0171;28.0171;28.0171
0;total;1;28.0156;28.0156;28.0156
0;total;1;28.0518;28.0518;28.0518
0;total;1;28.0519;28.0519;28.0519
0;total;1;28.0346;28.0346;28.0346
0;total;1;28.0214;28.0214;28.0214
0;total;1;28.0322;28.0322;28.0322
0;total;1;28.0209;28.0209;28.0209
0;total;1;28.0543;28.0543;28.0543
0;total;1;28.0442;28.0442;28.0442
0;total;1;28.0262;28.0262;28.0262
0;total;1;28.0238;28.0238;28.0238
0;total;1;28.0162;28.0162;28.0162
0;total;1;28.0222;28.0222;28.0222
0;total;1;28.0556;28.0556;28.0556
0;total;1;28.0511;28.0511;28.0511
0;total;1;28.0183;28.0183;28.0183
0;total;1;28.0207;28.0207;28.0207
0;total;1;28.0205;28.0205;28.0205
0;total;1;28.025;28.025;28.025
0;total;1;28.0616;28.0616;28.0616
0;total;1;28.0519;28.0519;28.0519
0;total;1;28.0346;28.0346;28.0346
0;total;1;28.0232;28.0232;28.0232
0;total;1;28.0182;28.0182;28.0182
0;total;1;28.0204;28.0204;28.0204
0;total;1;28.0616;28.0616;28.0616
0;total;1;28.0488;28.0488;28.0488
0;total;1;28.0303;28.0303;28.0303
0;total;1;28.0282;28.0282;28.0282
0;total;1;28.0182;28.0182;28.0182
0;total;1;28.029;28.029;28.029
0;total;1;28.0616;28.0616;28.0616
0;total;1;28.0436;28.0436;28.0436
0;total;1;28.0273;28.0273;28.0273
0;total;1;28.0215;28.0215;28.0215
0;total;1;28.0323;28.0323;28.0323
0;total;1;28.0194;28.0194;28.0194
0;total;1;28.0547;28.0547;28.0547
0;total;1;28.0416;28.0416;28.0416
0;total;1;28.033;28.033;28.033
0;total;1;28.0282;28.0282;28.0282
0;total;1;28.0322;28.0322;28.0322
0;total;1;28.029;28.029;28.029
0;total;1;28.0604;28.0604;28.0604
0;total;1;28.0397;28.0397;28.0397
0;total;1;28.0346;28.0346;28.0346
0;total;1;28.0163;28.0163;28.0163
0;total;1;28.0166;28.0166;28.0166
0;total;1;28.0142;28.0142;28.0142
0;total;1;28.0595;28.0595;28.0595
0;total;1;28.0519;28.0519;28.0519
0;total;1;28.0166;28.0166;28.0166
0;total;1;28.0274;28.0274;28.0274
0;total;1;28.015;28.015;28.015
0;total;1;28.0277;28.0277;28.0277
0;total;1;28.0542;28.0542;28.0542
0;total;1;28.0437;28.0437;28.0437
0;total;1;28.0179;28.0179;28.0179
0;total;1;28.0251;28.0251;28.0251
0;total;1;28.0175;28.0175;28.0175
0;total;1;28.0193;28.0193;28.0193
186;compErr;1;1.508e-06;1.508e-06;1.508e-06
186;init;1;0.188969;0.188969;0.188969
186;update;1;6.17909;6.17909;6.17909
186;sync;1;3.34926;3.34926;3.34926
186;evalKnownDf;1;0;0;0
186;write;1;2.4972e-05;2.4972e-05;2.4972e-05
186;trace;1;0;0;0
186;calc_total;1;9.52835;9.52835;9.52835
151;compErr;1;2.039e-06;2.039e-06;2.039e-06
151;init;1;0.193438;0.193438;0.193438
151;update;1;6.22085;6.22085;6.22085
151;sync;1;0.366235;0.366235;0.366235
151;evalKnownDf;1;0;0;0
151;write;1;2.5483e-05;2.5483e-05;2.5483e-05
151;trace;1;0;0;0
151;calc_total;1;6.58708;6.58708;6.58708
281;compErr;1;1.295e-06;1.295e-06;1.295e-06
281;init;1;0.190041;0.190041;0.190041
281;update;1;6.16896;6.16896;6.16896
281;sync;1;0.520849;0.520849;0.520849
281;evalKnownDf;1;0;0;0
281;write;1;2.4266e-05;2.4266e-05;2.4266e-05
281;trace;1;0;0;0
281;calc_total;1;6.6898;6.6898;6.6898
330;compErr;1;2.484e-06;2.484e-06;2.484e-06
330;init;1;0.187141;0.187141;0.187141
330;update;1;6.14743;6.14743;6.14743
330;sync;1;3.56181;3.56181;3.56181
330;evalKnownDf;1;0;0;0
330;write;1;2.6119e-05;2.6119e-05;2.6119e-05
330;trace;1;0;0;0
330;calc_total;1;9.70924;9.70924;9.70924
250;compErr;1;1.693e-06;1.693e-06;1.693e-06
250;init;1;0.190495;0.190495;0.190495
250;update;1;6.24472;6.24472;6.24472
250;sync;1;1.77964;1.77964;1.77964
250;evalKnownDf;1;0;0;0
250;write;1;2.4921e-05;2.4921e-05;2.4921e-05
250;trace;1;0;0;0
250;calc_total;1;8.02437;8.02437;8.02437
210;compErr;1;1.531e-06;1.531e-06;1.531e-06
210;init;1;0.187415;0.187415;0.187415
210;update;1;6.1929;6.1929;6.1929
210;sync;1;1.4219;1.4219;1.4219
210;evalKnownDf;1;0;0;0
210;write;1;2.206e-05;2.206e-05;2.206e-05
210;trace;1;0;0;0
210;calc_total;1;7.61479;7.61479;7.61479
354;compErr;1;2.486e-06;2.486e-06;2.486e-06
354;init;1;0.192471;0.192471;0.192471
354;update;1;6.17105;6.17105;6.17105
354;sync;1;0.634936;0.634936;0.634936
354;evalKnownDf;1;0;0;0
354;write;1;3.0713e-05;3.0713e-05;3.0713e-05
354;trace;1;0;0;0
354;calc_total;1;6.80599;6.80599;6.80599
310;compErr;1;2.376e-06;2.376e-06;2.376e-06
310;init;1;0.188172;0.188172;0.188172
310;update;1;6.18628;6.18628;6.18628
310;sync;1;1.14644;1.14644;1.14644
310;evalKnownDf;1;0;0;0
310;write;1;2.3821e-05;2.3821e-05;2.3821e-05
310;trace;1;0;0;0
310;calc_total;1;7.33273;7.33273;7.33273
378;compErr;1;1.551e-06;1.551e-06;1.551e-06
378;init;1;0.190656;0.190656;0.190656
378;update;1;6.13687;6.13687;6.13687
378;sync;1;0.605957;0.605957;0.605957
378;evalKnownDf;1;0;0;0
378;write;1;2.3166e-05;2.3166e-05;2.3166e-05
378;trace;1;0;0;0
378;calc_total;1;6.74282;6.74282;6.74282
187;compErr;1;2.83e-06;2.83e-06;2.83e-06
187;init;1;0.191935;0.191935;0.191935
187;update;1;6.18298;6.18298;6.18298
187;sync;1;2.83189;2.83189;2.83189
187;evalKnownDf;1;0;0;0
187;write;1;3.1527e-05;3.1527e-05;3.1527e-05
187;trace;1;0;0;0
187;calc_total;1;9.01487;9.01487;9.01487
160;compErr;1;1.878e-06;1.878e-06;1.878e-06
160;init;1;0.191364;0.191364;0.191364
160;update;1;6.15079;6.15079;6.15079
160;sync;1;1.59702;1.59702;1.59702
160;evalKnownDf;1;0;0;0
160;write;1;2.7673e-05;2.7673e-05;2.7673e-05
160;trace;1;0;0;0
160;calc_total;1;7.74781;7.74781;7.74781
282;compErr;1;1.88e-06;1.88e-06;1.88e-06
282;init;1;0.188914;0.188914;0.188914
282;update;1;6.15323;6.15323;6.15323
282;sync;1;1.98388;1.98388;1.98388
282;evalKnownDf;1;0;0;0
282;write;1;2.2981e-05;2.2981e-05;2.2981e-05
282;trace;1;0;0;0
282;calc_total;1;8.13711;8.13711;8.13711
331;compErr;1;1.777e-06;1.777e-06;1.777e-06
331;init;1;0.187795;0.187795;0.187795
331;update;1;6.15679;6.15679;6.15679
331;sync;1;2.13918;2.13918;2.13918
331;evalKnownDf;1;0;0;0
331;write;1;2.1714e-05;2.1714e-05;2.1714e-05
331;trace;1;0;0;0
331;calc_total;1;8.29598;8.29598;8.29598
251;compErr;1;1.438e-06;1.438e-06;1.438e-06
251;init;1;0.193152;0.193152;0.193152
251;update;1;6.21372;6.21372;6.21372
251;sync;1;1.16415;1.16415;1.16415
251;evalKnownDf;1;0;0;0
251;write;1;2.4579e-05;2.4579e-05;2.4579e-05
251;trace;1;0;0;0
251;calc_total;1;7.37787;7.37787;7.37787
211;compErr;1;1.392e-06;1.392e-06;1.392e-06
211;init;1;0.187933;0.187933;0.187933
211;update;1;6.16803;6.16803;6.16803
211;sync;1;1.55982;1.55982;1.55982
211;evalKnownDf;1;0;0;0
211;write;1;2.5187e-05;2.5187e-05;2.5187e-05
211;trace;1;0;0;0
211;calc_total;1;7.72786;7.72786;7.72786
355;compErr;1;2.798e-06;2.798e-06;2.798e-06
355;init;1;0.194446;0.194446;0.194446
355;update;1;6.28085;6.28085;6.28085
355;sync;1;1.09179;1.09179;1.09179
355;evalKnownDf;1;0;0;0
355;write;1;2.9046e-05;2.9046e-05;2.9046e-05
355;trace;1;0;0;0
355;calc_total;1;7.37264;7.37264;7.37264
311;compErr;1;2.421e-06;2.421e-06;2.421e-06
311;init;1;0.189247;0.189247;0.189247
311;update;1;6.19161;6.19161;6.19161
311;sync;1;0.933974;0.933974;0.933974
311;evalKnownDf;1;0;0;0
311;write;1;2.7505e-05;2.7505e-05;2.7505e-05
311;trace;1;0;0;0
311;calc_total;1;7.12558;7.12558;7.12558
379;compErr;1;1.697e-06;1.697e-06;1.697e-06
379;init;1;0.191219;0.191219;0.191219
379;update;1;6.1944;6.1944;6.1944
379;sync;1;1.12389;1.12389;1.12389
379;evalKnownDf;1;0;0;0
379;write;1;2.3458e-05;2.3458e-05;2.3458e-05
379;trace;1;0;0;0
379;calc_total;1;7.31829;7.31829;7.31829
188;compErr;1;3.291e-06;3.291e-06;3.291e-06
188;init;1;0.192171;0.192171;0.192171
188;update;1;6.20678;6.20678;6.20678
188;sync;1;0.498878;0.498878;0.498878
188;evalKnownDf;1;0;0;0
188;write;1;3.5626e-05;3.5626e-05;3.5626e-05
188;trace;1;0;0;0
188;calc_total;1;6.70566;6.70566;6.70566
161;compErr;1;2.239e-06;2.239e-06;2.239e-06
161;init;1;0.191566;0.191566;0.191566
161;update;1;6.16875;6.16875;6.16875
161;sync;1;1.06412;1.06412;1.06412
161;evalKnownDf;1;0;0;0
161;write;1;2.9294e-05;2.9294e-05;2.9294e-05
161;trace;1;0;0;0
161;calc_total;1;7.23287;7.23287;7.23287
283;compErr;1;1.842e-06;1.842e-06;1.842e-06
283;init;1;0.190531;0.190531;0.190531
283;update;1;6.20494;6.20494;6.20494
283;sync;1;1.58204;1.58204;1.58204
283;evalKnownDf;1;0;0;0
283;write;1;2.8253e-05;2.8253e-05;2.8253e-05
283;trace;1;0;0;0
283;calc_total;1;7.78699;7.78699;7.78699
332;compErr;1;1.583e-06;1.583e-06;1.583e-06
332;init;1;0.189868;0.189868;0.189868
332;update;1;6.17494;6.17494;6.17494
332;sync;1;2.5916;2.5916;2.5916
332;evalKnownDf;1;0;0;0
332;write;1;3.0927e-05;3.0927e-05;3.0927e-05
332;trace;1;0;0;0
332;calc_total;1;8.76654;8.76654;8.76654
253;compErr;1;1.904e-06;1.904e-06;1.904e-06
253;init;1;0.188927;0.188927;0.188927
253;update;1;6.19056;6.19056;6.19056
253;sync;1;3.44657;3.44657;3.44657
253;evalKnownDf;1;0;0;0
253;write;1;2.476e-05;2.476e-05;2.476e-05
253;trace;1;0;0;0
253;calc_total;1;9.63713;9.63713;9.63713
212;compErr;1;1.88e-06;1.88e-06;1.88e-06
212;init;1;0.190034;0.190034;0.190034
212;update;1;6.17461;6.17461;6.17461
212;sync;1;1.9026;1.9026;1.9026
212;evalKnownDf;1;0;0;0
212;write;1;2.5305e-05;2.5305e-05;2.5305e-05
212;trace;1;0;0;0
212;calc_total;1;8.07722;8.07722;8.07722
356;compErr;1;1.136e-06;1.136e-06;1.136e-06
356;init;1;0.191445;0.191445;0.191445
356;update;1;6.35657;6.35657;6.35657
356;sync;1;0.903192;0.903192;0.903192
356;evalKnownDf;1;0;0;0
356;write;1;2.1413e-05;2.1413e-05;2.1413e-05
356;trace;1;0;0;0
356;calc_total;1;7.25976;7.25976;7.25976
304;compErr;1;1.629e-06;1.629e-06;1.629e-06
304;init;1;0.186454;0.186454;0.186454
304;update;1;6.15284;6.15284;6.15284
304;sync;1;0.86996;0.86996;0.86996
304;evalKnownDf;1;0;0;0
304;write;1;2.5689e-05;2.5689e-05;2.5689e-05
304;trace;1;0;0;0
304;calc_total;1;7.0228;7.0228;7.0228
380;compErr;1;1.14e-06;1.14e-06;1.14e-06
380;init;1;0.193642;0.193642;0.193642
380;update;1;6.26678;6.26678;6.26678
380;sync;1;0.2966;0.2966;0.2966
380;evalKnownDf;1;0;0;0
380;write;1;3.0878e-05;3.0878e-05;3.0878e-05
380;trace;1;0;0;0
380;calc_total;1;6.56338;6.56338;6.56338
189;compErr;1;2.296e-06;2.296e-06;2.296e-06
189;init;1;0.191753;0.191753;0.191753
189;update;1;6.17842;6.17842;6.17842
189;sync;1;2.1568;2.1568;2.1568
189;evalKnownDf;1;0;0;0
189;write;1;2.5893e-05;2.5893e-05;2.5893e-05
189;trace;1;0;0;0
189;calc_total;1;8.33523;8.33523;8.33523
162;compErr;1;3.007e-06;3.007e-06;3.007e-06
162;init;1;0.189043;0.189043;0.189043
162;update;1;6.17819;6.17819;6.17819
162;sync;1;2.5951;2.5951;2.5951
162;evalKnownDf;1;0;0;0
162;write;1;2.4374e-05;2.4374e-05;2.4374e-05
162;trace;1;0;0;0
162;calc_total;1;8.77329;8.77329;8.77329
284;compErr;1;1.874e-06;1.874e-06;1.874e-06
284;init;1;0.193206;0.193206;0.193206
284;update;1;6.1861;6.1861;6.1861
284;sync;1;0.869124;0.869124;0.869124
284;evalKnownDf;1;0;0;0
284;write;1;3.0098e-05;3.0098e-05;3.0098e-05
284;trace;1;0;0;0
284;calc_total;1;7.05523;7.05523;7.05523
333;compErr;1;1.436e-06;1.436e-06;1.436e-06
333;init;1;0.187626;0.187626;0.187626
333;update;1;6.14996;6.14996;6.14996
333;sync;1;1.31135;1.31135;1.31135
333;evalKnownDf;1;0;0;0
333;write;1;2.7679e-05;2.7679e-05;2.7679e-05
333;trace;1;0;0;0
333;calc_total;1;7.46131;7.46131;7.46131
254;compErr;1;1.599e-06;1.599e-06;1.599e-06
254;init;1;0.191214;0.191214;0.191214
254;update;1;6.21636;6.21636;6.21636
254;sync;1;0.789249;0.789249;0.789249
254;evalKnownDf;1;0;0;0
254;write;1;2.2556e-05;2.2556e-05;2.2556e-05
254;trace;1;0;0;0
254;calc_total;1;7.00561;7.00561;7.00561
213;compErr;1;1.65e-06;1.65e-06;1.65e-06
213;init;1;0.188218;0.188218;0.188218
213;update;1;6.13927;6.13927;6.13927
213;sync;1;0.922143;0.922143;0.922143
213;evalKnownDf;1;0;0;0
213;write;1;2.6666e-05;2.6666e-05;2.6666e-05
213;trace;1;0;0;0
213;calc_total;1;7.06141;7.06141;7.06141
357;compErr;1;1.484e-06;1.484e-06;1.484e-06
357;init;1;0.190581;0.190581;0.190581
357;update;1;6.18794;6.18794;6.18794
357;sync;1;1.57664;1.57664;1.57664
357;evalKnownDf;1;0;0;0
357;write;1;2.5613e-05;2.5613e-05;2.5613e-05
357;trace;1;0;0;0
357;calc_total;1;7.76458;7.76458;7.76458
0;total;1;27.9764;27.9764;27.9764
381;compErr;1;1.207e-06;1.207e-06;1.207e-06
381;init;1;0.191617;0.191617;0.191617
381;update;1;6.17356;6.17356;6.17356
381;sync;1;1.23605;1.23605;1.23605
381;evalKnownDf;1;0;0;0
381;write;1;2.3753e-05;2.3753e-05;2.3753e-05
381;trace;1;0;0;0
381;calc_total;1;7.40962;7.40962;7.40962
190;compErr;1;2.933e-06;2.933e-06;2.933e-06
190;init;1;0.191135;0.191135;0.191135
190;update;1;6.21146;6.21146;6.21146
190;sync;1;2.3983;2.3983;2.3983
190;evalKnownDf;1;0;0;0
190;write;1;2.7896e-05;2.7896e-05;2.7896e-05
190;trace;1;0;0;0
190;calc_total;1;8.60976;8.60976;8.60976
163;compErr;1;2.105e-06;2.105e-06;2.105e-06
163;init;1;0.191674;0.191674;0.191674
163;update;1;6.19976;6.19976;6.19976
163;sync;1;1.18114;1.18114;1.18114
163;evalKnownDf;1;0;0;0
163;write;1;2.7417e-05;2.7417e-05;2.7417e-05
163;trace;1;0;0;0
163;calc_total;1;7.38091;7.38091;7.38091
285;compErr;1;1.117e-06;1.117e-06;1.117e-06
285;init;1;0.194701;0.194701;0.194701
285;update;1;6.15721;6.15721;6.15721
285;sync;1;1.26707;1.26707;1.26707
285;evalKnownDf;1;0;0;0
285;write;1;2.1897e-05;2.1897e-05;2.1897e-05
285;trace;1;0;0;0
285;calc_total;1;7.42428;7.42428;7.42428
334;compErr;1;2.285e-06;2.285e-06;2.285e-06
334;init;1;0.18857;0.18857;0.18857
334;update;1;6.17918;6.17918;6.17918
334;sync;1;0.788704;0.788704;0.788704
334;evalKnownDf;1;0;0;0
334;write;1;2.0894e-05;2.0894e-05;2.0894e-05
334;trace;1;0;0;0
334;calc_total;1;6.96789;6.96789;6.96789
255;compErr;1;1.272e-06;1.272e-06;1.272e-06
255;init;1;0.188594;0.188594;0.188594
255;update;1;6.15615;6.15615;6.15615
255;sync;1;1.47649;1.47649;1.47649
255;evalKnownDf;1;0;0;0
255;write;1;2.4788e-05;2.4788e-05;2.4788e-05
255;trace;1;0;0;0
255;calc_total;1;7.63264;7.63264;7.63264
214;compErr;1;1.808e-06;1.808e-06;1.808e-06
214;init;1;0.188756;0.188756;0.188756
214;update;1;6.16747;6.16747;6.16747
214;sync;1;0.638658;0.638658;0.638658
214;evalKnownDf;1;0;0;0
214;write;1;2.0879e-05;2.0879e-05;2.0879e-05
214;trace;1;0;0;0
214;calc_total;1;6.80613;6.80613;6.80613
358;compErr;1;2.578e-06;2.578e-06;2.578e-06
358;init;1;0.191358;0.191358;0.191358
358;update;1;6.20985;6.20985;6.20985
358;sync;1;1.38376;1.38376;1.38376
358;evalKnownDf;1;0;0;0
358;write;1;2.7317e-05;2.7317e-05;2.7317e-05
358;trace;1;0;0;0
358;calc_total;1;7.59361;7.59361;7.59361
0;total;1;27.9764;27.9764;27.9764
382;compErr;1;2.35e-06;2.35e-06;2.35e-06
382;init;1;0.194778;0.194778;0.194778
382;update;1;6.19752;6.19752;6.19752
382;sync;1;1.18507;1.18507;1.18507
382;evalKnownDf;1;0;0;0
382;write;1;2.4351e-05;2.4351e-05;2.4351e-05
382;trace;1;0;0;0
382;calc_total;1;7.38259;7.38259;7.38259
191;compErr;1;2.971e-06;2.971e-06;2.971e-06
191;init;1;0.191086;0.191086;0.191086
191;update;1;6.20487;6.20487;6.20487
191;sync;1;1.362;1.362;1.362
191;evalKnownDf;1;0;0;0
191;write;1;3.101e-05;3.101e-05;3.101e-05
191;trace;1;0;0;0
191;calc_total;1;7.56687;7.56687;7.56687
164;compErr;1;3.51e-06;3.51e-06;3.51e-06
164;init;1;0.191286;0.191286;0.191286
164;update;1;6.20106;6.20106;6.20106
164;sync;1;1.14095;1.14095;1.14095
164;evalKnownDf;1;0;0;0
164;write;1;3.8581e-05;3.8581e-05;3.8581e-05
164;trace;1;0;0;0
164;calc_total;1;7.34202;7.34202;7.34202
286;compErr;1;1.843e-06;1.843e-06;1.843e-06
286;init;1;0.193118;0.193118;0.193118
286;update;1;6.20466;6.20466;6.20466
286;sync;1;1.02104;1.02104;1.02104
286;evalKnownDf;1;0;0;0
286;write;1;2.2034e-05;2.2034e-05;2.2034e-05
286;trace;1;0;0;0
286;calc_total;1;7.2257;7.2257;7.2257
335;compErr;1;1.078e-06;1.078e-06;1.078e-06
335;init;1;0.189114;0.189114;0.189114
335;update;1;6.17273;6.17273;6.17273
335;sync;1;1.13763;1.13763;1.13763
335;evalKnownDf;1;0;0;0
335;write;1;2.193e-05;2.193e-05;2.193e-05
335;trace;1;0;0;0
335;calc_total;1;7.31036;7.31036;7.31036
252;compErr;1;1.853e-06;1.853e-06;1.853e-06
252;init;1;0.187967;0.187967;0.187967
252;update;1;6.14517;6.14517;6.14517
252;sync;1;1.91508;1.91508;1.91508
252;evalKnownDf;1;0;0;0
252;write;1;2.4064e-05;2.4064e-05;2.4064e-05
252;trace;1;0;0;0
252;calc_total;1;8.06024;8.06024;8.06024
215;compErr;1;2.033e-06;2.033e-06;2.033e-06
215;init;1;0.188896;0.188896;0.188896
215;update;1;6.16096;6.16096;6.16096
215;sync;1;1.18491;1.18491;1.18491
215;evalKnownDf;1;0;0;0
215;write;1;2.0314e-05;2.0314e-05;2.0314e-05
215;trace;1;0;0;0
215;calc_total;1;7.34587;7.34587;7.34587
359;compErr;1;2.027e-06;2.027e-06;2.027e-06
359;init;1;0.191424;0.191424;0.191424
359;update;1;6.20201;6.20201;6.20201
359;sync;1;1.01495;1.01495;1.01495
359;evalKnownDf;1;0;0;0
359;write;1;2.7199e-05;2.7199e-05;2.7199e-05
359;trace;1;0;0;0
359;calc_total;1;7.21696;7.21696;7.21696
0;total;1;27.9757;27.9757;27.9757
383;compErr;1;1.539e-06;1.539e-06;1.539e-06
383;init;1;0.190476;0.190476;0.190476
383;update;1;6.16494;6.16494;6.16494
383;sync;1;1.56172;1.56172;1.56172
383;evalKnownDf;1;0;0;0
383;write;1;2.5321e-05;2.5321e-05;2.5321e-05
383;trace;1;0;0;0
383;calc_total;1;7.72666;7.72666;7.72666
0;total;1;28.0161;28.0161;28.0161
165;compErr;1;1.671e-06;1.671e-06;1.671e-06
165;init;1;0.191551;0.191551;0.191551
165;update;1;6.17121;6.17121;6.17121
165;sync;1;1.23072;1.23072;1.23072
165;evalKnownDf;1;0;0;0
165;write;1;2.1862e-05;2.1862e-05;2.1862e-05
165;trace;1;0;0;0
165;calc_total;1;7.40193;7.40193;7.40193
287;compErr;1;2.273e-06;2.273e-06;2.273e-06
287;init;1;0.192902;0.192902;0.192902
287;update;1;6.21302;6.21302;6.21302
287;sync;1;0.753318;0.753318;0.753318
287;evalKnownDf;1;0;0;0
287;write;1;2.4753e-05;2.4753e-05;2.4753e-05
287;trace;1;0;0;0
287;calc_total;1;6.96634;6.96634;6.96634
0;total;1;27.978;27.978;27.978
0;total;1;27.9828;27.9828;27.9828
0;total;1;27.9812;27.9812;27.9812
0;total;1;27.9873;27.9873;27.9873
0;total;1;27.9764;27.9764;27.9764
0;total;1;27.9674;27.9674;27.9674
0;total;1;28.0161;28.0161;28.0161
166;compErr;1;2.545e-06;2.545e-06;2.545e-06
166;init;1;0.190814;0.190814;0.190814
166;update;1;6.20295;6.20295;6.20295
166;sync;1;1.34635;1.34635;1.34635
166;evalKnownDf;1;0;0;0
166;write;1;3.2899e-05;3.2899e-05;3.2899e-05
166;trace;1;0;0;0
166;calc_total;1;7.5493;7.5493;7.5493
0;total;1;27.9953;27.9953;27.9953
0;total;1;27.9777;27.9777;27.9777
0;total;1;27.9829;27.9829;27.9829
0;total;1;27.9796;27.9796;27.9796
0;total;1;27.982;27.982;27.982
0;total;1;27.9724;27.9724;27.9724
0;total;1;27.9674;27.9674;27.9674
0;total;1;28.0161;28.0161;28.0161
167;compErr;1;2.628e-06;2.628e-06;2.628e-06
167;init;1;0.193456;0.193456;0.193456
167;update;1;6.2008;6.2008;6.2008
167;sync;1;1.22765;1.22765;1.22765
167;evalKnownDf;1;0;0;0
167;write;1;2.5941e-05;2.5941e-05;2.5941e-05
167;trace;1;0;0;0
167;calc_total;1;7.42845;7.42845;7.42845
0;total;1;27.9902;27.9902;27.9902
0;total;1;27.9777;27.9777;27.9777
0;total;1;27.9827;27.9827;27.9827
0;total;1;27.981;27.981;27.981
0;total;1;27.987;27.987;27.987
0;total;1;27.9736;27.9736;27.9736
0;total;1;27.9673;27.9673;27.9673
0;total;1;28.0161;28.0161;28.0161
0;total;1;28.014;28.014;28.014
0;total;1;27.9967;27.9967;27.9967
0;total;1;27.978;27.978;27.978
0;total;1;27.9821;27.9821;27.9821
0;total;1;27.9767;27.9767;27.9767
0;total;1;27.9884;27.9884;27.9884
0;total;1;27.9748;27.9748;27.9748
0;total;1;27.9674;27.9674;27.9674
0;total;1;28.0163;28.0163;28.0163
0;total;1;28.0181;28.0181;28.0181
0;total;1;27.9938;27.9938;27.9938
0;total;1;27.9779;27.9779;27.9779
0;total;1;27.9829;27.9829;27.9829
0;total;1;27.9758;27.9758;27.9758
0;total;1;27.9857;27.9857;27.9857
0;total;1;27.9764;27.9764;27.9764
0;total;1;27.9673;27.9673;27.9673
0;total;1;28.007;28.007;28.007
0;total;1;28.018;28.018;28.018
0;total;1;27.9859;27.9859;27.9859
0;total;1;27.9779;27.9779;27.9779
0;total;1;27.9815;27.9815;27.9815
0;total;1;27.9767;27.9767;27.9767
0;total;1;27.9828;27.9828;27.9828
0;total;1;27.9764;27.9764;27.9764
0;total;1;27.9674;27.9674;27.9674
0;total;1;28.0161;28.0161;28.0161
0;total;1;28.018;28.018;28.018
0;total;1;27.9975;27.9975;27.9975
0;total;1;27.9777;27.9777;27.9777
0;total;1;27.9784;27.9784;27.9784
0;total;1;27.9789;27.9789;27.9789
0;total;1;27.9808;27.9808;27.9808
0;total;1;27.9764;27.9764;27.9764
0;total;1;27.9673;27.9673;27.9673
0;total;1;28.0172;28.0172;28.0172
0;total;1;28.0181;28.0181;28.0181
0;total;1;27.9967;27.9967;27.9967
0;total;1;27.9779;27.9779;27.9779
0;total;1;27.9829;27.9829;27.9829
0;total;1;27.9817;27.9817;27.9817
0;total;1;27.9857;27.9857;27.9857
0;total;1;27.976;27.976;27.976
0;total;1;27.9673;27.9673;27.9673
0;total;1;28.0159;28.0159;28.0159
0;total;1;28.0181;28.0181;28.0181
0;total;1;27.986;27.986;27.986
0;total;1;27.9777;27.9777;27.9777
0;total;1;27.9784;27.9784;27.9784
0;total;1;27.9809;27.9809;27.9809
0;total;1;27.9869;27.9869;27.9869
0;total;1;27.9764;27.9764;27.9764
0;total;1;27.9673;27.9673;27.9673
0;total;1;28.0166;28.0166;28.0166
0;total;1;28.0041;28.0041;28.0041
0;total;1;27.9942;27.9942;27.9942
0;total;1;27.9777;27.9777;27.9777
0;total;1;27.9751;27.9751;27.9751
0;total;1;27.9809;27.9809;27.9809
0;total;1;27.9869;27.9869;27.9869
0;total;1;27.9764;27.9764;27.9764
0;total;1;27.9673;27.9673;27.9673
0;total;1;28.0147;28.0147;28.0147
0;total;1;28.0041;28.0041;28.0041
0;total;1;27.9953;27.9953;27.9953
0;total;1;27.9777;27.9777;27.9777
0;total;1;27.9799;27.9799;27.9799
0;total;1;27.9759;27.9759;27.9759
0;total;1;27.9868;27.9868;27.9868
0;total;1;27.9748;27.9748;27.9748
0;total;1;27.9673;27.9673;27.9673
0;total;1;28.01;28.01;28.01
0;total;1;28.0041;28.0041;28.0041
0;total;1;27.9919;27.9919;27.9919
0;total;1;27.9777;27.9777;27.9777
0;total;1;27.9828;27.9828;27.9828
0;total;1;27.9796;27.9796;27.9796
0;total;1;27.9872;27.9872;27.9872
0;total;1;27.9764;27.9764;27.9764
0;total;1;27.9673;27.9673;27.9673
0;total;1;28.0074;28.0074;28.0074
0;total;1;28.0173;28.0173;28.0173
0;total;1;27.9967;27.9967;27.9967
0;total;1;27.9779;27.9779;27.9779
0;total;1;27.9822;27.9822;27.9822
0;total;1;27.9803;27.9803;27.9803
0;total;1;27.9827;27.9827;27.9827
0;total;1;27.9758;27.9758;27.9758
0;total;1;27.9674;27.9674;27.9674
0;total;1;28.0161;28.0161;28.0161
0;total;1;27.9994;27.9994;27.9994
0;total;1;27.9901;27.9901;27.9901
0;total;1;27.9779;27.9779;27.9779
0;total;1;27.9807;27.9807;27.9807
0;total;1;27.9803;27.9803;27.9803
0;total;1;27.9862;27.9862;27.9862
0;total;1;27.9735;27.9735;27.9735
0;total;1;27.9674;27.9674;27.9674
0;total;1;28.0032;28.0032;28.0032
0;total;1;28.0179;28.0179;28.0179
0;total;1;27.9955;27.9955;27.9955
0;total;1;27.9778;27.9778;27.9778
0;total;1;27.9807;27.9807;27.9807
0;total;1;27.9803;27.9803;27.9803
0;total;1;27.9862;27.9862;27.9862
0;total;1;27.9735;27.9735;27.9735
0;total;1;27.9673;27.9673;27.9673
0;total;1;28.0031;28.0031;28.0031
0;total;1;28.0075;28.0075;28.0075
0;total;1;27.994;27.994;27.994
0;total;1;27.9779;27.9779;27.9779
0;total;1;27.9808;27.9808;27.9808
0;total;1;27.9749;27.9749;27.9749
0;total;1;27.9855;27.9855;27.9855
0;total;1;27.975;27.975;27.975
0;total;1;27.9674;27.9674;27.9674
0;total;1;28.0076;28.0076;28.0076
0;total;1;28.0076;28.0076;28.0076
0;total;1;27.9836;27.9836;27.9836
0;total;1;27.9779;27.9779;27.9779
0;total;1;27.9814;27.9814;27.9814
0;total;1;27.9777;27.9777;27.9777
0;total;1;27.9862;27.9862;27.9862
0;total;1;27.9758;27.9758;27.9758
0;total;1;27.9673;27.9673;27.9673
0;total;1;28.0047;28.0047;28.0047
0;total;1;28.0151;28.0151;28.0151
0;total;1;27.9822;27.9822;27.9822
0;total;1;27.9779;27.9779;27.9779
0;total;1;27.9809;27.9809;27.9809
0;total;1;27.9803;27.9803;27.9803
0;total;1;27.9822;27.9822;27.9822
0;total;1;27.9737;27.9737;27.9737
0;total;1;27.9674;27.9674;27.9674
0;total;1;28.0075;28.0075;28.0075
0;total;1;28.0053;28.0053;28.0053
0;total;1;27.986;27.986;27.986
0;total;1;27.9779;27.9779;27.9779
0;total;1;27.9814;27.9814;27.9814
0;total;1;27.9796;27.9796;27.9796
0;total;1;27.9862;27.9862;27.9862
0;total;1;27.9743;27.9743;27.9743
0;total;1;27.9674;27.9674;27.9674
0;total;1;28.0135;28.0135;28.0135
0;total;1;28.0151;28.0151;28.0151
0;total;1;27.9823;27.9823;27.9823
0;total;1;27.9779;27.9779;27.9779
0;total;1;27.9786;27.9786;27.9786
0;total;1;27.9793;27.9793;27.9793
0;total;1;27.9796;27.9796;27.9796
0;total;1;27.975;27.975;27.975
0;total;1;27.9674;27.9674;27.9674
0;total;1;28.0118;28.0118;28.0118
0;total;1;28.001;28.001;28.001
0;total;1;27.9808;27.9808;27.9808
0;total;1;27.9779;27.9779;27.9779
0;total;1;27.982;27.982;27.982
0;total;1;27.9788;27.9788;27.9788
0;total;1;27.9796;27.9796;27.9796
0;total;1;27.9724;27.9724;27.9724
0;total;1;27.9673;27.9673;27.9673
0;total;1;28.0033;28.0033;28.0033
0;total;1;28.0073;28.0073;28.0073
0;total;1;27.986;27.986;27.986
0;total;1;27.9777;27.9777;27.9777
0;total;1;27.9793;27.9793;27.9793
0;total;1;27.9791;27.9791;27.9791
0;total;1;27.9821;27.9821;27.9821
0;total;1;27.9673;27.9673;27.9673
0;total;1;28.0127;28.0127;28.0127
0;total;1;28.0021;28.0021;28.0021
0;total;1;27.9808;27.9808;27.9808
0;total;1;27.9778;27.9778;27.9778
0;total;1;27.9814;27.9814;27.9814
0;total;1;27.9742;27.9742;27.9742
0;total;1;27.9796;27.9796;27.9796
0;total;1;27.9673;27.9673;27.9673
0;total;1;28.0075;28.0075;28.0075
0;total;1;28.0123;28.0123;28.0123
0;total;1;27.9964;27.9964;27.9964
0;total;1;27.9779;27.9779;27.9779
0;total;1;27.9814;27.9814;27.9814
0;total;1;27.9743;27.9743;27.9743
0;total;1;27.9793;27.9793;27.9793
0;total;1;27.9673;27.9673;27.9673
0;total;1;28.0085;28.0085;28.0085
0;total;1;27.986;27.986;27.986
0;total;1;28.0181;28.0181;28.0181
0;total;1;28.0171;28.0171;28.0171
235;compErr;1;2.586e-06;2.586e-06;2.586e-06
235;init;1;0.187657;0.187657;0.187657
235;update;1;6.1764;6.1764;6.1764
235;sync;1;2.00177;2.00177;2.00177
235;evalKnownDf;1;0;0;0
235;write;1;3.178e-05;3.178e-05;3.178e-05
235;trace;1;0;0;0
235;calc_total;1;8.17817;8.17817;8.17817
236;compErr;1;1.631e-06;1.631e-06;1.631e-06
236;init;1;0.188028;0.188028;0.188028
236;update;1;6.56295;6.56295;6.56295
236;sync;1;1.35087;1.35087;1.35087
236;evalKnownDf;1;0;0;0
236;write;1;2.225e-05;2.225e-05;2.225e-05
236;trace;1;0;0;0
236;calc_total;1;7.91383;7.91383;7.91383
237;compErr;1;1.593e-06;1.593e-06;1.593e-06
237;init;1;0.186764;0.186764;0.186764
237;update;1;6.14451;6.14451;6.14451
237;sync;1;2.67558;2.67558;2.67558
237;evalKnownDf;1;0;0;0
237;write;1;2.584e-05;2.584e-05;2.584e-05
237;trace;1;0;0;0
237;calc_total;1;8.8201;8.8201;8.8201
238;compErr;1;2.847e-06;2.847e-06;2.847e-06
238;init;1;0.189242;0.189242;0.189242
238;update;1;6.17614;6.17614;6.17614
238;sync;1;0.87123;0.87123;0.87123
238;evalKnownDf;1;0;0;0
238;write;1;2.6465e-05;2.6465e-05;2.6465e-05
238;trace;1;0;0;0
238;calc_total;1;7.04737;7.04737;7.04737
239;compErr;1;3.038e-06;3.038e-06;3.038e-06
239;init;1;0.189422;0.189422;0.189422
239;update;1;6.14621;6.14621;6.14621
239;sync;1;2.83105;2.83105;2.83105
239;evalKnownDf;1;0;0;0
239;write;1;2.9343e-05;2.9343e-05;2.9343e-05
239;trace;1;0;0;0
239;calc_total;1;8.97726;8.97726;8.97726
0;total;1;27.9899;27.9899;27.9899
0;total;1;27.99;27.99;27.99
0;total;1;28.001;28.001;28.001
0;total;1;27.9987;27.9987;27.9987
0;total;1;27.9962;27.9962;27.9962
0;total;1;28.0035;28.0035;28.0035
0;total;1;28.0009;28.0009;28.0009
0;total;1;28.001;28.001;28.001
0;total;1;27.9871;27.9871;27.9871
0;total;1;27.9962;27.9962;27.9962
0;total;1;28.0008;28.0008;28.0008
0;total;1;28.0035;28.0035;28.0035
0;total;1;27.9989;27.9989;27.9989
0;total;1;27.9898;27.9898;27.9898
0;total;1;27.9961;27.9961;27.9961
0;total;1;27.9898;27.9898;27.9898
0;total;1;27.9939;27.9939;27.9939
0;total;1;27.9927;27.9927;27.9927
0;total;1;28.0001;28.0001;28.0001
0;total;1;28.0008;28.0008;28.0008
0;total;1;27.999;27.999;27.999
0;total;1;27.9874;27.9874;27.9874
0;total;1;28.0022;28.0022;28.0022
0;total;1;27.9873;27.9873;27.9873
