# Supplementary material for: A Halo abstraction for distributed n-dimensional structured grids within the C++ PGAS library DASH
Source: PeerJ Comput Sci. 2023 Feb 3;9:e1203. doi: 10.7717/peerj-cs.1203 (PMC10280232; doi:10.7717/peerj-cs.1203)
Supplement: Supplemental Information 4 [file peerj-cs-09-1203-s004.gz › raw_dash_scafes/res_3d_sc/strong/scafes_heat3d_n1_c12_1300_28659150.out]

SCAFES
REMARK: No time step width tau was specified.
 Set tau=1.0 and proceeded. 

Energy start: 1500
Energy end  : 1340.71
# unit_id;function_name;num_calls;avg_runtime;min_runtime;max_runtime
0;compErr;1;2.508e-06;2.508e-06;2.508e-06
0;init;1;7.18114;7.18114;7.18114
0;update;1;209.906;209.906;209.906
0;sync;1;3.82606;3.82606;3.82606
0;evalKnownDf;1;0;0;0
0;write;1;2.9495e-05;2.9495e-05;2.9495e-05
0;trace;1;0;0;0
0;calc_total;1;213.732;213.732;213.732
0;total;1;256.743;256.743;256.743
1;compErr;1;3.386e-06;3.386e-06;3.386e-06
1;init;1;7.20011;7.20011;7.20011
1;update;1;212.646;212.646;212.646
1;sync;1;1.06891;1.06891;1.06891
1;evalKnownDf;1;0;0;0
1;write;1;2.3704e-05;2.3704e-05;2.3704e-05
1;trace;1;0;0;0
1;calc_total;1;213.715;213.715;213.715
0;total;1;256.743;256.743;256.743
2;compErr;1;1.763e-06;1.763e-06;1.763e-06
2;init;1;7.17079;7.17079;7.17079
2;update;1;209.135;209.135;209.135
2;sync;1;4.2777;4.2777;4.2777
2;evalKnownDf;1;0;0;0
2;write;1;3.1895e-05;3.1895e-05;3.1895e-05
2;trace;1;0;0;0
2;calc_total;1;213.413;213.413;213.413
0;total;1;256.743;256.743;256.743
3;compErr;1;9.37e-07;9.37e-07;9.37e-07
3;init;1;7.15381;7.15381;7.15381
3;update;1;207.494;207.494;207.494
3;sync;1;6.33048;6.33048;6.33048
3;evalKnownDf;1;0;0;0
3;write;1;2.6537e-05;2.6537e-05;2.6537e-05
3;trace;1;0;0;0
3;calc_total;1;213.824;213.824;213.824
0;total;1;256.743;256.743;256.743
4;compErr;1;2.214e-06;2.214e-06;2.214e-06
4;init;1;7.12202;7.12202;7.12202
4;update;1;207.718;207.718;207.718
4;sync;1;6.09973;6.09973;6.09973
4;evalKnownDf;1;0;0;0
4;write;1;3.6043e-05;3.6043e-05;3.6043e-05
4;trace;1;0;0;0
4;calc_total;1;213.817;213.817;213.817
0;total;1;256.743;256.743;256.743
5;compErr;1;1.844e-06;1.844e-06;1.844e-06
5;init;1;7.13307;7.13307;7.13307
5;update;1;206.389;206.389;206.389
5;sync;1;8.05321;8.05321;8.05321
5;evalKnownDf;1;0;0;0
5;write;1;3.301e-05;3.301e-05;3.301e-05
5;trace;1;0;0;0
5;calc_total;1;214.443;214.443;214.443
0;total;1;256.743;256.743;256.743
6;compErr;1;1.949e-06;1.949e-06;1.949e-06
6;init;1;7.10593;7.10593;7.10593
6;update;1;207.227;207.227;207.227
6;sync;1;6.27535;6.27535;6.27535
6;evalKnownDf;1;0;0;0
6;write;1;2.7955e-05;2.7955e-05;2.7955e-05
6;trace;1;0;0;0
6;calc_total;1;213.502;213.502;213.502
0;total;1;256.743;256.743;256.743
7;compErr;1;1.502e-06;1.502e-06;1.502e-06
7;init;1;7.17996;7.17996;7.17996
7;update;1;207.966;207.966;207.966
7;sync;1;6.2458;6.2458;6.2458
7;evalKnownDf;1;0;0;0
7;write;1;3.5394e-05;3.5394e-05;3.5394e-05
7;trace;1;0;0;0
7;calc_total;1;214.211;214.211;214.211
0;total;1;256.743;256.743;256.743
8;compErr;1;1.834e-06;1.834e-06;1.834e-06
8;init;1;7.18988;7.18988;7.18988
8;update;1;208.586;208.586;208.586
8;sync;1;4.48712;4.48712;4.48712
8;evalKnownDf;1;0;0;0
8;write;1;3.0757e-05;3.0757e-05;3.0757e-05
8;trace;1;0;0;0
8;calc_total;1;213.074;213.074;213.074
0;total;1;256.743;256.743;256.743
9;compErr;1;1.769e-06;1.769e-06;1.769e-06
9;init;1;7.19508;7.19508;7.19508
9;update;1;209.361;209.361;209.361
9;sync;1;3.90667;3.90667;3.90667
9;evalKnownDf;1;0;0;0
9;write;1;3.4115e-05;3.4115e-05;3.4115e-05
9;trace;1;0;0;0
9;calc_total;1;213.268;213.268;213.268
0;total;1;256.743;256.743;256.743
10;compErr;1;1.457e-06;1.457e-06;1.457e-06
10;init;1;7.19704;7.19704;7.19704
10;update;1;206.372;206.372;206.372
10;sync;1;6.34905;6.34905;6.34905
10;evalKnownDf;1;0;0;0
10;write;1;3.0066e-05;3.0066e-05;3.0066e-05
10;trace;1;0;0;0
10;calc_total;1;212.721;212.721;212.721
0;total;1;256.743;256.743;256.743
11;compErr;1;2.346e-06;2.346e-06;2.346e-06
11;init;1;7.20992;7.20992;7.20992
11;update;1;207.252;207.252;207.252
11;sync;1;5.64662;5.64662;5.64662
11;evalKnownDf;1;0;0;0
11;write;1;3.3193e-05;3.3193e-05;3.3193e-05
11;trace;1;0;0;0
11;calc_total;1;212.898;212.898;212.898
0;total;1;256.743;256.743;256.743
SCAFES
REMARK: No time step width tau was specified.
 Set tau=1.0 and proceeded. 

Energy start: 1500
Energy end  : 1340.71
# unit_id;function_name;num_calls;avg_runtime;min_runtime;max_runtime
4;compErr;1;2.122e-06;2.122e-06;2.122e-06
4;init;1;7.15952;7.15952;7.15952
4;update;1;210.159;210.159;210.159
4;sync;1;3.5981;3.5981;3.5981
4;evalKnownDf;1;0;0;0
4;write;1;3.0224e-05;3.0224e-05;3.0224e-05
4;trace;1;0;0;0
4;calc_total;1;213.757;213.757;213.757
5;compErr;1;1.67e-06;1.67e-06;1.67e-06
5;init;1;7.11502;7.11502;7.11502
5;update;1;208.625;208.625;208.625
5;sync;1;5.57926;5.57926;5.57926
5;evalKnownDf;1;0;0;0
5;write;1;3.5505e-05;3.5505e-05;3.5505e-05
5;trace;1;0;0;0
5;calc_total;1;214.204;214.204;214.204
6;compErr;1;2.589e-06;2.589e-06;2.589e-06
6;init;1;7.14551;7.14551;7.14551
6;update;1;210.263;210.263;210.263
6;sync;1;3.44259;3.44259;3.44259
6;evalKnownDf;1;0;0;0
6;write;1;3.5373e-05;3.5373e-05;3.5373e-05
6;trace;1;0;0;0
6;calc_total;1;213.706;213.706;213.706
7;compErr;1;3.032e-06;3.032e-06;3.032e-06
7;init;1;7.12481;7.12481;7.12481
7;update;1;209.253;209.253;209.253
7;sync;1;4.44202;4.44202;4.44202
7;evalKnownDf;1;0;0;0
7;write;1;3.6934e-05;3.6934e-05;3.6934e-05
7;trace;1;0;0;0
7;calc_total;1;213.695;213.695;213.695
1;compErr;1;2.192e-06;2.192e-06;2.192e-06
1;init;1;7.2255;7.2255;7.2255
1;update;1;209.212;209.212;209.212
1;sync;1;3.95268;3.95268;3.95268
1;evalKnownDf;1;0;0;0
1;write;1;3.4325e-05;3.4325e-05;3.4325e-05
1;trace;1;0;0;0
1;calc_total;1;213.165;213.165;213.165
2;compErr;1;2.906e-06;2.906e-06;2.906e-06
2;init;1;7.21534;7.21534;7.21534
2;update;1;209.214;209.214;209.214
2;sync;1;3.79695;3.79695;3.79695
2;evalKnownDf;1;0;0;0
2;write;1;3.1511e-05;3.1511e-05;3.1511e-05
2;trace;1;0;0;0
2;calc_total;1;213.011;213.011;213.011
3;compErr;1;4.462e-06;4.462e-06;4.462e-06
3;init;1;7.20396;7.20396;7.20396
3;update;1;208.116;208.116;208.116
3;sync;1;4.83703;4.83703;4.83703
3;evalKnownDf;1;0;0;0
3;write;1;2.9123e-05;2.9123e-05;2.9123e-05
3;trace;1;0;0;0
3;calc_total;1;212.953;212.953;212.953
9;compErr;1;2.714e-06;2.714e-06;2.714e-06
9;init;1;7.22094;7.22094;7.22094
9;update;1;212.42;212.42;212.42
9;sync;1;1.16829;1.16829;1.16829
9;evalKnownDf;1;0;0;0
9;write;1;2.7577e-05;2.7577e-05;2.7577e-05
9;trace;1;0;0;0
9;calc_total;1;213.588;213.588;213.588
10;compErr;1;1.507e-06;1.507e-06;1.507e-06
10;init;1;7.26494;7.26494;7.26494
10;update;1;209.701;209.701;209.701
10;sync;1;3.69401;3.69401;3.69401
10;evalKnownDf;1;0;0;0
10;write;1;3.2592e-05;3.2592e-05;3.2592e-05
10;trace;1;0;0;0
10;calc_total;1;213.395;213.395;213.395
11;compErr;1;3.605e-06;3.605e-06;3.605e-06
11;init;1;7.26706;7.26706;7.26706
11;update;1;209.639;209.639;209.639
11;sync;1;3.85851;3.85851;3.85851
11;evalKnownDf;1;0;0;0
11;write;1;3.7315e-05;3.7315e-05;3.7315e-05
11;trace;1;0;0;0
11;calc_total;1;213.498;213.498;213.498
0;compErr;1;2.556e-06;2.556e-06;2.556e-06
0;init;1;7.21885;7.21885;7.21885
0;update;1;209.161;209.161;209.161
0;sync;1;4.01144;4.01144;4.01144
0;evalKnownDf;1;0;0;0
0;write;1;3.1931e-05;3.1931e-05;3.1931e-05
0;trace;1;0;0;0
0;calc_total;1;213.172;213.172;213.172
0;total;1;260.078;260.078;260.078
0;total;1;260.078;260.078;260.078
0;total;1;260.078;260.078;260.078
0;total;1;260.078;260.078;260.078
0;total;1;260.078;260.078;260.078
0;total;1;260.078;260.078;260.078
0;total;1;260.078;260.078;260.078
0;total;1;260.078;260.078;260.078
8;compErr;1;1.732e-06;1.732e-06;1.732e-06
8;init;1;7.26573;7.26573;7.26573
8;update;1;211.127;211.127;211.127
8;sync;1;2.403;2.403;2.403
8;evalKnownDf;1;0;0;0
8;write;1;2.3919e-05;2.3919e-05;2.3919e-05
8;trace;1;0;0;0
8;calc_total;1;213.53;213.53;213.53
0;total;1;260.078;260.078;260.078
0;total;1;260.078;260.078;260.078
0;total;1;260.078;260.078;260.078
0;total;1;260.078;260.078;260.078
SCAFES
REMARK: No time step width tau was specified.
 Set tau=1.0 and proceeded. 

Energy start: 1500
Energy end  : 1340.71
# unit_id;function_name;num_calls;avg_runtime;min_runtime;max_runtime
4;compErr;1;2.289e-06;2.289e-06;2.289e-06
4;init;1;7.13199;7.13199;7.13199
4;update;1;209.808;209.808;209.808
4;sync;1;4.14317;4.14317;4.14317
4;evalKnownDf;1;0;0;0
4;write;1;3.0301e-05;3.0301e-05;3.0301e-05
4;trace;1;0;0;0
4;calc_total;1;213.952;213.952;213.952
5;compErr;1;4.008e-06;4.008e-06;4.008e-06
5;init;1;7.17861;7.17861;7.17861
5;update;1;209.608;209.608;209.608
5;sync;1;4.40971;4.40971;4.40971
5;evalKnownDf;1;0;0;0
5;write;1;3.3531e-05;3.3531e-05;3.3531e-05
5;trace;1;0;0;0
5;calc_total;1;214.018;214.018;214.018
6;compErr;1;1.753e-06;1.753e-06;1.753e-06
6;init;1;7.21191;7.21191;7.21191
6;update;1;209.67;209.67;209.67
6;sync;1;4.58032;4.58032;4.58032
6;evalKnownDf;1;0;0;0
6;write;1;3.2321e-05;3.2321e-05;3.2321e-05
6;trace;1;0;0;0
6;calc_total;1;214.25;214.25;214.25
7;compErr;1;1.836e-06;1.836e-06;1.836e-06
7;init;1;7.19255;7.19255;7.19255
7;update;1;209.22;209.22;209.22
7;sync;1;4.9105;4.9105;4.9105
7;evalKnownDf;1;0;0;0
7;write;1;3.3601e-05;3.3601e-05;3.3601e-05
7;trace;1;0;0;0
7;calc_total;1;214.13;214.13;214.13
10;compErr;1;1.555e-06;1.555e-06;1.555e-06
10;init;1;7.1737;7.1737;7.1737
10;update;1;212.251;212.251;212.251
10;sync;1;1.27891;1.27891;1.27891
10;evalKnownDf;1;0;0;0
10;write;1;2.3842e-05;2.3842e-05;2.3842e-05
10;trace;1;0;0;0
10;calc_total;1;213.53;213.53;213.53
1;compErr;1;1.707e-06;1.707e-06;1.707e-06
1;init;1;7.17568;7.17568;7.17568
1;update;1;208.705;208.705;208.705
1;sync;1;4.55162;4.55162;4.55162
1;evalKnownDf;1;0;0;0
1;write;1;2.8237e-05;2.8237e-05;2.8237e-05
1;trace;1;0;0;0
1;calc_total;1;213.257;213.257;213.257
2;compErr;1;3.169e-06;3.169e-06;3.169e-06
2;init;1;7.17098;7.17098;7.17098
2;update;1;209.781;209.781;209.781
2;sync;1;3.50374;3.50374;3.50374
2;evalKnownDf;1;0;0;0
2;write;1;3.3759e-05;3.3759e-05;3.3759e-05
2;trace;1;0;0;0
2;calc_total;1;213.285;213.285;213.285
3;compErr;1;1.618e-06;1.618e-06;1.618e-06
3;init;1;7.14551;7.14551;7.14551
3;update;1;209.722;209.722;209.722
3;sync;1;3.59878;3.59878;3.59878
3;evalKnownDf;1;0;0;0
3;write;1;2.9354e-05;2.9354e-05;2.9354e-05
3;trace;1;0;0;0
3;calc_total;1;213.321;213.321;213.321
9;compErr;1;3.099e-06;3.099e-06;3.099e-06
9;init;1;7.17431;7.17431;7.17431
9;update;1;212.019;212.019;212.019
9;sync;1;1.56188;1.56188;1.56188
9;evalKnownDf;1;0;0;0
9;write;1;3.5111e-05;3.5111e-05;3.5111e-05
9;trace;1;0;0;0
9;calc_total;1;213.581;213.581;213.581
11;compErr;1;2.681e-06;2.681e-06;2.681e-06
11;init;1;7.17591;7.17591;7.17591
11;update;1;212.441;212.441;212.441
11;sync;1;1.1221;1.1221;1.1221
11;evalKnownDf;1;0;0;0
11;write;1;2.9063e-05;2.9063e-05;2.9063e-05
11;trace;1;0;0;0
11;calc_total;1;213.563;213.563;213.563
0;compErr;1;1.824e-06;1.824e-06;1.824e-06
0;init;1;7.16951;7.16951;7.16951
0;update;1;208.578;208.578;208.578
0;sync;1;4.72177;4.72177;4.72177
0;evalKnownDf;1;0;0;0
0;write;1;3.2997e-05;3.2997e-05;3.2997e-05
0;trace;1;0;0;0
0;calc_total;1;213.3;213.3;213.3
8;compErr;1;1.565e-06;1.565e-06;1.565e-06
8;init;1;7.18166;7.18166;7.18166
8;update;1;212.418;212.418;212.418
8;sync;1;1.11473;1.11473;1.11473
8;evalKnownDf;1;0;0;0
8;write;1;3.3315e-05;3.3315e-05;3.3315e-05
8;trace;1;0;0;0
8;calc_total;1;213.532;213.532;213.532
0;total;1;257.84;257.84;257.84
0;total;1;257.84;257.84;257.84
0;total;1;257.84;257.84;257.84
0;total;1;257.84;257.84;257.84
0;total;1;257.84;257.84;257.84
0;total;1;257.84;257.84;257.84
0;total;1;257.84;257.84;257.84
0;total;1;257.84;257.84;257.84
0;total;1;257.84;257.84;257.84
0;total;1;257.84;257.84;257.84
0;total;1;257.84;257.84;257.84
0;total;1;257.84;257.84;257.84
