# Supplementary material for: A Halo abstraction for distributed n-dimensional structured grids within the C++ PGAS library DASH
Source: PeerJ Comput Sci. 2023 Feb 3;9:e1203. doi: 10.7717/peerj-cs.1203 (PMC10280232; doi:10.7717/peerj-cs.1203)
Supplement: Supplemental Information 4 [file peerj-cs-09-1203-s004.gz › raw_dash_scafes/res_3d_sc/strong/scafes_heat3d_n1_c16_1300_28659151.out]

SCAFES
REMARK: No time step width tau was specified.
 Set tau=1.0 and proceeded. 

Energy start: 2000
Energy end  : 1800.31
# unit_id;function_name;num_calls;avg_runtime;min_runtime;max_runtime
0;compErr;1;2.661e-06;2.661e-06;2.661e-06
0;init;1;5.46249;5.46249;5.46249
0;update;1;157.23;157.23;157.23
0;sync;1;2.22162;2.22162;2.22162
0;evalKnownDf;1;0;0;0
0;write;1;3.0401e-05;3.0401e-05;3.0401e-05
0;trace;1;0;0;0
0;calc_total;1;159.451;159.451;159.451
0;total;1;190.041;190.041;190.041
1;compErr;1;1.296e-06;1.296e-06;1.296e-06
1;init;1;5.4612;5.4612;5.4612
1;update;1;157.063;157.063;157.063
1;sync;1;2.38956;2.38956;2.38956
1;evalKnownDf;1;0;0;0
1;write;1;3.4613e-05;3.4613e-05;3.4613e-05
1;trace;1;0;0;0
1;calc_total;1;159.453;159.453;159.453
0;total;1;190.041;190.041;190.041
2;compErr;1;3.055e-06;3.055e-06;3.055e-06
2;init;1;5.454;5.454;5.454
2;update;1;157.718;157.718;157.718
2;sync;1;1.8369;1.8369;1.8369
2;evalKnownDf;1;0;0;0
2;write;1;3.1526e-05;3.1526e-05;3.1526e-05
2;trace;1;0;0;0
2;calc_total;1;159.555;159.555;159.555
0;total;1;190.041;190.041;190.041
3;compErr;1;2.579e-06;2.579e-06;2.579e-06
3;init;1;5.48394;5.48394;5.48394
3;update;1;156.605;156.605;156.605
3;sync;1;2.88522;2.88522;2.88522
3;evalKnownDf;1;0;0;0
3;write;1;2.813e-05;2.813e-05;2.813e-05
3;trace;1;0;0;0
3;calc_total;1;159.49;159.49;159.49
0;total;1;190.041;190.041;190.041
4;compErr;1;2.949e-06;2.949e-06;2.949e-06
4;init;1;5.46358;5.46358;5.46358
4;update;1;157.359;157.359;157.359
4;sync;1;2.31769;2.31769;2.31769
4;evalKnownDf;1;0;0;0
4;write;1;3.2342e-05;3.2342e-05;3.2342e-05
4;trace;1;0;0;0
4;calc_total;1;159.677;159.677;159.677
0;total;1;190.041;190.041;190.041
5;compErr;1;2.051e-06;2.051e-06;2.051e-06
5;init;1;5.3748;5.3748;5.3748
5;update;1;157.448;157.448;157.448
5;sync;1;2.35276;2.35276;2.35276
5;evalKnownDf;1;0;0;0
5;write;1;3.1866e-05;3.1866e-05;3.1866e-05
5;trace;1;0;0;0
5;calc_total;1;159.801;159.801;159.801
0;total;1;190.041;190.041;190.041
6;compErr;1;2.662e-06;2.662e-06;2.662e-06
6;init;1;5.38939;5.38939;5.38939
6;update;1;157.793;157.793;157.793
6;sync;1;2.04818;2.04818;2.04818
6;evalKnownDf;1;0;0;0
6;write;1;3.2147e-05;3.2147e-05;3.2147e-05
6;trace;1;0;0;0
6;calc_total;1;159.841;159.841;159.841
0;total;1;190.041;190.041;190.041
7;compErr;1;1.795e-06;1.795e-06;1.795e-06
7;init;1;5.38022;5.38022;5.38022
7;update;1;156.781;156.781;156.781
7;sync;1;3.12956;3.12956;3.12956
7;evalKnownDf;1;0;0;0
7;write;1;3.6213e-05;3.6213e-05;3.6213e-05
7;trace;1;0;0;0
7;calc_total;1;159.911;159.911;159.911
0;total;1;190.041;190.041;190.041
8;compErr;1;2.389e-06;2.389e-06;2.389e-06
8;init;1;5.46161;5.46161;5.46161
8;update;1;157.021;157.021;157.021
8;sync;1;2.7036;2.7036;2.7036
8;evalKnownDf;1;0;0;0
8;write;1;2.3048e-05;2.3048e-05;2.3048e-05
8;trace;1;0;0;0
8;calc_total;1;159.724;159.724;159.724
0;total;1;190.041;190.041;190.041
9;compErr;1;8.4e-07;8.4e-07;8.4e-07
9;init;1;5.42505;5.42505;5.42505
9;update;1;157.004;157.004;157.004
9;sync;1;2.82262;2.82262;2.82262
9;evalKnownDf;1;0;0;0
9;write;1;2.3437e-05;2.3437e-05;2.3437e-05
9;trace;1;0;0;0
9;calc_total;1;159.826;159.826;159.826
0;total;1;190.041;190.041;190.041
10;compErr;1;1.592e-06;1.592e-06;1.592e-06
10;init;1;5.42247;5.42247;5.42247
10;update;1;157.618;157.618;157.618
10;sync;1;2.20997;2.20997;2.20997
10;evalKnownDf;1;0;0;0
10;write;1;2.5011e-05;2.5011e-05;2.5011e-05
10;trace;1;0;0;0
10;calc_total;1;159.828;159.828;159.828
0;total;1;190.041;190.041;190.041
11;compErr;1;3.034e-06;3.034e-06;3.034e-06
11;init;1;5.41108;5.41108;5.41108
11;update;1;158.188;158.188;158.188
11;sync;1;1.63234;1.63234;1.63234
11;evalKnownDf;1;0;0;0
11;write;1;2.7436e-05;2.7436e-05;2.7436e-05
11;trace;1;0;0;0
11;calc_total;1;159.821;159.821;159.821
0;total;1;190.041;190.041;190.041
12;compErr;1;2.418e-06;2.418e-06;2.418e-06
12;init;1;4.55703;4.55703;4.55703
12;update;1;149.856;149.856;149.856
12;sync;1;14.0308;14.0308;14.0308
12;evalKnownDf;1;0;0;0
12;write;1;3.4487e-05;3.4487e-05;3.4487e-05
12;trace;1;0;0;0
12;calc_total;1;163.887;163.887;163.887
0;total;1;190.041;190.041;190.041
13;compErr;1;2.953e-06;2.953e-06;2.953e-06
13;init;1;4.59128;4.59128;4.59128
13;update;1;149.118;149.118;149.118
13;sync;1;14.7689;14.7689;14.7689
13;evalKnownDf;1;0;0;0
13;write;1;3.564e-05;3.564e-05;3.564e-05
13;trace;1;0;0;0
13;calc_total;1;163.887;163.887;163.887
0;total;1;190.041;190.041;190.041
14;compErr;1;3.746e-06;3.746e-06;3.746e-06
14;init;1;4.55613;4.55613;4.55613
14;update;1;149.544;149.544;149.544
14;sync;1;14.4582;14.4582;14.4582
14;evalKnownDf;1;0;0;0
14;write;1;3.9693e-05;3.9693e-05;3.9693e-05
14;trace;1;0;0;0
14;calc_total;1;164.002;164.002;164.002
0;total;1;190.041;190.041;190.041
15;compErr;1;2.633e-06;2.633e-06;2.633e-06
15;init;1;4.55712;4.55712;4.55712
15;update;1;149.433;149.433;149.433
15;sync;1;14.6123;14.6123;14.6123
15;evalKnownDf;1;0;0;0
15;write;1;3.6784e-05;3.6784e-05;3.6784e-05
15;trace;1;0;0;0
15;calc_total;1;164.046;164.046;164.046
0;total;1;190.041;190.041;190.041
SCAFES
REMARK: No time step width tau was specified.
 Set tau=1.0 and proceeded. 

Energy start: 2000
Energy end  : 1800.31
# unit_id;function_name;num_calls;avg_runtime;min_runtime;max_runtime
0;compErr;1;2.747e-06;2.747e-06;2.747e-06
0;init;1;5.22298;5.22298;5.22298
0;update;1;156.483;156.483;156.483
0;sync;1;4.43448;4.43448;4.43448
0;evalKnownDf;1;0;0;0
0;write;1;2.7514e-05;2.7514e-05;2.7514e-05
0;trace;1;0;0;0
0;calc_total;1;160.917;160.917;160.917
0;total;1;190.165;190.165;190.165
1;compErr;1;2.208e-06;2.208e-06;2.208e-06
1;init;1;5.18831;5.18831;5.18831
1;update;1;157.941;157.941;157.941
1;sync;1;3.15759;3.15759;3.15759
1;evalKnownDf;1;0;0;0
1;write;1;4.0067e-05;4.0067e-05;4.0067e-05
1;trace;1;0;0;0
1;calc_total;1;161.098;161.098;161.098
0;total;1;190.165;190.165;190.165
2;compErr;1;3.016e-06;3.016e-06;3.016e-06
2;init;1;5.24501;5.24501;5.24501
2;update;1;156.637;156.637;156.637
2;sync;1;4.26756;4.26756;4.26756
2;evalKnownDf;1;0;0;0
2;write;1;2.8844e-05;2.8844e-05;2.8844e-05
2;trace;1;0;0;0
2;calc_total;1;160.904;160.904;160.904
0;total;1;190.165;190.165;190.165
3;compErr;1;2.569e-06;2.569e-06;2.569e-06
3;init;1;5.15282;5.15282;5.15282
3;update;1;159.183;159.183;159.183
3;sync;1;1.88199;1.88199;1.88199
3;evalKnownDf;1;0;0;0
3;write;1;3.1836e-05;3.1836e-05;3.1836e-05
3;trace;1;0;0;0
3;calc_total;1;161.065;161.065;161.065
0;total;1;190.165;190.165;190.165
4;compErr;1;2.213e-06;2.213e-06;2.213e-06
4;init;1;5.29334;5.29334;5.29334
4;update;1;157.105;157.105;157.105
4;sync;1;3.66167;3.66167;3.66167
4;evalKnownDf;1;0;0;0
4;write;1;2.7872e-05;2.7872e-05;2.7872e-05
4;trace;1;0;0;0
4;calc_total;1;160.767;160.767;160.767
0;total;1;190.165;190.165;190.165
5;compErr;1;2.71e-06;2.71e-06;2.71e-06
5;init;1;5.23781;5.23781;5.23781
5;update;1;159.156;159.156;159.156
5;sync;1;1.71293;1.71293;1.71293
5;evalKnownDf;1;0;0;0
5;write;1;2.3915e-05;2.3915e-05;2.3915e-05
5;trace;1;0;0;0
5;calc_total;1;160.869;160.869;160.869
0;total;1;190.165;190.165;190.165
6;compErr;1;2.444e-06;2.444e-06;2.444e-06
6;init;1;5.29543;5.29543;5.29543
6;update;1;157.017;157.017;157.017
6;sync;1;3.61367;3.61367;3.61367
6;evalKnownDf;1;0;0;0
6;write;1;4.1327e-05;4.1327e-05;4.1327e-05
6;trace;1;0;0;0
6;calc_total;1;160.63;160.63;160.63
0;total;1;190.165;190.165;190.165
7;compErr;1;1.959e-06;1.959e-06;1.959e-06
7;init;1;5.24775;5.24775;5.24775
7;update;1;157.916;157.916;157.916
7;sync;1;2.90186;2.90186;2.90186
7;evalKnownDf;1;0;0;0
7;write;1;3.2896e-05;3.2896e-05;3.2896e-05
7;trace;1;0;0;0
7;calc_total;1;160.818;160.818;160.818
0;total;1;190.165;190.165;190.165
8;compErr;1;2.205e-06;2.205e-06;2.205e-06
8;init;1;5.26138;5.26138;5.26138
8;update;1;158.014;158.014;158.014
8;sync;1;2.63088;2.63088;2.63088
8;evalKnownDf;1;0;0;0
8;write;1;3.4811e-05;3.4811e-05;3.4811e-05
8;trace;1;0;0;0
8;calc_total;1;160.645;160.645;160.645
0;total;1;190.165;190.165;190.165
9;compErr;1;3.113e-06;3.113e-06;3.113e-06
9;init;1;5.26239;5.26239;5.26239
9;update;1;157.669;157.669;157.669
9;sync;1;3.10153;3.10153;3.10153
9;evalKnownDf;1;0;0;0
9;write;1;2.5121e-05;2.5121e-05;2.5121e-05
9;trace;1;0;0;0
9;calc_total;1;160.77;160.77;160.77
0;total;1;190.165;190.165;190.165
10;compErr;1;3.012e-06;3.012e-06;3.012e-06
10;init;1;5.26207;5.26207;5.26207
10;update;1;157.649;157.649;157.649
10;sync;1;2.89383;2.89383;2.89383
10;evalKnownDf;1;0;0;0
10;write;1;2.3095e-05;2.3095e-05;2.3095e-05
10;trace;1;0;0;0
10;calc_total;1;160.543;160.543;160.543
0;total;1;190.165;190.165;190.165
11;compErr;1;1.76e-06;1.76e-06;1.76e-06
11;init;1;5.26197;5.26197;5.26197
11;update;1;158.057;158.057;158.057
11;sync;1;2.58893;2.58893;2.58893
11;evalKnownDf;1;0;0;0
11;write;1;2.2667e-05;2.2667e-05;2.2667e-05
11;trace;1;0;0;0
11;calc_total;1;160.646;160.646;160.646
0;total;1;190.165;190.165;190.165
12;compErr;1;3.437e-06;3.437e-06;3.437e-06
12;init;1;4.58927;4.58927;4.58927
12;update;1;149.063;149.063;149.063
12;sync;1;14.9293;14.9293;14.9293
12;evalKnownDf;1;0;0;0
12;write;1;3.9349e-05;3.9349e-05;3.9349e-05
12;trace;1;0;0;0
12;calc_total;1;163.993;163.993;163.993
0;total;1;190.165;190.165;190.165
13;compErr;1;3.737e-06;3.737e-06;3.737e-06
13;init;1;4.59625;4.59625;4.59625
13;update;1;149.299;149.299;149.299
13;sync;1;14.801;14.801;14.801
13;evalKnownDf;1;0;0;0
13;write;1;3.2892e-05;3.2892e-05;3.2892e-05
13;trace;1;0;0;0
13;calc_total;1;164.1;164.1;164.1
0;total;1;190.165;190.165;190.165
14;compErr;1;2.719e-06;2.719e-06;2.719e-06
14;init;1;4.54983;4.54983;4.54983
14;update;1;149.263;149.263;149.263
14;sync;1;14.6455;14.6455;14.6455
14;evalKnownDf;1;0;0;0
14;write;1;3.0278e-05;3.0278e-05;3.0278e-05
14;trace;1;0;0;0
14;calc_total;1;163.909;163.909;163.909
0;total;1;190.165;190.165;190.165
15;compErr;1;3.901e-06;3.901e-06;3.901e-06
15;init;1;4.55019;4.55019;4.55019
15;update;1;150.788;150.788;150.788
15;sync;1;13.2682;13.2682;13.2682
15;evalKnownDf;1;0;0;0
15;write;1;3.2476e-05;3.2476e-05;3.2476e-05
15;trace;1;0;0;0
15;calc_total;1;164.057;164.057;164.057
0;total;1;190.165;190.165;190.165
SCAFES
REMARK: No time step width tau was specified.
 Set tau=1.0 and proceeded. 

Energy start: 2000
Energy end  : 1800.31
# unit_id;function_name;num_calls;avg_runtime;min_runtime;max_runtime
0;compErr;1;2.576e-06;2.576e-06;2.576e-06
0;init;1;5.47308;5.47308;5.47308
0;update;1;157.37;157.37;157.37
0;sync;1;2.61075;2.61075;2.61075
1;compErr;1;1.697e-06;1.697e-06;1.697e-06
1;init;1;5.47526;5.47526;5.47526
1;update;1;157.331;157.331;157.331
1;sync;1;2.5593;2.5593;2.5593
1;evalKnownDf;1;0;0;0
1;write;1;2.6361e-05;2.6361e-05;2.6361e-05
1;trace;1;0;0;0
2;compErr;1;3.395e-06;3.395e-06;3.395e-06
2;init;1;5.47544;5.47544;5.47544
2;update;1;157.847;157.847;157.847
2;sync;1;2.08434;2.08434;2.08434
2;evalKnownDf;1;0;0;0
2;write;1;3.2485e-05;3.2485e-05;3.2485e-05
2;trace;1;0;0;0
2;calc_total;1;159.932;159.932;159.932
4;compErr;1;4.006e-06;4.006e-06;4.006e-06
4;init;1;5.44628;5.44628;5.44628
4;update;1;158.487;158.487;158.487
4;sync;1;1.6473;1.6473;1.6473
4;evalKnownDf;1;0;0;0
4;write;1;2.8148e-05;2.8148e-05;2.8148e-05
4;trace;1;0;0;0
4;calc_total;1;160.134;160.134;160.134
5;compErr;1;1.815e-06;1.815e-06;1.815e-06
5;init;1;5.38975;5.38975;5.38975
5;update;1;157.513;157.513;157.513
5;sync;1;2.72819;2.72819;2.72819
5;evalKnownDf;1;0;0;0
5;write;1;2.4409e-05;2.4409e-05;2.4409e-05
5;trace;1;0;0;0
5;calc_total;1;160.241;160.241;160.241
6;compErr;1;2.94e-06;2.94e-06;2.94e-06
6;init;1;5.38187;5.38187;5.38187
6;update;1;158.057;158.057;158.057
6;sync;1;2.20806;2.20806;2.20806
6;evalKnownDf;1;0;0;0
6;write;1;2.7365e-05;2.7365e-05;2.7365e-05
6;trace;1;0;0;0
6;calc_total;1;160.265;160.265;160.265
1;calc_total;1;159.89;159.89;159.89
3;compErr;1;2.518e-06;2.518e-06;2.518e-06
3;init;1;5.47201;5.47201;5.47201
3;update;1;157.617;157.617;157.617
3;sync;1;2.28142;2.28142;2.28142
3;evalKnownDf;1;0;0;0
3;write;1;2.5153e-05;2.5153e-05;2.5153e-05
3;trace;1;0;0;0
3;calc_total;1;159.898;159.898;159.898
7;compErr;1;1.798e-06;1.798e-06;1.798e-06
7;init;1;5.36129;5.36129;5.36129
7;update;1;158.039;158.039;158.039
7;sync;1;2.21617;2.21617;2.21617
7;evalKnownDf;1;0;0;0
7;write;1;3.0246e-05;3.0246e-05;3.0246e-05
7;trace;1;0;0;0
7;calc_total;1;160.255;160.255;160.255
8;compErr;1;3.072e-06;3.072e-06;3.072e-06
8;init;1;5.44193;5.44193;5.44193
8;update;1;158.439;158.439;158.439
8;sync;1;1.72305;1.72305;1.72305
8;evalKnownDf;1;0;0;0
8;write;1;2.3396e-05;2.3396e-05;2.3396e-05
8;trace;1;0;0;0
8;calc_total;1;160.162;160.162;160.162
9;compErr;1;3.196e-06;3.196e-06;3.196e-06
9;init;1;5.46704;5.46704;5.46704
9;update;1;157.196;157.196;157.196
9;sync;1;2.94593;2.94593;2.94593
9;evalKnownDf;1;0;0;0
9;write;1;3.5789e-05;3.5789e-05;3.5789e-05
9;trace;1;0;0;0
9;calc_total;1;160.142;160.142;160.142
10;compErr;1;1.807e-06;1.807e-06;1.807e-06
10;init;1;5.4437;5.4437;5.4437
10;update;1;158.473;158.473;158.473
10;sync;1;1.67037;1.67037;1.67037
10;evalKnownDf;1;0;0;0
10;write;1;2.6019e-05;2.6019e-05;2.6019e-05
10;trace;1;0;0;0
10;calc_total;1;160.143;160.143;160.143
11;compErr;1;1.563e-06;1.563e-06;1.563e-06
11;init;1;5.44193;5.44193;5.44193
11;update;1;157.465;157.465;157.465
11;sync;1;2.69843;2.69843;2.69843
11;evalKnownDf;1;0;0;0
11;write;1;3.2713e-05;3.2713e-05;3.2713e-05
11;trace;1;0;0;0
11;calc_total;1;160.164;160.164;160.164
12;compErr;1;2.886e-06;2.886e-06;2.886e-06
12;init;1;4.58815;4.58815;4.58815
12;update;1;149.37;149.37;149.37
12;sync;1;15.0318;15.0318;15.0318
12;evalKnownDf;1;0;0;0
12;write;1;2.7725e-05;2.7725e-05;2.7725e-05
12;trace;1;0;0;0
12;calc_total;1;164.402;164.402;164.402
13;compErr;1;2.811e-06;2.811e-06;2.811e-06
13;init;1;4.553;4.553;4.553
13;update;1;148.951;148.951;148.951
13;sync;1;15.3681;15.3681;15.3681
13;evalKnownDf;1;0;0;0
13;write;1;3.3874e-05;3.3874e-05;3.3874e-05
13;trace;1;0;0;0
13;calc_total;1;164.32;164.32;164.32
14;compErr;1;3.674e-06;3.674e-06;3.674e-06
14;init;1;4.55061;4.55061;4.55061
14;update;1;150.289;150.289;150.289
14;sync;1;14.1466;14.1466;14.1466
14;evalKnownDf;1;0;0;0
14;write;1;3.3174e-05;3.3174e-05;3.3174e-05
14;trace;1;0;0;0
14;calc_total;1;164.436;164.436;164.436
15;compErr;1;2.976e-06;2.976e-06;2.976e-06
15;init;1;4.55609;4.55609;4.55609
15;update;1;149.555;149.555;149.555
15;sync;1;14.7626;14.7626;14.7626
15;evalKnownDf;1;0;0;0
15;write;1;2.7721e-05;2.7721e-05;2.7721e-05
15;trace;1;0;0;0
15;calc_total;1;164.318;164.318;164.318
0;evalKnownDf;1;0;0;0
0;write;1;3.1535e-05;3.1535e-05;3.1535e-05
0;trace;1;0;0;0
0;calc_total;1;159.981;159.981;159.981
0;total;1;190.284;190.284;190.284
0;total;1;190.284;190.284;190.284
0;total;1;190.284;190.284;190.284
0;total;1;190.284;190.284;190.284
0;total;1;190.284;190.284;190.284
0;total;1;190.284;190.284;190.284
0;total;1;190.284;190.284;190.284
0;total;1;190.284;190.284;190.284
0;total;1;190.284;190.284;190.284
0;total;1;190.284;190.284;190.284
0;total;1;190.284;190.284;190.284
0;total;1;190.284;190.284;190.284
0;total;1;190.284;190.284;190.284
0;total;1;190.284;190.284;190.284
0;total;1;190.284;190.284;190.284
0;total;1;190.284;190.284;190.284
