# Supplementary material for: A Halo abstraction for distributed n-dimensional structured grids within the C++ PGAS library DASH
Source: PeerJ Comput Sci. 2023 Feb 3;9:e1203. doi: 10.7717/peerj-cs.1203 (PMC10280232; doi:10.7717/peerj-cs.1203)
Supplement: Supplemental Information 4 [file peerj-cs-09-1203-s004.gz › raw_dash_scafes/res_3d_sc/strong/scafes_heat3d_n1_c20_1300_28659152.out]

SCAFES
REMARK: No time step width tau was specified.
 Set tau=1.0 and proceeded. 

Energy start: 2500
Energy end  : 2259.9
# unit_id;function_name;num_calls;avg_runtime;min_runtime;max_runtime
4;compErr;1;1.989e-06;1.989e-06;1.989e-06
4;init;1;4.14435;4.14435;4.14435
4;update;1;121.78;121.78;121.78
4;sync;1;34.0114;34.0114;34.0114
4;evalKnownDf;1;0;0;0
4;write;1;3.3899e-05;3.3899e-05;3.3899e-05
4;trace;1;0;0;0
5;compErr;1;2.327e-06;2.327e-06;2.327e-06
5;init;1;4.15932;4.15932;4.15932
5;update;1;121.711;121.711;121.711
5;sync;1;30.9018;30.9018;30.9018
5;evalKnownDf;1;0;0;0
5;write;1;2.7706e-05;2.7706e-05;2.7706e-05
5;trace;1;0;0;0
5;calc_total;1;152.613;152.613;152.613
6;compErr;1;2.421e-06;2.421e-06;2.421e-06
6;init;1;4.1423;4.1423;4.1423
6;update;1;154.097;154.097;154.097
6;sync;1;1.73742;1.73742;1.73742
6;evalKnownDf;1;0;0;0
6;write;1;2.4789e-05;2.4789e-05;2.4789e-05
6;trace;1;0;0;0
6;calc_total;1;155.834;155.834;155.834
7;compErr;1;3.885e-06;3.885e-06;3.885e-06
7;init;1;4.1451;4.1451;4.1451
7;update;1;121.657;121.657;121.657
7;sync;1;34.0815;34.0815;34.0815
7;evalKnownDf;1;0;0;0
7;write;1;2.3393e-05;2.3393e-05;2.3393e-05
7;trace;1;0;0;0
7;calc_total;1;155.739;155.739;155.739
8;compErr;1;1.933e-06;1.933e-06;1.933e-06
8;init;1;4.1439;4.1439;4.1439
8;update;1;121.866;121.866;121.866
8;sync;1;30.6082;30.6082;30.6082
8;evalKnownDf;1;0;0;0
8;write;1;2.6901e-05;2.6901e-05;2.6901e-05
8;trace;1;0;0;0
8;calc_total;1;152.474;152.474;152.474
9;compErr;1;2.49e-06;2.49e-06;2.49e-06
9;init;1;4.14377;4.14377;4.14377
9;update;1;121.159;121.159;121.159
9;sync;1;28.2899;28.2899;28.2899
9;evalKnownDf;1;0;0;0
9;write;1;3.4612e-05;3.4612e-05;3.4612e-05
9;trace;1;0;0;0
9;calc_total;1;149.449;149.449;149.449
10;compErr;1;2.544e-06;2.544e-06;2.544e-06
10;init;1;4.18108;4.18108;4.18108
10;update;1;121.717;121.717;121.717
10;sync;1;33.9443;33.9443;33.9443
10;evalKnownDf;1;0;0;0
10;write;1;2.4392e-05;2.4392e-05;2.4392e-05
10;trace;1;0;0;0
10;calc_total;1;155.661;155.661;155.661
11;compErr;1;2.418e-06;2.418e-06;2.418e-06
11;init;1;4.13972;4.13972;4.13972
11;update;1;123.769;123.769;123.769
11;sync;1;28.6934;28.6934;28.6934
11;evalKnownDf;1;0;0;0
11;write;1;3.1739e-05;3.1739e-05;3.1739e-05
11;trace;1;0;0;0
11;calc_total;1;152.463;152.463;152.463
12;compErr;1;4.209e-06;4.209e-06;4.209e-06
12;init;1;3.68089;3.68089;3.68089
12;update;1;119.983;119.983;119.983
12;sync;1;30.6147;30.6147;30.6147
12;evalKnownDf;1;0;0;0
12;write;1;3.7458e-05;3.7458e-05;3.7458e-05
12;trace;1;0;0;0
12;calc_total;1;150.597;150.597;150.597
13;compErr;1;4.124e-06;4.124e-06;4.124e-06
13;init;1;3.68022;3.68022;3.68022
13;update;1;121.665;121.665;121.665
13;sync;1;25.766;25.766;25.766
13;evalKnownDf;1;0;0;0
13;write;1;3.9493e-05;3.9493e-05;3.9493e-05
13;trace;1;0;0;0
13;calc_total;1;147.431;147.431;147.431
14;compErr;1;2.401e-06;2.401e-06;2.401e-06
14;init;1;3.64049;3.64049;3.64049
14;update;1;119.6;119.6;119.6
14;sync;1;34.2384;34.2384;34.2384
14;evalKnownDf;1;0;0;0
14;write;1;3.7349e-05;3.7349e-05;3.7349e-05
14;trace;1;0;0;0
14;calc_total;1;153.838;153.838;153.838
15;compErr;1;3.209e-06;3.209e-06;3.209e-06
15;init;1;3.63554;3.63554;3.63554
15;update;1;119.545;119.545;119.545
15;sync;1;31.2837;31.2837;31.2837
15;evalKnownDf;1;0;0;0
15;write;1;3.5003e-05;3.5003e-05;3.5003e-05
15;trace;1;0;0;0
15;calc_total;1;150.829;150.829;150.829
1;compErr;1;2.908e-06;2.908e-06;2.908e-06
1;init;1;4.17328;4.17328;4.17328
1;update;1;122.114;122.114;122.114
1;sync;1;27.1937;27.1937;27.1937
1;evalKnownDf;1;0;0;0
1;write;1;3.5e-05;3.5e-05;3.5e-05
1;trace;1;0;0;0
1;calc_total;1;149.307;149.307;149.307
2;compErr;1;2.58e-06;2.58e-06;2.58e-06
2;init;1;4.2266;4.2266;4.2266
2;update;1;122.763;122.763;122.763
2;sync;1;32.7612;32.7612;32.7612
2;evalKnownDf;1;0;0;0
2;write;1;3.7844e-05;3.7844e-05;3.7844e-05
2;trace;1;0;0;0
2;calc_total;1;155.525;155.525;155.525
3;compErr;1;2.66e-06;2.66e-06;2.66e-06
3;init;1;4.18467;4.18467;4.18467
3;update;1;124.187;124.187;124.187
3;sync;1;28.1925;28.1925;28.1925
3;evalKnownDf;1;0;0;0
3;write;1;2.2927e-05;2.2927e-05;2.2927e-05
3;trace;1;0;0;0
3;calc_total;1;152.379;152.379;152.379
4;calc_total;1;155.791;155.791;155.791
17;compErr;1;3.72e-06;3.72e-06;3.72e-06
17;init;1;3.68708;3.68708;3.68708
17;update;1;119.345;119.345;119.345
17;sync;1;24.7937;24.7937;24.7937
17;evalKnownDf;1;0;0;0
17;write;1;3.7576e-05;3.7576e-05;3.7576e-05
17;trace;1;0;0;0
17;calc_total;1;144.139;144.139;144.139
18;compErr;1;2.814e-06;2.814e-06;2.814e-06
18;init;1;3.69844;3.69844;3.69844
18;update;1;119.272;119.272;119.272
18;sync;1;30.9896;30.9896;30.9896
18;evalKnownDf;1;0;0;0
18;write;1;3.627e-05;3.627e-05;3.627e-05
18;trace;1;0;0;0
18;calc_total;1;150.262;150.262;150.262
19;compErr;1;2.327e-06;2.327e-06;2.327e-06
19;init;1;3.67808;3.67808;3.67808
19;update;1;119.361;119.361;119.361
19;sync;1;27.8341;27.8341;27.8341
19;evalKnownDf;1;0;0;0
19;write;1;3.5255e-05;3.5255e-05;3.5255e-05
19;trace;1;0;0;0
19;calc_total;1;147.196;147.196;147.196
0;compErr;1;3.036e-06;3.036e-06;3.036e-06
0;init;1;4.17155;4.17155;4.17155
0;update;1;122.745;122.745;122.745
0;sync;1;29.6373;29.6373;29.6373
0;evalKnownDf;1;0;0;0
0;write;1;3.3439e-05;3.3439e-05;3.3439e-05
0;trace;1;0;0;0
0;calc_total;1;152.383;152.383;152.383
0;total;1;179.904;179.904;179.904
0;total;1;179.904;179.904;179.904
0;total;1;179.904;179.904;179.904
0;total;1;179.904;179.904;179.904
0;total;1;179.904;179.904;179.904
0;total;1;179.904;179.904;179.904
0;total;1;179.904;179.904;179.904
0;total;1;179.904;179.904;179.904
0;total;1;179.904;179.904;179.904
0;total;1;179.904;179.904;179.904
0;total;1;179.904;179.904;179.904
0;total;1;179.904;179.904;179.904
0;total;1;179.904;179.904;179.904
0;total;1;179.904;179.904;179.904
0;total;1;179.904;179.904;179.904
0;total;1;179.904;179.904;179.904
16;compErr;1;2.138e-06;2.138e-06;2.138e-06
16;init;1;3.67394;3.67394;3.67394
16;update;1;119.29;119.29;119.29
16;sync;1;27.7617;27.7617;27.7617
16;evalKnownDf;1;0;0;0
16;write;1;3.3246e-05;3.3246e-05;3.3246e-05
16;trace;1;0;0;0
16;calc_total;1;147.051;147.051;147.051
0;total;1;179.904;179.904;179.904
0;total;1;179.904;179.904;179.904
0;total;1;179.904;179.904;179.904
0;total;1;179.904;179.904;179.904
SCAFES
REMARK: No time step width tau was specified.
 Set tau=1.0 and proceeded. 

Energy start: 2500
Energy end  : 2259.9
# unit_id;function_name;num_calls;avg_runtime;min_runtime;max_runtime
2;compErr;1;2.707e-06;2.707e-06;2.707e-06
2;init;1;4.1906;4.1906;4.1906
2;update;1;125.416;125.416;125.416
2;sync;1;1.25733;1.25733;1.25733
2;evalKnownDf;1;0;0;0
3;compErr;1;1.373e-06;1.373e-06;1.373e-06
3;init;1;4.19898;4.19898;4.19898
3;update;1;124.833;124.833;124.833
3;sync;1;1.75942;1.75942;1.75942
3;evalKnownDf;1;0;0;0
3;write;1;2.9045e-05;2.9045e-05;2.9045e-05
3;trace;1;0;0;0
4;compErr;1;1.502e-06;1.502e-06;1.502e-06
4;init;1;4.16787;4.16787;4.16787
4;update;1;125.159;125.159;125.159
4;sync;1;1.68913;1.68913;1.68913
4;evalKnownDf;1;0;0;0
4;write;1;3.0267e-05;3.0267e-05;3.0267e-05
4;trace;1;0;0;0
4;calc_total;1;126.849;126.849;126.849
5;compErr;1;3.628e-06;3.628e-06;3.628e-06
5;init;1;4.14584;4.14584;4.14584
5;update;1;125.047;125.047;125.047
5;sync;1;1.79866;1.79866;1.79866
5;evalKnownDf;1;0;0;0
5;write;1;2.939e-05;2.939e-05;2.939e-05
5;trace;1;0;0;0
5;calc_total;1;126.845;126.845;126.845
6;compErr;1;2.544e-06;2.544e-06;2.544e-06
6;init;1;4.15337;4.15337;4.15337
6;update;1;125.107;125.107;125.107
6;sync;1;1.87222;1.87222;1.87222
6;evalKnownDf;1;0;0;0
6;write;1;3.4844e-05;3.4844e-05;3.4844e-05
6;trace;1;0;0;0
6;calc_total;1;126.979;126.979;126.979
7;compErr;1;4.6e-06;4.6e-06;4.6e-06
7;init;1;4.14802;4.14802;4.14802
7;update;1;124.25;124.25;124.25
7;sync;1;2.67229;2.67229;2.67229
7;evalKnownDf;1;0;0;0
7;write;1;3.5243e-05;3.5243e-05;3.5243e-05
7;trace;1;0;0;0
7;calc_total;1;126.922;126.922;126.922
8;compErr;1;2.499e-06;2.499e-06;2.499e-06
8;init;1;4.17126;4.17126;4.17126
8;update;1;124.531;124.531;124.531
8;sync;1;2.30022;2.30022;2.30022
8;evalKnownDf;1;0;0;0
8;write;1;2.5144e-05;2.5144e-05;2.5144e-05
8;trace;1;0;0;0
8;calc_total;1;126.832;126.832;126.832
9;compErr;1;2.04e-06;2.04e-06;2.04e-06
9;init;1;4.16785;4.16785;4.16785
9;update;1;124.511;124.511;124.511
9;sync;1;2.15293;2.15293;2.15293
9;evalKnownDf;1;0;0;0
9;write;1;3.6389e-05;3.6389e-05;3.6389e-05
9;trace;1;0;0;0
9;calc_total;1;126.664;126.664;126.664
10;compErr;1;2.2e-06;2.2e-06;2.2e-06
10;init;1;4.16888;4.16888;4.16888
10;update;1;125.223;125.223;125.223
10;sync;1;1.59634;1.59634;1.59634
10;evalKnownDf;1;0;0;0
10;write;1;3.0779e-05;3.0779e-05;3.0779e-05
10;trace;1;0;0;0
10;calc_total;1;126.82;126.82;126.82
11;compErr;1;3.082e-06;3.082e-06;3.082e-06
11;init;1;4.15185;4.15185;4.15185
11;update;1;124.41;124.41;124.41
11;sync;1;2.45263;2.45263;2.45263
11;evalKnownDf;1;0;0;0
11;write;1;2.9069e-05;2.9069e-05;2.9069e-05
11;trace;1;0;0;0
11;calc_total;1;126.863;126.863;126.863
13;compErr;1;2.326e-06;2.326e-06;2.326e-06
13;init;1;3.64457;3.64457;3.64457
13;update;1;120.257;120.257;120.257
13;sync;1;7.91404;7.91404;7.91404
13;evalKnownDf;1;0;0;0
13;write;1;3.888e-05;3.888e-05;3.888e-05
13;trace;1;0;0;0
13;calc_total;1;128.171;128.171;128.171
14;compErr;1;2.358e-06;2.358e-06;2.358e-06
14;init;1;3.64537;3.64537;3.64537
14;update;1;121.205;121.205;121.205
14;sync;1;7.02924;7.02924;7.02924
14;evalKnownDf;1;0;0;0
14;write;1;3.6053e-05;3.6053e-05;3.6053e-05
14;trace;1;0;0;0
14;calc_total;1;128.234;128.234;128.234
18;compErr;1;3.457e-06;3.457e-06;3.457e-06
18;init;1;3.67175;3.67175;3.67175
18;update;1;119.194;119.194;119.194
18;sync;1;8.5102;8.5102;8.5102
18;evalKnownDf;1;0;0;0
18;write;1;3.4386e-05;3.4386e-05;3.4386e-05
18;trace;1;0;0;0
18;calc_total;1;127.704;127.704;127.704
19;compErr;1;3.664e-06;3.664e-06;3.664e-06
19;init;1;3.69103;3.69103;3.69103
19;update;1;119.241;119.241;119.241
19;sync;1;8.16978;8.16978;8.16978
19;evalKnownDf;1;0;0;0
19;write;1;3.6388e-05;3.6388e-05;3.6388e-05
19;trace;1;0;0;0
19;calc_total;1;127.411;127.411;127.411
1;compErr;1;3.484e-06;3.484e-06;3.484e-06
1;init;1;4.19025;4.19025;4.19025
1;update;1;125.056;125.056;125.056
1;sync;1;1.47689;1.47689;1.47689
1;evalKnownDf;1;0;0;0
1;write;1;3.2824e-05;3.2824e-05;3.2824e-05
1;trace;1;0;0;0
1;calc_total;1;126.533;126.533;126.533
2;write;1;4.1573e-05;4.1573e-05;4.1573e-05
2;trace;1;0;0;0
2;calc_total;1;126.674;126.674;126.674
3;calc_total;1;126.592;126.592;126.592
12;compErr;1;3.045e-06;3.045e-06;3.045e-06
12;init;1;3.64864;3.64864;3.64864
12;update;1;120.352;120.352;120.352
12;sync;1;7.80418;7.80418;7.80418
12;evalKnownDf;1;0;0;0
12;write;1;4.1671e-05;4.1671e-05;4.1671e-05
12;trace;1;0;0;0
12;calc_total;1;128.156;128.156;128.156
15;compErr;1;3.532e-06;3.532e-06;3.532e-06
15;init;1;3.64632;3.64632;3.64632
15;update;1;119.591;119.591;119.591
15;sync;1;8.56469;8.56469;8.56469
15;evalKnownDf;1;0;0;0
15;write;1;3.7947e-05;3.7947e-05;3.7947e-05
15;trace;1;0;0;0
15;calc_total;1;128.156;128.156;128.156
17;compErr;1;3.703e-06;3.703e-06;3.703e-06
17;init;1;3.66985;3.66985;3.66985
17;update;1;119.307;119.307;119.307
17;sync;1;8.20443;8.20443;8.20443
17;evalKnownDf;1;0;0;0
17;write;1;3.4042e-05;3.4042e-05;3.4042e-05
17;trace;1;0;0;0
17;calc_total;1;127.512;127.512;127.512
0;compErr;1;2.775e-06;2.775e-06;2.775e-06
0;init;1;4.19199;4.19199;4.19199
0;update;1;124.315;124.315;124.315
0;sync;1;2.22631;2.22631;2.22631
0;evalKnownDf;1;0;0;0
0;write;1;3.1323e-05;3.1323e-05;3.1323e-05
0;trace;1;0;0;0
0;calc_total;1;126.541;126.541;126.541
0;total;1;150.802;150.802;150.802
0;total;1;150.802;150.802;150.802
0;total;1;150.802;150.802;150.802
0;total;1;150.802;150.802;150.802
0;total;1;150.802;150.802;150.802
0;total;1;150.802;150.802;150.802
0;total;1;150.802;150.802;150.802
0;total;1;150.802;150.802;150.802
0;total;1;150.802;150.802;150.802
0;total;1;150.802;150.802;150.802
0;total;1;150.802;150.802;150.802
0;total;1;150.802;150.802;150.802
0;total;1;150.802;150.802;150.802
0;total;1;150.802;150.802;150.802
0;total;1;150.802;150.802;150.802
0;total;1;150.802;150.802;150.802
16;compErr;1;2.761e-06;2.761e-06;2.761e-06
16;init;1;3.70727;3.70727;3.70727
16;update;1;119.931;119.931;119.931
16;sync;1;7.59371;7.59371;7.59371
16;evalKnownDf;1;0;0;0
16;write;1;3.7723e-05;3.7723e-05;3.7723e-05
16;trace;1;0;0;0
16;calc_total;1;127.525;127.525;127.525
0;total;1;150.802;150.802;150.802
0;total;1;150.802;150.802;150.802
0;total;1;150.802;150.802;150.802
0;total;1;150.802;150.802;150.802
SCAFES
REMARK: No time step width tau was specified.
 Set tau=1.0 and proceeded. 

Energy start: 2500
Energy end  : 2259.9
# unit_id;function_name;num_calls;avg_runtime;min_runtime;max_runtime
0;compErr;1;1.601e-06;1.601e-06;1.601e-06
0;init;1;4.16726;4.16726;4.16726
0;update;1;124.384;124.384;124.384
0;sync;1;2.21542;2.21542;2.21542
0;evalKnownDf;1;0;0;0
0;write;1;2.7728e-05;2.7728e-05;2.7728e-05
0;trace;1;0;0;0
0;calc_total;1;126.599;126.599;126.599
4;compErr;1;2.678e-06;2.678e-06;2.678e-06
4;init;1;4.13561;4.13561;4.13561
4;update;1;124.757;124.757;124.757
4;sync;1;2.13063;2.13063;2.13063
4;evalKnownDf;1;0;0;0
4;write;1;2.2187e-05;2.2187e-05;2.2187e-05
4;trace;1;0;0;0
4;calc_total;1;126.888;126.888;126.888
5;compErr;1;1.664e-06;1.664e-06;1.664e-06
5;init;1;4.12559;4.12559;4.12559
5;update;1;124.733;124.733;124.733
5;sync;1;2.25812;2.25812;2.25812
5;evalKnownDf;1;0;0;0
5;write;1;3.527e-05;3.527e-05;3.527e-05
5;trace;1;0;0;0
5;calc_total;1;126.992;126.992;126.992
7;compErr;1;3.629e-06;3.629e-06;3.629e-06
7;init;1;4.12874;4.12874;4.12874
7;update;1;123.769;123.769;123.769
7;sync;1;3.36463;3.36463;3.36463
7;evalKnownDf;1;0;0;0
7;write;1;3.3769e-05;3.3769e-05;3.3769e-05
7;trace;1;0;0;0
7;calc_total;1;127.134;127.134;127.134
8;compErr;1;2.453e-06;2.453e-06;2.453e-06
8;init;1;4.19664;4.19664;4.19664
8;update;1;124.547;124.547;124.547
8;sync;1;2.32819;2.32819;2.32819
8;evalKnownDf;1;0;0;0
8;write;1;2.3416e-05;2.3416e-05;2.3416e-05
8;trace;1;0;0;0
8;calc_total;1;126.875;126.875;126.875
10;compErr;1;2.971e-06;2.971e-06;2.971e-06
10;init;1;4.148;4.148;4.148
10;update;1;124.556;124.556;124.556
10;sync;1;2.40735;2.40735;2.40735
10;evalKnownDf;1;0;0;0
10;write;1;2.6176e-05;2.6176e-05;2.6176e-05
10;trace;1;0;0;0
10;calc_total;1;126.964;126.964;126.964
13;compErr;1;3.179e-06;3.179e-06;3.179e-06
13;init;1;3.6396;3.6396;3.6396
13;update;1;120.286;120.286;120.286
13;sync;1;7.93014;7.93014;7.93014
13;evalKnownDf;1;0;0;0
13;write;1;3.2128e-05;3.2128e-05;3.2128e-05
13;trace;1;0;0;0
13;calc_total;1;128.216;128.216;128.216
14;compErr;1;2.432e-06;2.432e-06;2.432e-06
14;init;1;3.6597;3.6597;3.6597
14;update;1;120.063;120.063;120.063
14;sync;1;8.20379;8.20379;8.20379
14;evalKnownDf;1;0;0;0
14;write;1;2.9273e-05;2.9273e-05;2.9273e-05
14;trace;1;0;0;0
14;calc_total;1;128.267;128.267;128.267
1;compErr;1;4.309e-06;4.309e-06;4.309e-06
1;init;1;4.17511;4.17511;4.17511
1;update;1;124.204;124.204;124.204
1;sync;1;2.37525;2.37525;2.37525
1;evalKnownDf;1;0;0;0
1;write;1;3.4741e-05;3.4741e-05;3.4741e-05
1;trace;1;0;0;0
1;calc_total;1;126.579;126.579;126.579
2;compErr;1;2.271e-06;2.271e-06;2.271e-06
2;init;1;4.18235;4.18235;4.18235
2;update;1;124.023;124.023;124.023
2;sync;1;2.64706;2.64706;2.64706
2;evalKnownDf;1;0;0;0
2;write;1;3.9811e-05;3.9811e-05;3.9811e-05
2;trace;1;0;0;0
2;calc_total;1;126.67;126.67;126.67
3;compErr;1;1.504e-06;1.504e-06;1.504e-06
3;init;1;4.16919;4.16919;4.16919
3;update;1;124.809;124.809;124.809
3;sync;1;1.84645;1.84645;1.84645
3;evalKnownDf;1;0;0;0
3;write;1;3.7291e-05;3.7291e-05;3.7291e-05
3;trace;1;0;0;0
3;calc_total;1;126.656;126.656;126.656
6;compErr;1;1.611e-06;1.611e-06;1.611e-06
6;init;1;4.14236;4.14236;4.14236
6;update;1;124.785;124.785;124.785
6;sync;1;2.18095;2.18095;2.18095
6;evalKnownDf;1;0;0;0
6;write;1;3.6045e-05;3.6045e-05;3.6045e-05
6;trace;1;0;0;0
6;calc_total;1;126.966;126.966;126.966
9;compErr;1;1.981e-06;1.981e-06;1.981e-06
9;init;1;4.14773;4.14773;4.14773
9;update;1;123.856;123.856;123.856
9;sync;1;3.11607;3.11607;3.11607
9;evalKnownDf;1;0;0;0
9;write;1;2.7052e-05;2.7052e-05;2.7052e-05
9;trace;1;0;0;0
9;calc_total;1;126.972;126.972;126.972
11;compErr;1;2.692e-06;2.692e-06;2.692e-06
11;init;1;4.13654;4.13654;4.13654
11;update;1;125.392;125.392;125.392
11;sync;1;1.62611;1.62611;1.62611
11;evalKnownDf;1;0;0;0
11;write;1;2.6114e-05;2.6114e-05;2.6114e-05
11;trace;1;0;0;0
11;calc_total;1;127.018;127.018;127.018
12;compErr;1;3.246e-06;3.246e-06;3.246e-06
12;init;1;3.68557;3.68557;3.68557
12;update;1;120.142;120.142;120.142
12;sync;1;8.03455;8.03455;8.03455
12;evalKnownDf;1;0;0;0
12;write;1;3.4594e-05;3.4594e-05;3.4594e-05
12;trace;1;0;0;0
12;calc_total;1;128.176;128.176;128.176
16;compErr;1;4.016e-06;4.016e-06;4.016e-06
16;init;1;3.6838;3.6838;3.6838
16;update;1;119.861;119.861;119.861
16;sync;1;7.67885;7.67885;7.67885
16;evalKnownDf;1;0;0;0
16;write;1;3.3888e-05;3.3888e-05;3.3888e-05
16;trace;1;0;0;0
16;calc_total;1;127.54;127.54;127.54
17;compErr;1;3.021e-06;3.021e-06;3.021e-06
17;init;1;3.68354;3.68354;3.68354
17;update;1;119.926;119.926;119.926
17;sync;1;7.65284;7.65284;7.65284
17;evalKnownDf;1;0;0;0
17;write;1;3.2342e-05;3.2342e-05;3.2342e-05
17;trace;1;0;0;0
17;calc_total;1;127.579;127.579;127.579
18;compErr;1;3.178e-06;3.178e-06;3.178e-06
18;init;1;3.68623;3.68623;3.68623
18;update;1;119.924;119.924;119.924
18;sync;1;7.70298;7.70298;7.70298
18;evalKnownDf;1;0;0;0
18;write;1;3.6064e-05;3.6064e-05;3.6064e-05
18;trace;1;0;0;0
18;calc_total;1;127.627;127.627;127.627
19;compErr;1;3.511e-06;3.511e-06;3.511e-06
19;init;1;3.68285;3.68285;3.68285
19;update;1;119.925;119.925;119.925
19;sync;1;7.75118;7.75118;7.75118
19;evalKnownDf;1;0;0;0
19;write;1;3.9144e-05;3.9144e-05;3.9144e-05
19;trace;1;0;0;0
19;calc_total;1;127.676;127.676;127.676
15;compErr;1;2.093e-06;2.093e-06;2.093e-06
15;init;1;3.63288;3.63288;3.63288
15;update;1;119.707;119.707;119.707
15;sync;1;8.68684;8.68684;8.68684
15;evalKnownDf;1;0;0;0
15;write;1;3.8593e-05;3.8593e-05;3.8593e-05
15;trace;1;0;0;0
15;calc_total;1;128.394;128.394;128.394
0;total;1;151.187;151.187;151.187
0;total;1;151.187;151.187;151.187
0;total;1;151.187;151.187;151.187
0;total;1;151.187;151.187;151.187
0;total;1;151.187;151.187;151.187
0;total;1;151.187;151.187;151.187
0;total;1;151.187;151.187;151.187
0;total;1;151.187;151.187;151.187
0;total;1;151.187;151.187;151.187
0;total;1;151.187;151.187;151.187
0;total;1;151.187;151.187;151.187
0;total;1;151.187;151.187;151.187
0;total;1;151.187;151.187;151.187
0;total;1;151.187;151.187;151.187
0;total;1;151.187;151.187;151.187
0;total;1;151.187;151.187;151.187
0;total;1;151.187;151.187;151.187
0;total;1;151.187;151.187;151.187
0;total;1;151.187;151.187;151.187
0;total;1;151.187;151.187;151.187
