# Supplementary material for: A Halo abstraction for distributed n-dimensional structured grids within the C++ PGAS library DASH
Source: PeerJ Comput Sci. 2023 Feb 3;9:e1203. doi: 10.7717/peerj-cs.1203 (PMC10280232; doi:10.7717/peerj-cs.1203)
Supplement: Supplemental Information 4 [file peerj-cs-09-1203-s004.gz › raw_dash_scafes/res_3d_sc/strong/scafes_heat3d_n1_c2_1300_28659147.out]

SCAFES
REMARK: No time step width tau was specified.
 Set tau=1.0 and proceeded. 

Energy start: 250
Energy end  : 201.614
# unit_id;function_name;num_calls;avg_runtime;min_runtime;max_runtime
0;compErr;1;1.012e-06;1.012e-06;1.012e-06
0;init;1;37.3599;37.3599;37.3599
0;update;1;1213.06;1213.06;1213.06
0;sync;1;3.73852;3.73852;3.73852
0;evalKnownDf;1;0;0;0
0;write;1;2.5999e-05;2.5999e-05;2.5999e-05
0;trace;1;0;0;0
0;calc_total;1;1216.8;1216.8;1216.8
0;total;1;1449.3;1449.3;1449.3
1;compErr;1;1.498e-06;1.498e-06;1.498e-06
1;init;1;37.7133;37.7133;37.7133
1;update;1;1201.24;1201.24;1201.24
1;sync;1;15.5334;15.5334;15.5334
1;evalKnownDf;1;0;0;0
1;write;1;3.5214e-05;3.5214e-05;3.5214e-05
1;trace;1;0;0;0
1;calc_total;1;1216.77;1216.77;1216.77
0;total;1;1449.3;1449.3;1449.3
SCAFES
REMARK: No time step width tau was specified.
 Set tau=1.0 and proceeded. 

Energy start: 250
Energy end  : 201.614
# unit_id;function_name;num_calls;avg_runtime;min_runtime;max_runtime
0;compErr;1;1.133e-06;1.133e-06;1.133e-06
0;init;1;37.3913;37.3913;37.3913
0;update;1;1213.06;1213.06;1213.06
0;sync;1;3.44765;3.44765;3.44765
0;evalKnownDf;1;0;0;0
0;write;1;3.2383e-05;3.2383e-05;3.2383e-05
0;trace;1;0;0;0
0;calc_total;1;1216.51;1216.51;1216.51
0;total;1;1448.83;1448.83;1448.83
1;compErr;1;2.395e-06;2.395e-06;2.395e-06
1;init;1;37.405;37.405;37.405
1;update;1;1212.75;1212.75;1212.75
1;sync;1;3.70048;3.70048;3.70048
1;evalKnownDf;1;0;0;0
1;write;1;2.8188e-05;2.8188e-05;2.8188e-05
1;trace;1;0;0;0
1;calc_total;1;1216.45;1216.45;1216.45
0;total;1;1448.83;1448.83;1448.83
SCAFES
REMARK: No time step width tau was specified.
 Set tau=1.0 and proceeded. 

Energy start: 250
Energy end  : 201.614
# unit_id;function_name;num_calls;avg_runtime;min_runtime;max_runtime
0;compErr;1;1.341e-06;1.341e-06;1.341e-06
0;init;1;37.399;37.399;37.399
0;update;1;1213.55;1213.55;1213.55
0;sync;1;3.39683;3.39683;3.39683
0;evalKnownDf;1;0;0;0
0;write;1;3.0415e-05;3.0415e-05;3.0415e-05
0;trace;1;0;0;0
0;calc_total;1;1216.95;1216.95;1216.95
0;total;1;1448.51;1448.51;1448.51
1;compErr;1;2.04e-06;2.04e-06;2.04e-06
1;init;1;37.3949;37.3949;37.3949
1;update;1;1212.96;1212.96;1212.96
1;sync;1;3.98693;3.98693;3.98693
1;evalKnownDf;1;0;0;0
1;write;1;2.8549e-05;2.8549e-05;2.8549e-05
1;trace;1;0;0;0
1;calc_total;1;1216.94;1216.94;1216.94
0;total;1;1448.51;1448.51;1448.51
