# Supplementary material for: A Halo abstraction for distributed n-dimensional structured grids within the C++ PGAS library DASH
Source: PeerJ Comput Sci. 2023 Feb 3;9:e1203. doi: 10.7717/peerj-cs.1203 (PMC10280232; doi:10.7717/peerj-cs.1203)
Supplement: Supplemental Information 4 [file peerj-cs-09-1203-s004.gz › raw_dash_scafes/res_3d_sc/strong/scafes_heat3d_n1_c24_1300_28659153.out]

SCAFES
REMARK: No time step width tau was specified.
 Set tau=1.0 and proceeded. 

Energy start: 3000
Energy end  : 2739.31
# unit_id;function_name;num_calls;avg_runtime;min_runtime;max_runtime
0;compErr;1;2.15e-06;2.15e-06;2.15e-06
0;init;1;3.20471;3.20471;3.20471
0;update;1;100.582;100.582;100.582
0;sync;1;3.04183;3.04183;3.04183
0;evalKnownDf;1;0;0;0
0;write;1;3.2428e-05;3.2428e-05;3.2428e-05
0;trace;1;0;0;0
0;calc_total;1;103.624;103.624;103.624
1;compErr;1;3.111e-06;3.111e-06;3.111e-06
1;init;1;3.20818;3.20818;3.20818
1;update;1;101.204;101.204;101.204
1;sync;1;2.56007;2.56007;2.56007
1;evalKnownDf;1;0;0;0
1;write;1;3.8924e-05;3.8924e-05;3.8924e-05
1;trace;1;0;0;0
1;calc_total;1;103.765;103.765;103.765
5;compErr;1;2.359e-06;2.359e-06;2.359e-06
5;init;1;3.19646;3.19646;3.19646
5;update;1;100.185;100.185;100.185
5;sync;1;3.10809;3.10809;3.10809
5;evalKnownDf;1;0;0;0
5;write;1;3.3154e-05;3.3154e-05;3.3154e-05
5;trace;1;0;0;0
5;calc_total;1;103.293;103.293;103.293
6;compErr;1;3.846e-06;3.846e-06;3.846e-06
6;init;1;3.26839;3.26839;3.26839
6;update;1;100.987;100.987;100.987
6;sync;1;2.87508;2.87508;2.87508
6;evalKnownDf;1;0;0;0
6;write;1;3.798e-05;3.798e-05;3.798e-05
6;trace;1;0;0;0
6;calc_total;1;103.862;103.862;103.862
7;compErr;1;3.629e-06;3.629e-06;3.629e-06
7;init;1;3.15261;3.15261;3.15261
7;update;1;102.757;102.757;102.757
7;sync;1;1.24636;1.24636;1.24636
7;evalKnownDf;1;0;0;0
7;write;1;3.4432e-05;3.4432e-05;3.4432e-05
7;trace;1;0;0;0
7;calc_total;1;104.004;104.004;104.004
8;compErr;1;2.751e-06;2.751e-06;2.751e-06
8;init;1;3.18065;3.18065;3.18065
8;update;1;99.8083;99.8083;99.8083
8;sync;1;4.03046;4.03046;4.03046
8;evalKnownDf;1;0;0;0
8;write;1;3.4561e-05;3.4561e-05;3.4561e-05
8;trace;1;0;0;0
8;calc_total;1;103.839;103.839;103.839
9;compErr;1;2.997e-06;2.997e-06;2.997e-06
9;init;1;3.15418;3.15418;3.15418
9;update;1;100.371;100.371;100.371
9;sync;1;3.61828;3.61828;3.61828
9;evalKnownDf;1;0;0;0
9;write;1;3.1032e-05;3.1032e-05;3.1032e-05
9;trace;1;0;0;0
9;calc_total;1;103.989;103.989;103.989
11;compErr;1;2.416e-06;2.416e-06;2.416e-06
11;init;1;3.16731;3.16731;3.16731
11;update;1;99.7751;99.7751;99.7751
11;sync;1;3.8574;3.8574;3.8574
11;evalKnownDf;1;0;0;0
11;write;1;3.5674e-05;3.5674e-05;3.5674e-05
11;trace;1;0;0;0
11;calc_total;1;103.633;103.633;103.633
12;compErr;1;2.001e-06;2.001e-06;2.001e-06
12;init;1;3.1651;3.1651;3.1651
12;update;1;100.499;100.499;100.499
12;sync;1;3.26057;3.26057;3.26057
12;evalKnownDf;1;0;0;0
12;write;1;3.8362e-05;3.8362e-05;3.8362e-05
12;trace;1;0;0;0
12;calc_total;1;103.76;103.76;103.76
13;compErr;1;3.363e-06;3.363e-06;3.363e-06
13;init;1;3.16746;3.16746;3.16746
13;update;1;99.9541;99.9541;99.9541
13;sync;1;3.92445;3.92445;3.92445
13;evalKnownDf;1;0;0;0
13;write;1;3.2859e-05;3.2859e-05;3.2859e-05
13;trace;1;0;0;0
13;calc_total;1;103.879;103.879;103.879
14;compErr;1;2.201e-06;2.201e-06;2.201e-06
14;init;1;3.18632;3.18632;3.18632
14;update;1;100.47;100.47;100.47
14;sync;1;2.86902;2.86902;2.86902
14;evalKnownDf;1;0;0;0
14;write;1;3.5877e-05;3.5877e-05;3.5877e-05
14;trace;1;0;0;0
14;calc_total;1;103.339;103.339;103.339
15;compErr;1;3.486e-06;3.486e-06;3.486e-06
15;init;1;3.16495;3.16495;3.16495
15;update;1;99.7887;99.7887;99.7887
15;sync;1;3.77344;3.77344;3.77344
15;evalKnownDf;1;0;0;0
15;write;1;3.8575e-05;3.8575e-05;3.8575e-05
15;trace;1;0;0;0
15;calc_total;1;103.562;103.562;103.562
17;compErr;1;3.177e-06;3.177e-06;3.177e-06
17;init;1;3.15796;3.15796;3.15796
17;update;1;99.8442;99.8442;99.8442
17;sync;1;3.40357;3.40357;3.40357
17;evalKnownDf;1;0;0;0
17;write;1;3.2769e-05;3.2769e-05;3.2769e-05
17;trace;1;0;0;0
17;calc_total;1;103.248;103.248;103.248
19;compErr;1;1.72e-06;1.72e-06;1.72e-06
19;init;1;3.16673;3.16673;3.16673
19;update;1;99.7149;99.7149;99.7149
19;sync;1;3.89721;3.89721;3.89721
19;evalKnownDf;1;0;0;0
19;write;1;3.1781e-05;3.1781e-05;3.1781e-05
19;trace;1;0;0;0
19;calc_total;1;103.612;103.612;103.612
21;compErr;1;2.305e-06;2.305e-06;2.305e-06
21;init;1;3.18058;3.18058;3.18058
21;update;1;100.591;100.591;100.591
21;sync;1;2.60619;2.60619;2.60619
21;evalKnownDf;1;0;0;0
21;write;1;2.8659e-05;2.8659e-05;2.8659e-05
21;trace;1;0;0;0
21;calc_total;1;103.197;103.197;103.197
22;compErr;1;2.869e-06;2.869e-06;2.869e-06
22;init;1;3.16853;3.16853;3.16853
22;update;1;100.309;100.309;100.309
22;sync;1;2.46553;2.46553;2.46553
22;evalKnownDf;1;0;0;0
22;write;1;3.7015e-05;3.7015e-05;3.7015e-05
22;trace;1;0;0;0
22;calc_total;1;102.775;102.775;102.775
23;compErr;1;3.794e-06;3.794e-06;3.794e-06
23;init;1;3.16856;3.16856;3.16856
23;update;1;99.8038;99.8038;99.8038
23;sync;1;3.09376;3.09376;3.09376
23;evalKnownDf;1;0;0;0
23;write;1;3.4952e-05;3.4952e-05;3.4952e-05
23;trace;1;0;0;0
23;calc_total;1;102.898;102.898;102.898
2;compErr;1;3.323e-06;3.323e-06;3.323e-06
2;init;1;3.20635;3.20635;3.20635
2;update;1;100.499;100.499;100.499
2;sync;1;2.81578;2.81578;2.81578
2;evalKnownDf;1;0;0;0
2;write;1;2.9148e-05;2.9148e-05;2.9148e-05
2;trace;1;0;0;0
2;calc_total;1;103.315;103.315;103.315
3;compErr;1;3.24e-06;3.24e-06;3.24e-06
3;init;1;3.19293;3.19293;3.19293
3;update;1;100.576;100.576;100.576
3;sync;1;2.91667;2.91667;2.91667
3;evalKnownDf;1;0;0;0
3;write;1;3.1361e-05;3.1361e-05;3.1361e-05
3;trace;1;0;0;0
3;calc_total;1;103.492;103.492;103.492
4;compErr;1;3.225e-06;3.225e-06;3.225e-06
4;init;1;3.23672;3.23672;3.23672
4;update;1;100.462;100.462;100.462
4;sync;1;2.48096;2.48096;2.48096
4;evalKnownDf;1;0;0;0
4;write;1;3.6389e-05;3.6389e-05;3.6389e-05
4;trace;1;0;0;0
4;calc_total;1;102.942;102.942;102.942
16;compErr;1;3.028e-06;3.028e-06;3.028e-06
16;init;1;3.15558;3.15558;3.15558
16;update;1;99.7581;99.7581;99.7581
16;sync;1;3.37904;3.37904;3.37904
16;evalKnownDf;1;0;0;0
16;write;1;3.6243e-05;3.6243e-05;3.6243e-05
16;trace;1;0;0;0
16;calc_total;1;103.137;103.137;103.137
18;compErr;1;1.894e-06;1.894e-06;1.894e-06
18;init;1;3.16419;3.16419;3.16419
18;update;1;99.7683;99.7683;99.7683
18;sync;1;3.77152;3.77152;3.77152
18;evalKnownDf;1;0;0;0
18;write;1;3.8238e-05;3.8238e-05;3.8238e-05
18;trace;1;0;0;0
18;calc_total;1;103.54;103.54;103.54
20;compErr;1;3.061e-06;3.061e-06;3.061e-06
20;init;1;3.18151;3.18151;3.18151
20;update;1;100.561;100.561;100.561
20;sync;1;2.51324;2.51324;2.51324
20;evalKnownDf;1;0;0;0
20;write;1;4.3655e-05;4.3655e-05;4.3655e-05
20;trace;1;0;0;0
20;calc_total;1;103.074;103.074;103.074
0;total;1;124.223;124.223;124.223
0;total;1;124.223;124.223;124.223
0;total;1;124.223;124.223;124.223
0;total;1;124.223;124.223;124.223
0;total;1;124.222;124.222;124.222
0;total;1;124.223;124.223;124.223
0;total;1;124.223;124.223;124.223
0;total;1;124.223;124.223;124.223
0;total;1;124.223;124.223;124.223
0;total;1;124.223;124.223;124.223
10;compErr;1;3.345e-06;3.345e-06;3.345e-06
10;init;1;3.16641;3.16641;3.16641
10;update;1;99.8614;99.8614;99.8614
10;sync;1;3.52333;3.52333;3.52333
10;evalKnownDf;1;0;0;0
10;write;1;3.2894e-05;3.2894e-05;3.2894e-05
10;trace;1;0;0;0
10;calc_total;1;103.385;103.385;103.385
0;total;1;124.222;124.222;124.222
0;total;1;124.223;124.223;124.223
0;total;1;124.222;124.222;124.222
0;total;1;124.222;124.222;124.222
0;total;1;124.222;124.222;124.222
0;total;1;124.222;124.222;124.222
0;total;1;124.222;124.222;124.222
0;total;1;124.222;124.222;124.222
0;total;1;124.222;124.222;124.222
0;total;1;124.222;124.222;124.222
0;total;1;124.222;124.222;124.222
0;total;1;124.222;124.222;124.222
0;total;1;124.222;124.222;124.222
0;total;1;124.222;124.222;124.222
SCAFES
REMARK: No time step width tau was specified.
 Set tau=1.0 and proceeded. 

Energy start: 3000
Energy end  : 2739.31
# unit_id;function_name;num_calls;avg_runtime;min_runtime;max_runtime
7;compErr;1;4.34e-06;4.34e-06;4.34e-06
7;init;1;3.17547;3.17547;3.17547
7;update;1;100.461;100.461;100.461
7;sync;1;4.65436;4.65436;4.65436
7;evalKnownDf;1;0;0;0
8;compErr;1;2.574e-06;2.574e-06;2.574e-06
8;init;1;3.18282;3.18282;3.18282
8;update;1;101.07;101.07;101.07
8;sync;1;4.79289;4.79289;4.79289
8;evalKnownDf;1;0;0;0
8;write;1;2.553e-05;2.553e-05;2.553e-05
8;trace;1;0;0;0
8;calc_total;1;105.863;105.863;105.863
9;compErr;1;3.561e-06;3.561e-06;3.561e-06
9;init;1;3.18199;3.18199;3.18199
9;update;1;99.7037;99.7037;99.7037
9;sync;1;5.74479;5.74479;5.74479
9;evalKnownDf;1;0;0;0
9;write;1;3.3965e-05;3.3965e-05;3.3965e-05
9;trace;1;0;0;0
9;calc_total;1;105.448;105.448;105.448
10;compErr;1;2.54e-06;2.54e-06;2.54e-06
10;init;1;3.16891;3.16891;3.16891
10;update;1;104.697;104.697;104.697
10;sync;1;1.11426;1.11426;1.11426
10;evalKnownDf;1;0;0;0
10;write;1;2.6757e-05;2.6757e-05;2.6757e-05
10;trace;1;0;0;0
10;calc_total;1;105.811;105.811;105.811
11;compErr;1;6.165e-06;6.165e-06;6.165e-06
11;init;1;3.16801;3.16801;3.16801
11;update;1;100.425;100.425;100.425
11;sync;1;5.44334;5.44334;5.44334
11;evalKnownDf;1;0;0;0
11;write;1;3.977e-05;3.977e-05;3.977e-05
11;trace;1;0;0;0
11;calc_total;1;105.868;105.868;105.868
12;compErr;1;1.468e-06;1.468e-06;1.468e-06
12;init;1;3.14452;3.14452;3.14452
12;update;1;100.476;100.476;100.476
12;sync;1;4.65333;4.65333;4.65333
12;evalKnownDf;1;0;0;0
12;write;1;3.3247e-05;3.3247e-05;3.3247e-05
12;trace;1;0;0;0
12;calc_total;1;105.13;105.13;105.13
13;compErr;1;3.539e-06;3.539e-06;3.539e-06
13;init;1;3.12433;3.12433;3.12433
13;update;1;100.427;100.427;100.427
13;sync;1;4.34783;4.34783;4.34783
13;evalKnownDf;1;0;0;0
13;write;1;3.5101e-05;3.5101e-05;3.5101e-05
13;trace;1;0;0;0
13;calc_total;1;104.775;104.775;104.775
14;compErr;1;2.746e-06;2.746e-06;2.746e-06
14;init;1;3.12752;3.12752;3.12752
14;update;1;99.685;99.685;99.685
14;sync;1;5.84561;5.84561;5.84561
14;evalKnownDf;1;0;0;0
14;write;1;3.2713e-05;3.2713e-05;3.2713e-05
14;trace;1;0;0;0
14;calc_total;1;105.531;105.531;105.531
15;compErr;1;3.457e-06;3.457e-06;3.457e-06
15;init;1;3.15056;3.15056;3.15056
15;update;1;99.7082;99.7082;99.7082
15;sync;1;5.33319;5.33319;5.33319
15;evalKnownDf;1;0;0;0
15;write;1;3.6156e-05;3.6156e-05;3.6156e-05
15;trace;1;0;0;0
15;calc_total;1;105.041;105.041;105.041
18;compErr;1;3.912e-06;3.912e-06;3.912e-06
18;init;1;3.19454;3.19454;3.19454
18;update;1;99.8588;99.8588;99.8588
18;sync;1;4.7586;4.7586;4.7586
18;evalKnownDf;1;0;0;0
18;write;1;3.3581e-05;3.3581e-05;3.3581e-05
18;trace;1;0;0;0
18;calc_total;1;104.617;104.617;104.617
23;compErr;1;2.731e-06;2.731e-06;2.731e-06
23;init;1;3.19383;3.19383;3.19383
23;update;1;99.7828;99.7828;99.7828
23;sync;1;5.07863;5.07863;5.07863
23;evalKnownDf;1;0;0;0
23;write;1;3.5759e-05;3.5759e-05;3.5759e-05
23;trace;1;0;0;0
23;calc_total;1;104.861;104.861;104.861
1;compErr;1;2.047e-06;2.047e-06;2.047e-06
1;init;1;3.21928;3.21928;3.21928
1;update;1;100.83;100.83;100.83
1;sync;1;3.58659;3.58659;3.58659
1;evalKnownDf;1;0;0;0
1;write;1;3.2175e-05;3.2175e-05;3.2175e-05
1;trace;1;0;0;0
1;calc_total;1;104.417;104.417;104.417
2;compErr;1;2.405e-06;2.405e-06;2.405e-06
2;init;1;3.2198;3.2198;3.2198
2;update;1;100.477;100.477;100.477
2;sync;1;4.85903;4.85903;4.85903
2;evalKnownDf;1;0;0;0
2;write;1;3.8355e-05;3.8355e-05;3.8355e-05
2;trace;1;0;0;0
2;calc_total;1;105.336;105.336;105.336
3;compErr;1;1.773e-06;1.773e-06;1.773e-06
3;init;1;3.18549;3.18549;3.18549
3;update;1;100.431;100.431;100.431
3;sync;1;4.49172;4.49172;4.49172
3;evalKnownDf;1;0;0;0
3;write;1;3.4092e-05;3.4092e-05;3.4092e-05
3;trace;1;0;0;0
3;calc_total;1;104.923;104.923;104.923
4;compErr;1;3.177e-06;3.177e-06;3.177e-06
4;init;1;3.18476;3.18476;3.18476
4;update;1;101.059;101.059;101.059
4;sync;1;4.66374;4.66374;4.66374
4;evalKnownDf;1;0;0;0
4;write;1;3.7954e-05;3.7954e-05;3.7954e-05
4;trace;1;0;0;0
4;calc_total;1;105.723;105.723;105.723
5;compErr;1;5.785e-06;5.785e-06;5.785e-06
5;init;1;3.21365;3.21365;3.21365
5;update;1;100.557;100.557;100.557
5;sync;1;4.68257;4.68257;4.68257
5;evalKnownDf;1;0;0;0
5;write;1;3.5055e-05;3.5055e-05;3.5055e-05
5;trace;1;0;0;0
5;calc_total;1;105.24;105.24;105.24
6;compErr;1;2.007e-06;2.007e-06;2.007e-06
6;init;1;3.17646;3.17646;3.17646
6;update;1;100.3;100.3;100.3
6;sync;1;5.2017;5.2017;5.2017
6;evalKnownDf;1;0;0;0
6;write;1;3.5332e-05;3.5332e-05;3.5332e-05
6;trace;1;0;0;0
6;calc_total;1;105.502;105.502;105.502
7;write;1;3.6352e-05;3.6352e-05;3.6352e-05
7;trace;1;0;0;0
7;calc_total;1;105.115;105.115;105.115
17;compErr;1;3.712e-06;3.712e-06;3.712e-06
17;init;1;3.14502;3.14502;3.14502
17;update;1;100.197;100.197;100.197
17;sync;1;5.24274;5.24274;5.24274
17;evalKnownDf;1;0;0;0
17;write;1;3.5096e-05;3.5096e-05;3.5096e-05
17;trace;1;0;0;0
17;calc_total;1;105.44;105.44;105.44
19;compErr;1;3.267e-06;3.267e-06;3.267e-06
19;init;1;3.20737;3.20737;3.20737
19;update;1;99.4916;99.4916;99.4916
19;sync;1;4.75863;4.75863;4.75863
19;evalKnownDf;1;0;0;0
19;write;1;3.9551e-05;3.9551e-05;3.9551e-05
19;trace;1;0;0;0
19;calc_total;1;104.25;104.25;104.25
20;compErr;1;3.227e-06;3.227e-06;3.227e-06
20;init;1;3.19675;3.19675;3.19675
20;update;1;100.58;100.58;100.58
20;sync;1;4.35776;4.35776;4.35776
20;evalKnownDf;1;0;0;0
20;write;1;3.3023e-05;3.3023e-05;3.3023e-05
20;trace;1;0;0;0
20;calc_total;1;104.937;104.937;104.937
21;compErr;1;3.087e-06;3.087e-06;3.087e-06
21;init;1;3.19722;3.19722;3.19722
21;update;1;100.774;100.774;100.774
21;sync;1;3.72316;3.72316;3.72316
21;evalKnownDf;1;0;0;0
21;write;1;3.8385e-05;3.8385e-05;3.8385e-05
21;trace;1;0;0;0
21;calc_total;1;104.497;104.497;104.497
22;compErr;1;2.033e-06;2.033e-06;2.033e-06
22;init;1;3.19338;3.19338;3.19338
22;update;1;100.396;100.396;100.396
22;sync;1;4.83555;4.83555;4.83555
22;evalKnownDf;1;0;0;0
22;write;1;3.5204e-05;3.5204e-05;3.5204e-05
22;trace;1;0;0;0
22;calc_total;1;105.231;105.231;105.231
0;compErr;1;2.053e-06;2.053e-06;2.053e-06
0;init;1;3.2178;3.2178;3.2178
0;update;1;99.6516;99.6516;99.6516
0;sync;1;5.19578;5.19578;5.19578
0;evalKnownDf;1;0;0;0
0;write;1;4.1492e-05;4.1492e-05;4.1492e-05
0;trace;1;0;0;0
0;calc_total;1;104.847;104.847;104.847
0;total;1;126.903;126.903;126.903
0;total;1;126.906;126.906;126.906
0;total;1;126.906;126.906;126.906
0;total;1;126.904;126.904;126.904
0;total;1;126.906;126.906;126.906
0;total;1;126.906;126.906;126.906
0;total;1;126.906;126.906;126.906
0;total;1;126.906;126.906;126.906
0;total;1;126.9;126.9;126.9
0;total;1;126.897;126.897;126.897
0;total;1;126.906;126.906;126.906
0;total;1;126.906;126.906;126.906
0;total;1;126.906;126.906;126.906
0;total;1;126.906;126.906;126.906
0;total;1;126.906;126.906;126.906
0;total;1;126.906;126.906;126.906
16;compErr;1;2.661e-06;2.661e-06;2.661e-06
16;init;1;3.17738;3.17738;3.17738
16;update;1;99.8778;99.8778;99.8778
16;sync;1;5.928;5.928;5.928
16;evalKnownDf;1;0;0;0
16;write;1;3.2804e-05;3.2804e-05;3.2804e-05
16;trace;1;0;0;0
16;calc_total;1;105.806;105.806;105.806
0;total;1;126.903;126.903;126.903
0;total;1;126.905;126.905;126.905
0;total;1;126.906;126.906;126.906
0;total;1;126.906;126.906;126.906
0;total;1;126.901;126.901;126.901
0;total;1;126.9;126.9;126.9
0;total;1;126.906;126.906;126.906
0;total;1;126.906;126.906;126.906
SCAFES
REMARK: No time step width tau was specified.
 Set tau=1.0 and proceeded. 

Energy start: 3000
Energy end  : 2739.31
# unit_id;function_name;num_calls;avg_runtime;min_runtime;max_runtime
0;compErr;1;3.214e-06;3.214e-06;3.214e-06
0;init;1;3.24549;3.24549;3.24549
0;update;1;101.197;101.197;101.197
0;sync;1;2.11777;2.11777;2.11777
0;evalKnownDf;1;0;0;0
0;write;1;2.4765e-05;2.4765e-05;2.4765e-05
0;trace;1;0;0;0
0;calc_total;1;103.315;103.315;103.315
0;total;1;123.679;123.679;123.679
1;compErr;1;3.119e-06;3.119e-06;3.119e-06
1;init;1;3.20818;3.20818;3.20818
1;update;1;100.071;100.071;100.071
1;sync;1;3.14927;3.14927;3.14927
1;evalKnownDf;1;0;0;0
1;write;1;3.162e-05;3.162e-05;3.162e-05
1;trace;1;0;0;0
1;calc_total;1;103.221;103.221;103.221
0;total;1;123.679;123.679;123.679
2;compErr;1;1.239e-06;1.239e-06;1.239e-06
2;init;1;3.21068;3.21068;3.21068
2;update;1;102.686;102.686;102.686
2;sync;1;0.668063;0.668063;0.668063
2;evalKnownDf;1;0;0;0
2;write;1;2.5588e-05;2.5588e-05;2.5588e-05
2;trace;1;0;0;0
2;calc_total;1;103.354;103.354;103.354
0;total;1;123.674;123.674;123.674
3;compErr;1;2.668e-06;2.668e-06;2.668e-06
3;init;1;3.2064;3.2064;3.2064
3;update;1;101.252;101.252;101.252
3;sync;1;2.07705;2.07705;2.07705
3;evalKnownDf;1;0;0;0
3;write;1;2.3581e-05;2.3581e-05;2.3581e-05
3;trace;1;0;0;0
3;calc_total;1;103.329;103.329;103.329
0;total;1;123.679;123.679;123.679
4;compErr;1;2.606e-06;2.606e-06;2.606e-06
4;init;1;3.20464;3.20464;3.20464
4;update;1;101.313;101.313;101.313
4;sync;1;2.00028;2.00028;2.00028
4;evalKnownDf;1;0;0;0
4;write;1;3.5061e-05;3.5061e-05;3.5061e-05
4;trace;1;0;0;0
4;calc_total;1;103.313;103.313;103.313
0;total;1;123.679;123.679;123.679
5;compErr;1;4.577e-06;4.577e-06;4.577e-06
5;init;1;3.2025;3.2025;3.2025
5;update;1;100.346;100.346;100.346
5;sync;1;2.83678;2.83678;2.83678
5;evalKnownDf;1;0;0;0
5;write;1;2.8451e-05;2.8451e-05;2.8451e-05
5;trace;1;0;0;0
5;calc_total;1;103.183;103.183;103.183
0;total;1;123.672;123.672;123.672
6;compErr;1;3.843e-06;3.843e-06;3.843e-06
6;init;1;3.15812;3.15812;3.15812
6;update;1;100.594;100.594;100.594
6;sync;1;2.81827;2.81827;2.81827
6;evalKnownDf;1;0;0;0
6;write;1;3.5972e-05;3.5972e-05;3.5972e-05
6;trace;1;0;0;0
6;calc_total;1;103.412;103.412;103.412
0;total;1;123.679;123.679;123.679
7;compErr;1;6.305e-06;6.305e-06;6.305e-06
7;init;1;3.22316;3.22316;3.22316
7;update;1;100.537;100.537;100.537
7;sync;1;2.57915;2.57915;2.57915
7;evalKnownDf;1;0;0;0
7;write;1;3.4848e-05;3.4848e-05;3.4848e-05
7;trace;1;0;0;0
7;calc_total;1;103.116;103.116;103.116
0;total;1;123.679;123.679;123.679
8;compErr;1;3.906e-06;3.906e-06;3.906e-06
8;init;1;3.18118;3.18118;3.18118
8;update;1;100.729;100.729;100.729
8;sync;1;2.72342;2.72342;2.72342
8;evalKnownDf;1;0;0;0
8;write;1;4.0647e-05;4.0647e-05;4.0647e-05
8;trace;1;0;0;0
8;calc_total;1;103.452;103.452;103.452
0;total;1;123.679;123.679;123.679
9;compErr;1;2.174e-06;2.174e-06;2.174e-06
9;init;1;3.16334;3.16334;3.16334
9;update;1;100.133;100.133;100.133
9;sync;1;3.20329;3.20329;3.20329
9;evalKnownDf;1;0;0;0
9;write;1;3.3216e-05;3.3216e-05;3.3216e-05
9;trace;1;0;0;0
9;calc_total;1;103.337;103.337;103.337
0;total;1;123.679;123.679;123.679
10;compErr;1;2.42e-06;2.42e-06;2.42e-06
10;init;1;3.18095;3.18095;3.18095
10;update;1;100.647;100.647;100.647
10;sync;1;2.67867;2.67867;2.67867
10;evalKnownDf;1;0;0;0
10;write;1;3.103e-05;3.103e-05;3.103e-05
10;trace;1;0;0;0
10;calc_total;1;103.326;103.326;103.326
0;total;1;123.672;123.672;123.672
11;compErr;1;2.714e-06;2.714e-06;2.714e-06
11;init;1;3.17292;3.17292;3.17292
11;update;1;101.173;101.173;101.173
11;sync;1;1.94344;1.94344;1.94344
11;evalKnownDf;1;0;0;0
11;write;1;3.8645e-05;3.8645e-05;3.8645e-05
11;trace;1;0;0;0
11;calc_total;1;103.116;103.116;103.116
0;total;1;123.679;123.679;123.679
12;compErr;1;2.948e-06;2.948e-06;2.948e-06
12;init;1;3.13208;3.13208;3.13208
12;update;1;99.8753;99.8753;99.8753
12;sync;1;3.33374;3.33374;3.33374
12;evalKnownDf;1;0;0;0
12;write;1;3.9623e-05;3.9623e-05;3.9623e-05
12;trace;1;0;0;0
12;calc_total;1;103.209;103.209;103.209
0;total;1;123.679;123.679;123.679
13;compErr;1;2.698e-06;2.698e-06;2.698e-06
13;init;1;3.12151;3.12151;3.12151
13;update;1;100.583;100.583;100.583
13;sync;1;2.4782;2.4782;2.4782
13;evalKnownDf;1;0;0;0
13;write;1;3.4769e-05;3.4769e-05;3.4769e-05
13;trace;1;0;0;0
13;calc_total;1;103.062;103.062;103.062
0;total;1;123.678;123.678;123.678
14;compErr;1;2.941e-06;2.941e-06;2.941e-06
14;init;1;3.10669;3.10669;3.10669
14;update;1;100.449;100.449;100.449
14;sync;1;3.00293;3.00293;3.00293
14;evalKnownDf;1;0;0;0
14;write;1;3.6046e-05;3.6046e-05;3.6046e-05
14;trace;1;0;0;0
14;calc_total;1;103.452;103.452;103.452
0;total;1;123.679;123.679;123.679
15;compErr;1;2.703e-06;2.703e-06;2.703e-06
15;init;1;3.13026;3.13026;3.13026
15;update;1;100.659;100.659;100.659
15;sync;1;2.53441;2.53441;2.53441
15;evalKnownDf;1;0;0;0
15;write;1;3.7645e-05;3.7645e-05;3.7645e-05
15;trace;1;0;0;0
15;calc_total;1;103.193;103.193;103.193
0;total;1;123.672;123.672;123.672
16;compErr;1;2.896e-06;2.896e-06;2.896e-06
16;init;1;3.13712;3.13712;3.13712
16;update;1;100.323;100.323;100.323
16;sync;1;3.06381;3.06381;3.06381
16;evalKnownDf;1;0;0;0
16;write;1;3.7469e-05;3.7469e-05;3.7469e-05
16;trace;1;0;0;0
16;calc_total;1;103.387;103.387;103.387
0;total;1;123.679;123.679;123.679
17;compErr;1;2.325e-06;2.325e-06;2.325e-06
17;init;1;3.12701;3.12701;3.12701
17;update;1;99.9297;99.9297;99.9297
17;sync;1;3.47814;3.47814;3.47814
17;evalKnownDf;1;0;0;0
17;write;1;3.4659e-05;3.4659e-05;3.4659e-05
17;trace;1;0;0;0
17;calc_total;1;103.408;103.408;103.408
0;total;1;123.675;123.675;123.675
18;compErr;1;2.63e-06;2.63e-06;2.63e-06
18;init;1;3.18305;3.18305;3.18305
18;update;1;99.707;99.707;99.707
18;sync;1;3.13083;3.13083;3.13083
18;evalKnownDf;1;0;0;0
18;write;1;3.7108e-05;3.7108e-05;3.7108e-05
18;trace;1;0;0;0
18;calc_total;1;102.838;102.838;102.838
0;total;1;123.675;123.675;123.675
19;compErr;1;2.524e-06;2.524e-06;2.524e-06
19;init;1;3.17813;3.17813;3.17813
19;update;1;99.656;99.656;99.656
19;sync;1;3.05704;3.05704;3.05704
19;evalKnownDf;1;0;0;0
19;write;1;3.5572e-05;3.5572e-05;3.5572e-05
19;trace;1;0;0;0
19;calc_total;1;102.713;102.713;102.713
0;total;1;123.679;123.679;123.679
20;compErr;1;3.156e-06;3.156e-06;3.156e-06
20;init;1;3.19062;3.19062;3.19062
20;update;1;99.9855;99.9855;99.9855
20;sync;1;3.05843;3.05843;3.05843
20;evalKnownDf;1;0;0;0
20;write;1;4.1909e-05;4.1909e-05;4.1909e-05
20;trace;1;0;0;0
20;calc_total;1;103.044;103.044;103.044
0;total;1;123.679;123.679;123.679
21;compErr;1;2.321e-06;2.321e-06;2.321e-06
21;init;1;3.18526;3.18526;3.18526
21;update;1;100.593;100.593;100.593
21;sync;1;2.31403;2.31403;2.31403
21;evalKnownDf;1;0;0;0
21;write;1;3.6014e-05;3.6014e-05;3.6014e-05
21;trace;1;0;0;0
21;calc_total;1;102.907;102.907;102.907
0;total;1;123.678;123.678;123.678
22;compErr;1;2.434e-06;2.434e-06;2.434e-06
22;init;1;3.1782;3.1782;3.1782
22;update;1;99.8785;99.8785;99.8785
22;sync;1;3.37521;3.37521;3.37521
22;evalKnownDf;1;0;0;0
22;write;1;3.4938e-05;3.4938e-05;3.4938e-05
22;trace;1;0;0;0
22;calc_total;1;103.254;103.254;103.254
0;total;1;123.677;123.677;123.677
23;compErr;1;2.876e-06;2.876e-06;2.876e-06
23;init;1;3.17836;3.17836;3.17836
23;update;1;99.9328;99.9328;99.9328
23;sync;1;2.7894;2.7894;2.7894
23;evalKnownDf;1;0;0;0
23;write;1;3.1801e-05;3.1801e-05;3.1801e-05
23;trace;1;0;0;0
23;calc_total;1;102.722;102.722;102.722
0;total;1;123.677;123.677;123.677
