# Supplementary material for: A Halo abstraction for distributed n-dimensional structured grids within the C++ PGAS library DASH
Source: PeerJ Comput Sci. 2023 Feb 3;9:e1203. doi: 10.7717/peerj-cs.1203 (PMC10280232; doi:10.7717/peerj-cs.1203)
Supplement: Supplemental Information 4 [file peerj-cs-09-1203-s004.gz › raw_dash_scafes/res_3d_sc/strong/scafes_heat3d_n1_c4_1300_28659148.out]

SCAFES
REMARK: No time step width tau was specified.
 Set tau=1.0 and proceeded. 

Energy start: 500
Energy end  : 421.51
# unit_id;function_name;num_calls;avg_runtime;min_runtime;max_runtime
0;compErr;1;2.589e-06;2.589e-06;2.589e-06
0;init;1;19.2746;19.2746;19.2746
0;update;1;604.769;604.769;604.769
0;sync;1;6.83611;6.83611;6.83611
0;evalKnownDf;1;0;0;0
0;write;1;3.2489e-05;3.2489e-05;3.2489e-05
0;trace;1;0;0;0
0;calc_total;1;611.605;611.605;611.605
0;total;1;728.804;728.804;728.804
1;compErr;1;1.206e-06;1.206e-06;1.206e-06
1;init;1;19.1182;19.1182;19.1182
1;update;1;609.72;609.72;609.72
1;sync;1;2.04752;2.04752;2.04752
1;evalKnownDf;1;0;0;0
1;write;1;2.3185e-05;2.3185e-05;2.3185e-05
1;trace;1;0;0;0
1;calc_total;1;611.768;611.768;611.768
0;total;1;728.804;728.804;728.804
2;compErr;1;1.814e-06;1.814e-06;1.814e-06
2;init;1;19.061;19.061;19.061
2;update;1;608.419;608.419;608.419
2;sync;1;3.46189;3.46189;3.46189
2;evalKnownDf;1;0;0;0
2;write;1;3.6253e-05;3.6253e-05;3.6253e-05
2;trace;1;0;0;0
2;calc_total;1;611.881;611.881;611.881
0;total;1;728.804;728.804;728.804
3;compErr;1;1.433e-06;1.433e-06;1.433e-06
3;init;1;19.1186;19.1186;19.1186
3;update;1;609.604;609.604;609.604
3;sync;1;2.01322;2.01322;2.01322
3;evalKnownDf;1;0;0;0
3;write;1;2.4563e-05;2.4563e-05;2.4563e-05
3;trace;1;0;0;0
3;calc_total;1;611.618;611.618;611.618
0;total;1;728.804;728.804;728.804
SCAFES
REMARK: No time step width tau was specified.
 Set tau=1.0 and proceeded. 

Energy start: 500
Energy end  : 421.51
# unit_id;function_name;num_calls;avg_runtime;min_runtime;max_runtime
0;compErr;1;1.113e-06;1.113e-06;1.113e-06
0;init;1;19.2755;19.2755;19.2755
0;update;1;611.915;611.915;611.915
0;sync;1;1.87328;1.87328;1.87328
0;evalKnownDf;1;0;0;0
0;write;1;2.384e-05;2.384e-05;2.384e-05
0;trace;1;0;0;0
0;calc_total;1;613.788;613.788;613.788
0;total;1;730.796;730.796;730.796
1;compErr;1;1.848e-06;1.848e-06;1.848e-06
1;init;1;19.1043;19.1043;19.1043
1;update;1;609.186;609.186;609.186
1;sync;1;4.78595;4.78595;4.78595
1;evalKnownDf;1;0;0;0
1;write;1;2.8709e-05;2.8709e-05;2.8709e-05
1;trace;1;0;0;0
1;calc_total;1;613.972;613.972;613.972
0;total;1;730.796;730.796;730.796
2;compErr;1;1.4e-06;1.4e-06;1.4e-06
2;init;1;19.262;19.262;19.262
2;update;1;603.799;603.799;603.799
2;sync;1;10.2044;10.2044;10.2044
2;evalKnownDf;1;0;0;0
2;write;1;2.2959e-05;2.2959e-05;2.2959e-05
2;trace;1;0;0;0
2;calc_total;1;614.003;614.003;614.003
0;total;1;730.796;730.796;730.796
3;compErr;1;2.008e-06;2.008e-06;2.008e-06
3;init;1;19.0988;19.0988;19.0988
3;update;1;608.51;608.51;608.51
3;sync;1;5.11091;5.11091;5.11091
3;evalKnownDf;1;0;0;0
3;write;1;3.2205e-05;3.2205e-05;3.2205e-05
3;trace;1;0;0;0
3;calc_total;1;613.621;613.621;613.621
0;total;1;730.796;730.796;730.796
SCAFES
REMARK: No time step width tau was specified.
 Set tau=1.0 and proceeded. 

Energy start: 500
Energy end  : 421.51
# unit_id;function_name;num_calls;avg_runtime;min_runtime;max_runtime
0;compErr;1;2.05e-06;2.05e-06;2.05e-06
0;init;1;19.1178;19.1178;19.1178
0;update;1;606.338;606.338;606.338
0;sync;1;13.8754;13.8754;13.8754
0;evalKnownDf;1;0;0;0
0;write;1;3.3931e-05;3.3931e-05;3.3931e-05
0;trace;1;0;0;0
0;calc_total;1;620.213;620.213;620.213
1;compErr;1;2.189e-06;2.189e-06;2.189e-06
1;init;1;19.1271;19.1271;19.1271
1;update;1;608.192;608.192;608.192
1;sync;1;13.1251;13.1251;13.1251
1;evalKnownDf;1;0;0;0
1;write;1;3.3695e-05;3.3695e-05;3.3695e-05
1;trace;1;0;0;0
1;calc_total;1;621.317;621.317;621.317
2;compErr;1;1.411e-06;1.411e-06;1.411e-06
2;init;1;19.1264;19.1264;19.1264
2;update;1;605.041;605.041;605.041
2;sync;1;16.3847;16.3847;16.3847
2;evalKnownDf;1;0;0;0
2;write;1;2.2398e-05;2.2398e-05;2.2398e-05
2;trace;1;0;0;0
2;calc_total;1;621.426;621.426;621.426
0;total;1;738.623;738.623;738.623
3;compErr;1;1.135e-06;1.135e-06;1.135e-06
3;init;1;19.1167;19.1167;19.1167
3;update;1;619.445;619.445;619.445
3;sync;1;1.92305;1.92305;1.92305
3;evalKnownDf;1;0;0;0
3;write;1;2.294e-05;2.294e-05;2.294e-05
3;trace;1;0;0;0
3;calc_total;1;621.368;621.368;621.368
0;total;1;738.623;738.623;738.623
0;total;1;738.623;738.623;738.623
0;total;1;738.623;738.623;738.623
