# Supplementary material for: A Halo abstraction for distributed n-dimensional structured grids within the C++ PGAS library DASH
Source: PeerJ Comput Sci. 2023 Feb 3;9:e1203. doi: 10.7717/peerj-cs.1203 (PMC10280232; doi:10.7717/peerj-cs.1203)
Supplement: Supplemental Information 4 [file peerj-cs-09-1203-s004.gz › raw_dash_scafes/res_3d_sc/strong/scafes_heat3d_n1_c8_1300_28659149.out]

SCAFES
REMARK: No time step width tau was specified.
 Set tau=1.0 and proceeded. 

Energy start: 1000
Energy end  : 881.109
# unit_id;function_name;num_calls;avg_runtime;min_runtime;max_runtime
0;compErr;1;1.435e-06;1.435e-06;1.435e-06
0;init;1;10.1563;10.1563;10.1563
0;update;1;306.689;306.689;306.689
0;sync;1;6.7094;6.7094;6.7094
0;evalKnownDf;1;0;0;0
0;write;1;2.7484e-05;2.7484e-05;2.7484e-05
0;trace;1;0;0;0
0;calc_total;1;313.398;313.398;313.398
0;total;1;375.917;375.917;375.917
1;compErr;1;1.3e-06;1.3e-06;1.3e-06
1;init;1;10.2526;10.2526;10.2526
1;update;1;306.481;306.481;306.481
1;sync;1;6.60868;6.60868;6.60868
1;evalKnownDf;1;0;0;0
1;write;1;2.3847e-05;2.3847e-05;2.3847e-05
1;trace;1;0;0;0
1;calc_total;1;313.09;313.09;313.09
0;total;1;375.917;375.917;375.917
2;compErr;1;1.542e-06;1.542e-06;1.542e-06
2;init;1;10.1671;10.1671;10.1671
2;update;1;306.177;306.177;306.177
2;sync;1;6.28278;6.28278;6.28278
2;evalKnownDf;1;0;0;0
2;write;1;2.8655e-05;2.8655e-05;2.8655e-05
2;trace;1;0;0;0
2;calc_total;1;312.46;312.46;312.46
0;total;1;375.917;375.917;375.917
3;compErr;1;2.125e-06;2.125e-06;2.125e-06
3;init;1;10.1058;10.1058;10.1058
3;update;1;308.702;308.702;308.702
3;sync;1;4.33758;4.33758;4.33758
3;evalKnownDf;1;0;0;0
3;write;1;2.621e-05;2.621e-05;2.621e-05
3;trace;1;0;0;0
3;calc_total;1;313.04;313.04;313.04
0;total;1;375.917;375.917;375.917
4;compErr;1;2.932e-06;2.932e-06;2.932e-06
4;init;1;10.2322;10.2322;10.2322
4;update;1;308.341;308.341;308.341
4;sync;1;4.8369;4.8369;4.8369
4;evalKnownDf;1;0;0;0
4;write;1;2.915e-05;2.915e-05;2.915e-05
4;trace;1;0;0;0
4;calc_total;1;313.177;313.177;313.177
0;total;1;375.917;375.917;375.917
5;compErr;1;8.39e-07;8.39e-07;8.39e-07
5;init;1;10.1665;10.1665;10.1665
5;update;1;312.103;312.103;312.103
5;sync;1;1.18278;1.18278;1.18278
5;evalKnownDf;1;0;0;0
5;write;1;2.1949e-05;2.1949e-05;2.1949e-05
5;trace;1;0;0;0
5;calc_total;1;313.286;313.286;313.286
0;total;1;375.917;375.917;375.917
6;compErr;1;1.522e-06;1.522e-06;1.522e-06
6;init;1;10.1549;10.1549;10.1549
6;update;1;306.166;306.166;306.166
6;sync;1;6.81327;6.81327;6.81327
6;evalKnownDf;1;0;0;0
6;write;1;2.3488e-05;2.3488e-05;2.3488e-05
6;trace;1;0;0;0
6;calc_total;1;312.979;312.979;312.979
0;total;1;375.917;375.917;375.917
7;compErr;1;1.37e-06;1.37e-06;1.37e-06
7;init;1;10.2316;10.2316;10.2316
7;update;1;308.498;308.498;308.498
7;sync;1;4.76182;4.76182;4.76182
7;evalKnownDf;1;0;0;0
7;write;1;2.0115e-05;2.0115e-05;2.0115e-05
7;trace;1;0;0;0
7;calc_total;1;313.26;313.26;313.26
0;total;1;375.917;375.917;375.917
SCAFES
REMARK: No time step width tau was specified.
 Set tau=1.0 and proceeded. 

Energy start: 1000
Energy end  : 881.109
# unit_id;function_name;num_calls;avg_runtime;min_runtime;max_runtime
0;compErr;1;1.571e-06;1.571e-06;1.571e-06
0;init;1;10.3053;10.3053;10.3053
0;update;1;309.943;309.943;309.943
0;sync;1;1.30543;1.30543;1.30543
0;evalKnownDf;1;0;0;0
0;write;1;2.5689e-05;2.5689e-05;2.5689e-05
0;trace;1;0;0;0
0;calc_total;1;311.248;311.248;311.248
1;compErr;1;9.78e-07;9.78e-07;9.78e-07
1;init;1;10.2151;10.2151;10.2151
1;update;1;308.222;308.222;308.222
1;sync;1;3.2053;3.2053;3.2053
1;evalKnownDf;1;0;0;0
1;write;1;2.1803e-05;2.1803e-05;2.1803e-05
1;trace;1;0;0;0
1;calc_total;1;311.427;311.427;311.427
0;total;1;374.596;374.596;374.596
2;compErr;1;1.565e-06;1.565e-06;1.565e-06
2;init;1;10.1928;10.1928;10.1928
2;update;1;308.036;308.036;308.036
2;sync;1;3.50802;3.50802;3.50802
2;evalKnownDf;1;0;0;0
2;write;1;2.5688e-05;2.5688e-05;2.5688e-05
2;trace;1;0;0;0
2;calc_total;1;311.544;311.544;311.544
0;total;1;374.596;374.596;374.596
3;compErr;1;5.271e-06;5.271e-06;5.271e-06
3;init;1;10.2094;10.2094;10.2094
3;update;1;310.268;310.268;310.268
3;sync;1;1.16798;1.16798;1.16798
3;evalKnownDf;1;0;0;0
3;write;1;2.229e-05;2.229e-05;2.229e-05
3;trace;1;0;0;0
3;calc_total;1;311.436;311.436;311.436
0;total;1;374.601;374.601;374.601
4;compErr;1;1.415e-06;1.415e-06;1.415e-06
4;init;1;10.1782;10.1782;10.1782
4;update;1;309.672;309.672;309.672
4;sync;1;1.70151;1.70151;1.70151
4;evalKnownDf;1;0;0;0
4;write;1;3.2287e-05;3.2287e-05;3.2287e-05
4;trace;1;0;0;0
4;calc_total;1;311.374;311.374;311.374
0;total;1;374.596;374.596;374.596
5;compErr;1;2.14e-06;2.14e-06;2.14e-06
5;init;1;10.2124;10.2124;10.2124
5;update;1;307.93;307.93;307.93
5;sync;1;3.55627;3.55627;3.55627
5;evalKnownDf;1;0;0;0
5;write;1;2.7349e-05;2.7349e-05;2.7349e-05
5;trace;1;0;0;0
5;calc_total;1;311.486;311.486;311.486
0;total;1;374.596;374.596;374.596
6;compErr;1;3.33e-06;3.33e-06;3.33e-06
6;init;1;10.1427;10.1427;10.1427
6;update;1;307.378;307.378;307.378
6;sync;1;4.3689;4.3689;4.3689
6;evalKnownDf;1;0;0;0
6;write;1;3.2748e-05;3.2748e-05;3.2748e-05
6;trace;1;0;0;0
6;calc_total;1;311.747;311.747;311.747
0;total;1;374.601;374.601;374.601
7;compErr;1;1.917e-06;1.917e-06;1.917e-06
7;init;1;10.2117;10.2117;10.2117
7;update;1;310.046;310.046;310.046
7;sync;1;1.47879;1.47879;1.47879
7;evalKnownDf;1;0;0;0
7;write;1;3.3337e-05;3.3337e-05;3.3337e-05
7;trace;1;0;0;0
7;calc_total;1;311.525;311.525;311.525
0;total;1;374.596;374.596;374.596
0;total;1;374.596;374.596;374.596
SCAFES
REMARK: No time step width tau was specified.
 Set tau=1.0 and proceeded. 

Energy start: 1000
Energy end  : 881.109
# unit_id;function_name;num_calls;avg_runtime;min_runtime;max_runtime
0;compErr;1;1.365e-06;1.365e-06;1.365e-06
0;init;1;10.2182;10.2182;10.2182
0;update;1;308.691;308.691;308.691
0;sync;1;4.31928;4.31928;4.31928
0;evalKnownDf;1;0;0;0
0;write;1;2.7853e-05;2.7853e-05;2.7853e-05
0;trace;1;0;0;0
0;calc_total;1;313.01;313.01;313.01
0;total;1;376.43;376.43;376.43
1;compErr;1;1.177e-06;1.177e-06;1.177e-06
1;init;1;10.2518;10.2518;10.2518
1;update;1;306.662;306.662;306.662
1;sync;1;6.70882;6.70882;6.70882
1;evalKnownDf;1;0;0;0
1;write;1;2.2629e-05;2.2629e-05;2.2629e-05
1;trace;1;0;0;0
1;calc_total;1;313.371;313.371;313.371
0;total;1;376.43;376.43;376.43
2;compErr;1;2.456e-06;2.456e-06;2.456e-06
2;init;1;10.1877;10.1877;10.1877
2;update;1;304.578;304.578;304.578
2;sync;1;8.1142;8.1142;8.1142
2;evalKnownDf;1;0;0;0
2;write;1;2.9656e-05;2.9656e-05;2.9656e-05
2;trace;1;0;0;0
2;calc_total;1;312.692;312.692;312.692
0;total;1;376.43;376.43;376.43
3;compErr;1;2.958e-06;2.958e-06;2.958e-06
3;init;1;10.2439;10.2439;10.2439
3;update;1;308.94;308.94;308.94
3;sync;1;4.0268;4.0268;4.0268
3;evalKnownDf;1;0;0;0
3;write;1;2.9725e-05;2.9725e-05;2.9725e-05
3;trace;1;0;0;0
3;calc_total;1;312.966;312.966;312.966
0;total;1;376.43;376.43;376.43
4;compErr;1;1.892e-06;1.892e-06;1.892e-06
4;init;1;10.3222;10.3222;10.3222
4;update;1;308.831;308.831;308.831
4;sync;1;4.53655;4.53655;4.53655
4;evalKnownDf;1;0;0;0
4;write;1;3.1398e-05;3.1398e-05;3.1398e-05
4;trace;1;0;0;0
4;calc_total;1;313.367;313.367;313.367
0;total;1;376.43;376.43;376.43
5;compErr;1;1.62e-06;1.62e-06;1.62e-06
5;init;1;10.294;10.294;10.294
5;update;1;312.31;312.31;312.31
5;sync;1;1.12055;1.12055;1.12055
5;evalKnownDf;1;0;0;0
5;write;1;2.9405e-05;2.9405e-05;2.9405e-05
5;trace;1;0;0;0
5;calc_total;1;313.431;313.431;313.431
0;total;1;376.43;376.43;376.43
6;compErr;1;2.536e-06;2.536e-06;2.536e-06
6;init;1;10.3209;10.3209;10.3209
6;update;1;306.943;306.943;306.943
6;sync;1;6.06997;6.06997;6.06997
6;evalKnownDf;1;0;0;0
6;write;1;2.9503e-05;2.9503e-05;2.9503e-05
6;trace;1;0;0;0
6;calc_total;1;313.013;313.013;313.013
0;total;1;376.43;376.43;376.43
7;compErr;1;2.252e-06;2.252e-06;2.252e-06
7;init;1;10.2275;10.2275;10.2275
7;update;1;308.497;308.497;308.497
7;sync;1;5.01134;5.01134;5.01134
7;evalKnownDf;1;0;0;0
7;write;1;2.2159e-05;2.2159e-05;2.2159e-05
7;trace;1;0;0;0
7;calc_total;1;313.509;313.509;313.509
0;total;1;376.43;376.43;376.43
