# Supplementary material for: A Halo abstraction for distributed n-dimensional structured grids within the C++ PGAS library DASH
Source: PeerJ Comput Sci. 2023 Feb 3;9:e1203. doi: 10.7717/peerj-cs.1203 (PMC10280232; doi:10.7717/peerj-cs.1203)
Supplement: Supplemental Information 4 [file peerj-cs-09-1203-s004.gz › raw_dash_scafes/res_3d_sc/strong/scafes_heat3d_n2_c24_1300_28659154.out]

SCAFES
REMARK: No time step width tau was specified.
 Set tau=1.0 and proceeded. 

Energy start: 6000
Energy end  : 5556.32
# unit_id;function_name;num_calls;avg_runtime;min_runtime;max_runtime
33;compErr;1;3.792e-06;3.792e-06;3.792e-06
33;init;1;1.53663;1.53663;1.53663
33;update;1;50.343;50.343;50.343
33;sync;1;2.64358;2.64358;2.64358
33;evalKnownDf;1;0;0;0
33;write;1;3.409e-05;3.409e-05;3.409e-05
33;trace;1;0;0;0
33;calc_total;1;52.9866;52.9866;52.9866
4;compErr;1;2.809e-06;2.809e-06;2.809e-06
4;init;1;1.55994;1.55994;1.55994
4;update;1;49.8159;49.8159;49.8159
34;compErr;1;2.594e-06;2.594e-06;2.594e-06
34;init;1;1.53538;1.53538;1.53538
34;update;1;50.4862;50.4862;50.4862
34;sync;1;2.39809;2.39809;2.39809
34;evalKnownDf;1;0;0;0
34;write;1;3.0412e-05;3.0412e-05;3.0412e-05
34;trace;1;0;0;0
34;calc_total;1;52.8843;52.8843;52.8843
5;compErr;1;2.623e-06;2.623e-06;2.623e-06
5;init;1;1.5635;1.5635;1.5635
5;update;1;50.0679;50.0679;50.0679
5;sync;1;2.77256;2.77256;2.77256
5;evalKnownDf;1;0;0;0
5;write;1;2.7691e-05;2.7691e-05;2.7691e-05
35;compErr;1;2.639e-06;2.639e-06;2.639e-06
35;init;1;1.53038;1.53038;1.53038
35;update;1;50.1449;50.1449;50.1449
35;sync;1;2.48948;2.48948;2.48948
35;evalKnownDf;1;0;0;0
35;write;1;3.111e-05;3.111e-05;3.111e-05
35;trace;1;0;0;0
35;calc_total;1;52.6344;52.6344;52.6344
6;compErr;1;3.168e-06;3.168e-06;3.168e-06
6;init;1;1.56794;1.56794;1.56794
6;update;1;50.0767;50.0767;50.0767
6;sync;1;2.66992;2.66992;2.66992
6;evalKnownDf;1;0;0;0
6;write;1;3.0468e-05;3.0468e-05;3.0468e-05
6;trace;1;0;0;0
6;calc_total;1;52.7467;52.7467;52.7467
36;compErr;1;2.611e-06;2.611e-06;2.611e-06
36;init;1;1.53859;1.53859;1.53859
36;update;1;50.3859;50.3859;50.3859
36;sync;1;0.97563;0.97563;0.97563
36;evalKnownDf;1;0;0;0
36;write;1;3.7197e-05;3.7197e-05;3.7197e-05
36;trace;1;0;0;0
36;calc_total;1;51.3616;51.3616;51.3616
7;compErr;1;2.536e-06;2.536e-06;2.536e-06
7;init;1;1.57115;1.57115;1.57115
7;update;1;50.1832;50.1832;50.1832
7;sync;1;2.564;2.564;2.564
7;evalKnownDf;1;0;0;0
7;write;1;2.7426e-05;2.7426e-05;2.7426e-05
7;trace;1;0;0;0
7;calc_total;1;52.7472;52.7472;52.7472
37;compErr;1;2.608e-06;2.608e-06;2.608e-06
37;init;1;1.54027;1.54027;1.54027
37;update;1;50.1367;50.1367;50.1367
37;sync;1;1.22829;1.22829;1.22829
37;evalKnownDf;1;0;0;0
37;write;1;3.1343e-05;3.1343e-05;3.1343e-05
37;trace;1;0;0;0
37;calc_total;1;51.365;51.365;51.365
16;compErr;1;2.732e-06;2.732e-06;2.732e-06
16;init;1;1.53373;1.53373;1.53373
16;update;1;50.4725;50.4725;50.4725
16;sync;1;1.05423;1.05423;1.05423
16;evalKnownDf;1;0;0;0
16;write;1;3.5821e-05;3.5821e-05;3.5821e-05
16;trace;1;0;0;0
16;calc_total;1;51.5267;51.5267;51.5267
38;compErr;1;1.573e-06;1.573e-06;1.573e-06
38;init;1;1.54371;1.54371;1.54371
38;update;1;50.3744;50.3744;50.3744
38;sync;1;1.04924;1.04924;1.04924
38;evalKnownDf;1;0;0;0
38;write;1;3.4461e-05;3.4461e-05;3.4461e-05
38;trace;1;0;0;0
38;calc_total;1;51.4237;51.4237;51.4237
17;compErr;1;2.956e-06;2.956e-06;2.956e-06
17;init;1;1.52962;1.52962;1.52962
17;update;1;50.392;50.392;50.392
17;sync;1;2.20842;2.20842;2.20842
17;evalKnownDf;1;0;0;0
17;write;1;3.5397e-05;3.5397e-05;3.5397e-05
17;trace;1;0;0;0
17;calc_total;1;52.6004;52.6004;52.6004
39;compErr;1;2.665e-06;2.665e-06;2.665e-06
39;init;1;1.53366;1.53366;1.53366
39;update;1;50.1178;50.1178;50.1178
39;sync;1;1.40961;1.40961;1.40961
39;evalKnownDf;1;0;0;0
39;write;1;3.0037e-05;3.0037e-05;3.0037e-05
39;trace;1;0;0;0
39;calc_total;1;51.5275;51.5275;51.5275
18;compErr;1;2.902e-06;2.902e-06;2.902e-06
18;init;1;1.53316;1.53316;1.53316
18;update;1;50.5214;50.5214;50.5214
18;sync;1;1.61428;1.61428;1.61428
18;evalKnownDf;1;0;0;0
18;write;1;2.4843e-05;2.4843e-05;2.4843e-05
18;trace;1;0;0;0
18;calc_total;1;52.1357;52.1357;52.1357
24;compErr;1;2.914e-06;2.914e-06;2.914e-06
24;init;1;1.52759;1.52759;1.52759
24;update;1;49.8597;49.8597;49.8597
24;sync;1;2.63351;2.63351;2.63351
19;compErr;1;2.501e-06;2.501e-06;2.501e-06
19;init;1;1.54032;1.54032;1.54032
19;update;1;50.4967;50.4967;50.4967
19;sync;1;1.2404;1.2404;1.2404
19;evalKnownDf;1;0;0;0
19;write;1;3.095e-05;3.095e-05;3.095e-05
19;trace;1;0;0;0
19;calc_total;1;51.7371;51.7371;51.7371
24;evalKnownDf;1;0;0;0
24;write;1;3.8576e-05;3.8576e-05;3.8576e-05
24;trace;1;0;0;0
24;calc_total;1;52.4932;52.4932;52.4932
21;compErr;1;3.536e-06;3.536e-06;3.536e-06
21;init;1;1.53014;1.53014;1.53014
21;update;1;50.5436;50.5436;50.5436
21;sync;1;1.33202;1.33202;1.33202
21;evalKnownDf;1;0;0;0
21;write;1;2.5111e-05;2.5111e-05;2.5111e-05
21;trace;1;0;0;0
21;calc_total;1;51.8757;51.8757;51.8757
25;compErr;1;2.918e-06;2.918e-06;2.918e-06
25;init;1;1.52414;1.52414;1.52414
25;update;1;49.79;49.79;49.79
25;sync;1;3.33082;3.33082;3.33082
25;evalKnownDf;1;0;0;0
25;write;1;4.1254e-05;4.1254e-05;4.1254e-05
25;trace;1;0;0;0
22;compErr;1;3.102e-06;3.102e-06;3.102e-06
22;init;1;1.53335;1.53335;1.53335
22;update;1;50.5471;50.5471;50.5471
22;sync;1;0.955414;0.955414;0.955414
22;evalKnownDf;1;0;0;0
22;write;1;3.1944e-05;3.1944e-05;3.1944e-05
22;trace;1;0;0;0
22;calc_total;1;51.5026;51.5026;51.5026
26;compErr;1;1.921e-06;1.921e-06;1.921e-06
26;init;1;1.53091;1.53091;1.53091
26;update;1;49.9618;49.9618;49.9618
26;sync;1;1.4297;1.4297;1.4297
26;evalKnownDf;1;0;0;0
26;write;1;3.2588e-05;3.2588e-05;3.2588e-05
26;trace;1;0;0;0
26;calc_total;1;51.3915;51.3915;51.3915
1;compErr;1;2.598e-06;2.598e-06;2.598e-06
1;init;1;1.59903;1.59903;1.59903
1;update;1;50.0822;50.0822;50.0822
1;sync;1;2.57756;2.57756;2.57756
1;evalKnownDf;1;0;0;0
1;write;1;3.1504e-05;3.1504e-05;3.1504e-05
1;trace;1;0;0;0
1;calc_total;1;52.6597;52.6597;52.6597
25;calc_total;1;53.1208;53.1208;53.1208
2;compErr;1;2.447e-06;2.447e-06;2.447e-06
2;init;1;1.56007;1.56007;1.56007
2;update;1;50.1604;50.1604;50.1604
2;sync;1;2.3145;2.3145;2.3145
2;evalKnownDf;1;0;0;0
2;write;1;2.9134e-05;2.9134e-05;2.9134e-05
2;trace;1;0;0;0
2;calc_total;1;52.4749;52.4749;52.4749
28;compErr;1;3.118e-06;3.118e-06;3.118e-06
28;init;1;1.53026;1.53026;1.53026
28;update;1;49.8357;49.8357;49.8357
28;sync;1;2.34983;2.34983;2.34983
28;evalKnownDf;1;0;0;0
28;write;1;3.0061e-05;3.0061e-05;3.0061e-05
28;trace;1;0;0;0
28;calc_total;1;52.1855;52.1855;52.1855
3;compErr;1;3.158e-06;3.158e-06;3.158e-06
3;init;1;1.5693;1.5693;1.5693
3;update;1;50.1258;50.1258;50.1258
3;sync;1;2.60521;2.60521;2.60521
3;evalKnownDf;1;0;0;0
3;write;1;3.0878e-05;3.0878e-05;3.0878e-05
3;trace;1;0;0;0
3;calc_total;1;52.7311;52.7311;52.7311
40;compErr;1;3.076e-06;3.076e-06;3.076e-06
40;init;1;1.54873;1.54873;1.54873
40;update;1;50.3704;50.3704;50.3704
40;sync;1;0.931526;0.931526;0.931526
40;evalKnownDf;1;0;0;0
40;write;1;2.9156e-05;2.9156e-05;2.9156e-05
40;trace;1;0;0;0
40;calc_total;1;51.302;51.302;51.302
4;sync;1;2.27129;2.27129;2.27129
4;evalKnownDf;1;0;0;0
4;write;1;2.6925e-05;2.6925e-05;2.6925e-05
4;trace;1;0;0;0
4;calc_total;1;52.0872;52.0872;52.0872
41;compErr;1;2.26e-06;2.26e-06;2.26e-06
41;init;1;1.54647;1.54647;1.54647
41;update;1;50.3695;50.3695;50.3695
41;sync;1;2.45396;2.45396;2.45396
41;evalKnownDf;1;0;0;0
41;write;1;2.9649e-05;2.9649e-05;2.9649e-05
41;trace;1;0;0;0
41;calc_total;1;52.8234;52.8234;52.8234
5;trace;1;0;0;0
5;calc_total;1;52.8405;52.8405;52.8405
42;compErr;1;2.251e-06;2.251e-06;2.251e-06
42;init;1;1.54708;1.54708;1.54708
42;update;1;50.3885;50.3885;50.3885
42;sync;1;2.35385;2.35385;2.35385
42;evalKnownDf;1;0;0;0
42;write;1;2.9447e-05;2.9447e-05;2.9447e-05
42;trace;1;0;0;0
42;calc_total;1;52.7423;52.7423;52.7423
20;compErr;1;2.45e-06;2.45e-06;2.45e-06
20;init;1;1.53183;1.53183;1.53183
20;update;1;50.5672;50.5672;50.5672
20;sync;1;0.851552;0.851552;0.851552
20;evalKnownDf;1;0;0;0
20;write;1;2.6813e-05;2.6813e-05;2.6813e-05
20;trace;1;0;0;0
20;calc_total;1;51.4188;51.4188;51.4188
32;compErr;1;2.653e-06;2.653e-06;2.653e-06
32;init;1;1.5404;1.5404;1.5404
32;update;1;50.4334;50.4334;50.4334
32;sync;1;0.901449;0.901449;0.901449
32;evalKnownDf;1;0;0;0
32;write;1;3.1731e-05;3.1731e-05;3.1731e-05
32;trace;1;0;0;0
23;compErr;1;3.455e-06;3.455e-06;3.455e-06
23;init;1;1.53157;1.53157;1.53157
23;update;1;50.4928;50.4928;50.4928
23;sync;1;1.08676;1.08676;1.08676
23;evalKnownDf;1;0;0;0
23;write;1;3.3467e-05;3.3467e-05;3.3467e-05
23;trace;1;0;0;0
23;calc_total;1;51.5796;51.5796;51.5796
44;compErr;1;2.039e-06;2.039e-06;2.039e-06
44;init;1;1.54857;1.54857;1.54857
44;update;1;50.4577;50.4577;50.4577
44;sync;1;2.34215;2.34215;2.34215
44;evalKnownDf;1;0;0;0
44;write;1;3.6973e-05;3.6973e-05;3.6973e-05
44;trace;1;0;0;0
44;calc_total;1;52.7998;52.7998;52.7998
0;compErr;1;3.979e-06;3.979e-06;3.979e-06
0;init;1;1.57205;1.57205;1.57205
0;update;1;50.1152;50.1152;50.1152
0;sync;1;1.17883;1.17883;1.17883
0;evalKnownDf;1;0;0;0
0;write;1;3.0803e-05;3.0803e-05;3.0803e-05
0;trace;1;0;0;0
0;calc_total;1;51.2941;51.2941;51.2941
32;calc_total;1;51.3349;51.3349;51.3349
8;compErr;1;3.485e-06;3.485e-06;3.485e-06
8;init;1;1.54479;1.54479;1.54479
8;update;1;50.0355;50.0355;50.0355
8;sync;1;1.79509;1.79509;1.79509
8;evalKnownDf;1;0;0;0
8;write;1;3.3615e-05;3.3615e-05;3.3615e-05
8;trace;1;0;0;0
8;calc_total;1;51.8306;51.8306;51.8306
29;compErr;1;3.328e-06;3.328e-06;3.328e-06
29;init;1;1.53018;1.53018;1.53018
9;compErr;1;2.824e-06;2.824e-06;2.824e-06
9;init;1;1.53163;1.53163;1.53163
9;update;1;50.1092;50.1092;50.1092
9;sync;1;2.52382;2.52382;2.52382
9;evalKnownDf;1;0;0;0
9;write;1;2.9975e-05;2.9975e-05;2.9975e-05
9;trace;1;0;0;0
9;calc_total;1;52.633;52.633;52.633
29;update;1;49.8867;49.8867;49.8867
29;sync;1;1.51998;1.51998;1.51998
29;evalKnownDf;1;0;0;0
29;write;1;3.6276e-05;3.6276e-05;3.6276e-05
29;trace;1;0;0;0
10;compErr;1;2.653e-06;2.653e-06;2.653e-06
10;init;1;1.5545;1.5545;1.5545
10;update;1;50.3159;50.3159;50.3159
10;sync;1;2.12529;2.12529;2.12529
10;evalKnownDf;1;0;0;0
10;write;1;2.9783e-05;2.9783e-05;2.9783e-05
10;trace;1;0;0;0
10;calc_total;1;52.4412;52.4412;52.4412
12;compErr;1;2.651e-06;2.651e-06;2.651e-06
12;init;1;1.53203;1.53203;1.53203
12;update;1;50.5673;50.5673;50.5673
12;sync;1;1.81546;1.81546;1.81546
12;evalKnownDf;1;0;0;0
12;write;1;2.7232e-05;2.7232e-05;2.7232e-05
12;trace;1;0;0;0
12;calc_total;1;52.3827;52.3827;52.3827
13;compErr;1;4.482e-06;4.482e-06;4.482e-06
13;init;1;1.52862;1.52862;1.52862
13;update;1;50.5825;50.5825;50.5825
13;sync;1;1.07785;1.07785;1.07785
13;evalKnownDf;1;0;0;0
13;write;1;2.7447e-05;2.7447e-05;2.7447e-05
13;trace;1;0;0;0
13;calc_total;1;51.6604;51.6604;51.6604
14;compErr;1;2.287e-06;2.287e-06;2.287e-06
14;init;1;1.52786;1.52786;1.52786
14;update;1;50.1328;50.1328;50.1328
14;sync;1;1.66025;1.66025;1.66025
14;evalKnownDf;1;0;0;0
14;write;1;2.5814e-05;2.5814e-05;2.5814e-05
14;trace;1;0;0;0
14;calc_total;1;51.793;51.793;51.793
15;compErr;1;3.533e-06;3.533e-06;3.533e-06
15;init;1;1.52251;1.52251;1.52251
15;update;1;50.1723;50.1723;50.1723
15;sync;1;2.67072;2.67072;2.67072
15;evalKnownDf;1;0;0;0
15;write;1;3.0416e-05;3.0416e-05;3.0416e-05
15;trace;1;0;0;0
15;calc_total;1;52.843;52.843;52.843
11;compErr;1;3.278e-06;3.278e-06;3.278e-06
11;init;1;1.52509;1.52509;1.52509
11;update;1;50.3433;50.3433;50.3433
11;sync;1;2.33834;2.33834;2.33834
11;evalKnownDf;1;0;0;0
11;write;1;3.4359e-05;3.4359e-05;3.4359e-05
11;trace;1;0;0;0
11;calc_total;1;52.6817;52.6817;52.6817
0;total;1;64.8388;64.8388;64.8388
0;total;1;64.8389;64.8389;64.8389
0;total;1;64.8389;64.8389;64.8389
0;total;1;64.8388;64.8388;64.8388
0;total;1;64.8388;64.8388;64.8388
0;total;1;64.8388;64.8388;64.8388
0;total;1;64.8388;64.8388;64.8388
0;total;1;64.8389;64.8389;64.8389
0;total;1;64.8389;64.8389;64.8389
0;total;1;64.8389;64.8389;64.8389
0;total;1;64.839;64.839;64.839
0;total;1;64.8389;64.8389;64.8389
0;total;1;64.839;64.839;64.839
0;total;1;64.8393;64.8393;64.8393
0;total;1;64.8393;64.8393;64.8393
0;total;1;64.839;64.839;64.839
0;total;1;64.8391;64.8391;64.8391
0;total;1;64.8392;64.8392;64.8392
0;total;1;64.8395;64.8395;64.8395
0;total;1;64.8395;64.8395;64.8395
0;total;1;64.8395;64.8395;64.8395
0;total;1;64.84;64.84;64.84
0;total;1;64.84;64.84;64.84
0;total;1;64.84;64.84;64.84
30;compErr;1;3.064e-06;3.064e-06;3.064e-06
30;init;1;1.52126;1.52126;1.52126
30;update;1;49.7273;49.7273;49.7273
30;sync;1;1.89904;1.89904;1.89904
30;evalKnownDf;1;0;0;0
29;calc_total;1;51.4066;51.4066;51.4066
30;write;1;3.8234e-05;3.8234e-05;3.8234e-05
30;trace;1;0;0;0
30;calc_total;1;51.6263;51.6263;51.6263
45;compErr;1;3.844e-06;3.844e-06;3.844e-06
45;init;1;1.54431;1.54431;1.54431
45;update;1;50.4212;50.4212;50.4212
45;sync;1;2.26631;2.26631;2.26631
45;evalKnownDf;1;0;0;0
45;write;1;3.1437e-05;3.1437e-05;3.1437e-05
45;trace;1;0;0;0
45;calc_total;1;52.6875;52.6875;52.6875
46;compErr;1;1.982e-06;1.982e-06;1.982e-06
46;init;1;1.55586;1.55586;1.55586
46;update;1;50.0801;50.0801;50.0801
46;sync;1;1.61152;1.61152;1.61152
46;evalKnownDf;1;0;0;0
46;write;1;3.0804e-05;3.0804e-05;3.0804e-05
46;trace;1;0;0;0
46;calc_total;1;51.6916;51.6916;51.6916
0;total;1;64.7907;64.7907;64.7907
0;total;1;64.79;64.79;64.79
0;total;1;64.7901;64.7901;64.7901
27;compErr;1;2.935e-06;2.935e-06;2.935e-06
27;init;1;1.51865;1.51865;1.51865
27;update;1;49.9244;49.9244;49.9244
27;sync;1;2.91149;2.91149;2.91149
27;evalKnownDf;1;0;0;0
27;write;1;3.3569e-05;3.3569e-05;3.3569e-05
27;trace;1;0;0;0
27;calc_total;1;52.8359;52.8359;52.8359
0;total;1;64.7901;64.7901;64.7901
0;total;1;64.7907;64.7907;64.7907
0;total;1;64.7901;64.7901;64.7901
0;total;1;64.7902;64.7902;64.7902
31;compErr;1;3.573e-06;3.573e-06;3.573e-06
31;init;1;1.51907;1.51907;1.51907
31;update;1;49.9592;49.9592;49.9592
31;sync;1;1.44795;1.44795;1.44795
31;evalKnownDf;1;0;0;0
31;write;1;3.5471e-05;3.5471e-05;3.5471e-05
31;trace;1;0;0;0
31;calc_total;1;51.4071;51.4071;51.4071
0;total;1;64.7901;64.7901;64.7901
0;total;1;64.7908;64.7908;64.7908
0;total;1;64.7902;64.7902;64.7902
0;total;1;64.7902;64.7902;64.7902
0;total;1;64.7901;64.7901;64.7901
0;total;1;64.7908;64.7908;64.7908
0;total;1;64.7902;64.7902;64.7902
0;total;1;64.7901;64.7901;64.7901
0;total;1;64.7901;64.7901;64.7901
0;total;1;64.7908;64.7908;64.7908
0;total;1;64.7902;64.7902;64.7902
0;total;1;64.7902;64.7902;64.7902
43;compErr;1;3.078e-06;3.078e-06;3.078e-06
43;init;1;1.54665;1.54665;1.54665
43;update;1;50.4162;50.4162;50.4162
43;sync;1;2.51352;2.51352;2.51352
43;evalKnownDf;1;0;0;0
43;write;1;2.842e-05;2.842e-05;2.842e-05
43;trace;1;0;0;0
43;calc_total;1;52.9297;52.9297;52.9297
0;total;1;64.7901;64.7901;64.7901
0;total;1;64.7908;64.7908;64.7908
0;total;1;64.7902;64.7902;64.7902
0;total;1;64.7902;64.7902;64.7902
47;compErr;1;3.424e-06;3.424e-06;3.424e-06
47;init;1;1.56346;1.56346;1.56346
47;update;1;50.0377;50.0377;50.0377
47;sync;1;1.50611;1.50611;1.50611
47;evalKnownDf;1;0;0;0
47;write;1;2.9004e-05;2.9004e-05;2.9004e-05
47;trace;1;0;0;0
47;calc_total;1;51.5438;51.5438;51.5438
0;total;1;64.7901;64.7901;64.7901
SCAFES
REMARK: No time step width tau was specified.
 Set tau=1.0 and proceeded. 

Energy start: 6000
Energy end  : 5556.32
# unit_id;function_name;num_calls;avg_runtime;min_runtime;max_runtime
0;compErr;1;1.96e-06;1.96e-06;1.96e-06
0;init;1;1.57467;1.57467;1.57467
0;update;1;49.8012;49.8012;49.8012
0;sync;1;1.63134;1.63134;1.63134
0;evalKnownDf;1;0;0;0
0;write;1;3.1759e-05;3.1759e-05;3.1759e-05
0;trace;1;0;0;0
0;calc_total;1;51.4325;51.4325;51.4325
1;compErr;1;3.251e-06;3.251e-06;3.251e-06
1;init;1;1.56108;1.56108;1.56108
1;update;1;51.1147;51.1147;51.1147
1;sync;1;0.600852;0.600852;0.600852
1;evalKnownDf;1;0;0;0
1;write;1;2.7064e-05;2.7064e-05;2.7064e-05
1;trace;1;0;0;0
1;calc_total;1;51.7156;51.7156;51.7156
2;compErr;1;2.264e-06;2.264e-06;2.264e-06
2;init;1;1.57529;1.57529;1.57529
2;update;1;49.905;49.905;49.905
2;sync;1;1.81029;1.81029;1.81029
2;evalKnownDf;1;0;0;0
2;write;1;3.1302e-05;3.1302e-05;3.1302e-05
2;trace;1;0;0;0
2;calc_total;1;51.7153;51.7153;51.7153
3;compErr;1;2.555e-06;2.555e-06;2.555e-06
3;init;1;1.56631;1.56631;1.56631
3;update;1;50.498;50.498;50.498
3;sync;1;1.32249;1.32249;1.32249
3;evalKnownDf;1;0;0;0
3;write;1;3.1733e-05;3.1733e-05;3.1733e-05
3;trace;1;0;0;0
3;calc_total;1;51.8205;51.8205;51.8205
4;compErr;1;1.793e-06;1.793e-06;1.793e-06
4;init;1;1.55945;1.55945;1.55945
4;update;1;50.2256;50.2256;50.2256
4;sync;1;1.52879;1.52879;1.52879
4;evalKnownDf;1;0;0;0
4;write;1;3.1203e-05;3.1203e-05;3.1203e-05
4;trace;1;0;0;0
4;calc_total;1;51.7544;51.7544;51.7544
5;compErr;1;2.914e-06;2.914e-06;2.914e-06
5;init;1;1.56098;1.56098;1.56098
5;update;1;50.4808;50.4808;50.4808
5;sync;1;1.33481;1.33481;1.33481
5;evalKnownDf;1;0;0;0
5;write;1;3.0577e-05;3.0577e-05;3.0577e-05
5;trace;1;0;0;0
5;calc_total;1;51.8156;51.8156;51.8156
6;compErr;1;1.891e-06;1.891e-06;1.891e-06
6;init;1;1.55732;1.55732;1.55732
6;update;1;50.354;50.354;50.354
6;sync;1;1.40283;1.40283;1.40283
6;evalKnownDf;1;0;0;0
6;write;1;2.8628e-05;2.8628e-05;2.8628e-05
6;trace;1;0;0;0
6;calc_total;1;51.7568;51.7568;51.7568
7;compErr;1;2.134e-06;2.134e-06;2.134e-06
7;init;1;1.56026;1.56026;1.56026
7;update;1;49.803;49.803;49.803
7;sync;1;2.05425;2.05425;2.05425
7;evalKnownDf;1;0;0;0
7;write;1;3.2061e-05;3.2061e-05;3.2061e-05
7;trace;1;0;0;0
7;calc_total;1;51.8572;51.8572;51.8572
8;compErr;1;3.25e-06;3.25e-06;3.25e-06
8;init;1;1.55212;1.55212;1.55212
8;update;1;50.4806;50.4806;50.4806
8;sync;1;1.26341;1.26341;1.26341
8;evalKnownDf;1;0;0;0
8;write;1;2.6487e-05;2.6487e-05;2.6487e-05
8;trace;1;0;0;0
8;calc_total;1;51.744;51.744;51.744
9;compErr;1;1.97e-06;1.97e-06;1.97e-06
9;init;1;1.54362;1.54362;1.54362
9;update;1;50.2178;50.2178;50.2178
9;sync;1;1.69571;1.69571;1.69571
9;evalKnownDf;1;0;0;0
9;write;1;3.6803e-05;3.6803e-05;3.6803e-05
9;trace;1;0;0;0
9;calc_total;1;51.9135;51.9135;51.9135
10;compErr;1;2.915e-06;2.915e-06;2.915e-06
10;init;1;1.54064;1.54064;1.54064
10;update;1;50.4106;50.4106;50.4106
10;sync;1;1.51373;1.51373;1.51373
10;evalKnownDf;1;0;0;0
10;write;1;2.7059e-05;2.7059e-05;2.7059e-05
10;trace;1;0;0;0
10;calc_total;1;51.9243;51.9243;51.9243
11;compErr;1;3.221e-06;3.221e-06;3.221e-06
11;init;1;1.54011;1.54011;1.54011
11;update;1;50.7614;50.7614;50.7614
11;sync;1;1.18081;1.18081;1.18081
11;evalKnownDf;1;0;0;0
11;write;1;3.3622e-05;3.3622e-05;3.3622e-05
11;trace;1;0;0;0
11;calc_total;1;51.9422;51.9422;51.9422
12;compErr;1;2.961e-06;2.961e-06;2.961e-06
12;init;1;1.60439;1.60439;1.60439
12;update;1;50.4904;50.4904;50.4904
12;sync;1;1.38615;1.38615;1.38615
12;evalKnownDf;1;0;0;0
12;write;1;3.3999e-05;3.3999e-05;3.3999e-05
12;trace;1;0;0;0
12;calc_total;1;51.8766;51.8766;51.8766
13;compErr;1;3.403e-06;3.403e-06;3.403e-06
13;init;1;1.6163;1.6163;1.6163
13;update;1;50.4296;50.4296;50.4296
13;sync;1;1.50332;1.50332;1.50332
13;evalKnownDf;1;0;0;0
13;write;1;2.7649e-05;2.7649e-05;2.7649e-05
13;trace;1;0;0;0
13;calc_total;1;51.9329;51.9329;51.9329
14;compErr;1;4.603e-06;4.603e-06;4.603e-06
14;init;1;1.61612;1.61612;1.61612
14;update;1;50.088;50.088;50.088
14;sync;1;1.85566;1.85566;1.85566
14;evalKnownDf;1;0;0;0
14;write;1;4.0704e-05;4.0704e-05;4.0704e-05
14;trace;1;0;0;0
14;calc_total;1;51.9437;51.9437;51.9437
15;compErr;1;3.397e-06;3.397e-06;3.397e-06
15;init;1;1.6324;1.6324;1.6324
15;update;1;50.9421;50.9421;50.9421
15;sync;1;0.986459;0.986459;0.986459
15;evalKnownDf;1;0;0;0
15;write;1;2.6911e-05;2.6911e-05;2.6911e-05
15;trace;1;0;0;0
15;calc_total;1;51.9285;51.9285;51.9285
16;compErr;1;2.735e-06;2.735e-06;2.735e-06
16;init;1;1.56564;1.56564;1.56564
16;update;1;50.3619;50.3619;50.3619
16;sync;1;1.19789;1.19789;1.19789
16;evalKnownDf;1;0;0;0
16;write;1;3.2562e-05;3.2562e-05;3.2562e-05
16;trace;1;0;0;0
16;calc_total;1;51.5598;51.5598;51.5598
17;compErr;1;2.332e-06;2.332e-06;2.332e-06
17;init;1;1.55865;1.55865;1.55865
17;update;1;50.038;50.038;50.038
17;sync;1;1.65581;1.65581;1.65581
17;evalKnownDf;1;0;0;0
17;write;1;3.0996e-05;3.0996e-05;3.0996e-05
17;trace;1;0;0;0
17;calc_total;1;51.6938;51.6938;51.6938
18;compErr;1;3.98e-06;3.98e-06;3.98e-06
18;init;1;1.54548;1.54548;1.54548
18;update;1;50.4209;50.4209;50.4209
18;sync;1;1.2568;1.2568;1.2568
18;evalKnownDf;1;0;0;0
18;write;1;2.7469e-05;2.7469e-05;2.7469e-05
18;trace;1;0;0;0
18;calc_total;1;51.6777;51.6777;51.6777
20;compErr;1;2.492e-06;2.492e-06;2.492e-06
20;init;1;1.54694;1.54694;1.54694
20;update;1;50.4604;50.4604;50.4604
20;sync;1;1.19391;1.19391;1.19391
20;evalKnownDf;1;0;0;0
20;write;1;3.6021e-05;3.6021e-05;3.6021e-05
20;trace;1;0;0;0
20;calc_total;1;51.6543;51.6543;51.6543
21;compErr;1;2.825e-06;2.825e-06;2.825e-06
21;init;1;1.54701;1.54701;1.54701
21;update;1;50.5578;50.5578;50.5578
21;sync;1;1.16002;1.16002;1.16002
21;evalKnownDf;1;0;0;0
21;write;1;3.6219e-05;3.6219e-05;3.6219e-05
21;trace;1;0;0;0
21;calc_total;1;51.7178;51.7178;51.7178
22;compErr;1;2.49e-06;2.49e-06;2.49e-06
22;init;1;1.54665;1.54665;1.54665
22;update;1;50.1655;50.1655;50.1655
22;sync;1;1.53862;1.53862;1.53862
22;evalKnownDf;1;0;0;0
22;write;1;3.416e-05;3.416e-05;3.416e-05
22;trace;1;0;0;0
22;calc_total;1;51.7041;51.7041;51.7041
23;compErr;1;2.58e-06;2.58e-06;2.58e-06
23;init;1;1.54798;1.54798;1.54798
23;update;1;50.3912;50.3912;50.3912
23;sync;1;1.41249;1.41249;1.41249
23;evalKnownDf;1;0;0;0
23;write;1;3.139e-05;3.139e-05;3.139e-05
23;trace;1;0;0;0
23;calc_total;1;51.8037;51.8037;51.8037
0;total;1;76.1475;76.1475;76.1475
24;compErr;1;2.388e-06;2.388e-06;2.388e-06
24;init;1;1.53091;1.53091;1.53091
24;update;1;49.7715;49.7715;49.7715
24;sync;1;1.66858;1.66858;1.66858
24;evalKnownDf;1;0;0;0
24;write;1;2.8695e-05;2.8695e-05;2.8695e-05
24;trace;1;0;0;0
24;calc_total;1;51.44;51.44;51.44
0;total;1;76.0719;76.0719;76.0719
0;total;1;76.1476;76.1476;76.1476
25;compErr;1;2.914e-06;2.914e-06;2.914e-06
25;init;1;1.5303;1.5303;1.5303
25;update;1;49.7327;49.7327;49.7327
25;sync;1;1.7461;1.7461;1.7461
25;evalKnownDf;1;0;0;0
25;write;1;3.5748e-05;3.5748e-05;3.5748e-05
25;trace;1;0;0;0
25;calc_total;1;51.4788;51.4788;51.4788
0;total;1;76.0959;76.0959;76.0959
0;total;1;76.1474;76.1474;76.1474
26;compErr;1;2.715e-06;2.715e-06;2.715e-06
26;init;1;1.54896;1.54896;1.54896
26;update;1;50.2684;50.2684;50.2684
26;sync;1;1.21018;1.21018;1.21018
26;evalKnownDf;1;0;0;0
26;write;1;3.1109e-05;3.1109e-05;3.1109e-05
26;trace;1;0;0;0
26;calc_total;1;51.4786;51.4786;51.4786
0;total;1;62.5636;62.5636;62.5636
0;total;1;76.1461;76.1461;76.1461
27;compErr;1;2.685e-06;2.685e-06;2.685e-06
27;init;1;1.54894;1.54894;1.54894
27;update;1;50.1125;50.1125;50.1125
27;sync;1;1.41553;1.41553;1.41553
27;evalKnownDf;1;0;0;0
27;write;1;3.106e-05;3.106e-05;3.106e-05
27;trace;1;0;0;0
27;calc_total;1;51.528;51.528;51.528
0;total;1;62.5635;62.5635;62.5635
0;total;1;76.1476;76.1476;76.1476
28;compErr;1;2.975e-06;2.975e-06;2.975e-06
28;init;1;1.52666;1.52666;1.52666
28;update;1;50.0575;50.0575;50.0575
28;sync;1;1.50519;1.50519;1.50519
28;evalKnownDf;1;0;0;0
28;write;1;3.7087e-05;3.7087e-05;3.7087e-05
28;trace;1;0;0;0
28;calc_total;1;51.5627;51.5627;51.5627
0;total;1;76.0712;76.0712;76.0712
0;total;1;76.1476;76.1476;76.1476
29;compErr;1;2.721e-06;2.721e-06;2.721e-06
29;init;1;1.53236;1.53236;1.53236
29;update;1;50.0573;50.0573;50.0573
29;sync;1;1.58319;1.58319;1.58319
29;evalKnownDf;1;0;0;0
29;write;1;2.9803e-05;2.9803e-05;2.9803e-05
29;trace;1;0;0;0
29;calc_total;1;51.6405;51.6405;51.6405
0;total;1;62.5589;62.5589;62.5589
0;total;1;76.1074;76.1074;76.1074
30;compErr;1;2.711e-06;2.711e-06;2.711e-06
30;init;1;1.54818;1.54818;1.54818
30;update;1;49.687;49.687;49.687
30;sync;1;1.83867;1.83867;1.83867
30;evalKnownDf;1;0;0;0
30;write;1;3.6172e-05;3.6172e-05;3.6172e-05
30;trace;1;0;0;0
30;calc_total;1;51.5257;51.5257;51.5257
0;total;1;76.0944;76.0944;76.0944
0;total;1;76.1476;76.1476;76.1476
31;compErr;1;3.366e-06;3.366e-06;3.366e-06
31;init;1;1.5729;1.5729;1.5729
31;update;1;49.7873;49.7873;49.7873
31;sync;1;1.76982;1.76982;1.76982
31;evalKnownDf;1;0;0;0
31;write;1;3.137e-05;3.137e-05;3.137e-05
31;trace;1;0;0;0
31;calc_total;1;51.5572;51.5572;51.5572
0;total;1;62.5627;62.5627;62.5627
0;total;1;76.1038;76.1038;76.1038
32;compErr;1;1.939e-06;1.939e-06;1.939e-06
32;init;1;1.54511;1.54511;1.54511
32;update;1;50.4393;50.4393;50.4393
32;sync;1;1.08597;1.08597;1.08597
32;evalKnownDf;1;0;0;0
32;write;1;2.8635e-05;2.8635e-05;2.8635e-05
32;trace;1;0;0;0
32;calc_total;1;51.5253;51.5253;51.5253
0;total;1;76.0972;76.0972;76.0972
0;total;1;76.1052;76.1052;76.1052
33;compErr;1;3.641e-06;3.641e-06;3.641e-06
33;init;1;1.55339;1.55339;1.55339
33;update;1;50.0212;50.0212;50.0212
33;sync;1;1.57774;1.57774;1.57774
33;evalKnownDf;1;0;0;0
33;write;1;3.2265e-05;3.2265e-05;3.2265e-05
33;trace;1;0;0;0
33;calc_total;1;51.5989;51.5989;51.5989
0;total;1;76.095;76.095;76.095
0;total;1;76.1074;76.1074;76.1074
34;compErr;1;2.706e-06;2.706e-06;2.706e-06
34;init;1;1.55467;1.55467;1.55467
34;update;1;50.0484;50.0484;50.0484
34;sync;1;1.60831;1.60831;1.60831
34;evalKnownDf;1;0;0;0
34;write;1;2.5531e-05;2.5531e-05;2.5531e-05
34;trace;1;0;0;0
34;calc_total;1;51.6567;51.6567;51.6567
0;total;1;76.0723;76.0723;76.0723
0;total;1;76.1067;76.1067;76.1067
35;compErr;1;2.842e-06;2.842e-06;2.842e-06
35;init;1;1.54174;1.54174;1.54174
35;update;1;50.0702;50.0702;50.0702
35;sync;1;1.63871;1.63871;1.63871
35;evalKnownDf;1;0;0;0
35;write;1;2.3672e-05;2.3672e-05;2.3672e-05
35;trace;1;0;0;0
35;calc_total;1;51.709;51.709;51.709
0;total;1;76.0965;76.0965;76.0965
0;total;1;62.6141;62.6141;62.6141
36;compErr;1;3.114e-06;3.114e-06;3.114e-06
36;init;1;1.55677;1.55677;1.55677
36;update;1;50.3705;50.3705;50.3705
36;sync;1;1.26771;1.26771;1.26771
36;evalKnownDf;1;0;0;0
36;write;1;2.6896e-05;2.6896e-05;2.6896e-05
36;trace;1;0;0;0
36;calc_total;1;51.6382;51.6382;51.6382
0;total;1;62.5784;62.5784;62.5784
0;total;1;62.6141;62.6141;62.6141
37;compErr;1;1.949e-06;1.949e-06;1.949e-06
37;init;1;1.55335;1.55335;1.55335
37;update;1;50.7713;50.7713;50.7713
37;sync;1;0.872029;0.872029;0.872029
37;evalKnownDf;1;0;0;0
37;write;1;2.4554e-05;2.4554e-05;2.4554e-05
37;trace;1;0;0;0
37;calc_total;1;51.6433;51.6433;51.6433
0;total;1;76.0968;76.0968;76.0968
0;total;1;76.1476;76.1476;76.1476
38;compErr;1;3.078e-06;3.078e-06;3.078e-06
38;init;1;1.55467;1.55467;1.55467
38;update;1;50.3546;50.3546;50.3546
38;sync;1;1.23635;1.23635;1.23635
38;evalKnownDf;1;0;0;0
38;write;1;3.516e-05;3.516e-05;3.516e-05
38;trace;1;0;0;0
38;calc_total;1;51.591;51.591;51.591
0;total;1;62.5626;62.5626;62.5626
0;total;1;76.1063;76.1063;76.1063
39;compErr;1;2.728e-06;2.728e-06;2.728e-06
39;init;1;1.55446;1.55446;1.55446
39;update;1;50.3418;50.3418;50.3418
39;sync;1;1.29512;1.29512;1.29512
39;evalKnownDf;1;0;0;0
39;write;1;3.9171e-05;3.9171e-05;3.9171e-05
39;trace;1;0;0;0
39;calc_total;1;51.6369;51.6369;51.6369
0;total;1;62.5636;62.5636;62.5636
0;total;1;76.1476;76.1476;76.1476
40;compErr;1;2.711e-06;2.711e-06;2.711e-06
40;init;1;1.56681;1.56681;1.56681
40;update;1;50.3432;50.3432;50.3432
40;sync;1;1.04885;1.04885;1.04885
40;evalKnownDf;1;0;0;0
40;write;1;2.8458e-05;2.8458e-05;2.8458e-05
40;trace;1;0;0;0
40;calc_total;1;51.3921;51.3921;51.3921
0;total;1;62.6146;62.6146;62.6146
0;total;1;76.1449;76.1449;76.1449
41;compErr;1;2.714e-06;2.714e-06;2.714e-06
41;init;1;1.56791;1.56791;1.56791
41;update;1;50.2739;50.2739;50.2739
41;sync;1;1.13583;1.13583;1.13583
41;evalKnownDf;1;0;0;0
41;write;1;3.0224e-05;3.0224e-05;3.0224e-05
41;trace;1;0;0;0
41;calc_total;1;51.4097;51.4097;51.4097
0;total;1;62.5612;62.5612;62.5612
0;total;1;76.1448;76.1448;76.1448
42;compErr;1;2.523e-06;2.523e-06;2.523e-06
42;init;1;1.57699;1.57699;1.57699
42;update;1;50.3827;50.3827;50.3827
42;sync;1;1.0458;1.0458;1.0458
42;evalKnownDf;1;0;0;0
42;write;1;3.1575e-05;3.1575e-05;3.1575e-05
42;trace;1;0;0;0
42;calc_total;1;51.4285;51.4285;51.4285
0;total;1;76.0735;76.0735;76.0735
19;compErr;1;1.795e-06;1.795e-06;1.795e-06
19;init;1;1.54525;1.54525;1.54525
19;update;1;50.4198;50.4198;50.4198
19;sync;1;1.31065;1.31065;1.31065
19;evalKnownDf;1;0;0;0
19;write;1;3.4029e-05;3.4029e-05;3.4029e-05
19;trace;1;0;0;0
19;calc_total;1;51.7305;51.7305;51.7305
0;total;1;62.6141;62.6141;62.6141
0;total;1;76.1476;76.1476;76.1476
0;total;1;76.1082;76.1082;76.1082
0;total;1;76.1084;76.1084;76.1084
0;total;1;76.1434;76.1434;76.1434
43;compErr;1;1.82e-06;1.82e-06;1.82e-06
43;init;1;1.57812;1.57812;1.57812
43;update;1;50.0249;50.0249;50.0249
43;sync;1;1.44755;1.44755;1.44755
43;evalKnownDf;1;0;0;0
43;write;1;3.0125e-05;3.0125e-05;3.0125e-05
43;trace;1;0;0;0
43;calc_total;1;51.4725;51.4725;51.4725
0;total;1;76.0933;76.0933;76.0933
44;compErr;1;3.338e-06;3.338e-06;3.338e-06
44;init;1;1.57106;1.57106;1.57106
44;update;1;50.3897;50.3897;50.3897
44;sync;1;1.11733;1.11733;1.11733
44;evalKnownDf;1;0;0;0
44;write;1;2.952e-05;2.952e-05;2.952e-05
44;trace;1;0;0;0
44;calc_total;1;51.507;51.507;51.507
0;total;1;62.6137;62.6137;62.6137
45;compErr;1;3.797e-06;3.797e-06;3.797e-06
45;init;1;1.56984;1.56984;1.56984
45;update;1;50.334;50.334;50.334
45;sync;1;1.21567;1.21567;1.21567
45;evalKnownDf;1;0;0;0
45;write;1;3.4916e-05;3.4916e-05;3.4916e-05
45;trace;1;0;0;0
45;calc_total;1;51.5496;51.5496;51.5496
0;total;1;76.0964;76.0964;76.0964
46;compErr;1;2.672e-06;2.672e-06;2.672e-06
46;init;1;1.5689;1.5689;1.5689
46;update;1;50.3815;50.3815;50.3815
46;sync;1;1.08119;1.08119;1.08119
46;evalKnownDf;1;0;0;0
46;write;1;3.1081e-05;3.1081e-05;3.1081e-05
46;trace;1;0;0;0
46;calc_total;1;51.4627;51.4627;51.4627
0;total;1;62.614;62.614;62.614
47;compErr;1;2.13e-06;2.13e-06;2.13e-06
47;init;1;1.56893;1.56893;1.56893
47;update;1;50.4166;50.4166;50.4166
47;sync;1;1.07954;1.07954;1.07954
47;evalKnownDf;1;0;0;0
47;write;1;3.4801e-05;3.4801e-05;3.4801e-05
47;trace;1;0;0;0
47;calc_total;1;51.4962;51.4962;51.4962
0;total;1;76.0996;76.0996;76.0996
SCAFES
REMARK: No time step width tau was specified.
 Set tau=1.0 and proceeded. 

Energy start: 6000
Energy end  : 5556.32
# unit_id;function_name;num_calls;avg_runtime;min_runtime;max_runtime
0;compErr;1;1.734e-06;1.734e-06;1.734e-06
0;init;1;1.57073;1.57073;1.57073
0;update;1;49.7801;49.7801;49.7801
0;sync;1;1.52146;1.52146;1.52146
0;evalKnownDf;1;0;0;0
0;write;1;3.4899e-05;3.4899e-05;3.4899e-05
0;trace;1;0;0;0
0;calc_total;1;51.3016;51.3016;51.3016
32;compErr;1;2.748e-06;2.748e-06;2.748e-06
32;init;1;1.54297;1.54297;1.54297
32;update;1;50.3948;50.3948;50.3948
32;sync;1;0.960748;0.960748;0.960748
32;evalKnownDf;1;0;0;0
32;write;1;3.5333e-05;3.5333e-05;3.5333e-05
32;trace;1;0;0;0
32;calc_total;1;51.3556;51.3556;51.3556
1;compErr;1;2.651e-06;2.651e-06;2.651e-06
1;init;1;1.5773;1.5773;1.5773
1;update;1;50.1576;50.1576;50.1576
1;sync;1;1.57835;1.57835;1.57835
1;evalKnownDf;1;0;0;0
1;write;1;2.9577e-05;2.9577e-05;2.9577e-05
1;trace;1;0;0;0
1;calc_total;1;51.736;51.736;51.736
33;compErr;1;2.663e-06;2.663e-06;2.663e-06
33;init;1;1.53305;1.53305;1.53305
33;update;1;50.4007;50.4007;50.4007
33;sync;1;1.03794;1.03794;1.03794
33;evalKnownDf;1;0;0;0
33;write;1;2.9732e-05;2.9732e-05;2.9732e-05
33;trace;1;0;0;0
33;calc_total;1;51.4387;51.4387;51.4387
2;compErr;1;2.849e-06;2.849e-06;2.849e-06
2;init;1;1.56588;1.56588;1.56588
2;update;1;50.4481;50.4481;50.4481
2;sync;1;1.26676;1.26676;1.26676
2;evalKnownDf;1;0;0;0
2;write;1;2.6898e-05;2.6898e-05;2.6898e-05
2;trace;1;0;0;0
2;calc_total;1;51.7148;51.7148;51.7148
34;compErr;1;1.492e-06;1.492e-06;1.492e-06
34;init;1;1.53233;1.53233;1.53233
34;update;1;50.4315;50.4315;50.4315
34;sync;1;0.997919;0.997919;0.997919
34;evalKnownDf;1;0;0;0
34;write;1;2.4505e-05;2.4505e-05;2.4505e-05
34;trace;1;0;0;0
34;calc_total;1;51.4294;51.4294;51.4294
3;compErr;1;1.797e-06;1.797e-06;1.797e-06
3;init;1;1.59172;1.59172;1.59172
3;update;1;49.7624;49.7624;49.7624
3;sync;1;1.95209;1.95209;1.95209
3;evalKnownDf;1;0;0;0
3;write;1;2.8674e-05;2.8674e-05;2.8674e-05
3;trace;1;0;0;0
3;calc_total;1;51.7145;51.7145;51.7145
35;compErr;1;3.167e-06;3.167e-06;3.167e-06
35;init;1;1.53431;1.53431;1.53431
35;update;1;50.3123;50.3123;50.3123
35;sync;1;1.1151;1.1151;1.1151
35;evalKnownDf;1;0;0;0
35;write;1;2.5567e-05;2.5567e-05;2.5567e-05
35;trace;1;0;0;0
35;calc_total;1;51.4274;51.4274;51.4274
4;compErr;1;3.208e-06;3.208e-06;3.208e-06
4;init;1;1.56207;1.56207;1.56207
4;update;1;50.1901;50.1901;50.1901
4;sync;1;1.55379;1.55379;1.55379
4;evalKnownDf;1;0;0;0
4;write;1;2.9916e-05;2.9916e-05;2.9916e-05
4;trace;1;0;0;0
4;calc_total;1;51.7439;51.7439;51.7439
36;compErr;1;2.744e-06;2.744e-06;2.744e-06
36;init;1;1.55126;1.55126;1.55126
36;update;1;50.4161;50.4161;50.4161
36;sync;1;0.864203;0.864203;0.864203
36;evalKnownDf;1;0;0;0
36;write;1;3.3504e-05;3.3504e-05;3.3504e-05
36;trace;1;0;0;0
36;calc_total;1;51.2803;51.2803;51.2803
5;compErr;1;3.049e-06;3.049e-06;3.049e-06
5;init;1;1.56289;1.56289;1.56289
5;update;1;50.099;50.099;50.099
5;sync;1;1.65338;1.65338;1.65338
5;evalKnownDf;1;0;0;0
5;write;1;2.8675e-05;2.8675e-05;2.8675e-05
5;trace;1;0;0;0
5;calc_total;1;51.7524;51.7524;51.7524
37;compErr;1;1.854e-06;1.854e-06;1.854e-06
37;init;1;1.55126;1.55126;1.55126
37;update;1;50.1436;50.1436;50.1436
37;sync;1;1.19609;1.19609;1.19609
37;evalKnownDf;1;0;0;0
37;write;1;3.2115e-05;3.2115e-05;3.2115e-05
37;trace;1;0;0;0
37;calc_total;1;51.3397;51.3397;51.3397
6;compErr;1;2.411e-06;2.411e-06;2.411e-06
6;init;1;1.56128;1.56128;1.56128
6;update;1;50.087;50.087;50.087
6;sync;1;1.62481;1.62481;1.62481
6;evalKnownDf;1;0;0;0
6;write;1;2.6483e-05;2.6483e-05;2.6483e-05
6;trace;1;0;0;0
6;calc_total;1;51.7118;51.7118;51.7118
38;compErr;1;3.562e-06;3.562e-06;3.562e-06
38;init;1;1.55264;1.55264;1.55264
38;update;1;50.171;50.171;50.171
38;sync;1;1.1206;1.1206;1.1206
38;evalKnownDf;1;0;0;0
38;write;1;3.1604e-05;3.1604e-05;3.1604e-05
38;trace;1;0;0;0
38;calc_total;1;51.2916;51.2916;51.2916
7;compErr;1;3.067e-06;3.067e-06;3.067e-06
7;init;1;1.56281;1.56281;1.56281
7;update;1;50.1341;50.1341;50.1341
7;sync;1;1.62061;1.62061;1.62061
7;evalKnownDf;1;0;0;0
7;write;1;3.2273e-05;3.2273e-05;3.2273e-05
7;trace;1;0;0;0
7;calc_total;1;51.7547;51.7547;51.7547
39;compErr;1;2.117e-06;2.117e-06;2.117e-06
39;init;1;1.55061;1.55061;1.55061
39;update;1;50.1857;50.1857;50.1857
39;sync;1;1.13546;1.13546;1.13546
39;evalKnownDf;1;0;0;0
39;write;1;3.3319e-05;3.3319e-05;3.3319e-05
39;trace;1;0;0;0
39;calc_total;1;51.3212;51.3212;51.3212
16;compErr;1;1.898e-06;1.898e-06;1.898e-06
16;init;1;1.54276;1.54276;1.54276
16;update;1;50.4568;50.4568;50.4568
16;sync;1;0.885146;0.885146;0.885146
16;evalKnownDf;1;0;0;0
16;write;1;3.373e-05;3.373e-05;3.373e-05
16;trace;1;0;0;0
16;calc_total;1;51.342;51.342;51.342
24;compErr;1;2.459e-06;2.459e-06;2.459e-06
24;init;1;1.59766;1.59766;1.59766
24;update;1;49.9089;49.9089;49.9089
24;sync;1;1.76813;1.76813;1.76813
24;evalKnownDf;1;0;0;0
24;write;1;3.2225e-05;3.2225e-05;3.2225e-05
17;compErr;1;2.991e-06;2.991e-06;2.991e-06
17;init;1;1.57436;1.57436;1.57436
17;update;1;50.3692;50.3692;50.3692
17;sync;1;1.48566;1.48566;1.48566
17;evalKnownDf;1;0;0;0
17;write;1;3.378e-05;3.378e-05;3.378e-05
17;trace;1;0;0;0
17;calc_total;1;51.8549;51.8549;51.8549
24;trace;1;0;0;0
24;calc_total;1;51.677;51.677;51.677
18;compErr;1;2.906e-06;2.906e-06;2.906e-06
18;init;1;1.56743;1.56743;1.56743
18;update;1;50.275;50.275;50.275
18;sync;1;1.60391;1.60391;1.60391
18;evalKnownDf;1;0;0;0
18;write;1;2.459e-05;2.459e-05;2.459e-05
18;trace;1;0;0;0
18;calc_total;1;51.8789;51.8789;51.8789
25;compErr;1;3.613e-06;3.613e-06;3.613e-06
25;init;1;1.62177;1.62177;1.62177
25;update;1;49.7415;49.7415;49.7415
25;sync;1;1.90588;1.90588;1.90588
25;evalKnownDf;1;0;0;0
25;write;1;3.5915e-05;3.5915e-05;3.5915e-05
25;trace;1;0;0;0
25;calc_total;1;51.6474;51.6474;51.6474
19;compErr;1;3.996e-06;3.996e-06;3.996e-06
19;init;1;1.55625;1.55625;1.55625
19;update;1;50.4327;50.4327;50.4327
19;sync;1;1.37191;1.37191;1.37191
19;evalKnownDf;1;0;0;0
19;write;1;4.1913e-05;4.1913e-05;4.1913e-05
19;trace;1;0;0;0
19;calc_total;1;51.8046;51.8046;51.8046
26;compErr;1;3.237e-06;3.237e-06;3.237e-06
26;init;1;1.53733;1.53733;1.53733
26;update;1;50.2824;50.2824;50.2824
26;sync;1;1.07476;1.07476;1.07476
26;evalKnownDf;1;0;0;0
26;write;1;3.2424e-05;3.2424e-05;3.2424e-05
26;trace;1;0;0;0
26;calc_total;1;51.3571;51.3571;51.3571
20;compErr;1;2.944e-06;2.944e-06;2.944e-06
20;init;1;1.54026;1.54026;1.54026
20;update;1;50.4713;50.4713;50.4713
20;sync;1;1.11886;1.11886;1.11886
20;evalKnownDf;1;0;0;0
20;write;1;3.4094e-05;3.4094e-05;3.4094e-05
20;trace;1;0;0;0
20;calc_total;1;51.5901;51.5901;51.5901
27;compErr;1;2.061e-06;2.061e-06;2.061e-06
27;init;1;1.54785;1.54785;1.54785
27;update;1;50.2212;50.2212;50.2212
27;sync;1;1.26002;1.26002;1.26002
27;evalKnownDf;1;0;0;0
27;write;1;3.4594e-05;3.4594e-05;3.4594e-05
27;trace;1;0;0;0
27;calc_total;1;51.4812;51.4812;51.4812
21;compErr;1;2.212e-06;2.212e-06;2.212e-06
21;init;1;1.5354;1.5354;1.5354
21;update;1;50.1167;50.1167;50.1167
21;sync;1;1.55495;1.55495;1.55495
21;evalKnownDf;1;0;0;0
21;write;1;2.6618e-05;2.6618e-05;2.6618e-05
21;trace;1;0;0;0
21;calc_total;1;51.6717;51.6717;51.6717
40;compErr;1;3.101e-06;3.101e-06;3.101e-06
40;init;1;1.55745;1.55745;1.55745
40;update;1;50.5;50.5;50.5
40;sync;1;0.739706;0.739706;0.739706
40;evalKnownDf;1;0;0;0
40;write;1;3.0617e-05;3.0617e-05;3.0617e-05
40;trace;1;0;0;0
40;calc_total;1;51.2397;51.2397;51.2397
22;compErr;1;2.813e-06;2.813e-06;2.813e-06
22;init;1;1.53072;1.53072;1.53072
22;update;1;50.1435;50.1435;50.1435
22;sync;1;1.47203;1.47203;1.47203
22;evalKnownDf;1;0;0;0
22;write;1;3.5651e-05;3.5651e-05;3.5651e-05
22;trace;1;0;0;0
22;calc_total;1;51.6155;51.6155;51.6155
41;compErr;1;2.912e-06;2.912e-06;2.912e-06
41;init;1;1.56857;1.56857;1.56857
41;update;1;50.1479;50.1479;50.1479
41;sync;1;1.07414;1.07414;1.07414
41;evalKnownDf;1;0;0;0
41;write;1;3.1404e-05;3.1404e-05;3.1404e-05
41;trace;1;0;0;0
41;calc_total;1;51.2221;51.2221;51.2221
23;compErr;1;3.098e-06;3.098e-06;3.098e-06
23;init;1;1.53165;1.53165;1.53165
23;update;1;50.4393;50.4393;50.4393
23;sync;1;1.2263;1.2263;1.2263
23;evalKnownDf;1;0;0;0
23;write;1;3.6333e-05;3.6333e-05;3.6333e-05
23;trace;1;0;0;0
23;calc_total;1;51.6656;51.6656;51.6656
42;compErr;1;2.662e-06;2.662e-06;2.662e-06
42;init;1;1.5564;1.5564;1.5564
42;update;1;50.4655;50.4655;50.4655
42;sync;1;0.771914;0.771914;0.771914
42;evalKnownDf;1;0;0;0
42;write;1;2.918e-05;2.918e-05;2.918e-05
42;trace;1;0;0;0
42;calc_total;1;51.2374;51.2374;51.2374
8;compErr;1;3.413e-06;3.413e-06;3.413e-06
8;init;1;1.53636;1.53636;1.53636
8;update;1;50.5643;50.5643;50.5643
8;sync;1;1.21162;1.21162;1.21162
8;evalKnownDf;1;0;0;0
8;write;1;2.5235e-05;2.5235e-05;2.5235e-05
8;trace;1;0;0;0
43;compErr;1;3.203e-06;3.203e-06;3.203e-06
43;init;1;1.5565;1.5565;1.5565
43;update;1;50.5266;50.5266;50.5266
43;sync;1;0.710179;0.710179;0.710179
43;evalKnownDf;1;0;0;0
43;write;1;3.5564e-05;3.5564e-05;3.5564e-05
43;trace;1;0;0;0
43;calc_total;1;51.2368;51.2368;51.2368
8;calc_total;1;51.7759;51.7759;51.7759
28;compErr;1;2.648e-06;2.648e-06;2.648e-06
28;init;1;1.60841;1.60841;1.60841
28;update;1;50.1443;50.1443;50.1443
28;sync;1;1.47978;1.47978;1.47978
28;evalKnownDf;1;0;0;0
28;write;1;3.079e-05;3.079e-05;3.079e-05
28;trace;1;0;0;0
28;calc_total;1;51.6241;51.6241;51.6241
9;compErr;1;2.116e-06;2.116e-06;2.116e-06
9;init;1;1.54029;1.54029;1.54029
9;update;1;50.2633;50.2633;50.2633
9;sync;1;1.58945;1.58945;1.58945
9;evalKnownDf;1;0;0;0
9;write;1;3.7005e-05;3.7005e-05;3.7005e-05
9;trace;1;0;0;0
9;calc_total;1;51.8528;51.8528;51.8528
44;compErr;1;2.625e-06;2.625e-06;2.625e-06
44;init;1;1.66793;1.66793;1.66793
10;compErr;1;2.817e-06;2.817e-06;2.817e-06
10;init;1;1.53743;1.53743;1.53743
10;update;1;50.0363;50.0363;50.0363
10;sync;1;1.8196;1.8196;1.8196
10;evalKnownDf;1;0;0;0
10;write;1;2.5748e-05;2.5748e-05;2.5748e-05
10;trace;1;0;0;0
10;calc_total;1;51.8559;51.8559;51.8559
44;update;1;50.1674;50.1674;50.1674
44;sync;1;1.24641;1.24641;1.24641
44;evalKnownDf;1;0;0;0
44;write;1;3.0572e-05;3.0572e-05;3.0572e-05
44;trace;1;0;0;0
11;compErr;1;2.991e-06;2.991e-06;2.991e-06
11;init;1;1.54084;1.54084;1.54084
11;update;1;50.0229;50.0229;50.0229
11;sync;1;1.84347;1.84347;1.84347
11;evalKnownDf;1;0;0;0
11;write;1;3.3543e-05;3.3543e-05;3.3543e-05
11;trace;1;0;0;0
11;calc_total;1;51.8664;51.8664;51.8664
12;compErr;1;2.778e-06;2.778e-06;2.778e-06
12;init;1;1.58027;1.58027;1.58027
12;update;1;50.5045;50.5045;50.5045
12;sync;1;1.37542;1.37542;1.37542
12;evalKnownDf;1;0;0;0
12;write;1;3.0159e-05;3.0159e-05;3.0159e-05
12;trace;1;0;0;0
12;calc_total;1;51.8799;51.8799;51.8799
14;compErr;1;2.637e-06;2.637e-06;2.637e-06
14;init;1;1.57971;1.57971;1.57971
14;update;1;50.1232;50.1232;50.1232
14;sync;1;1.85028;1.85028;1.85028
14;evalKnownDf;1;0;0;0
14;write;1;3.8551e-05;3.8551e-05;3.8551e-05
14;trace;1;0;0;0
14;calc_total;1;51.9735;51.9735;51.9735
13;compErr;1;2.697e-06;2.697e-06;2.697e-06
13;init;1;1.58056;1.58056;1.58056
13;update;1;50.4884;50.4884;50.4884
13;sync;1;1.46592;1.46592;1.46592
13;evalKnownDf;1;0;0;0
13;write;1;3.1362e-05;3.1362e-05;3.1362e-05
15;compErr;1;2.375e-06;2.375e-06;2.375e-06
15;init;1;1.57908;1.57908;1.57908
15;update;1;50.5988;50.5988;50.5988
15;sync;1;1.35823;1.35823;1.35823
15;evalKnownDf;1;0;0;0
15;write;1;3.2846e-05;3.2846e-05;3.2846e-05
15;trace;1;0;0;0
15;calc_total;1;51.9571;51.9571;51.9571
0;total;1;63.9332;63.9332;63.9332
0;total;1;63.9359;63.9359;63.9359
0;total;1;63.9332;63.9332;63.9332
0;total;1;63.9332;63.9332;63.9332
0;total;1;63.9332;63.9332;63.9332
0;total;1;63.93;63.93;63.93
0;total;1;63.9332;63.9332;63.9332
0;total;1;63.9332;63.9332;63.9332
0;total;1;63.9332;63.9332;63.9332
0;total;1;63.9359;63.9359;63.9359
0;total;1;63.9332;63.9332;63.9332
0;total;1;63.9332;63.9332;63.9332
0;total;1;63.9319;63.9319;63.9319
13;trace;1;0;0;0
13;calc_total;1;51.9543;51.9543;51.9543
0;total;1;63.932;63.932;63.932
0;total;1;63.9333;63.9333;63.9333
0;total;1;63.9333;63.9333;63.9333
0;total;1;63.9332;63.9332;63.9332
0;total;1;63.9356;63.9356;63.9356
0;total;1;63.9332;63.9332;63.9332
0;total;1;63.9332;63.9332;63.9332
0;total;1;63.9332;63.9332;63.9332
0;total;1;63.9322;63.9322;63.9322
0;total;1;63.9332;63.9332;63.9332
0;total;1;63.9332;63.9332;63.9332
44;calc_total;1;51.4139;51.4139;51.4139
30;compErr;1;1.71e-06;1.71e-06;1.71e-06
30;init;1;1.51862;1.51862;1.51862
30;update;1;49.7549;49.7549;49.7549
30;sync;1;1.64249;1.64249;1.64249
30;evalKnownDf;1;0;0;0
30;write;1;2.8484e-05;2.8484e-05;2.8484e-05
30;trace;1;0;0;0
30;calc_total;1;51.3974;51.3974;51.3974
46;compErr;1;2.679e-06;2.679e-06;2.679e-06
46;init;1;1.5589;1.5589;1.5589
46;update;1;50.2045;50.2045;50.2045
46;sync;1;0.999544;0.999544;0.999544
46;evalKnownDf;1;0;0;0
46;write;1;3.0566e-05;3.0566e-05;3.0566e-05
46;trace;1;0;0;0
46;calc_total;1;51.204;51.204;51.204
0;total;1;63.8883;63.8883;63.8883
0;total;1;63.891;63.891;63.891
0;total;1;63.8884;63.8884;63.8884
0;total;1;63.8884;63.8884;63.8884
0;total;1;63.8884;63.8884;63.8884
29;compErr;1;2.416e-06;2.416e-06;2.416e-06
29;init;1;1.51949;1.51949;1.51949
29;update;1;50.1297;50.1297;50.1297
29;sync;1;1.26575;1.26575;1.26575
29;evalKnownDf;1;0;0;0
29;write;1;3.6521e-05;3.6521e-05;3.6521e-05
29;trace;1;0;0;0
29;calc_total;1;51.3955;51.3955;51.3955
0;total;1;63.8883;63.8883;63.8883
0;total;1;63.8884;63.8884;63.8884
31;compErr;1;2.472e-06;2.472e-06;2.472e-06
31;init;1;1.52078;1.52078;1.52078
31;update;1;50.0618;50.0618;50.0618
31;sync;1;1.36803;1.36803;1.36803
31;evalKnownDf;1;0;0;0
31;write;1;3.0331e-05;3.0331e-05;3.0331e-05
31;trace;1;0;0;0
31;calc_total;1;51.4298;51.4298;51.4298
0;total;1;63.8884;63.8884;63.8884
0;total;1;63.8878;63.8878;63.8878
0;total;1;63.891;63.891;63.891
0;total;1;63.8884;63.8884;63.8884
0;total;1;63.8884;63.8884;63.8884
0;total;1;63.8867;63.8867;63.8867
0;total;1;63.8884;63.8884;63.8884
0;total;1;63.8884;63.8884;63.8884
0;total;1;63.8863;63.8863;63.8863
0;total;1;63.8884;63.8884;63.8884
0;total;1;63.8911;63.8911;63.8911
0;total;1;63.8882;63.8882;63.8882
0;total;1;63.8884;63.8884;63.8884
0;total;1;63.8862;63.8862;63.8862
45;compErr;1;2.934e-06;2.934e-06;2.934e-06
45;init;1;1.56986;1.56986;1.56986
45;update;1;50.1959;50.1959;50.1959
45;sync;1;1.00666;1.00666;1.00666
45;evalKnownDf;1;0;0;0
45;write;1;2.9132e-05;2.9132e-05;2.9132e-05
45;trace;1;0;0;0
45;calc_total;1;51.2026;51.2026;51.2026
0;total;1;63.8884;63.8884;63.8884
0;total;1;63.8884;63.8884;63.8884
47;compErr;1;3.606e-06;3.606e-06;3.606e-06
47;init;1;1.57065;1.57065;1.57065
47;update;1;50.158;50.158;50.158
47;sync;1;1.01475;1.01475;1.01475
47;evalKnownDf;1;0;0;0
47;write;1;3.0284e-05;3.0284e-05;3.0284e-05
47;trace;1;0;0;0
47;calc_total;1;51.1728;51.1728;51.1728
0;total;1;63.8855;63.8855;63.8855
