# Supplementary material for: A Halo abstraction for distributed n-dimensional structured grids within the C++ PGAS library DASH
Source: PeerJ Comput Sci. 2023 Feb 3;9:e1203. doi: 10.7717/peerj-cs.1203 (PMC10280232; doi:10.7717/peerj-cs.1203)
Supplement: Supplemental Information 4 [file peerj-cs-09-1203-s004.gz › raw_dash_scafes/res_3d_sc/strong/scafes_heat3d_n32_c24_1300_28849389.out]

SCAFES
REMARK: No time step width tau was specified.
 Set tau=1.0 and proceeded. 

Energy start: 96000
Energy end  : 93385.8
# unit_id;function_name;num_calls;avg_runtime;min_runtime;max_runtime
0;compErr;1;2.902e-06;2.902e-06;2.902e-06
0;init;1;0.0927354;0.0927354;0.0927354
0;update;1;3.03827;3.03827;3.03827
0;sync;1;35.7226;35.7226;35.7226
0;evalKnownDf;1;0;0;0
0;write;1;2.1702e-05;2.1702e-05;2.1702e-05
0;trace;1;0;0;0
0;calc_total;1;38.7608;38.7608;38.7608
288;compErr;1;1.05e-06;1.05e-06;1.05e-06
288;init;1;0.0947106;0.0947106;0.0947106
288;update;1;3.27673;3.27673;3.27673
288;sync;1;0.316022;0.316022;0.316022
288;evalKnownDf;1;0;0;0
288;write;1;2.0378e-05;2.0378e-05;2.0378e-05
288;trace;1;0;0;0
288;calc_total;1;3.59275;3.59275;3.59275
224;compErr;1;2.354e-06;2.354e-06;2.354e-06
224;init;1;0.0922316;0.0922316;0.0922316
224;update;1;3.11554;3.11554;3.11554
224;sync;1;4.64821;4.64821;4.64821
224;evalKnownDf;1;0;0;0
224;write;1;2.5599e-05;2.5599e-05;2.5599e-05
224;trace;1;0;0;0
224;calc_total;1;7.76375;7.76375;7.76375
480;compErr;1;1.334e-06;1.334e-06;1.334e-06
480;init;1;0.0931443;0.0931443;0.0931443
480;update;1;3.06297;3.06297;3.06297
480;sync;1;34.3117;34.3117;34.3117
480;evalKnownDf;1;0;0;0
480;write;1;2.3547e-05;2.3547e-05;2.3547e-05
480;trace;1;0;0;0
480;calc_total;1;37.3747;37.3747;37.3747
736;compErr;1;2.201e-06;2.201e-06;2.201e-06
736;init;1;0.0928762;0.0928762;0.0928762
736;update;1;3.06999;3.06999;3.06999
736;sync;1;1.04376;1.04376;1.04376
736;evalKnownDf;1;0;0;0
736;write;1;2.2352e-05;2.2352e-05;2.2352e-05
736;trace;1;0;0;0
736;calc_total;1;4.11375;4.11375;4.11375
160;compErr;1;3.158e-06;3.158e-06;3.158e-06
160;init;1;0.0926674;0.0926674;0.0926674
160;update;1;3.0833;3.0833;3.0833
160;sync;1;4.78622;4.78622;4.78622
160;evalKnownDf;1;0;0;0
160;write;1;3.2386e-05;3.2386e-05;3.2386e-05
160;trace;1;0;0;0
160;calc_total;1;7.86953;7.86953;7.86953
320;compErr;1;1.946e-06;1.946e-06;1.946e-06
320;init;1;0.0930764;0.0930764;0.0930764
320;update;1;3.07748;3.07748;3.07748
320;sync;1;35.77;35.77;35.77
320;evalKnownDf;1;0;0;0
320;write;1;2.4738e-05;2.4738e-05;2.4738e-05
320;trace;1;0;0;0
320;calc_total;1;38.8475;38.8475;38.8475
290;compErr;1;2.649e-06;2.649e-06;2.649e-06
290;init;1;0.0944497;0.0944497;0.0944497
290;update;1;3.06851;3.06851;3.06851
290;sync;1;0.574457;0.574457;0.574457
290;evalKnownDf;1;0;0;0
290;write;1;2.5004e-05;2.5004e-05;2.5004e-05
290;trace;1;0;0;0
290;calc_total;1;3.64297;3.64297;3.64297
32;compErr;1;3.587e-06;3.587e-06;3.587e-06
32;init;1;0.0932459;0.0932459;0.0932459
32;update;1;3.06803;3.06803;3.06803
32;sync;1;2.01338;2.01338;2.01338
32;evalKnownDf;1;0;0;0
32;write;1;3.2665e-05;3.2665e-05;3.2665e-05
32;trace;1;0;0;0
32;calc_total;1;5.08141;5.08141;5.08141
216;compErr;1;2.182e-06;2.182e-06;2.182e-06
216;init;1;0.093525;0.093525;0.093525
216;update;1;3.07031;3.07031;3.07031
216;sync;1;5.42799;5.42799;5.42799
216;evalKnownDf;1;0;0;0
216;write;1;2.6342e-05;2.6342e-05;2.6342e-05
216;trace;1;0;0;0
216;calc_total;1;8.4983;8.4983;8.4983
128;compErr;1;1.825e-06;1.825e-06;1.825e-06
128;init;1;0.0931405;0.0931405;0.0931405
128;update;1;3.07926;3.07926;3.07926
128;sync;1;2.83782;2.83782;2.83782
128;evalKnownDf;1;0;0;0
128;write;1;2.6181e-05;2.6181e-05;2.6181e-05
128;trace;1;0;0;0
128;calc_total;1;5.91709;5.91709;5.91709
384;compErr;1;2.176e-06;2.176e-06;2.176e-06
384;init;1;0.0921345;0.0921345;0.0921345
384;update;1;3.05112;3.05112;3.05112
384;sync;1;0.809867;0.809867;0.809867
384;evalKnownDf;1;0;0;0
384;write;1;2.8052e-05;2.8052e-05;2.8052e-05
384;trace;1;0;0;0
384;calc_total;1;3.86098;3.86098;3.86098
226;compErr;1;2.252e-06;2.252e-06;2.252e-06
226;init;1;0.0924213;0.0924213;0.0924213
226;update;1;3.06558;3.06558;3.06558
226;sync;1;2.51064;2.51064;2.51064
226;evalKnownDf;1;0;0;0
226;write;1;2.7637e-05;2.7637e-05;2.7637e-05
226;trace;1;0;0;0
226;calc_total;1;5.57622;5.57622;5.57622
416;compErr;1;3.557e-06;3.557e-06;3.557e-06
416;init;1;0.0939385;0.0939385;0.0939385
416;update;1;3.05475;3.05475;3.05475
416;sync;1;0.314359;0.314359;0.314359
416;evalKnownDf;1;0;0;0
416;write;1;2.9567e-05;2.9567e-05;2.9567e-05
416;trace;1;0;0;0
416;calc_total;1;3.36911;3.36911;3.36911
562;compErr;1;1.846e-06;1.846e-06;1.846e-06
562;init;1;0.0935397;0.0935397;0.0935397
562;update;1;3.08891;3.08891;3.08891
562;sync;1;1.89564;1.89564;1.89564
562;evalKnownDf;1;0;0;0
562;write;1;2.2799e-05;2.2799e-05;2.2799e-05
562;trace;1;0;0;0
562;calc_total;1;4.98455;4.98455;4.98455
2;compErr;1;2.134e-06;2.134e-06;2.134e-06
2;init;1;0.092566;0.092566;0.092566
2;update;1;3.04315;3.04315;3.04315
2;sync;1;1.12319;1.12319;1.12319
2;evalKnownDf;1;0;0;0
2;write;1;2.6e-05;2.6e-05;2.6e-05
178;compErr;1;1.478e-06;1.478e-06;1.478e-06
178;init;1;0.0936036;0.0936036;0.0936036
178;update;1;3.08672;3.08672;3.08672
178;sync;1;0.751433;0.751433;0.751433
178;evalKnownDf;1;0;0;0
178;write;1;2.4919e-05;2.4919e-05;2.4919e-05
178;trace;1;0;0;0
178;calc_total;1;3.83815;3.83815;3.83815
2;trace;1;0;0;0
2;calc_total;1;4.16635;4.16635;4.16635
64;compErr;1;3.861e-06;3.861e-06;3.861e-06
64;init;1;0.0920009;0.0920009;0.0920009
64;update;1;3.04989;3.04989;3.04989
64;sync;1;0.66681;0.66681;0.66681
64;evalKnownDf;1;0;0;0
64;write;1;3.0104e-05;3.0104e-05;3.0104e-05
64;trace;1;0;0;0
64;calc_total;1;3.7167;3.7167;3.7167
306;compErr;1;1.556e-06;1.556e-06;1.556e-06
306;init;1;0.0934672;0.0934672;0.0934672
306;update;1;3.06721;3.06721;3.06721
306;sync;1;0.577174;0.577174;0.577174
306;evalKnownDf;1;0;0;0
306;write;1;2.1247e-05;2.1247e-05;2.1247e-05
306;trace;1;0;0;0
306;calc_total;1;3.64438;3.64438;3.64438
576;compErr;1;3.166e-06;3.166e-06;3.166e-06
576;init;1;0.0933633;0.0933633;0.0933633
576;update;1;3.05609;3.05609;3.05609
576;sync;1;1.06019;1.06019;1.06019
576;evalKnownDf;1;0;0;0
576;write;1;2.5762e-05;2.5762e-05;2.5762e-05
576;trace;1;0;0;0
576;calc_total;1;4.11628;4.11628;4.11628
50;compErr;1;1.877e-06;1.877e-06;1.877e-06
50;init;1;0.09392;0.09392;0.09392
50;update;1;3.04831;3.04831;3.04831
50;sync;1;0.328288;0.328288;0.328288
50;evalKnownDf;1;0;0;0
50;write;1;2.1865e-05;2.1865e-05;2.1865e-05
50;trace;1;0;0;0
50;calc_total;1;3.3766;3.3766;3.3766
218;compErr;1;8.03e-07;8.03e-07;8.03e-07
218;init;1;0.0929794;0.0929794;0.0929794
218;update;1;3.07537;3.07537;3.07537
218;sync;1;2.42242;2.42242;2.42242
218;evalKnownDf;1;0;0;0
218;write;1;2.1432e-05;2.1432e-05;2.1432e-05
292;compErr;1;2.334e-06;2.334e-06;2.334e-06
292;init;1;0.0917542;0.0917542;0.0917542
292;update;1;3.06683;3.06683;3.06683
292;sync;1;0.93915;0.93915;0.93915
34;compErr;1;3.24e-06;3.24e-06;3.24e-06
34;init;1;0.0935512;0.0935512;0.0935512
34;update;1;3.0384;3.0384;3.0384
34;sync;1;2.66495;2.66495;2.66495
34;evalKnownDf;1;0;0;0
218;trace;1;0;0;0
218;calc_total;1;5.49779;5.49779;5.49779
292;evalKnownDf;1;0;0;0
292;write;1;2.692e-05;2.692e-05;2.692e-05
292;trace;1;0;0;0
292;calc_total;1;4.00598;4.00598;4.00598
34;write;1;2.7056e-05;2.7056e-05;2.7056e-05
34;trace;1;0;0;0
34;calc_total;1;5.70335;5.70335;5.70335
418;compErr;1;2.996e-06;2.996e-06;2.996e-06
418;init;1;0.0930344;0.0930344;0.0930344
418;update;1;3.06969;3.06969;3.06969
418;sync;1;0.280452;0.280452;0.280452
418;evalKnownDf;1;0;0;0
184;compErr;1;1.677e-06;1.677e-06;1.677e-06
184;init;1;0.0935945;0.0935945;0.0935945
184;update;1;3.0971;3.0971;3.0971
184;sync;1;4.78182;4.78182;4.78182
184;evalKnownDf;1;0;0;0
184;write;1;2.4463e-05;2.4463e-05;2.4463e-05
184;trace;1;0;0;0
184;calc_total;1;7.87893;7.87893;7.87893
418;write;1;2.5866e-05;2.5866e-05;2.5866e-05
418;trace;1;0;0;0
418;calc_total;1;3.35014;3.35014;3.35014
696;compErr;1;2.42e-06;2.42e-06;2.42e-06
696;init;1;0.093469;0.093469;0.093469
696;update;1;3.08855;3.08855;3.08855
696;sync;1;3.60368;3.60368;3.60368
696;evalKnownDf;1;0;0;0
696;write;1;2.6748e-05;2.6748e-05;2.6748e-05
696;trace;1;0;0;0
696;calc_total;1;6.69224;6.69224;6.69224
4;compErr;1;2.063e-06;2.063e-06;2.063e-06
4;init;1;0.0928973;0.0928973;0.0928973
4;update;1;3.04066;3.04066;3.04066
4;sync;1;0.757824;0.757824;0.757824
4;evalKnownDf;1;0;0;0
4;write;1;2.0248e-05;2.0248e-05;2.0248e-05
4;trace;1;0;0;0
36;compErr;1;1.603e-06;1.603e-06;1.603e-06
36;init;1;0.0923981;0.0923981;0.0923981
36;update;1;3.04678;3.04678;3.04678
36;sync;1;2.52449;2.52449;2.52449
36;evalKnownDf;1;0;0;0
36;write;1;2.3341e-05;2.3341e-05;2.3341e-05
36;trace;1;0;0;0
36;calc_total;1;5.57127;5.57127;5.57127
186;compErr;1;1.487e-06;1.487e-06;1.487e-06
186;init;1;0.0946123;0.0946123;0.0946123
186;update;1;3.09809;3.09809;3.09809
186;sync;1;1.00582;1.00582;1.00582
186;evalKnownDf;1;0;0;0
186;write;1;2.3779e-05;2.3779e-05;2.3779e-05
186;trace;1;0;0;0
186;calc_total;1;4.10391;4.10391;4.10391
4;calc_total;1;3.79849;3.79849;3.79849
210;compErr;1;2.213e-06;2.213e-06;2.213e-06
210;init;1;0.0920877;0.0920877;0.0920877
210;update;1;3.07256;3.07256;3.07256
210;sync;1;34.5425;34.5425;34.5425
210;evalKnownDf;1;0;0;0
210;write;1;2.7987e-05;2.7987e-05;2.7987e-05
210;trace;1;0;0;0
210;calc_total;1;37.6151;37.6151;37.6151
322;compErr;1;2.178e-06;2.178e-06;2.178e-06
322;init;1;0.09391;0.09391;0.09391
322;update;1;3.10281;3.10281;3.10281
322;sync;1;2.40935;2.40935;2.40935
322;evalKnownDf;1;0;0;0
322;write;1;2.6566e-05;2.6566e-05;2.6566e-05
194;compErr;1;2.494e-06;2.494e-06;2.494e-06
194;init;1;0.0925024;0.0925024;0.0925024
194;update;1;3.05092;3.05092;3.05092
194;sync;1;4.76415;4.76415;4.76415
194;evalKnownDf;1;0;0;0
194;write;1;2.4486e-05;2.4486e-05;2.4486e-05
194;trace;1;0;0;0
194;calc_total;1;7.81507;7.81507;7.81507
322;trace;1;0;0;0
322;calc_total;1;5.51216;5.51216;5.51216
352;compErr;1;2.353e-06;2.353e-06;2.353e-06
352;init;1;0.0927602;0.0927602;0.0927602
352;update;1;3.11111;3.11111;3.11111
352;sync;1;5.04343;5.04343;5.04343
352;evalKnownDf;1;0;0;0
352;write;1;3.2645e-05;3.2645e-05;3.2645e-05
352;trace;1;0;0;0
352;calc_total;1;8.15455;8.15455;8.15455
192;compErr;1;3.69e-06;3.69e-06;3.69e-06
192;init;1;0.0925334;0.0925334;0.0925334
192;update;1;3.05618;3.05618;3.05618
192;sync;1;4.22506;4.22506;4.22506
192;evalKnownDf;1;0;0;0
192;write;1;2.6167e-05;2.6167e-05;2.6167e-05
192;trace;1;0;0;0
192;calc_total;1;7.28124;7.28124;7.28124
196;compErr;1;1.248e-06;1.248e-06;1.248e-06
196;init;1;0.0921123;0.0921123;0.0921123
196;update;1;3.05272;3.05272;3.05272
196;sync;1;4.74666;4.74666;4.74666
196;evalKnownDf;1;0;0;0
196;write;1;2.0533e-05;2.0533e-05;2.0533e-05
196;trace;1;0;0;0
196;calc_total;1;7.79938;7.79938;7.79938
130;compErr;1;2.204e-06;2.204e-06;2.204e-06
130;init;1;0.093078;0.093078;0.093078
130;update;1;3.08318;3.08318;3.08318
130;sync;1;1.40723;1.40723;1.40723
130;evalKnownDf;1;0;0;0
130;write;1;2.64e-05;2.64e-05;2.64e-05
386;compErr;1;2.177e-06;2.177e-06;2.177e-06
386;init;1;0.0922431;0.0922431;0.0922431
386;update;1;3.049;3.049;3.049
386;sync;1;5.21445;5.21445;5.21445
386;evalKnownDf;1;0;0;0
386;write;1;2.8152e-05;2.8152e-05;2.8152e-05
130;trace;1;0;0;0
130;calc_total;1;4.49041;4.49041;4.49041
386;trace;1;0;0;0
386;calc_total;1;8.26344;8.26344;8.26344
308;compErr;1;2.481e-06;2.481e-06;2.481e-06
308;init;1;0.0929835;0.0929835;0.0929835
308;update;1;3.06489;3.06489;3.06489
308;sync;1;1.94848;1.94848;1.94848
308;evalKnownDf;1;0;0;0
308;write;1;2.5535e-05;2.5535e-05;2.5535e-05
308;trace;1;0;0;0
338;compErr;1;1.513e-06;1.513e-06;1.513e-06
338;init;1;0.0930692;0.0930692;0.0930692
338;update;1;3.08896;3.08896;3.08896
338;sync;1;1.45252;1.45252;1.45252
338;evalKnownDf;1;0;0;0
338;write;1;2.3893e-05;2.3893e-05;2.3893e-05
338;trace;1;0;0;0
338;calc_total;1;4.54148;4.54148;4.54148
308;calc_total;1;5.01337;5.01337;5.01337
202;compErr;1;1.058e-06;1.058e-06;1.058e-06
202;init;1;0.0933117;0.0933117;0.0933117
202;update;1;3.10025;3.10025;3.10025
202;sync;1;4.96793;4.96793;4.96793
202;evalKnownDf;1;0;0;0
312;compErr;1;1.767e-06;1.767e-06;1.767e-06
312;init;1;0.0927668;0.0927668;0.0927668
312;update;1;3.07072;3.07072;3.07072
312;sync;1;4.37769;4.37769;4.37769
312;evalKnownDf;1;0;0;0
312;write;1;2.5242e-05;2.5242e-05;2.5242e-05
420;compErr;1;1.227e-06;1.227e-06;1.227e-06
420;init;1;0.0922002;0.0922002;0.0922002
420;update;1;3.0721;3.0721;3.0721
420;sync;1;1.72576;1.72576;1.72576
420;evalKnownDf;1;0;0;0
420;write;1;2.2491e-05;2.2491e-05;2.2491e-05
420;trace;1;0;0;0
420;calc_total;1;4.79786;4.79786;4.79786
202;write;1;2.1328e-05;2.1328e-05;2.1328e-05
202;trace;1;0;0;0
202;calc_total;1;8.06818;8.06818;8.06818
388;compErr;1;2.133e-06;2.133e-06;2.133e-06
388;init;1;0.0921064;0.0921064;0.0921064
388;update;1;3.10429;3.10429;3.10429
388;sync;1;5.79761;5.79761;5.79761
388;evalKnownDf;1;0;0;0
388;write;1;2.4618e-05;2.4618e-05;2.4618e-05
312;trace;1;0;0;0
312;calc_total;1;7.44841;7.44841;7.44841
410;compErr;1;1.985e-06;1.985e-06;1.985e-06
410;init;1;0.0945376;0.0945376;0.0945376
410;update;1;3.07746;3.07746;3.07746
410;sync;1;0.464192;0.464192;0.464192
410;evalKnownDf;1;0;0;0
410;write;1;2.8283e-05;2.8283e-05;2.8283e-05
410;trace;1;0;0;0
410;calc_total;1;3.54166;3.54166;3.54166
388;trace;1;0;0;0
388;calc_total;1;8.9019;8.9019;8.9019
344;compErr;1;1.878e-06;1.878e-06;1.878e-06
344;init;1;0.0936837;0.0936837;0.0936837
344;update;1;3.12514;3.12514;3.12514
344;sync;1;0.957128;0.957128;0.957128
344;evalKnownDf;1;0;0;0
234;compErr;1;2.452e-06;2.452e-06;2.452e-06
234;init;1;0.0936532;0.0936532;0.0936532
234;update;1;3.07131;3.07131;3.07131
234;sync;1;2.60847;2.60847;2.60847
234;evalKnownDf;1;0;0;0
234;write;1;2.9295e-05;2.9295e-05;2.9295e-05
234;trace;1;0;0;0
234;calc_total;1;5.67979;5.67979;5.67979
346;compErr;1;1.208e-06;1.208e-06;1.208e-06
346;init;1;0.0938093;0.0938093;0.0938093
346;update;1;3.11756;3.11756;3.11756
346;sync;1;1.00964;1.00964;1.00964
346;evalKnownDf;1;0;0;0
346;write;1;2.5146e-05;2.5146e-05;2.5146e-05
346;trace;1;0;0;0
346;calc_total;1;4.1272;4.1272;4.1272
314;compErr;1;2.078e-06;2.078e-06;2.078e-06
314;init;1;0.0929026;0.0929026;0.0929026
314;update;1;3.06982;3.06982;3.06982
314;sync;1;4.98494;4.98494;4.98494
314;evalKnownDf;1;0;0;0
314;write;1;2.4575e-05;2.4575e-05;2.4575e-05
370;compErr;1;1.831e-06;1.831e-06;1.831e-06
370;init;1;0.0938168;0.0938168;0.0938168
370;update;1;3.08284;3.08284;3.08284
370;sync;1;5.04779;5.04779;5.04779
370;evalKnownDf;1;0;0;0
370;write;1;3.0148e-05;3.0148e-05;3.0148e-05
370;trace;1;0;0;0
370;calc_total;1;8.13064;8.13064;8.13064
344;write;1;2.8237e-05;2.8237e-05;2.8237e-05
344;trace;1;0;0;0
344;calc_total;1;4.08226;4.08226;4.08226
314;trace;1;0;0;0
314;calc_total;1;8.05476;8.05476;8.05476
318;compErr;1;2.21e-06;2.21e-06;2.21e-06
318;init;1;0.092838;0.092838;0.092838
318;update;1;3.06812;3.06812;3.06812
318;sync;1;2.57336;2.57336;2.57336
298;compErr;1;1.315e-06;1.315e-06;1.315e-06
298;init;1;0.0927883;0.0927883;0.0927883
298;update;1;3.08538;3.08538;3.08538
298;sync;1;1.63077;1.63077;1.63077
298;evalKnownDf;1;0;0;0
298;write;1;2.2546e-05;2.2546e-05;2.2546e-05
298;trace;1;0;0;0
298;calc_total;1;4.71615;4.71615;4.71615
318;evalKnownDf;1;0;0;0
318;write;1;2.3803e-05;2.3803e-05;2.3803e-05
318;trace;1;0;0;0
318;calc_total;1;5.64148;5.64148;5.64148
222;compErr;1;1.834e-06;1.834e-06;1.834e-06
222;init;1;0.0924376;0.0924376;0.0924376
222;update;1;3.07194;3.07194;3.07194
222;sync;1;6.35588;6.35588;6.35588
222;evalKnownDf;1;0;0;0
222;write;1;2.2311e-05;2.2311e-05;2.2311e-05
222;trace;1;0;0;0
222;calc_total;1;9.42782;9.42782;9.42782
280;compErr;1;2.554e-06;2.554e-06;2.554e-06
280;init;1;0.0937262;0.0937262;0.0937262
280;update;1;3.07621;3.07621;3.07621
280;sync;1;2.08625;2.08625;2.08625
280;evalKnownDf;1;0;0;0
280;write;1;2.7976e-05;2.7976e-05;2.7976e-05
280;trace;1;0;0;0
280;calc_total;1;5.16246;5.16246;5.16246
362;compErr;1;1.093e-06;1.093e-06;1.093e-06
362;init;1;0.0939259;0.0939259;0.0939259
362;update;1;3.1016;3.1016;3.1016
362;sync;1;5.4215;5.4215;5.4215
362;evalKnownDf;1;0;0;0
282;compErr;1;1.747e-06;1.747e-06;1.747e-06
282;init;1;0.0924514;0.0924514;0.0924514
282;update;1;3.12268;3.12268;3.12268
282;sync;1;1.9459;1.9459;1.9459
282;evalKnownDf;1;0;0;0
282;write;1;2.614e-05;2.614e-05;2.614e-05
282;trace;1;0;0;0
282;calc_total;1;5.06858;5.06858;5.06858
362;write;1;2.3618e-05;2.3618e-05;2.3618e-05
362;trace;1;0;0;0
362;calc_total;1;8.5231;8.5231;8.5231
180;compErr;1;3.787e-06;3.787e-06;3.787e-06
180;init;1;0.0931261;0.0931261;0.0931261
180;update;1;3.08424;3.08424;3.08424
180;sync;1;1.49888;1.49888;1.49888
180;evalKnownDf;1;0;0;0
180;write;1;2.4787e-05;2.4787e-05;2.4787e-05
180;trace;1;0;0;0
180;calc_total;1;4.58312;4.58312;4.58312
376;compErr;1;1.658e-06;1.658e-06;1.658e-06
376;init;1;0.0936536;0.0936536;0.0936536
376;update;1;3.13264;3.13264;3.13264
376;sync;1;6.80233;6.80233;6.80233
376;evalKnownDf;1;0;0;0
376;write;1;2.8116e-05;2.8116e-05;2.8116e-05
376;trace;1;0;0;0
376;calc_total;1;9.93498;9.93498;9.93498
324;compErr;1;3.205e-06;3.205e-06;3.205e-06
324;init;1;0.0933247;0.0933247;0.0933247
324;update;1;3.0958;3.0958;3.0958
324;sync;1;3.87537;3.87537;3.87537
324;evalKnownDf;1;0;0;0
324;write;1;2.6984e-05;2.6984e-05;2.6984e-05
324;trace;1;0;0;0
324;calc_total;1;6.97117;6.97117;6.97117
354;compErr;1;2.431e-06;2.431e-06;2.431e-06
354;init;1;0.0929331;0.0929331;0.0929331
354;update;1;3.08624;3.08624;3.08624
354;sync;1;1.06452;1.06452;1.06452
354;evalKnownDf;1;0;0;0
354;write;1;2.2722e-05;2.2722e-05;2.2722e-05
354;trace;1;0;0;0
354;calc_total;1;4.15076;4.15076;4.15076
426;compErr;1;1.569e-06;1.569e-06;1.569e-06
426;init;1;0.0925198;0.0925198;0.0925198
426;update;1;3.0758;3.0758;3.0758
426;sync;1;1.00547;1.00547;1.00547
426;evalKnownDf;1;0;0;0
394;compErr;1;1.45e-06;1.45e-06;1.45e-06
394;init;1;0.0930325;0.0930325;0.0930325
394;update;1;3.0846;3.0846;3.0846
394;sync;1;5.17223;5.17223;5.17223
266;compErr;1;2.798e-06;2.798e-06;2.798e-06
266;init;1;0.093168;0.093168;0.093168
266;update;1;3.08198;3.08198;3.08198
266;sync;1;0.572723;0.572723;0.572723
266;evalKnownDf;1;0;0;0
266;write;1;2.9308e-05;2.9308e-05;2.9308e-05
266;trace;1;0;0;0
266;calc_total;1;3.65471;3.65471;3.65471
426;write;1;2.2834e-05;2.2834e-05;2.2834e-05
426;trace;1;0;0;0
426;calc_total;1;4.08127;4.08127;4.08127
394;evalKnownDf;1;0;0;0
394;write;1;2.1664e-05;2.1664e-05;2.1664e-05
394;trace;1;0;0;0
394;calc_total;1;8.25683;8.25683;8.25683
408;compErr;1;1.969e-06;1.969e-06;1.969e-06
408;init;1;0.0949793;0.0949793;0.0949793
408;update;1;3.08027;3.08027;3.08027
408;sync;1;0.288411;0.288411;0.288411
408;evalKnownDf;1;0;0;0
408;write;1;2.2234e-05;2.2234e-05;2.2234e-05
408;trace;1;0;0;0
408;calc_total;1;3.36868;3.36868;3.36868
330;compErr;1;2.07e-06;2.07e-06;2.07e-06
330;init;1;0.0936943;0.0936943;0.0936943
330;update;1;3.09787;3.09787;3.09787
330;sync;1;4.90495;4.90495;4.90495
330;evalKnownDf;1;0;0;0
330;write;1;2.587e-05;2.587e-05;2.587e-05
330;trace;1;0;0;0
402;compErr;1;2.146e-06;2.146e-06;2.146e-06
402;init;1;0.0920349;0.0920349;0.0920349
402;update;1;3.06724;3.06724;3.06724
402;sync;1;5.35843;5.35843;5.35843
402;evalKnownDf;1;0;0;0
402;write;1;2.5941e-05;2.5941e-05;2.5941e-05
402;trace;1;0;0;0
402;calc_total;1;8.42567;8.42567;8.42567
330;calc_total;1;8.00281;8.00281;8.00281
350;compErr;1;1.854e-06;1.854e-06;1.854e-06
350;init;1;0.0937782;0.0937782;0.0937782
350;update;1;3.15735;3.15735;3.15735
350;sync;1;1.74896;1.74896;1.74896
350;evalKnownDf;1;0;0;0
350;write;1;2.2231e-05;2.2231e-05;2.2231e-05
350;trace;1;0;0;0
350;calc_total;1;4.90632;4.90632;4.90632
170;compErr;1;2.949e-06;2.949e-06;2.949e-06
170;init;1;0.0942087;0.0942087;0.0942087
170;update;1;3.11018;3.11018;3.11018
170;sync;1;0.76473;0.76473;0.76473
170;evalKnownDf;1;0;0;0
170;write;1;2.2111e-05;2.2111e-05;2.2111e-05
170;trace;1;0;0;0
170;calc_total;1;3.87491;3.87491;3.87491
190;compErr;1;1.844e-06;1.844e-06;1.844e-06
190;init;1;0.0937307;0.0937307;0.0937307
190;update;1;3.0963;3.0963;3.0963
190;sync;1;1.66142;1.66142;1.66142
190;evalKnownDf;1;0;0;0
190;write;1;2.2786e-05;2.2786e-05;2.2786e-05
190;trace;1;0;0;0
190;calc_total;1;4.75772;4.75772;4.75772
372;compErr;1;2.817e-06;2.817e-06;2.817e-06
372;init;1;0.0938467;0.0938467;0.0938467
372;update;1;3.08555;3.08555;3.08555
372;sync;1;4.56432;4.56432;4.56432
372;evalKnownDf;1;0;0;0
372;write;1;3.2188e-05;3.2188e-05;3.2188e-05
372;trace;1;0;0;0
372;calc_total;1;7.64987;7.64987;7.64987
378;compErr;1;1.63e-06;1.63e-06;1.63e-06
378;init;1;0.0937101;0.0937101;0.0937101
378;update;1;3.11875;3.11875;3.11875
378;sync;1;5.26664;5.26664;5.26664
378;evalKnownDf;1;0;0;0
378;write;1;2.621e-05;2.621e-05;2.621e-05
378;trace;1;0;0;0
378;calc_total;1;8.38539;8.38539;8.38539
398;compErr;1;1.462e-06;1.462e-06;1.462e-06
398;init;1;0.0938742;0.0938742;0.0938742
398;update;1;3.07488;3.07488;3.07488
398;sync;1;4.21922;4.21922;4.21922
398;evalKnownDf;1;0;0;0
398;write;1;2.5294e-05;2.5294e-05;2.5294e-05
398;trace;1;0;0;0
398;calc_total;1;7.2941;7.2941;7.2941
404;compErr;1;1.959e-06;1.959e-06;1.959e-06
404;init;1;0.0923544;0.0923544;0.0923544
404;update;1;3.0696;3.0696;3.0696
404;sync;1;4.45208;4.45208;4.45208
404;evalKnownDf;1;0;0;0
404;write;1;3.168e-05;3.168e-05;3.168e-05
404;trace;1;0;0;0
404;calc_total;1;7.52168;7.52168;7.52168
400;compErr;1;1.931e-06;1.931e-06;1.931e-06
400;init;1;0.0930767;0.0930767;0.0930767
400;update;1;3.05596;3.05596;3.05596
400;sync;1;37.2807;37.2807;37.2807
400;evalKnownDf;1;0;0;0
400;write;1;3.1268e-05;3.1268e-05;3.1268e-05
400;trace;1;0;0;0
400;calc_total;1;40.3366;40.3366;40.3366
432;compErr;1;1.506e-06;1.506e-06;1.506e-06
432;init;1;0.0931094;0.0931094;0.0931094
432;update;1;3.06499;3.06499;3.06499
432;sync;1;2.70255;2.70255;2.70255
432;evalKnownDf;1;0;0;0
432;write;1;2.2496e-05;2.2496e-05;2.2496e-05
432;trace;1;0;0;0
432;calc_total;1;5.76754;5.76754;5.76754
434;compErr;1;1.31e-06;1.31e-06;1.31e-06
434;init;1;0.0919983;0.0919983;0.0919983
434;update;1;3.06622;3.06622;3.06622
434;sync;1;1.75346;1.75346;1.75346
434;evalKnownDf;1;0;0;0
434;write;1;2.4172e-05;2.4172e-05;2.4172e-05
434;trace;1;0;0;0
434;calc_total;1;4.81968;4.81968;4.81968
436;compErr;1;2.03e-06;2.03e-06;2.03e-06
436;init;1;0.0921409;0.0921409;0.0921409
436;update;1;3.06513;3.06513;3.06513
436;sync;1;1.28899;1.28899;1.28899
436;evalKnownDf;1;0;0;0
436;write;1;2.589e-05;2.589e-05;2.589e-05
436;trace;1;0;0;0
436;calc_total;1;4.35412;4.35412;4.35412
440;compErr;1;1.637e-06;1.637e-06;1.637e-06
440;init;1;0.0927536;0.0927536;0.0927536
440;update;1;3.0761;3.0761;3.0761
440;sync;1;0.671633;0.671633;0.671633
440;evalKnownDf;1;0;0;0
440;write;1;2.2802e-05;2.2802e-05;2.2802e-05
440;trace;1;0;0;0
440;calc_total;1;3.74773;3.74773;3.74773
442;compErr;1;1.602e-06;1.602e-06;1.602e-06
442;init;1;0.0931631;0.0931631;0.0931631
442;update;1;3.08085;3.08085;3.08085
442;sync;1;1.49153;1.49153;1.49153
442;evalKnownDf;1;0;0;0
442;write;1;2.0992e-05;2.0992e-05;2.0992e-05
442;trace;1;0;0;0
442;calc_total;1;4.57238;4.57238;4.57238
446;compErr;1;1.706e-06;1.706e-06;1.706e-06
446;init;1;0.092975;0.092975;0.092975
446;update;1;3.08668;3.08668;3.08668
446;sync;1;1.53715;1.53715;1.53715
446;evalKnownDf;1;0;0;0
446;write;1;2.6658e-05;2.6658e-05;2.6658e-05
446;trace;1;0;0;0
446;calc_total;1;4.62383;4.62383;4.62383
448;compErr;1;2.546e-06;2.546e-06;2.546e-06
448;init;1;0.0927762;0.0927762;0.0927762
448;update;1;3.05038;3.05038;3.05038
448;sync;1;35.2478;35.2478;35.2478
448;evalKnownDf;1;0;0;0
448;write;1;2.5092e-05;2.5092e-05;2.5092e-05
448;trace;1;0;0;0
448;calc_total;1;38.2982;38.2982;38.2982
242;compErr;1;1.567e-06;1.567e-06;1.567e-06
242;init;1;0.0925198;0.0925198;0.0925198
242;update;1;3.06778;3.06778;3.06778
242;sync;1;0.60181;0.60181;0.60181
242;evalKnownDf;1;0;0;0
242;write;1;2.279e-05;2.279e-05;2.279e-05
242;trace;1;0;0;0
242;calc_total;1;3.66959;3.66959;3.66959
450;compErr;1;1.92e-06;1.92e-06;1.92e-06
450;init;1;0.0920705;0.0920705;0.0920705
450;update;1;3.06115;3.06115;3.06115
450;sync;1;2.29288;2.29288;2.29288
450;evalKnownDf;1;0;0;0
450;write;1;2.5883e-05;2.5883e-05;2.5883e-05
450;trace;1;0;0;0
450;calc_total;1;5.35403;5.35403;5.35403
244;compErr;1;1.156e-06;1.156e-06;1.156e-06
244;init;1;0.091946;0.091946;0.091946
244;update;1;3.06885;3.06885;3.06885
244;sync;1;2.2706;2.2706;2.2706
244;evalKnownDf;1;0;0;0
244;write;1;2.3198e-05;2.3198e-05;2.3198e-05
244;trace;1;0;0;0
244;calc_total;1;5.33945;5.33945;5.33945
452;compErr;1;2.143e-06;2.143e-06;2.143e-06
452;init;1;0.0920789;0.0920789;0.0920789
452;update;1;3.06334;3.06334;3.06334
452;sync;1;1.2518;1.2518;1.2518
452;evalKnownDf;1;0;0;0
452;write;1;2.616e-05;2.616e-05;2.616e-05
452;trace;1;0;0;0
452;calc_total;1;4.31515;4.31515;4.31515
248;compErr;1;1.325e-06;1.325e-06;1.325e-06
248;init;1;0.0925825;0.0925825;0.0925825
248;update;1;3.07758;3.07758;3.07758
248;sync;1;1.45383;1.45383;1.45383
248;evalKnownDf;1;0;0;0
248;write;1;2.1345e-05;2.1345e-05;2.1345e-05
248;trace;1;0;0;0
248;calc_total;1;4.53141;4.53141;4.53141
250;compErr;1;1.531e-06;1.531e-06;1.531e-06
250;init;1;0.092825;0.092825;0.092825
250;update;1;3.08342;3.08342;3.08342
250;sync;1;2.1198;2.1198;2.1198
250;evalKnownDf;1;0;0;0
250;write;1;1.9669e-05;1.9669e-05;1.9669e-05
250;trace;1;0;0;0
250;calc_total;1;5.20322;5.20322;5.20322
528;compErr;1;2.119e-06;2.119e-06;2.119e-06
528;init;1;0.0931116;0.0931116;0.0931116
528;update;1;3.08041;3.08041;3.08041
528;sync;1;5.9558;5.9558;5.9558
528;evalKnownDf;1;0;0;0
528;write;1;2.4032e-05;2.4032e-05;2.4032e-05
528;trace;1;0;0;0
528;calc_total;1;9.03621;9.03621;9.03621
254;compErr;1;2.875e-06;2.875e-06;2.875e-06
254;init;1;0.092843;0.092843;0.092843
254;update;1;3.08135;3.08135;3.08135
254;sync;1;1.60449;1.60449;1.60449
254;evalKnownDf;1;0;0;0
254;write;1;2.5585e-05;2.5585e-05;2.5585e-05
254;trace;1;0;0;0
254;calc_total;1;4.68583;4.68583;4.68583
458;compErr;1;2.496e-06;2.496e-06;2.496e-06
458;init;1;0.0953539;0.0953539;0.0953539
458;update;1;3.07424;3.07424;3.07424
458;sync;1;0.553995;0.553995;0.553995
458;evalKnownDf;1;0;0;0
458;write;1;2.9221e-05;2.9221e-05;2.9221e-05
458;trace;1;0;0;0
458;calc_total;1;3.62824;3.62824;3.62824
256;compErr;1;2.896e-06;2.896e-06;2.896e-06
256;init;1;0.0920557;0.0920557;0.0920557
256;update;1;3.04884;3.04884;3.04884
256;sync;1;1.98418;1.98418;1.98418
256;evalKnownDf;1;0;0;0
256;write;1;3.9651e-05;3.9651e-05;3.9651e-05
256;trace;1;0;0;0
256;calc_total;1;5.03302;5.03302;5.03302
462;compErr;1;2.489e-06;2.489e-06;2.489e-06
462;init;1;0.0930334;0.0930334;0.0930334
462;update;1;3.07144;3.07144;3.07144
462;sync;1;1.97465;1.97465;1.97465
462;evalKnownDf;1;0;0;0
462;write;1;2.6863e-05;2.6863e-05;2.6863e-05
462;trace;1;0;0;0
462;calc_total;1;5.0461;5.0461;5.0461
530;compErr;1;2.76e-06;2.76e-06;2.76e-06
530;init;1;0.0931843;0.0931843;0.0931843
530;update;1;3.08258;3.08258;3.08258
530;sync;1;5.30896;5.30896;5.30896
530;evalKnownDf;1;0;0;0
530;write;1;3.2003e-05;3.2003e-05;3.2003e-05
530;trace;1;0;0;0
530;calc_total;1;8.39154;8.39154;8.39154
258;compErr;1;1.437e-06;1.437e-06;1.437e-06
258;init;1;0.0923211;0.0923211;0.0923211
258;update;1;3.2761;3.2761;3.2761
258;sync;1;33.6691;33.6691;33.6691
258;evalKnownDf;1;0;0;0
258;write;1;1.9324e-05;1.9324e-05;1.9324e-05
258;trace;1;0;0;0
258;calc_total;1;36.9452;36.9452;36.9452
464;compErr;1;2.389e-06;2.389e-06;2.389e-06
464;init;1;0.0936516;0.0936516;0.0936516
464;update;1;3.06355;3.06355;3.06355
464;sync;1;0.295002;0.295002;0.295002
464;evalKnownDf;1;0;0;0
464;write;1;2.7e-05;2.7e-05;2.7e-05
464;trace;1;0;0;0
464;calc_total;1;3.35855;3.35855;3.35855
532;compErr;1;1.317e-06;1.317e-06;1.317e-06
532;init;1;0.0932248;0.0932248;0.0932248
532;update;1;3.30545;3.30545;3.30545
532;sync;1;4.35584;4.35584;4.35584
532;evalKnownDf;1;0;0;0
532;write;1;2.1127e-05;2.1127e-05;2.1127e-05
532;trace;1;0;0;0
532;calc_total;1;7.6613;7.6613;7.6613
260;compErr;1;1.807e-06;1.807e-06;1.807e-06
260;init;1;0.0919798;0.0919798;0.0919798
260;update;1;3.06422;3.06422;3.06422
260;sync;1;1.52607;1.52607;1.52607
260;evalKnownDf;1;0;0;0
260;write;1;2.2989e-05;2.2989e-05;2.2989e-05
260;trace;1;0;0;0
260;calc_total;1;4.59029;4.59029;4.59029
466;compErr;1;2.452e-06;2.452e-06;2.452e-06
466;init;1;0.0930984;0.0930984;0.0930984
466;update;1;3.06745;3.06745;3.06745
466;sync;1;0.553;0.553;0.553
466;evalKnownDf;1;0;0;0
466;write;1;3.0212e-05;3.0212e-05;3.0212e-05
466;trace;1;0;0;0
466;calc_total;1;3.62045;3.62045;3.62045
536;compErr;1;1.973e-06;1.973e-06;1.973e-06
536;init;1;0.0938286;0.0938286;0.0938286
536;update;1;3.11572;3.11572;3.11572
536;sync;1;5.74958;5.74958;5.74958
536;evalKnownDf;1;0;0;0
536;write;1;2.4752e-05;2.4752e-05;2.4752e-05
536;trace;1;0;0;0
536;calc_total;1;8.8653;8.8653;8.8653
468;compErr;1;2.475e-06;2.475e-06;2.475e-06
468;init;1;0.092187;0.092187;0.092187
468;update;1;3.07723;3.07723;3.07723
468;sync;1;0.904371;0.904371;0.904371
468;evalKnownDf;1;0;0;0
468;write;1;2.1181e-05;2.1181e-05;2.1181e-05
468;trace;1;0;0;0
468;calc_total;1;3.9816;3.9816;3.9816
538;compErr;1;1.272e-06;1.272e-06;1.272e-06
538;init;1;0.0940204;0.0940204;0.0940204
538;update;1;3.33901;3.33901;3.33901
538;sync;1;6.01112;6.01112;6.01112
538;evalKnownDf;1;0;0;0
538;write;1;2.3099e-05;2.3099e-05;2.3099e-05
538;trace;1;0;0;0
538;calc_total;1;9.35014;9.35014;9.35014
472;compErr;1;1.695e-06;1.695e-06;1.695e-06
472;init;1;0.0928131;0.0928131;0.0928131
472;update;1;3.07332;3.07332;3.07332
472;sync;1;0.485307;0.485307;0.485307
472;evalKnownDf;1;0;0;0
472;write;1;2.3844e-05;2.3844e-05;2.3844e-05
472;trace;1;0;0;0
472;calc_total;1;3.55862;3.55862;3.55862
542;compErr;1;2.323e-06;2.323e-06;2.323e-06
542;init;1;0.0937472;0.0937472;0.0937472
542;update;1;3.11429;3.11429;3.11429
542;sync;1;4.1281;4.1281;4.1281
542;evalKnownDf;1;0;0;0
542;write;1;2.4151e-05;2.4151e-05;2.4151e-05
542;trace;1;0;0;0
542;calc_total;1;7.24239;7.24239;7.24239
474;compErr;1;2.384e-06;2.384e-06;2.384e-06
474;init;1;0.0930739;0.0930739;0.0930739
474;update;1;3.07001;3.07001;3.07001
474;sync;1;0.660917;0.660917;0.660917
474;evalKnownDf;1;0;0;0
474;write;1;2.9789e-05;2.9789e-05;2.9789e-05
474;trace;1;0;0;0
474;calc_total;1;3.73093;3.73093;3.73093
544;compErr;1;3.017e-06;3.017e-06;3.017e-06
544;init;1;0.0929498;0.0929498;0.0929498
544;update;1;3.08099;3.08099;3.08099
544;sync;1;32.4092;32.4092;32.4092
544;evalKnownDf;1;0;0;0
544;write;1;2.397e-05;2.397e-05;2.397e-05
544;trace;1;0;0;0
544;calc_total;1;35.4902;35.4902;35.4902
478;compErr;1;1.371e-06;1.371e-06;1.371e-06
478;init;1;0.0939269;0.0939269;0.0939269
478;update;1;3.07621;3.07621;3.07621
478;sync;1;1.00464;1.00464;1.00464
478;evalKnownDf;1;0;0;0
478;write;1;2.2069e-05;2.2069e-05;2.2069e-05
478;trace;1;0;0;0
478;calc_total;1;4.08085;4.08085;4.08085
546;compErr;1;2.187e-06;2.187e-06;2.187e-06
546;init;1;0.0939246;0.0939246;0.0939246
546;update;1;3.08757;3.08757;3.08757
546;sync;1;4.97667;4.97667;4.97667
546;evalKnownDf;1;0;0;0
546;write;1;2.9469e-05;2.9469e-05;2.9469e-05
546;trace;1;0;0;0
546;calc_total;1;8.06424;8.06424;8.06424
548;compErr;1;3.108e-06;3.108e-06;3.108e-06
548;init;1;0.0928046;0.0928046;0.0928046
548;update;1;3.08342;3.08342;3.08342
548;sync;1;4.10265;4.10265;4.10265
548;evalKnownDf;1;0;0;0
548;write;1;2.2885e-05;2.2885e-05;2.2885e-05
548;trace;1;0;0;0
548;calc_total;1;7.18606;7.18606;7.18606
392;compErr;1;1.967e-06;1.967e-06;1.967e-06
392;init;1;0.0929967;0.0929967;0.0929967
392;update;1;3.08003;3.08003;3.08003
392;sync;1;0.858359;0.858359;0.858359
392;evalKnownDf;1;0;0;0
392;write;1;2.5345e-05;2.5345e-05;2.5345e-05
392;trace;1;0;0;0
392;calc_total;1;3.93838;3.93838;3.93838
529;compErr;1;2.157e-06;2.157e-06;2.157e-06
529;init;1;0.0935512;0.0935512;0.0935512
529;update;1;3.10562;3.10562;3.10562
529;sync;1;7.08152;7.08152;7.08152
529;evalKnownDf;1;0;0;0
529;write;1;2.6597e-05;2.6597e-05;2.6597e-05
529;trace;1;0;0;0
529;calc_total;1;10.1871;10.1871;10.1871
456;compErr;1;2.116e-06;2.116e-06;2.116e-06
456;init;1;0.0925085;0.0925085;0.0925085
456;update;1;3.07196;3.07196;3.07196
456;sync;1;5.1571;5.1571;5.1571
456;evalKnownDf;1;0;0;0
456;write;1;2.3955e-05;2.3955e-05;2.3955e-05
456;trace;1;0;0;0
456;calc_total;1;8.22905;8.22905;8.22905
533;compErr;1;2.57e-06;2.57e-06;2.57e-06
533;init;1;0.0939248;0.0939248;0.0939248
533;update;1;3.10009;3.10009;3.10009
533;sync;1;4.93661;4.93661;4.93661
533;evalKnownDf;1;0;0;0
533;write;1;2.9981e-05;2.9981e-05;2.9981e-05
533;trace;1;0;0;0
533;calc_total;1;8.0367;8.0367;8.0367
482;compErr;1;2.696e-06;2.696e-06;2.696e-06
482;init;1;0.0919397;0.0919397;0.0919397
482;update;1;3.07533;3.07533;3.07533
482;sync;1;5.42263;5.42263;5.42263
482;evalKnownDf;1;0;0;0
482;write;1;3.0719e-05;3.0719e-05;3.0719e-05
482;trace;1;0;0;0
482;calc_total;1;8.49796;8.49796;8.49796
484;compErr;1;1.279e-06;1.279e-06;1.279e-06
484;init;1;0.0919085;0.0919085;0.0919085
484;update;1;3.06027;3.06027;3.06027
484;sync;1;4.30913;4.30913;4.30913
484;evalKnownDf;1;0;0;0
484;write;1;2.0771e-05;2.0771e-05;2.0771e-05
484;trace;1;0;0;0
484;calc_total;1;7.3694;7.3694;7.3694
486;compErr;1;1.197e-06;1.197e-06;1.197e-06
486;init;1;0.0920069;0.0920069;0.0920069
486;update;1;3.10327;3.10327;3.10327
486;sync;1;4.51282;4.51282;4.51282
486;evalKnownDf;1;0;0;0
486;write;1;2.3949e-05;2.3949e-05;2.3949e-05
486;trace;1;0;0;0
486;calc_total;1;7.61609;7.61609;7.61609
534;compErr;1;2.636e-06;2.636e-06;2.636e-06
534;init;1;0.0930197;0.0930197;0.0930197
534;update;1;3.10424;3.10424;3.10424
534;sync;1;4.85894;4.85894;4.85894
534;evalKnownDf;1;0;0;0
490;compErr;1;1.587e-06;1.587e-06;1.587e-06
490;init;1;0.092967;0.092967;0.092967
490;update;1;3.08055;3.08055;3.08055
490;sync;1;5.33404;5.33404;5.33404
490;evalKnownDf;1;0;0;0
490;write;1;3.1056e-05;3.1056e-05;3.1056e-05
490;trace;1;0;0;0
490;calc_total;1;8.41459;8.41459;8.41459
534;write;1;2.664e-05;2.664e-05;2.664e-05
534;trace;1;0;0;0
534;calc_total;1;7.96318;7.96318;7.96318
494;compErr;1;1.171e-06;1.171e-06;1.171e-06
494;init;1;0.092969;0.092969;0.092969
494;update;1;3.08572;3.08572;3.08572
494;sync;1;3.86429;3.86429;3.86429
494;evalKnownDf;1;0;0;0
494;write;1;2.0139e-05;2.0139e-05;2.0139e-05
494;trace;1;0;0;0
494;calc_total;1;6.95001;6.95001;6.95001
412;compErr;1;1.003e-06;1.003e-06;1.003e-06
412;init;1;0.0936469;0.0936469;0.0936469
412;update;1;3.08244;3.08244;3.08244
412;sync;1;0.349447;0.349447;0.349447
412;evalKnownDf;1;0;0;0
412;write;1;2.4342e-05;2.4342e-05;2.4342e-05
412;trace;1;0;0;0
412;calc_total;1;3.43188;3.43188;3.43188
498;compErr;1;1.278e-06;1.278e-06;1.278e-06
498;init;1;0.0920169;0.0920169;0.0920169
498;update;1;3.06637;3.06637;3.06637
498;sync;1;5.59069;5.59069;5.59069
498;evalKnownDf;1;0;0;0
498;write;1;2.1002e-05;2.1002e-05;2.1002e-05
498;trace;1;0;0;0
498;calc_total;1;8.65706;8.65706;8.65706
414;compErr;1;2.268e-06;2.268e-06;2.268e-06
414;init;1;0.0932301;0.0932301;0.0932301
414;update;1;3.07617;3.07617;3.07617
414;sync;1;0.410337;0.410337;0.410337
414;evalKnownDf;1;0;0;0
414;write;1;2.331e-05;2.331e-05;2.331e-05
414;trace;1;0;0;0
414;calc_total;1;3.48651;3.48651;3.48651
500;compErr;1;1.646e-06;1.646e-06;1.646e-06
500;init;1;0.0929681;0.0929681;0.0929681
500;update;1;3.06996;3.06996;3.06996
500;sync;1;4.85813;4.85813;4.85813
500;evalKnownDf;1;0;0;0
500;write;1;2.1708e-05;2.1708e-05;2.1708e-05
500;trace;1;0;0;0
500;calc_total;1;7.92809;7.92809;7.92809
417;compErr;1;2.764e-06;2.764e-06;2.764e-06
417;init;1;0.0929663;0.0929663;0.0929663
417;update;1;3.07617;3.07617;3.07617
417;sync;1;2.6953;2.6953;2.6953
417;evalKnownDf;1;0;0;0
417;write;1;2.5198e-05;2.5198e-05;2.5198e-05
417;trace;1;0;0;0
417;calc_total;1;5.77147;5.77147;5.77147
545;compErr;1;1.977e-06;1.977e-06;1.977e-06
545;init;1;0.0935434;0.0935434;0.0935434
545;update;1;3.09546;3.09546;3.09546
545;sync;1;5.56125;5.56125;5.56125
545;evalKnownDf;1;0;0;0
545;write;1;2.6345e-05;2.6345e-05;2.6345e-05
545;trace;1;0;0;0
545;calc_total;1;8.65671;8.65671;8.65671
422;compErr;1;1.613e-06;1.613e-06;1.613e-06
422;init;1;0.0921444;0.0921444;0.0921444
422;update;1;3.07194;3.07194;3.07194
422;sync;1;2.04879;2.04879;2.04879
422;evalKnownDf;1;0;0;0
422;write;1;1.892e-05;1.892e-05;1.892e-05
422;trace;1;0;0;0
422;calc_total;1;5.12073;5.12073;5.12073
424;compErr;1;1.534e-06;1.534e-06;1.534e-06
424;init;1;0.0933488;0.0933488;0.0933488
424;update;1;3.07253;3.07253;3.07253
424;sync;1;0.424054;0.424054;0.424054
424;evalKnownDf;1;0;0;0
424;write;1;2.3398e-05;2.3398e-05;2.3398e-05
424;trace;1;0;0;0
424;calc_total;1;3.49658;3.49658;3.49658
540;compErr;1;3.003e-06;3.003e-06;3.003e-06
540;init;1;0.0934753;0.0934753;0.0934753
540;update;1;3.14001;3.14001;3.14001
540;sync;1;4.33883;4.33883;4.33883
96;compErr;1;3.206e-06;3.206e-06;3.206e-06
96;init;1;0.0932533;0.0932533;0.0932533
96;update;1;3.07276;3.07276;3.07276
96;sync;1;0.776166;0.776166;0.776166
96;evalKnownDf;1;0;0;0
96;write;1;3.202e-05;3.202e-05;3.202e-05
96;trace;1;0;0;0
96;calc_total;1;3.84893;3.84893;3.84893
430;compErr;1;1.664e-06;1.664e-06;1.664e-06
430;init;1;0.0925686;0.0925686;0.0925686
430;update;1;3.07835;3.07835;3.07835
430;sync;1;1.54162;1.54162;1.54162
430;evalKnownDf;1;0;0;0
430;write;1;2.3504e-05;2.3504e-05;2.3504e-05
430;trace;1;0;0;0
430;calc_total;1;4.61997;4.61997;4.61997
540;evalKnownDf;1;0;0;0
540;write;1;2.1535e-05;2.1535e-05;2.1535e-05
540;trace;1;0;0;0
540;calc_total;1;7.47884;7.47884;7.47884
98;compErr;1;2.229e-06;2.229e-06;2.229e-06
98;init;1;0.0929928;0.0929928;0.0929928
98;update;1;3.06826;3.06826;3.06826
98;sync;1;0.47643;0.47643;0.47643
98;evalKnownDf;1;0;0;0
98;write;1;3.1638e-05;3.1638e-05;3.1638e-05
98;trace;1;0;0;0
98;calc_total;1;3.54469;3.54469;3.54469
48;compErr;1;2.526e-06;2.526e-06;2.526e-06
48;init;1;0.0950232;0.0950232;0.0950232
48;update;1;3.04149;3.04149;3.04149
48;sync;1;0.348714;0.348714;0.348714
48;evalKnownDf;1;0;0;0
48;write;1;2.4403e-05;2.4403e-05;2.4403e-05
48;trace;1;0;0;0
48;calc_total;1;3.3902;3.3902;3.3902
428;compErr;1;2.2e-06;2.2e-06;2.2e-06
428;init;1;0.0927668;0.0927668;0.0927668
428;update;1;3.07445;3.07445;3.07445
428;sync;1;0.935492;0.935492;0.935492
428;evalKnownDf;1;0;0;0
100;compErr;1;2.448e-06;2.448e-06;2.448e-06
100;init;1;0.0952255;0.0952255;0.0952255
100;update;1;3.0804;3.0804;3.0804
100;sync;1;0.234812;0.234812;0.234812
100;evalKnownDf;1;0;0;0
100;write;1;2.5098e-05;2.5098e-05;2.5098e-05
100;trace;1;0;0;0
100;calc_total;1;3.31521;3.31521;3.31521
52;compErr;1;1.718e-06;1.718e-06;1.718e-06
52;init;1;0.0923075;0.0923075;0.0923075
52;update;1;3.04497;3.04497;3.04497
52;sync;1;0.463863;0.463863;0.463863
52;evalKnownDf;1;0;0;0
52;write;1;2.0457e-05;2.0457e-05;2.0457e-05
52;trace;1;0;0;0
52;calc_total;1;3.50883;3.50883;3.50883
428;write;1;2.6412e-05;2.6412e-05;2.6412e-05
428;trace;1;0;0;0
428;calc_total;1;4.00994;4.00994;4.00994
746;compErr;1;1.451e-06;1.451e-06;1.451e-06
746;init;1;0.0939821;0.0939821;0.0939821
746;update;1;3.1054;3.1054;3.1054
746;sync;1;5.23042;5.23042;5.23042
746;evalKnownDf;1;0;0;0
746;write;1;2.5159e-05;2.5159e-05;2.5159e-05
746;trace;1;0;0;0
746;calc_total;1;8.33582;8.33582;8.33582
102;compErr;1;2.977e-06;2.977e-06;2.977e-06
102;init;1;0.0929529;0.0929529;0.0929529
102;update;1;3.07506;3.07506;3.07506
102;sync;1;0.713467;0.713467;0.713467
102;evalKnownDf;1;0;0;0
102;write;1;2.2973e-05;2.2973e-05;2.2973e-05
102;trace;1;0;0;0
102;calc_total;1;3.78852;3.78852;3.78852
56;compErr;1;2.211e-06;2.211e-06;2.211e-06
56;init;1;0.0949394;0.0949394;0.0949394
56;update;1;3.05866;3.05866;3.05866
56;sync;1;0.217577;0.217577;0.217577
56;evalKnownDf;1;0;0;0
56;write;1;2.2722e-05;2.2722e-05;2.2722e-05
56;trace;1;0;0;0
56;calc_total;1;3.27623;3.27623;3.27623
106;compErr;1;1.516e-06;1.516e-06;1.516e-06
106;init;1;0.0948786;0.0948786;0.0948786
106;update;1;3.11748;3.11748;3.11748
106;sync;1;0.391605;0.391605;0.391605
106;evalKnownDf;1;0;0;0
106;write;1;2.4225e-05;2.4225e-05;2.4225e-05
106;trace;1;0;0;0
106;calc_total;1;3.50909;3.50909;3.50909
58;compErr;1;2.004e-06;2.004e-06;2.004e-06
58;init;1;0.0927554;0.0927554;0.0927554
58;update;1;3.07147;3.07147;3.07147
58;sync;1;1.9539;1.9539;1.9539
58;evalKnownDf;1;0;0;0
58;write;1;2.2712e-05;2.2712e-05;2.2712e-05
58;trace;1;0;0;0
58;calc_total;1;5.02536;5.02536;5.02536
433;compErr;1;1.547e-06;1.547e-06;1.547e-06
433;init;1;0.0926183;0.0926183;0.0926183
433;update;1;3.08164;3.08164;3.08164
433;sync;1;4.7754;4.7754;4.7754
433;evalKnownDf;1;0;0;0
488;compErr;1;1.34e-06;1.34e-06;1.34e-06
488;init;1;0.0929033;0.0929033;0.0929033
488;update;1;3.08012;3.08012;3.08012
488;sync;1;6.29308;6.29308;6.29308
488;evalKnownDf;1;0;0;0
488;write;1;2.0651e-05;2.0651e-05;2.0651e-05
488;trace;1;0;0;0
488;calc_total;1;9.3732;9.3732;9.3732
504;compErr;1;2.121e-06;2.121e-06;2.121e-06
504;init;1;0.094054;0.094054;0.094054
504;update;1;3.07904;3.07904;3.07904
504;sync;1;2.17466;2.17466;2.17466
504;evalKnownDf;1;0;0;0
504;write;1;2.2718e-05;2.2718e-05;2.2718e-05
504;trace;1;0;0;0
504;calc_total;1;5.2537;5.2537;5.2537
114;compErr;1;1.87e-06;1.87e-06;1.87e-06
114;init;1;0.0921091;0.0921091;0.0921091
114;update;1;3.07919;3.07919;3.07919
114;sync;1;36.8028;36.8028;36.8028
114;evalKnownDf;1;0;0;0
114;write;1;2.4651e-05;2.4651e-05;2.4651e-05
114;trace;1;0;0;0
114;calc_total;1;39.882;39.882;39.882
62;compErr;1;1.864e-06;1.864e-06;1.864e-06
62;init;1;0.0928771;0.0928771;0.0928771
62;update;1;3.06631;3.06631;3.06631
62;sync;1;2.18783;2.18783;2.18783
62;evalKnownDf;1;0;0;0
62;write;1;2.0979e-05;2.0979e-05;2.0979e-05
62;trace;1;0;0;0
62;calc_total;1;5.25414;5.25414;5.25414
433;write;1;2.1922e-05;2.1922e-05;2.1922e-05
433;trace;1;0;0;0
433;calc_total;1;7.85704;7.85704;7.85704
497;compErr;1;1.564e-06;1.564e-06;1.564e-06
497;init;1;0.0924632;0.0924632;0.0924632
506;compErr;1;2.097e-06;2.097e-06;2.097e-06
506;init;1;0.0937697;0.0937697;0.0937697
506;update;1;3.07183;3.07183;3.07183
506;sync;1;0.48276;0.48276;0.48276
506;evalKnownDf;1;0;0;0
506;write;1;2.2763e-05;2.2763e-05;2.2763e-05
506;trace;1;0;0;0
506;calc_total;1;3.55459;3.55459;3.55459
116;compErr;1;1.938e-06;1.938e-06;1.938e-06
116;init;1;0.0922676;0.0922676;0.0922676
116;update;1;3.07051;3.07051;3.07051
116;sync;1;1.1766;1.1766;1.1766
116;evalKnownDf;1;0;0;0
116;write;1;2.495e-05;2.495e-05;2.495e-05
116;trace;1;0;0;0
116;calc_total;1;4.24711;4.24711;4.24711
66;compErr;1;4.427e-06;4.427e-06;4.427e-06
66;init;1;0.0918699;0.0918699;0.0918699
66;update;1;3.06209;3.06209;3.06209
66;sync;1;2.73897;2.73897;2.73897
66;evalKnownDf;1;0;0;0
66;write;1;2.9562e-05;2.9562e-05;2.9562e-05
66;trace;1;0;0;0
66;calc_total;1;5.80106;5.80106;5.80106
437;compErr;1;2.353e-06;2.353e-06;2.353e-06
437;init;1;0.0930927;0.0930927;0.0930927
437;update;1;3.07025;3.07025;3.07025
437;sync;1;1.40867;1.40867;1.40867
437;evalKnownDf;1;0;0;0
437;write;1;3.012e-05;3.012e-05;3.012e-05
437;trace;1;0;0;0
469;compErr;1;1.102e-06;1.102e-06;1.102e-06
469;init;1;0.0927936;0.0927936;0.0927936
469;update;1;3.07649;3.07649;3.07649
469;sync;1;1.41026;1.41026;1.41026
469;evalKnownDf;1;0;0;0
469;write;1;2.6315e-05;2.6315e-05;2.6315e-05
469;trace;1;0;0;0
469;calc_total;1;4.48675;4.48675;4.48675
497;update;1;3.08593;3.08593;3.08593
497;sync;1;5.69328;5.69328;5.69328
497;evalKnownDf;1;0;0;0
497;write;1;2.3367e-05;2.3367e-05;2.3367e-05
497;trace;1;0;0;0
497;calc_total;1;8.77921;8.77921;8.77921
510;compErr;1;1.915e-06;1.915e-06;1.915e-06
510;init;1;0.0948764;0.0948764;0.0948764
510;update;1;3.06823;3.06823;3.06823
510;sync;1;0.545762;0.545762;0.545762
510;evalKnownDf;1;0;0;0
510;write;1;2.2563e-05;2.2563e-05;2.2563e-05
510;trace;1;0;0;0
510;calc_total;1;3.61399;3.61399;3.61399
118;compErr;1;2.708e-06;2.708e-06;2.708e-06
118;init;1;0.0923261;0.0923261;0.0923261
118;update;1;3.07044;3.07044;3.07044
118;sync;1;1.63543;1.63543;1.63543
118;evalKnownDf;1;0;0;0
118;write;1;2.2548e-05;2.2548e-05;2.2548e-05
118;trace;1;0;0;0
118;calc_total;1;4.70586;4.70586;4.70586
68;compErr;1;2.494e-06;2.494e-06;2.494e-06
68;init;1;0.0921487;0.0921487;0.0921487
68;update;1;3.06353;3.06353;3.06353
68;sync;1;1.69692;1.69692;1.69692
68;evalKnownDf;1;0;0;0
68;write;1;2.7047e-05;2.7047e-05;2.7047e-05
68;trace;1;0;0;0
68;calc_total;1;4.76045;4.76045;4.76045
437;calc_total;1;4.47892;4.47892;4.47892
461;compErr;1;3.165e-06;3.165e-06;3.165e-06
461;init;1;0.0944019;0.0944019;0.0944019
461;update;1;3.09607;3.09607;3.09607
461;sync;1;2.1994;2.1994;2.1994
461;evalKnownDf;1;0;0;0
461;write;1;2.3071e-05;2.3071e-05;2.3071e-05
461;trace;1;0;0;0
461;calc_total;1;5.29547;5.29547;5.29547
501;compErr;1;1.984e-06;1.984e-06;1.984e-06
501;init;1;0.09303;0.09303;0.09303
501;update;1;3.08273;3.08273;3.08273
501;sync;1;4.24931;4.24931;4.24931
501;evalKnownDf;1;0;0;0
501;write;1;2.8039e-05;2.8039e-05;2.8039e-05
501;trace;1;0;0;0
501;calc_total;1;7.33204;7.33204;7.33204
537;compErr;1;1.025e-06;1.025e-06;1.025e-06
537;init;1;0.094291;0.094291;0.094291
537;update;1;3.13206;3.13206;3.13206
537;sync;1;5.40962;5.40962;5.40962
537;evalKnownDf;1;0;0;0
537;write;1;2.2011e-05;2.2011e-05;2.2011e-05
537;trace;1;0;0;0
537;calc_total;1;8.54167;8.54167;8.54167
512;compErr;1;1.986e-06;1.986e-06;1.986e-06
512;init;1;0.0946544;0.0946544;0.0946544
512;update;1;3.10988;3.10988;3.10988
512;sync;1;33.9764;33.9764;33.9764
512;evalKnownDf;1;0;0;0
512;write;1;2.4913e-05;2.4913e-05;2.4913e-05
512;trace;1;0;0;0
512;calc_total;1;37.0863;37.0863;37.0863
104;compErr;1;2.311e-06;2.311e-06;2.311e-06
104;init;1;0.0943148;0.0943148;0.0943148
104;update;1;3.08053;3.08053;3.08053
104;sync;1;0.326127;0.326127;0.326127
104;evalKnownDf;1;0;0;0
457;compErr;1;1.216e-06;1.216e-06;1.216e-06
457;init;1;0.0937597;0.0937597;0.0937597
457;update;1;3.10319;3.10319;3.10319
457;sync;1;0.761157;0.761157;0.761157
457;evalKnownDf;1;0;0;0
457;write;1;2.6806e-05;2.6806e-05;2.6806e-05
489;compErr;1;1.188e-06;1.188e-06;1.188e-06
489;init;1;0.0934262;0.0934262;0.0934262
489;update;1;3.10234;3.10234;3.10234
489;sync;1;34.5064;34.5064;34.5064
489;evalKnownDf;1;0;0;0
489;write;1;1.7812e-05;1.7812e-05;1.7812e-05
489;trace;1;0;0;0
513;compErr;1;1.273e-06;1.273e-06;1.273e-06
513;init;1;0.0944482;0.0944482;0.0944482
513;update;1;3.10956;3.10956;3.10956
513;sync;1;33.9983;33.9983;33.9983
513;evalKnownDf;1;0;0;0
513;write;1;2.291e-05;2.291e-05;2.291e-05
513;trace;1;0;0;0
513;calc_total;1;37.1078;37.1078;37.1078
104;write;1;2.6245e-05;2.6245e-05;2.6245e-05
104;trace;1;0;0;0
104;calc_total;1;3.40666;3.40666;3.40666
457;trace;1;0;0;0
457;calc_total;1;3.86434;3.86434;3.86434
489;calc_total;1;37.6087;37.6087;37.6087
514;compErr;1;1.867e-06;1.867e-06;1.867e-06
514;init;1;0.0956148;0.0956148;0.0956148
514;update;1;3.08626;3.08626;3.08626
514;sync;1;0.411864;0.411864;0.411864
514;evalKnownDf;1;0;0;0
514;write;1;2.6684e-05;2.6684e-05;2.6684e-05
514;trace;1;0;0;0
514;calc_total;1;3.49813;3.49813;3.49813
108;compErr;1;1.466e-06;1.466e-06;1.466e-06
108;init;1;0.0927632;0.0927632;0.0927632
108;update;1;3.07647;3.07647;3.07647
108;sync;1;2.34965;2.34965;2.34965
108;evalKnownDf;1;0;0;0
493;compErr;1;2.212e-06;2.212e-06;2.212e-06
493;init;1;0.0934438;0.0934438;0.0934438
493;update;1;3.09194;3.09194;3.09194
493;sync;1;4.48957;4.48957;4.48957
493;evalKnownDf;1;0;0;0
493;write;1;3.1107e-05;3.1107e-05;3.1107e-05
493;trace;1;0;0;0
493;calc_total;1;7.58151;7.58151;7.58151
516;compErr;1;4.177e-06;4.177e-06;4.177e-06
516;init;1;0.0932739;0.0932739;0.0932739
516;update;1;3.08855;3.08855;3.08855
516;sync;1;1.62707;1.62707;1.62707
516;evalKnownDf;1;0;0;0
516;write;1;3.2961e-05;3.2961e-05;3.2961e-05
516;trace;1;0;0;0
516;calc_total;1;4.71562;4.71562;4.71562
108;write;1;1.9562e-05;1.9562e-05;1.9562e-05
108;trace;1;0;0;0
108;calc_total;1;5.42613;5.42613;5.42613
502;compErr;1;1.689e-06;1.689e-06;1.689e-06
502;init;1;0.0922095;0.0922095;0.0922095
502;update;1;3.07062;3.07062;3.07062
502;sync;1;3.74061;3.74061;3.74061
541;compErr;1;1.388e-06;1.388e-06;1.388e-06
541;init;1;0.0942164;0.0942164;0.0942164
541;update;1;3.1351;3.1351;3.1351
541;sync;1;4.78468;4.78468;4.78468
541;evalKnownDf;1;0;0;0
541;write;1;2.3108e-05;2.3108e-05;2.3108e-05
541;trace;1;0;0;0
541;calc_total;1;7.91979;7.91979;7.91979
518;compErr;1;2.893e-06;2.893e-06;2.893e-06
518;init;1;0.0939645;0.0939645;0.0939645
518;update;1;3.08917;3.08917;3.08917
518;sync;1;2.07956;2.07956;2.07956
518;evalKnownDf;1;0;0;0
518;write;1;3.0296e-05;3.0296e-05;3.0296e-05
518;trace;1;0;0;0
518;calc_total;1;5.16874;5.16874;5.16874
110;compErr;1;1.217e-06;1.217e-06;1.217e-06
110;init;1;0.0935784;0.0935784;0.0935784
110;update;1;3.09179;3.09179;3.09179
110;sync;1;0.330434;0.330434;0.330434
110;evalKnownDf;1;0;0;0
110;write;1;2.307e-05;2.307e-05;2.307e-05
110;trace;1;0;0;0
110;calc_total;1;3.42223;3.42223;3.42223
470;compErr;1;2.732e-06;2.732e-06;2.732e-06
470;init;1;0.0923804;0.0923804;0.0923804
470;update;1;3.07016;3.07016;3.07016
470;sync;1;1.5788;1.5788;1.5788
470;evalKnownDf;1;0;0;0
470;write;1;2.2919e-05;2.2919e-05;2.2919e-05
470;trace;1;0;0;0
470;calc_total;1;4.64896;4.64896;4.64896
502;evalKnownDf;1;0;0;0
502;write;1;2.4117e-05;2.4117e-05;2.4117e-05
502;trace;1;0;0;0
502;calc_total;1;6.81122;6.81122;6.81122
520;compErr;1;1.637e-06;1.637e-06;1.637e-06
520;init;1;0.0950366;0.0950366;0.0950366
520;update;1;3.11366;3.11366;3.11366
520;sync;1;0.290051;0.290051;0.290051
520;evalKnownDf;1;0;0;0
520;write;1;2.5587e-05;2.5587e-05;2.5587e-05
520;trace;1;0;0;0
520;calc_total;1;3.40371;3.40371;3.40371
113;compErr;1;1.938e-06;1.938e-06;1.938e-06
113;init;1;0.0924824;0.0924824;0.0924824
113;update;1;3.08649;3.08649;3.08649
113;sync;1;2.17226;2.17226;2.17226
113;evalKnownDf;1;0;0;0
113;write;1;2.7129e-05;2.7129e-05;2.7129e-05
113;trace;1;0;0;0
113;calc_total;1;5.25875;5.25875;5.25875
492;compErr;1;2.657e-06;2.657e-06;2.657e-06
492;init;1;0.0926147;0.0926147;0.0926147
492;update;1;3.08561;3.08561;3.08561
492;sync;1;4.99337;4.99337;4.99337
522;compErr;1;3.023e-06;3.023e-06;3.023e-06
522;init;1;0.0935229;0.0935229;0.0935229
522;update;1;3.11163;3.11163;3.11163
522;sync;1;1.84626;1.84626;1.84626
522;evalKnownDf;1;0;0;0
522;write;1;3.593e-05;3.593e-05;3.593e-05
522;trace;1;0;0;0
522;calc_total;1;4.95788;4.95788;4.95788
460;compErr;1;1.373e-06;1.373e-06;1.373e-06
460;init;1;0.0939105;0.0939105;0.0939105
460;update;1;3.08096;3.08096;3.08096
460;sync;1;1.87474;1.87474;1.87474
460;evalKnownDf;1;0;0;0
460;write;1;2.2647e-05;2.2647e-05;2.2647e-05
460;trace;1;0;0;0
460;calc_total;1;4.9557;4.9557;4.9557
492;evalKnownDf;1;0;0;0
492;write;1;2.3847e-05;2.3847e-05;2.3847e-05
492;trace;1;0;0;0
492;calc_total;1;8.07897;8.07897;8.07897
526;compErr;1;1.741e-06;1.741e-06;1.741e-06
526;init;1;0.0940939;0.0940939;0.0940939
526;update;1;3.11008;3.11008;3.11008
526;sync;1;0.365369;0.365369;0.365369
526;evalKnownDf;1;0;0;0
526;write;1;2.2516e-05;2.2516e-05;2.2516e-05
526;trace;1;0;0;0
526;calc_total;1;3.47545;3.47545;3.47545
508;compErr;1;1.653e-06;1.653e-06;1.653e-06
508;init;1;0.0960681;0.0960681;0.0960681
508;update;1;3.07418;3.07418;3.07418
625;compErr;1;1.834e-06;1.834e-06;1.834e-06
625;init;1;0.0931492;0.0931492;0.0931492
625;update;1;3.13542;3.13542;3.13542
625;sync;1;4.86847;4.86847;4.86847
625;evalKnownDf;1;0;0;0
625;write;1;2.96e-05;2.96e-05;2.96e-05
625;trace;1;0;0;0
625;calc_total;1;8.00389;8.00389;8.00389
264;compErr;1;3.01e-06;3.01e-06;3.01e-06
264;init;1;0.0933786;0.0933786;0.0933786
264;update;1;3.09246;3.09246;3.09246
264;sync;1;0.195088;0.195088;0.195088
264;evalKnownDf;1;0;0;0
264;write;1;2.4098e-05;2.4098e-05;2.4098e-05
264;trace;1;0;0;0
264;calc_total;1;3.28755;3.28755;3.28755
508;sync;1;0.474702;0.474702;0.474702
508;evalKnownDf;1;0;0;0
508;write;1;2.1541e-05;2.1541e-05;2.1541e-05
508;trace;1;0;0;0
508;calc_total;1;3.54888;3.54888;3.54888
578;compErr;1;1.961e-06;1.961e-06;1.961e-06
578;init;1;0.0923449;0.0923449;0.0923449
578;update;1;3.05267;3.05267;3.05267
578;sync;1;6.82841;6.82841;6.82841
578;evalKnownDf;1;0;0;0
578;write;1;2.3483e-05;2.3483e-05;2.3483e-05
578;trace;1;0;0;0
578;calc_total;1;9.88108;9.88108;9.88108
268;compErr;1;1.088e-06;1.088e-06;1.088e-06
268;init;1;0.093644;0.093644;0.093644
268;update;1;3.08301;3.08301;3.08301
268;sync;1;0.41425;0.41425;0.41425
268;evalKnownDf;1;0;0;0
268;write;1;2.1015e-05;2.1015e-05;2.1015e-05
268;trace;1;0;0;0
268;calc_total;1;3.49726;3.49726;3.49726
505;compErr;1;2.742e-06;2.742e-06;2.742e-06
505;init;1;0.0958081;0.0958081;0.0958081
505;update;1;3.10126;3.10126;3.10126
505;sync;1;0.419925;0.419925;0.419925
505;evalKnownDf;1;0;0;0
505;write;1;2.2467e-05;2.2467e-05;2.2467e-05
505;trace;1;0;0;0
505;calc_total;1;3.52118;3.52118;3.52118
580;compErr;1;2.326e-06;2.326e-06;2.326e-06
580;init;1;0.0920987;0.0920987;0.0920987
580;update;1;3.05428;3.05428;3.05428
580;sync;1;4.35735;4.35735;4.35735
580;evalKnownDf;1;0;0;0
580;write;1;2.3694e-05;2.3694e-05;2.3694e-05
580;trace;1;0;0;0
580;calc_total;1;7.41163;7.41163;7.41163
270;compErr;1;2.896e-06;2.896e-06;2.896e-06
270;init;1;0.0929629;0.0929629;0.0929629
270;update;1;3.07458;3.07458;3.07458
270;sync;1;0.251937;0.251937;0.251937
270;evalKnownDf;1;0;0;0
270;write;1;2.3779e-05;2.3779e-05;2.3779e-05
270;trace;1;0;0;0
270;calc_total;1;3.32652;3.32652;3.32652
524;compErr;1;2.402e-06;2.402e-06;2.402e-06
524;init;1;0.0936821;0.0936821;0.0936821
524;update;1;3.1021;3.1021;3.1021
524;sync;1;1.07774;1.07774;1.07774
524;evalKnownDf;1;0;0;0
524;write;1;2.5821e-05;2.5821e-05;2.5821e-05
524;trace;1;0;0;0
524;calc_total;1;4.17984;4.17984;4.17984
584;compErr;1;1.538e-06;1.538e-06;1.538e-06
584;init;1;0.0932328;0.0932328;0.0932328
584;update;1;3.07914;3.07914;3.07914
584;sync;1;5.99421;5.99421;5.99421
584;evalKnownDf;1;0;0;0
584;write;1;2.2026e-05;2.2026e-05;2.2026e-05
584;trace;1;0;0;0
584;calc_total;1;9.07335;9.07335;9.07335
626;compErr;1;2.529e-06;2.529e-06;2.529e-06
626;init;1;0.0929042;0.0929042;0.0929042
626;update;1;3.06028;3.06028;3.06028
626;sync;1;4.62462;4.62462;4.62462
626;evalKnownDf;1;0;0;0
626;write;1;2.6042e-05;2.6042e-05;2.6042e-05
626;trace;1;0;0;0
626;calc_total;1;7.6849;7.6849;7.6849
272;compErr;1;2.345e-06;2.345e-06;2.345e-06
272;init;1;0.0931071;0.0931071;0.0931071
272;update;1;3.05416;3.05416;3.05416
272;sync;1;0.842714;0.842714;0.842714
272;evalKnownDf;1;0;0;0
272;write;1;2.3152e-05;2.3152e-05;2.3152e-05
272;trace;1;0;0;0
272;calc_total;1;3.89687;3.89687;3.89687
585;compErr;1;2e-06;2e-06;2e-06
585;init;1;0.0936095;0.0936095;0.0936095
585;update;1;3.09999;3.09999;3.09999
585;sync;1;5.96804;5.96804;5.96804
585;evalKnownDf;1;0;0;0
585;write;1;2.5075e-05;2.5075e-05;2.5075e-05
585;trace;1;0;0;0
585;calc_total;1;9.06804;9.06804;9.06804
628;compErr;1;1.669e-06;1.669e-06;1.669e-06
628;init;1;0.0922759;0.0922759;0.0922759
628;update;1;3.06545;3.06545;3.06545
628;sync;1;3.44347;3.44347;3.44347
628;evalKnownDf;1;0;0;0
628;write;1;2.6665e-05;2.6665e-05;2.6665e-05
628;trace;1;0;0;0
628;calc_total;1;6.50892;6.50892;6.50892
273;compErr;1;1.382e-06;1.382e-06;1.382e-06
273;init;1;0.0941513;0.0941513;0.0941513
273;update;1;3.08524;3.08524;3.08524
273;sync;1;0.505619;0.505619;0.505619
273;evalKnownDf;1;0;0;0
273;write;1;2.5451e-05;2.5451e-05;2.5451e-05
273;trace;1;0;0;0
273;calc_total;1;3.59086;3.59086;3.59086
449;compErr;1;2.149e-06;2.149e-06;2.149e-06
449;init;1;0.0927096;0.0927096;0.0927096
449;update;1;3.0783;3.0783;3.0783
449;sync;1;2.39474;2.39474;2.39474
449;evalKnownDf;1;0;0;0
449;write;1;2.8812e-05;2.8812e-05;2.8812e-05
449;trace;1;0;0;0
449;calc_total;1;5.47305;5.47305;5.47305
586;compErr;1;2.45e-06;2.45e-06;2.45e-06
586;init;1;0.0933054;0.0933054;0.0933054
586;update;1;3.08237;3.08237;3.08237
586;sync;1;5.62981;5.62981;5.62981
586;evalKnownDf;1;0;0;0
586;write;1;2.8856e-05;2.8856e-05;2.8856e-05
586;trace;1;0;0;0
586;calc_total;1;8.71218;8.71218;8.71218
630;compErr;1;1.987e-06;1.987e-06;1.987e-06
630;init;1;0.0933341;0.0933341;0.0933341
630;update;1;3.07626;3.07626;3.07626
630;sync;1;3.16199;3.16199;3.16199
630;evalKnownDf;1;0;0;0
630;write;1;2.5799e-05;2.5799e-05;2.5799e-05
630;trace;1;0;0;0
630;calc_total;1;6.23826;6.23826;6.23826
274;compErr;1;2.512e-06;2.512e-06;2.512e-06
274;init;1;0.0934112;0.0934112;0.0934112
274;update;1;3.07191;3.07191;3.07191
274;sync;1;0.267511;0.267511;0.267511
274;evalKnownDf;1;0;0;0
274;write;1;2.3902e-05;2.3902e-05;2.3902e-05
274;trace;1;0;0;0
274;calc_total;1;3.33942;3.33942;3.33942
588;compErr;1;3.52e-06;3.52e-06;3.52e-06
588;init;1;0.0930478;0.0930478;0.0930478
588;update;1;3.08479;3.08479;3.08479
588;sync;1;3.64866;3.64866;3.64866
588;evalKnownDf;1;0;0;0
588;write;1;2.605e-05;2.605e-05;2.605e-05
588;trace;1;0;0;0
588;calc_total;1;6.73345;6.73345;6.73345
632;compErr;1;2.929e-06;2.929e-06;2.929e-06
632;init;1;0.0928942;0.0928942;0.0928942
632;update;1;3.07549;3.07549;3.07549
632;sync;1;1.60588;1.60588;1.60588
632;evalKnownDf;1;0;0;0
632;write;1;2.5825e-05;2.5825e-05;2.5825e-05
632;trace;1;0;0;0
632;calc_total;1;4.68137;4.68137;4.68137
275;compErr;1;1.353e-06;1.353e-06;1.353e-06
275;init;1;0.095538;0.095538;0.095538
275;update;1;3.08981;3.08981;3.08981
275;sync;1;0.465698;0.465698;0.465698
275;evalKnownDf;1;0;0;0
275;write;1;2.2241e-05;2.2241e-05;2.2241e-05
275;trace;1;0;0;0
275;calc_total;1;3.55551;3.55551;3.55551
589;compErr;1;1.128e-06;1.128e-06;1.128e-06
589;init;1;0.0935899;0.0935899;0.0935899
589;update;1;3.39933;3.39933;3.39933
589;sync;1;4.1333;4.1333;4.1333
589;evalKnownDf;1;0;0;0
589;write;1;2.1149e-05;2.1149e-05;2.1149e-05
589;trace;1;0;0;0
589;calc_total;1;7.53263;7.53263;7.53263
672;compErr;1;2.782e-06;2.782e-06;2.782e-06
672;init;1;0.0922147;0.0922147;0.0922147
672;update;1;3.06425;3.06425;3.06425
672;sync;1;5.59868;5.59868;5.59868
672;evalKnownDf;1;0;0;0
672;write;1;2.4048e-05;2.4048e-05;2.4048e-05
672;trace;1;0;0;0
672;calc_total;1;8.66293;8.66293;8.66293
633;compErr;1;1.497e-06;1.497e-06;1.497e-06
633;init;1;0.0936866;0.0936866;0.0936866
633;update;1;3.09263;3.09263;3.09263
633;sync;1;4.93953;4.93953;4.93953
633;evalKnownDf;1;0;0;0
633;write;1;2.1958e-05;2.1958e-05;2.1958e-05
633;trace;1;0;0;0
633;calc_total;1;8.03216;8.03216;8.03216
276;compErr;1;1.639e-06;1.639e-06;1.639e-06
276;init;1;0.0920534;0.0920534;0.0920534
276;update;1;3.06828;3.06828;3.06828
276;sync;1;2.55064;2.55064;2.55064
276;evalKnownDf;1;0;0;0
276;write;1;2.3199e-05;2.3199e-05;2.3199e-05
276;trace;1;0;0;0
276;calc_total;1;5.61892;5.61892;5.61892
499;compErr;1;1.563e-06;1.563e-06;1.563e-06
499;init;1;0.0927729;0.0927729;0.0927729
499;update;1;3.0863;3.0863;3.0863
499;sync;1;5.0165;5.0165;5.0165
499;evalKnownDf;1;0;0;0
590;compErr;1;2.073e-06;2.073e-06;2.073e-06
590;init;1;0.0938425;0.0938425;0.0938425
590;update;1;3.10048;3.10048;3.10048
590;sync;1;3.96387;3.96387;3.96387
590;evalKnownDf;1;0;0;0
590;write;1;2.4285e-05;2.4285e-05;2.4285e-05
590;trace;1;0;0;0
590;calc_total;1;7.06436;7.06436;7.06436
673;compErr;1;1.649e-06;1.649e-06;1.649e-06
673;init;1;0.0941291;0.0941291;0.0941291
673;update;1;3.07493;3.07493;3.07493
673;sync;1;6.11028;6.11028;6.11028
673;evalKnownDf;1;0;0;0
673;write;1;2.4801e-05;2.4801e-05;2.4801e-05
673;trace;1;0;0;0
673;calc_total;1;9.18521;9.18521;9.18521
634;compErr;1;1.942e-06;1.942e-06;1.942e-06
634;init;1;0.092991;0.092991;0.092991
634;update;1;3.08674;3.08674;3.08674
634;sync;1;4.12032;4.12032;4.12032
634;evalKnownDf;1;0;0;0
634;write;1;2.573e-05;2.573e-05;2.573e-05
634;trace;1;0;0;0
634;calc_total;1;7.20706;7.20706;7.20706
277;compErr;1;1.546e-06;1.546e-06;1.546e-06
277;init;1;0.0926186;0.0926186;0.0926186
277;update;1;3.08843;3.08843;3.08843
277;sync;1;1.76529;1.76529;1.76529
277;evalKnownDf;1;0;0;0
277;write;1;2.4851e-05;2.4851e-05;2.4851e-05
277;trace;1;0;0;0
277;calc_total;1;4.85371;4.85371;4.85371
499;write;1;2.1203e-05;2.1203e-05;2.1203e-05
499;trace;1;0;0;0
499;calc_total;1;8.10281;8.10281;8.10281
592;compErr;1;4.317e-06;4.317e-06;4.317e-06
592;init;1;0.0921535;0.0921535;0.0921535
592;update;1;3.06241;3.06241;3.06241
592;sync;1;4.85569;4.85569;4.85569
592;evalKnownDf;1;0;0;0
592;write;1;2.827e-05;2.827e-05;2.827e-05
592;trace;1;0;0;0
592;calc_total;1;7.9181;7.9181;7.9181
674;compErr;1;2.313e-06;2.313e-06;2.313e-06
674;init;1;0.0921967;0.0921967;0.0921967
674;update;1;3.06476;3.06476;3.06476
674;sync;1;5.08359;5.08359;5.08359
674;evalKnownDf;1;0;0;0
674;write;1;2.7115e-05;2.7115e-05;2.7115e-05
674;trace;1;0;0;0
674;calc_total;1;8.14835;8.14835;8.14835
636;compErr;1;1.687e-06;1.687e-06;1.687e-06
636;init;1;0.0929756;0.0929756;0.0929756
636;update;1;3.08481;3.08481;3.08481
636;sync;1;4.71077;4.71077;4.71077
636;evalKnownDf;1;0;0;0
636;write;1;2.4757e-05;2.4757e-05;2.4757e-05
636;trace;1;0;0;0
636;calc_total;1;7.79558;7.79558;7.79558
278;compErr;1;1.242e-06;1.242e-06;1.242e-06
278;init;1;0.0921118;0.0921118;0.0921118
278;update;1;3.0698;3.0698;3.0698
278;sync;1;0.98123;0.98123;0.98123
278;evalKnownDf;1;0;0;0
278;write;1;2.4104e-05;2.4104e-05;2.4104e-05
278;trace;1;0;0;0
278;calc_total;1;4.05103;4.05103;4.05103
444;compErr;1;2.533e-06;2.533e-06;2.533e-06
444;init;1;0.0964934;0.0964934;0.0964934
444;update;1;3.08813;3.08813;3.08813
444;sync;1;1.81478;1.81478;1.81478
444;evalKnownDf;1;0;0;0
496;compErr;1;2.627e-06;2.627e-06;2.627e-06
496;init;1;0.0928622;0.0928622;0.0928622
496;update;1;3.0756;3.0756;3.0756
496;sync;1;4.22535;4.22535;4.22535
496;evalKnownDf;1;0;0;0
594;compErr;1;2.661e-06;2.661e-06;2.661e-06
594;init;1;0.0930265;0.0930265;0.0930265
594;update;1;3.06148;3.06148;3.06148
594;sync;1;5.00157;5.00157;5.00157
594;evalKnownDf;1;0;0;0
594;write;1;3.2492e-05;3.2492e-05;3.2492e-05
594;trace;1;0;0;0
594;calc_total;1;8.06304;8.06304;8.06304
676;compErr;1;1.156e-06;1.156e-06;1.156e-06
676;init;1;0.0919683;0.0919683;0.0919683
676;update;1;3.06714;3.06714;3.06714
676;sync;1;4.56486;4.56486;4.56486
676;evalKnownDf;1;0;0;0
676;write;1;2.0463e-05;2.0463e-05;2.0463e-05
676;trace;1;0;0;0
676;calc_total;1;7.632;7.632;7.632
637;compErr;1;2.415e-06;2.415e-06;2.415e-06
637;init;1;0.0937103;0.0937103;0.0937103
637;update;1;3.09198;3.09198;3.09198
637;sync;1;5.06268;5.06268;5.06268
637;evalKnownDf;1;0;0;0
637;write;1;2.6554e-05;2.6554e-05;2.6554e-05
637;trace;1;0;0;0
637;calc_total;1;8.15467;8.15467;8.15467
279;compErr;1;2.633e-06;2.633e-06;2.633e-06
279;init;1;0.0929156;0.0929156;0.0929156
279;update;1;3.08481;3.08481;3.08481
279;sync;1;2.25319;2.25319;2.25319
279;evalKnownDf;1;0;0;0
279;write;1;2.6998e-05;2.6998e-05;2.6998e-05
279;trace;1;0;0;0
279;calc_total;1;5.33799;5.33799;5.33799
444;write;1;2.5117e-05;2.5117e-05;2.5117e-05
444;trace;1;0;0;0
444;calc_total;1;4.90291;4.90291;4.90291
496;write;1;2.2343e-05;2.2343e-05;2.2343e-05
496;trace;1;0;0;0
496;calc_total;1;7.30095;7.30095;7.30095
596;compErr;1;3.19e-06;3.19e-06;3.19e-06
596;init;1;0.0923375;0.0923375;0.0923375
596;update;1;3.06461;3.06461;3.06461
596;sync;1;3.60491;3.60491;3.60491
596;evalKnownDf;1;0;0;0
596;write;1;3.0163e-05;3.0163e-05;3.0163e-05
596;trace;1;0;0;0
596;calc_total;1;6.66953;6.66953;6.66953
678;compErr;1;1.957e-06;1.957e-06;1.957e-06
678;init;1;0.0917944;0.0917944;0.0917944
678;update;1;3.06684;3.06684;3.06684
678;sync;1;4.27071;4.27071;4.27071
678;evalKnownDf;1;0;0;0
678;write;1;2.2259e-05;2.2259e-05;2.2259e-05
678;trace;1;0;0;0
678;calc_total;1;7.33755;7.33755;7.33755
638;compErr;1;1.766e-06;1.766e-06;1.766e-06
638;init;1;0.0935667;0.0935667;0.0935667
638;update;1;3.07687;3.07687;3.07687
638;sync;1;4.7777;4.7777;4.7777
638;evalKnownDf;1;0;0;0
638;write;1;2.4406e-05;2.4406e-05;2.4406e-05
638;trace;1;0;0;0
638;calc_total;1;7.85457;7.85457;7.85457
281;compErr;1;2.359e-06;2.359e-06;2.359e-06
281;init;1;0.0932158;0.0932158;0.0932158
281;update;1;3.1018;3.1018;3.1018
281;sync;1;1.36429;1.36429;1.36429
281;evalKnownDf;1;0;0;0
281;write;1;2.7962e-05;2.7962e-05;2.7962e-05
281;trace;1;0;0;0
281;calc_total;1;4.46609;4.46609;4.46609
597;compErr;1;1.978e-06;1.978e-06;1.978e-06
597;init;1;0.0929234;0.0929234;0.0929234
597;update;1;3.07903;3.07903;3.07903
597;sync;1;4.21534;4.21534;4.21534
597;evalKnownDf;1;0;0;0
597;write;1;2.6055e-05;2.6055e-05;2.6055e-05
597;trace;1;0;0;0
597;calc_total;1;7.29437;7.29437;7.29437
680;compErr;1;1.697e-06;1.697e-06;1.697e-06
680;init;1;0.0931421;0.0931421;0.0931421
680;update;1;3.07592;3.07592;3.07592
680;sync;1;2.86801;2.86801;2.86801
680;evalKnownDf;1;0;0;0
680;write;1;2.2378e-05;2.2378e-05;2.2378e-05
680;trace;1;0;0;0
680;calc_total;1;5.94393;5.94393;5.94393
640;compErr;1;2.183e-06;2.183e-06;2.183e-06
640;init;1;0.0920135;0.0920135;0.0920135
640;update;1;3.05847;3.05847;3.05847
640;sync;1;31.8218;31.8218;31.8218
640;evalKnownDf;1;0;0;0
640;write;1;2.5707e-05;2.5707e-05;2.5707e-05
640;trace;1;0;0;0
640;calc_total;1;34.8803;34.8803;34.8803
698;compErr;1;1.995e-06;1.995e-06;1.995e-06
698;init;1;0.0929743;0.0929743;0.0929743
698;update;1;3.06771;3.06771;3.06771
698;sync;1;4.46551;4.46551;4.46551
698;evalKnownDf;1;0;0;0
698;write;1;2.2808e-05;2.2808e-05;2.2808e-05
698;trace;1;0;0;0
698;calc_total;1;7.53322;7.53322;7.53322
284;compErr;1;1.609e-06;1.609e-06;1.609e-06
284;init;1;0.0929439;0.0929439;0.0929439
284;update;1;3.14129;3.14129;3.14129
284;sync;1;1.72651;1.72651;1.72651
284;evalKnownDf;1;0;0;0
284;write;1;2.242e-05;2.242e-05;2.242e-05
284;trace;1;0;0;0
284;calc_total;1;4.8678;4.8678;4.8678
445;compErr;1;2.486e-06;2.486e-06;2.486e-06
445;init;1;0.093613;0.093613;0.093613
445;update;1;3.10366;3.10366;3.10366
445;sync;1;1.7206;1.7206;1.7206
598;compErr;1;2.677e-06;2.677e-06;2.677e-06
598;init;1;0.0923855;0.0923855;0.0923855
598;update;1;3.06877;3.06877;3.06877
598;sync;1;3.72133;3.72133;3.72133
598;evalKnownDf;1;0;0;0
598;write;1;2.5874e-05;2.5874e-05;2.5874e-05
598;trace;1;0;0;0
598;calc_total;1;6.7901;6.7901;6.7901
682;compErr;1;1.622e-06;1.622e-06;1.622e-06
682;init;1;0.0930544;0.0930544;0.0930544
682;update;1;3.08266;3.08266;3.08266
682;sync;1;4.19701;4.19701;4.19701
682;evalKnownDf;1;0;0;0
682;write;1;2.4623e-05;2.4623e-05;2.4623e-05
682;trace;1;0;0;0
682;calc_total;1;7.27967;7.27967;7.27967
641;compErr;1;2.43e-06;2.43e-06;2.43e-06
641;init;1;0.0926547;0.0926547;0.0926547
641;update;1;3.07638;3.07638;3.07638
641;sync;1;6.49119;6.49119;6.49119
641;evalKnownDf;1;0;0;0
641;write;1;2.5945e-05;2.5945e-05;2.5945e-05
641;trace;1;0;0;0
641;calc_total;1;9.56757;9.56757;9.56757
697;compErr;1;2.744e-06;2.744e-06;2.744e-06
697;init;1;0.0943922;0.0943922;0.0943922
697;update;1;3.08525;3.08525;3.08525
697;sync;1;4.22749;4.22749;4.22749
697;evalKnownDf;1;0;0;0
697;write;1;2.927e-05;2.927e-05;2.927e-05
697;trace;1;0;0;0
697;calc_total;1;7.31274;7.31274;7.31274
285;compErr;1;2.499e-06;2.499e-06;2.499e-06
285;init;1;0.0936479;0.0936479;0.0936479
285;update;1;3.10563;3.10563;3.10563
285;sync;1;1.20538;1.20538;1.20538
285;evalKnownDf;1;0;0;0
285;write;1;2.7166e-05;2.7166e-05;2.7166e-05
285;trace;1;0;0;0
285;calc_total;1;4.31101;4.31101;4.31101
445;evalKnownDf;1;0;0;0
445;write;1;2.9979e-05;2.9979e-05;2.9979e-05
445;trace;1;0;0;0
445;calc_total;1;4.82425;4.82425;4.82425
595;compErr;1;2.644e-06;2.644e-06;2.644e-06
595;init;1;0.0929789;0.0929789;0.0929789
595;update;1;3.07174;3.07174;3.07174
595;sync;1;4.90723;4.90723;4.90723
595;evalKnownDf;1;0;0;0
595;write;1;2.5557e-05;2.5557e-05;2.5557e-05
600;compErr;1;1.575e-06;1.575e-06;1.575e-06
600;init;1;0.0925585;0.0925585;0.0925585
600;update;1;3.08488;3.08488;3.08488
600;sync;1;34.7609;34.7609;34.7609
600;evalKnownDf;1;0;0;0
600;write;1;2.0045e-05;2.0045e-05;2.0045e-05
600;trace;1;0;0;0
600;calc_total;1;37.8458;37.8458;37.8458
684;compErr;1;1.371e-06;1.371e-06;1.371e-06
684;init;1;0.0924563;0.0924563;0.0924563
684;update;1;3.07434;3.07434;3.07434
684;sync;1;5.03839;5.03839;5.03839
684;evalKnownDf;1;0;0;0
684;write;1;2.334e-05;2.334e-05;2.334e-05
684;trace;1;0;0;0
684;calc_total;1;8.11273;8.11273;8.11273
642;compErr;1;2.564e-06;2.564e-06;2.564e-06
642;init;1;0.0928897;0.0928897;0.0928897
642;update;1;3.07505;3.07505;3.07505
642;sync;1;6.62088;6.62088;6.62088
642;evalKnownDf;1;0;0;0
642;write;1;2.9251e-05;2.9251e-05;2.9251e-05
642;trace;1;0;0;0
642;calc_total;1;9.69593;9.69593;9.69593
700;compErr;1;1.086e-06;1.086e-06;1.086e-06
700;init;1;0.0927288;0.0927288;0.0927288
700;update;1;3.06806;3.06806;3.06806
700;sync;1;3.26947;3.26947;3.26947
700;evalKnownDf;1;0;0;0
700;write;1;2.1091e-05;2.1091e-05;2.1091e-05
700;trace;1;0;0;0
700;calc_total;1;6.33753;6.33753;6.33753
286;compErr;1;2.011e-06;2.011e-06;2.011e-06
286;init;1;0.093044;0.093044;0.093044
286;update;1;3.08016;3.08016;3.08016
286;sync;1;0.68418;0.68418;0.68418
286;evalKnownDf;1;0;0;0
286;write;1;2.1312e-05;2.1312e-05;2.1312e-05
286;trace;1;0;0;0
286;calc_total;1;3.76434;3.76434;3.76434
441;compErr;1;2.35e-06;2.35e-06;2.35e-06
441;init;1;0.0935416;0.0935416;0.0935416
441;update;1;3.10592;3.10592;3.10592
441;sync;1;1.80825;1.80825;1.80825
441;evalKnownDf;1;0;0;0
441;write;1;2.4838e-05;2.4838e-05;2.4838e-05
441;trace;1;0;0;0
441;calc_total;1;4.91417;4.91417;4.91417
476;compErr;1;1.136e-06;1.136e-06;1.136e-06
476;init;1;0.0929344;0.0929344;0.0929344
476;update;1;3.0763;3.0763;3.0763
476;sync;1;1.54718;1.54718;1.54718
476;evalKnownDf;1;0;0;0
476;write;1;2.2233e-05;2.2233e-05;2.2233e-05
476;trace;1;0;0;0
476;calc_total;1;4.62348;4.62348;4.62348
595;trace;1;0;0;0
595;calc_total;1;7.97896;7.97896;7.97896
601;compErr;1;3.134e-06;3.134e-06;3.134e-06
601;init;1;0.0933335;0.0933335;0.0933335
601;update;1;3.10112;3.10112;3.10112
601;sync;1;7.12462;7.12462;7.12462
601;evalKnownDf;1;0;0;0
601;write;1;2.9069e-05;2.9069e-05;2.9069e-05
601;trace;1;0;0;0
601;calc_total;1;10.2257;10.2257;10.2257
686;compErr;1;1.419e-06;1.419e-06;1.419e-06
686;init;1;0.0925827;0.0925827;0.0925827
686;update;1;3.08577;3.08577;3.08577
686;sync;1;2.90384;2.90384;2.90384
686;evalKnownDf;1;0;0;0
686;write;1;2.333e-05;2.333e-05;2.333e-05
686;trace;1;0;0;0
686;calc_total;1;5.98962;5.98962;5.98962
644;compErr;1;1.741e-06;1.741e-06;1.741e-06
644;init;1;0.0922819;0.0922819;0.0922819
644;update;1;3.05636;3.05636;3.05636
644;sync;1;5.40724;5.40724;5.40724
644;evalKnownDf;1;0;0;0
644;write;1;2.254e-05;2.254e-05;2.254e-05
644;trace;1;0;0;0
644;calc_total;1;8.4636;8.4636;8.4636
728;compErr;1;3.291e-06;3.291e-06;3.291e-06
728;init;1;0.094134;0.094134;0.094134
728;update;1;3.08523;3.08523;3.08523
728;sync;1;0.848324;0.848324;0.848324
728;evalKnownDf;1;0;0;0
728;write;1;2.6542e-05;2.6542e-05;2.6542e-05
728;trace;1;0;0;0
728;calc_total;1;3.93355;3.93355;3.93355
701;compErr;1;2.013e-06;2.013e-06;2.013e-06
701;init;1;0.0933992;0.0933992;0.0933992
701;update;1;3.08739;3.08739;3.08739
701;sync;1;3.53379;3.53379;3.53379
701;evalKnownDf;1;0;0;0
701;write;1;2.7952e-05;2.7952e-05;2.7952e-05
701;trace;1;0;0;0
701;calc_total;1;6.62118;6.62118;6.62118
435;compErr;1;1.243e-06;1.243e-06;1.243e-06
435;init;1;0.0928695;0.0928695;0.0928695
435;update;1;3.07704;3.07704;3.07704
435;sync;1;1.69209;1.69209;1.69209
435;evalKnownDf;1;0;0;0
435;write;1;2.6539e-05;2.6539e-05;2.6539e-05
435;trace;1;0;0;0
435;calc_total;1;4.76912;4.76912;4.76912
467;compErr;1;1.844e-06;1.844e-06;1.844e-06
467;init;1;0.0929027;0.0929027;0.0929027
467;update;1;3.08885;3.08885;3.08885
467;sync;1;1.72357;1.72357;1.72357
467;evalKnownDf;1;0;0;0
554;compErr;1;1.954e-06;1.954e-06;1.954e-06
554;init;1;0.0950438;0.0950438;0.0950438
554;update;1;3.09818;3.09818;3.09818
554;sync;1;2.0851;2.0851;2.0851
554;evalKnownDf;1;0;0;0
554;write;1;2.5154e-05;2.5154e-05;2.5154e-05
554;trace;1;0;0;0
554;calc_total;1;5.18328;5.18328;5.18328
602;compErr;1;2.159e-06;2.159e-06;2.159e-06
602;init;1;0.0927403;0.0927403;0.0927403
602;update;1;3.07603;3.07603;3.07603
602;sync;1;6.23416;6.23416;6.23416
602;evalKnownDf;1;0;0;0
602;write;1;2.829e-05;2.829e-05;2.829e-05
602;trace;1;0;0;0
602;calc_total;1;9.31019;9.31019;9.31019
688;compErr;1;3.179e-06;3.179e-06;3.179e-06
688;init;1;0.092053;0.092053;0.092053
688;update;1;3.06626;3.06626;3.06626
688;sync;1;34.8643;34.8643;34.8643
688;evalKnownDf;1;0;0;0
688;write;1;3.134e-05;3.134e-05;3.134e-05
688;trace;1;0;0;0
688;calc_total;1;37.9306;37.9306;37.9306
646;compErr;1;2.496e-06;2.496e-06;2.496e-06
646;init;1;0.0922386;0.0922386;0.0922386
646;update;1;3.06283;3.06283;3.06283
646;sync;1;5.41056;5.41056;5.41056
646;evalKnownDf;1;0;0;0
646;write;1;2.3484e-05;2.3484e-05;2.3484e-05
646;trace;1;0;0;0
646;calc_total;1;8.47339;8.47339;8.47339
720;compErr;1;2.449e-06;2.449e-06;2.449e-06
720;init;1;0.0931156;0.0931156;0.0931156
720;update;1;3.07925;3.07925;3.07925
720;sync;1;1.67816;1.67816;1.67816
720;evalKnownDf;1;0;0;0
720;write;1;2.7562e-05;2.7562e-05;2.7562e-05
720;trace;1;0;0;0
720;calc_total;1;4.75741;4.75741;4.75741
702;compErr;1;2.194e-06;2.194e-06;2.194e-06
702;init;1;0.0927382;0.0927382;0.0927382
702;update;1;3.07165;3.07165;3.07165
702;sync;1;2.75705;2.75705;2.75705
702;evalKnownDf;1;0;0;0
702;write;1;2.362e-05;2.362e-05;2.362e-05
702;trace;1;0;0;0
702;calc_total;1;5.8287;5.8287;5.8287
120;compErr;1;1.769e-06;1.769e-06;1.769e-06
120;init;1;0.0930054;0.0930054;0.0930054
120;update;1;3.07462;3.07462;3.07462
120;sync;1;0.874455;0.874455;0.874455
120;evalKnownDf;1;0;0;0
120;write;1;2.3161e-05;2.3161e-05;2.3161e-05
120;trace;1;0;0;0
120;calc_total;1;3.94908;3.94908;3.94908
467;write;1;2.5914e-05;2.5914e-05;2.5914e-05
467;trace;1;0;0;0
467;calc_total;1;4.81242;4.81242;4.81242
560;compErr;1;1.707e-06;1.707e-06;1.707e-06
560;init;1;0.0933126;0.0933126;0.0933126
560;update;1;3.08316;3.08316;3.08316
560;sync;1;0.523184;0.523184;0.523184
560;evalKnownDf;1;0;0;0
560;write;1;2.4963e-05;2.4963e-05;2.4963e-05
560;trace;1;0;0;0
560;calc_total;1;3.60635;3.60635;3.60635
604;compErr;1;1.175e-06;1.175e-06;1.175e-06
604;init;1;0.0928708;0.0928708;0.0928708
604;update;1;3.07087;3.07087;3.07087
604;sync;1;4.14225;4.14225;4.14225
604;evalKnownDf;1;0;0;0
604;write;1;2.0699e-05;2.0699e-05;2.0699e-05
604;trace;1;0;0;0
604;calc_total;1;7.21311;7.21311;7.21311
689;compErr;1;1.756e-06;1.756e-06;1.756e-06
689;init;1;0.0925563;0.0925563;0.0925563
689;update;1;3.06798;3.06798;3.06798
689;sync;1;5.6741;5.6741;5.6741
689;evalKnownDf;1;0;0;0
689;write;1;2.2704e-05;2.2704e-05;2.2704e-05
689;trace;1;0;0;0
689;calc_total;1;8.74208;8.74208;8.74208
629;compErr;1;2.142e-06;2.142e-06;2.142e-06
629;init;1;0.0952384;0.0952384;0.0952384
629;update;1;3.0684;3.0684;3.0684
629;sync;1;3.7087;3.7087;3.7087
629;evalKnownDf;1;0;0;0
629;write;1;3.0548e-05;3.0548e-05;3.0548e-05
629;trace;1;0;0;0
629;calc_total;1;6.7771;6.7771;6.7771
722;compErr;1;2.14e-06;2.14e-06;2.14e-06
722;init;1;0.0930546;0.0930546;0.0930546
722;update;1;3.23493;3.23493;3.23493
722;sync;1;5.15159;5.15159;5.15159
722;evalKnownDf;1;0;0;0
722;write;1;3.1967e-05;3.1967e-05;3.1967e-05
722;trace;1;0;0;0
722;calc_total;1;8.38651;8.38651;8.38651
704;compErr;1;2.446e-06;2.446e-06;2.446e-06
704;init;1;0.0931802;0.0931802;0.0931802
704;update;1;3.05631;3.05631;3.05631
704;sync;1;31.9204;31.9204;31.9204
704;evalKnownDf;1;0;0;0
704;write;1;2.6472e-05;2.6472e-05;2.6472e-05
704;trace;1;0;0;0
704;calc_total;1;34.9767;34.9767;34.9767
121;compErr;1;1.75e-06;1.75e-06;1.75e-06
121;init;1;0.0935657;0.0935657;0.0935657
121;update;1;3.08868;3.08868;3.08868
121;sync;1;0.969006;0.969006;0.969006
121;evalKnownDf;1;0;0;0
121;write;1;2.4352e-05;2.4352e-05;2.4352e-05
121;trace;1;0;0;0
121;calc_total;1;4.05769;4.05769;4.05769
471;compErr;1;1.75e-06;1.75e-06;1.75e-06
471;init;1;0.0928375;0.0928375;0.0928375
471;update;1;3.08246;3.08246;3.08246
471;sync;1;1.20445;1.20445;1.20445
471;evalKnownDf;1;0;0;0
471;write;1;2.1731e-05;2.1731e-05;2.1731e-05
471;trace;1;0;0;0
564;compErr;1;2.349e-06;2.349e-06;2.349e-06
564;init;1;0.095666;0.095666;0.095666
564;update;1;3.08119;3.08119;3.08119
564;sync;1;1.34668;1.34668;1.34668
564;evalKnownDf;1;0;0;0
564;write;1;2.5678e-05;2.5678e-05;2.5678e-05
564;trace;1;0;0;0
564;calc_total;1;4.42787;4.42787;4.42787
605;compErr;1;2.508e-06;2.508e-06;2.508e-06
605;init;1;0.0941249;0.0941249;0.0941249
605;update;1;3.10593;3.10593;3.10593
605;sync;1;4.94641;4.94641;4.94641
605;evalKnownDf;1;0;0;0
605;write;1;2.3533e-05;2.3533e-05;2.3533e-05
605;trace;1;0;0;0
605;calc_total;1;8.05235;8.05235;8.05235
690;compErr;1;2.421e-06;2.421e-06;2.421e-06
690;init;1;0.0919625;0.0919625;0.0919625
690;update;1;3.06219;3.06219;3.06219
690;sync;1;4.81;4.81;4.81
690;evalKnownDf;1;0;0;0
690;write;1;2.5651e-05;2.5651e-05;2.5651e-05
690;trace;1;0;0;0
690;calc_total;1;7.87219;7.87219;7.87219
643;compErr;1;1.837e-06;1.837e-06;1.837e-06
643;init;1;0.0927309;0.0927309;0.0927309
643;update;1;3.0799;3.0799;3.0799
643;sync;1;6.10057;6.10057;6.10057
724;compErr;1;2.743e-06;2.743e-06;2.743e-06
724;init;1;0.0930984;0.0930984;0.0930984
724;update;1;3.07514;3.07514;3.07514
724;sync;1;2.0691;2.0691;2.0691
724;evalKnownDf;1;0;0;0
724;write;1;2.622e-05;2.622e-05;2.622e-05
724;trace;1;0;0;0
724;calc_total;1;5.14424;5.14424;5.14424
705;compErr;1;2.51e-06;2.51e-06;2.51e-06
705;init;1;0.0940373;0.0940373;0.0940373
705;update;1;3.08235;3.08235;3.08235
705;sync;1;6.16975;6.16975;6.16975
705;evalKnownDf;1;0;0;0
705;write;1;2.544e-05;2.544e-05;2.544e-05
705;trace;1;0;0;0
705;calc_total;1;9.2521;9.2521;9.2521
122;compErr;1;1.252e-06;1.252e-06;1.252e-06
122;init;1;0.0930879;0.0930879;0.0930879
122;update;1;3.09404;3.09404;3.09404
122;sync;1;0.386837;0.386837;0.386837
122;evalKnownDf;1;0;0;0
122;write;1;2.254e-05;2.254e-05;2.254e-05
122;trace;1;0;0;0
122;calc_total;1;3.48087;3.48087;3.48087
471;calc_total;1;4.28691;4.28691;4.28691
568;compErr;1;2.639e-06;2.639e-06;2.639e-06
568;init;1;0.0936526;0.0936526;0.0936526
568;update;1;3.08968;3.08968;3.08968
568;sync;1;2.98462;2.98462;2.98462
568;evalKnownDf;1;0;0;0
568;write;1;2.725e-05;2.725e-05;2.725e-05
568;trace;1;0;0;0
568;calc_total;1;6.0743;6.0743;6.0743
606;compErr;1;1.287e-06;1.287e-06;1.287e-06
606;init;1;0.0928873;0.0928873;0.0928873
606;update;1;3.06793;3.06793;3.06793
606;sync;1;4.59937;4.59937;4.59937
606;evalKnownDf;1;0;0;0
606;write;1;2.3936e-05;2.3936e-05;2.3936e-05
606;trace;1;0;0;0
606;calc_total;1;7.6673;7.6673;7.6673
692;compErr;1;2.408e-06;2.408e-06;2.408e-06
692;init;1;0.091991;0.091991;0.091991
692;update;1;3.05928;3.05928;3.05928
692;sync;1;3.3075;3.3075;3.3075
692;evalKnownDf;1;0;0;0
692;write;1;2.5532e-05;2.5532e-05;2.5532e-05
692;trace;1;0;0;0
692;calc_total;1;6.36678;6.36678;6.36678
725;compErr;1;2.282e-06;2.282e-06;2.282e-06
725;init;1;0.0935817;0.0935817;0.0935817
725;update;1;3.09353;3.09353;3.09353
725;sync;1;2.02195;2.02195;2.02195
725;evalKnownDf;1;0;0;0
725;write;1;2.2887e-05;2.2887e-05;2.2887e-05
725;trace;1;0;0;0
725;calc_total;1;5.11548;5.11548;5.11548
706;compErr;1;2.801e-06;2.801e-06;2.801e-06
706;init;1;0.0931612;0.0931612;0.0931612
706;update;1;3.07079;3.07079;3.07079
706;sync;1;5.42377;5.42377;5.42377
706;evalKnownDf;1;0;0;0
706;write;1;2.8232e-05;2.8232e-05;2.8232e-05
706;trace;1;0;0;0
706;calc_total;1;8.49456;8.49456;8.49456
123;compErr;1;1.312e-06;1.312e-06;1.312e-06
123;init;1;0.0941605;0.0941605;0.0941605
123;update;1;3.08912;3.08912;3.08912
123;sync;1;0.605211;0.605211;0.605211
123;evalKnownDf;1;0;0;0
123;write;1;2.4583e-05;2.4583e-05;2.4583e-05
123;trace;1;0;0;0
123;calc_total;1;3.69433;3.69433;3.69433
463;compErr;1;2.148e-06;2.148e-06;2.148e-06
463;init;1;0.0933077;0.0933077;0.0933077
463;update;1;3.09291;3.09291;3.09291
463;sync;1;4.43163;4.43163;4.43163
463;evalKnownDf;1;0;0;0
463;write;1;2.5087e-05;2.5087e-05;2.5087e-05
463;trace;1;0;0;0
463;calc_total;1;7.52454;7.52454;7.52454
570;compErr;1;2.749e-06;2.749e-06;2.749e-06
570;init;1;0.0937642;0.0937642;0.0937642
570;update;1;3.09396;3.09396;3.09396
570;sync;1;2.36653;2.36653;2.36653
570;evalKnownDf;1;0;0;0
570;write;1;2.2869e-05;2.2869e-05;2.2869e-05
570;trace;1;0;0;0
570;calc_total;1;5.46049;5.46049;5.46049
608;compErr;1;2.41e-06;2.41e-06;2.41e-06
608;init;1;0.0921229;0.0921229;0.0921229
608;update;1;3.05044;3.05044;3.05044
608;sync;1;1.62266;1.62266;1.62266
608;evalKnownDf;1;0;0;0
608;write;1;2.3114e-05;2.3114e-05;2.3114e-05
608;trace;1;0;0;0
608;calc_total;1;4.6731;4.6731;4.6731
693;compErr;1;2.89e-06;2.89e-06;2.89e-06
693;init;1;0.0927521;0.0927521;0.0927521
693;update;1;3.07698;3.07698;3.07698
693;sync;1;4.07827;4.07827;4.07827
693;evalKnownDf;1;0;0;0
693;write;1;2.9969e-05;2.9969e-05;2.9969e-05
693;trace;1;0;0;0
693;calc_total;1;7.15525;7.15525;7.15525
726;compErr;1;2.153e-06;2.153e-06;2.153e-06
726;init;1;0.0929791;0.0929791;0.0929791
726;update;1;3.09733;3.09733;3.09733
726;sync;1;1.85499;1.85499;1.85499
726;evalKnownDf;1;0;0;0
726;write;1;2.5699e-05;2.5699e-05;2.5699e-05
726;trace;1;0;0;0
726;calc_total;1;4.95232;4.95232;4.95232
708;compErr;1;2.378e-06;2.378e-06;2.378e-06
708;init;1;0.0938491;0.0938491;0.0938491
708;update;1;3.06046;3.06046;3.06046
708;sync;1;6.08891;6.08891;6.08891
708;evalKnownDf;1;0;0;0
708;write;1;2.4547e-05;2.4547e-05;2.4547e-05
708;trace;1;0;0;0
708;calc_total;1;9.14937;9.14937;9.14937
124;compErr;1;1.163e-06;1.163e-06;1.163e-06
124;init;1;0.0939862;0.0939862;0.0939862
124;update;1;3.08279;3.08279;3.08279
124;sync;1;0.443552;0.443552;0.443552
124;evalKnownDf;1;0;0;0
124;write;1;2.0934e-05;2.0934e-05;2.0934e-05
124;trace;1;0;0;0
124;calc_total;1;3.52634;3.52634;3.52634
240;compErr;1;2e-06;2e-06;2e-06
240;init;1;0.0922178;0.0922178;0.0922178
240;update;1;3.05777;3.05777;3.05777
240;sync;1;1.02609;1.02609;1.02609
240;evalKnownDf;1;0;0;0
240;write;1;2.5454e-05;2.5454e-05;2.5454e-05
240;trace;1;0;0;0
240;calc_total;1;4.08386;4.08386;4.08386
574;compErr;1;2.229e-06;2.229e-06;2.229e-06
574;init;1;0.0941745;0.0941745;0.0941745
574;update;1;3.11323;3.11323;3.11323
574;sync;1;1.13689;1.13689;1.13689
574;evalKnownDf;1;0;0;0
574;write;1;2.1306e-05;2.1306e-05;2.1306e-05
574;trace;1;0;0;0
574;calc_total;1;4.25012;4.25012;4.25012
610;compErr;1;3.081e-06;3.081e-06;3.081e-06
610;init;1;0.0933911;0.0933911;0.0933911
610;update;1;3.06492;3.06492;3.06492
610;sync;1;4.34011;4.34011;4.34011
610;evalKnownDf;1;0;0;0
610;write;1;2.397e-05;2.397e-05;2.397e-05
610;trace;1;0;0;0
610;calc_total;1;7.40503;7.40503;7.40503
687;compErr;1;2.189e-06;2.189e-06;2.189e-06
687;init;1;0.0935776;0.0935776;0.0935776
687;update;1;3.09634;3.09634;3.09634
687;sync;1;2.70504;2.70504;2.70504
687;evalKnownDf;1;0;0;0
687;write;1;2.7749e-05;2.7749e-05;2.7749e-05
687;trace;1;0;0;0
687;calc_total;1;5.80138;5.80138;5.80138
730;compErr;1;2.765e-06;2.765e-06;2.765e-06
730;init;1;0.093917;0.093917;0.093917
730;update;1;3.08088;3.08088;3.08088
730;sync;1;1.25812;1.25812;1.25812
730;evalKnownDf;1;0;0;0
730;write;1;3.1826e-05;3.1826e-05;3.1826e-05
730;trace;1;0;0;0
730;calc_total;1;4.33899;4.33899;4.33899
712;compErr;1;1.78e-06;1.78e-06;1.78e-06
712;init;1;0.0944526;0.0944526;0.0944526
712;update;1;3.10857;3.10857;3.10857
712;sync;1;36.3644;36.3644;36.3644
712;evalKnownDf;1;0;0;0
712;write;1;2.3533e-05;2.3533e-05;2.3533e-05
712;trace;1;0;0;0
712;calc_total;1;39.473;39.473;39.473
125;compErr;1;2.283e-06;2.283e-06;2.283e-06
125;init;1;0.0932035;0.0932035;0.0932035
125;update;1;3.09548;3.09548;3.09548
125;sync;1;2.5679;2.5679;2.5679
125;evalKnownDf;1;0;0;0
125;write;1;2.3832e-05;2.3832e-05;2.3832e-05
125;trace;1;0;0;0
125;calc_total;1;5.66337;5.66337;5.66337
241;compErr;1;1.736e-06;1.736e-06;1.736e-06
241;init;1;0.0940727;0.0940727;0.0940727
241;update;1;3.30127;3.30127;3.30127
241;sync;1;0.696431;0.696431;0.696431
241;evalKnownDf;1;0;0;0
241;write;1;2.2556e-05;2.2556e-05;2.2556e-05
241;trace;1;0;0;0
241;calc_total;1;3.9977;3.9977;3.9977
611;compErr;1;1.239e-06;1.239e-06;1.239e-06
611;init;1;0.0943977;0.0943977;0.0943977
611;update;1;3.11194;3.11194;3.11194
611;sync;1;5.00861;5.00861;5.00861
611;evalKnownDf;1;0;0;0
611;write;1;2.1149e-05;2.1149e-05;2.1149e-05
611;trace;1;0;0;0
611;calc_total;1;8.12055;8.12055;8.12055
691;compErr;1;1.574e-06;1.574e-06;1.574e-06
691;init;1;0.0925463;0.0925463;0.0925463
691;update;1;3.08174;3.08174;3.08174
691;sync;1;5.04468;5.04468;5.04468
691;evalKnownDf;1;0;0;0
734;compErr;1;1.67e-06;1.67e-06;1.67e-06
734;init;1;0.0948486;0.0948486;0.0948486
734;update;1;3.09211;3.09211;3.09211
734;sync;1;0.832643;0.832643;0.832643
734;evalKnownDf;1;0;0;0
734;write;1;1.9615e-05;1.9615e-05;1.9615e-05
734;trace;1;0;0;0
734;calc_total;1;3.92475;3.92475;3.92475
713;compErr;1;2.284e-06;2.284e-06;2.284e-06
713;init;1;0.0952688;0.0952688;0.0952688
713;update;1;3.09897;3.09897;3.09897
713;sync;1;4.9858;4.9858;4.9858
713;evalKnownDf;1;0;0;0
713;write;1;2.3337e-05;2.3337e-05;2.3337e-05
713;trace;1;0;0;0
713;calc_total;1;8.08477;8.08477;8.08477
126;compErr;1;1.966e-06;1.966e-06;1.966e-06
126;init;1;0.0926226;0.0926226;0.0926226
126;update;1;3.06646;3.06646;3.06646
126;sync;1;1.40028;1.40028;1.40028
126;evalKnownDf;1;0;0;0
126;write;1;2.2833e-05;2.2833e-05;2.2833e-05
126;trace;1;0;0;0
126;calc_total;1;4.46674;4.46674;4.46674
243;compErr;1;1.78e-06;1.78e-06;1.78e-06
243;init;1;0.0929663;0.0929663;0.0929663
243;update;1;3.07844;3.07844;3.07844
243;sync;1;1.02087;1.02087;1.02087
243;evalKnownDf;1;0;0;0
243;write;1;2.1803e-05;2.1803e-05;2.1803e-05
243;trace;1;0;0;0
243;calc_total;1;4.09931;4.09931;4.09931
612;compErr;1;1.207e-06;1.207e-06;1.207e-06
612;init;1;0.0921981;0.0921981;0.0921981
612;update;1;3.06592;3.06592;3.06592
612;sync;1;4.08357;4.08357;4.08357
612;evalKnownDf;1;0;0;0
612;write;1;2.3254e-05;2.3254e-05;2.3254e-05
612;trace;1;0;0;0
612;calc_total;1;7.14949;7.14949;7.14949
691;write;1;2.5221e-05;2.5221e-05;2.5221e-05
691;trace;1;0;0;0
691;calc_total;1;8.12642;8.12642;8.12642
738;compErr;1;1.851e-06;1.851e-06;1.851e-06
738;init;1;0.0930624;0.0930624;0.0930624
738;update;1;3.0994;3.0994;3.0994
738;sync;1;1.15314;1.15314;1.15314
738;evalKnownDf;1;0;0;0
738;write;1;2.5939e-05;2.5939e-05;2.5939e-05
738;trace;1;0;0;0
738;calc_total;1;4.25254;4.25254;4.25254
714;compErr;1;2.136e-06;2.136e-06;2.136e-06
714;init;1;0.0940281;0.0940281;0.0940281
714;update;1;3.10387;3.10387;3.10387
714;sync;1;2.38066;2.38066;2.38066
714;evalKnownDf;1;0;0;0
714;write;1;2.5346e-05;2.5346e-05;2.5346e-05
714;trace;1;0;0;0
714;calc_total;1;5.48453;5.48453;5.48453
129;compErr;1;2.543e-06;2.543e-06;2.543e-06
129;init;1;0.0945312;0.0945312;0.0945312
129;update;1;3.09978;3.09978;3.09978
129;sync;1;5.17302;5.17302;5.17302
129;evalKnownDf;1;0;0;0
129;write;1;2.247e-05;2.247e-05;2.247e-05
129;trace;1;0;0;0
129;calc_total;1;8.2728;8.2728;8.2728
144;compErr;1;2.622e-06;2.622e-06;2.622e-06
144;init;1;0.0930024;0.0930024;0.0930024
144;update;1;3.08288;3.08288;3.08288
144;sync;1;1.30966;1.30966;1.30966
144;evalKnownDf;1;0;0;0
144;write;1;2.3765e-05;2.3765e-05;2.3765e-05
144;trace;1;0;0;0
144;calc_total;1;4.39254;4.39254;4.39254
245;compErr;1;1.585e-06;1.585e-06;1.585e-06
245;init;1;0.0929275;0.0929275;0.0929275
245;update;1;3.0764;3.0764;3.0764
245;sync;1;1.18318;1.18318;1.18318
245;evalKnownDf;1;0;0;0
245;write;1;2.4763e-05;2.4763e-05;2.4763e-05
245;trace;1;0;0;0
245;calc_total;1;4.25958;4.25958;4.25958
614;compErr;1;2.141e-06;2.141e-06;2.141e-06
614;init;1;0.0921236;0.0921236;0.0921236
614;update;1;3.06765;3.06765;3.06765
614;sync;1;4.15808;4.15808;4.15808
614;evalKnownDf;1;0;0;0
614;write;1;2.3444e-05;2.3444e-05;2.3444e-05
614;trace;1;0;0;0
614;calc_total;1;7.22573;7.22573;7.22573
695;compErr;1;1.975e-06;1.975e-06;1.975e-06
695;init;1;0.0933364;0.0933364;0.0933364
695;update;1;3.08417;3.08417;3.08417
695;sync;1;2.73944;2.73944;2.73944
695;evalKnownDf;1;0;0;0
695;write;1;2.4815e-05;2.4815e-05;2.4815e-05
695;trace;1;0;0;0
695;calc_total;1;5.82361;5.82361;5.82361
740;compErr;1;2.398e-06;2.398e-06;2.398e-06
740;init;1;0.093275;0.093275;0.093275
740;update;1;3.07905;3.07905;3.07905
740;sync;1;0.967312;0.967312;0.967312
740;evalKnownDf;1;0;0;0
740;write;1;1.882e-05;1.882e-05;1.882e-05
740;trace;1;0;0;0
740;calc_total;1;4.04636;4.04636;4.04636
716;compErr;1;2.079e-06;2.079e-06;2.079e-06
716;init;1;0.094995;0.094995;0.094995
716;update;1;3.1253;3.1253;3.1253
716;sync;1;4.5613;4.5613;4.5613
716;evalKnownDf;1;0;0;0
716;write;1;2.6636e-05;2.6636e-05;2.6636e-05
716;trace;1;0;0;0
716;calc_total;1;7.6866;7.6866;7.6866
131;compErr;1;2.015e-06;2.015e-06;2.015e-06
131;init;1;0.0944697;0.0944697;0.0944697
131;update;1;3.1055;3.1055;3.1055
131;sync;1;1.2016;1.2016;1.2016
131;evalKnownDf;1;0;0;0
131;write;1;2.6153e-05;2.6153e-05;2.6153e-05
131;trace;1;0;0;0
131;calc_total;1;4.3071;4.3071;4.3071
145;compErr;1;1.97e-06;1.97e-06;1.97e-06
145;init;1;0.0936102;0.0936102;0.0936102
145;update;1;3.10904;3.10904;3.10904
145;sync;1;5.00332;5.00332;5.00332
145;evalKnownDf;1;0;0;0
145;write;1;2.5054e-05;2.5054e-05;2.5054e-05
145;trace;1;0;0;0
145;calc_total;1;8.11237;8.11237;8.11237
246;compErr;1;2.631e-06;2.631e-06;2.631e-06
246;init;1;0.0923392;0.0923392;0.0923392
246;update;1;3.07516;3.07516;3.07516
246;sync;1;1.09013;1.09013;1.09013
246;evalKnownDf;1;0;0;0
246;write;1;2.4056e-05;2.4056e-05;2.4056e-05
246;trace;1;0;0;0
246;calc_total;1;4.16529;4.16529;4.16529
616;compErr;1;2.192e-06;2.192e-06;2.192e-06
616;init;1;0.0927382;0.0927382;0.0927382
616;update;1;3.06622;3.06622;3.06622
616;sync;1;2.26264;2.26264;2.26264
616;evalKnownDf;1;0;0;0
616;write;1;2.4946e-05;2.4946e-05;2.4946e-05
616;trace;1;0;0;0
616;calc_total;1;5.32885;5.32885;5.32885
679;compErr;1;1.766e-06;1.766e-06;1.766e-06
679;init;1;0.0932163;0.0932163;0.0932163
679;update;1;3.08472;3.08472;3.08472
679;sync;1;3.7919;3.7919;3.7919
679;evalKnownDf;1;0;0;0
679;write;1;2.5086e-05;2.5086e-05;2.5086e-05
679;trace;1;0;0;0
679;calc_total;1;6.87663;6.87663;6.87663
742;compErr;1;1.17e-06;1.17e-06;1.17e-06
742;init;1;0.0971525;0.0971525;0.0971525
742;update;1;3.0713;3.0713;3.0713
742;sync;1;0.910154;0.910154;0.910154
742;evalKnownDf;1;0;0;0
742;write;1;2.2773e-05;2.2773e-05;2.2773e-05
742;trace;1;0;0;0
742;calc_total;1;3.98145;3.98145;3.98145
717;compErr;1;2.165e-06;2.165e-06;2.165e-06
717;init;1;0.0948573;0.0948573;0.0948573
717;update;1;3.11841;3.11841;3.11841
717;sync;1;4.71943;4.71943;4.71943
717;evalKnownDf;1;0;0;0
717;write;1;2.347e-05;2.347e-05;2.347e-05
717;trace;1;0;0;0
717;calc_total;1;7.83784;7.83784;7.83784
132;compErr;1;2.116e-06;2.116e-06;2.116e-06
132;init;1;0.093272;0.093272;0.093272
132;update;1;3.08646;3.08646;3.08646
132;sync;1;0.821151;0.821151;0.821151
132;evalKnownDf;1;0;0;0
132;write;1;2.8618e-05;2.8618e-05;2.8618e-05
132;trace;1;0;0;0
132;calc_total;1;3.90761;3.90761;3.90761
146;compErr;1;2.248e-06;2.248e-06;2.248e-06
146;init;1;0.0930745;0.0930745;0.0930745
146;update;1;3.08315;3.08315;3.08315
146;sync;1;1.34771;1.34771;1.34771
146;evalKnownDf;1;0;0;0
146;write;1;2.5435e-05;2.5435e-05;2.5435e-05
146;trace;1;0;0;0
146;calc_total;1;4.43086;4.43086;4.43086
247;compErr;1;1.587e-06;1.587e-06;1.587e-06
247;init;1;0.0927937;0.0927937;0.0927937
247;update;1;3.07193;3.07193;3.07193
247;sync;1;0.941612;0.941612;0.941612
247;evalKnownDf;1;0;0;0
247;write;1;2.3551e-05;2.3551e-05;2.3551e-05
247;trace;1;0;0;0
247;calc_total;1;4.01354;4.01354;4.01354
617;compErr;1;1.848e-06;1.848e-06;1.848e-06
617;init;1;0.0940705;0.0940705;0.0940705
617;update;1;3.08533;3.08533;3.08533
617;sync;1;5.11765;5.11765;5.11765
617;evalKnownDf;1;0;0;0
617;write;1;2.7319e-05;2.7319e-05;2.7319e-05
617;trace;1;0;0;0
617;calc_total;1;8.20298;8.20298;8.20298
723;compErr;1;1.723e-06;1.723e-06;1.723e-06
723;init;1;0.0949748;0.0949748;0.0949748
723;update;1;3.12496;3.12496;3.12496
723;sync;1;2.30473;2.30473;2.30473
723;evalKnownDf;1;0;0;0
723;write;1;2.7377e-05;2.7377e-05;2.7377e-05
723;trace;1;0;0;0
723;calc_total;1;5.42969;5.42969;5.42969
718;compErr;1;1.862e-06;1.862e-06;1.862e-06
718;init;1;0.0958015;0.0958015;0.0958015
718;update;1;3.08406;3.08406;3.08406
718;sync;1;4.61743;4.61743;4.61743
718;evalKnownDf;1;0;0;0
718;write;1;2.3885e-05;2.3885e-05;2.3885e-05
718;trace;1;0;0;0
718;calc_total;1;7.70149;7.70149;7.70149
134;compErr;1;2.979e-06;2.979e-06;2.979e-06
134;init;1;0.0931251;0.0931251;0.0931251
134;update;1;3.08991;3.08991;3.08991
134;sync;1;1.79685;1.79685;1.79685
134;evalKnownDf;1;0;0;0
134;write;1;2.7336e-05;2.7336e-05;2.7336e-05
134;trace;1;0;0;0
134;calc_total;1;4.88676;4.88676;4.88676
147;compErr;1;2.411e-06;2.411e-06;2.411e-06
147;init;1;0.0936979;0.0936979;0.0936979
147;update;1;3.10966;3.10966;3.10966
147;sync;1;1.63459;1.63459;1.63459
147;evalKnownDf;1;0;0;0
147;write;1;2.3565e-05;2.3565e-05;2.3565e-05
147;trace;1;0;0;0
147;calc_total;1;4.74425;4.74425;4.74425
249;compErr;1;2.171e-06;2.171e-06;2.171e-06
249;init;1;0.0946802;0.0946802;0.0946802
249;update;1;3.11403;3.11403;3.11403
249;sync;1;0.623165;0.623165;0.623165
249;evalKnownDf;1;0;0;0
249;write;1;2.6673e-05;2.6673e-05;2.6673e-05
249;trace;1;0;0;0
249;calc_total;1;3.7372;3.7372;3.7372
618;compErr;1;2.26e-06;2.26e-06;2.26e-06
618;init;1;0.0925171;0.0925171;0.0925171
618;update;1;3.07308;3.07308;3.07308
618;sync;1;5.31131;5.31131;5.31131
618;evalKnownDf;1;0;0;0
618;write;1;3.1779e-05;3.1779e-05;3.1779e-05
618;trace;1;0;0;0
618;calc_total;1;8.3844;8.3844;8.3844
727;compErr;1;1.786e-06;1.786e-06;1.786e-06
727;init;1;0.0943067;0.0943067;0.0943067
727;update;1;3.08309;3.08309;3.08309
727;sync;1;2.29189;2.29189;2.29189
727;evalKnownDf;1;0;0;0
710;compErr;1;1.557e-06;1.557e-06;1.557e-06
710;init;1;0.0931029;0.0931029;0.0931029
710;update;1;3.07048;3.07048;3.07048
710;sync;1;5.34585;5.34585;5.34585
710;evalKnownDf;1;0;0;0
710;write;1;2.5133e-05;2.5133e-05;2.5133e-05
710;trace;1;0;0;0
710;calc_total;1;8.41633;8.41633;8.41633
135;compErr;1;2.193e-06;2.193e-06;2.193e-06
135;init;1;0.0938914;0.0938914;0.0938914
135;update;1;3.10369;3.10369;3.10369
135;sync;1;2.01742;2.01742;2.01742
135;evalKnownDf;1;0;0;0
135;write;1;2.8361e-05;2.8361e-05;2.8361e-05
135;trace;1;0;0;0
135;calc_total;1;5.12111;5.12111;5.12111
148;compErr;1;1.337e-06;1.337e-06;1.337e-06
148;init;1;0.0930629;0.0930629;0.0930629
148;update;1;3.08592;3.08592;3.08592
148;sync;1;1.46766;1.46766;1.46766
148;evalKnownDf;1;0;0;0
148;write;1;2.2812e-05;2.2812e-05;2.2812e-05
148;trace;1;0;0;0
148;calc_total;1;4.55358;4.55358;4.55358
251;compErr;1;2.244e-06;2.244e-06;2.244e-06
251;init;1;0.0940359;0.0940359;0.0940359
251;update;1;3.09151;3.09151;3.09151
251;sync;1;1.67933;1.67933;1.67933
251;evalKnownDf;1;0;0;0
251;write;1;2.0656e-05;2.0656e-05;2.0656e-05
251;trace;1;0;0;0
251;calc_total;1;4.77084;4.77084;4.77084
620;compErr;1;1.874e-06;1.874e-06;1.874e-06
620;init;1;0.0936935;0.0936935;0.0936935
620;update;1;3.07565;3.07565;3.07565
620;sync;1;3.34953;3.34953;3.34953
620;evalKnownDf;1;0;0;0
620;write;1;2.1344e-05;2.1344e-05;2.1344e-05
620;trace;1;0;0;0
620;calc_total;1;6.42518;6.42518;6.42518
648;compErr;1;1.881e-06;1.881e-06;1.881e-06
648;init;1;0.0925932;0.0925932;0.0925932
648;update;1;3.07828;3.07828;3.07828
648;sync;1;34.8332;34.8332;34.8332
648;evalKnownDf;1;0;0;0
648;write;1;2.5025e-05;2.5025e-05;2.5025e-05
648;trace;1;0;0;0
648;calc_total;1;37.9115;37.9115;37.9115
727;write;1;2.527e-05;2.527e-05;2.527e-05
727;trace;1;0;0;0
727;calc_total;1;5.37499;5.37499;5.37499
136;compErr;1;2.715e-06;2.715e-06;2.715e-06
136;init;1;0.0937353;0.0937353;0.0937353
136;update;1;3.11061;3.11061;3.11061
136;sync;1;1.59445;1.59445;1.59445
136;evalKnownDf;1;0;0;0
136;write;1;2.6139e-05;2.6139e-05;2.6139e-05
136;trace;1;0;0;0
136;calc_total;1;4.70506;4.70506;4.70506
149;compErr;1;2.157e-06;2.157e-06;2.157e-06
149;init;1;0.0938533;0.0938533;0.0938533
149;update;1;3.10117;3.10117;3.10117
149;sync;1;1.39881;1.39881;1.39881
149;evalKnownDf;1;0;0;0
149;write;1;2.426e-05;2.426e-05;2.426e-05
149;trace;1;0;0;0
149;calc_total;1;4.49998;4.49998;4.49998
252;compErr;1;2.87e-06;2.87e-06;2.87e-06
252;init;1;0.0930932;0.0930932;0.0930932
252;update;1;3.08151;3.08151;3.08151
252;sync;1;2.40709;2.40709;2.40709
252;evalKnownDf;1;0;0;0
252;write;1;2.4386e-05;2.4386e-05;2.4386e-05
252;trace;1;0;0;0
252;calc_total;1;5.48859;5.48859;5.48859
622;compErr;1;1.426e-06;1.426e-06;1.426e-06
622;init;1;0.0929212;0.0929212;0.0929212
622;update;1;3.0764;3.0764;3.0764
622;sync;1;2.89721;2.89721;2.89721
622;evalKnownDf;1;0;0;0
622;write;1;2.4827e-05;2.4827e-05;2.4827e-05
622;trace;1;0;0;0
622;calc_total;1;5.97361;5.97361;5.97361
732;compErr;1;2.814e-06;2.814e-06;2.814e-06
732;init;1;0.095921;0.095921;0.095921
732;update;1;3.09135;3.09135;3.09135
732;sync;1;0.842093;0.842093;0.842093
732;evalKnownDf;1;0;0;0
732;write;1;2.1363e-05;2.1363e-05;2.1363e-05
732;trace;1;0;0;0
137;compErr;1;2.242e-06;2.242e-06;2.242e-06
137;init;1;0.0952604;0.0952604;0.0952604
137;update;1;3.11247;3.11247;3.11247
137;sync;1;1.40729;1.40729;1.40729
137;evalKnownDf;1;0;0;0
137;write;1;2.7113e-05;2.7113e-05;2.7113e-05
137;trace;1;0;0;0
137;calc_total;1;4.51976;4.51976;4.51976
150;compErr;1;2.562e-06;2.562e-06;2.562e-06
150;init;1;0.098615;0.098615;0.098615
150;update;1;3.08767;3.08767;3.08767
150;sync;1;1.09564;1.09564;1.09564
150;evalKnownDf;1;0;0;0
150;write;1;2.2418e-05;2.2418e-05;2.2418e-05
150;trace;1;0;0;0
150;calc_total;1;4.18331;4.18331;4.18331
253;compErr;1;1.595e-06;1.595e-06;1.595e-06
253;init;1;0.0943817;0.0943817;0.0943817
253;update;1;3.11654;3.11654;3.11654
253;sync;1;1.97404;1.97404;1.97404
253;evalKnownDf;1;0;0;0
253;write;1;2.3837e-05;2.3837e-05;2.3837e-05
253;trace;1;0;0;0
253;calc_total;1;5.09058;5.09058;5.09058
623;compErr;1;2.481e-06;2.481e-06;2.481e-06
623;init;1;0.0933526;0.0933526;0.0933526
623;update;1;3.09195;3.09195;3.09195
623;sync;1;2.80501;2.80501;2.80501
623;evalKnownDf;1;0;0;0
623;write;1;2.5523e-05;2.5523e-05;2.5523e-05
623;trace;1;0;0;0
623;calc_total;1;5.89697;5.89697;5.89697
732;calc_total;1;3.93344;3.93344;3.93344
138;compErr;1;1.515e-06;1.515e-06;1.515e-06
138;init;1;0.0936221;0.0936221;0.0936221
138;update;1;3.09723;3.09723;3.09723
138;sync;1;1.59667;1.59667;1.59667
138;evalKnownDf;1;0;0;0
138;write;1;2.8785e-05;2.8785e-05;2.8785e-05
138;trace;1;0;0;0
138;calc_total;1;4.6939;4.6939;4.6939
151;compErr;1;2.493e-06;2.493e-06;2.493e-06
151;init;1;0.0941685;0.0941685;0.0941685
151;update;1;3.09978;3.09978;3.09978
151;sync;1;1.06012;1.06012;1.06012
151;evalKnownDf;1;0;0;0
151;write;1;2.414e-05;2.414e-05;2.414e-05
151;trace;1;0;0;0
151;calc_total;1;4.1599;4.1599;4.1599
255;compErr;1;2.517e-06;2.517e-06;2.517e-06
255;init;1;0.0934742;0.0934742;0.0934742
255;update;1;3.10215;3.10215;3.10215
255;sync;1;2.14646;2.14646;2.14646
255;evalKnownDf;1;0;0;0
255;write;1;2.4504e-05;2.4504e-05;2.4504e-05
255;trace;1;0;0;0
255;calc_total;1;5.24861;5.24861;5.24861
615;compErr;1;2.274e-06;2.274e-06;2.274e-06
615;init;1;0.0946682;0.0946682;0.0946682
615;update;1;3.08158;3.08158;3.08158
615;sync;1;3.86985;3.86985;3.86985
615;evalKnownDf;1;0;0;0
615;write;1;2.8446e-05;2.8446e-05;2.8446e-05
615;trace;1;0;0;0
615;calc_total;1;6.95143;6.95143;6.95143
649;compErr;1;2.768e-06;2.768e-06;2.768e-06
649;init;1;0.0937246;0.0937246;0.0937246
649;update;1;3.09903;3.09903;3.09903
649;sync;1;7.13318;7.13318;7.13318
649;evalKnownDf;1;0;0;0
649;write;1;2.2315e-05;2.2315e-05;2.2315e-05
649;trace;1;0;0;0
649;calc_total;1;10.2322;10.2322;10.2322
739;compErr;1;1.522e-06;1.522e-06;1.522e-06
739;init;1;0.0938404;0.0938404;0.0938404
739;update;1;3.09267;3.09267;3.09267
739;sync;1;1.23502;1.23502;1.23502
739;evalKnownDf;1;0;0;0
739;write;1;2.3223e-05;2.3223e-05;2.3223e-05
739;trace;1;0;0;0
739;calc_total;1;4.32769;4.32769;4.32769
139;compErr;1;3.771e-06;3.771e-06;3.771e-06
139;init;1;0.0942379;0.0942379;0.0942379
139;update;1;3.11882;3.11882;3.11882
139;sync;1;1.26302;1.26302;1.26302
139;evalKnownDf;1;0;0;0
139;write;1;2.7091e-05;2.7091e-05;2.7091e-05
139;trace;1;0;0;0
139;calc_total;1;4.38184;4.38184;4.38184
152;compErr;1;2.223e-06;2.223e-06;2.223e-06
152;init;1;0.0937014;0.0937014;0.0937014
152;update;1;3.10927;3.10927;3.10927
152;sync;1;2.63284;2.63284;2.63284
152;evalKnownDf;1;0;0;0
152;write;1;2.7508e-05;2.7508e-05;2.7508e-05
152;trace;1;0;0;0
152;calc_total;1;5.74211;5.74211;5.74211
217;compErr;1;1.343e-06;1.343e-06;1.343e-06
217;init;1;0.0934944;0.0934944;0.0934944
217;update;1;3.08689;3.08689;3.08689
217;sync;1;5.02604;5.02604;5.02604
217;evalKnownDf;1;0;0;0
217;write;1;2.496e-05;2.496e-05;2.496e-05
217;trace;1;0;0;0
217;calc_total;1;8.11292;8.11292;8.11292
257;compErr;1;2.529e-06;2.529e-06;2.529e-06
257;init;1;0.0937294;0.0937294;0.0937294
257;update;1;3.08093;3.08093;3.08093
257;sync;1;34.1142;34.1142;34.1142
257;evalKnownDf;1;0;0;0
257;write;1;2.9723e-05;2.9723e-05;2.9723e-05
257;trace;1;0;0;0
257;calc_total;1;37.1951;37.1951;37.1951
621;compErr;1;1.957e-06;1.957e-06;1.957e-06
621;init;1;0.0945319;0.0945319;0.0945319
621;update;1;3.09518;3.09518;3.09518
621;sync;1;3.34652;3.34652;3.34652
621;evalKnownDf;1;0;0;0
621;write;1;2.8917e-05;2.8917e-05;2.8917e-05
621;trace;1;0;0;0
621;calc_total;1;6.4417;6.4417;6.4417
650;compErr;1;1.504e-06;1.504e-06;1.504e-06
650;init;1;0.0929594;0.0929594;0.0929594
650;update;1;3.07254;3.07254;3.07254
650;sync;1;6.26322;6.26322;6.26322
650;evalKnownDf;1;0;0;0
650;write;1;2.6084e-05;2.6084e-05;2.6084e-05
650;trace;1;0;0;0
650;calc_total;1;9.33577;9.33577;9.33577
140;compErr;1;2.438e-06;2.438e-06;2.438e-06
140;init;1;0.0940067;0.0940067;0.0940067
140;update;1;3.10028;3.10028;3.10028
140;sync;1;1.09631;1.09631;1.09631
140;evalKnownDf;1;0;0;0
140;write;1;2.3051e-05;2.3051e-05;2.3051e-05
140;trace;1;0;0;0
140;calc_total;1;4.1966;4.1966;4.1966
153;compErr;1;1.078e-06;1.078e-06;1.078e-06
153;init;1;0.0944528;0.0944528;0.0944528
153;update;1;3.13384;3.13384;3.13384
153;sync;1;1.84444;1.84444;1.84444
153;evalKnownDf;1;0;0;0
153;write;1;2.2311e-05;2.2311e-05;2.2311e-05
153;trace;1;0;0;0
153;calc_total;1;4.97828;4.97828;4.97828
219;compErr;1;1.155e-06;1.155e-06;1.155e-06
219;init;1;0.0934959;0.0934959;0.0934959
219;update;1;3.10266;3.10266;3.10266
219;sync;1;5.18143;5.18143;5.18143
219;evalKnownDf;1;0;0;0
219;write;1;2.07e-05;2.07e-05;2.07e-05
219;trace;1;0;0;0
219;calc_total;1;8.28409;8.28409;8.28409
259;compErr;1;2.387e-06;2.387e-06;2.387e-06
259;init;1;0.092621;0.092621;0.092621
259;update;1;3.08207;3.08207;3.08207
259;sync;1;1.87304;1.87304;1.87304
259;evalKnownDf;1;0;0;0
259;write;1;2.5778e-05;2.5778e-05;2.5778e-05
259;trace;1;0;0;0
259;calc_total;1;4.95511;4.95511;4.95511
619;compErr;1;1.019e-06;1.019e-06;1.019e-06
619;init;1;0.093334;0.093334;0.093334
619;update;1;3.10202;3.10202;3.10202
619;sync;1;4.10685;4.10685;4.10685
619;evalKnownDf;1;0;0;0
619;write;1;2.5876e-05;2.5876e-05;2.5876e-05
651;compErr;1;1.872e-06;1.872e-06;1.872e-06
651;init;1;0.0930748;0.0930748;0.0930748
651;update;1;3.31488;3.31488;3.31488
651;sync;1;5.24924;5.24924;5.24924
651;evalKnownDf;1;0;0;0
651;write;1;2.3985e-05;2.3985e-05;2.3985e-05
651;trace;1;0;0;0
651;calc_total;1;8.56412;8.56412;8.56412
142;compErr;1;2.061e-06;2.061e-06;2.061e-06
142;init;1;0.0947571;0.0947571;0.0947571
142;update;1;3.10032;3.10032;3.10032
142;sync;1;2.17965;2.17965;2.17965
142;evalKnownDf;1;0;0;0
142;write;1;2.5494e-05;2.5494e-05;2.5494e-05
142;trace;1;0;0;0
142;calc_total;1;5.27996;5.27996;5.27996
154;compErr;1;1.635e-06;1.635e-06;1.635e-06
154;init;1;0.0939158;0.0939158;0.0939158
154;update;1;3.11581;3.11581;3.11581
154;sync;1;1.06678;1.06678;1.06678
154;evalKnownDf;1;0;0;0
154;write;1;2.2357e-05;2.2357e-05;2.2357e-05
154;trace;1;0;0;0
154;calc_total;1;4.1826;4.1826;4.1826
220;compErr;1;1.098e-06;1.098e-06;1.098e-06
220;init;1;0.0926132;0.0926132;0.0926132
220;update;1;3.07558;3.07558;3.07558
220;sync;1;4.90347;4.90347;4.90347
220;evalKnownDf;1;0;0;0
220;write;1;2.0568e-05;2.0568e-05;2.0568e-05
220;trace;1;0;0;0
220;calc_total;1;7.97905;7.97905;7.97905
262;compErr;1;2.833e-06;2.833e-06;2.833e-06
262;init;1;0.0922381;0.0922381;0.0922381
262;update;1;3.05416;3.05416;3.05416
262;sync;1;0.746124;0.746124;0.746124
262;evalKnownDf;1;0;0;0
262;write;1;2.9142e-05;2.9142e-05;2.9142e-05
262;trace;1;0;0;0
262;calc_total;1;3.80028;3.80028;3.80028
603;compErr;1;1.71e-06;1.71e-06;1.71e-06
603;init;1;0.0933221;0.0933221;0.0933221
603;update;1;3.10028;3.10028;3.10028
603;sync;1;6.29158;6.29158;6.29158
603;evalKnownDf;1;0;0;0
652;compErr;1;1.726e-06;1.726e-06;1.726e-06
652;init;1;0.0927183;0.0927183;0.0927183
652;update;1;3.07065;3.07065;3.07065
652;sync;1;3.78777;3.78777;3.78777
652;evalKnownDf;1;0;0;0
652;write;1;2.3657e-05;2.3657e-05;2.3657e-05
652;trace;1;0;0;0
652;calc_total;1;6.85842;6.85842;6.85842
143;compErr;1;3.183e-06;3.183e-06;3.183e-06
143;init;1;0.0950112;0.0950112;0.0950112
143;update;1;3.11702;3.11702;3.11702
143;sync;1;1.63819;1.63819;1.63819
143;evalKnownDf;1;0;0;0
143;write;1;2.8494e-05;2.8494e-05;2.8494e-05
143;trace;1;0;0;0
143;calc_total;1;4.75521;4.75521;4.75521
155;compErr;1;1.839e-06;1.839e-06;1.839e-06
155;init;1;0.0942904;0.0942904;0.0942904
155;update;1;3.16116;3.16116;3.16116
155;sync;1;1.46033;1.46033;1.46033
155;evalKnownDf;1;0;0;0
155;write;1;2.6346e-05;2.6346e-05;2.6346e-05
155;trace;1;0;0;0
155;calc_total;1;4.62149;4.62149;4.62149
221;compErr;1;2.521e-06;2.521e-06;2.521e-06
221;init;1;0.0934409;0.0934409;0.0934409
221;update;1;3.09983;3.09983;3.09983
221;sync;1;5.93494;5.93494;5.93494
221;evalKnownDf;1;0;0;0
221;write;1;3.3497e-05;3.3497e-05;3.3497e-05
221;trace;1;0;0;0
221;calc_total;1;9.03477;9.03477;9.03477
263;compErr;1;3.406e-06;3.406e-06;3.406e-06
263;init;1;0.0931818;0.0931818;0.0931818
263;update;1;3.08149;3.08149;3.08149
263;sync;1;0.830242;0.830242;0.830242
263;evalKnownDf;1;0;0;0
263;write;1;2.8133e-05;2.8133e-05;2.8133e-05
263;trace;1;0;0;0
263;calc_total;1;3.91173;3.91173;3.91173
619;trace;1;0;0;0
619;calc_total;1;7.20888;7.20888;7.20888
654;compErr;1;2.402e-06;2.402e-06;2.402e-06
654;init;1;0.0937048;0.0937048;0.0937048
654;update;1;3.07573;3.07573;3.07573
654;sync;1;4.26952;4.26952;4.26952
654;evalKnownDf;1;0;0;0
654;write;1;2.4928e-05;2.4928e-05;2.4928e-05
654;trace;1;0;0;0
654;calc_total;1;7.34524;7.34524;7.34524
127;compErr;1;1.461e-06;1.461e-06;1.461e-06
127;init;1;0.0931991;0.0931991;0.0931991
127;update;1;3.08141;3.08141;3.08141
127;sync;1;1.81429;1.81429;1.81429
127;evalKnownDf;1;0;0;0
127;write;1;2.3105e-05;2.3105e-05;2.3105e-05
127;trace;1;0;0;0
127;calc_total;1;4.89571;4.89571;4.89571
156;compErr;1;1.558e-06;1.558e-06;1.558e-06
156;init;1;0.0940431;0.0940431;0.0940431
156;update;1;3.10555;3.10555;3.10555
156;sync;1;1.19597;1.19597;1.19597
156;evalKnownDf;1;0;0;0
156;write;1;2.4238e-05;2.4238e-05;2.4238e-05
156;trace;1;0;0;0
156;calc_total;1;4.30152;4.30152;4.30152
223;compErr;1;2.166e-06;2.166e-06;2.166e-06
223;init;1;0.0933098;0.0933098;0.0933098
223;update;1;3.11103;3.11103;3.11103
223;sync;1;4.8153;4.8153;4.8153
223;evalKnownDf;1;0;0;0
223;write;1;2.5214e-05;2.5214e-05;2.5214e-05
223;trace;1;0;0;0
223;calc_total;1;7.92633;7.92633;7.92633
603;write;1;2.6929e-05;2.6929e-05;2.6929e-05
603;trace;1;0;0;0
603;calc_total;1;9.39186;9.39186;9.39186
655;compErr;1;1.905e-06;1.905e-06;1.905e-06
655;init;1;0.094467;0.094467;0.094467
655;update;1;3.0923;3.0923;3.0923
655;sync;1;4.73255;4.73255;4.73255
655;evalKnownDf;1;0;0;0
655;write;1;2.418e-05;2.418e-05;2.418e-05
655;trace;1;0;0;0
655;calc_total;1;7.82484;7.82484;7.82484
157;compErr;1;1.986e-06;1.986e-06;1.986e-06
157;init;1;0.0944549;0.0944549;0.0944549
157;update;1;3.13591;3.13591;3.13591
157;sync;1;0.939393;0.939393;0.939393
157;evalKnownDf;1;0;0;0
157;write;1;2.8719e-05;2.8719e-05;2.8719e-05
157;trace;1;0;0;0
157;calc_total;1;4.0753;4.0753;4.0753
225;compErr;1;1.198e-06;1.198e-06;1.198e-06
225;init;1;0.0930604;0.0930604;0.0930604
225;update;1;3.0793;3.0793;3.0793
225;sync;1;2.60313;2.60313;2.60313
225;evalKnownDf;1;0;0;0
225;write;1;2.4096e-05;2.4096e-05;2.4096e-05
225;trace;1;0;0;0
225;calc_total;1;5.68243;5.68243;5.68243
656;compErr;1;2.269e-06;2.269e-06;2.269e-06
656;init;1;0.0921292;0.0921292;0.0921292
656;update;1;3.05428;3.05428;3.05428
656;sync;1;4.73382;4.73382;4.73382
656;evalKnownDf;1;0;0;0
656;write;1;2.7787e-05;2.7787e-05;2.7787e-05
656;trace;1;0;0;0
656;calc_total;1;7.7881;7.7881;7.7881
72;compErr;1;2.404e-06;2.404e-06;2.404e-06
72;init;1;0.0926944;0.0926944;0.0926944
72;update;1;3.08188;3.08188;3.08188
72;sync;1;33.0304;33.0304;33.0304
72;evalKnownDf;1;0;0;0
72;write;1;2.4674e-05;2.4674e-05;2.4674e-05
72;trace;1;0;0;0
72;calc_total;1;36.1123;36.1123;36.1123
158;compErr;1;1.624e-06;1.624e-06;1.624e-06
158;init;1;0.0939648;0.0939648;0.0939648
158;update;1;3.11771;3.11771;3.11771
158;sync;1;2.14032;2.14032;2.14032
158;evalKnownDf;1;0;0;0
158;write;1;2.4202e-05;2.4202e-05;2.4202e-05
158;trace;1;0;0;0
158;calc_total;1;5.25803;5.25803;5.25803
227;compErr;1;2.114e-06;2.114e-06;2.114e-06
227;init;1;0.0930223;0.0930223;0.0930223
227;update;1;3.08254;3.08254;3.08254
227;sync;1;5.14203;5.14203;5.14203
227;evalKnownDf;1;0;0;0
227;write;1;2.3186e-05;2.3186e-05;2.3186e-05
227;trace;1;0;0;0
227;calc_total;1;8.22456;8.22456;8.22456
657;compErr;1;2.043e-06;2.043e-06;2.043e-06
657;init;1;0.093338;0.093338;0.093338
657;update;1;3.07248;3.07248;3.07248
657;sync;1;5.91595;5.91595;5.91595
657;evalKnownDf;1;0;0;0
657;write;1;2.7427e-05;2.7427e-05;2.7427e-05
657;trace;1;0;0;0
657;calc_total;1;8.98843;8.98843;8.98843
73;compErr;1;2.416e-06;2.416e-06;2.416e-06
73;init;1;0.0933927;0.0933927;0.0933927
73;update;1;3.10319;3.10319;3.10319
73;sync;1;34.051;34.051;34.051
73;evalKnownDf;1;0;0;0
73;write;1;2.409e-05;2.409e-05;2.409e-05
73;trace;1;0;0;0
73;calc_total;1;37.1542;37.1542;37.1542
159;compErr;1;2.071e-06;2.071e-06;2.071e-06
159;init;1;0.0942079;0.0942079;0.0942079
159;update;1;3.13789;3.13789;3.13789
159;sync;1;2.3632;2.3632;2.3632
159;evalKnownDf;1;0;0;0
159;write;1;2.3424e-05;2.3424e-05;2.3424e-05
159;trace;1;0;0;0
159;calc_total;1;5.50109;5.50109;5.50109
228;compErr;1;2.641e-06;2.641e-06;2.641e-06
228;init;1;0.0922707;0.0922707;0.0922707
228;update;1;3.06784;3.06784;3.06784
228;sync;1;4.7104;4.7104;4.7104
228;evalKnownDf;1;0;0;0
228;write;1;2.4439e-05;2.4439e-05;2.4439e-05
228;trace;1;0;0;0
228;calc_total;1;7.77823;7.77823;7.77823
658;compErr;1;2.158e-06;2.158e-06;2.158e-06
658;init;1;0.0922751;0.0922751;0.0922751
658;update;1;3.06221;3.06221;3.06221
658;sync;1;2.73446;2.73446;2.73446
658;evalKnownDf;1;0;0;0
658;write;1;2.9985e-05;2.9985e-05;2.9985e-05
658;trace;1;0;0;0
658;calc_total;1;5.79667;5.79667;5.79667
74;compErr;1;2.511e-06;2.511e-06;2.511e-06
74;init;1;0.0953058;0.0953058;0.0953058
74;update;1;3.07481;3.07481;3.07481
74;sync;1;0.667194;0.667194;0.667194
74;evalKnownDf;1;0;0;0
74;write;1;2.767e-05;2.767e-05;2.767e-05
74;trace;1;0;0;0
74;calc_total;1;3.74201;3.74201;3.74201
161;compErr;1;2.258e-06;2.258e-06;2.258e-06
161;init;1;0.0947602;0.0947602;0.0947602
161;update;1;3.12199;3.12199;3.12199
161;sync;1;1.9648;1.9648;1.9648
161;evalKnownDf;1;0;0;0
161;write;1;3.0826e-05;3.0826e-05;3.0826e-05
161;trace;1;0;0;0
161;calc_total;1;5.0868;5.0868;5.0868
230;compErr;1;1.434e-06;1.434e-06;1.434e-06
230;init;1;0.0927592;0.0927592;0.0927592
230;update;1;3.07005;3.07005;3.07005
230;sync;1;2.49991;2.49991;2.49991
230;evalKnownDf;1;0;0;0
230;write;1;2.1819e-05;2.1819e-05;2.1819e-05
230;trace;1;0;0;0
230;calc_total;1;5.56995;5.56995;5.56995
659;compErr;1;2.218e-06;2.218e-06;2.218e-06
659;init;1;0.0930661;0.0930661;0.0930661
659;update;1;3.09904;3.09904;3.09904
659;sync;1;4.97367;4.97367;4.97367
659;evalKnownDf;1;0;0;0
659;write;1;2.5758e-05;2.5758e-05;2.5758e-05
659;trace;1;0;0;0
659;calc_total;1;8.07271;8.07271;8.07271
24;compErr;1;2.245e-06;2.245e-06;2.245e-06
24;init;1;0.0926425;0.0926425;0.0926425
24;update;1;3.07197;3.07197;3.07197
24;sync;1;35.9681;35.9681;35.9681
24;evalKnownDf;1;0;0;0
24;write;1;3.3175e-05;3.3175e-05;3.3175e-05
24;trace;1;0;0;0
24;calc_total;1;39.0401;39.0401;39.0401
75;compErr;1;1.917e-06;1.917e-06;1.917e-06
75;init;1;0.0945426;0.0945426;0.0945426
75;update;1;3.10513;3.10513;3.10513
75;sync;1;0.858263;0.858263;0.858263
75;evalKnownDf;1;0;0;0
75;write;1;2.4855e-05;2.4855e-05;2.4855e-05
75;trace;1;0;0;0
75;calc_total;1;3.96339;3.96339;3.96339
162;compErr;1;2.834e-06;2.834e-06;2.834e-06
162;init;1;0.0939038;0.0939038;0.0939038
162;update;1;3.07941;3.07941;3.07941
162;sync;1;1.93645;1.93645;1.93645
162;evalKnownDf;1;0;0;0
162;write;1;3.13e-05;3.13e-05;3.13e-05
162;trace;1;0;0;0
162;calc_total;1;5.01586;5.01586;5.01586
231;compErr;1;1.61e-06;1.61e-06;1.61e-06
231;init;1;0.0935405;0.0935405;0.0935405
231;update;1;3.08583;3.08583;3.08583
231;sync;1;2.69041;2.69041;2.69041
231;evalKnownDf;1;0;0;0
231;write;1;2.6903e-05;2.6903e-05;2.6903e-05
231;trace;1;0;0;0
231;calc_total;1;5.77624;5.77624;5.77624
660;compErr;1;2.293e-06;2.293e-06;2.293e-06
660;init;1;0.0920599;0.0920599;0.0920599
660;update;1;3.06829;3.06829;3.06829
660;sync;1;5.00266;5.00266;5.00266
660;evalKnownDf;1;0;0;0
660;write;1;2.4941e-05;2.4941e-05;2.4941e-05
660;trace;1;0;0;0
660;calc_total;1;8.07095;8.07095;8.07095
25;compErr;1;2.609e-06;2.609e-06;2.609e-06
25;init;1;0.0944332;0.0944332;0.0944332
25;update;1;3.07968;3.07968;3.07968
25;sync;1;6.31268;6.31268;6.31268
25;evalKnownDf;1;0;0;0
25;write;1;2.9615e-05;2.9615e-05;2.9615e-05
25;trace;1;0;0;0
25;calc_total;1;9.39236;9.39236;9.39236
76;compErr;1;1.726e-06;1.726e-06;1.726e-06
76;init;1;0.0933455;0.0933455;0.0933455
76;update;1;3.085;3.085;3.085
76;sync;1;0.735313;0.735313;0.735313
76;evalKnownDf;1;0;0;0
76;write;1;2.5327e-05;2.5327e-05;2.5327e-05
76;trace;1;0;0;0
76;calc_total;1;3.82031;3.82031;3.82031
163;compErr;1;1.978e-06;1.978e-06;1.978e-06
163;init;1;0.0935481;0.0935481;0.0935481
163;update;1;3.1001;3.1001;3.1001
163;sync;1;1.6896;1.6896;1.6896
163;evalKnownDf;1;0;0;0
163;write;1;2.4706e-05;2.4706e-05;2.4706e-05
163;trace;1;0;0;0
163;calc_total;1;4.7897;4.7897;4.7897
193;compErr;1;1.228e-06;1.228e-06;1.228e-06
193;init;1;0.0931665;0.0931665;0.0931665
193;update;1;3.07113;3.07113;3.07113
193;sync;1;5.38523;5.38523;5.38523
193;evalKnownDf;1;0;0;0
193;write;1;2.9897e-05;2.9897e-05;2.9897e-05
193;trace;1;0;0;0
193;calc_total;1;8.45636;8.45636;8.45636
232;compErr;1;2.955e-06;2.955e-06;2.955e-06
232;init;1;0.0929794;0.0929794;0.0929794
232;update;1;3.07034;3.07034;3.07034
232;sync;1;2.6459;2.6459;2.6459
232;evalKnownDf;1;0;0;0
232;write;1;3.0469e-05;3.0469e-05;3.0469e-05
232;trace;1;0;0;0
232;calc_total;1;5.71624;5.71624;5.71624
409;compErr;1;2.116e-06;2.116e-06;2.116e-06
409;init;1;0.0950074;0.0950074;0.0950074
409;update;1;3.09587;3.09587;3.09587
409;sync;1;0.423367;0.423367;0.423367
409;evalKnownDf;1;0;0;0
409;write;1;2.6397e-05;2.6397e-05;2.6397e-05
409;trace;1;0;0;0
409;calc_total;1;3.51924;3.51924;3.51924
661;compErr;1;1.872e-06;1.872e-06;1.872e-06
661;init;1;0.0924884;0.0924884;0.0924884
661;update;1;3.08034;3.08034;3.08034
661;sync;1;4.67953;4.67953;4.67953
661;evalKnownDf;1;0;0;0
661;write;1;2.534e-05;2.534e-05;2.534e-05
661;trace;1;0;0;0
661;calc_total;1;7.75987;7.75987;7.75987
1;compErr;1;2.763e-06;2.763e-06;2.763e-06
1;init;1;0.0930791;0.0930791;0.0930791
1;update;1;3.06662;3.06662;3.06662
1;sync;1;1.37084;1.37084;1.37084
1;evalKnownDf;1;0;0;0
1;write;1;2.1679e-05;2.1679e-05;2.1679e-05
1;trace;1;0;0;0
1;calc_total;1;4.43747;4.43747;4.43747
26;compErr;1;2.47e-06;2.47e-06;2.47e-06
26;init;1;0.0929254;0.0929254;0.0929254
26;update;1;3.05761;3.05761;3.05761
26;sync;1;5.54711;5.54711;5.54711
26;evalKnownDf;1;0;0;0
26;write;1;2.7549e-05;2.7549e-05;2.7549e-05
26;trace;1;0;0;0
26;calc_total;1;8.60473;8.60473;8.60473
77;compErr;1;2.527e-06;2.527e-06;2.527e-06
77;init;1;0.0939268;0.0939268;0.0939268
77;update;1;3.10063;3.10063;3.10063
77;sync;1;2.25329;2.25329;2.25329
77;evalKnownDf;1;0;0;0
77;write;1;2.4851e-05;2.4851e-05;2.4851e-05
77;trace;1;0;0;0
77;calc_total;1;5.35391;5.35391;5.35391
164;compErr;1;2.504e-06;2.504e-06;2.504e-06
164;init;1;0.0931414;0.0931414;0.0931414
164;update;1;3.0934;3.0934;3.0934
164;sync;1;1.31401;1.31401;1.31401
164;evalKnownDf;1;0;0;0
164;write;1;2.3911e-05;2.3911e-05;2.3911e-05
164;trace;1;0;0;0
164;calc_total;1;4.40741;4.40741;4.40741
195;compErr;1;1.747e-06;1.747e-06;1.747e-06
195;init;1;0.0931397;0.0931397;0.0931397
195;update;1;3.09342;3.09342;3.09342
195;sync;1;5.14077;5.14077;5.14077
195;evalKnownDf;1;0;0;0
195;write;1;2.5501e-05;2.5501e-05;2.5501e-05
195;trace;1;0;0;0
195;calc_total;1;8.2342;8.2342;8.2342
233;compErr;1;1.433e-06;1.433e-06;1.433e-06
233;init;1;0.0932153;0.0932153;0.0932153
233;update;1;3.101;3.101;3.101
233;sync;1;3.99947;3.99947;3.99947
233;evalKnownDf;1;0;0;0
233;write;1;2.485e-05;2.485e-05;2.485e-05
233;trace;1;0;0;0
233;calc_total;1;7.10047;7.10047;7.10047
411;compErr;1;1.382e-06;1.382e-06;1.382e-06
411;init;1;0.0941031;0.0941031;0.0941031
411;update;1;3.09848;3.09848;3.09848
411;sync;1;4.84982;4.84982;4.84982
411;evalKnownDf;1;0;0;0
411;write;1;2.1025e-05;2.1025e-05;2.1025e-05
411;trace;1;0;0;0
411;calc_total;1;7.94831;7.94831;7.94831
662;compErr;1;1.832e-06;1.832e-06;1.832e-06
662;init;1;0.0920569;0.0920569;0.0920569
662;update;1;3.06678;3.06678;3.06678
662;sync;1;4.27725;4.27725;4.27725
662;evalKnownDf;1;0;0;0
662;write;1;2.3937e-05;2.3937e-05;2.3937e-05
662;trace;1;0;0;0
662;calc_total;1;7.34403;7.34403;7.34403
3;compErr;1;1.434e-06;1.434e-06;1.434e-06
3;init;1;0.0933672;0.0933672;0.0933672
3;update;1;3.07383;3.07383;3.07383
3;sync;1;0.977232;0.977232;0.977232
3;evalKnownDf;1;0;0;0
3;write;1;2.397e-05;2.397e-05;2.397e-05
3;trace;1;0;0;0
3;calc_total;1;4.05106;4.05106;4.05106
27;compErr;1;2.806e-06;2.806e-06;2.806e-06
27;init;1;0.0934608;0.0934608;0.0934608
27;update;1;3.08535;3.08535;3.08535
27;sync;1;5.23962;5.23962;5.23962
27;evalKnownDf;1;0;0;0
27;write;1;2.7243e-05;2.7243e-05;2.7243e-05
27;trace;1;0;0;0
27;calc_total;1;8.32497;8.32497;8.32497
78;compErr;1;2.8e-06;2.8e-06;2.8e-06
78;init;1;0.0930436;0.0930436;0.0930436
78;update;1;3.07186;3.07186;3.07186
78;sync;1;2.24804;2.24804;2.24804
78;evalKnownDf;1;0;0;0
78;write;1;2.6463e-05;2.6463e-05;2.6463e-05
78;trace;1;0;0;0
78;calc_total;1;5.3199;5.3199;5.3199
166;compErr;1;1.356e-06;1.356e-06;1.356e-06
166;init;1;0.0934973;0.0934973;0.0934973
166;update;1;3.09346;3.09346;3.09346
166;sync;1;0.536603;0.536603;0.536603
166;evalKnownDf;1;0;0;0
166;write;1;2.1292e-05;2.1292e-05;2.1292e-05
166;trace;1;0;0;0
166;calc_total;1;3.63006;3.63006;3.63006
198;compErr;1;1.21e-06;1.21e-06;1.21e-06
198;init;1;0.09234;0.09234;0.09234
198;update;1;3.05549;3.05549;3.05549
198;sync;1;4.49005;4.49005;4.49005
198;evalKnownDf;1;0;0;0
198;write;1;2.5576e-05;2.5576e-05;2.5576e-05
198;trace;1;0;0;0
198;calc_total;1;7.54554;7.54554;7.54554
235;compErr;1;1.101e-06;1.101e-06;1.101e-06
235;init;1;0.0934237;0.0934237;0.0934237
235;update;1;3.10394;3.10394;3.10394
235;sync;1;2.46685;2.46685;2.46685
235;evalKnownDf;1;0;0;0
235;write;1;2.3658e-05;2.3658e-05;2.3658e-05
235;trace;1;0;0;0
235;calc_total;1;5.57079;5.57079;5.57079
261;compErr;1;2.724e-06;2.724e-06;2.724e-06
261;init;1;0.0939228;0.0939228;0.0939228
261;update;1;3.0833;3.0833;3.0833
261;sync;1;0.779815;0.779815;0.779815
261;evalKnownDf;1;0;0;0
261;write;1;3.0363e-05;3.0363e-05;3.0363e-05
261;trace;1;0;0;0
261;calc_total;1;3.86311;3.86311;3.86311
413;compErr;1;2.467e-06;2.467e-06;2.467e-06
413;init;1;0.0959396;0.0959396;0.0959396
413;update;1;3.10143;3.10143;3.10143
413;sync;1;0.503623;0.503623;0.503623
413;evalKnownDf;1;0;0;0
413;write;1;2.6068e-05;2.6068e-05;2.6068e-05
413;trace;1;0;0;0
413;calc_total;1;3.60505;3.60505;3.60505
663;compErr;1;1.92e-06;1.92e-06;1.92e-06
663;init;1;0.0928092;0.0928092;0.0928092
663;update;1;3.07566;3.07566;3.07566
663;sync;1;3.82349;3.82349;3.82349
663;evalKnownDf;1;0;0;0
663;write;1;2.3511e-05;2.3511e-05;2.3511e-05
663;trace;1;0;0;0
663;calc_total;1;6.89915;6.89915;6.89915
6;compErr;1;1.397e-06;1.397e-06;1.397e-06
6;init;1;0.0926688;0.0926688;0.0926688
6;update;1;3.25562;3.25562;3.25562
6;sync;1;0.346805;0.346805;0.346805
6;evalKnownDf;1;0;0;0
6;write;1;1.6244e-05;1.6244e-05;1.6244e-05
6;trace;1;0;0;0
6;calc_total;1;3.60243;3.60243;3.60243
28;compErr;1;2.248e-06;2.248e-06;2.248e-06
28;init;1;0.0928076;0.0928076;0.0928076
28;update;1;3.05835;3.05835;3.05835
28;sync;1;4.26149;4.26149;4.26149
28;evalKnownDf;1;0;0;0
28;write;1;2.4921e-05;2.4921e-05;2.4921e-05
28;trace;1;0;0;0
28;calc_total;1;7.31984;7.31984;7.31984
79;compErr;1;1.941e-06;1.941e-06;1.941e-06
79;init;1;0.0934061;0.0934061;0.0934061
79;update;1;3.08697;3.08697;3.08697
79;sync;1;1.93478;1.93478;1.93478
79;evalKnownDf;1;0;0;0
79;write;1;3.0484e-05;3.0484e-05;3.0484e-05
79;trace;1;0;0;0
79;calc_total;1;5.02174;5.02174;5.02174
167;compErr;1;2.047e-06;2.047e-06;2.047e-06
167;init;1;0.0940904;0.0940904;0.0940904
167;update;1;3.10792;3.10792;3.10792
167;sync;1;2.07895;2.07895;2.07895
167;evalKnownDf;1;0;0;0
167;write;1;2.3077e-05;2.3077e-05;2.3077e-05
167;trace;1;0;0;0
167;calc_total;1;5.18687;5.18687;5.18687
199;compErr;1;1.989e-06;1.989e-06;1.989e-06
199;init;1;0.0938818;0.0938818;0.0938818
199;update;1;3.064;3.064;3.064
199;sync;1;4.80405;4.80405;4.80405
199;evalKnownDf;1;0;0;0
199;write;1;2.3776e-05;2.3776e-05;2.3776e-05
199;trace;1;0;0;0
199;calc_total;1;7.86805;7.86805;7.86805
236;compErr;1;1.331e-06;1.331e-06;1.331e-06
236;init;1;0.0928227;0.0928227;0.0928227
236;update;1;3.07533;3.07533;3.07533
236;sync;1;4.83942;4.83942;4.83942
236;evalKnownDf;1;0;0;0
236;write;1;1.8808e-05;1.8808e-05;1.8808e-05
236;trace;1;0;0;0
236;calc_total;1;7.91475;7.91475;7.91475
415;compErr;1;2.603e-06;2.603e-06;2.603e-06
415;init;1;0.0948972;0.0948972;0.0948972
415;update;1;3.09333;3.09333;3.09333
415;sync;1;0.277545;0.277545;0.277545
415;evalKnownDf;1;0;0;0
415;write;1;3.2066e-05;3.2066e-05;3.2066e-05
415;trace;1;0;0;0
415;calc_total;1;3.37087;3.37087;3.37087
664;compErr;1;1.386e-06;1.386e-06;1.386e-06
664;init;1;0.0927488;0.0927488;0.0927488
664;update;1;3.06726;3.06726;3.06726
664;sync;1;4.57135;4.57135;4.57135
664;evalKnownDf;1;0;0;0
664;write;1;2.3921e-05;2.3921e-05;2.3921e-05
664;trace;1;0;0;0
664;calc_total;1;7.63861;7.63861;7.63861
7;compErr;1;1.834e-06;1.834e-06;1.834e-06
7;init;1;0.0940627;0.0940627;0.0940627
7;update;1;3.05131;3.05131;3.05131
7;sync;1;0.644359;0.644359;0.644359
7;evalKnownDf;1;0;0;0
7;write;1;2.5181e-05;2.5181e-05;2.5181e-05
7;trace;1;0;0;0
7;calc_total;1;3.69567;3.69567;3.69567
29;compErr;1;2.875e-06;2.875e-06;2.875e-06
29;init;1;0.0933135;0.0933135;0.0933135
29;update;1;3.09432;3.09432;3.09432
29;sync;1;4.5591;4.5591;4.5591
29;evalKnownDf;1;0;0;0
29;write;1;2.5736e-05;2.5736e-05;2.5736e-05
29;trace;1;0;0;0
29;calc_total;1;7.65342;7.65342;7.65342
80;compErr;1;3.464e-06;3.464e-06;3.464e-06
80;init;1;0.0923277;0.0923277;0.0923277
80;update;1;3.06704;3.06704;3.06704
80;sync;1;0.815586;0.815586;0.815586
80;evalKnownDf;1;0;0;0
80;write;1;2.5632e-05;2.5632e-05;2.5632e-05
80;trace;1;0;0;0
80;calc_total;1;3.88263;3.88263;3.88263
200;compErr;1;1.822e-06;1.822e-06;1.822e-06
200;init;1;0.0932838;0.0932838;0.0932838
200;update;1;3.0793;3.0793;3.0793
200;sync;1;5.51496;5.51496;5.51496
200;evalKnownDf;1;0;0;0
200;write;1;2.1691e-05;2.1691e-05;2.1691e-05
200;trace;1;0;0;0
200;calc_total;1;8.59426;8.59426;8.59426
237;compErr;1;2.275e-06;2.275e-06;2.275e-06
237;init;1;0.0933365;0.0933365;0.0933365
237;update;1;3.12898;3.12898;3.12898
237;sync;1;3.41766;3.41766;3.41766
237;evalKnownDf;1;0;0;0
237;write;1;2.8229e-05;2.8229e-05;2.8229e-05
237;trace;1;0;0;0
237;calc_total;1;6.54664;6.54664;6.54664
419;compErr;1;2.084e-06;2.084e-06;2.084e-06
419;init;1;0.093713;0.093713;0.093713
419;update;1;3.09635;3.09635;3.09635
419;sync;1;0.233198;0.233198;0.233198
419;evalKnownDf;1;0;0;0
419;write;1;2.3659e-05;2.3659e-05;2.3659e-05
419;trace;1;0;0;0
419;calc_total;1;3.32955;3.32955;3.32955
665;compErr;1;2.613e-06;2.613e-06;2.613e-06
665;init;1;0.0932777;0.0932777;0.0932777
665;update;1;3.09717;3.09717;3.09717
665;sync;1;5.53877;5.53877;5.53877
665;evalKnownDf;1;0;0;0
665;write;1;2.8591e-05;2.8591e-05;2.8591e-05
665;trace;1;0;0;0
665;calc_total;1;8.63594;8.63594;8.63594
8;compErr;1;1.386e-06;1.386e-06;1.386e-06
8;init;1;0.0926292;0.0926292;0.0926292
8;update;1;3.06721;3.06721;3.06721
8;sync;1;1.16982;1.16982;1.16982
8;evalKnownDf;1;0;0;0
8;write;1;2.2669e-05;2.2669e-05;2.2669e-05
8;trace;1;0;0;0
8;calc_total;1;4.23703;4.23703;4.23703
30;compErr;1;2.083e-06;2.083e-06;2.083e-06
30;init;1;0.0935575;0.0935575;0.0935575
30;update;1;3.06204;3.06204;3.06204
30;sync;1;2.44141;2.44141;2.44141
30;evalKnownDf;1;0;0;0
30;write;1;2.722e-05;2.722e-05;2.722e-05
30;trace;1;0;0;0
30;calc_total;1;5.50345;5.50345;5.50345
82;compErr;1;2.954e-06;2.954e-06;2.954e-06
82;init;1;0.0923323;0.0923323;0.0923323
82;update;1;3.06555;3.06555;3.06555
82;sync;1;1.07199;1.07199;1.07199
82;evalKnownDf;1;0;0;0
82;write;1;2.7853e-05;2.7853e-05;2.7853e-05
82;trace;1;0;0;0
82;calc_total;1;4.13754;4.13754;4.13754
201;compErr;1;1.318e-06;1.318e-06;1.318e-06
201;init;1;0.093613;0.093613;0.093613
201;update;1;3.1003;3.1003;3.1003
201;sync;1;34.4661;34.4661;34.4661
201;evalKnownDf;1;0;0;0
201;write;1;2.2181e-05;2.2181e-05;2.2181e-05
201;trace;1;0;0;0
201;calc_total;1;37.5664;37.5664;37.5664
238;compErr;1;1.41e-06;1.41e-06;1.41e-06
238;init;1;0.0951479;0.0951479;0.0951479
238;update;1;3.07664;3.07664;3.07664
238;sync;1;2.6963;2.6963;2.6963
238;evalKnownDf;1;0;0;0
238;write;1;2.4308e-05;2.4308e-05;2.4308e-05
238;trace;1;0;0;0
238;calc_total;1;5.77294;5.77294;5.77294
423;compErr;1;2.16e-06;2.16e-06;2.16e-06
423;init;1;0.0928431;0.0928431;0.0928431
423;update;1;3.08759;3.08759;3.08759
423;sync;1;0.869441;0.869441;0.869441
423;evalKnownDf;1;0;0;0
423;write;1;2.3535e-05;2.3535e-05;2.3535e-05
423;trace;1;0;0;0
423;calc_total;1;3.95703;3.95703;3.95703
666;compErr;1;3.698e-06;3.698e-06;3.698e-06
666;init;1;0.0924155;0.0924155;0.0924155
666;update;1;3.06691;3.06691;3.06691
666;sync;1;5.05023;5.05023;5.05023
666;evalKnownDf;1;0;0;0
666;write;1;3.3498e-05;3.3498e-05;3.3498e-05
666;trace;1;0;0;0
666;calc_total;1;8.11714;8.11714;8.11714
10;compErr;1;1.644e-06;1.644e-06;1.644e-06
10;init;1;0.0932985;0.0932985;0.0932985
10;update;1;3.05871;3.05871;3.05871
10;sync;1;0.889902;0.889902;0.889902
10;evalKnownDf;1;0;0;0
10;write;1;2.2151e-05;2.2151e-05;2.2151e-05
10;trace;1;0;0;0
10;calc_total;1;3.94861;3.94861;3.94861
31;compErr;1;2.151e-06;2.151e-06;2.151e-06
31;init;1;0.0934784;0.0934784;0.0934784
31;update;1;3.10537;3.10537;3.10537
31;sync;1;3.85996;3.85996;3.85996
31;evalKnownDf;1;0;0;0
31;write;1;2.1156e-05;2.1156e-05;2.1156e-05
31;trace;1;0;0;0
31;calc_total;1;6.96533;6.96533;6.96533
83;compErr;1;1.577e-06;1.577e-06;1.577e-06
83;init;1;0.094109;0.094109;0.094109
83;update;1;3.08808;3.08808;3.08808
83;sync;1;0.62482;0.62482;0.62482
83;evalKnownDf;1;0;0;0
83;write;1;2.033e-05;2.033e-05;2.033e-05
83;trace;1;0;0;0
83;calc_total;1;3.7129;3.7129;3.7129
203;compErr;1;9.84e-07;9.84e-07;9.84e-07
203;init;1;0.0936752;0.0936752;0.0936752
203;update;1;3.09429;3.09429;3.09429
203;sync;1;5.01968;5.01968;5.01968
203;evalKnownDf;1;0;0;0
203;write;1;2.2937e-05;2.2937e-05;2.2937e-05
203;trace;1;0;0;0
203;calc_total;1;8.11398;8.11398;8.11398
239;compErr;1;2.59e-06;2.59e-06;2.59e-06
239;init;1;0.0938495;0.0938495;0.0938495
239;update;1;3.09049;3.09049;3.09049
239;sync;1;2.64496;2.64496;2.64496
239;evalKnownDf;1;0;0;0
239;write;1;2.6096e-05;2.6096e-05;2.6096e-05
239;trace;1;0;0;0
239;calc_total;1;5.73545;5.73545;5.73545
431;compErr;1;1.161e-06;1.161e-06;1.161e-06
431;init;1;0.0933462;0.0933462;0.0933462
431;update;1;3.09549;3.09549;3.09549
431;sync;1;2.32299;2.32299;2.32299
431;evalKnownDf;1;0;0;0
431;write;1;1.8439e-05;1.8439e-05;1.8439e-05
431;trace;1;0;0;0
431;calc_total;1;5.41848;5.41848;5.41848
667;compErr;1;2.866e-06;2.866e-06;2.866e-06
667;init;1;0.0932263;0.0932263;0.0932263
667;update;1;3.0956;3.0956;3.0956
667;sync;1;4.5321;4.5321;4.5321
667;evalKnownDf;1;0;0;0
667;write;1;2.4277e-05;2.4277e-05;2.4277e-05
667;trace;1;0;0;0
667;calc_total;1;7.6277;7.6277;7.6277
11;compErr;1;1.66e-06;1.66e-06;1.66e-06
11;init;1;0.0949476;0.0949476;0.0949476
11;update;1;3.0799;3.0799;3.0799
11;sync;1;0.819116;0.819116;0.819116
11;evalKnownDf;1;0;0;0
11;write;1;1.7265e-05;1.7265e-05;1.7265e-05
11;trace;1;0;0;0
11;calc_total;1;3.89901;3.89901;3.89901
33;compErr;1;2.478e-06;2.478e-06;2.478e-06
33;init;1;0.0946185;0.0946185;0.0946185
33;update;1;3.08568;3.08568;3.08568
33;sync;1;2.60612;2.60612;2.60612
33;evalKnownDf;1;0;0;0
33;write;1;2.4971e-05;2.4971e-05;2.4971e-05
33;trace;1;0;0;0
33;calc_total;1;5.6918;5.6918;5.6918
84;compErr;1;1.902e-06;1.902e-06;1.902e-06
84;init;1;0.0924097;0.0924097;0.0924097
84;update;1;3.07108;3.07108;3.07108
84;sync;1;0.543871;0.543871;0.543871
84;evalKnownDf;1;0;0;0
84;write;1;2.5485e-05;2.5485e-05;2.5485e-05
84;trace;1;0;0;0
84;calc_total;1;3.61495;3.61495;3.61495
204;compErr;1;2.595e-06;2.595e-06;2.595e-06
204;init;1;0.0935608;0.0935608;0.0935608
204;update;1;3.08551;3.08551;3.08551
204;sync;1;4.82761;4.82761;4.82761
204;evalKnownDf;1;0;0;0
204;write;1;2.1086e-05;2.1086e-05;2.1086e-05
204;trace;1;0;0;0
204;calc_total;1;7.91313;7.91313;7.91313
229;compErr;1;2.177e-06;2.177e-06;2.177e-06
229;init;1;0.0941269;0.0941269;0.0941269
229;update;1;3.09405;3.09405;3.09405
229;sync;1;2.71269;2.71269;2.71269
229;evalKnownDf;1;0;0;0
229;write;1;2.7041e-05;2.7041e-05;2.7041e-05
229;trace;1;0;0;0
229;calc_total;1;5.80673;5.80673;5.80673
421;compErr;1;1.51e-06;1.51e-06;1.51e-06
421;init;1;0.0926695;0.0926695;0.0926695
421;update;1;3.08427;3.08427;3.08427
12;compErr;1;1.997e-06;1.997e-06;1.997e-06
12;init;1;0.092893;0.092893;0.092893
12;update;1;3.06379;3.06379;3.06379
12;sync;1;2.12775;2.12775;2.12775
12;evalKnownDf;1;0;0;0
12;write;1;2.35e-05;2.35e-05;2.35e-05
12;trace;1;0;0;0
12;calc_total;1;5.19154;5.19154;5.19154
35;compErr;1;1.484e-06;1.484e-06;1.484e-06
35;init;1;0.0931313;0.0931313;0.0931313
35;update;1;3.05661;3.05661;3.05661
35;sync;1;2.57674;2.57674;2.57674
35;evalKnownDf;1;0;0;0
35;write;1;2.3168e-05;2.3168e-05;2.3168e-05
35;trace;1;0;0;0
35;calc_total;1;5.63335;5.63335;5.63335
85;compErr;1;1.837e-06;1.837e-06;1.837e-06
85;init;1;0.0930779;0.0930779;0.0930779
85;update;1;3.09714;3.09714;3.09714
85;sync;1;1.75116;1.75116;1.75116
85;evalKnownDf;1;0;0;0
85;write;1;2.5058e-05;2.5058e-05;2.5058e-05
85;trace;1;0;0;0
85;calc_total;1;4.8483;4.8483;4.8483
205;compErr;1;1.322e-06;1.322e-06;1.322e-06
205;init;1;0.0934817;0.0934817;0.0934817
205;update;1;3.0946;3.0946;3.0946
205;sync;1;4.2259;4.2259;4.2259
205;evalKnownDf;1;0;0;0
205;write;1;2.0919e-05;2.0919e-05;2.0919e-05
205;trace;1;0;0;0
205;calc_total;1;7.3205;7.3205;7.3205
421;sync;1;1.30966;1.30966;1.30966
421;evalKnownDf;1;0;0;0
421;write;1;2.4574e-05;2.4574e-05;2.4574e-05
421;trace;1;0;0;0
421;calc_total;1;4.39393;4.39393;4.39393
13;compErr;1;1.471e-06;1.471e-06;1.471e-06
13;init;1;0.0950751;0.0950751;0.0950751
13;update;1;3.08179;3.08179;3.08179
13;sync;1;4.6036;4.6036;4.6036
13;evalKnownDf;1;0;0;0
13;write;1;2.4907e-05;2.4907e-05;2.4907e-05
13;trace;1;0;0;0
13;calc_total;1;7.68539;7.68539;7.68539
38;compErr;1;2.33e-06;2.33e-06;2.33e-06
38;init;1;0.0922994;0.0922994;0.0922994
38;update;1;3.04584;3.04584;3.04584
38;sync;1;4.81933;4.81933;4.81933
38;evalKnownDf;1;0;0;0
38;write;1;2.2496e-05;2.2496e-05;2.2496e-05
38;trace;1;0;0;0
38;calc_total;1;7.86517;7.86517;7.86517
86;compErr;1;1.748e-06;1.748e-06;1.748e-06
86;init;1;0.0923593;0.0923593;0.0923593
86;update;1;3.06975;3.06975;3.06975
86;sync;1;2.00633;2.00633;2.00633
86;evalKnownDf;1;0;0;0
86;write;1;2.1424e-05;2.1424e-05;2.1424e-05
86;trace;1;0;0;0
86;calc_total;1;5.07607;5.07607;5.07607
206;compErr;1;1.542e-06;1.542e-06;1.542e-06
206;init;1;0.0927524;0.0927524;0.0927524
206;update;1;3.0867;3.0867;3.0867
206;sync;1;3.75488;3.75488;3.75488
206;evalKnownDf;1;0;0;0
206;write;1;2.2114e-05;2.2114e-05;2.2114e-05
206;trace;1;0;0;0
206;calc_total;1;6.84158;6.84158;6.84158
14;compErr;1;1.166e-06;1.166e-06;1.166e-06
14;init;1;0.0930183;0.0930183;0.0930183
14;update;1;3.06724;3.06724;3.06724
14;sync;1;1.86809;1.86809;1.86809
14;evalKnownDf;1;0;0;0
14;write;1;2.3682e-05;2.3682e-05;2.3682e-05
14;trace;1;0;0;0
14;calc_total;1;4.93533;4.93533;4.93533
39;compErr;1;1.377e-06;1.377e-06;1.377e-06
39;init;1;0.0928376;0.0928376;0.0928376
39;update;1;3.05915;3.05915;3.05915
39;sync;1;6.67739;6.67739;6.67739
39;evalKnownDf;1;0;0;0
39;write;1;2.084e-05;2.084e-05;2.084e-05
39;trace;1;0;0;0
39;calc_total;1;9.73654;9.73654;9.73654
87;compErr;1;1.91e-06;1.91e-06;1.91e-06
87;init;1;0.0927454;0.0927454;0.0927454
87;update;1;3.08432;3.08432;3.08432
87;sync;1;1.01103;1.01103;1.01103
87;evalKnownDf;1;0;0;0
87;write;1;2.4203e-05;2.4203e-05;2.4203e-05
87;trace;1;0;0;0
87;calc_total;1;4.09535;4.09535;4.09535
207;compErr;1;1.814e-06;1.814e-06;1.814e-06
207;init;1;0.0942794;0.0942794;0.0942794
207;update;1;3.08999;3.08999;3.08999
207;sync;1;3.42228;3.42228;3.42228
207;evalKnownDf;1;0;0;0
207;write;1;3.7998e-05;3.7998e-05;3.7998e-05
207;trace;1;0;0;0
207;calc_total;1;6.51228;6.51228;6.51228
15;compErr;1;2.682e-06;2.682e-06;2.682e-06
15;init;1;0.0949763;0.0949763;0.0949763
15;update;1;3.07947;3.07947;3.07947
15;sync;1;1.7498;1.7498;1.7498
15;evalKnownDf;1;0;0;0
15;write;1;2.2724e-05;2.2724e-05;2.2724e-05
15;trace;1;0;0;0
15;calc_total;1;4.82928;4.82928;4.82928
42;compErr;1;1.717e-06;1.717e-06;1.717e-06
42;init;1;0.0928523;0.0928523;0.0928523
42;update;1;3.06973;3.06973;3.06973
42;sync;1;2.71074;2.71074;2.71074
42;evalKnownDf;1;0;0;0
42;write;1;2.455e-05;2.455e-05;2.455e-05
42;trace;1;0;0;0
42;calc_total;1;5.78047;5.78047;5.78047
88;compErr;1;2.21e-06;2.21e-06;2.21e-06
88;init;1;0.0927713;0.0927713;0.0927713
88;update;1;3.0684;3.0684;3.0684
88;sync;1;1.2725;1.2725;1.2725
88;evalKnownDf;1;0;0;0
88;write;1;2.6763e-05;2.6763e-05;2.6763e-05
88;trace;1;0;0;0
88;calc_total;1;4.3409;4.3409;4.3409
208;compErr;1;3.38e-06;3.38e-06;3.38e-06
208;init;1;0.0937127;0.0937127;0.0937127
208;update;1;3.06269;3.06269;3.06269
208;sync;1;5.36568;5.36568;5.36568
208;evalKnownDf;1;0;0;0
208;write;1;2.7904e-05;2.7904e-05;2.7904e-05
208;trace;1;0;0;0
208;calc_total;1;8.42837;8.42837;8.42837
16;compErr;1;2.169e-06;2.169e-06;2.169e-06
16;init;1;0.0919748;0.0919748;0.0919748
16;update;1;3.04864;3.04864;3.04864
16;sync;1;1.62459;1.62459;1.62459
16;evalKnownDf;1;0;0;0
16;write;1;2.9005e-05;2.9005e-05;2.9005e-05
16;trace;1;0;0;0
16;calc_total;1;4.67323;4.67323;4.67323
89;compErr;1;2.197e-06;2.197e-06;2.197e-06
89;init;1;0.0931595;0.0931595;0.0931595
89;update;1;3.09819;3.09819;3.09819
89;sync;1;1.58544;1.58544;1.58544
89;evalKnownDf;1;0;0;0
89;write;1;2.7673e-05;2.7673e-05;2.7673e-05
89;trace;1;0;0;0
89;calc_total;1;4.68362;4.68362;4.68362
209;compErr;1;2.45e-06;2.45e-06;2.45e-06
209;init;1;0.0934374;0.0934374;0.0934374
209;update;1;3.08367;3.08367;3.08367
209;sync;1;5.75288;5.75288;5.75288
209;evalKnownDf;1;0;0;0
209;write;1;2.7721e-05;2.7721e-05;2.7721e-05
209;trace;1;0;0;0
209;calc_total;1;8.83655;8.83655;8.83655
17;compErr;1;1.612e-06;1.612e-06;1.612e-06
17;init;1;0.0928245;0.0928245;0.0928245
17;update;1;3.10835;3.10835;3.10835
17;sync;1;1.49361;1.49361;1.49361
17;evalKnownDf;1;0;0;0
17;write;1;2.6594e-05;2.6594e-05;2.6594e-05
17;trace;1;0;0;0
17;calc_total;1;4.60196;4.60196;4.60196
90;compErr;1;2.734e-06;2.734e-06;2.734e-06
90;init;1;0.093731;0.093731;0.093731
90;update;1;3.0775;3.0775;3.0775
90;sync;1;1.4958;1.4958;1.4958
90;evalKnownDf;1;0;0;0
90;write;1;2.5479e-05;2.5479e-05;2.5479e-05
90;trace;1;0;0;0
90;calc_total;1;4.57331;4.57331;4.57331
211;compErr;1;1.562e-06;1.562e-06;1.562e-06
211;init;1;0.0926769;0.0926769;0.0926769
211;update;1;3.08604;3.08604;3.08604
211;sync;1;4.67109;4.67109;4.67109
211;evalKnownDf;1;0;0;0
211;write;1;2.3047e-05;2.3047e-05;2.3047e-05
211;trace;1;0;0;0
211;calc_total;1;7.75713;7.75713;7.75713
18;compErr;1;2.219e-06;2.219e-06;2.219e-06
18;init;1;0.0921009;0.0921009;0.0921009
18;update;1;3.08761;3.08761;3.08761
18;sync;1;0.950718;0.950718;0.950718
18;evalKnownDf;1;0;0;0
18;write;1;2.732e-05;2.732e-05;2.732e-05
18;trace;1;0;0;0
18;calc_total;1;4.03833;4.03833;4.03833
91;compErr;1;2.104e-06;2.104e-06;2.104e-06
91;init;1;0.0960721;0.0960721;0.0960721
91;update;1;3.10378;3.10378;3.10378
91;sync;1;0.797962;0.797962;0.797962
91;evalKnownDf;1;0;0;0
91;write;1;2.737e-05;2.737e-05;2.737e-05
91;trace;1;0;0;0
91;calc_total;1;3.90174;3.90174;3.90174
212;compErr;1;1.899e-06;1.899e-06;1.899e-06
212;init;1;0.0922092;0.0922092;0.0922092
212;update;1;3.06771;3.06771;3.06771
212;sync;1;3.50732;3.50732;3.50732
212;evalKnownDf;1;0;0;0
212;write;1;2.4309e-05;2.4309e-05;2.4309e-05
212;trace;1;0;0;0
212;calc_total;1;6.57503;6.57503;6.57503
19;compErr;1;1.931e-06;1.931e-06;1.931e-06
19;init;1;0.09276;0.09276;0.09276
19;update;1;3.07533;3.07533;3.07533
19;sync;1;1.68406;1.68406;1.68406
19;evalKnownDf;1;0;0;0
19;write;1;2.2278e-05;2.2278e-05;2.2278e-05
19;trace;1;0;0;0
19;calc_total;1;4.75939;4.75939;4.75939
92;compErr;1;2.861e-06;2.861e-06;2.861e-06
92;init;1;0.0927257;0.0927257;0.0927257
92;update;1;3.07493;3.07493;3.07493
92;sync;1;1.80749;1.80749;1.80749
92;evalKnownDf;1;0;0;0
92;write;1;2.3625e-05;2.3625e-05;2.3625e-05
92;trace;1;0;0;0
92;calc_total;1;4.88241;4.88241;4.88241
213;compErr;1;1.561e-06;1.561e-06;1.561e-06
213;init;1;0.0949073;0.0949073;0.0949073
213;update;1;3.08379;3.08379;3.08379
213;sync;1;3.19663;3.19663;3.19663
213;evalKnownDf;1;0;0;0
213;write;1;2.5838e-05;2.5838e-05;2.5838e-05
213;trace;1;0;0;0
213;calc_total;1;6.28042;6.28042;6.28042
20;compErr;1;2.138e-06;2.138e-06;2.138e-06
20;init;1;0.0923877;0.0923877;0.0923877
20;update;1;3.05347;3.05347;3.05347
20;sync;1;1.74806;1.74806;1.74806
20;evalKnownDf;1;0;0;0
20;write;1;2.4507e-05;2.4507e-05;2.4507e-05
20;trace;1;0;0;0
20;calc_total;1;4.80153;4.80153;4.80153
93;compErr;1;1.435e-06;1.435e-06;1.435e-06
93;init;1;0.0934445;0.0934445;0.0934445
93;update;1;3.0948;3.0948;3.0948
93;sync;1;2.39798;2.39798;2.39798
93;evalKnownDf;1;0;0;0
93;write;1;2.2322e-05;2.2322e-05;2.2322e-05
93;trace;1;0;0;0
93;calc_total;1;5.49278;5.49278;5.49278
214;compErr;1;1.687e-06;1.687e-06;1.687e-06
214;init;1;0.0932486;0.0932486;0.0932486
214;update;1;3.05843;3.05843;3.05843
214;sync;1;2.85961;2.85961;2.85961
214;evalKnownDf;1;0;0;0
214;write;1;2.5714e-05;2.5714e-05;2.5714e-05
214;trace;1;0;0;0
214;calc_total;1;5.91804;5.91804;5.91804
21;compErr;1;2.201e-06;2.201e-06;2.201e-06
21;init;1;0.0931054;0.0931054;0.0931054
21;update;1;3.06924;3.06924;3.06924
21;sync;1;1.97317;1.97317;1.97317
21;evalKnownDf;1;0;0;0
21;write;1;2.4697e-05;2.4697e-05;2.4697e-05
21;trace;1;0;0;0
21;calc_total;1;5.04241;5.04241;5.04241
94;compErr;1;1.876e-06;1.876e-06;1.876e-06
94;init;1;0.0930999;0.0930999;0.0930999
94;update;1;3.07644;3.07644;3.07644
94;sync;1;0.623943;0.623943;0.623943
94;evalKnownDf;1;0;0;0
94;write;1;2.2348e-05;2.2348e-05;2.2348e-05
94;trace;1;0;0;0
94;calc_total;1;3.70038;3.70038;3.70038
65;compErr;1;2.195e-06;2.195e-06;2.195e-06
65;init;1;0.0924583;0.0924583;0.0924583
65;update;1;3.07588;3.07588;3.07588
65;sync;1;1.69957;1.69957;1.69957
65;evalKnownDf;1;0;0;0
65;write;1;2.9704e-05;2.9704e-05;2.9704e-05
65;trace;1;0;0;0
65;calc_total;1;4.77545;4.77545;4.77545
215;compErr;1;2.512e-06;2.512e-06;2.512e-06
215;init;1;0.0928071;0.0928071;0.0928071
215;update;1;3.07857;3.07857;3.07857
215;sync;1;6.01528;6.01528;6.01528
215;evalKnownDf;1;0;0;0
215;write;1;2.5837e-05;2.5837e-05;2.5837e-05
215;trace;1;0;0;0
215;calc_total;1;9.09385;9.09385;9.09385
336;compErr;1;2.67e-06;2.67e-06;2.67e-06
336;init;1;0.0932212;0.0932212;0.0932212
336;update;1;3.08201;3.08201;3.08201
336;sync;1;1.08536;1.08536;1.08536
336;evalKnownDf;1;0;0;0
336;write;1;2.5226e-05;2.5226e-05;2.5226e-05
336;trace;1;0;0;0
336;calc_total;1;4.16737;4.16737;4.16737
22;compErr;1;2.104e-06;2.104e-06;2.104e-06
22;init;1;0.092366;0.092366;0.092366
22;update;1;3.05522;3.05522;3.05522
22;sync;1;1.19167;1.19167;1.19167
22;evalKnownDf;1;0;0;0
22;write;1;2.6763e-05;2.6763e-05;2.6763e-05
22;trace;1;0;0;0
22;calc_total;1;4.24689;4.24689;4.24689
37;compErr;1;1.512e-06;1.512e-06;1.512e-06
37;init;1;0.0927409;0.0927409;0.0927409
37;update;1;3.06018;3.06018;3.06018
37;sync;1;5.50979;5.50979;5.50979
37;evalKnownDf;1;0;0;0
37;write;1;2.2533e-05;2.2533e-05;2.2533e-05
37;trace;1;0;0;0
37;calc_total;1;8.56997;8.56997;8.56997
95;compErr;1;2.705e-06;2.705e-06;2.705e-06
95;init;1;0.0934986;0.0934986;0.0934986
95;update;1;3.09229;3.09229;3.09229
95;sync;1;0.890424;0.890424;0.890424
95;evalKnownDf;1;0;0;0
95;write;1;2.0507e-05;2.0507e-05;2.0507e-05
95;trace;1;0;0;0
95;calc_total;1;3.98271;3.98271;3.98271
67;compErr;1;1.857e-06;1.857e-06;1.857e-06
67;init;1;0.0927638;0.0927638;0.0927638
67;update;1;3.07849;3.07849;3.07849
67;sync;1;1.50502;1.50502;1.50502
67;evalKnownDf;1;0;0;0
67;write;1;2.7858e-05;2.7858e-05;2.7858e-05
67;trace;1;0;0;0
67;calc_total;1;4.58351;4.58351;4.58351
197;compErr;1;1.838e-06;1.838e-06;1.838e-06
197;init;1;0.0927356;0.0927356;0.0927356
197;update;1;3.0703;3.0703;3.0703
197;sync;1;4.78109;4.78109;4.78109
197;evalKnownDf;1;0;0;0
267;compErr;1;1.877e-06;1.877e-06;1.877e-06
267;init;1;0.093848;0.093848;0.093848
267;update;1;3.12032;3.12032;3.12032
267;sync;1;0.218165;0.218165;0.218165
267;evalKnownDf;1;0;0;0
267;write;1;2.2207e-05;2.2207e-05;2.2207e-05
267;trace;1;0;0;0
267;calc_total;1;3.33848;3.33848;3.33848
337;compErr;1;1.548e-06;1.548e-06;1.548e-06
337;init;1;0.0935968;0.0935968;0.0935968
337;update;1;3.11425;3.11425;3.11425
337;sync;1;1.20387;1.20387;1.20387
337;evalKnownDf;1;0;0;0
337;write;1;2.544e-05;2.544e-05;2.544e-05
337;trace;1;0;0;0
337;calc_total;1;4.31812;4.31812;4.31812
23;compErr;1;1.778e-06;1.778e-06;1.778e-06
23;init;1;0.0931522;0.0931522;0.0931522
23;update;1;3.05552;3.05552;3.05552
23;sync;1;2.15078;2.15078;2.15078
23;evalKnownDf;1;0;0;0
23;write;1;2.3818e-05;2.3818e-05;2.3818e-05
23;trace;1;0;0;0
23;calc_total;1;5.2063;5.2063;5.2063
81;compErr;1;1.43e-06;1.43e-06;1.43e-06
81;init;1;0.0930788;0.0930788;0.0930788
81;update;1;3.07534;3.07534;3.07534
81;sync;1;1.37352;1.37352;1.37352
81;evalKnownDf;1;0;0;0
81;write;1;2.9464e-05;2.9464e-05;2.9464e-05
81;trace;1;0;0;0
81;calc_total;1;4.44887;4.44887;4.44887
197;write;1;2.5143e-05;2.5143e-05;2.5143e-05
197;trace;1;0;0;0
197;calc_total;1;7.85139;7.85139;7.85139
269;compErr;1;2.587e-06;2.587e-06;2.587e-06
269;init;1;0.0940591;0.0940591;0.0940591
269;update;1;3.10974;3.10974;3.10974
269;sync;1;0.466413;0.466413;0.466413
269;evalKnownDf;1;0;0;0
269;write;1;2.551e-05;2.551e-05;2.551e-05
269;trace;1;0;0;0
269;calc_total;1;3.57615;3.57615;3.57615
339;compErr;1;2.001e-06;2.001e-06;2.001e-06
339;init;1;0.0937145;0.0937145;0.0937145
339;update;1;3.11221;3.11221;3.11221
339;sync;1;0.926402;0.926402;0.926402
339;evalKnownDf;1;0;0;0
339;write;1;2.2222e-05;2.2222e-05;2.2222e-05
339;trace;1;0;0;0
339;calc_total;1;4.03861;4.03861;4.03861
5;compErr;1;2.557e-06;2.557e-06;2.557e-06
5;init;1;0.0945458;0.0945458;0.0945458
5;update;1;3.06296;3.06296;3.06296
5;sync;1;0.717784;0.717784;0.717784
5;evalKnownDf;1;0;0;0
5;write;1;2.357e-05;2.357e-05;2.357e-05
5;trace;1;0;0;0
5;calc_total;1;3.78075;3.78075;3.78075
271;compErr;1;3.36e-06;3.36e-06;3.36e-06
271;init;1;0.0938687;0.0938687;0.0938687
271;update;1;3.10131;3.10131;3.10131
271;sync;1;0.29624;0.29624;0.29624
271;evalKnownDf;1;0;0;0
271;write;1;2.6477e-05;2.6477e-05;2.6477e-05
271;trace;1;0;0;0
271;calc_total;1;3.39755;3.39755;3.39755
340;compErr;1;1.531e-06;1.531e-06;1.531e-06
340;init;1;0.0931067;0.0931067;0.0931067
340;update;1;3.10314;3.10314;3.10314
340;sync;1;0.74832;0.74832;0.74832
340;evalKnownDf;1;0;0;0
340;write;1;2.4586e-05;2.4586e-05;2.4586e-05
340;trace;1;0;0;0
340;calc_total;1;3.85146;3.85146;3.85146
49;compErr;1;2.189e-06;2.189e-06;2.189e-06
49;init;1;0.0936882;0.0936882;0.0936882
49;update;1;3.06156;3.06156;3.06156
49;sync;1;0.353844;0.353844;0.353844
49;evalKnownDf;1;0;0;0
49;write;1;2.4648e-05;2.4648e-05;2.4648e-05
49;trace;1;0;0;0
49;calc_total;1;3.41541;3.41541;3.41541
283;compErr;1;1.238e-06;1.238e-06;1.238e-06
283;init;1;0.093302;0.093302;0.093302
283;update;1;3.10854;3.10854;3.10854
283;sync;1;4.78353;4.78353;4.78353
283;evalKnownDf;1;0;0;0
283;write;1;2.1985e-05;2.1985e-05;2.1985e-05
283;trace;1;0;0;0
283;calc_total;1;7.89207;7.89207;7.89207
341;compErr;1;2.043e-06;2.043e-06;2.043e-06
341;init;1;0.0936922;0.0936922;0.0936922
341;update;1;3.12385;3.12385;3.12385
341;sync;1;0.602376;0.602376;0.602376
341;evalKnownDf;1;0;0;0
341;write;1;2.4104e-05;2.4104e-05;2.4104e-05
341;trace;1;0;0;0
341;calc_total;1;3.72623;3.72623;3.72623
289;compErr;1;1.253e-06;1.253e-06;1.253e-06
289;init;1;0.0956028;0.0956028;0.0956028
289;update;1;3.07676;3.07676;3.07676
289;sync;1;0.573469;0.573469;0.573469
289;evalKnownDf;1;0;0;0
289;write;1;2.2844e-05;2.2844e-05;2.2844e-05
289;trace;1;0;0;0
289;calc_total;1;3.65023;3.65023;3.65023
287;compErr;1;1.671e-06;1.671e-06;1.671e-06
287;init;1;0.0934308;0.0934308;0.0934308
287;update;1;3.106;3.106;3.106
287;sync;1;1.61226;1.61226;1.61226
287;evalKnownDf;1;0;0;0
287;write;1;2.0286e-05;2.0286e-05;2.0286e-05
287;trace;1;0;0;0
287;calc_total;1;4.71826;4.71826;4.71826
342;compErr;1;1.894e-06;1.894e-06;1.894e-06
342;init;1;0.0929254;0.0929254;0.0929254
342;update;1;3.08668;3.08668;3.08668
342;sync;1;4.90197;4.90197;4.90197
342;evalKnownDf;1;0;0;0
342;write;1;2.1105e-05;2.1105e-05;2.1105e-05
342;trace;1;0;0;0
342;calc_total;1;7.98865;7.98865;7.98865
291;compErr;1;1.885e-06;1.885e-06;1.885e-06
291;init;1;0.0932705;0.0932705;0.0932705
291;update;1;3.07941;3.07941;3.07941
291;sync;1;0.79457;0.79457;0.79457
291;evalKnownDf;1;0;0;0
291;write;1;2.5058e-05;2.5058e-05;2.5058e-05
291;trace;1;0;0;0
291;calc_total;1;3.87398;3.87398;3.87398
343;compErr;1;1.754e-06;1.754e-06;1.754e-06
343;init;1;0.0945553;0.0945553;0.0945553
343;update;1;3.11314;3.11314;3.11314
343;sync;1;2.29993;2.29993;2.29993
343;evalKnownDf;1;0;0;0
343;write;1;2.4292e-05;2.4292e-05;2.4292e-05
343;trace;1;0;0;0
343;calc_total;1;5.41307;5.41307;5.41307
293;compErr;1;1.878e-06;1.878e-06;1.878e-06
293;init;1;0.0931107;0.0931107;0.0931107
293;update;1;3.08116;3.08116;3.08116
293;sync;1;0.711583;0.711583;0.711583
293;evalKnownDf;1;0;0;0
293;write;1;2.7108e-05;2.7108e-05;2.7108e-05
293;trace;1;0;0;0
293;calc_total;1;3.79274;3.79274;3.79274
345;compErr;1;9.74e-07;9.74e-07;9.74e-07
345;init;1;0.0941471;0.0941471;0.0941471
345;update;1;3.13994;3.13994;3.13994
345;sync;1;2.05956;2.05956;2.05956
345;evalKnownDf;1;0;0;0
345;write;1;2.0967e-05;2.0967e-05;2.0967e-05
345;trace;1;0;0;0
345;calc_total;1;5.1995;5.1995;5.1995
321;compErr;1;1.741e-06;1.741e-06;1.741e-06
321;init;1;0.0938258;0.0938258;0.0938258
321;update;1;3.09518;3.09518;3.09518
321;sync;1;5.55103;5.55103;5.55103
321;evalKnownDf;1;0;0;0
321;write;1;2.6108e-05;2.6108e-05;2.6108e-05
321;trace;1;0;0;0
321;calc_total;1;8.64621;8.64621;8.64621
294;compErr;1;2.032e-06;2.032e-06;2.032e-06
294;init;1;0.0919839;0.0919839;0.0919839
294;update;1;3.06853;3.06853;3.06853
294;sync;1;1.83819;1.83819;1.83819
294;evalKnownDf;1;0;0;0
294;write;1;2.1451e-05;2.1451e-05;2.1451e-05
294;trace;1;0;0;0
294;calc_total;1;4.90672;4.90672;4.90672
427;compErr;1;2.047e-06;2.047e-06;2.047e-06
427;init;1;0.0942261;0.0942261;0.0942261
427;update;1;3.09425;3.09425;3.09425
427;sync;1;2.01439;2.01439;2.01439
427;evalKnownDf;1;0;0;0
427;write;1;2.5387e-05;2.5387e-05;2.5387e-05
427;trace;1;0;0;0
427;calc_total;1;5.10864;5.10864;5.10864
347;compErr;1;1.078e-06;1.078e-06;1.078e-06
347;init;1;0.0946302;0.0946302;0.0946302
347;update;1;3.13837;3.13837;3.13837
347;sync;1;0.809812;0.809812;0.809812
347;evalKnownDf;1;0;0;0
347;write;1;2.0715e-05;2.0715e-05;2.0715e-05
347;trace;1;0;0;0
347;calc_total;1;3.94818;3.94818;3.94818
323;compErr;1;1.916e-06;1.916e-06;1.916e-06
323;init;1;0.094048;0.094048;0.094048
323;update;1;3.10681;3.10681;3.10681
323;sync;1;5.45012;5.45012;5.45012
323;evalKnownDf;1;0;0;0
323;write;1;2.3404e-05;2.3404e-05;2.3404e-05
323;trace;1;0;0;0
323;calc_total;1;8.55693;8.55693;8.55693
295;compErr;1;2.8e-06;2.8e-06;2.8e-06
295;init;1;0.0928151;0.0928151;0.0928151
295;update;1;3.07537;3.07537;3.07537
295;sync;1;0.74216;0.74216;0.74216
295;evalKnownDf;1;0;0;0
295;write;1;2.9367e-05;2.9367e-05;2.9367e-05
295;trace;1;0;0;0
295;calc_total;1;3.81753;3.81753;3.81753
429;compErr;1;1.309e-06;1.309e-06;1.309e-06
429;init;1;0.0937223;0.0937223;0.0937223
429;update;1;3.3387;3.3387;3.3387
429;sync;1;1.59906;1.59906;1.59906
429;evalKnownDf;1;0;0;0
429;write;1;2.2204e-05;2.2204e-05;2.2204e-05
429;trace;1;0;0;0
429;calc_total;1;4.93776;4.93776;4.93776
168;compErr;1;1.872e-06;1.872e-06;1.872e-06
168;init;1;0.0939556;0.0939556;0.0939556
168;update;1;3.13065;3.13065;3.13065
168;sync;1;1.398;1.398;1.398
168;evalKnownDf;1;0;0;0
168;write;1;3.0802e-05;3.0802e-05;3.0802e-05
168;trace;1;0;0;0
168;calc_total;1;4.52865;4.52865;4.52865
348;compErr;1;1.782e-06;1.782e-06;1.782e-06
348;init;1;0.0947094;0.0947094;0.0947094
348;update;1;3.12263;3.12263;3.12263
348;sync;1;0.471256;0.471256;0.471256
348;evalKnownDf;1;0;0;0
348;write;1;2.6771e-05;2.6771e-05;2.6771e-05
348;trace;1;0;0;0
348;calc_total;1;3.59389;3.59389;3.59389
325;compErr;1;1.718e-06;1.718e-06;1.718e-06
325;init;1;0.0939457;0.0939457;0.0939457
325;update;1;3.10908;3.10908;3.10908
325;sync;1;3.98244;3.98244;3.98244
325;evalKnownDf;1;0;0;0
325;write;1;2.672e-05;2.672e-05;2.672e-05
325;trace;1;0;0;0
325;calc_total;1;7.09153;7.09153;7.09153
304;compErr;1;2.414e-06;2.414e-06;2.414e-06
304;init;1;0.0929791;0.0929791;0.0929791
304;update;1;3.06628;3.06628;3.06628
304;sync;1;5.02081;5.02081;5.02081
304;evalKnownDf;1;0;0;0
304;write;1;2.6494e-05;2.6494e-05;2.6494e-05
304;trace;1;0;0;0
304;calc_total;1;8.08708;8.08708;8.08708
171;compErr;1;8.84e-07;8.84e-07;8.84e-07
171;init;1;0.0944237;0.0944237;0.0944237
171;update;1;3.13902;3.13902;3.13902
171;sync;1;0.510728;0.510728;0.510728
171;evalKnownDf;1;0;0;0
171;write;1;2.2135e-05;2.2135e-05;2.2135e-05
171;trace;1;0;0;0
171;calc_total;1;3.64975;3.64975;3.64975
349;compErr;1;1.347e-06;1.347e-06;1.347e-06
349;init;1;0.0953818;0.0953818;0.0953818
349;update;1;3.23105;3.23105;3.23105
349;sync;1;1.72625;1.72625;1.72625
349;evalKnownDf;1;0;0;0
349;write;1;2.3392e-05;2.3392e-05;2.3392e-05
349;trace;1;0;0;0
349;calc_total;1;4.9573;4.9573;4.9573
326;compErr;1;2.002e-06;2.002e-06;2.002e-06
326;init;1;0.0931702;0.0931702;0.0931702
326;update;1;3.09006;3.09006;3.09006
326;sync;1;6.91375;6.91375;6.91375
326;evalKnownDf;1;0;0;0
326;write;1;2.1501e-05;2.1501e-05;2.1501e-05
326;trace;1;0;0;0
326;calc_total;1;10.0038;10.0038;10.0038
556;compErr;1;1.463e-06;1.463e-06;1.463e-06
556;init;1;0.0944857;0.0944857;0.0944857
556;update;1;3.10265;3.10265;3.10265
556;sync;1;1.39306;1.39306;1.39306
556;evalKnownDf;1;0;0;0
556;write;1;2.4191e-05;2.4191e-05;2.4191e-05
556;trace;1;0;0;0
556;calc_total;1;4.49571;4.49571;4.49571
172;compErr;1;1.539e-06;1.539e-06;1.539e-06
172;init;1;0.0936158;0.0936158;0.0936158
172;update;1;3.10145;3.10145;3.10145
172;sync;1;1.59121;1.59121;1.59121
172;evalKnownDf;1;0;0;0
172;write;1;2.2918e-05;2.2918e-05;2.2918e-05
172;trace;1;0;0;0
172;calc_total;1;4.69265;4.69265;4.69265
351;compErr;1;1.778e-06;1.778e-06;1.778e-06
351;init;1;0.0943164;0.0943164;0.0943164
351;update;1;3.15643;3.15643;3.15643
351;sync;1;1.67521;1.67521;1.67521
351;evalKnownDf;1;0;0;0
351;write;1;2.5345e-05;2.5345e-05;2.5345e-05
351;trace;1;0;0;0
351;calc_total;1;4.83165;4.83165;4.83165
327;compErr;1;2.39e-06;2.39e-06;2.39e-06
327;init;1;0.0946077;0.0946077;0.0946077
327;update;1;3.10179;3.10179;3.10179
327;sync;1;4.58309;4.58309;4.58309
327;evalKnownDf;1;0;0;0
327;write;1;3.05e-05;3.05e-05;3.05e-05
327;trace;1;0;0;0
327;calc_total;1;7.68488;7.68488;7.68488
360;compErr;1;1.846e-06;1.846e-06;1.846e-06
360;init;1;0.0937785;0.0937785;0.0937785
360;update;1;3.13443;3.13443;3.13443
360;sync;1;6.17786;6.17786;6.17786
360;evalKnownDf;1;0;0;0
360;write;1;2.8353e-05;2.8353e-05;2.8353e-05
360;trace;1;0;0;0
360;calc_total;1;9.3123;9.3123;9.3123
558;compErr;1;2.534e-06;2.534e-06;2.534e-06
558;init;1;0.0943562;0.0943562;0.0943562
558;update;1;3.09451;3.09451;3.09451
558;sync;1;1.47317;1.47317;1.47317
558;evalKnownDf;1;0;0;0
558;write;1;2.1018e-05;2.1018e-05;2.1018e-05
558;trace;1;0;0;0
558;calc_total;1;4.56768;4.56768;4.56768
173;compErr;1;1.681e-06;1.681e-06;1.681e-06
173;init;1;0.0939059;0.0939059;0.0939059
173;update;1;3.13288;3.13288;3.13288
173;sync;1;2.5855;2.5855;2.5855
173;evalKnownDf;1;0;0;0
173;write;1;2.7379e-05;2.7379e-05;2.7379e-05
173;trace;1;0;0;0
173;calc_total;1;5.71838;5.71838;5.71838
353;compErr;1;2.131e-06;2.131e-06;2.131e-06
353;init;1;0.0934602;0.0934602;0.0934602
353;update;1;3.11208;3.11208;3.11208
353;sync;1;2.71993;2.71993;2.71993
353;evalKnownDf;1;0;0;0
353;write;1;3.1643e-05;3.1643e-05;3.1643e-05
353;trace;1;0;0;0
353;calc_total;1;5.832;5.832;5.832
328;compErr;1;2.492e-06;2.492e-06;2.492e-06
328;init;1;0.0936783;0.0936783;0.0936783
328;update;1;3.11249;3.11249;3.11249
328;sync;1;6.51003;6.51003;6.51003
328;evalKnownDf;1;0;0;0
328;write;1;2.7677e-05;2.7677e-05;2.7677e-05
328;trace;1;0;0;0
328;calc_total;1;9.62252;9.62252;9.62252
361;compErr;1;1.147e-06;1.147e-06;1.147e-06
361;init;1;0.0939634;0.0939634;0.0939634
361;update;1;3.14086;3.14086;3.14086
361;sync;1;5.4978;5.4978;5.4978
361;evalKnownDf;1;0;0;0
361;write;1;2.2562e-05;2.2562e-05;2.2562e-05
361;trace;1;0;0;0
361;calc_total;1;8.63866;8.63866;8.63866
559;compErr;1;2.09e-06;2.09e-06;2.09e-06
559;init;1;0.0947407;0.0947407;0.0947407
559;update;1;3.10989;3.10989;3.10989
559;sync;1;1.51201;1.51201;1.51201
559;evalKnownDf;1;0;0;0
559;write;1;2.2915e-05;2.2915e-05;2.2915e-05
559;trace;1;0;0;0
559;calc_total;1;4.6219;4.6219;4.6219
174;compErr;1;1.672e-06;1.672e-06;1.672e-06
174;init;1;0.093497;0.093497;0.093497
174;update;1;3.10057;3.10057;3.10057
174;sync;1;1.72101;1.72101;1.72101
174;evalKnownDf;1;0;0;0
174;write;1;2.2071e-05;2.2071e-05;2.2071e-05
174;trace;1;0;0;0
174;calc_total;1;4.82158;4.82158;4.82158
355;compErr;1;1.542e-06;1.542e-06;1.542e-06
355;init;1;0.0936676;0.0936676;0.0936676
355;update;1;3.10689;3.10689;3.10689
355;sync;1;0.881958;0.881958;0.881958
355;evalKnownDf;1;0;0;0
355;write;1;2.6775e-05;2.6775e-05;2.6775e-05
355;trace;1;0;0;0
355;calc_total;1;3.98885;3.98885;3.98885
329;compErr;1;2.193e-06;2.193e-06;2.193e-06
329;init;1;0.0943722;0.0943722;0.0943722
329;update;1;3.11911;3.11911;3.11911
329;sync;1;5.83071;5.83071;5.83071
329;evalKnownDf;1;0;0;0
329;write;1;2.537e-05;2.537e-05;2.537e-05
329;trace;1;0;0;0
329;calc_total;1;8.94982;8.94982;8.94982
363;compErr;1;1.494e-06;1.494e-06;1.494e-06
363;init;1;0.0946121;0.0946121;0.0946121
363;update;1;3.13838;3.13838;3.13838
363;sync;1;5.11898;5.11898;5.11898
363;evalKnownDf;1;0;0;0
363;write;1;2.5186e-05;2.5186e-05;2.5186e-05
363;trace;1;0;0;0
363;calc_total;1;8.25736;8.25736;8.25736
561;compErr;1;1.282e-06;1.282e-06;1.282e-06
561;init;1;0.0943291;0.0943291;0.0943291
561;update;1;3.10843;3.10843;3.10843
561;sync;1;2.14534;2.14534;2.14534
175;compErr;1;1.899e-06;1.899e-06;1.899e-06
175;init;1;0.0960612;0.0960612;0.0960612
175;update;1;3.13147;3.13147;3.13147
175;sync;1;2.15623;2.15623;2.15623
175;evalKnownDf;1;0;0;0
175;write;1;2.1894e-05;2.1894e-05;2.1894e-05
175;trace;1;0;0;0
175;calc_total;1;5.28769;5.28769;5.28769
356;compErr;1;1.352e-06;1.352e-06;1.352e-06
356;init;1;0.0930125;0.0930125;0.0930125
356;update;1;3.09246;3.09246;3.09246
356;sync;1;2.30944;2.30944;2.30944
356;evalKnownDf;1;0;0;0
356;write;1;2.2485e-05;2.2485e-05;2.2485e-05
356;trace;1;0;0;0
356;calc_total;1;5.40191;5.40191;5.40191
331;compErr;1;1.58e-06;1.58e-06;1.58e-06
331;init;1;0.0944406;0.0944406;0.0944406
331;update;1;3.11787;3.11787;3.11787
331;sync;1;5.03967;5.03967;5.03967
331;evalKnownDf;1;0;0;0
331;write;1;2.2385e-05;2.2385e-05;2.2385e-05
331;trace;1;0;0;0
331;calc_total;1;8.15754;8.15754;8.15754
364;compErr;1;1.148e-06;1.148e-06;1.148e-06
364;init;1;0.0938025;0.0938025;0.0938025
364;update;1;3.10598;3.10598;3.10598
364;sync;1;4.78249;4.78249;4.78249
364;evalKnownDf;1;0;0;0
364;write;1;3.0075e-05;3.0075e-05;3.0075e-05
364;trace;1;0;0;0
364;calc_total;1;7.88847;7.88847;7.88847
561;evalKnownDf;1;0;0;0
561;write;1;2.105e-05;2.105e-05;2.105e-05
561;trace;1;0;0;0
561;calc_total;1;5.25377;5.25377;5.25377
176;compErr;1;3.02e-06;3.02e-06;3.02e-06
176;init;1;0.093073;0.093073;0.093073
176;update;1;3.08911;3.08911;3.08911
176;sync;1;0.535624;0.535624;0.535624
176;evalKnownDf;1;0;0;0
176;write;1;3.1947e-05;3.1947e-05;3.1947e-05
176;trace;1;0;0;0
176;calc_total;1;3.62474;3.62474;3.62474
357;compErr;1;1.893e-06;1.893e-06;1.893e-06
357;init;1;0.093996;0.093996;0.093996
357;update;1;3.12118;3.12118;3.12118
357;sync;1;1.81304;1.81304;1.81304
357;evalKnownDf;1;0;0;0
357;write;1;2.9366e-05;2.9366e-05;2.9366e-05
357;trace;1;0;0;0
357;calc_total;1;4.93422;4.93422;4.93422
332;compErr;1;1.649e-06;1.649e-06;1.649e-06
332;init;1;0.0939451;0.0939451;0.0939451
332;update;1;3.11427;3.11427;3.11427
332;sync;1;4.66571;4.66571;4.66571
332;evalKnownDf;1;0;0;0
332;write;1;2.0475e-05;2.0475e-05;2.0475e-05
332;trace;1;0;0;0
332;calc_total;1;7.77998;7.77998;7.77998
365;compErr;1;1.757e-06;1.757e-06;1.757e-06
365;init;1;0.0939871;0.0939871;0.0939871
365;update;1;3.1262;3.1262;3.1262
365;sync;1;4.80331;4.80331;4.80331
365;evalKnownDf;1;0;0;0
365;write;1;3.1551e-05;3.1551e-05;3.1551e-05
365;trace;1;0;0;0
365;calc_total;1;7.92951;7.92951;7.92951
563;compErr;1;1.151e-06;1.151e-06;1.151e-06
563;init;1;0.0942618;0.0942618;0.0942618
563;update;1;3.10246;3.10246;3.10246
563;sync;1;1.84817;1.84817;1.84817
563;evalKnownDf;1;0;0;0
563;write;1;2.2081e-05;2.2081e-05;2.2081e-05
563;trace;1;0;0;0
563;calc_total;1;4.95062;4.95062;4.95062
177;compErr;1;2.929e-06;2.929e-06;2.929e-06
177;init;1;0.0939623;0.0939623;0.0939623
177;update;1;3.10405;3.10405;3.10405
177;sync;1;0.87983;0.87983;0.87983
177;evalKnownDf;1;0;0;0
177;write;1;2.9543e-05;2.9543e-05;2.9543e-05
177;trace;1;0;0;0
177;calc_total;1;3.98388;3.98388;3.98388
358;compErr;1;1.564e-06;1.564e-06;1.564e-06
358;init;1;0.0939567;0.0939567;0.0939567
358;update;1;3.09708;3.09708;3.09708
358;sync;1;1.13917;1.13917;1.13917
358;evalKnownDf;1;0;0;0
358;write;1;2.455e-05;2.455e-05;2.455e-05
358;trace;1;0;0;0
358;calc_total;1;4.23624;4.23624;4.23624
333;compErr;1;2.16e-06;2.16e-06;2.16e-06
333;init;1;0.0944412;0.0944412;0.0944412
333;update;1;3.11905;3.11905;3.11905
333;sync;1;4.42876;4.42876;4.42876
333;evalKnownDf;1;0;0;0
333;write;1;2.6149e-05;2.6149e-05;2.6149e-05
333;trace;1;0;0;0
333;calc_total;1;7.54781;7.54781;7.54781
366;compErr;1;1.405e-06;1.405e-06;1.405e-06
366;init;1;0.0936059;0.0936059;0.0936059
366;update;1;3.09919;3.09919;3.09919
366;sync;1;4.10143;4.10143;4.10143
366;evalKnownDf;1;0;0;0
366;write;1;2.3777e-05;2.3777e-05;2.3777e-05
366;trace;1;0;0;0
366;calc_total;1;7.20062;7.20062;7.20062
565;compErr;1;1.604e-06;1.604e-06;1.604e-06
565;init;1;0.0938299;0.0938299;0.0938299
565;update;1;3.09995;3.09995;3.09995
565;sync;1;1.59666;1.59666;1.59666
565;evalKnownDf;1;0;0;0
565;write;1;2.7128e-05;2.7128e-05;2.7128e-05
565;trace;1;0;0;0
565;calc_total;1;4.69661;4.69661;4.69661
179;compErr;1;1.425e-06;1.425e-06;1.425e-06
179;init;1;0.0936233;0.0936233;0.0936233
179;update;1;3.10411;3.10411;3.10411
179;sync;1;2.2777;2.2777;2.2777
179;evalKnownDf;1;0;0;0
179;write;1;2.2706e-05;2.2706e-05;2.2706e-05
179;trace;1;0;0;0
179;calc_total;1;5.38181;5.38181;5.38181
359;compErr;1;1.798e-06;1.798e-06;1.798e-06
359;init;1;0.0939549;0.0939549;0.0939549
359;update;1;3.11522;3.11522;3.11522
359;sync;1;1.63542;1.63542;1.63542
359;evalKnownDf;1;0;0;0
359;write;1;2.61e-05;2.61e-05;2.61e-05
359;trace;1;0;0;0
359;calc_total;1;4.75064;4.75064;4.75064
334;compErr;1;2.534e-06;2.534e-06;2.534e-06
334;init;1;0.0940775;0.0940775;0.0940775
334;update;1;3.11851;3.11851;3.11851
334;sync;1;6.0703;6.0703;6.0703
334;evalKnownDf;1;0;0;0
334;write;1;2.3149e-05;2.3149e-05;2.3149e-05
334;trace;1;0;0;0
334;calc_total;1;9.18881;9.18881;9.18881
367;compErr;1;1.692e-06;1.692e-06;1.692e-06
367;init;1;0.0944842;0.0944842;0.0944842
367;update;1;3.12989;3.12989;3.12989
367;sync;1;4.00806;4.00806;4.00806
367;evalKnownDf;1;0;0;0
367;write;1;2.8755e-05;2.8755e-05;2.8755e-05
367;trace;1;0;0;0
367;calc_total;1;7.13794;7.13794;7.13794
566;compErr;1;1.728e-06;1.728e-06;1.728e-06
566;init;1;0.093201;0.093201;0.093201
566;update;1;3.08128;3.08128;3.08128
566;sync;1;1.47257;1.47257;1.47257
566;evalKnownDf;1;0;0;0
566;write;1;2.2408e-05;2.2408e-05;2.2408e-05
566;trace;1;0;0;0
566;calc_total;1;4.55384;4.55384;4.55384
181;compErr;1;1.525e-06;1.525e-06;1.525e-06
181;init;1;0.0938509;0.0938509;0.0938509
181;update;1;3.10191;3.10191;3.10191
181;sync;1;1.54097;1.54097;1.54097
181;evalKnownDf;1;0;0;0
181;write;1;2.5105e-05;2.5105e-05;2.5105e-05
181;trace;1;0;0;0
181;calc_total;1;4.64288;4.64288;4.64288
335;compErr;1;2.494e-06;2.494e-06;2.494e-06
335;init;1;0.0954669;0.0954669;0.0954669
335;update;1;3.11625;3.11625;3.11625
335;sync;1;3.4;3.4;3.4
335;evalKnownDf;1;0;0;0
335;write;1;2.4706e-05;2.4706e-05;2.4706e-05
335;trace;1;0;0;0
335;calc_total;1;6.51625;6.51625;6.51625
368;compErr;1;1.585e-06;1.585e-06;1.585e-06
368;init;1;0.0932011;0.0932011;0.0932011
368;update;1;3.08817;3.08817;3.08817
368;sync;1;2.84525;2.84525;2.84525
368;evalKnownDf;1;0;0;0
368;write;1;3.0687e-05;3.0687e-05;3.0687e-05
368;trace;1;0;0;0
368;calc_total;1;5.93341;5.93341;5.93341
567;compErr;1;1.923e-06;1.923e-06;1.923e-06
567;init;1;0.0950844;0.0950844;0.0950844
567;update;1;3.13753;3.13753;3.13753
567;sync;1;1.17121;1.17121;1.17121
567;evalKnownDf;1;0;0;0
567;write;1;3.0097e-05;3.0097e-05;3.0097e-05
567;trace;1;0;0;0
567;calc_total;1;4.30874;4.30874;4.30874
182;compErr;1;1.612e-06;1.612e-06;1.612e-06
182;init;1;0.0928952;0.0928952;0.0928952
182;update;1;3.08497;3.08497;3.08497
182;sync;1;1.92956;1.92956;1.92956
182;evalKnownDf;1;0;0;0
182;write;1;2.1883e-05;2.1883e-05;2.1883e-05
182;trace;1;0;0;0
182;calc_total;1;5.01452;5.01452;5.01452
369;compErr;1;1.094e-06;1.094e-06;1.094e-06
369;init;1;0.0937683;0.0937683;0.0937683
369;update;1;3.10785;3.10785;3.10785
369;sync;1;5.83166;5.83166;5.83166
369;evalKnownDf;1;0;0;0
369;write;1;2.5985e-05;2.5985e-05;2.5985e-05
369;trace;1;0;0;0
369;calc_total;1;8.93951;8.93951;8.93951
569;compErr;1;1.682e-06;1.682e-06;1.682e-06
569;init;1;0.0951546;0.0951546;0.0951546
569;update;1;3.11097;3.11097;3.11097
385;compErr;1;1.683e-06;1.683e-06;1.683e-06
385;init;1;0.093044;0.093044;0.093044
385;update;1;3.07913;3.07913;3.07913
385;sync;1;5.73571;5.73571;5.73571
385;evalKnownDf;1;0;0;0
385;write;1;2.9239e-05;2.9239e-05;2.9239e-05
385;trace;1;0;0;0
385;calc_total;1;8.81484;8.81484;8.81484
183;compErr;1;1.761e-06;1.761e-06;1.761e-06
183;init;1;0.0938835;0.0938835;0.0938835
183;update;1;3.10976;3.10976;3.10976
183;sync;1;1.94288;1.94288;1.94288
183;evalKnownDf;1;0;0;0
183;write;1;2.2845e-05;2.2845e-05;2.2845e-05
183;trace;1;0;0;0
183;calc_total;1;5.05264;5.05264;5.05264
371;compErr;1;1.566e-06;1.566e-06;1.566e-06
371;init;1;0.0938244;0.0938244;0.0938244
371;update;1;3.103;3.103;3.103
371;sync;1;4.92566;4.92566;4.92566
371;evalKnownDf;1;0;0;0
371;write;1;3.1929e-05;3.1929e-05;3.1929e-05
371;trace;1;0;0;0
371;calc_total;1;8.02866;8.02866;8.02866
569;sync;1;2.61529;2.61529;2.61529
569;evalKnownDf;1;0;0;0
569;write;1;1.9554e-05;1.9554e-05;1.9554e-05
569;trace;1;0;0;0
569;calc_total;1;5.72626;5.72626;5.72626
387;compErr;1;1.419e-06;1.419e-06;1.419e-06
387;init;1;0.0937534;0.0937534;0.0937534
387;update;1;3.07145;3.07145;3.07145
387;sync;1;5.01926;5.01926;5.01926
387;evalKnownDf;1;0;0;0
387;write;1;2.4364e-05;2.4364e-05;2.4364e-05
387;trace;1;0;0;0
387;calc_total;1;8.09071;8.09071;8.09071
185;compErr;1;1.725e-06;1.725e-06;1.725e-06
185;init;1;0.0952725;0.0952725;0.0952725
185;update;1;3.15493;3.15493;3.15493
185;sync;1;1.30489;1.30489;1.30489
185;evalKnownDf;1;0;0;0
185;write;1;2.2185e-05;2.2185e-05;2.2185e-05
185;trace;1;0;0;0
185;calc_total;1;4.45982;4.45982;4.45982
373;compErr;1;2.003e-06;2.003e-06;2.003e-06
373;init;1;0.0939046;0.0939046;0.0939046
373;update;1;3.10932;3.10932;3.10932
373;sync;1;4.49197;4.49197;4.49197
373;evalKnownDf;1;0;0;0
373;write;1;3.401e-05;3.401e-05;3.401e-05
373;trace;1;0;0;0
373;calc_total;1;7.60129;7.60129;7.60129
571;compErr;1;1.261e-06;1.261e-06;1.261e-06
571;init;1;0.0943026;0.0943026;0.0943026
571;update;1;3.12856;3.12856;3.12856
571;sync;1;1.90222;1.90222;1.90222
571;evalKnownDf;1;0;0;0
571;write;1;1.9792e-05;1.9792e-05;1.9792e-05
571;trace;1;0;0;0
571;calc_total;1;5.03078;5.03078;5.03078
425;compErr;1;1.622e-06;1.622e-06;1.622e-06
425;init;1;0.0942748;0.0942748;0.0942748
425;update;1;3.09774;3.09774;3.09774
425;sync;1;0.52221;0.52221;0.52221
425;evalKnownDf;1;0;0;0
425;write;1;2.3437e-05;2.3437e-05;2.3437e-05
425;trace;1;0;0;0
425;calc_total;1;3.61995;3.61995;3.61995
389;compErr;1;2.084e-06;2.084e-06;2.084e-06
389;init;1;0.0929833;0.0929833;0.0929833
389;update;1;3.11915;3.11915;3.11915
389;sync;1;4.78794;4.78794;4.78794
389;evalKnownDf;1;0;0;0
389;write;1;2.4524e-05;2.4524e-05;2.4524e-05
389;trace;1;0;0;0
389;calc_total;1;7.90709;7.90709;7.90709
187;compErr;1;1.224e-06;1.224e-06;1.224e-06
187;init;1;0.0963749;0.0963749;0.0963749
187;update;1;3.13133;3.13133;3.13133
187;sync;1;0.953665;0.953665;0.953665
187;evalKnownDf;1;0;0;0
187;write;1;2.4765e-05;2.4765e-05;2.4765e-05
187;trace;1;0;0;0
187;calc_total;1;4.085;4.085;4.085
374;compErr;1;2.976e-06;2.976e-06;2.976e-06
374;init;1;0.0938677;0.0938677;0.0938677
374;update;1;3.08216;3.08216;3.08216
374;sync;1;3.6511;3.6511;3.6511
374;evalKnownDf;1;0;0;0
374;write;1;2.4583e-05;2.4583e-05;2.4583e-05
374;trace;1;0;0;0
374;calc_total;1;6.73326;6.73326;6.73326
553;compErr;1;2.635e-06;2.635e-06;2.635e-06
553;init;1;0.0943535;0.0943535;0.0943535
553;update;1;3.13059;3.13059;3.13059
553;sync;1;3.40517;3.40517;3.40517
553;evalKnownDf;1;0;0;0
553;write;1;2.4885e-05;2.4885e-05;2.4885e-05
553;trace;1;0;0;0
553;calc_total;1;6.53576;6.53576;6.53576
390;compErr;1;2.474e-06;2.474e-06;2.474e-06
390;init;1;0.0921928;0.0921928;0.0921928
390;update;1;3.11296;3.11296;3.11296
390;sync;1;4.71381;4.71381;4.71381
390;evalKnownDf;1;0;0;0
390;write;1;2.5421e-05;2.5421e-05;2.5421e-05
390;trace;1;0;0;0
390;calc_total;1;7.82677;7.82677;7.82677
188;compErr;1;1.884e-06;1.884e-06;1.884e-06
188;init;1;0.0942728;0.0942728;0.0942728
188;update;1;3.09927;3.09927;3.09927
188;sync;1;0.623921;0.623921;0.623921
188;evalKnownDf;1;0;0;0
188;write;1;2.1151e-05;2.1151e-05;2.1151e-05
188;trace;1;0;0;0
188;calc_total;1;3.72319;3.72319;3.72319
375;compErr;1;1.421e-06;1.421e-06;1.421e-06
375;init;1;0.0937635;0.0937635;0.0937635
375;update;1;3.11213;3.11213;3.11213
375;sync;1;3.11494;3.11494;3.11494
375;evalKnownDf;1;0;0;0
375;write;1;2.7222e-05;2.7222e-05;2.7222e-05
375;trace;1;0;0;0
375;calc_total;1;6.22707;6.22707;6.22707
555;compErr;1;1.505e-06;1.505e-06;1.505e-06
555;init;1;0.0947972;0.0947972;0.0947972
555;update;1;3.13715;3.13715;3.13715
555;sync;1;1.87917;1.87917;1.87917
555;evalKnownDf;1;0;0;0
555;write;1;2.4301e-05;2.4301e-05;2.4301e-05
555;trace;1;0;0;0
555;calc_total;1;5.01632;5.01632;5.01632
391;compErr;1;2.347e-06;2.347e-06;2.347e-06
391;init;1;0.0927834;0.0927834;0.0927834
391;update;1;3.06798;3.06798;3.06798
391;sync;1;4.82733;4.82733;4.82733
391;evalKnownDf;1;0;0;0
391;write;1;2.6166e-05;2.6166e-05;2.6166e-05
391;trace;1;0;0;0
391;calc_total;1;7.89531;7.89531;7.89531
189;compErr;1;1.497e-06;1.497e-06;1.497e-06
189;init;1;0.0950926;0.0950926;0.0950926
189;update;1;3.13274;3.13274;3.13274
189;sync;1;1.14245;1.14245;1.14245
189;evalKnownDf;1;0;0;0
189;write;1;2.2482e-05;2.2482e-05;2.2482e-05
189;trace;1;0;0;0
189;calc_total;1;4.27519;4.27519;4.27519
377;compErr;1;1.724e-06;1.724e-06;1.724e-06
377;init;1;0.0941537;0.0941537;0.0941537
377;update;1;3.12879;3.12879;3.12879
377;sync;1;7.00518;7.00518;7.00518
377;evalKnownDf;1;0;0;0
377;write;1;2.7875e-05;2.7875e-05;2.7875e-05
377;trace;1;0;0;0
377;calc_total;1;10.134;10.134;10.134
393;compErr;1;1.288e-06;1.288e-06;1.288e-06
393;init;1;0.0935454;0.0935454;0.0935454
393;update;1;3.09789;3.09789;3.09789
393;sync;1;5.49572;5.49572;5.49572
393;evalKnownDf;1;0;0;0
393;write;1;2.395e-05;2.395e-05;2.395e-05
393;trace;1;0;0;0
393;calc_total;1;8.59362;8.59362;8.59362
191;compErr;1;1.877e-06;1.877e-06;1.877e-06
191;init;1;0.0943549;0.0943549;0.0943549
191;update;1;3.12796;3.12796;3.12796
191;sync;1;4.55152;4.55152;4.55152
191;evalKnownDf;1;0;0;0
191;write;1;2.3319e-05;2.3319e-05;2.3319e-05
191;trace;1;0;0;0
191;calc_total;1;7.67947;7.67947;7.67947
379;compErr;1;1.537e-06;1.537e-06;1.537e-06
379;init;1;0.0950152;0.0950152;0.0950152
379;update;1;3.12869;3.12869;3.12869
379;sync;1;5.1917;5.1917;5.1917
379;evalKnownDf;1;0;0;0
379;write;1;2.2174e-05;2.2174e-05;2.2174e-05
379;trace;1;0;0;0
379;calc_total;1;8.32039;8.32039;8.32039
395;compErr;1;1.619e-06;1.619e-06;1.619e-06
395;init;1;0.0939067;0.0939067;0.0939067
395;update;1;3.09376;3.09376;3.09376
395;sync;1;5.03131;5.03131;5.03131
395;evalKnownDf;1;0;0;0
395;write;1;2.3217e-05;2.3217e-05;2.3217e-05
395;trace;1;0;0;0
395;calc_total;1;8.12507;8.12507;8.12507
169;compErr;1;1.577e-06;1.577e-06;1.577e-06
169;init;1;0.0947429;0.0947429;0.0947429
169;update;1;3.14262;3.14262;3.14262
169;sync;1;0.865053;0.865053;0.865053
169;evalKnownDf;1;0;0;0
169;write;1;2.2138e-05;2.2138e-05;2.2138e-05
169;trace;1;0;0;0
169;calc_total;1;4.00767;4.00767;4.00767
380;compErr;1;1.554e-06;1.554e-06;1.554e-06
380;init;1;0.0938755;0.0938755;0.0938755
380;update;1;3.13736;3.13736;3.13736
380;sync;1;6.32947;6.32947;6.32947
380;evalKnownDf;1;0;0;0
380;write;1;2.1438e-05;2.1438e-05;2.1438e-05
380;trace;1;0;0;0
380;calc_total;1;9.46684;9.46684;9.46684
396;compErr;1;1.772e-06;1.772e-06;1.772e-06
396;init;1;0.092556;0.092556;0.092556
396;update;1;3.0845;3.0845;3.0845
396;sync;1;6.936;6.936;6.936
396;evalKnownDf;1;0;0;0
396;write;1;2.8723e-05;2.8723e-05;2.8723e-05
396;trace;1;0;0;0
396;calc_total;1;10.0205;10.0205;10.0205
381;compErr;1;2.446e-06;2.446e-06;2.446e-06
381;init;1;0.0941303;0.0941303;0.0941303
381;update;1;3.12479;3.12479;3.12479
381;sync;1;4.97998;4.97998;4.97998
381;evalKnownDf;1;0;0;0
381;write;1;3.0253e-05;3.0253e-05;3.0253e-05
381;trace;1;0;0;0
381;calc_total;1;8.10478;8.10478;8.10478
397;compErr;1;1.597e-06;1.597e-06;1.597e-06
397;init;1;0.0935921;0.0935921;0.0935921
397;update;1;3.09277;3.09277;3.09277
397;sync;1;4.4658;4.4658;4.4658
397;evalKnownDf;1;0;0;0
397;write;1;2.3324e-05;2.3324e-05;2.3324e-05
397;trace;1;0;0;0
397;calc_total;1;7.55857;7.55857;7.55857
382;compErr;1;1.219e-06;1.219e-06;1.219e-06
382;init;1;0.0936317;0.0936317;0.0936317
382;update;1;3.09863;3.09863;3.09863
382;sync;1;3.44452;3.44452;3.44452
382;evalKnownDf;1;0;0;0
382;write;1;2.4821e-05;2.4821e-05;2.4821e-05
382;trace;1;0;0;0
382;calc_total;1;6.54314;6.54314;6.54314
399;compErr;1;2.32e-06;2.32e-06;2.32e-06
399;init;1;0.0940775;0.0940775;0.0940775
399;update;1;3.08684;3.08684;3.08684
399;sync;1;3.72539;3.72539;3.72539
399;evalKnownDf;1;0;0;0
399;write;1;2.9781e-05;2.9781e-05;2.9781e-05
399;trace;1;0;0;0
399;calc_total;1;6.81223;6.81223;6.81223
383;compErr;1;1.753e-06;1.753e-06;1.753e-06
383;init;1;0.094339;0.094339;0.094339
383;update;1;3.11158;3.11158;3.11158
383;sync;1;4.17159;4.17159;4.17159
383;evalKnownDf;1;0;0;0
383;write;1;3.0878e-05;3.0878e-05;3.0878e-05
383;trace;1;0;0;0
383;calc_total;1;7.28317;7.28317;7.28317
401;compErr;1;1.939e-06;1.939e-06;1.939e-06
401;init;1;0.0926866;0.0926866;0.0926866
401;update;1;3.08233;3.08233;3.08233
401;sync;1;6.54948;6.54948;6.54948
401;evalKnownDf;1;0;0;0
401;write;1;2.4545e-05;2.4545e-05;2.4545e-05
401;trace;1;0;0;0
401;calc_total;1;9.63181;9.63181;9.63181
403;compErr;1;1.727e-06;1.727e-06;1.727e-06
403;init;1;0.0925263;0.0925263;0.0925263
403;update;1;3.08186;3.08186;3.08186
403;sync;1;4.95824;4.95824;4.95824
403;evalKnownDf;1;0;0;0
403;write;1;2.6619e-05;2.6619e-05;2.6619e-05
403;trace;1;0;0;0
403;calc_total;1;8.0401;8.0401;8.0401
405;compErr;1;1.967e-06;1.967e-06;1.967e-06
405;init;1;0.0929957;0.0929957;0.0929957
405;update;1;3.08823;3.08823;3.08823
405;sync;1;4.06363;4.06363;4.06363
405;evalKnownDf;1;0;0;0
405;write;1;2.8931e-05;2.8931e-05;2.8931e-05
405;trace;1;0;0;0
405;calc_total;1;7.15185;7.15185;7.15185
313;compErr;1;2.005e-06;2.005e-06;2.005e-06
313;init;1;0.0934178;0.0934178;0.0934178
313;update;1;3.09939;3.09939;3.09939
313;sync;1;5.12299;5.12299;5.12299
313;evalKnownDf;1;0;0;0
313;write;1;2.5849e-05;2.5849e-05;2.5849e-05
313;trace;1;0;0;0
313;calc_total;1;8.22238;8.22238;8.22238
406;compErr;1;2.031e-06;2.031e-06;2.031e-06
406;init;1;0.0923231;0.0923231;0.0923231
406;update;1;3.06093;3.06093;3.06093
406;sync;1;3.40387;3.40387;3.40387
406;evalKnownDf;1;0;0;0
406;write;1;2.4376e-05;2.4376e-05;2.4376e-05
406;trace;1;0;0;0
406;calc_total;1;6.46479;6.46479;6.46479
315;compErr;1;1.818e-06;1.818e-06;1.818e-06
315;init;1;0.0933827;0.0933827;0.0933827
315;update;1;3.09949;3.09949;3.09949
315;sync;1;4.90028;4.90028;4.90028
315;evalKnownDf;1;0;0;0
315;write;1;2.6554e-05;2.6554e-05;2.6554e-05
315;trace;1;0;0;0
315;calc_total;1;7.99978;7.99978;7.99978
407;compErr;1;2.688e-06;2.688e-06;2.688e-06
407;init;1;0.0928198;0.0928198;0.0928198
407;update;1;3.09656;3.09656;3.09656
407;sync;1;3.15427;3.15427;3.15427
407;evalKnownDf;1;0;0;0
407;write;1;3.2063e-05;3.2063e-05;3.2063e-05
407;trace;1;0;0;0
407;calc_total;1;6.25082;6.25082;6.25082
316;compErr;1;1.48e-06;1.48e-06;1.48e-06
316;init;1;0.0928381;0.0928381;0.0928381
316;update;1;3.07308;3.07308;3.07308
316;sync;1;3.5535;3.5535;3.5535
316;evalKnownDf;1;0;0;0
316;write;1;2.544e-05;2.544e-05;2.544e-05
316;trace;1;0;0;0
316;calc_total;1;6.62658;6.62658;6.62658
317;compErr;1;2.177e-06;2.177e-06;2.177e-06
317;init;1;0.0939596;0.0939596;0.0939596
317;update;1;3.07469;3.07469;3.07469
317;sync;1;4.24166;4.24166;4.24166
317;evalKnownDf;1;0;0;0
317;write;1;2.5578e-05;2.5578e-05;2.5578e-05
317;trace;1;0;0;0
317;calc_total;1;7.31635;7.31635;7.31635
319;compErr;1;1.985e-06;1.985e-06;1.985e-06
319;init;1;0.093365;0.093365;0.093365
319;update;1;3.08586;3.08586;3.08586
319;sync;1;3.74188;3.74188;3.74188
319;evalKnownDf;1;0;0;0
319;write;1;2.7205e-05;2.7205e-05;2.7205e-05
319;trace;1;0;0;0
319;calc_total;1;6.82773;6.82773;6.82773
531;compErr;1;1.895e-06;1.895e-06;1.895e-06
531;init;1;0.0939355;0.0939355;0.0939355
531;update;1;3.11713;3.11713;3.11713
531;sync;1;6.62497;6.62497;6.62497
531;evalKnownDf;1;0;0;0
531;write;1;2.2039e-05;2.2039e-05;2.2039e-05
531;trace;1;0;0;0
531;calc_total;1;9.7421;9.7421;9.7421
459;compErr;1;1.696e-06;1.696e-06;1.696e-06
459;init;1;0.0942235;0.0942235;0.0942235
459;update;1;3.09722;3.09722;3.09722
459;sync;1;0.4835;0.4835;0.4835
459;evalKnownDf;1;0;0;0
459;write;1;2.2186e-05;2.2186e-05;2.2186e-05
459;trace;1;0;0;0
459;calc_total;1;3.58072;3.58072;3.58072
535;compErr;1;2.46e-06;2.46e-06;2.46e-06
535;init;1;0.09375;0.09375;0.09375
535;update;1;3.11616;3.11616;3.11616
535;sync;1;4.67434;4.67434;4.67434
535;evalKnownDf;1;0;0;0
535;write;1;3.0265e-05;3.0265e-05;3.0265e-05
535;trace;1;0;0;0
535;calc_total;1;7.7905;7.7905;7.7905
507;compErr;1;1.224e-06;1.224e-06;1.224e-06
507;init;1;0.09443;0.09443;0.09443
507;update;1;3.1085;3.1085;3.1085
507;sync;1;0.393398;0.393398;0.393398
507;evalKnownDf;1;0;0;0
507;write;1;2.086e-05;2.086e-05;2.086e-05
507;trace;1;0;0;0
507;calc_total;1;3.5019;3.5019;3.5019
750;compErr;1;8.83e-07;8.83e-07;8.83e-07
750;init;1;0.0937108;0.0937108;0.0937108
750;update;1;3.10063;3.10063;3.10063
750;sync;1;3.77197;3.77197;3.77197
750;evalKnownDf;1;0;0;0
750;write;1;2.3826e-05;2.3826e-05;2.3826e-05
750;trace;1;0;0;0
750;calc_total;1;6.8726;6.8726;6.8726
465;compErr;1;2.039e-06;2.039e-06;2.039e-06
465;init;1;0.0929956;0.0929956;0.0929956
465;update;1;3.07519;3.07519;3.07519
465;sync;1;2.64686;2.64686;2.64686
465;evalKnownDf;1;0;0;0
465;write;1;2.7419e-05;2.7419e-05;2.7419e-05
465;trace;1;0;0;0
465;calc_total;1;5.72205;5.72205;5.72205
539;compErr;1;1.983e-06;1.983e-06;1.983e-06
539;init;1;0.0942932;0.0942932;0.0942932
539;update;1;3.1383;3.1383;3.1383
539;sync;1;5.09917;5.09917;5.09917
539;evalKnownDf;1;0;0;0
539;write;1;2.5017e-05;2.5017e-05;2.5017e-05
539;trace;1;0;0;0
539;calc_total;1;8.23746;8.23746;8.23746
509;compErr;1;2.31e-06;2.31e-06;2.31e-06
509;init;1;0.0934747;0.0934747;0.0934747
509;update;1;3.12109;3.12109;3.12109
509;sync;1;0.663419;0.663419;0.663419
509;evalKnownDf;1;0;0;0
509;write;1;2.4566e-05;2.4566e-05;2.4566e-05
509;trace;1;0;0;0
509;calc_total;1;3.78451;3.78451;3.78451
754;compErr;1;1.617e-06;1.617e-06;1.617e-06
754;init;1;0.0933244;0.0933244;0.0933244
754;update;1;3.07201;3.07201;3.07201
754;sync;1;4.94495;4.94495;4.94495
754;evalKnownDf;1;0;0;0
754;write;1;2.2905e-05;2.2905e-05;2.2905e-05
754;trace;1;0;0;0
754;calc_total;1;8.01697;8.01697;8.01697
473;compErr;1;2.188e-06;2.188e-06;2.188e-06
473;init;1;0.0945722;0.0945722;0.0945722
473;update;1;3.09846;3.09846;3.09846
473;sync;1;0.765254;0.765254;0.765254
473;evalKnownDf;1;0;0;0
473;write;1;2.7088e-05;2.7088e-05;2.7088e-05
473;trace;1;0;0;0
473;calc_total;1;3.86371;3.86371;3.86371
543;compErr;1;2.295e-06;2.295e-06;2.295e-06
543;init;1;0.0943184;0.0943184;0.0943184
543;update;1;3.17773;3.17773;3.17773
543;sync;1;3.81431;3.81431;3.81431
543;evalKnownDf;1;0;0;0
543;write;1;2.3648e-05;2.3648e-05;2.3648e-05
543;trace;1;0;0;0
543;calc_total;1;6.99205;6.99205;6.99205
511;compErr;1;1.777e-06;1.777e-06;1.777e-06
511;init;1;0.0955227;0.0955227;0.0955227
511;update;1;3.08411;3.08411;3.08411
511;sync;1;0.508814;0.508814;0.508814
511;evalKnownDf;1;0;0;0
511;write;1;2.4618e-05;2.4618e-05;2.4618e-05
511;trace;1;0;0;0
511;calc_total;1;3.59292;3.59292;3.59292
756;compErr;1;2.394e-06;2.394e-06;2.394e-06
756;init;1;0.0930831;0.0930831;0.0930831
756;update;1;3.07121;3.07121;3.07121
756;sync;1;4.57092;4.57092;4.57092
756;evalKnownDf;1;0;0;0
756;write;1;2.3408e-05;2.3408e-05;2.3408e-05
756;trace;1;0;0;0
756;calc_total;1;7.64213;7.64213;7.64213
475;compErr;1;1.537e-06;1.537e-06;1.537e-06
475;init;1;0.0941283;0.0941283;0.0941283
475;update;1;3.10041;3.10041;3.10041
475;sync;1;1.83993;1.83993;1.83993
475;evalKnownDf;1;0;0;0
475;write;1;3.0064e-05;3.0064e-05;3.0064e-05
475;trace;1;0;0;0
475;calc_total;1;4.94034;4.94034;4.94034
547;compErr;1;1.554e-06;1.554e-06;1.554e-06
547;init;1;0.0947247;0.0947247;0.0947247
547;update;1;3.10021;3.10021;3.10021
547;sync;1;4.61637;4.61637;4.61637
547;evalKnownDf;1;0;0;0
547;write;1;2.9675e-05;2.9675e-05;2.9675e-05
547;trace;1;0;0;0
547;calc_total;1;7.71658;7.71658;7.71658
515;compErr;1;2.562e-06;2.562e-06;2.562e-06
515;init;1;0.095766;0.095766;0.095766
515;update;1;3.34296;3.34296;3.34296
515;sync;1;0.25976;0.25976;0.25976
515;evalKnownDf;1;0;0;0
515;write;1;2.5826e-05;2.5826e-05;2.5826e-05
515;trace;1;0;0;0
515;calc_total;1;3.60272;3.60272;3.60272
760;compErr;1;2.214e-06;2.214e-06;2.214e-06
760;init;1;0.0937609;0.0937609;0.0937609
760;update;1;3.09131;3.09131;3.09131
760;sync;1;32.1066;32.1066;32.1066
760;evalKnownDf;1;0;0;0
760;write;1;2.5682e-05;2.5682e-05;2.5682e-05
760;trace;1;0;0;0
760;calc_total;1;35.1979;35.1979;35.1979
477;compErr;1;1.957e-06;1.957e-06;1.957e-06
477;init;1;0.0943281;0.0943281;0.0943281
477;update;1;3.10568;3.10568;3.10568
477;sync;1;0.909795;0.909795;0.909795
477;evalKnownDf;1;0;0;0
477;write;1;2.3456e-05;2.3456e-05;2.3456e-05
477;trace;1;0;0;0
477;calc_total;1;4.01547;4.01547;4.01547
549;compErr;1;1.899e-06;1.899e-06;1.899e-06
549;init;1;0.093857;0.093857;0.093857
549;update;1;3.10024;3.10024;3.10024
549;sync;1;3.65558;3.65558;3.65558
549;evalKnownDf;1;0;0;0
549;write;1;2.4287e-05;2.4287e-05;2.4287e-05
549;trace;1;0;0;0
549;calc_total;1;6.75582;6.75582;6.75582
517;compErr;1;2.689e-06;2.689e-06;2.689e-06
517;init;1;0.0946208;0.0946208;0.0946208
517;update;1;3.10811;3.10811;3.10811
517;sync;1;0.923655;0.923655;0.923655
517;evalKnownDf;1;0;0;0
517;write;1;2.6904e-05;2.6904e-05;2.6904e-05
517;trace;1;0;0;0
517;calc_total;1;4.03176;4.03176;4.03176
762;compErr;1;2.39e-06;2.39e-06;2.39e-06
762;init;1;0.0946235;0.0946235;0.0946235
762;update;1;3.07198;3.07198;3.07198
762;sync;1;33.7481;33.7481;33.7481
762;evalKnownDf;1;0;0;0
762;write;1;2.8356e-05;2.8356e-05;2.8356e-05
762;trace;1;0;0;0
762;calc_total;1;36.8201;36.8201;36.8201
479;compErr;1;2.13e-06;2.13e-06;2.13e-06
479;init;1;0.0943947;0.0943947;0.0943947
479;update;1;3.09101;3.09101;3.09101
479;sync;1;2.23257;2.23257;2.23257
479;evalKnownDf;1;0;0;0
479;write;1;2.6717e-05;2.6717e-05;2.6717e-05
479;trace;1;0;0;0
479;calc_total;1;5.32358;5.32358;5.32358
550;compErr;1;1.963e-06;1.963e-06;1.963e-06
550;init;1;0.0931517;0.0931517;0.0931517
550;update;1;3.09385;3.09385;3.09385
550;sync;1;3.20752;3.20752;3.20752
550;evalKnownDf;1;0;0;0
550;write;1;2.4729e-05;2.4729e-05;2.4729e-05
550;trace;1;0;0;0
550;calc_total;1;6.30137;6.30137;6.30137
519;compErr;1;2.292e-06;2.292e-06;2.292e-06
519;init;1;0.0947018;0.0947018;0.0947018
519;update;1;3.10477;3.10477;3.10477
519;sync;1;1.0708;1.0708;1.0708
519;evalKnownDf;1;0;0;0
519;write;1;2.9058e-05;2.9058e-05;2.9058e-05
519;trace;1;0;0;0
519;calc_total;1;4.17556;4.17556;4.17556
766;compErr;1;1.381e-06;1.381e-06;1.381e-06
766;init;1;0.0939289;0.0939289;0.0939289
766;update;1;3.07974;3.07974;3.07974
766;sync;1;3.13984;3.13984;3.13984
766;evalKnownDf;1;0;0;0
766;write;1;2.2064e-05;2.2064e-05;2.2064e-05
766;trace;1;0;0;0
766;calc_total;1;6.21958;6.21958;6.21958
551;compErr;1;1.758e-06;1.758e-06;1.758e-06
551;init;1;0.0939813;0.0939813;0.0939813
551;update;1;3.14559;3.14559;3.14559
551;sync;1;2.95465;2.95465;2.95465
551;evalKnownDf;1;0;0;0
551;write;1;2.4311e-05;2.4311e-05;2.4311e-05
551;trace;1;0;0;0
551;calc_total;1;6.10024;6.10024;6.10024
523;compErr;1;2.237e-06;2.237e-06;2.237e-06
523;init;1;0.0951962;0.0951962;0.0951962
523;update;1;3.11617;3.11617;3.11617
523;sync;1;2.01682;2.01682;2.01682
523;evalKnownDf;1;0;0;0
523;write;1;2.8684e-05;2.8684e-05;2.8684e-05
523;trace;1;0;0;0
523;calc_total;1;5.13299;5.13299;5.13299
744;compErr;1;1.128e-06;1.128e-06;1.128e-06
744;init;1;0.0948336;0.0948336;0.0948336
525;compErr;1;2.425e-06;2.425e-06;2.425e-06
525;init;1;0.0945242;0.0945242;0.0945242
525;update;1;3.12014;3.12014;3.12014
525;sync;1;0.829378;0.829378;0.829378
525;evalKnownDf;1;0;0;0
525;write;1;2.9755e-05;2.9755e-05;2.9755e-05
525;trace;1;0;0;0
525;calc_total;1;3.94952;3.94952;3.94952
744;update;1;3.08761;3.08761;3.08761
744;sync;1;4.93057;4.93057;4.93057
744;evalKnownDf;1;0;0;0
744;write;1;2.2615e-05;2.2615e-05;2.2615e-05
744;trace;1;0;0;0
527;compErr;1;3.109e-06;3.109e-06;3.109e-06
527;init;1;0.0941745;0.0941745;0.0941745
527;update;1;3.11737;3.11737;3.11737
527;sync;1;1.2386;1.2386;1.2386
527;evalKnownDf;1;0;0;0
527;write;1;2.7353e-05;2.7353e-05;2.7353e-05
527;trace;1;0;0;0
527;calc_total;1;4.35597;4.35597;4.35597
744;calc_total;1;8.01819;8.01819;8.01819
97;compErr;1;2.634e-06;2.634e-06;2.634e-06
97;init;1;0.0925773;0.0925773;0.0925773
97;update;1;3.07771;3.07771;3.07771
97;sync;1;2.32405;2.32405;2.32405
97;evalKnownDf;1;0;0;0
97;write;1;3.0695e-05;3.0695e-05;3.0695e-05
97;trace;1;0;0;0
97;calc_total;1;5.40176;5.40176;5.40176
753;compErr;1;1.404e-06;1.404e-06;1.404e-06
753;init;1;0.0938863;0.0938863;0.0938863
753;update;1;3.09011;3.09011;3.09011
753;sync;1;5.0442;5.0442;5.0442
753;evalKnownDf;1;0;0;0
753;write;1;2.0296e-05;2.0296e-05;2.0296e-05
99;compErr;1;3.307e-06;3.307e-06;3.307e-06
99;init;1;0.0927357;0.0927357;0.0927357
99;update;1;3.07822;3.07822;3.07822
99;sync;1;1.67854;1.67854;1.67854
99;evalKnownDf;1;0;0;0
99;write;1;2.9714e-05;2.9714e-05;2.9714e-05
99;trace;1;0;0;0
99;calc_total;1;4.75676;4.75676;4.75676
757;compErr;1;2.594e-06;2.594e-06;2.594e-06
757;init;1;0.093835;0.093835;0.093835
757;update;1;3.08793;3.08793;3.08793
757;sync;1;4.78888;4.78888;4.78888
757;evalKnownDf;1;0;0;0
757;write;1;2.3008e-05;2.3008e-05;2.3008e-05
757;trace;1;0;0;0
101;compErr;1;1.96e-06;1.96e-06;1.96e-06
101;init;1;0.092791;0.092791;0.092791
101;update;1;3.07776;3.07776;3.07776
101;sync;1;0.579036;0.579036;0.579036
101;evalKnownDf;1;0;0;0
101;write;1;2.6671e-05;2.6671e-05;2.6671e-05
101;trace;1;0;0;0
101;calc_total;1;3.6568;3.6568;3.6568
753;trace;1;0;0;0
753;calc_total;1;8.13431;8.13431;8.13431
103;compErr;1;1.819e-06;1.819e-06;1.819e-06
103;init;1;0.0937139;0.0937139;0.0937139
103;update;1;3.0833;3.0833;3.0833
103;sync;1;0.416316;0.416316;0.416316
103;evalKnownDf;1;0;0;0
103;write;1;2.7729e-05;2.7729e-05;2.7729e-05
103;trace;1;0;0;0
103;calc_total;1;3.49961;3.49961;3.49961
757;calc_total;1;7.87681;7.87681;7.87681
105;compErr;1;2.179e-06;2.179e-06;2.179e-06
105;init;1;0.0960368;0.0960368;0.0960368
105;update;1;3.09528;3.09528;3.09528
105;sync;1;0.437963;0.437963;0.437963
105;evalKnownDf;1;0;0;0
105;write;1;2.9016e-05;2.9016e-05;2.9016e-05
105;trace;1;0;0;0
105;calc_total;1;3.53324;3.53324;3.53324
745;compErr;1;1.111e-06;1.111e-06;1.111e-06
745;init;1;0.0941955;0.0941955;0.0941955
745;update;1;3.10025;3.10025;3.10025
745;sync;1;6.23613;6.23613;6.23613
745;evalKnownDf;1;0;0;0
107;compErr;1;2.02e-06;2.02e-06;2.02e-06
107;init;1;0.0960363;0.0960363;0.0960363
107;update;1;3.0952;3.0952;3.0952
107;sync;1;0.348398;0.348398;0.348398
107;evalKnownDf;1;0;0;0
107;write;1;2.5142e-05;2.5142e-05;2.5142e-05
107;trace;1;0;0;0
107;calc_total;1;3.44359;3.44359;3.44359
481;compErr;1;1.935e-06;1.935e-06;1.935e-06
481;init;1;0.0926853;0.0926853;0.0926853
481;update;1;3.07712;3.07712;3.07712
481;sync;1;6.15045;6.15045;6.15045
481;evalKnownDf;1;0;0;0
481;write;1;2.3606e-05;2.3606e-05;2.3606e-05
481;trace;1;0;0;0
481;calc_total;1;9.22758;9.22758;9.22758
577;compErr;1;2.207e-06;2.207e-06;2.207e-06
577;init;1;0.0950271;0.0950271;0.0950271
577;update;1;3.07971;3.07971;3.07971
577;sync;1;5.61837;5.61837;5.61837
577;evalKnownDf;1;0;0;0
577;write;1;2.3282e-05;2.3282e-05;2.3282e-05
577;trace;1;0;0;0
577;calc_total;1;8.69808;8.69808;8.69808
745;write;1;2.049e-05;2.049e-05;2.049e-05
745;trace;1;0;0;0
745;calc_total;1;9.33638;9.33638;9.33638
109;compErr;1;1.472e-06;1.472e-06;1.472e-06
109;init;1;0.0934063;0.0934063;0.0934063
109;update;1;3.09705;3.09705;3.09705
109;sync;1;1.98964;1.98964;1.98964
109;evalKnownDf;1;0;0;0
109;write;1;2.5977e-05;2.5977e-05;2.5977e-05
109;trace;1;0;0;0
109;calc_total;1;5.08669;5.08669;5.08669
483;compErr;1;2.031e-06;2.031e-06;2.031e-06
483;init;1;0.0928822;0.0928822;0.0928822
483;update;1;3.07852;3.07852;3.07852
483;sync;1;5.25168;5.25168;5.25168
483;evalKnownDf;1;0;0;0
483;write;1;2.279e-05;2.279e-05;2.279e-05
483;trace;1;0;0;0
483;calc_total;1;8.3302;8.3302;8.3302
579;compErr;1;2.816e-06;2.816e-06;2.816e-06
579;init;1;0.0930046;0.0930046;0.0930046
579;update;1;3.07641;3.07641;3.07641
579;sync;1;5.24324;5.24324;5.24324
579;evalKnownDf;1;0;0;0
579;write;1;2.8073e-05;2.8073e-05;2.8073e-05
579;trace;1;0;0;0
579;calc_total;1;8.31965;8.31965;8.31965
758;compErr;1;1.726e-06;1.726e-06;1.726e-06
758;init;1;0.0932084;0.0932084;0.0932084
758;update;1;3.06268;3.06268;3.06268
758;sync;1;3.04011;3.04011;3.04011
111;compErr;1;1.334e-06;1.334e-06;1.334e-06
111;init;1;0.0949219;0.0949219;0.0949219
111;update;1;3.09153;3.09153;3.09153
111;sync;1;0.213643;0.213643;0.213643
111;evalKnownDf;1;0;0;0
111;write;1;1.7659e-05;1.7659e-05;1.7659e-05
111;trace;1;0;0;0
111;calc_total;1;3.30517;3.30517;3.30517
485;compErr;1;1.766e-06;1.766e-06;1.766e-06
485;init;1;0.0927703;0.0927703;0.0927703
485;update;1;3.07329;3.07329;3.07329
485;sync;1;4.92786;4.92786;4.92786
485;evalKnownDf;1;0;0;0
485;write;1;2.6331e-05;2.6331e-05;2.6331e-05
485;trace;1;0;0;0
485;calc_total;1;8.00115;8.00115;8.00115
581;compErr;1;2.158e-06;2.158e-06;2.158e-06
581;init;1;0.0926921;0.0926921;0.0926921
581;update;1;3.06821;3.06821;3.06821
581;sync;1;5.03595;5.03595;5.03595
581;evalKnownDf;1;0;0;0
581;write;1;2.5781e-05;2.5781e-05;2.5781e-05
581;trace;1;0;0;0
581;calc_total;1;8.10416;8.10416;8.10416
758;evalKnownDf;1;0;0;0
758;write;1;2.5445e-05;2.5445e-05;2.5445e-05
758;trace;1;0;0;0
758;calc_total;1;6.10279;6.10279;6.10279
112;compErr;1;2.608e-06;2.608e-06;2.608e-06
112;init;1;0.0922992;0.0922992;0.0922992
112;update;1;3.05328;3.05328;3.05328
112;sync;1;1.32029;1.32029;1.32029
112;evalKnownDf;1;0;0;0
112;write;1;2.5193e-05;2.5193e-05;2.5193e-05
112;trace;1;0;0;0
112;calc_total;1;4.37357;4.37357;4.37357
487;compErr;1;1.829e-06;1.829e-06;1.829e-06
487;init;1;0.0925059;0.0925059;0.0925059
487;update;1;3.23335;3.23335;3.23335
487;sync;1;4.49186;4.49186;4.49186
487;evalKnownDf;1;0;0;0
487;write;1;2.2615e-05;2.2615e-05;2.2615e-05
487;trace;1;0;0;0
487;calc_total;1;7.72521;7.72521;7.72521
582;compErr;1;1.993e-06;1.993e-06;1.993e-06
582;init;1;0.0921307;0.0921307;0.0921307
582;update;1;3.05099;3.05099;3.05099
582;sync;1;3.86669;3.86669;3.86669
582;evalKnownDf;1;0;0;0
582;write;1;2.3188e-05;2.3188e-05;2.3188e-05
582;trace;1;0;0;0
582;calc_total;1;6.91768;6.91768;6.91768
747;compErr;1;1.513e-06;1.513e-06;1.513e-06
747;init;1;0.0946363;0.0946363;0.0946363
747;update;1;3.12856;3.12856;3.12856
747;sync;1;5.10561;5.10561;5.10561
747;evalKnownDf;1;0;0;0
747;write;1;2.2027e-05;2.2027e-05;2.2027e-05
747;trace;1;0;0;0
747;calc_total;1;8.23417;8.23417;8.23417
115;compErr;1;1.404e-06;1.404e-06;1.404e-06
115;init;1;0.0928169;0.0928169;0.0928169
115;update;1;3.08748;3.08748;3.08748
115;sync;1;1.08678;1.08678;1.08678
115;evalKnownDf;1;0;0;0
115;write;1;2.3937e-05;2.3937e-05;2.3937e-05
115;trace;1;0;0;0
115;calc_total;1;4.17425;4.17425;4.17425
491;compErr;1;1.667e-06;1.667e-06;1.667e-06
491;init;1;0.0933072;0.0933072;0.0933072
491;update;1;3.08993;3.08993;3.08993
491;sync;1;5.16389;5.16389;5.16389
491;evalKnownDf;1;0;0;0
491;write;1;2.1934e-05;2.1934e-05;2.1934e-05
491;trace;1;0;0;0
491;calc_total;1;8.25382;8.25382;8.25382
583;compErr;1;1.681e-06;1.681e-06;1.681e-06
583;init;1;0.0932258;0.0932258;0.0932258
583;update;1;3.07567;3.07567;3.07567
583;sync;1;4.89073;4.89073;4.89073
583;evalKnownDf;1;0;0;0
583;write;1;2.8622e-05;2.8622e-05;2.8622e-05
583;trace;1;0;0;0
583;calc_total;1;7.9664;7.9664;7.9664
748;compErr;1;1.489e-06;1.489e-06;1.489e-06
748;init;1;0.0946775;0.0946775;0.0946775
748;update;1;3.11295;3.11295;3.11295
748;sync;1;4.85186;4.85186;4.85186
748;evalKnownDf;1;0;0;0
748;write;1;1.8879e-05;1.8879e-05;1.8879e-05
748;trace;1;0;0;0
748;calc_total;1;7.9648;7.9648;7.9648
117;compErr;1;3.331e-06;3.331e-06;3.331e-06
117;init;1;0.094004;0.094004;0.094004
117;update;1;3.08205;3.08205;3.08205
117;sync;1;0.412196;0.412196;0.412196
117;evalKnownDf;1;0;0;0
117;write;1;2.2936e-05;2.2936e-05;2.2936e-05
117;trace;1;0;0;0
117;calc_total;1;3.49424;3.49424;3.49424
495;compErr;1;1.925e-06;1.925e-06;1.925e-06
495;init;1;0.0934287;0.0934287;0.0934287
495;update;1;3.10163;3.10163;3.10163
495;sync;1;3.40749;3.40749;3.40749
495;evalKnownDf;1;0;0;0
495;write;1;2.6167e-05;2.6167e-05;2.6167e-05
495;trace;1;0;0;0
495;calc_total;1;6.50912;6.50912;6.50912
587;compErr;1;2.78e-06;2.78e-06;2.78e-06
587;init;1;0.0933701;0.0933701;0.0933701
587;update;1;3.09081;3.09081;3.09081
587;sync;1;5.3101;5.3101;5.3101
587;evalKnownDf;1;0;0;0
587;write;1;2.5287e-05;2.5287e-05;2.5287e-05
587;trace;1;0;0;0
587;calc_total;1;8.40092;8.40092;8.40092
749;compErr;1;1.247e-06;1.247e-06;1.247e-06
749;init;1;0.0943939;0.0943939;0.0943939
749;update;1;3.13428;3.13428;3.13428
749;sync;1;4.60557;4.60557;4.60557
749;evalKnownDf;1;0;0;0
749;write;1;2.5225e-05;2.5225e-05;2.5225e-05
749;trace;1;0;0;0
749;calc_total;1;7.73984;7.73984;7.73984
119;compErr;1;2.244e-06;2.244e-06;2.244e-06
119;init;1;0.0928165;0.0928165;0.0928165
119;update;1;3.08868;3.08868;3.08868
119;sync;1;1.79224;1.79224;1.79224
119;evalKnownDf;1;0;0;0
119;write;1;2.3895e-05;2.3895e-05;2.3895e-05
119;trace;1;0;0;0
119;calc_total;1;4.88092;4.88092;4.88092
503;compErr;1;1.373e-06;1.373e-06;1.373e-06
503;init;1;0.0931507;0.0931507;0.0931507
503;update;1;3.08738;3.08738;3.08738
503;sync;1;3.08438;3.08438;3.08438
503;evalKnownDf;1;0;0;0
503;write;1;2.2162e-05;2.2162e-05;2.2162e-05
503;trace;1;0;0;0
503;calc_total;1;6.17177;6.17177;6.17177
591;compErr;1;1.997e-06;1.997e-06;1.997e-06
591;init;1;0.0936715;0.0936715;0.0936715
591;update;1;3.08712;3.08712;3.08712
591;sync;1;3.38323;3.38323;3.38323
591;evalKnownDf;1;0;0;0
591;write;1;2.342e-05;2.342e-05;2.342e-05
591;trace;1;0;0;0
591;calc_total;1;6.47035;6.47035;6.47035
751;compErr;1;1.543e-06;1.543e-06;1.543e-06
751;init;1;0.0943611;0.0943611;0.0943611
751;update;1;3.09755;3.09755;3.09755
751;sync;1;4.40486;4.40486;4.40486
751;evalKnownDf;1;0;0;0
751;write;1;2.1671e-05;2.1671e-05;2.1671e-05
751;trace;1;0;0;0
751;calc_total;1;7.50241;7.50241;7.50241
593;compErr;1;1.905e-06;1.905e-06;1.905e-06
593;init;1;0.0926492;0.0926492;0.0926492
593;update;1;3.08142;3.08142;3.08142
593;sync;1;5.42919;5.42919;5.42919
593;evalKnownDf;1;0;0;0
593;write;1;2.5461e-05;2.5461e-05;2.5461e-05
593;trace;1;0;0;0
593;calc_total;1;8.5106;8.5106;8.5106
752;compErr;1;1.469e-06;1.469e-06;1.469e-06
752;init;1;0.0930319;0.0930319;0.0930319
752;update;1;3.06631;3.06631;3.06631
752;sync;1;3.12145;3.12145;3.12145
752;evalKnownDf;1;0;0;0
752;write;1;2.4376e-05;2.4376e-05;2.4376e-05
752;trace;1;0;0;0
752;calc_total;1;6.18776;6.18776;6.18776
599;compErr;1;2.043e-06;2.043e-06;2.043e-06
599;init;1;0.0930495;0.0930495;0.0930495
599;update;1;3.08553;3.08553;3.08553
599;sync;1;3.06929;3.06929;3.06929
599;evalKnownDf;1;0;0;0
599;write;1;2.8044e-05;2.8044e-05;2.8044e-05
599;trace;1;0;0;0
599;calc_total;1;6.15482;6.15482;6.15482
755;compErr;1;1.078e-06;1.078e-06;1.078e-06
755;init;1;0.0936966;0.0936966;0.0936966
755;update;1;3.09305;3.09305;3.09305
755;sync;1;4.83905;4.83905;4.83905
755;evalKnownDf;1;0;0;0
755;write;1;2.005e-05;2.005e-05;2.005e-05
755;trace;1;0;0;0
755;calc_total;1;7.9321;7.9321;7.9321
438;compErr;1;1.467e-06;1.467e-06;1.467e-06
438;init;1;0.0922091;0.0922091;0.0922091
438;update;1;3.0644;3.0644;3.0644
438;sync;1;1.30489;1.30489;1.30489
438;evalKnownDf;1;0;0;0
438;write;1;2.2564e-05;2.2564e-05;2.2564e-05
438;trace;1;0;0;0
438;calc_total;1;4.3693;4.3693;4.3693
439;compErr;1;1.71e-06;1.71e-06;1.71e-06
439;init;1;0.0935986;0.0935986;0.0935986
439;update;1;3.0742;3.0742;3.0742
439;sync;1;1.17675;1.17675;1.17675
439;evalKnownDf;1;0;0;0
439;write;1;2.3349e-05;2.3349e-05;2.3349e-05
439;trace;1;0;0;0
439;calc_total;1;4.25095;4.25095;4.25095
443;compErr;1;1.015e-06;1.015e-06;1.015e-06
443;init;1;0.0933026;0.0933026;0.0933026
443;update;1;3.10162;3.10162;3.10162
443;sync;1;1.43092;1.43092;1.43092
443;evalKnownDf;1;0;0;0
443;write;1;2.0501e-05;2.0501e-05;2.0501e-05
443;trace;1;0;0;0
443;calc_total;1;4.53253;4.53253;4.53253
447;compErr;1;1.831e-06;1.831e-06;1.831e-06
447;init;1;0.0937725;0.0937725;0.0937725
447;update;1;3.08663;3.08663;3.08663
447;sync;1;1.60128;1.60128;1.60128
447;evalKnownDf;1;0;0;0
447;write;1;2.4457e-05;2.4457e-05;2.4457e-05
447;trace;1;0;0;0
447;calc_total;1;4.68791;4.68791;4.68791
451;compErr;1;3.216e-06;3.216e-06;3.216e-06
451;init;1;0.0927218;0.0927218;0.0927218
451;update;1;3.08605;3.08605;3.08605
451;sync;1;2.67002;2.67002;2.67002
451;evalKnownDf;1;0;0;0
451;write;1;2.9795e-05;2.9795e-05;2.9795e-05
451;trace;1;0;0;0
451;calc_total;1;5.75607;5.75607;5.75607
453;compErr;1;2.599e-06;2.599e-06;2.599e-06
453;init;1;0.0928037;0.0928037;0.0928037
453;update;1;3.07381;3.07381;3.07381
453;sync;1;2.13836;2.13836;2.13836
453;evalKnownDf;1;0;0;0
453;write;1;2.8949e-05;2.8949e-05;2.8949e-05
453;trace;1;0;0;0
453;calc_total;1;5.21217;5.21217;5.21217
454;compErr;1;2.449e-06;2.449e-06;2.449e-06
454;init;1;0.0920113;0.0920113;0.0920113
454;update;1;3.0637;3.0637;3.0637
454;sync;1;1.12127;1.12127;1.12127
454;evalKnownDf;1;0;0;0
454;write;1;2.6117e-05;2.6117e-05;2.6117e-05
454;trace;1;0;0;0
454;calc_total;1;4.18497;4.18497;4.18497
133;compErr;1;2.509e-06;2.509e-06;2.509e-06
133;init;1;0.0935944;0.0935944;0.0935944
133;update;1;3.10984;3.10984;3.10984
133;sync;1;1.9865;1.9865;1.9865
133;evalKnownDf;1;0;0;0
133;write;1;2.7349e-05;2.7349e-05;2.7349e-05
133;trace;1;0;0;0
133;calc_total;1;5.09634;5.09634;5.09634
455;compErr;1;3.766e-06;3.766e-06;3.766e-06
455;init;1;0.0928184;0.0928184;0.0928184
455;update;1;3.07745;3.07745;3.07745
455;sync;1;1.88264;1.88264;1.88264
455;evalKnownDf;1;0;0;0
455;write;1;2.7574e-05;2.7574e-05;2.7574e-05
455;trace;1;0;0;0
455;calc_total;1;4.9601;4.9601;4.9601
675;compErr;1;2.456e-06;2.456e-06;2.456e-06
675;init;1;0.0928776;0.0928776;0.0928776
675;update;1;3.07644;3.07644;3.07644
675;sync;1;4.99416;4.99416;4.99416
675;evalKnownDf;1;0;0;0
675;write;1;2.1995e-05;2.1995e-05;2.1995e-05
675;trace;1;0;0;0
675;calc_total;1;8.0706;8.0706;8.0706
141;compErr;1;1.876e-06;1.876e-06;1.876e-06
141;init;1;0.0946024;0.0946024;0.0946024
141;update;1;3.11947;3.11947;3.11947
141;sync;1;0.812147;0.812147;0.812147
141;evalKnownDf;1;0;0;0
141;write;1;2.2714e-05;2.2714e-05;2.2714e-05
141;trace;1;0;0;0
141;calc_total;1;3.93162;3.93162;3.93162
677;compErr;1;1.416e-06;1.416e-06;1.416e-06
677;init;1;0.0928152;0.0928152;0.0928152
677;update;1;3.07297;3.07297;3.07297
677;sync;1;6.92907;6.92907;6.92907
677;evalKnownDf;1;0;0;0
677;write;1;1.8095e-05;1.8095e-05;1.8095e-05
677;trace;1;0;0;0
677;calc_total;1;10.002;10.002;10.002
681;compErr;1;1.652e-06;1.652e-06;1.652e-06
681;init;1;0.0943194;0.0943194;0.0943194
681;update;1;3.09445;3.09445;3.09445
681;sync;1;5.26143;5.26143;5.26143
681;evalKnownDf;1;0;0;0
681;write;1;2.564e-05;2.564e-05;2.564e-05
681;trace;1;0;0;0
681;calc_total;1;8.35588;8.35588;8.35588
683;compErr;1;1.802e-06;1.802e-06;1.802e-06
683;init;1;0.0937618;0.0937618;0.0937618
683;update;1;3.09784;3.09784;3.09784
683;sync;1;4.81682;4.81682;4.81682
683;evalKnownDf;1;0;0;0
683;write;1;2.3875e-05;2.3875e-05;2.3875e-05
683;trace;1;0;0;0
683;calc_total;1;7.91466;7.91466;7.91466
685;compErr;1;2.052e-06;2.052e-06;2.052e-06
685;init;1;0.0933162;0.0933162;0.0933162
685;update;1;3.09179;3.09179;3.09179
685;sync;1;3.55729;3.55729;3.55729
685;evalKnownDf;1;0;0;0
685;write;1;2.9676e-05;2.9676e-05;2.9676e-05
685;trace;1;0;0;0
685;calc_total;1;6.64908;6.64908;6.64908
694;compErr;1;1.722e-06;1.722e-06;1.722e-06
694;init;1;0.0919934;0.0919934;0.0919934
694;update;1;3.06996;3.06996;3.06996
694;sync;1;3.19803;3.19803;3.19803
694;evalKnownDf;1;0;0;0
694;write;1;2.2197e-05;2.2197e-05;2.2197e-05
694;trace;1;0;0;0
694;calc_total;1;6.268;6.268;6.268
607;compErr;1;1.97e-06;1.97e-06;1.97e-06
607;init;1;0.0933277;0.0933277;0.0933277
607;update;1;3.09822;3.09822;3.09822
607;sync;1;4.68222;4.68222;4.68222
607;evalKnownDf;1;0;0;0
607;write;1;2.4221e-05;2.4221e-05;2.4221e-05
607;trace;1;0;0;0
607;calc_total;1;7.78044;7.78044;7.78044
609;compErr;1;2.279e-06;2.279e-06;2.279e-06
609;init;1;0.0928545;0.0928545;0.0928545
609;update;1;3.075;3.075;3.075
609;sync;1;5.50816;5.50816;5.50816
609;evalKnownDf;1;0;0;0
609;write;1;2.5002e-05;2.5002e-05;2.5002e-05
609;trace;1;0;0;0
609;calc_total;1;8.58316;8.58316;8.58316
613;compErr;1;1.053e-06;1.053e-06;1.053e-06
613;init;1;0.0925544;0.0925544;0.0925544
613;update;1;3.08044;3.08044;3.08044
613;sync;1;4.57098;4.57098;4.57098
613;evalKnownDf;1;0;0;0
613;write;1;2.4902e-05;2.4902e-05;2.4902e-05
613;trace;1;0;0;0
613;calc_total;1;7.65142;7.65142;7.65142
165;compErr;1;2.09e-06;2.09e-06;2.09e-06
165;init;1;0.0939765;0.0939765;0.0939765
165;update;1;3.10141;3.10141;3.10141
165;sync;1;1.03035;1.03035;1.03035
165;evalKnownDf;1;0;0;0
165;write;1;2.4689e-05;2.4689e-05;2.4689e-05
165;trace;1;0;0;0
165;calc_total;1;4.13176;4.13176;4.13176
40;compErr;1;2.756e-06;2.756e-06;2.756e-06
40;init;1;0.0927434;0.0927434;0.0927434
40;update;1;3.05499;3.05499;3.05499
40;sync;1;4.68291;4.68291;4.68291
40;evalKnownDf;1;0;0;0
40;write;1;2.6605e-05;2.6605e-05;2.6605e-05
40;trace;1;0;0;0
40;calc_total;1;7.7379;7.7379;7.7379
552;compErr;1;1.91e-06;1.91e-06;1.91e-06
552;init;1;0.0937516;0.0937516;0.0937516
552;update;1;3.09884;3.09884;3.09884
552;sync;1;36.4478;36.4478;36.4478
552;evalKnownDf;1;0;0;0
552;write;1;2.2355e-05;2.2355e-05;2.2355e-05
552;trace;1;0;0;0
552;calc_total;1;39.5466;39.5466;39.5466
41;compErr;1;1.691e-06;1.691e-06;1.691e-06
41;init;1;0.0933795;0.0933795;0.0933795
41;update;1;3.07587;3.07587;3.07587
41;sync;1;4.9078;4.9078;4.9078
41;evalKnownDf;1;0;0;0
41;write;1;2.5746e-05;2.5746e-05;2.5746e-05
41;trace;1;0;0;0
41;calc_total;1;7.98367;7.98367;7.98367
557;compErr;1;2.212e-06;2.212e-06;2.212e-06
557;init;1;0.0951679;0.0951679;0.0951679
557;update;1;3.13653;3.13653;3.13653
557;sync;1;1.70192;1.70192;1.70192
557;evalKnownDf;1;0;0;0
557;write;1;2.5213e-05;2.5213e-05;2.5213e-05
557;trace;1;0;0;0
557;calc_total;1;4.83844;4.83844;4.83844
43;compErr;1;1.741e-06;1.741e-06;1.741e-06
43;init;1;0.0935133;0.0935133;0.0935133
43;update;1;3.12008;3.12008;3.12008
43;sync;1;3.30439;3.30439;3.30439
43;evalKnownDf;1;0;0;0
43;write;1;2.4084e-05;2.4084e-05;2.4084e-05
43;trace;1;0;0;0
43;calc_total;1;6.42447;6.42447;6.42447
572;compErr;1;8.79e-07;8.79e-07;8.79e-07
572;init;1;0.0939686;0.0939686;0.0939686
572;update;1;3.0976;3.0976;3.0976
572;sync;1;1.58876;1.58876;1.58876
572;evalKnownDf;1;0;0;0
572;write;1;2.0601e-05;2.0601e-05;2.0601e-05
572;trace;1;0;0;0
572;calc_total;1;4.68637;4.68637;4.68637
44;compErr;1;3.054e-06;3.054e-06;3.054e-06
44;init;1;0.0946587;0.0946587;0.0946587
44;update;1;3.06556;3.06556;3.06556
44;sync;1;2.35372;2.35372;2.35372
44;evalKnownDf;1;0;0;0
44;write;1;2.2256e-05;2.2256e-05;2.2256e-05
44;trace;1;0;0;0
44;calc_total;1;5.41929;5.41929;5.41929
573;compErr;1;1.564e-06;1.564e-06;1.564e-06
573;init;1;0.0955705;0.0955705;0.0955705
573;update;1;3.12772;3.12772;3.12772
573;sync;1;1.36944;1.36944;1.36944
573;evalKnownDf;1;0;0;0
573;write;1;2.8531e-05;2.8531e-05;2.8531e-05
573;trace;1;0;0;0
573;calc_total;1;4.49716;4.49716;4.49716
45;compErr;1;2.723e-06;2.723e-06;2.723e-06
45;init;1;0.0942391;0.0942391;0.0942391
45;update;1;3.08195;3.08195;3.08195
45;sync;1;2.64335;2.64335;2.64335
45;evalKnownDf;1;0;0;0
45;write;1;2.277e-05;2.277e-05;2.277e-05
45;trace;1;0;0;0
45;calc_total;1;5.7253;5.7253;5.7253
575;compErr;1;2.66e-06;2.66e-06;2.66e-06
575;init;1;0.0947699;0.0947699;0.0947699
575;update;1;3.13789;3.13789;3.13789
575;sync;1;1.22691;1.22691;1.22691
575;evalKnownDf;1;0;0;0
575;write;1;2.5513e-05;2.5513e-05;2.5513e-05
575;trace;1;0;0;0
575;calc_total;1;4.3648;4.3648;4.3648
46;compErr;1;1.262e-06;1.262e-06;1.262e-06
46;init;1;0.0933153;0.0933153;0.0933153
46;update;1;3.07549;3.07549;3.07549
46;sync;1;2.55562;2.55562;2.55562
46;evalKnownDf;1;0;0;0
46;write;1;2.0738e-05;2.0738e-05;2.0738e-05
46;trace;1;0;0;0
46;calc_total;1;5.63111;5.63111;5.63111
47;compErr;1;1.719e-06;1.719e-06;1.719e-06
47;init;1;0.0933372;0.0933372;0.0933372
47;update;1;3.08833;3.08833;3.08833
47;sync;1;4.92122;4.92122;4.92122
47;evalKnownDf;1;0;0;0
47;write;1;1.9981e-05;1.9981e-05;1.9981e-05
47;trace;1;0;0;0
47;calc_total;1;8.00954;8.00954;8.00954
51;compErr;1;2.345e-06;2.345e-06;2.345e-06
51;init;1;0.09416;0.09416;0.09416
51;update;1;3.07242;3.07242;3.07242
51;sync;1;0.462887;0.462887;0.462887
51;evalKnownDf;1;0;0;0
51;write;1;2.3408e-05;2.3408e-05;2.3408e-05
51;trace;1;0;0;0
51;calc_total;1;3.53531;3.53531;3.53531
53;compErr;1;1.782e-06;1.782e-06;1.782e-06
53;init;1;0.097636;0.097636;0.097636
53;update;1;3.06617;3.06617;3.06617
53;sync;1;0.467706;0.467706;0.467706
53;evalKnownDf;1;0;0;0
53;write;1;2.1872e-05;2.1872e-05;2.1872e-05
53;trace;1;0;0;0
53;calc_total;1;3.53388;3.53388;3.53388
54;compErr;1;1.789e-06;1.789e-06;1.789e-06
54;init;1;0.0935277;0.0935277;0.0935277
54;update;1;3.04416;3.04416;3.04416
54;sync;1;0.375283;0.375283;0.375283
54;evalKnownDf;1;0;0;0
54;write;1;2.2716e-05;2.2716e-05;2.2716e-05
54;trace;1;0;0;0
54;calc_total;1;3.41944;3.41944;3.41944
55;compErr;1;1.794e-06;1.794e-06;1.794e-06
55;init;1;0.0943881;0.0943881;0.0943881
55;update;1;3.05789;3.05789;3.05789
55;sync;1;0.366688;0.366688;0.366688
55;evalKnownDf;1;0;0;0
55;write;1;2.1512e-05;2.1512e-05;2.1512e-05
55;trace;1;0;0;0
55;calc_total;1;3.42458;3.42458;3.42458
296;compErr;1;3.731e-06;3.731e-06;3.731e-06
296;init;1;0.0965807;0.0965807;0.0965807
296;update;1;3.06971;3.06971;3.06971
296;sync;1;0.562078;0.562078;0.562078
296;evalKnownDf;1;0;0;0
296;write;1;3.5453e-05;3.5453e-05;3.5453e-05
296;trace;1;0;0;0
296;calc_total;1;3.63179;3.63179;3.63179
57;compErr;1;1.357e-06;1.357e-06;1.357e-06
57;init;1;0.0954585;0.0954585;0.0954585
57;update;1;3.09582;3.09582;3.09582
57;sync;1;0.437639;0.437639;0.437639
57;evalKnownDf;1;0;0;0
57;write;1;2.3391e-05;2.3391e-05;2.3391e-05
57;trace;1;0;0;0
57;calc_total;1;3.53346;3.53346;3.53346
297;compErr;1;1.487e-06;1.487e-06;1.487e-06
297;init;1;0.0950758;0.0950758;0.0950758
297;update;1;3.10685;3.10685;3.10685
297;sync;1;0.465899;0.465899;0.465899
297;evalKnownDf;1;0;0;0
297;write;1;2.0788e-05;2.0788e-05;2.0788e-05
297;trace;1;0;0;0
297;calc_total;1;3.57275;3.57275;3.57275
59;compErr;1;1.964e-06;1.964e-06;1.964e-06
59;init;1;0.099784;0.099784;0.099784
59;update;1;3.09108;3.09108;3.09108
59;sync;1;0.155543;0.155543;0.155543
59;evalKnownDf;1;0;0;0
59;write;1;2.0744e-05;2.0744e-05;2.0744e-05
59;trace;1;0;0;0
59;calc_total;1;3.24662;3.24662;3.24662
299;compErr;1;1.179e-06;1.179e-06;1.179e-06
299;init;1;0.0947848;0.0947848;0.0947848
299;update;1;3.09551;3.09551;3.09551
299;sync;1;0.598609;0.598609;0.598609
299;evalKnownDf;1;0;0;0
299;write;1;2.2903e-05;2.2903e-05;2.2903e-05
299;trace;1;0;0;0
299;calc_total;1;3.69412;3.69412;3.69412
60;compErr;1;1.631e-06;1.631e-06;1.631e-06
60;init;1;0.0927828;0.0927828;0.0927828
60;update;1;3.06946;3.06946;3.06946
60;sync;1;0.836637;0.836637;0.836637
60;evalKnownDf;1;0;0;0
60;write;1;2.3771e-05;2.3771e-05;2.3771e-05
60;trace;1;0;0;0
60;calc_total;1;3.9061;3.9061;3.9061
300;compErr;1;2.717e-06;2.717e-06;2.717e-06
300;init;1;0.0944187;0.0944187;0.0944187
300;update;1;3.07328;3.07328;3.07328
300;sync;1;1.50885;1.50885;1.50885
300;evalKnownDf;1;0;0;0
300;write;1;2.4068e-05;2.4068e-05;2.4068e-05
300;trace;1;0;0;0
300;calc_total;1;4.58214;4.58214;4.58214
61;compErr;1;2.432e-06;2.432e-06;2.432e-06
61;init;1;0.0933956;0.0933956;0.0933956
61;update;1;3.13445;3.13445;3.13445
61;sync;1;0.98164;0.98164;0.98164
61;evalKnownDf;1;0;0;0
61;write;1;2.0205e-05;2.0205e-05;2.0205e-05
61;trace;1;0;0;0
61;calc_total;1;4.11609;4.11609;4.11609
301;compErr;1;2.207e-06;2.207e-06;2.207e-06
301;init;1;0.093519;0.093519;0.093519
301;update;1;3.10759;3.10759;3.10759
301;sync;1;1.94468;1.94468;1.94468
301;evalKnownDf;1;0;0;0
301;write;1;2.6328e-05;2.6328e-05;2.6328e-05
301;trace;1;0;0;0
301;calc_total;1;5.05227;5.05227;5.05227
63;compErr;1;2.139e-06;2.139e-06;2.139e-06
63;init;1;0.0942896;0.0942896;0.0942896
63;update;1;3.06688;3.06688;3.06688
63;sync;1;1.24558;1.24558;1.24558
63;evalKnownDf;1;0;0;0
63;write;1;2.5966e-05;2.5966e-05;2.5966e-05
63;trace;1;0;0;0
63;calc_total;1;4.31246;4.31246;4.31246
302;compErr;1;1.482e-06;1.482e-06;1.482e-06
302;init;1;0.0929644;0.0929644;0.0929644
302;update;1;3.08602;3.08602;3.08602
302;sync;1;1.75402;1.75402;1.75402
302;evalKnownDf;1;0;0;0
302;write;1;1.9075e-05;1.9075e-05;1.9075e-05
302;trace;1;0;0;0
302;calc_total;1;4.84005;4.84005;4.84005
69;compErr;1;2.796e-06;2.796e-06;2.796e-06
69;init;1;0.0929266;0.0929266;0.0929266
69;update;1;3.07247;3.07247;3.07247
69;sync;1;1.77905;1.77905;1.77905
69;evalKnownDf;1;0;0;0
69;write;1;2.573e-05;2.573e-05;2.573e-05
69;trace;1;0;0;0
69;calc_total;1;4.85152;4.85152;4.85152
303;compErr;1;2.177e-06;2.177e-06;2.177e-06
303;init;1;0.0950428;0.0950428;0.0950428
303;update;1;3.10048;3.10048;3.10048
303;sync;1;1.23378;1.23378;1.23378
303;evalKnownDf;1;0;0;0
303;write;1;1.7945e-05;1.7945e-05;1.7945e-05
303;trace;1;0;0;0
303;calc_total;1;4.33425;4.33425;4.33425
70;compErr;1;3.507e-06;3.507e-06;3.507e-06
70;init;1;0.0922067;0.0922067;0.0922067
70;update;1;3.06534;3.06534;3.06534
70;sync;1;0.796596;0.796596;0.796596
70;evalKnownDf;1;0;0;0
70;write;1;2.8123e-05;2.8123e-05;2.8123e-05
70;trace;1;0;0;0
70;calc_total;1;3.86193;3.86193;3.86193
305;compErr;1;2.053e-06;2.053e-06;2.053e-06
305;init;1;0.0932573;0.0932573;0.0932573
305;update;1;3.08368;3.08368;3.08368
305;sync;1;3.11867;3.11867;3.11867
305;evalKnownDf;1;0;0;0
305;write;1;2.4833e-05;2.4833e-05;2.4833e-05
305;trace;1;0;0;0
305;calc_total;1;6.20236;6.20236;6.20236
71;compErr;1;2.15e-06;2.15e-06;2.15e-06
71;init;1;0.0926644;0.0926644;0.0926644
71;update;1;3.08146;3.08146;3.08146
71;sync;1;4.81174;4.81174;4.81174
71;evalKnownDf;1;0;0;0
71;write;1;2.4539e-05;2.4539e-05;2.4539e-05
71;trace;1;0;0;0
71;calc_total;1;7.8932;7.8932;7.8932
307;compErr;1;2.267e-06;2.267e-06;2.267e-06
307;init;1;0.0926977;0.0926977;0.0926977
307;update;1;3.08525;3.08525;3.08525
307;sync;1;1.95537;1.95537;1.95537
307;evalKnownDf;1;0;0;0
307;write;1;2.4211e-05;2.4211e-05;2.4211e-05
307;trace;1;0;0;0
307;calc_total;1;5.04062;5.04062;5.04062
309;compErr;1;1.694e-06;1.694e-06;1.694e-06
309;init;1;0.0928489;0.0928489;0.0928489
309;update;1;3.08531;3.08531;3.08531
309;sync;1;2.14635;2.14635;2.14635
309;evalKnownDf;1;0;0;0
309;write;1;2.4506e-05;2.4506e-05;2.4506e-05
309;trace;1;0;0;0
309;calc_total;1;5.23166;5.23166;5.23166
310;compErr;1;1.79e-06;1.79e-06;1.79e-06
310;init;1;0.092202;0.092202;0.092202
310;update;1;3.06864;3.06864;3.06864
310;sync;1;1.60428;1.60428;1.60428
310;evalKnownDf;1;0;0;0
310;write;1;1.8616e-05;1.8616e-05;1.8616e-05
310;trace;1;0;0;0
310;calc_total;1;4.67292;4.67292;4.67292
311;compErr;1;2.198e-06;2.198e-06;2.198e-06
311;init;1;0.092866;0.092866;0.092866
311;update;1;3.08258;3.08258;3.08258
311;sync;1;1.08488;1.08488;1.08488
311;evalKnownDf;1;0;0;0
311;write;1;2.4206e-05;2.4206e-05;2.4206e-05
311;trace;1;0;0;0
311;calc_total;1;4.16745;4.16745;4.16745
643;evalKnownDf;1;0;0;0
643;write;1;2.601e-05;2.601e-05;2.601e-05
643;trace;1;0;0;0
643;calc_total;1;9.18047;9.18047;9.18047
627;compErr;1;1.971e-06;1.971e-06;1.971e-06
627;init;1;0.0940202;0.0940202;0.0940202
627;update;1;3.07523;3.07523;3.07523
627;sync;1;4.3955;4.3955;4.3955
627;evalKnownDf;1;0;0;0
627;write;1;2.9162e-05;2.9162e-05;2.9162e-05
627;trace;1;0;0;0
627;calc_total;1;7.47072;7.47072;7.47072
624;compErr;1;3.106e-06;3.106e-06;3.106e-06
624;init;1;0.0931638;0.0931638;0.0931638
624;update;1;3.06119;3.06119;3.06119
624;sync;1;4.05937;4.05937;4.05937
624;evalKnownDf;1;0;0;0
624;write;1;2.4541e-05;2.4541e-05;2.4541e-05
624;trace;1;0;0;0
624;calc_total;1;7.12056;7.12056;7.12056
631;compErr;1;2.283e-06;2.283e-06;2.283e-06
631;init;1;0.0937244;0.0937244;0.0937244
631;update;1;3.07038;3.07038;3.07038
631;sync;1;3.04317;3.04317;3.04317
631;evalKnownDf;1;0;0;0
631;write;1;3.1582e-05;3.1582e-05;3.1582e-05
631;trace;1;0;0;0
631;calc_total;1;6.11355;6.11355;6.11355
635;compErr;1;1.727e-06;1.727e-06;1.727e-06
635;init;1;0.0931849;0.0931849;0.0931849
635;update;1;3.10144;3.10144;3.10144
635;sync;1;4.11475;4.11475;4.11475
635;evalKnownDf;1;0;0;0
635;write;1;2.4424e-05;2.4424e-05;2.4424e-05
635;trace;1;0;0;0
635;calc_total;1;7.21619;7.21619;7.21619
639;compErr;1;2.781e-06;2.781e-06;2.781e-06
639;init;1;0.0944676;0.0944676;0.0944676
639;update;1;3.08578;3.08578;3.08578
639;sync;1;4.78952;4.78952;4.78952
639;evalKnownDf;1;0;0;0
639;write;1;2.6838e-05;2.6838e-05;2.6838e-05
639;trace;1;0;0;0
639;calc_total;1;7.8753;7.8753;7.8753
645;compErr;1;1.834e-06;1.834e-06;1.834e-06
645;init;1;0.0937243;0.0937243;0.0937243
645;update;1;3.08546;3.08546;3.08546
645;sync;1;5.84866;5.84866;5.84866
645;evalKnownDf;1;0;0;0
645;write;1;2.5088e-05;2.5088e-05;2.5088e-05
645;trace;1;0;0;0
645;calc_total;1;8.93412;8.93412;8.93412
647;compErr;1;1.656e-06;1.656e-06;1.656e-06
647;init;1;0.0939627;0.0939627;0.0939627
647;update;1;3.08071;3.08071;3.08071
647;sync;1;5.47253;5.47253;5.47253
647;evalKnownDf;1;0;0;0
647;write;1;2.453e-05;2.453e-05;2.453e-05
647;trace;1;0;0;0
647;calc_total;1;8.55324;8.55324;8.55324
743;compErr;1;2.052e-06;2.052e-06;2.052e-06
743;init;1;0.0937539;0.0937539;0.0937539
743;update;1;3.09255;3.09255;3.09255
743;sync;1;1.32662;1.32662;1.32662
699;compErr;1;1.443e-06;1.443e-06;1.443e-06
699;init;1;0.0931708;0.0931708;0.0931708
699;update;1;3.11084;3.11084;3.11084
699;sync;1;3.76048;3.76048;3.76048
699;evalKnownDf;1;0;0;0
699;write;1;2.3254e-05;2.3254e-05;2.3254e-05
699;trace;1;0;0;0
699;calc_total;1;6.87132;6.87132;6.87132
743;evalKnownDf;1;0;0;0
743;write;1;2.5486e-05;2.5486e-05;2.5486e-05
743;trace;1;0;0;0
743;calc_total;1;4.41917;4.41917;4.41917
703;compErr;1;3.105e-06;3.105e-06;3.105e-06
703;init;1;0.0932991;0.0932991;0.0932991
703;update;1;3.07974;3.07974;3.07974
703;sync;1;3.2056;3.2056;3.2056
703;evalKnownDf;1;0;0;0
703;write;1;2.6181e-05;2.6181e-05;2.6181e-05
703;trace;1;0;0;0
703;calc_total;1;6.28533;6.28533;6.28533
733;compErr;1;2.228e-06;2.228e-06;2.228e-06
733;init;1;0.0979839;0.0979839;0.0979839
707;compErr;1;3.115e-06;3.115e-06;3.115e-06
707;init;1;0.0938142;0.0938142;0.0938142
707;update;1;3.0867;3.0867;3.0867
707;sync;1;5.87481;5.87481;5.87481
707;evalKnownDf;1;0;0;0
707;write;1;2.6802e-05;2.6802e-05;2.6802e-05
707;trace;1;0;0;0
707;calc_total;1;8.96151;8.96151;8.96151
733;update;1;3.10847;3.10847;3.10847
733;sync;1;0.730951;0.730951;0.730951
733;evalKnownDf;1;0;0;0
733;write;1;2.6378e-05;2.6378e-05;2.6378e-05
733;trace;1;0;0;0
709;compErr;1;2.254e-06;2.254e-06;2.254e-06
709;init;1;0.0942778;0.0942778;0.0942778
709;update;1;3.08413;3.08413;3.08413
709;sync;1;5.76967;5.76967;5.76967
709;evalKnownDf;1;0;0;0
709;write;1;2.3258e-05;2.3258e-05;2.3258e-05
709;trace;1;0;0;0
709;calc_total;1;8.85381;8.85381;8.85381
733;calc_total;1;3.83942;3.83942;3.83942
711;compErr;1;2.344e-06;2.344e-06;2.344e-06
711;init;1;0.0947438;0.0947438;0.0947438
711;update;1;3.0703;3.0703;3.0703
711;sync;1;5.1057;5.1057;5.1057
711;evalKnownDf;1;0;0;0
711;write;1;2.6678e-05;2.6678e-05;2.6678e-05
711;trace;1;0;0;0
711;calc_total;1;8.17601;8.17601;8.17601
721;compErr;1;2.13e-06;2.13e-06;2.13e-06
721;init;1;0.0936299;0.0936299;0.0936299
721;update;1;3.08504;3.08504;3.08504
721;sync;1;4.93591;4.93591;4.93591
721;evalKnownDf;1;0;0;0
721;write;1;2.4694e-05;2.4694e-05;2.4694e-05
721;trace;1;0;0;0
721;calc_total;1;8.02095;8.02095;8.02095
715;compErr;1;1.82e-06;1.82e-06;1.82e-06
715;init;1;0.0944792;0.0944792;0.0944792
715;update;1;3.117;3.117;3.117
715;sync;1;4.86777;4.86777;4.86777
715;evalKnownDf;1;0;0;0
715;write;1;2.5843e-05;2.5843e-05;2.5843e-05
715;trace;1;0;0;0
715;calc_total;1;7.98477;7.98477;7.98477
729;compErr;1;3.272e-06;3.272e-06;3.272e-06
729;init;1;0.0945847;0.0945847;0.0945847
729;update;1;3.1008;3.1008;3.1008
729;sync;1;1.76903;1.76903;1.76903
729;evalKnownDf;1;0;0;0
729;write;1;2.7423e-05;2.7423e-05;2.7423e-05
729;trace;1;0;0;0
729;calc_total;1;4.86983;4.86983;4.86983
719;compErr;1;2.267e-06;2.267e-06;2.267e-06
719;init;1;0.0946921;0.0946921;0.0946921
719;update;1;3.11274;3.11274;3.11274
719;sync;1;4.99982;4.99982;4.99982
719;evalKnownDf;1;0;0;0
719;write;1;2.1229e-05;2.1229e-05;2.1229e-05
719;trace;1;0;0;0
719;calc_total;1;8.11256;8.11256;8.11256
731;compErr;1;2.153e-06;2.153e-06;2.153e-06
731;init;1;0.0975543;0.0975543;0.0975543
731;update;1;3.10459;3.10459;3.10459
731;sync;1;1.65651;1.65651;1.65651
731;evalKnownDf;1;0;0;0
731;write;1;2.5365e-05;2.5365e-05;2.5365e-05
731;trace;1;0;0;0
731;calc_total;1;4.7611;4.7611;4.7611
735;compErr;1;1.966e-06;1.966e-06;1.966e-06
735;init;1;0.0948391;0.0948391;0.0948391
735;update;1;3.10206;3.10206;3.10206
735;sync;1;1.11017;1.11017;1.11017
735;evalKnownDf;1;0;0;0
735;write;1;2.0578e-05;2.0578e-05;2.0578e-05
735;trace;1;0;0;0
735;calc_total;1;4.21223;4.21223;4.21223
737;compErr;1;2.4692e-05;2.4692e-05;2.4692e-05
737;init;1;0.09367;0.09367;0.09367
737;update;1;3.09153;3.09153;3.09153
737;sync;1;1.556;1.556;1.556
737;evalKnownDf;1;0;0;0
737;write;1;2.1996e-05;2.1996e-05;2.1996e-05
737;trace;1;0;0;0
737;calc_total;1;4.64753;4.64753;4.64753
741;compErr;1;1.265e-06;1.265e-06;1.265e-06
741;init;1;0.0943049;0.0943049;0.0943049
741;update;1;3.09013;3.09013;3.09013
741;sync;1;0.973036;0.973036;0.973036
741;evalKnownDf;1;0;0;0
741;write;1;2.4733e-05;2.4733e-05;2.4733e-05
741;trace;1;0;0;0
741;calc_total;1;4.06317;4.06317;4.06317
668;compErr;1;1.491e-06;1.491e-06;1.491e-06
668;init;1;0.0936772;0.0936772;0.0936772
668;update;1;3.07175;3.07175;3.07175
668;sync;1;4.04047;4.04047;4.04047
668;evalKnownDf;1;0;0;0
668;write;1;2.0327e-05;2.0327e-05;2.0327e-05
668;trace;1;0;0;0
668;calc_total;1;7.11222;7.11222;7.11222
669;compErr;1;1.966e-06;1.966e-06;1.966e-06
669;init;1;0.0931001;0.0931001;0.0931001
669;update;1;3.10287;3.10287;3.10287
669;sync;1;3.58164;3.58164;3.58164
669;evalKnownDf;1;0;0;0
669;write;1;2.6169e-05;2.6169e-05;2.6169e-05
669;trace;1;0;0;0
669;calc_total;1;6.68451;6.68451;6.68451
670;compErr;1;1.853e-06;1.853e-06;1.853e-06
670;init;1;0.0929645;0.0929645;0.0929645
670;update;1;3.08812;3.08812;3.08812
670;sync;1;3.26356;3.26356;3.26356
670;evalKnownDf;1;0;0;0
670;write;1;2.6243e-05;2.6243e-05;2.6243e-05
670;trace;1;0;0;0
670;calc_total;1;6.35168;6.35168;6.35168
671;compErr;1;2.531e-06;2.531e-06;2.531e-06
671;init;1;0.0933547;0.0933547;0.0933547
671;update;1;3.08374;3.08374;3.08374
671;sync;1;2.93446;2.93446;2.93446
671;evalKnownDf;1;0;0;0
671;write;1;2.6603e-05;2.6603e-05;2.6603e-05
671;trace;1;0;0;0
671;calc_total;1;6.01821;6.01821;6.01821
653;compErr;1;2.433e-06;2.433e-06;2.433e-06
653;init;1;0.0950419;0.0950419;0.0950419
653;update;1;3.08285;3.08285;3.08285
653;sync;1;4.93472;4.93472;4.93472
653;evalKnownDf;1;0;0;0
653;write;1;2.7449e-05;2.7449e-05;2.7449e-05
653;trace;1;0;0;0
653;calc_total;1;8.01757;8.01757;8.01757
759;compErr;1;2.739e-06;2.739e-06;2.739e-06
759;init;1;0.0946353;0.0946353;0.0946353
759;update;1;3.08387;3.08387;3.08387
759;sync;1;4.17955;4.17955;4.17955
759;evalKnownDf;1;0;0;0
759;write;1;2.6008e-05;2.6008e-05;2.6008e-05
759;trace;1;0;0;0
759;calc_total;1;7.26342;7.26342;7.26342
761;compErr;1;1.589e-06;1.589e-06;1.589e-06
761;init;1;0.0951692;0.0951692;0.0951692
761;update;1;3.11685;3.11685;3.11685
761;sync;1;5.48714;5.48714;5.48714
761;evalKnownDf;1;0;0;0
761;write;1;2.2471e-05;2.2471e-05;2.2471e-05
761;trace;1;0;0;0
761;calc_total;1;8.60399;8.60399;8.60399
763;compErr;1;1.946e-06;1.946e-06;1.946e-06
763;init;1;0.0941585;0.0941585;0.0941585
763;update;1;3.09346;3.09346;3.09346
763;sync;1;5.18896;5.18896;5.18896
763;evalKnownDf;1;0;0;0
763;write;1;2.4527e-05;2.4527e-05;2.4527e-05
763;trace;1;0;0;0
763;calc_total;1;8.28242;8.28242;8.28242
764;compErr;1;1.926e-06;1.926e-06;1.926e-06
764;init;1;0.0937624;0.0937624;0.0937624
764;update;1;3.10002;3.10002;3.10002
764;sync;1;3.48611;3.48611;3.48611
764;evalKnownDf;1;0;0;0
764;write;1;1.9978e-05;1.9978e-05;1.9978e-05
764;trace;1;0;0;0
764;calc_total;1;6.58614;6.58614;6.58614
765;compErr;1;1.641e-06;1.641e-06;1.641e-06
765;init;1;0.0944536;0.0944536;0.0944536
765;update;1;3.09228;3.09228;3.09228
765;sync;1;3.99325;3.99325;3.99325
765;evalKnownDf;1;0;0;0
765;write;1;2.4064e-05;2.4064e-05;2.4064e-05
765;trace;1;0;0;0
765;calc_total;1;7.08553;7.08553;7.08553
767;compErr;1;1.917e-06;1.917e-06;1.917e-06
767;init;1;0.0943678;0.0943678;0.0943678
767;update;1;3.10823;3.10823;3.10823
767;sync;1;2.72995;2.72995;2.72995
767;evalKnownDf;1;0;0;0
767;write;1;2.3066e-05;2.3066e-05;2.3066e-05
767;trace;1;0;0;0
767;calc_total;1;5.83817;5.83817;5.83817
0;total;1;47.3509;47.3509;47.3509
0;total;1;47.3558;47.3558;47.3558
0;total;1;47.3545;47.3545;47.3545
0;total;1;47.3943;47.3943;47.3943
0;total;1;47.3885;47.3885;47.3885
0;total;1;47.3922;47.3922;47.3922
0;total;1;47.3515;47.3515;47.3515
0;total;1;47.4078;47.4078;47.4078
0;total;1;47.3645;47.3645;47.3645
0;total;1;47.379;47.379;47.379
0;total;1;47.354;47.354;47.354
0;total;1;47.3987;47.3987;47.3987
0;total;1;47.3502;47.3502;47.3502
0;total;1;47.3568;47.3568;47.3568
0;total;1;47.3545;47.3545;47.3545
0;total;1;47.3743;47.3743;47.3743
0;total;1;47.394;47.394;47.394
0;total;1;47.3924;47.3924;47.3924
0;total;1;47.3753;47.3753;47.3753
0;total;1;47.3921;47.3921;47.3921
0;total;1;47.3929;47.3929;47.3929
0;total;1;47.3515;47.3515;47.3515
0;total;1;47.4118;47.4118;47.4118
0;total;1;47.3644;47.3644;47.3644
0;total;1;47.3812;47.3812;47.3812
0;total;1;47.354;47.354;47.354
0;total;1;47.4102;47.4102;47.4102
0;total;1;47.3991;47.3991;47.3991
0;total;1;47.3509;47.3509;47.3509
0;total;1;47.3569;47.3569;47.3569
0;total;1;47.3544;47.3544;47.3544
0;total;1;47.3743;47.3743;47.3743
0;total;1;47.3486;47.3486;47.3486
0;total;1;47.3943;47.3943;47.3943
0;total;1;47.3924;47.3924;47.3924
0;total;1;47.3754;47.3754;47.3754
0;total;1;47.3922;47.3922;47.3922
0;total;1;47.3889;47.3889;47.3889
0;total;1;47.3653;47.3653;47.3653
0;total;1;47.3508;47.3508;47.3508
0;total;1;47.4112;47.4112;47.4112
0;total;1;47.3644;47.3644;47.3644
0;total;1;47.3812;47.3812;47.3812
0;total;1;47.354;47.354;47.354
0;total;1;47.4107;47.4107;47.4107
0;total;1;47.3991;47.3991;47.3991
0;total;1;47.3496;47.3496;47.3496
0;total;1;47.3567;47.3567;47.3567
0;total;1;47.3549;47.3549;47.3549
0;total;1;47.3741;47.3741;47.3741
0;total;1;47.3485;47.3485;47.3485
0;total;1;47.3927;47.3927;47.3927
0;total;1;47.3885;47.3885;47.3885
0;total;1;47.3783;47.3783;47.3783
0;total;1;47.3925;47.3925;47.3925
0;total;1;47.3888;47.3888;47.3888
0;total;1;47.3653;47.3653;47.3653
0;total;1;47.3515;47.3515;47.3515
0;total;1;47.4118;47.4118;47.4118
0;total;1;47.3647;47.3647;47.3647
0;total;1;47.3812;47.3812;47.3812
0;total;1;47.354;47.354;47.354
0;total;1;47.4104;47.4104;47.4104
0;total;1;47.3985;47.3985;47.3985
0;total;1;47.3509;47.3509;47.3509
0;total;1;47.3569;47.3569;47.3569
0;total;1;47.3549;47.3549;47.3549
0;total;1;47.3743;47.3743;47.3743
0;total;1;47.3485;47.3485;47.3485
0;total;1;47.3941;47.3941;47.3941
0;total;1;47.3887;47.3887;47.3887
0;total;1;47.3783;47.3783;47.3783
0;total;1;47.3926;47.3926;47.3926
0;total;1;47.3923;47.3923;47.3923
0;total;1;47.3653;47.3653;47.3653
0;total;1;47.3515;47.3515;47.3515
0;total;1;47.4118;47.4118;47.4118
0;total;1;47.3644;47.3644;47.3644
0;total;1;47.3812;47.3812;47.3812
0;total;1;47.354;47.354;47.354
0;total;1;47.4107;47.4107;47.4107
0;total;1;47.3991;47.3991;47.3991
0;total;1;47.3502;47.3502;47.3502
0;total;1;47.356;47.356;47.356
0;total;1;47.3544;47.3544;47.3544
0;total;1;47.3743;47.3743;47.3743
0;total;1;47.3486;47.3486;47.3486
0;total;1;47.3927;47.3927;47.3927
0;total;1;47.3924;47.3924;47.3924
0;total;1;47.3758;47.3758;47.3758
0;total;1;47.3926;47.3926;47.3926
0;total;1;47.3929;47.3929;47.3929
0;total;1;47.3653;47.3653;47.3653
0;total;1;47.3515;47.3515;47.3515
0;total;1;47.4118;47.4118;47.4118
0;total;1;47.3645;47.3645;47.3645
0;total;1;47.3812;47.3812;47.3812
0;total;1;47.354;47.354;47.354
0;total;1;47.4107;47.4107;47.4107
0;total;1;47.3991;47.3991;47.3991
0;total;1;47.3499;47.3499;47.3499
0;total;1;47.3569;47.3569;47.3569
0;total;1;47.3547;47.3547;47.3547
0;total;1;47.3743;47.3743;47.3743
0;total;1;47.347;47.347;47.347
0;total;1;47.3943;47.3943;47.3943
0;total;1;47.3924;47.3924;47.3924
0;total;1;47.376;47.376;47.376
0;total;1;47.3927;47.3927;47.3927
0;total;1;47.3888;47.3888;47.3888
0;total;1;47.3653;47.3653;47.3653
0;total;1;47.3515;47.3515;47.3515
0;total;1;47.4082;47.4082;47.4082
0;total;1;47.3647;47.3647;47.3647
0;total;1;47.3812;47.3812;47.3812
0;total;1;47.3527;47.3527;47.3527
0;total;1;47.4107;47.4107;47.4107
0;total;1;47.3991;47.3991;47.3991
0;total;1;47.3509;47.3509;47.3509
0;total;1;47.3569;47.3569;47.3569
0;total;1;47.3546;47.3546;47.3546
0;total;1;47.3743;47.3743;47.3743
0;total;1;47.3486;47.3486;47.3486
0;total;1;47.3943;47.3943;47.3943
0;total;1;47.3924;47.3924;47.3924
0;total;1;47.3783;47.3783;47.3783
0;total;1;47.3927;47.3927;47.3927
0;total;1;47.3929;47.3929;47.3929
0;total;1;47.3653;47.3653;47.3653
0;total;1;47.3515;47.3515;47.3515
0;total;1;47.4118;47.4118;47.4118
0;total;1;47.3647;47.3647;47.3647
0;total;1;47.3812;47.3812;47.3812
0;total;1;47.354;47.354;47.354
0;total;1;47.4107;47.4107;47.4107
0;total;1;47.3987;47.3987;47.3987
0;total;1;47.3496;47.3496;47.3496
0;total;1;47.3571;47.3571;47.3571
0;total;1;47.3544;47.3544;47.3544
0;total;1;47.3743;47.3743;47.3743
0;total;1;47.3485;47.3485;47.3485
0;total;1;47.3926;47.3926;47.3926
0;total;1;47.3886;47.3886;47.3886
0;total;1;47.3759;47.3759;47.3759
0;total;1;47.392;47.392;47.392
0;total;1;47.3923;47.3923;47.3923
0;total;1;47.3649;47.3649;47.3649
0;total;1;47.3515;47.3515;47.3515
0;total;1;47.4078;47.4078;47.4078
0;total;1;47.3645;47.3645;47.3645
0;total;1;47.3812;47.3812;47.3812
0;total;1;47.3525;47.3525;47.3525
0;total;1;47.4102;47.4102;47.4102
0;total;1;47.3991;47.3991;47.3991
0;total;1;47.3509;47.3509;47.3509
0;total;1;47.3567;47.3567;47.3567
0;total;1;47.3547;47.3547;47.3547
0;total;1;47.3743;47.3743;47.3743
0;total;1;47.3471;47.3471;47.3471
0;total;1;47.3927;47.3927;47.3927
0;total;1;47.3924;47.3924;47.3924
0;total;1;47.3753;47.3753;47.3753
0;total;1;47.3927;47.3927;47.3927
0;total;1;47.3888;47.3888;47.3888
0;total;1;47.3653;47.3653;47.3653
0;total;1;47.3515;47.3515;47.3515
0;total;1;47.4118;47.4118;47.4118
0;total;1;47.3647;47.3647;47.3647
0;total;1;47.3812;47.3812;47.3812
0;total;1;47.354;47.354;47.354
0;total;1;47.4107;47.4107;47.4107
0;total;1;47.3985;47.3985;47.3985
0;total;1;47.3509;47.3509;47.3509
0;total;1;47.3569;47.3569;47.3569
0;total;1;47.3544;47.3544;47.3544
0;total;1;47.3743;47.3743;47.3743
0;total;1;47.3486;47.3486;47.3486
0;total;1;47.3927;47.3927;47.3927
0;total;1;47.3882;47.3882;47.3882
0;total;1;47.3756;47.3756;47.3756
0;total;1;47.3926;47.3926;47.3926
0;total;1;47.3929;47.3929;47.3929
0;total;1;47.3653;47.3653;47.3653
0;total;1;47.3515;47.3515;47.3515
0;total;1;47.4078;47.4078;47.4078
0;total;1;47.3647;47.3647;47.3647
0;total;1;47.3812;47.3812;47.3812
0;total;1;47.354;47.354;47.354
0;total;1;47.4106;47.4106;47.4106
0;total;1;47.3991;47.3991;47.3991
0;total;1;47.3509;47.3509;47.3509
0;total;1;47.3569;47.3569;47.3569
0;total;1;47.3544;47.3544;47.3544
0;total;1;47.3743;47.3743;47.3743
0;total;1;47.3486;47.3486;47.3486
0;total;1;47.394;47.394;47.394
0;total;1;47.3887;47.3887;47.3887
0;total;1;47.3783;47.3783;47.3783
0;total;1;47.3925;47.3925;47.3925
0;total;1;47.3929;47.3929;47.3929
0;total;1;47.3653;47.3653;47.3653
0;total;1;47.3515;47.3515;47.3515
0;total;1;47.4118;47.4118;47.4118
0;total;1;47.3647;47.3647;47.3647
0;total;1;47.3812;47.3812;47.3812
0;total;1;47.354;47.354;47.354
0;total;1;47.4102;47.4102;47.4102
0;total;1;47.3985;47.3985;47.3985
0;total;1;47.3506;47.3506;47.3506
0;total;1;47.3558;47.3558;47.3558
0;total;1;47.3545;47.3545;47.3545
0;total;1;47.3743;47.3743;47.3743
0;total;1;47.3485;47.3485;47.3485
0;total;1;47.3925;47.3925;47.3925
0;total;1;47.3884;47.3884;47.3884
0;total;1;47.3752;47.3752;47.3752
0;total;1;47.392;47.392;47.392
0;total;1;47.3929;47.3929;47.3929
0;total;1;47.3649;47.3649;47.3649
0;total;1;47.3508;47.3508;47.3508
0;total;1;47.4077;47.4077;47.4077
0;total;1;47.3645;47.3645;47.3645
0;total;1;47.3814;47.3814;47.3814
0;total;1;47.354;47.354;47.354
0;total;1;47.4102;47.4102;47.4102
0;total;1;47.3985;47.3985;47.3985
0;total;1;47.3496;47.3496;47.3496
0;total;1;47.3569;47.3569;47.3569
0;total;1;47.3547;47.3547;47.3547
0;total;1;47.374;47.374;47.374
0;total;1;47.3486;47.3486;47.3486
0;total;1;47.394;47.394;47.394
0;total;1;47.3884;47.3884;47.3884
0;total;1;47.3748;47.3748;47.3748
0;total;1;47.392;47.392;47.392
0;total;1;47.3923;47.3923;47.3923
0;total;1;47.3653;47.3653;47.3653
0;total;1;47.3508;47.3508;47.3508
0;total;1;47.4118;47.4118;47.4118
0;total;1;47.3646;47.3646;47.3646
0;total;1;47.3791;47.3791;47.3791
0;total;1;47.3518;47.3518;47.3518
0;total;1;47.4102;47.4102;47.4102
0;total;1;47.3986;47.3986;47.3986
0;total;1;47.3496;47.3496;47.3496
0;total;1;47.3566;47.3566;47.3566
0;total;1;47.3547;47.3547;47.3547
0;total;1;47.3741;47.3741;47.3741
0;total;1;47.3489;47.3489;47.3489
0;total;1;47.3925;47.3925;47.3925
0;total;1;47.3924;47.3924;47.3924
0;total;1;47.3748;47.3748;47.3748
0;total;1;47.392;47.392;47.392
0;total;1;47.3929;47.3929;47.3929
0;total;1;47.3656;47.3656;47.3656
0;total;1;47.3508;47.3508;47.3508
0;total;1;47.4077;47.4077;47.4077
0;total;1;47.3652;47.3652;47.3652
0;total;1;47.3814;47.3814;47.3814
0;total;1;47.3517;47.3517;47.3517
0;total;1;47.4102;47.4102;47.4102
0;total;1;47.3987;47.3987;47.3987
0;total;1;47.3506;47.3506;47.3506
0;total;1;47.357;47.357;47.357
0;total;1;47.3547;47.3547;47.3547
0;total;1;47.374;47.374;47.374
0;total;1;47.3486;47.3486;47.3486
0;total;1;47.3925;47.3925;47.3925
0;total;1;47.3883;47.3883;47.3883
0;total;1;47.3748;47.3748;47.3748
0;total;1;47.392;47.392;47.392
0;total;1;47.3929;47.3929;47.3929
0;total;1;47.3649;47.3649;47.3649
0;total;1;47.3508;47.3508;47.3508
0;total;1;47.4077;47.4077;47.4077
0;total;1;47.3647;47.3647;47.3647
0;total;1;47.3791;47.3791;47.3791
0;total;1;47.3526;47.3526;47.3526
0;total;1;47.4102;47.4102;47.4102
0;total;1;47.3988;47.3988;47.3988
0;total;1;47.3506;47.3506;47.3506
0;total;1;47.357;47.357;47.357
0;total;1;47.3545;47.3545;47.3545
0;total;1;47.3741;47.3741;47.3741
0;total;1;47.3488;47.3488;47.3488
0;total;1;47.394;47.394;47.394
0;total;1;47.3884;47.3884;47.3884
0;total;1;47.3748;47.3748;47.3748
0;total;1;47.3923;47.3923;47.3923
0;total;1;47.3923;47.3923;47.3923
0;total;1;47.365;47.365;47.365
0;total;1;47.3508;47.3508;47.3508
0;total;1;47.4077;47.4077;47.4077
0;total;1;47.3644;47.3644;47.3644
0;total;1;47.3814;47.3814;47.3814
0;total;1;47.354;47.354;47.354
0;total;1;47.4102;47.4102;47.4102
0;total;1;47.3989;47.3989;47.3989
0;total;1;47.3506;47.3506;47.3506
0;total;1;47.3566;47.3566;47.3566
0;total;1;47.3547;47.3547;47.3547
0;total;1;47.3741;47.3741;47.3741
0;total;1;47.3486;47.3486;47.3486
0;total;1;47.394;47.394;47.394
0;total;1;47.3884;47.3884;47.3884
0;total;1;47.3748;47.3748;47.3748
0;total;1;47.392;47.392;47.392
0;total;1;47.3926;47.3926;47.3926
0;total;1;47.365;47.365;47.365
0;total;1;47.3508;47.3508;47.3508
0;total;1;47.408;47.408;47.408
0;total;1;47.3646;47.3646;47.3646
0;total;1;47.3792;47.3792;47.3792
0;total;1;47.3519;47.3519;47.3519
0;total;1;47.4102;47.4102;47.4102
0;total;1;47.3991;47.3991;47.3991
0;total;1;47.3506;47.3506;47.3506
0;total;1;47.357;47.357;47.357
0;total;1;47.3547;47.3547;47.3547
0;total;1;47.3741;47.3741;47.3741
0;total;1;47.3489;47.3489;47.3489
0;total;1;47.394;47.394;47.394
0;total;1;47.3884;47.3884;47.3884
0;total;1;47.3748;47.3748;47.3748
0;total;1;47.392;47.392;47.392
0;total;1;47.3924;47.3924;47.3924
0;total;1;47.3656;47.3656;47.3656
0;total;1;47.3508;47.3508;47.3508
0;total;1;47.4077;47.4077;47.4077
0;total;1;47.3646;47.3646;47.3646
0;total;1;47.3792;47.3792;47.3792
0;total;1;47.3517;47.3517;47.3517
0;total;1;47.4102;47.4102;47.4102
0;total;1;47.3987;47.3987;47.3987
0;total;1;47.3468;47.3468;47.3468
0;total;1;47.357;47.357;47.357
0;total;1;47.3547;47.3547;47.3547
0;total;1;47.3741;47.3741;47.3741
0;total;1;47.3487;47.3487;47.3487
0;total;1;47.394;47.394;47.394
0;total;1;47.3887;47.3887;47.3887
0;total;1;47.3748;47.3748;47.3748
0;total;1;47.3921;47.3921;47.3921
0;total;1;47.3924;47.3924;47.3924
0;total;1;47.3651;47.3651;47.3651
0;total;1;47.3508;47.3508;47.3508
0;total;1;47.4118;47.4118;47.4118
0;total;1;47.3651;47.3651;47.3651
0;total;1;47.3814;47.3814;47.3814
0;total;1;47.3519;47.3519;47.3519
0;total;1;47.4102;47.4102;47.4102
0;total;1;47.3991;47.3991;47.3991
0;total;1;47.3468;47.3468;47.3468
0;total;1;47.3559;47.3559;47.3559
0;total;1;47.3547;47.3547;47.3547
0;total;1;47.374;47.374;47.374
0;total;1;47.347;47.347;47.347
0;total;1;47.394;47.394;47.394
0;total;1;47.3886;47.3886;47.3886
0;total;1;47.3748;47.3748;47.3748
0;total;1;47.392;47.392;47.392
0;total;1;47.3924;47.3924;47.3924
0;total;1;47.3656;47.3656;47.3656
0;total;1;47.3508;47.3508;47.3508
0;total;1;47.4077;47.4077;47.4077
0;total;1;47.3646;47.3646;47.3646
0;total;1;47.3791;47.3791;47.3791
0;total;1;47.3517;47.3517;47.3517
0;total;1;47.4102;47.4102;47.4102
0;total;1;47.3991;47.3991;47.3991
0;total;1;47.3496;47.3496;47.3496
0;total;1;47.357;47.357;47.357
0;total;1;47.3547;47.3547;47.3547
0;total;1;47.3741;47.3741;47.3741
0;total;1;47.3489;47.3489;47.3489
0;total;1;47.394;47.394;47.394
0;total;1;47.3885;47.3885;47.3885
0;total;1;47.3748;47.3748;47.3748
0;total;1;47.3887;47.3887;47.3887
0;total;1;47.365;47.365;47.365
0;total;1;47.3508;47.3508;47.3508
0;total;1;47.4077;47.4077;47.4077
0;total;1;47.3649;47.3649;47.3649
0;total;1;47.3814;47.3814;47.3814
0;total;1;47.3526;47.3526;47.3526
0;total;1;47.4102;47.4102;47.4102
0;total;1;47.3991;47.3991;47.3991
0;total;1;47.3506;47.3506;47.3506
0;total;1;47.3559;47.3559;47.3559
0;total;1;47.3547;47.3547;47.3547
0;total;1;47.3741;47.3741;47.3741
0;total;1;47.3469;47.3469;47.3469
0;total;1;47.3926;47.3926;47.3926
0;total;1;47.3884;47.3884;47.3884
0;total;1;47.3748;47.3748;47.3748
0;total;1;47.392;47.392;47.392
0;total;1;47.3929;47.3929;47.3929
0;total;1;47.3656;47.3656;47.3656
0;total;1;47.3508;47.3508;47.3508
0;total;1;47.3645;47.3645;47.3645
0;total;1;47.3814;47.3814;47.3814
0;total;1;47.3517;47.3517;47.3517
0;total;1;47.4102;47.4102;47.4102
0;total;1;47.3985;47.3985;47.3985
0;total;1;47.3468;47.3468;47.3468
0;total;1;47.357;47.357;47.357
0;total;1;47.3545;47.3545;47.3545
0;total;1;47.3741;47.3741;47.3741
0;total;1;47.3486;47.3486;47.3486
0;total;1;47.3884;47.3884;47.3884
0;total;1;47.3748;47.3748;47.3748
0;total;1;47.3923;47.3923;47.3923
0;total;1;47.3888;47.3888;47.3888
0;total;1;47.3656;47.3656;47.3656
0;total;1;47.3508;47.3508;47.3508
0;total;1;47.4077;47.4077;47.4077
0;total;1;47.3646;47.3646;47.3646
0;total;1;47.3814;47.3814;47.3814
0;total;1;47.354;47.354;47.354
0;total;1;47.4102;47.4102;47.4102
0;total;1;47.3991;47.3991;47.3991
0;total;1;47.374;47.374;47.374
0;total;1;47.3489;47.3489;47.3489
0;total;1;47.394;47.394;47.394
0;total;1;47.3748;47.3748;47.3748
0;total;1;47.3921;47.3921;47.3921
0;total;1;47.3929;47.3929;47.3929
0;total;1;47.365;47.365;47.365
0;total;1;47.4118;47.4118;47.4118
0;total;1;47.4102;47.4102;47.4102
0;total;1;47.3486;47.3486;47.3486
0;total;1;47.3656;47.3656;47.3656
0;total;1;47.4234;47.4234;47.4234
0;total;1;47.4231;47.4231;47.4231
0;total;1;47.4187;47.4187;47.4187
0;total;1;47.4231;47.4231;47.4231
0;total;1;47.3644;47.3644;47.3644
0;total;1;47.4191;47.4191;47.4191
0;total;1;47.3706;47.3706;47.3706
0;total;1;47.378;47.378;47.378
0;total;1;47.4188;47.4188;47.4188
0;total;1;47.3449;47.3449;47.3449
0;total;1;47.3642;47.3642;47.3642
0;total;1;47.3708;47.3708;47.3708
0;total;1;47.3644;47.3644;47.3644
0;total;1;47.3783;47.3783;47.3783
0;total;1;47.3548;47.3548;47.3548
0;total;1;47.3828;47.3828;47.3828
0;total;1;47.3935;47.3935;47.3935
0;total;1;47.3811;47.3811;47.3811
0;total;1;47.4192;47.4192;47.4192
265;compErr;1;1.349e-06;1.349e-06;1.349e-06
265;init;1;0.0962292;0.0962292;0.0962292
265;update;1;3.10737;3.10737;3.10737
265;sync;1;0.419513;0.419513;0.419513
265;evalKnownDf;1;0;0;0
265;write;1;2.3465e-05;2.3465e-05;2.3465e-05
265;trace;1;0;0;0
265;calc_total;1;3.52689;3.52689;3.52689
0;total;1;47.3449;47.3449;47.3449
0;total;1;47.36;47.36;47.36
0;total;1;47.3706;47.3706;47.3706
0;total;1;47.3644;47.3644;47.3644
0;total;1;47.3783;47.3783;47.3783
0;total;1;47.3518;47.3518;47.3518
0;total;1;47.3528;47.3528;47.3528
0;total;1;47.3828;47.3828;47.3828
0;total;1;47.3736;47.3736;47.3736
0;total;1;47.3588;47.3588;47.3588
0;total;1;47.3936;47.3936;47.3936
0;total;1;47.3812;47.3812;47.3812
0;total;1;47.4192;47.4192;47.4192
0;total;1;47.345;47.345;47.345
0;total;1;47.3642;47.3642;47.3642
0;total;1;47.3706;47.3706;47.3706
0;total;1;47.3641;47.3641;47.3641
0;total;1;47.378;47.378;47.378
0;total;1;47.352;47.352;47.352
0;total;1;47.3548;47.3548;47.3548
0;total;1;47.3827;47.3827;47.3827
0;total;1;47.3735;47.3735;47.3735
0;total;1;47.3601;47.3601;47.3601
0;total;1;47.393;47.393;47.393
0;total;1;47.3812;47.3812;47.3812
0;total;1;47.4234;47.4234;47.4234
0;total;1;47.345;47.345;47.345
0;total;1;47.3601;47.3601;47.3601
0;total;1;47.3704;47.3704;47.3704
0;total;1;47.3644;47.3644;47.3644
0;total;1;47.3781;47.3781;47.3781
0;total;1;47.352;47.352;47.352
0;total;1;47.3548;47.3548;47.3548
0;total;1;47.3828;47.3828;47.3828
0;total;1;47.3737;47.3737;47.3737
0;total;1;47.3573;47.3573;47.3573
0;total;1;47.3891;47.3891;47.3891
0;total;1;47.3814;47.3814;47.3814
0;total;1;47.4233;47.4233;47.4233
0;total;1;47.345;47.345;47.345
0;total;1;47.3583;47.3583;47.3583
0;total;1;47.3706;47.3706;47.3706
0;total;1;47.3644;47.3644;47.3644
0;total;1;47.378;47.378;47.378
0;total;1;47.352;47.352;47.352
0;total;1;47.3551;47.3551;47.3551
0;total;1;47.3827;47.3827;47.3827
0;total;1;47.3737;47.3737;47.3737
0;total;1;47.3573;47.3573;47.3573
0;total;1;47.3891;47.3891;47.3891
0;total;1;47.3811;47.3811;47.3811
0;total;1;47.419;47.419;47.419
0;total;1;47.3449;47.3449;47.3449
0;total;1;47.3642;47.3642;47.3642
0;total;1;47.3705;47.3705;47.3705
0;total;1;47.3644;47.3644;47.3644
0;total;1;47.378;47.378;47.378
0;total;1;47.352;47.352;47.352
0;total;1;47.3551;47.3551;47.3551
0;total;1;47.3827;47.3827;47.3827
0;total;1;47.3736;47.3736;47.3736
0;total;1;47.3601;47.3601;47.3601
0;total;1;47.3891;47.3891;47.3891
0;total;1;47.3812;47.3812;47.3812
0;total;1;47.4188;47.4188;47.4188
0;total;1;47.3449;47.3449;47.3449
0;total;1;47.3642;47.3642;47.3642
0;total;1;47.3706;47.3706;47.3706
0;total;1;47.3642;47.3642;47.3642
0;total;1;47.3781;47.3781;47.3781
0;total;1;47.3519;47.3519;47.3519
0;total;1;47.353;47.353;47.353
0;total;1;47.3828;47.3828;47.3828
0;total;1;47.3736;47.3736;47.3736
0;total;1;47.3581;47.3581;47.3581
0;total;1;47.3891;47.3891;47.3891
0;total;1;47.3816;47.3816;47.3816
0;total;1;47.4231;47.4231;47.4231
0;total;1;47.345;47.345;47.345
0;total;1;47.3602;47.3602;47.3602
0;total;1;47.3708;47.3708;47.3708
0;total;1;47.3643;47.3643;47.3643
0;total;1;47.378;47.378;47.378
0;total;1;47.352;47.352;47.352
0;total;1;47.3548;47.3548;47.3548
0;total;1;47.3828;47.3828;47.3828
0;total;1;47.3736;47.3736;47.3736
0;total;1;47.3574;47.3574;47.3574
0;total;1;47.3891;47.3891;47.3891
0;total;1;47.3811;47.3811;47.3811
0;total;1;47.4188;47.4188;47.4188
0;total;1;47.3449;47.3449;47.3449
0;total;1;47.3642;47.3642;47.3642
0;total;1;47.3704;47.3704;47.3704
0;total;1;47.3641;47.3641;47.3641
0;total;1;47.3782;47.3782;47.3782
0;total;1;47.352;47.352;47.352
0;total;1;47.3528;47.3528;47.3528
0;total;1;47.3827;47.3827;47.3827
0;total;1;47.3736;47.3736;47.3736
0;total;1;47.3575;47.3575;47.3575
0;total;1;47.3935;47.3935;47.3935
0;total;1;47.3815;47.3815;47.3815
0;total;1;47.4231;47.4231;47.4231
0;total;1;47.3449;47.3449;47.3449
0;total;1;47.3602;47.3602;47.3602
0;total;1;47.3708;47.3708;47.3708
0;total;1;47.3644;47.3644;47.3644
0;total;1;47.3783;47.3783;47.3783
0;total;1;47.3519;47.3519;47.3519
0;total;1;47.355;47.355;47.355
0;total;1;47.3827;47.3827;47.3827
0;total;1;47.3737;47.3737;47.3737
0;total;1;47.3575;47.3575;47.3575
0;total;1;47.3936;47.3936;47.3936
0;total;1;47.3813;47.3813;47.3813
0;total;1;47.4189;47.4189;47.4189
0;total;1;47.345;47.345;47.345
0;total;1;47.3642;47.3642;47.3642
0;total;1;47.3708;47.3708;47.3708
0;total;1;47.3641;47.3641;47.3641
0;total;1;47.3783;47.3783;47.3783
0;total;1;47.352;47.352;47.352
0;total;1;47.3528;47.3528;47.3528
0;total;1;47.3828;47.3828;47.3828
0;total;1;47.3733;47.3733;47.3733
0;total;1;47.3575;47.3575;47.3575
0;total;1;47.3935;47.3935;47.3935
0;total;1;47.3799;47.3799;47.3799
0;total;1;47.419;47.419;47.419
0;total;1;47.3449;47.3449;47.3449
0;total;1;47.3642;47.3642;47.3642
0;total;1;47.3706;47.3706;47.3706
0;total;1;47.3641;47.3641;47.3641
0;total;1;47.3779;47.3779;47.3779
0;total;1;47.3513;47.3513;47.3513
0;total;1;47.353;47.353;47.353
0;total;1;47.3827;47.3827;47.3827
0;total;1;47.3736;47.3736;47.3736
0;total;1;47.3578;47.3578;47.3578
0;total;1;47.3935;47.3935;47.3935
0;total;1;47.3812;47.3812;47.3812
0;total;1;47.4231;47.4231;47.4231
0;total;1;47.345;47.345;47.345
0;total;1;47.3593;47.3593;47.3593
0;total;1;47.3704;47.3704;47.3704
0;total;1;47.3641;47.3641;47.3641
0;total;1;47.378;47.378;47.378
0;total;1;47.352;47.352;47.352
0;total;1;47.3547;47.3547;47.3547
0;total;1;47.3833;47.3833;47.3833
0;total;1;47.3736;47.3736;47.3736
0;total;1;47.3578;47.3578;47.3578
0;total;1;47.3929;47.3929;47.3929
0;total;1;47.3811;47.3811;47.3811
0;total;1;47.419;47.419;47.419
0;total;1;47.345;47.345;47.345
0;total;1;47.3592;47.3592;47.3592
0;total;1;47.3706;47.3706;47.3706
0;total;1;47.3641;47.3641;47.3641
0;total;1;47.3781;47.3781;47.3781
0;total;1;47.3513;47.3513;47.3513
0;total;1;47.3548;47.3548;47.3548
0;total;1;47.3836;47.3836;47.3836
0;total;1;47.3733;47.3733;47.3733
0;total;1;47.3578;47.3578;47.3578
0;total;1;47.3935;47.3935;47.3935
0;total;1;47.3814;47.3814;47.3814
0;total;1;47.4188;47.4188;47.4188
0;total;1;47.3451;47.3451;47.3451
0;total;1;47.3593;47.3593;47.3593
0;total;1;47.3704;47.3704;47.3704
0;total;1;47.3641;47.3641;47.3641
0;total;1;47.3781;47.3781;47.3781
0;total;1;47.3513;47.3513;47.3513
0;total;1;47.3548;47.3548;47.3548
0;total;1;47.3836;47.3836;47.3836
0;total;1;47.3733;47.3733;47.3733
0;total;1;47.3574;47.3574;47.3574
0;total;1;47.3935;47.3935;47.3935
0;total;1;47.3814;47.3814;47.3814
0;total;1;47.4231;47.4231;47.4231
0;total;1;47.345;47.345;47.345
0;total;1;47.3593;47.3593;47.3593
0;total;1;47.3706;47.3706;47.3706
0;total;1;47.3641;47.3641;47.3641
0;total;1;47.3782;47.3782;47.3782
0;total;1;47.3513;47.3513;47.3513
0;total;1;47.3548;47.3548;47.3548
0;total;1;47.3831;47.3831;47.3831
0;total;1;47.3733;47.3733;47.3733
0;total;1;47.3591;47.3591;47.3591
0;total;1;47.3935;47.3935;47.3935
0;total;1;47.3811;47.3811;47.3811
0;total;1;47.4231;47.4231;47.4231
0;total;1;47.345;47.345;47.345
0;total;1;47.3582;47.3582;47.3582
0;total;1;47.3704;47.3704;47.3704
0;total;1;47.3641;47.3641;47.3641
0;total;1;47.3781;47.3781;47.3781
0;total;1;47.3513;47.3513;47.3513
0;total;1;47.3528;47.3528;47.3528
0;total;1;47.3835;47.3835;47.3835
0;total;1;47.3733;47.3733;47.3733
0;total;1;47.3577;47.3577;47.3577
0;total;1;47.3935;47.3935;47.3935
0;total;1;47.3814;47.3814;47.3814
0;total;1;47.4231;47.4231;47.4231
0;total;1;47.345;47.345;47.345
0;total;1;47.3603;47.3603;47.3603
0;total;1;47.3706;47.3706;47.3706
0;total;1;47.3641;47.3641;47.3641
0;total;1;47.3782;47.3782;47.3782
0;total;1;47.3513;47.3513;47.3513
0;total;1;47.3548;47.3548;47.3548
0;total;1;47.3836;47.3836;47.3836
0;total;1;47.3733;47.3733;47.3733
0;total;1;47.3592;47.3592;47.3592
0;total;1;47.3935;47.3935;47.3935
0;total;1;47.3811;47.3811;47.3811
0;total;1;47.4188;47.4188;47.4188
0;total;1;47.345;47.345;47.345
0;total;1;47.3594;47.3594;47.3594
0;total;1;47.3706;47.3706;47.3706
0;total;1;47.3641;47.3641;47.3641
0;total;1;47.3782;47.3782;47.3782
521;compErr;1;1.909e-06;1.909e-06;1.909e-06
521;init;1;0.0941329;0.0941329;0.0941329
521;update;1;3.11473;3.11473;3.11473
521;sync;1;1.92201;1.92201;1.92201
521;evalKnownDf;1;0;0;0
521;write;1;2.7172e-05;2.7172e-05;2.7172e-05
521;trace;1;0;0;0
521;calc_total;1;5.03674;5.03674;5.03674
0;total;1;47.3513;47.3513;47.3513
0;total;1;47.3548;47.3548;47.3548
0;total;1;47.3834;47.3834;47.3834
0;total;1;47.3733;47.3733;47.3733
0;total;1;47.3578;47.3578;47.3578
0;total;1;47.3935;47.3935;47.3935
0;total;1;47.3811;47.3811;47.3811
0;total;1;47.3451;47.3451;47.3451
0;total;1;47.3594;47.3594;47.3594
0;total;1;47.3706;47.3706;47.3706
0;total;1;47.364;47.364;47.364
0;total;1;47.378;47.378;47.378
0;total;1;47.3513;47.3513;47.3513
0;total;1;47.3548;47.3548;47.3548
0;total;1;47.3834;47.3834;47.3834
0;total;1;47.3733;47.3733;47.3733
0;total;1;47.3579;47.3579;47.3579
0;total;1;47.3929;47.3929;47.3929
0;total;1;47.3812;47.3812;47.3812
0;total;1;47.345;47.345;47.345
0;total;1;47.3601;47.3601;47.3601
0;total;1;47.3705;47.3705;47.3705
0;total;1;47.3641;47.3641;47.3641
0;total;1;47.3781;47.3781;47.3781
0;total;1;47.3513;47.3513;47.3513
0;total;1;47.3548;47.3548;47.3548
0;total;1;47.3833;47.3833;47.3833
0;total;1;47.3733;47.3733;47.3733
0;total;1;47.3574;47.3574;47.3574
0;total;1;47.3935;47.3935;47.3935
0;total;1;47.3812;47.3812;47.3812
0;total;1;47.345;47.345;47.345
0;total;1;47.3601;47.3601;47.3601
0;total;1;47.3706;47.3706;47.3706
0;total;1;47.3641;47.3641;47.3641
0;total;1;47.3782;47.3782;47.3782
0;total;1;47.3513;47.3513;47.3513
0;total;1;47.3548;47.3548;47.3548
0;total;1;47.3834;47.3834;47.3834
0;total;1;47.3733;47.3733;47.3733
0;total;1;47.3599;47.3599;47.3599
0;total;1;47.3935;47.3935;47.3935
0;total;1;47.3813;47.3813;47.3813
0;total;1;47.345;47.345;47.345
0;total;1;47.3601;47.3601;47.3601
0;total;1;47.3706;47.3706;47.3706
0;total;1;47.3641;47.3641;47.3641
0;total;1;47.3781;47.3781;47.3781
0;total;1;47.3513;47.3513;47.3513
0;total;1;47.3548;47.3548;47.3548
0;total;1;47.3836;47.3836;47.3836
0;total;1;47.3733;47.3733;47.3733
0;total;1;47.3599;47.3599;47.3599
0;total;1;47.3929;47.3929;47.3929
0;total;1;47.3811;47.3811;47.3811
0;total;1;47.3451;47.3451;47.3451
0;total;1;47.3642;47.3642;47.3642
0;total;1;47.3513;47.3513;47.3513
0;total;1;47.3547;47.3547;47.3547
0;total;1;47.3833;47.3833;47.3833
0;total;1;47.3733;47.3733;47.3733
0;total;1;47.3591;47.3591;47.3591
0;total;1;47.3935;47.3935;47.3935
0;total;1;47.3811;47.3811;47.3811
0;total;1;47.3513;47.3513;47.3513
0;total;1;47.3733;47.3733;47.3733
0;total;1;47.3599;47.3599;47.3599
0;total;1;47.3828;47.3828;47.3828
0;total;1;47.3828;47.3828;47.3828
0;total;1;47.3828;47.3828;47.3828
0;total;1;47.383;47.383;47.383
0;total;1;47.3828;47.3828;47.3828
0;total;1;47.3828;47.3828;47.3828
0;total;1;47.3827;47.3827;47.3827
0;total;1;47.383;47.383;47.383
0;total;1;47.3826;47.3826;47.3826
9;compErr;1;1.544e-06;1.544e-06;1.544e-06
9;init;1;0.0945975;0.0945975;0.0945975
9;update;1;3.08088;3.08088;3.08088
9;sync;1;1.01135;1.01135;1.01135
9;evalKnownDf;1;0;0;0
9;write;1;2.6863e-05;2.6863e-05;2.6863e-05
9;trace;1;0;0;0
9;calc_total;1;4.09223;4.09223;4.09223
0;total;1;47.383;47.383;47.383
0;total;1;47.383;47.383;47.383
0;total;1;47.383;47.383;47.383
0;total;1;47.3826;47.3826;47.3826
0;total;1;47.3827;47.3827;47.3827
0;total;1;47.3827;47.3827;47.3827
0;total;1;47.3829;47.3829;47.3829
0;total;1;47.3831;47.3831;47.3831
0;total;1;47.3829;47.3829;47.3829
0;total;1;47.3829;47.3829;47.3829
0;total;1;47.3832;47.3832;47.3832
0;total;1;47.3826;47.3826;47.3826
0;total;1;47.3827;47.3827;47.3827
0;total;1;47.3831;47.3831;47.3831
0;total;1;47.3831;47.3831;47.3831
SCAFES
REMARK: No time step width tau was specified.
 Set tau=1.0 and proceeded. 

Energy start: 96000
Energy end  : 93385.8
# unit_id;function_name;num_calls;avg_runtime;min_runtime;max_runtime
0;compErr;1;2.929e-06;2.929e-06;2.929e-06
0;init;1;0.0920223;0.0920223;0.0920223
0;update;1;3.04034;3.04034;3.04034
0;sync;1;2.1448;2.1448;2.1448
0;evalKnownDf;1;0;0;0
0;write;1;1.987e-05;1.987e-05;1.987e-05
0;trace;1;0;0;0
0;calc_total;1;5.18514;5.18514;5.18514
256;compErr;1;2.976e-06;2.976e-06;2.976e-06
256;init;1;0.0929791;0.0929791;0.0929791
256;update;1;3.04808;3.04808;3.04808
256;sync;1;4.4538;4.4538;4.4538
256;evalKnownDf;1;0;0;0
256;write;1;3.0606e-05;3.0606e-05;3.0606e-05
256;trace;1;0;0;0
256;calc_total;1;7.50188;7.50188;7.50188
224;compErr;1;2.903e-06;2.903e-06;2.903e-06
224;init;1;0.0923266;0.0923266;0.0923266
224;update;1;3.05948;3.05948;3.05948
224;sync;1;1.44775;1.44775;1.44775
224;evalKnownDf;1;0;0;0
224;write;1;2.6287e-05;2.6287e-05;2.6287e-05
224;trace;1;0;0;0
224;calc_total;1;4.50724;4.50724;4.50724
736;compErr;1;2.398e-06;2.398e-06;2.398e-06
736;init;1;0.0937695;0.0937695;0.0937695
736;update;1;3.12332;3.12332;3.12332
736;sync;1;1.43067;1.43067;1.43067
736;evalKnownDf;1;0;0;0
736;write;1;2.2796e-05;2.2796e-05;2.2796e-05
736;trace;1;0;0;0
736;calc_total;1;4.55399;4.55399;4.55399
288;compErr;1;2.947e-06;2.947e-06;2.947e-06
288;init;1;0.0923187;0.0923187;0.0923187
288;update;1;3.08747;3.08747;3.08747
288;sync;1;0.796727;0.796727;0.796727
288;evalKnownDf;1;0;0;0
288;write;1;3.8895e-05;3.8895e-05;3.8895e-05
288;trace;1;0;0;0
288;calc_total;1;3.8842;3.8842;3.8842
672;compErr;1;3.405e-06;3.405e-06;3.405e-06
672;init;1;0.09227;0.09227;0.09227
672;update;1;3.06845;3.06845;3.06845
672;sync;1;3.91351;3.91351;3.91351
672;evalKnownDf;1;0;0;0
672;write;1;2.2947e-05;2.2947e-05;2.2947e-05
672;trace;1;0;0;0
672;calc_total;1;6.98196;6.98196;6.98196
112;compErr;1;3.309e-06;3.309e-06;3.309e-06
112;init;1;0.0920352;0.0920352;0.0920352
112;update;1;3.06153;3.06153;3.06153
112;sync;1;2.39996;2.39996;2.39996
112;evalKnownDf;1;0;0;0
112;write;1;2.1879e-05;2.1879e-05;2.1879e-05
112;trace;1;0;0;0
112;calc_total;1;5.46149;5.46149;5.46149
384;compErr;1;8.82e-07;8.82e-07;8.82e-07
384;init;1;0.0922976;0.0922976;0.0922976
384;update;1;3.25446;3.25446;3.25446
384;sync;1;0.640116;0.640116;0.640116
384;evalKnownDf;1;0;0;0
384;write;1;2.1603e-05;2.1603e-05;2.1603e-05
384;trace;1;0;0;0
384;calc_total;1;3.89457;3.89457;3.89457
752;compErr;1;1.297e-06;1.297e-06;1.297e-06
752;init;1;0.0933133;0.0933133;0.0933133
752;update;1;3.07569;3.07569;3.07569
752;sync;1;1.39084;1.39084;1.39084
752;evalKnownDf;1;0;0;0
752;write;1;1.9296e-05;1.9296e-05;1.9296e-05
752;trace;1;0;0;0
752;calc_total;1;4.46653;4.46653;4.46653
640;compErr;1;2.143e-06;2.143e-06;2.143e-06
640;init;1;0.0921917;0.0921917;0.0921917
640;update;1;3.06178;3.06178;3.06178
640;sync;1;5.50084;5.50084;5.50084
640;evalKnownDf;1;0;0;0
640;write;1;2.3381e-05;2.3381e-05;2.3381e-05
640;trace;1;0;0;0
640;calc_total;1;8.56262;8.56262;8.56262
208;compErr;1;3.154e-06;3.154e-06;3.154e-06
208;init;1;0.0921638;0.0921638;0.0921638
208;update;1;3.05543;3.05543;3.05543
208;sync;1;0.73055;0.73055;0.73055
208;evalKnownDf;1;0;0;0
208;write;1;5.17e-05;5.17e-05;5.17e-05
208;trace;1;0;0;0
208;calc_total;1;3.78598;3.78598;3.78598
368;compErr;1;1.402e-06;1.402e-06;1.402e-06
368;init;1;0.0929264;0.0929264;0.0929264
368;update;1;3.08866;3.08866;3.08866
368;sync;1;2.35785;2.35785;2.35785
368;evalKnownDf;1;0;0;0
368;write;1;2.5365e-05;2.5365e-05;2.5365e-05
368;trace;1;0;0;0
368;calc_total;1;5.44651;5.44651;5.44651
2;compErr;1;1.772e-06;1.772e-06;1.772e-06
2;init;1;0.0945275;0.0945275;0.0945275
2;update;1;3.07761;3.07761;3.07761
2;sync;1;45.7528;45.7528;45.7528
2;evalKnownDf;1;0;0;0
64;compErr;1;2.574e-06;2.574e-06;2.574e-06
64;init;1;0.0929091;0.0929091;0.0929091
64;update;1;3.07641;3.07641;3.07641
64;sync;1;1.92767;1.92767;1.92767
64;evalKnownDf;1;0;0;0
64;write;1;2.6858e-05;2.6858e-05;2.6858e-05
64;trace;1;0;0;0
64;calc_total;1;5.00409;5.00409;5.00409
176;compErr;1;2.268e-06;2.268e-06;2.268e-06
176;init;1;0.0929049;0.0929049;0.0929049
176;update;1;3.09952;3.09952;3.09952
176;sync;1;1.34801;1.34801;1.34801
176;evalKnownDf;1;0;0;0
176;write;1;2.652e-05;2.652e-05;2.652e-05
176;trace;1;0;0;0
176;calc_total;1;4.44753;4.44753;4.44753
304;compErr;1;2.047e-06;2.047e-06;2.047e-06
304;init;1;0.092903;0.092903;0.092903
304;update;1;3.06048;3.06048;3.06048
304;sync;1;1.32969;1.32969;1.32969
304;evalKnownDf;1;0;0;0
304;write;1;2.4875e-05;2.4875e-05;2.4875e-05
304;trace;1;0;0;0
304;calc_total;1;4.39017;4.39017;4.39017
320;compErr;1;2.07e-06;2.07e-06;2.07e-06
320;init;1;0.0941318;0.0941318;0.0941318
320;update;1;3.07626;3.07626;3.07626
320;sync;1;0.386881;0.386881;0.386881
320;evalKnownDf;1;0;0;0
320;write;1;2.8647e-05;2.8647e-05;2.8647e-05
320;trace;1;0;0;0
320;calc_total;1;3.46314;3.46314;3.46314
370;compErr;1;1.219e-06;1.219e-06;1.219e-06
370;init;1;0.0928822;0.0928822;0.0928822
370;update;1;3.08584;3.08584;3.08584
370;sync;1;1.96173;1.96173;1.96173
370;evalKnownDf;1;0;0;0
370;write;1;2.3214e-05;2.3214e-05;2.3214e-05
386;compErr;1;2.257e-06;2.257e-06;2.257e-06
386;init;1;0.0948474;0.0948474;0.0948474
386;update;1;3.053;3.053;3.053
386;sync;1;1.56116;1.56116;1.56116
386;evalKnownDf;1;0;0;0
386;write;1;2.6982e-05;2.6982e-05;2.6982e-05
408;compErr;1;2.979e-06;2.979e-06;2.979e-06
408;init;1;0.0929095;0.0929095;0.0929095
408;update;1;3.08471;3.08471;3.08471
408;sync;1;0.82579;0.82579;0.82579
408;evalKnownDf;1;0;0;0
408;write;1;2.9092e-05;2.9092e-05;2.9092e-05
408;trace;1;0;0;0
408;calc_total;1;3.9105;3.9105;3.9105
560;compErr;1;2.154e-06;2.154e-06;2.154e-06
560;init;1;0.0933308;0.0933308;0.0933308
560;update;1;3.09865;3.09865;3.09865
560;sync;1;0.198279;0.198279;0.198279
560;evalKnownDf;1;0;0;0
560;write;1;2.3871e-05;2.3871e-05;2.3871e-05
560;trace;1;0;0;0
560;calc_total;1;3.29693;3.29693;3.29693
432;compErr;1;9.92e-07;9.92e-07;9.92e-07
432;init;1;0.092344;0.092344;0.092344
432;update;1;3.10421;3.10421;3.10421
432;sync;1;1.78858;1.78858;1.78858
432;evalKnownDf;1;0;0;0
432;write;1;2.1864e-05;2.1864e-05;2.1864e-05
432;trace;1;0;0;0
432;calc_total;1;4.89279;4.89279;4.89279
2;write;1;2.4269e-05;2.4269e-05;2.4269e-05
2;trace;1;0;0;0
2;calc_total;1;48.8304;48.8304;48.8304
48;compErr;1;3.02e-06;3.02e-06;3.02e-06
48;init;1;0.0922214;0.0922214;0.0922214
48;update;1;3.03616;3.03616;3.03616
48;sync;1;1.49783;1.49783;1.49783
48;evalKnownDf;1;0;0;0
48;write;1;2.1804e-05;2.1804e-05;2.1804e-05
48;trace;1;0;0;0
48;calc_total;1;4.53399;4.53399;4.53399
184;compErr;1;2.119e-06;2.119e-06;2.119e-06
184;init;1;0.0935804;0.0935804;0.0935804
184;update;1;3.08948;3.08948;3.08948
184;sync;1;1.04365;1.04365;1.04365
184;evalKnownDf;1;0;0;0
184;write;1;2.9408e-05;2.9408e-05;2.9408e-05
184;trace;1;0;0;0
184;calc_total;1;4.13313;4.13313;4.13313
296;compErr;1;3.013e-06;3.013e-06;3.013e-06
296;init;1;0.0930441;0.0930441;0.0930441
296;update;1;3.08403;3.08403;3.08403
296;sync;1;1.67625;1.67625;1.67625
296;evalKnownDf;1;0;0;0
296;write;1;2.6224e-05;2.6224e-05;2.6224e-05
296;trace;1;0;0;0
296;calc_total;1;4.76029;4.76029;4.76029
370;trace;1;0;0;0
370;calc_total;1;5.04757;5.04757;5.04757
386;trace;1;0;0;0
386;calc_total;1;4.61416;4.61416;4.61416
422;compErr;1;2.4e-06;2.4e-06;2.4e-06
422;init;1;0.0922654;0.0922654;0.0922654
422;update;1;3.06473;3.06473;3.06473
422;sync;1;2.4973;2.4973;2.4973
422;evalKnownDf;1;0;0;0
422;write;1;2.4895e-05;2.4895e-05;2.4895e-05
422;trace;1;0;0;0
422;calc_total;1;5.56203;5.56203;5.56203
6;compErr;1;2.286e-06;2.286e-06;2.286e-06
6;init;1;0.0930496;0.0930496;0.0930496
6;update;1;3.0531;3.0531;3.0531
6;sync;1;3.62865;3.62865;3.62865
6;evalKnownDf;1;0;0;0
6;write;1;2.4475e-05;2.4475e-05;2.4475e-05
186;compErr;1;1.144e-06;1.144e-06;1.144e-06
186;init;1;0.0944029;0.0944029;0.0944029
186;update;1;3.09202;3.09202;3.09202
186;sync;1;3.01412;3.01412;3.01412
186;evalKnownDf;1;0;0;0
352;compErr;1;2.797e-06;2.797e-06;2.797e-06
352;init;1;0.0935821;0.0935821;0.0935821
352;update;1;3.078;3.078;3.078
352;sync;1;2.28106;2.28106;2.28106
352;evalKnownDf;1;0;0;0
352;write;1;2.6294e-05;2.6294e-05;2.6294e-05
352;trace;1;0;0;0
352;calc_total;1;5.35906;5.35906;5.35906
360;compErr;1;1.413e-06;1.413e-06;1.413e-06
360;init;1;0.0940184;0.0940184;0.0940184
360;update;1;3.09807;3.09807;3.09807
360;sync;1;0.411413;0.411413;0.411413
360;evalKnownDf;1;0;0;0
6;trace;1;0;0;0
6;calc_total;1;6.68175;6.68175;6.68175
186;write;1;2.2494e-05;2.2494e-05;2.2494e-05
186;trace;1;0;0;0
186;calc_total;1;6.10613;6.10613;6.10613
360;write;1;3.0552e-05;3.0552e-05;3.0552e-05
360;trace;1;0;0;0
360;calc_total;1;3.50948;3.50948;3.50948
424;compErr;1;2.229e-06;2.229e-06;2.229e-06
424;init;1;0.093624;0.093624;0.093624
424;update;1;3.09768;3.09768;3.09768
424;sync;1;2.3392;2.3392;2.3392
424;evalKnownDf;1;0;0;0
376;compErr;1;2.015e-06;2.015e-06;2.015e-06
376;init;1;0.0936484;0.0936484;0.0936484
376;update;1;3.09165;3.09165;3.09165
376;sync;1;0.976278;0.976278;0.976278
376;evalKnownDf;1;0;0;0
424;write;1;2.5438e-05;2.5438e-05;2.5438e-05
424;trace;1;0;0;0
424;calc_total;1;5.43688;5.43688;5.43688
376;write;1;3.1494e-05;3.1494e-05;3.1494e-05
376;trace;1;0;0;0
376;calc_total;1;4.06793;4.06793;4.06793
390;compErr;1;2.57e-06;2.57e-06;2.57e-06
390;init;1;0.092076;0.092076;0.092076
390;update;1;3.05293;3.05293;3.05293
390;sync;1;1.99808;1.99808;1.99808
390;evalKnownDf;1;0;0;0
8;compErr;1;1.611e-06;1.611e-06;1.611e-06
8;init;1;0.0943065;0.0943065;0.0943065
8;update;1;3.06375;3.06375;3.06375
8;sync;1;1.08294;1.08294;1.08294
8;evalKnownDf;1;0;0;0
8;write;1;2.1896e-05;2.1896e-05;2.1896e-05
378;compErr;1;1.86e-06;1.86e-06;1.86e-06
378;init;1;0.0936903;0.0936903;0.0936903
378;update;1;3.11612;3.11612;3.11612
378;sync;1;4.69409;4.69409;4.69409
378;evalKnownDf;1;0;0;0
378;write;1;2.5273e-05;2.5273e-05;2.5273e-05
378;trace;1;0;0;0
378;calc_total;1;7.81021;7.81021;7.81021
390;write;1;2.7204e-05;2.7204e-05;2.7204e-05
390;trace;1;0;0;0
390;calc_total;1;5.051;5.051;5.051
8;trace;1;0;0;0
8;calc_total;1;4.14669;4.14669;4.14669
362;compErr;1;1.656e-06;1.656e-06;1.656e-06
362;init;1;0.0948094;0.0948094;0.0948094
362;update;1;3.09878;3.09878;3.09878
362;sync;1;2.31989;2.31989;2.31989
362;evalKnownDf;1;0;0;0
4;compErr;1;2.389e-06;2.389e-06;2.389e-06
4;init;1;0.0920881;0.0920881;0.0920881
4;update;1;3.03084;3.03084;3.03084
4;sync;1;2.64314;2.64314;2.64314
4;evalKnownDf;1;0;0;0
4;write;1;1.993e-05;1.993e-05;1.993e-05
4;trace;1;0;0;0
310;compErr;1;1.915e-06;1.915e-06;1.915e-06
310;init;1;0.0921828;0.0921828;0.0921828
310;update;1;3.06895;3.06895;3.06895
310;sync;1;4.78485;4.78485;4.78485
310;evalKnownDf;1;0;0;0
336;compErr;1;3.47e-06;3.47e-06;3.47e-06
336;init;1;0.0931579;0.0931579;0.0931579
336;update;1;3.079;3.079;3.079
336;sync;1;2.21027;2.21027;2.21027
336;evalKnownDf;1;0;0;0
336;write;1;2.4224e-05;2.4224e-05;2.4224e-05
336;trace;1;0;0;0
336;calc_total;1;5.28927;5.28927;5.28927
362;write;1;2.4437e-05;2.4437e-05;2.4437e-05
362;trace;1;0;0;0
362;calc_total;1;5.41868;5.41868;5.41868
402;compErr;1;2.508e-06;2.508e-06;2.508e-06
402;init;1;0.0928238;0.0928238;0.0928238
402;update;1;3.0537;3.0537;3.0537
402;sync;1;1.47909;1.47909;1.47909
402;evalKnownDf;1;0;0;0
402;write;1;3.2436e-05;3.2436e-05;3.2436e-05
402;trace;1;0;0;0
402;calc_total;1;4.53278;4.53278;4.53278
4;calc_total;1;5.67398;5.67398;5.67398
292;compErr;1;2.182e-06;2.182e-06;2.182e-06
292;init;1;0.0943072;0.0943072;0.0943072
292;update;1;3.07244;3.07244;3.07244
292;sync;1;0.704259;0.704259;0.704259
292;evalKnownDf;1;0;0;0
298;compErr;1;1.404e-06;1.404e-06;1.404e-06
298;init;1;0.0933248;0.0933248;0.0933248
298;update;1;3.1034;3.1034;3.1034
298;sync;1;0.617276;0.617276;0.617276
298;evalKnownDf;1;0;0;0
298;write;1;2.5434e-05;2.5434e-05;2.5434e-05
298;trace;1;0;0;0
298;calc_total;1;3.72067;3.72067;3.72067
392;compErr;1;2e-06;2e-06;2e-06
392;init;1;0.0926496;0.0926496;0.0926496
392;update;1;3.06754;3.06754;3.06754
392;sync;1;3.1073;3.1073;3.1073
392;evalKnownDf;1;0;0;0
392;write;1;2.3276e-05;2.3276e-05;2.3276e-05
392;trace;1;0;0;0
392;calc_total;1;6.17484;6.17484;6.17484
18;compErr;1;1.744e-06;1.744e-06;1.744e-06
18;init;1;0.0922478;0.0922478;0.0922478
18;update;1;3.03868;3.03868;3.03868
18;sync;1;1.08459;1.08459;1.08459
18;evalKnownDf;1;0;0;0
18;write;1;2.1128e-05;2.1128e-05;2.1128e-05
18;trace;1;0;0;0
18;calc_total;1;4.12326;4.12326;4.12326
310;write;1;2.3681e-05;2.3681e-05;2.3681e-05
310;trace;1;0;0;0
310;calc_total;1;7.8538;7.8538;7.8538
314;compErr;1;2.27e-06;2.27e-06;2.27e-06
314;init;1;0.0929438;0.0929438;0.0929438
314;update;1;3.07064;3.07064;3.07064
314;sync;1;2.13979;2.13979;2.13979
314;evalKnownDf;1;0;0;0
314;write;1;2.0943e-05;2.0943e-05;2.0943e-05
292;write;1;2.3572e-05;2.3572e-05;2.3572e-05
292;trace;1;0;0;0
292;calc_total;1;3.7767;3.7767;3.7767
314;trace;1;0;0;0
314;calc_total;1;5.21043;5.21043;5.21043
120;compErr;1;1.734e-06;1.734e-06;1.734e-06
120;init;1;0.0934808;0.0934808;0.0934808
120;update;1;3.07098;3.07098;3.07098
120;sync;1;4.37424;4.37424;4.37424
120;evalKnownDf;1;0;0;0
120;write;1;2.4454e-05;2.4454e-05;2.4454e-05
120;trace;1;0;0;0
120;calc_total;1;7.44522;7.44522;7.44522
24;compErr;1;2.017e-06;2.017e-06;2.017e-06
24;init;1;0.0926711;0.0926711;0.0926711
24;update;1;3.07288;3.07288;3.07288
24;sync;1;2.45558;2.45558;2.45558
24;evalKnownDf;1;0;0;0
24;write;1;2.7332e-05;2.7332e-05;2.7332e-05
24;trace;1;0;0;0
24;calc_total;1;5.52846;5.52846;5.52846
122;compErr;1;1.553e-06;1.553e-06;1.553e-06
122;init;1;0.0927895;0.0927895;0.0927895
122;update;1;3.06781;3.06781;3.06781
122;sync;1;4.92197;4.92197;4.92197
122;evalKnownDf;1;0;0;0
122;write;1;2.0189e-05;2.0189e-05;2.0189e-05
122;trace;1;0;0;0
122;calc_total;1;7.98979;7.98979;7.98979
410;compErr;1;1.161e-06;1.161e-06;1.161e-06
410;init;1;0.0929592;0.0929592;0.0929592
410;update;1;3.0835;3.0835;3.0835
410;sync;1;0.371825;0.371825;0.371825
410;evalKnownDf;1;0;0;0
410;write;1;1.9935e-05;1.9935e-05;1.9935e-05
410;trace;1;0;0;0
410;calc_total;1;3.45532;3.45532;3.45532
32;compErr;1;3.243e-06;3.243e-06;3.243e-06
32;init;1;0.0923078;0.0923078;0.0923078
32;update;1;3.03727;3.03727;3.03727
32;sync;1;0.338132;0.338132;0.338132
32;evalKnownDf;1;0;0;0
32;write;1;2.4324e-05;2.4324e-05;2.4324e-05
32;trace;1;0;0;0
32;calc_total;1;3.3754;3.3754;3.3754
128;compErr;1;1.499e-06;1.499e-06;1.499e-06
128;init;1;0.0931687;0.0931687;0.0931687
128;update;1;3.08021;3.08021;3.08021
128;sync;1;4.25445;4.25445;4.25445
128;evalKnownDf;1;0;0;0
128;write;1;2.3025e-05;2.3025e-05;2.3025e-05
128;trace;1;0;0;0
128;calc_total;1;7.33466;7.33466;7.33466
696;compErr;1;1.715e-06;1.715e-06;1.715e-06
696;init;1;0.0926428;0.0926428;0.0926428
696;update;1;3.06832;3.06832;3.06832
696;sync;1;2.06911;2.06911;2.06911
696;evalKnownDf;1;0;0;0
696;write;1;2.182e-05;2.182e-05;2.182e-05
696;trace;1;0;0;0
696;calc_total;1;5.13744;5.13744;5.13744
36;compErr;1;3.064e-06;3.064e-06;3.064e-06
36;init;1;0.0921886;0.0921886;0.0921886
36;update;1;3.03916;3.03916;3.03916
36;sync;1;4.13551;4.13551;4.13551
36;evalKnownDf;1;0;0;0
36;write;1;2.3921e-05;2.3921e-05;2.3921e-05
36;trace;1;0;0;0
36;calc_total;1;7.17466;7.17466;7.17466
10;compErr;1;7.39e-07;7.39e-07;7.39e-07
10;init;1;0.0955039;0.0955039;0.0955039
10;update;1;3.06123;3.06123;3.06123
10;sync;1;2.12034;2.12034;2.12034
10;evalKnownDf;1;0;0;0
10;write;1;1.9065e-05;1.9065e-05;1.9065e-05
10;trace;1;0;0;0
130;compErr;1;1.73e-06;1.73e-06;1.73e-06
130;init;1;0.0930621;0.0930621;0.0930621
130;update;1;3.08307;3.08307;3.08307
130;sync;1;6.42516;6.42516;6.42516
130;evalKnownDf;1;0;0;0
130;write;1;2.2663e-05;2.2663e-05;2.2663e-05
130;trace;1;0;0;0
130;calc_total;1;9.50823;9.50823;9.50823
38;compErr;1;2.408e-06;2.408e-06;2.408e-06
38;init;1;0.0923485;0.0923485;0.0923485
38;update;1;3.03834;3.03834;3.03834
38;sync;1;3.31794;3.31794;3.31794
38;evalKnownDf;1;0;0;0
38;write;1;2.278e-05;2.278e-05;2.278e-05
38;trace;1;0;0;0
38;calc_total;1;6.35628;6.35628;6.35628
10;calc_total;1;5.18157;5.18157;5.18157
134;compErr;1;1.36e-06;1.36e-06;1.36e-06
134;init;1;0.0931552;0.0931552;0.0931552
134;update;1;3.0863;3.0863;3.0863
134;sync;1;5.2817;5.2817;5.2817
134;evalKnownDf;1;0;0;0
134;write;1;2.5684e-05;2.5684e-05;2.5684e-05
134;trace;1;0;0;0
134;calc_total;1;8.368;8.368;8.368
40;compErr;1;2.098e-06;2.098e-06;2.098e-06
40;init;1;0.0929192;0.0929192;0.0929192
40;update;1;3.05313;3.05313;3.05313
40;sync;1;1.52414;1.52414;1.52414
40;evalKnownDf;1;0;0;0
40;write;1;2.3688e-05;2.3688e-05;2.3688e-05
40;trace;1;0;0;0
40;calc_total;1;4.57727;4.57727;4.57727
136;compErr;1;1.158e-06;1.158e-06;1.158e-06
136;init;1;0.0962338;0.0962338;0.0962338
136;update;1;3.13465;3.13465;3.13465
136;sync;1;1.64464;1.64464;1.64464
136;evalKnownDf;1;0;0;0
136;write;1;1.8761e-05;1.8761e-05;1.8761e-05
136;trace;1;0;0;0
136;calc_total;1;4.77929;4.77929;4.77929
312;compErr;1;1.463e-06;1.463e-06;1.463e-06
312;init;1;0.0925836;0.0925836;0.0925836
312;update;1;3.07166;3.07166;3.07166
312;sync;1;2.54673;2.54673;2.54673
312;evalKnownDf;1;0;0;0
338;compErr;1;2.169e-06;2.169e-06;2.169e-06
338;init;1;0.0930102;0.0930102;0.0930102
338;update;1;3.08356;3.08356;3.08356
338;sync;1;2.39216;2.39216;2.39216
338;evalKnownDf;1;0;0;0
338;write;1;2.2944e-05;2.2944e-05;2.2944e-05
420;compErr;1;1.873e-06;1.873e-06;1.873e-06
420;init;1;0.0922781;0.0922781;0.0922781
420;update;1;3.06871;3.06871;3.06871
420;sync;1;3.14282;3.14282;3.14282
420;evalKnownDf;1;0;0;0
420;write;1;2.4211e-05;2.4211e-05;2.4211e-05
420;trace;1;0;0;0
420;calc_total;1;6.21152;6.21152;6.21152
42;compErr;1;1.626e-06;1.626e-06;1.626e-06
42;init;1;0.0928982;0.0928982;0.0928982
42;update;1;3.06957;3.06957;3.06957
42;sync;1;0.873341;0.873341;0.873341
42;evalKnownDf;1;0;0;0
42;write;1;2.2702e-05;2.2702e-05;2.2702e-05
42;trace;1;0;0;0
42;calc_total;1;3.94291;3.94291;3.94291
138;compErr;1;2.592e-06;2.592e-06;2.592e-06
138;init;1;0.0935421;0.0935421;0.0935421
138;update;1;3.11067;3.11067;3.11067
138;sync;1;5.48972;5.48972;5.48972
80;compErr;1;2.194e-06;2.194e-06;2.194e-06
80;init;1;0.0960082;0.0960082;0.0960082
80;update;1;3.056;3.056;3.056
80;sync;1;0.356126;0.356126;0.356126
80;evalKnownDf;1;0;0;0
80;write;1;2.3457e-05;2.3457e-05;2.3457e-05
80;trace;1;0;0;0
80;calc_total;1;3.41212;3.41212;3.41212
312;write;1;2.4233e-05;2.4233e-05;2.4233e-05
312;trace;1;0;0;0
312;calc_total;1;5.61839;5.61839;5.61839
338;trace;1;0;0;0
338;calc_total;1;5.47573;5.47573;5.47573
34;compErr;1;3.261e-06;3.261e-06;3.261e-06
34;init;1;0.0926156;0.0926156;0.0926156
34;update;1;3.04169;3.04169;3.04169
34;sync;1;1.93174;1.93174;1.93174
34;evalKnownDf;1;0;0;0
34;write;1;2.5617e-05;2.5617e-05;2.5617e-05
34;trace;1;0;0;0
34;calc_total;1;4.97343;4.97343;4.97343
138;evalKnownDf;1;0;0;0
138;write;1;2.4551e-05;2.4551e-05;2.4551e-05
138;trace;1;0;0;0
138;calc_total;1;8.60039;8.60039;8.60039
82;compErr;1;2.172e-06;2.172e-06;2.172e-06
82;init;1;0.0921715;0.0921715;0.0921715
82;update;1;3.06146;3.06146;3.06146
82;sync;1;2.04104;2.04104;2.04104
82;evalKnownDf;1;0;0;0
82;write;1;2.2265e-05;2.2265e-05;2.2265e-05
82;trace;1;0;0;0
82;calc_total;1;5.1025;5.1025;5.1025
374;compErr;1;1.558e-06;1.558e-06;1.558e-06
374;init;1;0.0938601;0.0938601;0.0938601
374;update;1;3.08578;3.08578;3.08578
374;sync;1;2.32069;2.32069;2.32069
374;evalKnownDf;1;0;0;0
374;write;1;2.7699e-05;2.7699e-05;2.7699e-05
426;compErr;1;2.513e-06;2.513e-06;2.513e-06
426;init;1;0.0925876;0.0925876;0.0925876
426;update;1;3.07198;3.07198;3.07198
426;sync;1;3.32891;3.32891;3.32891
132;compErr;1;1.837e-06;1.837e-06;1.837e-06
132;init;1;0.0960805;0.0960805;0.0960805
132;update;1;3.08736;3.08736;3.08736
132;sync;1;4.66776;4.66776;4.66776
132;evalKnownDf;1;0;0;0
374;trace;1;0;0;0
374;calc_total;1;5.40647;5.40647;5.40647
426;evalKnownDf;1;0;0;0
426;write;1;2.2762e-05;2.2762e-05;2.2762e-05
426;trace;1;0;0;0
426;calc_total;1;6.40089;6.40089;6.40089
26;compErr;1;1.775e-06;1.775e-06;1.775e-06
26;init;1;0.0931002;0.0931002;0.0931002
26;update;1;3.06413;3.06413;3.06413
26;sync;1;1.10371;1.10371;1.10371
26;evalKnownDf;1;0;0;0
132;write;1;2.9646e-05;2.9646e-05;2.9646e-05
132;trace;1;0;0;0
132;calc_total;1;7.75512;7.75512;7.75512
26;write;1;2.2306e-05;2.2306e-05;2.2306e-05
26;trace;1;0;0;0
26;calc_total;1;4.16785;4.16785;4.16785
86;compErr;1;1.829e-06;1.829e-06;1.829e-06
86;init;1;0.092533;0.092533;0.092533
86;update;1;3.06688;3.06688;3.06688
86;sync;1;1.22559;1.22559;1.22559
86;evalKnownDf;1;0;0;0
86;write;1;2.6124e-05;2.6124e-05;2.6124e-05
86;trace;1;0;0;0
86;calc_total;1;4.29246;4.29246;4.29246
88;compErr;1;1.956e-06;1.956e-06;1.956e-06
88;init;1;0.0927771;0.0927771;0.0927771
88;update;1;3.06683;3.06683;3.06683
88;sync;1;1.41942;1.41942;1.41942
88;evalKnownDf;1;0;0;0
88;write;1;2.4705e-05;2.4705e-05;2.4705e-05
88;trace;1;0;0;0
88;calc_total;1;4.48625;4.48625;4.48625
412;compErr;1;1.719e-06;1.719e-06;1.719e-06
412;init;1;0.0930785;0.0930785;0.0930785
412;update;1;3.07703;3.07703;3.07703
412;sync;1;0.608041;0.608041;0.608041
412;evalKnownDf;1;0;0;0
412;write;1;2.6193e-05;2.6193e-05;2.6193e-05
412;trace;1;0;0;0
412;calc_total;1;3.68507;3.68507;3.68507
72;compErr;1;1.877e-06;1.877e-06;1.877e-06
72;init;1;0.0932836;0.0932836;0.0932836
72;update;1;3.08184;3.08184;3.08184
72;sync;1;48.3718;48.3718;48.3718
72;evalKnownDf;1;0;0;0
72;write;1;2.1544e-05;2.1544e-05;2.1544e-05
72;trace;1;0;0;0
72;calc_total;1;51.4536;51.4536;51.4536
346;compErr;1;8.77e-07;8.77e-07;8.77e-07
346;init;1;0.0939154;0.0939154;0.0939154
346;update;1;3.11575;3.11575;3.11575
346;sync;1;1.33506;1.33506;1.33506
380;compErr;1;1.856e-06;1.856e-06;1.856e-06
380;init;1;0.0938567;0.0938567;0.0938567
380;update;1;3.09657;3.09657;3.09657
380;sync;1;2.37405;2.37405;2.37405
90;compErr;1;1.81e-06;1.81e-06;1.81e-06
90;init;1;0.0925132;0.0925132;0.0925132
90;update;1;3.07386;3.07386;3.07386
90;sync;1;2.68657;2.68657;2.68657
90;evalKnownDf;1;0;0;0
90;write;1;2.254e-05;2.254e-05;2.254e-05
90;trace;1;0;0;0
90;calc_total;1;5.76043;5.76043;5.76043
346;evalKnownDf;1;0;0;0
346;write;1;1.9971e-05;1.9971e-05;1.9971e-05
346;trace;1;0;0;0
346;calc_total;1;4.45081;4.45081;4.45081
380;evalKnownDf;1;0;0;0
380;write;1;2.3629e-05;2.3629e-05;2.3629e-05
380;trace;1;0;0;0
380;calc_total;1;5.47063;5.47063;5.47063
216;compErr;1;1.775e-06;1.775e-06;1.775e-06
216;init;1;0.0929584;0.0929584;0.0929584
216;update;1;3.09205;3.09205;3.09205
216;sync;1;1.80584;1.80584;1.80584
216;evalKnownDf;1;0;0;0
216;write;1;2.2116e-05;2.2116e-05;2.2116e-05
216;trace;1;0;0;0
216;calc_total;1;4.89788;4.89788;4.89788
218;compErr;1;1.488e-06;1.488e-06;1.488e-06
218;init;1;0.0930664;0.0930664;0.0930664
218;update;1;3.07469;3.07469;3.07469
218;sync;1;1.46523;1.46523;1.46523
218;evalKnownDf;1;0;0;0
218;write;1;2.1358e-05;2.1358e-05;2.1358e-05
218;trace;1;0;0;0
218;calc_total;1;4.53992;4.53992;4.53992
354;compErr;1;2.388e-06;2.388e-06;2.388e-06
354;init;1;0.0928966;0.0928966;0.0928966
354;update;1;3.09123;3.09123;3.09123
354;sync;1;5.50225;5.50225;5.50225
354;evalKnownDf;1;0;0;0
354;write;1;2.1292e-05;2.1292e-05;2.1292e-05
354;trace;1;0;0;0
354;calc_total;1;8.59348;8.59348;8.59348
220;compErr;1;2.282e-06;2.282e-06;2.282e-06
220;init;1;0.0929084;0.0929084;0.0929084
220;update;1;3.07251;3.07251;3.07251
220;sync;1;0.692861;0.692861;0.692861
220;evalKnownDf;1;0;0;0
220;write;1;2.4475e-05;2.4475e-05;2.4475e-05
220;trace;1;0;0;0
220;calc_total;1;3.76537;3.76537;3.76537
74;compErr;1;2.028e-06;2.028e-06;2.028e-06
74;init;1;0.0929022;0.0929022;0.0929022
74;update;1;3.0722;3.0722;3.0722
74;sync;1;4.60874;4.60874;4.60874
74;evalKnownDf;1;0;0;0
222;compErr;1;2.126e-06;2.126e-06;2.126e-06
222;init;1;0.0951349;0.0951349;0.0951349
222;update;1;3.07138;3.07138;3.07138
222;sync;1;1.52776;1.52776;1.52776
222;evalKnownDf;1;0;0;0
222;write;1;2.5252e-05;2.5252e-05;2.5252e-05
222;trace;1;0;0;0
222;calc_total;1;4.59915;4.59915;4.59915
74;write;1;2.1884e-05;2.1884e-05;2.1884e-05
74;trace;1;0;0;0
74;calc_total;1;7.68094;7.68094;7.68094
226;compErr;1;1.741e-06;1.741e-06;1.741e-06
226;init;1;0.0925902;0.0925902;0.0925902
226;update;1;3.06658;3.06658;3.06658
226;sync;1;2.17943;2.17943;2.17943
226;evalKnownDf;1;0;0;0
226;write;1;1.933e-05;1.933e-05;1.933e-05
226;trace;1;0;0;0
226;calc_total;1;5.24601;5.24601;5.24601
232;compErr;1;2.024e-06;2.024e-06;2.024e-06
232;init;1;0.092759;0.092759;0.092759
232;update;1;3.08127;3.08127;3.08127
232;sync;1;3.55539;3.55539;3.55539
232;evalKnownDf;1;0;0;0
232;write;1;2.7715e-05;2.7715e-05;2.7715e-05
232;trace;1;0;0;0
232;calc_total;1;6.63666;6.63666;6.63666
234;compErr;1;1.891e-06;1.891e-06;1.891e-06
234;init;1;0.0935671;0.0935671;0.0935671
234;update;1;3.07193;3.07193;3.07193
234;sync;1;3.34144;3.34144;3.34144
234;evalKnownDf;1;0;0;0
234;write;1;2.4126e-05;2.4126e-05;2.4126e-05
234;trace;1;0;0;0
234;calc_total;1;6.41337;6.41337;6.41337
342;compErr;1;2.111e-06;2.111e-06;2.111e-06
342;init;1;0.0937813;0.0937813;0.0937813
342;update;1;3.08131;3.08131;3.08131
342;sync;1;1.00627;1.00627;1.00627
342;evalKnownDf;1;0;0;0
342;write;1;2.2579e-05;2.2579e-05;2.2579e-05
342;trace;1;0;0;0
342;calc_total;1;4.08759;4.08759;4.08759
52;compErr;1;1.66e-06;1.66e-06;1.66e-06
52;init;1;0.0919678;0.0919678;0.0919678
52;update;1;3.04056;3.04056;3.04056
52;sync;1;2.66563;2.66563;2.66563
52;evalKnownDf;1;0;0;0
52;write;1;2.2908e-05;2.2908e-05;2.2908e-05
52;trace;1;0;0;0
52;calc_total;1;5.70619;5.70619;5.70619
230;compErr;1;2e-06;2e-06;2e-06
230;init;1;0.0918866;0.0918866;0.0918866
230;update;1;3.07621;3.07621;3.07621
230;sync;1;1.3468;1.3468;1.3468
230;evalKnownDf;1;0;0;0
230;write;1;2.4713e-05;2.4713e-05;2.4713e-05
230;trace;1;0;0;0
230;calc_total;1;4.42301;4.42301;4.42301
350;compErr;1;2.402e-06;2.402e-06;2.402e-06
350;init;1;0.093808;0.093808;0.093808
350;update;1;3.12051;3.12051;3.12051
350;sync;1;2.56824;2.56824;2.56824
350;evalKnownDf;1;0;0;0
54;compErr;1;2.294e-06;2.294e-06;2.294e-06
54;init;1;0.0934177;0.0934177;0.0934177
54;update;1;3.03822;3.03822;3.03822
54;sync;1;0.906777;0.906777;0.906777
54;evalKnownDf;1;0;0;0
54;write;1;2.2924e-05;2.2924e-05;2.2924e-05
54;trace;1;0;0;0
54;calc_total;1;3.94499;3.94499;3.94499
238;compErr;1;1.879e-06;1.879e-06;1.879e-06
238;init;1;0.0932656;0.0932656;0.0932656
238;update;1;3.07396;3.07396;3.07396
238;sync;1;0.836604;0.836604;0.836604
238;evalKnownDf;1;0;0;0
238;write;1;2.4513e-05;2.4513e-05;2.4513e-05
350;write;1;2.3567e-05;2.3567e-05;2.3567e-05
350;trace;1;0;0;0
350;calc_total;1;5.68875;5.68875;5.68875
56;compErr;1;2.393e-06;2.393e-06;2.393e-06
56;init;1;0.0930331;0.0930331;0.0930331
56;update;1;3.09477;3.09477;3.09477
56;sync;1;2.69781;2.69781;2.69781
56;evalKnownDf;1;0;0;0
56;write;1;2.3464e-05;2.3464e-05;2.3464e-05
56;trace;1;0;0;0
56;calc_total;1;5.79258;5.79258;5.79258
238;trace;1;0;0;0
238;calc_total;1;3.91057;3.91057;3.91057
464;compErr;1;2.054e-06;2.054e-06;2.054e-06
464;init;1;0.0921819;0.0921819;0.0921819
464;update;1;3.05455;3.05455;3.05455
464;sync;1;2.6507;2.6507;2.6507
464;evalKnownDf;1;0;0;0
464;write;1;3.1087e-05;3.1087e-05;3.1087e-05
464;trace;1;0;0;0
464;calc_total;1;5.70524;5.70524;5.70524
58;compErr;1;1.929e-06;1.929e-06;1.929e-06
58;init;1;0.0929074;0.0929074;0.0929074
58;update;1;3.05969;3.05969;3.05969
58;sync;1;1.70925;1.70925;1.70925
58;evalKnownDf;1;0;0;0
58;write;1;2.1386e-05;2.1386e-05;2.1386e-05
58;trace;1;0;0;0
58;calc_total;1;4.76894;4.76894;4.76894
62;compErr;1;3.061e-06;3.061e-06;3.061e-06
62;init;1;0.0927553;0.0927553;0.0927553
62;update;1;3.05997;3.05997;3.05997
62;sync;1;2.20664;2.20664;2.20664
62;evalKnownDf;1;0;0;0
62;write;1;2.7322e-05;2.7322e-05;2.7322e-05
62;trace;1;0;0;0
62;calc_total;1;5.26662;5.26662;5.26662
466;compErr;1;1.49e-06;1.49e-06;1.49e-06
466;init;1;0.093144;0.093144;0.093144
466;update;1;3.06696;3.06696;3.06696
466;sync;1;2.39621;2.39621;2.39621
466;evalKnownDf;1;0;0;0
466;write;1;2.723e-05;2.723e-05;2.723e-05
466;trace;1;0;0;0
466;calc_total;1;5.46318;5.46318;5.46318
66;compErr;1;2.613e-06;2.613e-06;2.613e-06
66;init;1;0.0919309;0.0919309;0.0919309
66;update;1;3.05817;3.05817;3.05817
66;sync;1;3.44167;3.44167;3.44167
66;evalKnownDf;1;0;0;0
66;write;1;2.6626e-05;2.6626e-05;2.6626e-05
66;trace;1;0;0;0
66;calc_total;1;6.49983;6.49983;6.49983
236;compErr;1;1.608e-06;1.608e-06;1.608e-06
236;init;1;0.092655;0.092655;0.092655
236;update;1;3.14012;3.14012;3.14012
236;sync;1;2.21271;2.21271;2.21271
236;evalKnownDf;1;0;0;0
470;compErr;1;2.394e-06;2.394e-06;2.394e-06
470;init;1;0.0929971;0.0929971;0.0929971
470;update;1;3.0576;3.0576;3.0576
470;sync;1;2.09629;2.09629;2.09629
470;evalKnownDf;1;0;0;0
470;write;1;2.6718e-05;2.6718e-05;2.6718e-05
470;trace;1;0;0;0
470;calc_total;1;5.15389;5.15389;5.15389
68;compErr;1;1.963e-06;1.963e-06;1.963e-06
68;init;1;0.0924638;0.0924638;0.0924638
68;update;1;3.05931;3.05931;3.05931
68;sync;1;2.02703;2.02703;2.02703
68;evalKnownDf;1;0;0;0
68;write;1;2.3702e-05;2.3702e-05;2.3702e-05
68;trace;1;0;0;0
68;calc_total;1;5.08634;5.08634;5.08634
236;write;1;2.3512e-05;2.3512e-05;2.3512e-05
236;trace;1;0;0;0
236;calc_total;1;5.35283;5.35283;5.35283
348;compErr;1;2.301e-06;2.301e-06;2.301e-06
348;init;1;0.0952812;0.0952812;0.0952812
348;update;1;3.11538;3.11538;3.11538
348;sync;1;3.50254;3.50254;3.50254
348;evalKnownDf;1;0;0;0
348;write;1;3.0543e-05;3.0543e-05;3.0543e-05
348;trace;1;0;0;0
348;calc_total;1;6.61792;6.61792;6.61792
472;compErr;1;2.163e-06;2.163e-06;2.163e-06
472;init;1;0.0926521;0.0926521;0.0926521
472;update;1;3.06738;3.06738;3.06738
472;sync;1;0.817946;0.817946;0.817946
472;evalKnownDf;1;0;0;0
472;write;1;2.6946e-05;2.6946e-05;2.6946e-05
472;trace;1;0;0;0
472;calc_total;1;3.88532;3.88532;3.88532
70;compErr;1;3.55e-06;3.55e-06;3.55e-06
70;init;1;0.0922451;0.0922451;0.0922451
70;update;1;3.06038;3.06038;3.06038
70;sync;1;2.10156;2.10156;2.10156
70;evalKnownDf;1;0;0;0
70;write;1;2.7989e-05;2.7989e-05;2.7989e-05
70;trace;1;0;0;0
70;calc_total;1;5.16194;5.16194;5.16194
228;compErr;1;2.872e-06;2.872e-06;2.872e-06
228;init;1;0.0928032;0.0928032;0.0928032
228;update;1;3.06616;3.06616;3.06616
228;sync;1;3.06547;3.06547;3.06547
228;evalKnownDf;1;0;0;0
474;compErr;1;1.272e-06;1.272e-06;1.272e-06
474;init;1;0.0935591;0.0935591;0.0935591
474;update;1;3.0711;3.0711;3.0711
474;sync;1;2.88065;2.88065;2.88065
474;evalKnownDf;1;0;0;0
474;write;1;2.2229e-05;2.2229e-05;2.2229e-05
474;trace;1;0;0;0
474;calc_total;1;5.95175;5.95175;5.95175
228;write;1;2.3346e-05;2.3346e-05;2.3346e-05
228;trace;1;0;0;0
228;calc_total;1;6.13162;6.13162;6.13162
476;compErr;1;1.787e-06;1.787e-06;1.787e-06
476;init;1;0.0927798;0.0927798;0.0927798
476;update;1;3.09741;3.09741;3.09741
476;sync;1;3.70986;3.70986;3.70986
476;evalKnownDf;1;0;0;0
476;write;1;2.2783e-05;2.2783e-05;2.2783e-05
476;trace;1;0;0;0
476;calc_total;1;6.80728;6.80728;6.80728
478;compErr;1;1.732e-06;1.732e-06;1.732e-06
478;init;1;0.0937539;0.0937539;0.0937539
478;update;1;3.07035;3.07035;3.07035
478;sync;1;1.89158;1.89158;1.89158
478;evalKnownDf;1;0;0;0
478;write;1;2.3722e-05;2.3722e-05;2.3722e-05
478;trace;1;0;0;0
478;calc_total;1;4.96193;4.96193;4.96193
468;compErr;1;3.028e-06;3.028e-06;3.028e-06
468;init;1;0.0922441;0.0922441;0.0922441
468;update;1;3.06656;3.06656;3.06656
468;sync;1;2.47255;2.47255;2.47255
468;evalKnownDf;1;0;0;0
468;write;1;2.4446e-05;2.4446e-05;2.4446e-05
468;trace;1;0;0;0
468;calc_total;1;5.5391;5.5391;5.5391
456;compErr;1;1.547e-06;1.547e-06;1.547e-06
456;init;1;0.0925971;0.0925971;0.0925971
456;update;1;3.0705;3.0705;3.0705
456;sync;1;2.05056;2.05056;2.05056
456;evalKnownDf;1;0;0;0
456;write;1;2.8599e-05;2.8599e-05;2.8599e-05
456;trace;1;0;0;0
456;calc_total;1;5.12106;5.12106;5.12106
458;compErr;1;2.786e-06;2.786e-06;2.786e-06
458;init;1;0.0940961;0.0940961;0.0940961
458;update;1;3.07462;3.07462;3.07462
458;sync;1;0.521042;0.521042;0.521042
458;evalKnownDf;1;0;0;0
458;write;1;2.9226e-05;2.9226e-05;2.9226e-05
458;trace;1;0;0;0
458;calc_total;1;3.59566;3.59566;3.59566
528;compErr;1;2.263e-06;2.263e-06;2.263e-06
528;init;1;0.0936813;0.0936813;0.0936813
528;update;1;3.08418;3.08418;3.08418
528;sync;1;0.161868;0.161868;0.161868
528;evalKnownDf;1;0;0;0
528;write;1;2.3737e-05;2.3737e-05;2.3737e-05
528;trace;1;0;0;0
528;calc_total;1;3.24605;3.24605;3.24605
530;compErr;1;2.419e-06;2.419e-06;2.419e-06
530;init;1;0.0930038;0.0930038;0.0930038
530;update;1;3.08472;3.08472;3.08472
530;sync;1;2.28314;2.28314;2.28314
530;evalKnownDf;1;0;0;0
530;write;1;2.4546e-05;2.4546e-05;2.4546e-05
530;trace;1;0;0;0
530;calc_total;1;5.36786;5.36786;5.36786
532;compErr;1;2.22e-06;2.22e-06;2.22e-06
532;init;1;0.0929166;0.0929166;0.0929166
532;update;1;3.08012;3.08012;3.08012
532;sync;1;0.95555;0.95555;0.95555
532;evalKnownDf;1;0;0;0
532;write;1;2.4965e-05;2.4965e-05;2.4965e-05
532;trace;1;0;0;0
532;calc_total;1;4.03567;4.03567;4.03567
534;compErr;1;1.653e-06;1.653e-06;1.653e-06
534;init;1;0.0930275;0.0930275;0.0930275
534;update;1;3.24097;3.24097;3.24097
534;sync;1;0.69473;0.69473;0.69473
534;evalKnownDf;1;0;0;0
534;write;1;1.9069e-05;1.9069e-05;1.9069e-05
534;trace;1;0;0;0
534;calc_total;1;3.9357;3.9357;3.9357
536;compErr;1;2.176e-06;2.176e-06;2.176e-06
536;init;1;0.0937576;0.0937576;0.0937576
536;update;1;3.11231;3.11231;3.11231
536;sync;1;4.80407;4.80407;4.80407
536;evalKnownDf;1;0;0;0
536;write;1;2.9016e-05;2.9016e-05;2.9016e-05
536;trace;1;0;0;0
536;calc_total;1;7.91638;7.91638;7.91638
538;compErr;1;1.232e-06;1.232e-06;1.232e-06
538;init;1;0.0942651;0.0942651;0.0942651
538;update;1;3.12572;3.12572;3.12572
538;sync;1;0.559191;0.559191;0.559191
538;evalKnownDf;1;0;0;0
538;write;1;2.1998e-05;2.1998e-05;2.1998e-05
538;trace;1;0;0;0
538;calc_total;1;3.68491;3.68491;3.68491
540;compErr;1;2.908e-06;2.908e-06;2.908e-06
540;init;1;0.0933616;0.0933616;0.0933616
540;update;1;3.11124;3.11124;3.11124
540;sync;1;3.48059;3.48059;3.48059
540;evalKnownDf;1;0;0;0
540;write;1;2.269e-05;2.269e-05;2.269e-05
540;trace;1;0;0;0
540;calc_total;1;6.59183;6.59183;6.59183
542;compErr;1;1.51e-06;1.51e-06;1.51e-06
542;init;1;0.0944151;0.0944151;0.0944151
542;update;1;3.09364;3.09364;3.09364
542;sync;1;2.67804;2.67804;2.67804
542;evalKnownDf;1;0;0;0
542;write;1;2.1349e-05;2.1349e-05;2.1349e-05
542;trace;1;0;0;0
542;calc_total;1;5.77168;5.77168;5.77168
544;compErr;1;2.452e-06;2.452e-06;2.452e-06
544;init;1;0.0928124;0.0928124;0.0928124
544;update;1;3.07637;3.07637;3.07637
544;sync;1;1.66121;1.66121;1.66121
544;evalKnownDf;1;0;0;0
544;write;1;2.3156e-05;2.3156e-05;2.3156e-05
544;trace;1;0;0;0
544;calc_total;1;4.73758;4.73758;4.73758
546;compErr;1;1.486e-06;1.486e-06;1.486e-06
546;init;1;0.0928213;0.0928213;0.0928213
546;update;1;3.089;3.089;3.089
546;sync;1;2.8577;2.8577;2.8577
546;evalKnownDf;1;0;0;0
546;write;1;2.12e-05;2.12e-05;2.12e-05
546;trace;1;0;0;0
546;calc_total;1;5.9467;5.9467;5.9467
548;compErr;1;1.798e-06;1.798e-06;1.798e-06
548;init;1;0.0936127;0.0936127;0.0936127
548;update;1;3.08361;3.08361;3.08361
548;sync;1;3.01484;3.01484;3.01484
548;evalKnownDf;1;0;0;0
548;write;1;2.3236e-05;2.3236e-05;2.3236e-05
548;trace;1;0;0;0
548;calc_total;1;6.09845;6.09845;6.09845
550;compErr;1;1.366e-06;1.366e-06;1.366e-06
550;init;1;0.0928583;0.0928583;0.0928583
550;update;1;3.13441;3.13441;3.13441
550;sync;1;1.18979;1.18979;1.18979
550;evalKnownDf;1;0;0;0
550;write;1;2.0354e-05;2.0354e-05;2.0354e-05
550;trace;1;0;0;0
550;calc_total;1;4.3242;4.3242;4.3242
535;compErr;1;2.102e-06;2.102e-06;2.102e-06
535;init;1;0.0945878;0.0945878;0.0945878
535;update;1;3.10164;3.10164;3.10164
535;sync;1;1.35178;1.35178;1.35178
535;evalKnownDf;1;0;0;0
535;write;1;2.7689e-05;2.7689e-05;2.7689e-05
535;trace;1;0;0;0
535;calc_total;1;4.45343;4.45343;4.45343
541;compErr;1;1.762e-06;1.762e-06;1.762e-06
541;init;1;0.0942309;0.0942309;0.0942309
541;update;1;3.11345;3.11345;3.11345
541;sync;1;3.17628;3.17628;3.17628
541;evalKnownDf;1;0;0;0
541;write;1;2.0575e-05;2.0575e-05;2.0575e-05
541;trace;1;0;0;0
541;calc_total;1;6.28973;6.28973;6.28973
648;compErr;1;1.817e-06;1.817e-06;1.817e-06
648;init;1;0.0930014;0.0930014;0.0930014
648;update;1;3.08674;3.08674;3.08674
648;sync;1;0.154272;0.154272;0.154272
648;evalKnownDf;1;0;0;0
648;write;1;2.2536e-05;2.2536e-05;2.2536e-05
648;trace;1;0;0;0
648;calc_total;1;3.24101;3.24101;3.24101
192;compErr;1;3.307e-06;3.307e-06;3.307e-06
192;init;1;0.0922841;0.0922841;0.0922841
192;update;1;3.04708;3.04708;3.04708
192;sync;1;44.2349;44.2349;44.2349
192;evalKnownDf;1;0;0;0
192;write;1;2.9863e-05;2.9863e-05;2.9863e-05
192;trace;1;0;0;0
192;calc_total;1;47.282;47.282;47.282
194;compErr;1;2.29e-06;2.29e-06;2.29e-06
194;init;1;0.0922397;0.0922397;0.0922397
194;update;1;3.05203;3.05203;3.05203
194;sync;1;3.74935;3.74935;3.74935
194;evalKnownDf;1;0;0;0
194;write;1;2.2375e-05;2.2375e-05;2.2375e-05
194;trace;1;0;0;0
194;calc_total;1;6.80139;6.80139;6.80139
196;compErr;1;2.323e-06;2.323e-06;2.323e-06
196;init;1;0.0921334;0.0921334;0.0921334
196;update;1;3.05462;3.05462;3.05462
196;sync;1;2.70063;2.70063;2.70063
196;evalKnownDf;1;0;0;0
196;write;1;2.6788e-05;2.6788e-05;2.6788e-05
196;trace;1;0;0;0
196;calc_total;1;5.75525;5.75525;5.75525
650;compErr;1;1.952e-06;1.952e-06;1.952e-06
650;init;1;0.0928977;0.0928977;0.0928977
650;update;1;3.07435;3.07435;3.07435
650;sync;1;0.756621;0.756621;0.756621
650;evalKnownDf;1;0;0;0
650;write;1;2.2993e-05;2.2993e-05;2.2993e-05
650;trace;1;0;0;0
650;calc_total;1;3.83097;3.83097;3.83097
198;compErr;1;1.758e-06;1.758e-06;1.758e-06
198;init;1;0.0921478;0.0921478;0.0921478
198;update;1;3.04982;3.04982;3.04982
198;sync;1;2.66349;2.66349;2.66349
198;evalKnownDf;1;0;0;0
198;write;1;2.3229e-05;2.3229e-05;2.3229e-05
198;trace;1;0;0;0
198;calc_total;1;5.71332;5.71332;5.71332
652;compErr;1;1.911e-06;1.911e-06;1.911e-06
652;init;1;0.0932296;0.0932296;0.0932296
652;update;1;3.07205;3.07205;3.07205
652;sync;1;1.55543;1.55543;1.55543
652;evalKnownDf;1;0;0;0
652;write;1;2.5099e-05;2.5099e-05;2.5099e-05
652;trace;1;0;0;0
652;calc_total;1;4.62749;4.62749;4.62749
96;compErr;1;1.871e-06;1.871e-06;1.871e-06
96;init;1;0.0923771;0.0923771;0.0923771
96;update;1;3.06972;3.06972;3.06972
96;sync;1;0.766935;0.766935;0.766935
96;evalKnownDf;1;0;0;0
96;write;1;2.3904e-05;2.3904e-05;2.3904e-05
96;trace;1;0;0;0
96;calc_total;1;3.83665;3.83665;3.83665
200;compErr;1;1.447e-06;1.447e-06;1.447e-06
200;init;1;0.0956019;0.0956019;0.0956019
200;update;1;3.08344;3.08344;3.08344
200;sync;1;45.2083;45.2083;45.2083
200;evalKnownDf;1;0;0;0
200;write;1;2.3541e-05;2.3541e-05;2.3541e-05
200;trace;1;0;0;0
200;calc_total;1;48.2918;48.2918;48.2918
654;compErr;1;2.505e-06;2.505e-06;2.505e-06
654;init;1;0.0927715;0.0927715;0.0927715
654;update;1;3.07528;3.07528;3.07528
654;sync;1;4.78659;4.78659;4.78659
654;evalKnownDf;1;0;0;0
654;write;1;2.3187e-05;2.3187e-05;2.3187e-05
654;trace;1;0;0;0
654;calc_total;1;7.86187;7.86187;7.86187
98;compErr;1;2.458e-06;2.458e-06;2.458e-06
98;init;1;0.0924821;0.0924821;0.0924821
98;update;1;3.0742;3.0742;3.0742
98;sync;1;0.981335;0.981335;0.981335
98;evalKnownDf;1;0;0;0
98;write;1;2.6354e-05;2.6354e-05;2.6354e-05
98;trace;1;0;0;0
98;calc_total;1;4.05554;4.05554;4.05554
202;compErr;1;1.984e-06;1.984e-06;1.984e-06
202;init;1;0.0929991;0.0929991;0.0929991
202;update;1;3.08392;3.08392;3.08392
202;sync;1;2.63094;2.63094;2.63094
202;evalKnownDf;1;0;0;0
202;write;1;2.8386e-05;2.8386e-05;2.8386e-05
202;trace;1;0;0;0
202;calc_total;1;5.71486;5.71486;5.71486
657;compErr;1;1.073e-06;1.073e-06;1.073e-06
657;init;1;0.0928785;0.0928785;0.0928785
657;update;1;3.08117;3.08117;3.08117
657;sync;1;1.02408;1.02408;1.02408
657;evalKnownDf;1;0;0;0
657;write;1;2.1004e-05;2.1004e-05;2.1004e-05
657;trace;1;0;0;0
657;calc_total;1;4.10525;4.10525;4.10525
100;compErr;1;1.758e-06;1.758e-06;1.758e-06
100;init;1;0.0921993;0.0921993;0.0921993
100;update;1;3.09059;3.09059;3.09059
100;sync;1;0.609241;0.609241;0.609241
100;evalKnownDf;1;0;0;0
100;write;1;2.3192e-05;2.3192e-05;2.3192e-05
100;trace;1;0;0;0
100;calc_total;1;3.69983;3.69983;3.69983
206;compErr;1;2.625e-06;2.625e-06;2.625e-06
206;init;1;0.0936618;0.0936618;0.0936618
206;update;1;3.08019;3.08019;3.08019
206;sync;1;2.22819;2.22819;2.22819
206;evalKnownDf;1;0;0;0
206;write;1;2.8337e-05;2.8337e-05;2.8337e-05
206;trace;1;0;0;0
206;calc_total;1;5.30838;5.30838;5.30838
658;compErr;1;1.569e-06;1.569e-06;1.569e-06
658;init;1;0.0931795;0.0931795;0.0931795
658;update;1;3.06778;3.06778;3.06778
658;sync;1;3.2056;3.2056;3.2056
658;evalKnownDf;1;0;0;0
658;write;1;2.2947e-05;2.2947e-05;2.2947e-05
658;trace;1;0;0;0
658;calc_total;1;6.27338;6.27338;6.27338
144;compErr;1;2.809e-06;2.809e-06;2.809e-06
144;init;1;0.0929545;0.0929545;0.0929545
144;update;1;3.08156;3.08156;3.08156
144;sync;1;4.71606;4.71606;4.71606
144;evalKnownDf;1;0;0;0
144;write;1;2.1929e-05;2.1929e-05;2.1929e-05
144;trace;1;0;0;0
144;calc_total;1;7.79762;7.79762;7.79762
102;compErr;1;2.342e-06;2.342e-06;2.342e-06
102;init;1;0.0920029;0.0920029;0.0920029
102;update;1;3.06409;3.06409;3.06409
102;sync;1;2.35775;2.35775;2.35775
102;evalKnownDf;1;0;0;0
102;write;1;2.4286e-05;2.4286e-05;2.4286e-05
102;trace;1;0;0;0
102;calc_total;1;5.42184;5.42184;5.42184
210;compErr;1;2.388e-06;2.388e-06;2.388e-06
210;init;1;0.0921428;0.0921428;0.0921428
210;update;1;3.06317;3.06317;3.06317
210;sync;1;2.15764;2.15764;2.15764
210;evalKnownDf;1;0;0;0
210;write;1;2.4717e-05;2.4717e-05;2.4717e-05
210;trace;1;0;0;0
210;calc_total;1;5.2208;5.2208;5.2208
660;compErr;1;2.256e-06;2.256e-06;2.256e-06
660;init;1;0.0919878;0.0919878;0.0919878
660;update;1;3.06735;3.06735;3.06735
660;sync;1;0.988086;0.988086;0.988086
660;evalKnownDf;1;0;0;0
660;write;1;2.739e-05;2.739e-05;2.739e-05
660;trace;1;0;0;0
660;calc_total;1;4.05544;4.05544;4.05544
504;compErr;1;2.068e-06;2.068e-06;2.068e-06
504;init;1;0.0928641;0.0928641;0.0928641
504;update;1;3.06885;3.06885;3.06885
504;sync;1;0.602954;0.602954;0.602954
504;evalKnownDf;1;0;0;0
504;write;1;2.43e-05;2.43e-05;2.43e-05
504;trace;1;0;0;0
504;calc_total;1;3.67181;3.67181;3.67181
145;compErr;1;1.512e-06;1.512e-06;1.512e-06
145;init;1;0.0944855;0.0944855;0.0944855
145;update;1;3.10357;3.10357;3.10357
145;sync;1;2.17708;2.17708;2.17708
145;evalKnownDf;1;0;0;0
145;write;1;2.2635e-05;2.2635e-05;2.2635e-05
145;trace;1;0;0;0
145;calc_total;1;5.28065;5.28065;5.28065
104;compErr;1;2.896e-06;2.896e-06;2.896e-06
104;init;1;0.0940642;0.0940642;0.0940642
104;update;1;3.07935;3.07935;3.07935
104;sync;1;0.616911;0.616911;0.616911
104;evalKnownDf;1;0;0;0
104;write;1;2.5196e-05;2.5196e-05;2.5196e-05
104;trace;1;0;0;0
104;calc_total;1;3.69626;3.69626;3.69626
212;compErr;1;2.424e-06;2.424e-06;2.424e-06
212;init;1;0.0922582;0.0922582;0.0922582
212;update;1;3.06628;3.06628;3.06628
212;sync;1;2.00911;2.00911;2.00911
212;evalKnownDf;1;0;0;0
212;write;1;2.4235e-05;2.4235e-05;2.4235e-05
212;trace;1;0;0;0
212;calc_total;1;5.07539;5.07539;5.07539
480;compErr;1;2.512e-06;2.512e-06;2.512e-06
480;init;1;0.0932381;0.0932381;0.0932381
480;update;1;3.06825;3.06825;3.06825
480;sync;1;1.00286;1.00286;1.00286
480;evalKnownDf;1;0;0;0
480;write;1;2.8992e-05;2.8992e-05;2.8992e-05
480;trace;1;0;0;0
480;calc_total;1;4.0711;4.0711;4.0711
662;compErr;1;2.221e-06;2.221e-06;2.221e-06
662;init;1;0.0930241;0.0930241;0.0930241
662;update;1;3.0688;3.0688;3.0688
662;sync;1;2.59726;2.59726;2.59726
662;evalKnownDf;1;0;0;0
662;write;1;2.2708e-05;2.2708e-05;2.2708e-05
662;trace;1;0;0;0
662;calc_total;1;5.66606;5.66606;5.66606
76;compErr;1;2.562e-06;2.562e-06;2.562e-06
76;init;1;0.0929754;0.0929754;0.0929754
76;update;1;3.07986;3.07986;3.07986
76;sync;1;1.29759;1.29759;1.29759
76;evalKnownDf;1;0;0;0
76;write;1;2.5051e-05;2.5051e-05;2.5051e-05
76;trace;1;0;0;0
76;calc_total;1;4.37745;4.37745;4.37745
146;compErr;1;1.266e-06;1.266e-06;1.266e-06
146;init;1;0.0929919;0.0929919;0.0929919
146;update;1;3.08213;3.08213;3.08213
146;sync;1;2.01974;2.01974;2.01974
146;evalKnownDf;1;0;0;0
146;write;1;2.1737e-05;2.1737e-05;2.1737e-05
146;trace;1;0;0;0
146;calc_total;1;5.10188;5.10188;5.10188
105;compErr;1;2.704e-06;2.704e-06;2.704e-06
105;init;1;0.0938204;0.0938204;0.0938204
105;update;1;3.08894;3.08894;3.08894
105;sync;1;2.01455;2.01455;2.01455
105;evalKnownDf;1;0;0;0
105;write;1;2.7795e-05;2.7795e-05;2.7795e-05
105;trace;1;0;0;0
105;calc_total;1;5.10349;5.10349;5.10349
214;compErr;1;6.122e-06;6.122e-06;6.122e-06
214;init;1;0.0928968;0.0928968;0.0928968
214;update;1;3.06759;3.06759;3.06759
214;sync;1;1.39172;1.39172;1.39172
214;evalKnownDf;1;0;0;0
214;write;1;2.7793e-05;2.7793e-05;2.7793e-05
214;trace;1;0;0;0
214;calc_total;1;4.45931;4.45931;4.45931
482;compErr;1;7.46e-07;7.46e-07;7.46e-07
482;init;1;0.092267;0.092267;0.092267
482;update;1;3.07449;3.07449;3.07449
482;sync;1;0.538196;0.538196;0.538196
482;evalKnownDf;1;0;0;0
482;write;1;2.6953e-05;2.6953e-05;2.6953e-05
482;trace;1;0;0;0
482;calc_total;1;3.61269;3.61269;3.61269
663;compErr;1;2.39e-06;2.39e-06;2.39e-06
663;init;1;0.0949764;0.0949764;0.0949764
663;update;1;3.10057;3.10057;3.10057
663;sync;1;3.4595;3.4595;3.4595
663;evalKnownDf;1;0;0;0
663;write;1;3.1426e-05;3.1426e-05;3.1426e-05
663;trace;1;0;0;0
663;calc_total;1;6.56007;6.56007;6.56007
78;compErr;1;1.633e-06;1.633e-06;1.633e-06
78;init;1;0.0938027;0.0938027;0.0938027
78;update;1;3.0678;3.0678;3.0678
78;sync;1;1.66122;1.66122;1.66122
78;evalKnownDf;1;0;0;0
78;write;1;2.2014e-05;2.2014e-05;2.2014e-05
78;trace;1;0;0;0
78;calc_total;1;4.72902;4.72902;4.72902
148;compErr;1;2.724e-06;2.724e-06;2.724e-06
148;init;1;0.0938899;0.0938899;0.0938899
148;update;1;3.08574;3.08574;3.08574
148;sync;1;0.920778;0.920778;0.920778
148;evalKnownDf;1;0;0;0
148;write;1;3.0246e-05;3.0246e-05;3.0246e-05
148;trace;1;0;0;0
148;calc_total;1;4.00652;4.00652;4.00652
106;compErr;1;9.67e-07;9.67e-07;9.67e-07
106;init;1;0.0930969;0.0930969;0.0930969
106;update;1;3.10335;3.10335;3.10335
106;sync;1;0.286625;0.286625;0.286625
106;evalKnownDf;1;0;0;0
106;write;1;2.3577e-05;2.3577e-05;2.3577e-05
106;trace;1;0;0;0
106;calc_total;1;3.38998;3.38998;3.38998
209;compErr;1;3.3e-06;3.3e-06;3.3e-06
209;init;1;0.0923515;0.0923515;0.0923515
209;update;1;3.08065;3.08065;3.08065
209;sync;1;3.29839;3.29839;3.29839
209;evalKnownDf;1;0;0;0
209;write;1;2.6154e-05;2.6154e-05;2.6154e-05
209;trace;1;0;0;0
484;compErr;1;2.242e-06;2.242e-06;2.242e-06
484;init;1;0.0919336;0.0919336;0.0919336
484;update;1;3.06729;3.06729;3.06729
484;sync;1;2.19257;2.19257;2.19257
484;evalKnownDf;1;0;0;0
484;write;1;2.6987e-05;2.6987e-05;2.6987e-05
484;trace;1;0;0;0
484;calc_total;1;5.25986;5.25986;5.25986
664;compErr;1;2.371e-06;2.371e-06;2.371e-06
664;init;1;0.0927349;0.0927349;0.0927349
664;update;1;3.06894;3.06894;3.06894
664;sync;1;2.86835;2.86835;2.86835
664;evalKnownDf;1;0;0;0
664;write;1;2.5561e-05;2.5561e-05;2.5561e-05
664;trace;1;0;0;0
664;calc_total;1;5.93729;5.93729;5.93729
81;compErr;1;1.703e-06;1.703e-06;1.703e-06
81;init;1;0.0939399;0.0939399;0.0939399
81;update;1;3.0707;3.0707;3.0707
81;sync;1;1.69983;1.69983;1.69983
81;evalKnownDf;1;0;0;0
81;write;1;2.2392e-05;2.2392e-05;2.2392e-05
81;trace;1;0;0;0
81;calc_total;1;4.77053;4.77053;4.77053
150;compErr;1;1.864e-06;1.864e-06;1.864e-06
150;init;1;0.0931137;0.0931137;0.0931137
150;update;1;3.2519;3.2519;3.2519
150;sync;1;1.48648;1.48648;1.48648
150;evalKnownDf;1;0;0;0
150;write;1;1.9691e-05;1.9691e-05;1.9691e-05
150;trace;1;0;0;0
150;calc_total;1;4.73838;4.73838;4.73838
108;compErr;1;1.421e-06;1.421e-06;1.421e-06
108;init;1;0.0927022;0.0927022;0.0927022
108;update;1;3.07394;3.07394;3.07394
108;sync;1;3.97582;3.97582;3.97582
108;evalKnownDf;1;0;0;0
108;write;1;2.1196e-05;2.1196e-05;2.1196e-05
108;trace;1;0;0;0
108;calc_total;1;7.04976;7.04976;7.04976
209;calc_total;1;6.37904;6.37904;6.37904
486;compErr;1;2.062e-06;2.062e-06;2.062e-06
486;init;1;0.0922536;0.0922536;0.0922536
486;update;1;3.0652;3.0652;3.0652
486;sync;1;1.98527;1.98527;1.98527
486;evalKnownDf;1;0;0;0
486;write;1;2.416e-05;2.416e-05;2.416e-05
486;trace;1;0;0;0
486;calc_total;1;5.05048;5.05048;5.05048
666;compErr;1;1.349e-06;1.349e-06;1.349e-06
666;init;1;0.0950791;0.0950791;0.0950791
666;update;1;3.07217;3.07217;3.07217
666;sync;1;2.15072;2.15072;2.15072
666;evalKnownDf;1;0;0;0
666;write;1;2.1443e-05;2.1443e-05;2.1443e-05
666;trace;1;0;0;0
666;calc_total;1;5.22289;5.22289;5.22289
84;compErr;1;2.683e-06;2.683e-06;2.683e-06
84;init;1;0.0922923;0.0922923;0.0922923
84;update;1;3.07021;3.07021;3.07021
84;sync;1;1.86541;1.86541;1.86541
84;evalKnownDf;1;0;0;0
84;write;1;2.3316e-05;2.3316e-05;2.3316e-05
84;trace;1;0;0;0
84;calc_total;1;4.93562;4.93562;4.93562
151;compErr;1;1.5e-06;1.5e-06;1.5e-06
151;init;1;0.093941;0.093941;0.093941
151;update;1;3.10491;3.10491;3.10491
151;sync;1;1.98618;1.98618;1.98618
151;evalKnownDf;1;0;0;0
151;write;1;2.6083e-05;2.6083e-05;2.6083e-05
151;trace;1;0;0;0
151;calc_total;1;5.09108;5.09108;5.09108
110;compErr;1;1.463e-06;1.463e-06;1.463e-06
110;init;1;0.0937961;0.0937961;0.0937961
110;update;1;3.08551;3.08551;3.08551
110;sync;1;0.832447;0.832447;0.832447
110;evalKnownDf;1;0;0;0
110;write;1;2.4081e-05;2.4081e-05;2.4081e-05
110;trace;1;0;0;0
110;calc_total;1;3.91796;3.91796;3.91796
488;compErr;1;1.846e-06;1.846e-06;1.846e-06
488;init;1;0.0930725;0.0930725;0.0930725
488;update;1;3.08165;3.08165;3.08165
488;sync;1;1.88958;1.88958;1.88958
488;evalKnownDf;1;0;0;0
488;write;1;2.2876e-05;2.2876e-05;2.2876e-05
488;trace;1;0;0;0
488;calc_total;1;4.97122;4.97122;4.97122
668;compErr;1;2.553e-06;2.553e-06;2.553e-06
668;init;1;0.0927029;0.0927029;0.0927029
668;update;1;3.074;3.074;3.074
668;sync;1;2.4714;2.4714;2.4714
668;evalKnownDf;1;0;0;0
668;write;1;2.606e-05;2.606e-05;2.606e-05
668;trace;1;0;0;0
668;calc_total;1;5.54541;5.54541;5.54541
89;compErr;1;1.536e-06;1.536e-06;1.536e-06
89;init;1;0.0932;0.0932;0.0932
89;update;1;3.0996;3.0996;3.0996
89;sync;1;2.47043;2.47043;2.47043
89;evalKnownDf;1;0;0;0
89;write;1;2.0368e-05;2.0368e-05;2.0368e-05
89;trace;1;0;0;0
89;calc_total;1;5.57003;5.57003;5.57003
152;compErr;1;6.266e-06;6.266e-06;6.266e-06
152;init;1;0.0950231;0.0950231;0.0950231
152;update;1;3.09194;3.09194;3.09194
152;sync;1;0.650212;0.650212;0.650212
152;evalKnownDf;1;0;0;0
152;write;1;2.4932e-05;2.4932e-05;2.4932e-05
152;trace;1;0;0;0
152;calc_total;1;3.74216;3.74216;3.74216
113;compErr;1;2.285e-06;2.285e-06;2.285e-06
113;init;1;0.0926931;0.0926931;0.0926931
113;update;1;3.0828;3.0828;3.0828
113;sync;1;48.7069;48.7069;48.7069
113;evalKnownDf;1;0;0;0
113;write;1;2.3018e-05;2.3018e-05;2.3018e-05
113;trace;1;0;0;0
113;calc_total;1;51.7898;51.7898;51.7898
489;compErr;1;1.4e-06;1.4e-06;1.4e-06
489;init;1;0.0937269;0.0937269;0.0937269
489;update;1;3.08809;3.08809;3.08809
489;sync;1;1.93323;1.93323;1.93323
489;evalKnownDf;1;0;0;0
489;write;1;2.1387e-05;2.1387e-05;2.1387e-05
489;trace;1;0;0;0
489;calc_total;1;5.02132;5.02132;5.02132
669;compErr;1;1.79e-06;1.79e-06;1.79e-06
669;init;1;0.09314;0.09314;0.09314
669;update;1;3.10288;3.10288;3.10288
669;sync;1;2.24683;2.24683;2.24683
669;evalKnownDf;1;0;0;0
669;write;1;2.6131e-05;2.6131e-05;2.6131e-05
669;trace;1;0;0;0
669;calc_total;1;5.34972;5.34972;5.34972
92;compErr;1;3.478e-06;3.478e-06;3.478e-06
92;init;1;0.0926944;0.0926944;0.0926944
92;update;1;3.07115;3.07115;3.07115
92;sync;1;1.42892;1.42892;1.42892
92;evalKnownDf;1;0;0;0
92;write;1;2.3492e-05;2.3492e-05;2.3492e-05
92;trace;1;0;0;0
92;calc_total;1;4.50007;4.50007;4.50007
153;compErr;1;1.995e-06;1.995e-06;1.995e-06
153;init;1;0.0943264;0.0943264;0.0943264
153;update;1;3.1304;3.1304;3.1304
153;sync;1;2.29047;2.29047;2.29047
153;evalKnownDf;1;0;0;0
153;write;1;2.272e-05;2.272e-05;2.272e-05
153;trace;1;0;0;0
153;calc_total;1;5.42088;5.42088;5.42088
114;compErr;1;1.599e-06;1.599e-06;1.599e-06
114;init;1;0.0921059;0.0921059;0.0921059
114;update;1;3.0612;3.0612;3.0612
114;sync;1;2.69706;2.69706;2.69706
114;evalKnownDf;1;0;0;0
114;write;1;2.1266e-05;2.1266e-05;2.1266e-05
114;trace;1;0;0;0
114;calc_total;1;5.75825;5.75825;5.75825
490;compErr;1;1.261e-06;1.261e-06;1.261e-06
490;init;1;0.0930316;0.0930316;0.0930316
490;update;1;3.08646;3.08646;3.08646
490;sync;1;0.568751;0.568751;0.568751
490;evalKnownDf;1;0;0;0
490;write;1;2.1485e-05;2.1485e-05;2.1485e-05
490;trace;1;0;0;0
490;calc_total;1;3.65521;3.65521;3.65521
670;compErr;1;1.698e-06;1.698e-06;1.698e-06
670;init;1;0.0925339;0.0925339;0.0925339
670;update;1;3.07549;3.07549;3.07549
670;sync;1;4.14744;4.14744;4.14744
670;evalKnownDf;1;0;0;0
670;write;1;2.4819e-05;2.4819e-05;2.4819e-05
670;trace;1;0;0;0
670;calc_total;1;7.22293;7.22293;7.22293
93;compErr;1;2.689e-06;2.689e-06;2.689e-06
93;init;1;0.0936637;0.0936637;0.0936637
93;update;1;3.09531;3.09531;3.09531
93;sync;1;2.10804;2.10804;2.10804
93;evalKnownDf;1;0;0;0
93;write;1;2.1185e-05;2.1185e-05;2.1185e-05
93;trace;1;0;0;0
93;calc_total;1;5.20335;5.20335;5.20335
154;compErr;1;9.1e-07;9.1e-07;9.1e-07
154;init;1;0.0939906;0.0939906;0.0939906
154;update;1;3.15153;3.15153;3.15153
154;sync;1;1.86402;1.86402;1.86402
154;evalKnownDf;1;0;0;0
154;write;1;2.2092e-05;2.2092e-05;2.2092e-05
154;trace;1;0;0;0
154;calc_total;1;5.01555;5.01555;5.01555
116;compErr;1;1.683e-06;1.683e-06;1.683e-06
116;init;1;0.0920006;0.0920006;0.0920006
116;update;1;3.06638;3.06638;3.06638
116;sync;1;1.33122;1.33122;1.33122
116;evalKnownDf;1;0;0;0
116;write;1;2.1833e-05;2.1833e-05;2.1833e-05
116;trace;1;0;0;0
116;calc_total;1;4.3976;4.3976;4.3976
492;compErr;1;2.7e-06;2.7e-06;2.7e-06
492;init;1;0.0927003;0.0927003;0.0927003
492;update;1;3.08826;3.08826;3.08826
492;sync;1;1.67775;1.67775;1.67775
492;evalKnownDf;1;0;0;0
492;write;1;2.4326e-05;2.4326e-05;2.4326e-05
492;trace;1;0;0;0
492;calc_total;1;4.76601;4.76601;4.76601
649;compErr;1;1.781e-06;1.781e-06;1.781e-06
649;init;1;0.0934072;0.0934072;0.0934072
649;update;1;3.12049;3.12049;3.12049
94;compErr;1;1.786e-06;1.786e-06;1.786e-06
94;init;1;0.0928951;0.0928951;0.0928951
94;update;1;3.07224;3.07224;3.07224
94;sync;1;3.24186;3.24186;3.24186
94;evalKnownDf;1;0;0;0
94;write;1;2.1454e-05;2.1454e-05;2.1454e-05
94;trace;1;0;0;0
94;calc_total;1;6.3141;6.3141;6.3141
155;compErr;1;2.753e-06;2.753e-06;2.753e-06
155;init;1;0.0942143;0.0942143;0.0942143
155;update;1;3.13499;3.13499;3.13499
155;sync;1;1.38544;1.38544;1.38544
155;evalKnownDf;1;0;0;0
155;write;1;2.7367e-05;2.7367e-05;2.7367e-05
155;trace;1;0;0;0
155;calc_total;1;4.52042;4.52042;4.52042
118;compErr;1;1.57e-06;1.57e-06;1.57e-06
118;init;1;0.092236;0.092236;0.092236
118;update;1;3.07196;3.07196;3.07196
118;sync;1;2.96856;2.96856;2.96856
118;evalKnownDf;1;0;0;0
118;write;1;2.2816e-05;2.2816e-05;2.2816e-05
118;trace;1;0;0;0
118;calc_total;1;6.04053;6.04053;6.04053
494;compErr;1;1.59e-06;1.59e-06;1.59e-06
494;init;1;0.0927784;0.0927784;0.0927784
494;update;1;3.08871;3.08871;3.08871
494;sync;1;1.31349;1.31349;1.31349
494;evalKnownDf;1;0;0;0
494;write;1;2.177e-05;2.177e-05;2.177e-05
494;trace;1;0;0;0
494;calc_total;1;4.40219;4.40219;4.40219
649;sync;1;2.31144;2.31144;2.31144
649;evalKnownDf;1;0;0;0
649;write;1;2.4837e-05;2.4837e-05;2.4837e-05
649;trace;1;0;0;0
704;compErr;1;1.556e-06;1.556e-06;1.556e-06
704;init;1;0.0931551;0.0931551;0.0931551
704;update;1;3.06757;3.06757;3.06757
704;sync;1;1.48998;1.48998;1.48998
704;evalKnownDf;1;0;0;0
704;write;1;2.4947e-05;2.4947e-05;2.4947e-05
704;trace;1;0;0;0
704;calc_total;1;4.55756;4.55756;4.55756
73;compErr;1;1.362e-06;1.362e-06;1.362e-06
73;init;1;0.0942226;0.0942226;0.0942226
73;update;1;3.10321;3.10321;3.10321
156;compErr;1;1.907e-06;1.907e-06;1.907e-06
156;init;1;0.0938377;0.0938377;0.0938377
156;update;1;3.1148;3.1148;3.1148
156;sync;1;2.95946;2.95946;2.95946
156;evalKnownDf;1;0;0;0
156;write;1;2.495e-05;2.495e-05;2.495e-05
156;trace;1;0;0;0
156;calc_total;1;6.07426;6.07426;6.07426
119;compErr;1;1.226e-06;1.226e-06;1.226e-06
119;init;1;0.0938239;0.0938239;0.0938239
119;update;1;3.08328;3.08328;3.08328
119;sync;1;0.555473;0.555473;0.555473
119;evalKnownDf;1;0;0;0
119;write;1;2.1023e-05;2.1023e-05;2.1023e-05
119;trace;1;0;0;0
119;calc_total;1;3.63876;3.63876;3.63876
240;compErr;1;1.072e-06;1.072e-06;1.072e-06
240;init;1;0.0931138;0.0931138;0.0931138
240;update;1;3.05242;3.05242;3.05242
240;sync;1;1.45011;1.45011;1.45011
240;evalKnownDf;1;0;0;0
240;write;1;1.9861e-05;1.9861e-05;1.9861e-05
240;trace;1;0;0;0
240;calc_total;1;4.50253;4.50253;4.50253
496;compErr;1;2.839e-06;2.839e-06;2.839e-06
496;init;1;0.0921478;0.0921478;0.0921478
496;update;1;3.08511;3.08511;3.08511
496;sync;1;2.06372;2.06372;2.06372
496;evalKnownDf;1;0;0;0
496;write;1;2.4339e-05;2.4339e-05;2.4339e-05
496;trace;1;0;0;0
496;calc_total;1;5.14883;5.14883;5.14883
649;calc_total;1;5.43193;5.43193;5.43193
698;compErr;1;2.918e-06;2.918e-06;2.918e-06
698;init;1;0.0929516;0.0929516;0.0929516
698;update;1;3.06946;3.06946;3.06946
698;sync;1;1.9406;1.9406;1.9406
698;evalKnownDf;1;0;0;0
698;write;1;2.4473e-05;2.4473e-05;2.4473e-05
73;sync;1;3.92483;3.92483;3.92483
73;evalKnownDf;1;0;0;0
73;write;1;2.5529e-05;2.5529e-05;2.5529e-05
73;trace;1;0;0;0
157;compErr;1;1.614e-06;1.614e-06;1.614e-06
157;init;1;0.0942773;0.0942773;0.0942773
157;update;1;3.1302;3.1302;3.1302
157;sync;1;3.05424;3.05424;3.05424
157;evalKnownDf;1;0;0;0
157;write;1;2.5674e-05;2.5674e-05;2.5674e-05
157;trace;1;0;0;0
157;calc_total;1;6.18444;6.18444;6.18444
241;compErr;1;2.08e-06;2.08e-06;2.08e-06
241;init;1;0.0937347;0.0937347;0.0937347
241;update;1;3.07479;3.07479;3.07479
241;sync;1;2.06578;2.06578;2.06578
241;evalKnownDf;1;0;0;0
241;write;1;2.6588e-05;2.6588e-05;2.6588e-05
241;trace;1;0;0;0
241;calc_total;1;5.14058;5.14058;5.14058
498;compErr;1;1.589e-06;1.589e-06;1.589e-06
498;init;1;0.0921293;0.0921293;0.0921293
498;update;1;3.08824;3.08824;3.08824
498;sync;1;2.37307;2.37307;2.37307
498;evalKnownDf;1;0;0;0
498;write;1;2.3695e-05;2.3695e-05;2.3695e-05
498;trace;1;0;0;0
498;calc_total;1;5.4613;5.4613;5.4613
698;trace;1;0;0;0
698;calc_total;1;5.01007;5.01007;5.01007
73;calc_total;1;7.02805;7.02805;7.02805
158;compErr;1;2.313e-06;2.313e-06;2.313e-06
158;init;1;0.0947335;0.0947335;0.0947335
158;update;1;3.09672;3.09672;3.09672
158;sync;1;2.29053;2.29053;2.29053
158;evalKnownDf;1;0;0;0
158;write;1;2.2474e-05;2.2474e-05;2.2474e-05
158;trace;1;0;0;0
158;calc_total;1;5.38725;5.38725;5.38725
242;compErr;1;1.689e-06;1.689e-06;1.689e-06
242;init;1;0.0922721;0.0922721;0.0922721
242;update;1;3.05499;3.05499;3.05499
242;sync;1;2.16908;2.16908;2.16908
242;evalKnownDf;1;0;0;0
242;write;1;2.1431e-05;2.1431e-05;2.1431e-05
242;trace;1;0;0;0
242;calc_total;1;5.22407;5.22407;5.22407
500;compErr;1;2.125e-06;2.125e-06;2.125e-06
500;init;1;0.0922449;0.0922449;0.0922449
500;update;1;3.06366;3.06366;3.06366
500;sync;1;1.15655;1.15655;1.15655
500;evalKnownDf;1;0;0;0
500;write;1;2.2509e-05;2.2509e-05;2.2509e-05
500;trace;1;0;0;0
500;calc_total;1;4.22021;4.22021;4.22021
702;compErr;1;1.608e-06;1.608e-06;1.608e-06
702;init;1;0.0938083;0.0938083;0.0938083
702;update;1;3.31904;3.31904;3.31904
702;sync;1;0.593133;0.593133;0.593133
702;evalKnownDf;1;0;0;0
702;write;1;2.1933e-05;2.1933e-05;2.1933e-05
702;trace;1;0;0;0
702;calc_total;1;3.91217;3.91217;3.91217
159;compErr;1;2.675e-06;2.675e-06;2.675e-06
159;init;1;0.0944223;0.0944223;0.0944223
159;update;1;3.12897;3.12897;3.12897
159;sync;1;0.798604;0.798604;0.798604
159;evalKnownDf;1;0;0;0
159;write;1;2.9759e-05;2.9759e-05;2.9759e-05
159;trace;1;0;0;0
159;calc_total;1;3.92758;3.92758;3.92758
244;compErr;1;1.524e-06;1.524e-06;1.524e-06
244;init;1;0.0920211;0.0920211;0.0920211
244;update;1;3.06688;3.06688;3.06688
244;sync;1;1.45008;1.45008;1.45008
244;evalKnownDf;1;0;0;0
244;write;1;2.7151e-05;2.7151e-05;2.7151e-05
244;trace;1;0;0;0
244;calc_total;1;4.51696;4.51696;4.51696
502;compErr;1;1.968e-06;1.968e-06;1.968e-06
502;init;1;0.093326;0.093326;0.093326
502;update;1;3.05726;3.05726;3.05726
502;sync;1;2.10908;2.10908;2.10908
502;evalKnownDf;1;0;0;0
502;write;1;2.3192e-05;2.3192e-05;2.3192e-05
502;trace;1;0;0;0
502;calc_total;1;5.16634;5.16634;5.16634
706;compErr;1;1.356e-06;1.356e-06;1.356e-06
706;init;1;0.0938161;0.0938161;0.0938161
706;update;1;3.06315;3.06315;3.06315
706;sync;1;0.55395;0.55395;0.55395
706;evalKnownDf;1;0;0;0
706;write;1;1.9089e-05;1.9089e-05;1.9089e-05
160;compErr;1;3.038e-06;3.038e-06;3.038e-06
160;init;1;0.0935688;0.0935688;0.0935688
160;update;1;3.07681;3.07681;3.07681
160;sync;1;2.09409;2.09409;2.09409
160;evalKnownDf;1;0;0;0
160;write;1;2.7695e-05;2.7695e-05;2.7695e-05
160;trace;1;0;0;0
160;calc_total;1;5.17089;5.17089;5.17089
246;compErr;1;3.443e-06;3.443e-06;3.443e-06
246;init;1;0.0923866;0.0923866;0.0923866
246;update;1;3.07184;3.07184;3.07184
246;sync;1;0.993758;0.993758;0.993758
246;evalKnownDf;1;0;0;0
246;write;1;2.0843e-05;2.0843e-05;2.0843e-05
246;trace;1;0;0;0
246;calc_total;1;4.0656;4.0656;4.0656
503;compErr;1;2.256e-06;2.256e-06;2.256e-06
503;init;1;0.0929238;0.0929238;0.0929238
503;update;1;3.08392;3.08392;3.08392
503;sync;1;4.1471;4.1471;4.1471
503;evalKnownDf;1;0;0;0
503;write;1;2.1996e-05;2.1996e-05;2.1996e-05
503;trace;1;0;0;0
503;calc_total;1;7.23102;7.23102;7.23102
706;trace;1;0;0;0
706;calc_total;1;3.6171;3.6171;3.6171
162;compErr;1;1.6369e-05;1.6369e-05;1.6369e-05
162;init;1;0.0938925;0.0938925;0.0938925
162;update;1;3.08791;3.08791;3.08791
162;sync;1;2.60267;2.60267;2.60267
162;evalKnownDf;1;0;0;0
162;write;1;2.389e-05;2.389e-05;2.389e-05
162;trace;1;0;0;0
162;calc_total;1;5.69058;5.69058;5.69058
247;compErr;1;1.639e-06;1.639e-06;1.639e-06
247;init;1;0.0929395;0.0929395;0.0929395
247;update;1;3.07138;3.07138;3.07138
247;sync;1;0.747102;0.747102;0.747102
247;evalKnownDf;1;0;0;0
247;write;1;1.9755e-05;1.9755e-05;1.9755e-05
247;trace;1;0;0;0
247;calc_total;1;3.81849;3.81849;3.81849
497;compErr;1;1.908e-06;1.908e-06;1.908e-06
497;init;1;0.0925899;0.0925899;0.0925899
497;update;1;3.08999;3.08999;3.08999
497;sync;1;5.51141;5.51141;5.51141
497;evalKnownDf;1;0;0;0
497;write;1;2.5718e-05;2.5718e-05;2.5718e-05
497;trace;1;0;0;0
497;calc_total;1;8.6014;8.6014;8.6014
710;compErr;1;1.843e-06;1.843e-06;1.843e-06
710;init;1;0.0930902;0.0930902;0.0930902
710;update;1;3.06978;3.06978;3.06978
710;sync;1;2.6362;2.6362;2.6362
710;evalKnownDf;1;0;0;0
710;write;1;2.3126e-05;2.3126e-05;2.3126e-05
710;trace;1;0;0;0
710;calc_total;1;5.70598;5.70598;5.70598
164;compErr;1;2.309e-06;2.309e-06;2.309e-06
164;init;1;0.0931531;0.0931531;0.0931531
164;update;1;3.08985;3.08985;3.08985
164;sync;1;2.35818;2.35818;2.35818
164;evalKnownDf;1;0;0;0
164;write;1;2.5326e-05;2.5326e-05;2.5326e-05
164;trace;1;0;0;0
164;calc_total;1;5.44804;5.44804;5.44804
248;compErr;1;1.531e-06;1.531e-06;1.531e-06
248;init;1;0.0929233;0.0929233;0.0929233
248;update;1;3.07642;3.07642;3.07642
248;sync;1;0.599227;0.599227;0.599227
248;evalKnownDf;1;0;0;0
248;write;1;2.1553e-05;2.1553e-05;2.1553e-05
248;trace;1;0;0;0
248;calc_total;1;3.67564;3.67564;3.67564
493;compErr;1;1.828e-06;1.828e-06;1.828e-06
493;init;1;0.0934699;0.0934699;0.0934699
493;update;1;3.09185;3.09185;3.09185
493;sync;1;3.69596;3.69596;3.69596
493;evalKnownDf;1;0;0;0
493;write;1;2.7694e-05;2.7694e-05;2.7694e-05
712;compErr;1;1.324e-06;1.324e-06;1.324e-06
712;init;1;0.0936102;0.0936102;0.0936102
712;update;1;3.1102;3.1102;3.1102
712;sync;1;5.43617;5.43617;5.43617
712;evalKnownDf;1;0;0;0
712;write;1;2.3325e-05;2.3325e-05;2.3325e-05
712;trace;1;0;0;0
712;calc_total;1;8.54637;8.54637;8.54637
166;compErr;1;2.057e-06;2.057e-06;2.057e-06
166;init;1;0.0931313;0.0931313;0.0931313
166;update;1;3.11788;3.11788;3.11788
166;sync;1;1.05449;1.05449;1.05449
166;evalKnownDf;1;0;0;0
166;write;1;2.2689e-05;2.2689e-05;2.2689e-05
166;trace;1;0;0;0
166;calc_total;1;4.17237;4.17237;4.17237
249;compErr;1;1.739e-06;1.739e-06;1.739e-06
249;init;1;0.0944498;0.0944498;0.0944498
249;update;1;3.09897;3.09897;3.09897
249;sync;1;2.0856;2.0856;2.0856
249;evalKnownDf;1;0;0;0
249;write;1;2.4922e-05;2.4922e-05;2.4922e-05
249;trace;1;0;0;0
249;calc_total;1;5.18457;5.18457;5.18457
493;trace;1;0;0;0
493;calc_total;1;6.7878;6.7878;6.7878
714;compErr;1;1.962e-06;1.962e-06;1.962e-06
714;init;1;0.0944007;0.0944007;0.0944007
714;update;1;3.10597;3.10597;3.10597
714;sync;1;3.03947;3.03947;3.03947
714;evalKnownDf;1;0;0;0
714;write;1;2.4481e-05;2.4481e-05;2.4481e-05
714;trace;1;0;0;0
714;calc_total;1;6.14544;6.14544;6.14544
250;compErr;1;1.623e-06;1.623e-06;1.623e-06
250;init;1;0.0929726;0.0929726;0.0929726
250;update;1;3.08057;3.08057;3.08057
250;sync;1;2.01899;2.01899;2.01899
250;evalKnownDf;1;0;0;0
250;write;1;2.0814e-05;2.0814e-05;2.0814e-05
250;trace;1;0;0;0
250;calc_total;1;5.09956;5.09956;5.09956
708;compErr;1;1.561e-06;1.561e-06;1.561e-06
708;init;1;0.0930292;0.0930292;0.0930292
708;update;1;3.07893;3.07893;3.07893
708;sync;1;3.68677;3.68677;3.68677
708;evalKnownDf;1;0;0;0
708;write;1;2.3599e-05;2.3599e-05;2.3599e-05
708;trace;1;0;0;0
251;compErr;1;1.237e-06;1.237e-06;1.237e-06
251;init;1;0.0933174;0.0933174;0.0933174
251;update;1;3.10116;3.10116;3.10116
251;sync;1;2.87392;2.87392;2.87392
251;evalKnownDf;1;0;0;0
251;write;1;2.2928e-05;2.2928e-05;2.2928e-05
251;trace;1;0;0;0
251;calc_total;1;5.97508;5.97508;5.97508
708;calc_total;1;6.7657;6.7657;6.7657
252;compErr;1;2.957e-06;2.957e-06;2.957e-06
252;init;1;0.0942278;0.0942278;0.0942278
252;update;1;3.06562;3.06562;3.06562
252;sync;1;0.626204;0.626204;0.626204
252;evalKnownDf;1;0;0;0
252;write;1;2.3261e-05;2.3261e-05;2.3261e-05
252;trace;1;0;0;0
252;calc_total;1;3.69182;3.69182;3.69182
718;compErr;1;1.898e-06;1.898e-06;1.898e-06
718;init;1;0.0939035;0.0939035;0.0939035
718;update;1;3.08677;3.08677;3.08677
718;sync;1;2.23411;2.23411;2.23411
718;evalKnownDf;1;0;0;0
254;compErr;1;1.849e-06;1.849e-06;1.849e-06
254;init;1;0.0960284;0.0960284;0.0960284
254;update;1;3.10184;3.10184;3.10184
254;sync;1;1.28848;1.28848;1.28848
254;evalKnownDf;1;0;0;0
254;write;1;2.3668e-05;2.3668e-05;2.3668e-05
254;trace;1;0;0;0
254;calc_total;1;4.39032;4.39032;4.39032
718;write;1;2.0817e-05;2.0817e-05;2.0817e-05
718;trace;1;0;0;0
718;calc_total;1;5.32088;5.32088;5.32088
255;compErr;1;1.523e-06;1.523e-06;1.523e-06
255;init;1;0.093449;0.093449;0.093449
255;update;1;3.08026;3.08026;3.08026
255;sync;1;1.51108;1.51108;1.51108
255;evalKnownDf;1;0;0;0
255;write;1;2.1574e-05;2.1574e-05;2.1574e-05
255;trace;1;0;0;0
255;calc_total;1;4.59135;4.59135;4.59135
700;compErr;1;2.735e-06;2.735e-06;2.735e-06
700;init;1;0.0927583;0.0927583;0.0927583
700;update;1;3.08701;3.08701;3.08701
700;sync;1;1.42352;1.42352;1.42352
700;evalKnownDf;1;0;0;0
700;write;1;2.682e-05;2.682e-05;2.682e-05
700;trace;1;0;0;0
700;calc_total;1;4.51052;4.51052;4.51052
258;compErr;1;2.071e-06;2.071e-06;2.071e-06
258;init;1;0.0927567;0.0927567;0.0927567
258;update;1;3.06197;3.06197;3.06197
258;sync;1;2.72731;2.72731;2.72731
258;evalKnownDf;1;0;0;0
258;write;1;2.7261e-05;2.7261e-05;2.7261e-05
258;trace;1;0;0;0
258;calc_total;1;5.78929;5.78929;5.78929
701;compErr;1;1.63e-06;1.63e-06;1.63e-06
701;init;1;0.0933192;0.0933192;0.0933192
701;update;1;3.09523;3.09523;3.09523
701;sync;1;1.4443;1.4443;1.4443
701;evalKnownDf;1;0;0;0
701;write;1;2.3853e-05;2.3853e-05;2.3853e-05
260;compErr;1;2.282e-06;2.282e-06;2.282e-06
260;init;1;0.0931516;0.0931516;0.0931516
260;update;1;3.0662;3.0662;3.0662
260;sync;1;2.68797;2.68797;2.68797
260;evalKnownDf;1;0;0;0
260;write;1;2.7637e-05;2.7637e-05;2.7637e-05
260;trace;1;0;0;0
260;calc_total;1;5.75417;5.75417;5.75417
701;trace;1;0;0;0
701;calc_total;1;4.53954;4.53954;4.53954
262;compErr;1;2.806e-06;2.806e-06;2.806e-06
262;init;1;0.0922564;0.0922564;0.0922564
262;update;1;3.0628;3.0628;3.0628
262;sync;1;3.20724;3.20724;3.20724
262;evalKnownDf;1;0;0;0
262;write;1;2.8222e-05;2.8222e-05;2.8222e-05
262;trace;1;0;0;0
262;calc_total;1;6.27003;6.27003;6.27003
699;compErr;1;3.126e-06;3.126e-06;3.126e-06
699;init;1;0.0930552;0.0930552;0.0930552
699;update;1;3.10006;3.10006;3.10006
699;sync;1;2.50709;2.50709;2.50709
243;compErr;1;1.15e-06;1.15e-06;1.15e-06
243;init;1;0.0929;0.0929;0.0929
243;update;1;3.14267;3.14267;3.14267
243;sync;1;2.32458;2.32458;2.32458
243;evalKnownDf;1;0;0;0
243;write;1;2.3729e-05;2.3729e-05;2.3729e-05
243;trace;1;0;0;0
243;calc_total;1;5.46725;5.46725;5.46725
699;evalKnownDf;1;0;0;0
699;write;1;2.9441e-05;2.9441e-05;2.9441e-05
699;trace;1;0;0;0
699;calc_total;1;5.60715;5.60715;5.60715
257;compErr;1;2.633e-06;2.633e-06;2.633e-06
257;init;1;0.0927897;0.0927897;0.0927897
257;update;1;3.07639;3.07639;3.07639
257;sync;1;3.8502;3.8502;3.8502
257;evalKnownDf;1;0;0;0
257;write;1;2.7162e-05;2.7162e-05;2.7162e-05
257;trace;1;0;0;0
257;calc_total;1;6.92659;6.92659;6.92659
576;compErr;1;3.478e-06;3.478e-06;3.478e-06
576;init;1;0.0934784;0.0934784;0.0934784
576;update;1;3.0536;3.0536;3.0536
576;sync;1;0.204884;0.204884;0.204884
576;evalKnownDf;1;0;0;0
576;write;1;2.8273e-05;2.8273e-05;2.8273e-05
576;trace;1;0;0;0
576;calc_total;1;3.25848;3.25848;3.25848
716;compErr;1;2.022e-06;2.022e-06;2.022e-06
716;init;1;0.0941991;0.0941991;0.0941991
716;update;1;3.08818;3.08818;3.08818
716;sync;1;0.622794;0.622794;0.622794
716;evalKnownDf;1;0;0;0
716;write;1;2.3313e-05;2.3313e-05;2.3313e-05
716;trace;1;0;0;0
716;calc_total;1;3.71098;3.71098;3.71098
703;compErr;1;2.773e-06;2.773e-06;2.773e-06
703;init;1;0.0932191;0.0932191;0.0932191
703;update;1;3.08204;3.08204;3.08204
703;sync;1;2.45046;2.45046;2.45046
703;evalKnownDf;1;0;0;0
703;write;1;3.1747e-05;3.1747e-05;3.1747e-05
703;trace;1;0;0;0
703;calc_total;1;5.5325;5.5325;5.5325
697;compErr;1;2.156e-06;2.156e-06;2.156e-06
697;init;1;0.0935209;0.0935209;0.0935209
697;update;1;3.10666;3.10666;3.10666
697;sync;1;1.76454;1.76454;1.76454
697;evalKnownDf;1;0;0;0
697;write;1;2.0837e-05;2.0837e-05;2.0837e-05
577;compErr;1;1.142e-06;1.142e-06;1.142e-06
577;init;1;0.0938748;0.0938748;0.0938748
577;update;1;3.07366;3.07366;3.07366
577;sync;1;2.02131;2.02131;2.02131
577;evalKnownDf;1;0;0;0
577;write;1;2.1232e-05;2.1232e-05;2.1232e-05
577;trace;1;0;0;0
577;calc_total;1;5.09497;5.09497;5.09497
697;trace;1;0;0;0
697;calc_total;1;4.8712;4.8712;4.8712
578;compErr;1;1.926e-06;1.926e-06;1.926e-06
578;init;1;0.0924115;0.0924115;0.0924115
578;update;1;3.05227;3.05227;3.05227
578;sync;1;2.00307;2.00307;2.00307
578;evalKnownDf;1;0;0;0
578;write;1;1.8951e-05;1.8951e-05;1.8951e-05
578;trace;1;0;0;0
578;calc_total;1;5.05535;5.05535;5.05535
579;compErr;1;2.104e-06;2.104e-06;2.104e-06
579;init;1;0.0937575;0.0937575;0.0937575
579;update;1;3.07306;3.07306;3.07306
579;sync;1;1.37017;1.37017;1.37017
579;evalKnownDf;1;0;0;0
579;write;1;2.4181e-05;2.4181e-05;2.4181e-05
579;trace;1;0;0;0
579;calc_total;1;4.44324;4.44324;4.44324
580;compErr;1;1.879e-06;1.879e-06;1.879e-06
580;init;1;0.0923335;0.0923335;0.0923335
580;update;1;3.05207;3.05207;3.05207
580;sync;1;0.864177;0.864177;0.864177
580;evalKnownDf;1;0;0;0
580;write;1;2.2317e-05;2.2317e-05;2.2317e-05
580;trace;1;0;0;0
580;calc_total;1;3.91625;3.91625;3.91625
720;compErr;1;9.63e-07;9.63e-07;9.63e-07
720;init;1;0.0933527;0.0933527;0.0933527
720;update;1;3.07001;3.07001;3.07001
720;sync;1;0.181786;0.181786;0.181786
720;evalKnownDf;1;0;0;0
720;write;1;2.1847e-05;2.1847e-05;2.1847e-05
720;trace;1;0;0;0
720;calc_total;1;3.2518;3.2518;3.2518
582;compErr;1;1.91e-06;1.91e-06;1.91e-06
582;init;1;0.0921599;0.0921599;0.0921599
582;update;1;3.04856;3.04856;3.04856
582;sync;1;3.05921;3.05921;3.05921
582;evalKnownDf;1;0;0;0
582;write;1;2.308e-05;2.308e-05;2.308e-05
582;trace;1;0;0;0
582;calc_total;1;6.10777;6.10777;6.10777
721;compErr;1;1.297e-06;1.297e-06;1.297e-06
721;init;1;0.0936456;0.0936456;0.0936456
721;update;1;3.09731;3.09731;3.09731
721;sync;1;1.8339;1.8339;1.8339
721;evalKnownDf;1;0;0;0
721;write;1;2.0937e-05;2.0937e-05;2.0937e-05
721;trace;1;0;0;0
721;calc_total;1;4.93121;4.93121;4.93121
584;compErr;1;1.895e-06;1.895e-06;1.895e-06
584;init;1;0.0932874;0.0932874;0.0932874
584;update;1;3.07817;3.07817;3.07817
584;sync;1;2.66361;2.66361;2.66361
584;evalKnownDf;1;0;0;0
584;write;1;2.3894e-05;2.3894e-05;2.3894e-05
584;trace;1;0;0;0
584;calc_total;1;5.74178;5.74178;5.74178
722;compErr;1;1.711e-06;1.711e-06;1.711e-06
722;init;1;0.0940228;0.0940228;0.0940228
722;update;1;3.07424;3.07424;3.07424
722;sync;1;1.00635;1.00635;1.00635
722;evalKnownDf;1;0;0;0
722;write;1;2.3945e-05;2.3945e-05;2.3945e-05
722;trace;1;0;0;0
722;calc_total;1;4.08059;4.08059;4.08059
585;compErr;1;2.534e-06;2.534e-06;2.534e-06
585;init;1;0.0944608;0.0944608;0.0944608
585;update;1;3.12314;3.12314;3.12314
585;sync;1;1.03473;1.03473;1.03473
585;evalKnownDf;1;0;0;0
585;write;1;2.386e-05;2.386e-05;2.386e-05
585;trace;1;0;0;0
585;calc_total;1;4.15787;4.15787;4.15787
723;compErr;1;1.972e-06;1.972e-06;1.972e-06
723;init;1;0.0945389;0.0945389;0.0945389
723;update;1;3.10149;3.10149;3.10149
723;sync;1;1.72114;1.72114;1.72114
723;evalKnownDf;1;0;0;0
723;write;1;2.2376e-05;2.2376e-05;2.2376e-05
723;trace;1;0;0;0
723;calc_total;1;4.82263;4.82263;4.82263
586;compErr;1;1.605e-06;1.605e-06;1.605e-06
586;init;1;0.0931042;0.0931042;0.0931042
586;update;1;3.08707;3.08707;3.08707
586;sync;1;48.7462;48.7462;48.7462
586;evalKnownDf;1;0;0;0
586;write;1;2.3723e-05;2.3723e-05;2.3723e-05
586;trace;1;0;0;0
586;calc_total;1;51.8333;51.8333;51.8333
724;compErr;1;1.669e-06;1.669e-06;1.669e-06
724;init;1;0.0929096;0.0929096;0.0929096
724;update;1;3.07617;3.07617;3.07617
724;sync;1;2.87214;2.87214;2.87214
724;evalKnownDf;1;0;0;0
724;write;1;2.194e-05;2.194e-05;2.194e-05
724;trace;1;0;0;0
724;calc_total;1;5.94831;5.94831;5.94831
587;compErr;1;1.23e-06;1.23e-06;1.23e-06
587;init;1;0.0932445;0.0932445;0.0932445
587;update;1;3.08899;3.08899;3.08899
587;sync;1;3.24195;3.24195;3.24195
587;evalKnownDf;1;0;0;0
587;write;1;2.1732e-05;2.1732e-05;2.1732e-05
587;trace;1;0;0;0
587;calc_total;1;6.33093;6.33093;6.33093
726;compErr;1;1.237e-06;1.237e-06;1.237e-06
726;init;1;0.093131;0.093131;0.093131
726;update;1;3.07545;3.07545;3.07545
726;sync;1;0.433587;0.433587;0.433587
726;evalKnownDf;1;0;0;0
726;write;1;1.847e-05;1.847e-05;1.847e-05
726;trace;1;0;0;0
726;calc_total;1;3.50903;3.50903;3.50903
588;compErr;1;2.674e-06;2.674e-06;2.674e-06
588;init;1;0.0937196;0.0937196;0.0937196
588;update;1;3.10798;3.10798;3.10798
588;sync;1;1.86722;1.86722;1.86722
588;evalKnownDf;1;0;0;0
588;write;1;2.511e-05;2.511e-05;2.511e-05
588;trace;1;0;0;0
588;calc_total;1;4.9752;4.9752;4.9752
600;compErr;1;1.499e-06;1.499e-06;1.499e-06
600;init;1;0.0928599;0.0928599;0.0928599
600;update;1;3.07345;3.07345;3.07345
600;sync;1;0.158818;0.158818;0.158818
600;evalKnownDf;1;0;0;0
600;write;1;2.2217e-05;2.2217e-05;2.2217e-05
600;trace;1;0;0;0
600;calc_total;1;3.23227;3.23227;3.23227
728;compErr;1;2.225e-06;2.225e-06;2.225e-06
728;init;1;0.093826;0.093826;0.093826
728;update;1;3.10048;3.10048;3.10048
728;sync;1;2.01173;2.01173;2.01173
728;evalKnownDf;1;0;0;0
728;write;1;2.3788e-05;2.3788e-05;2.3788e-05
728;trace;1;0;0;0
728;calc_total;1;5.11222;5.11222;5.11222
590;compErr;1;1.636e-06;1.636e-06;1.636e-06
590;init;1;0.0928522;0.0928522;0.0928522
590;update;1;3.08063;3.08063;3.08063
590;sync;1;4.1902;4.1902;4.1902
590;evalKnownDf;1;0;0;0
590;write;1;2.1259e-05;2.1259e-05;2.1259e-05
590;trace;1;0;0;0
590;calc_total;1;7.27083;7.27083;7.27083
729;compErr;1;2.394e-06;2.394e-06;2.394e-06
729;init;1;0.0943448;0.0943448;0.0943448
729;update;1;3.10354;3.10354;3.10354
729;sync;1;2.11811;2.11811;2.11811
729;evalKnownDf;1;0;0;0
729;write;1;2.8726e-05;2.8726e-05;2.8726e-05
729;trace;1;0;0;0
729;calc_total;1;5.22165;5.22165;5.22165
592;compErr;1;2.002e-06;2.002e-06;2.002e-06
592;init;1;0.0921457;0.0921457;0.0921457
592;update;1;3.07719;3.07719;3.07719
592;sync;1;2.53319;2.53319;2.53319
592;evalKnownDf;1;0;0;0
592;write;1;2.3167e-05;2.3167e-05;2.3167e-05
592;trace;1;0;0;0
592;calc_total;1;5.61039;5.61039;5.61039
601;compErr;1;1.479e-06;1.479e-06;1.479e-06
601;init;1;0.0933354;0.0933354;0.0933354
601;update;1;3.10424;3.10424;3.10424
601;sync;1;1.96374;1.96374;1.96374
601;evalKnownDf;1;0;0;0
601;write;1;2.3031e-05;2.3031e-05;2.3031e-05
601;trace;1;0;0;0
601;calc_total;1;5.06798;5.06798;5.06798
730;compErr;1;1.04e-06;1.04e-06;1.04e-06
730;init;1;0.0936923;0.0936923;0.0936923
730;update;1;3.08764;3.08764;3.08764
730;sync;1;2.56538;2.56538;2.56538
730;evalKnownDf;1;0;0;0
730;write;1;2.1832e-05;2.1832e-05;2.1832e-05
730;trace;1;0;0;0
730;calc_total;1;5.65302;5.65302;5.65302
121;compErr;1;1.47e-06;1.47e-06;1.47e-06
121;init;1;0.0933631;0.0933631;0.0933631
121;update;1;3.12997;3.12997;3.12997
121;sync;1;5.46843;5.46843;5.46843
121;evalKnownDf;1;0;0;0
121;write;1;2.1717e-05;2.1717e-05;2.1717e-05
121;trace;1;0;0;0
121;calc_total;1;8.5984;8.5984;8.5984
385;compErr;1;2.896e-06;2.896e-06;2.896e-06
385;init;1;0.0929129;0.0929129;0.0929129
385;update;1;3.08116;3.08116;3.08116
385;sync;1;0.921951;0.921951;0.921951
385;evalKnownDf;1;0;0;0
385;write;1;3.0752e-05;3.0752e-05;3.0752e-05
385;trace;1;0;0;0
385;calc_total;1;4.00311;4.00311;4.00311
593;compErr;1;1.471e-06;1.471e-06;1.471e-06
593;init;1;0.0928589;0.0928589;0.0928589
593;update;1;3.07118;3.07118;3.07118
593;sync;1;2.34487;2.34487;2.34487
593;evalKnownDf;1;0;0;0
593;write;1;2.0641e-05;2.0641e-05;2.0641e-05
593;trace;1;0;0;0
593;calc_total;1;5.41605;5.41605;5.41605
602;compErr;1;1.336e-06;1.336e-06;1.336e-06
602;init;1;0.0927646;0.0927646;0.0927646
602;update;1;3.08609;3.08609;3.08609
602;sync;1;2.14272;2.14272;2.14272
602;evalKnownDf;1;0;0;0
602;write;1;2.1052e-05;2.1052e-05;2.1052e-05
602;trace;1;0;0;0
602;calc_total;1;5.22881;5.22881;5.22881
731;compErr;1;2.343e-06;2.343e-06;2.343e-06
731;init;1;0.0942827;0.0942827;0.0942827
731;update;1;3.1026;3.1026;3.1026
731;sync;1;1.52813;1.52813;1.52813
731;evalKnownDf;1;0;0;0
731;write;1;2.3887e-05;2.3887e-05;2.3887e-05
731;trace;1;0;0;0
731;calc_total;1;4.63073;4.63073;4.63073
123;compErr;1;1.675e-06;1.675e-06;1.675e-06
123;init;1;0.0959404;0.0959404;0.0959404
123;update;1;3.10215;3.10215;3.10215
123;sync;1;4.63041;4.63041;4.63041
123;evalKnownDf;1;0;0;0
123;write;1;2.5726e-05;2.5726e-05;2.5726e-05
123;trace;1;0;0;0
123;calc_total;1;7.73256;7.73256;7.73256
387;compErr;1;2.216e-06;2.216e-06;2.216e-06
387;init;1;0.0925759;0.0925759;0.0925759
387;update;1;3.07539;3.07539;3.07539
387;sync;1;2.32708;2.32708;2.32708
387;evalKnownDf;1;0;0;0
387;write;1;2.9425e-05;2.9425e-05;2.9425e-05
387;trace;1;0;0;0
387;calc_total;1;5.40247;5.40247;5.40247
594;compErr;1;1.383e-06;1.383e-06;1.383e-06
594;init;1;0.0922674;0.0922674;0.0922674
594;update;1;3.06341;3.06341;3.06341
594;sync;1;1.62569;1.62569;1.62569
594;evalKnownDf;1;0;0;0
594;write;1;2.6513e-05;2.6513e-05;2.6513e-05
594;trace;1;0;0;0
594;calc_total;1;4.68911;4.68911;4.68911
603;compErr;1;8.71e-07;8.71e-07;8.71e-07
603;init;1;0.0940277;0.0940277;0.0940277
603;update;1;3.12544;3.12544;3.12544
603;sync;1;1.48288;1.48288;1.48288
603;evalKnownDf;1;0;0;0
603;write;1;2.0773e-05;2.0773e-05;2.0773e-05
603;trace;1;0;0;0
603;calc_total;1;4.60832;4.60832;4.60832
732;compErr;1;1.762e-06;1.762e-06;1.762e-06
732;init;1;0.09355;0.09355;0.09355
732;update;1;3.09355;3.09355;3.09355
732;sync;1;2.59014;2.59014;2.59014
732;evalKnownDf;1;0;0;0
732;write;1;2.4149e-05;2.4149e-05;2.4149e-05
732;trace;1;0;0;0
732;calc_total;1;5.68369;5.68369;5.68369
1;compErr;1;9.35e-07;9.35e-07;9.35e-07
1;init;1;0.0933232;0.0933232;0.0933232
1;update;1;3.06576;3.06576;3.06576
1;sync;1;45.7531;45.7531;45.7531
1;evalKnownDf;1;0;0;0
1;write;1;1.9594e-05;1.9594e-05;1.9594e-05
1;trace;1;0;0;0
1;calc_total;1;48.8188;48.8188;48.8188
124;compErr;1;1.016e-06;1.016e-06;1.016e-06
124;init;1;0.095868;0.095868;0.095868
124;update;1;3.0684;3.0684;3.0684
124;sync;1;4.00769;4.00769;4.00769
124;evalKnownDf;1;0;0;0
124;write;1;2.2067e-05;2.2067e-05;2.2067e-05
124;trace;1;0;0;0
124;calc_total;1;7.07609;7.07609;7.07609
388;compErr;1;1.752e-06;1.752e-06;1.752e-06
388;init;1;0.0919872;0.0919872;0.0919872
388;update;1;3.0559;3.0559;3.0559
388;sync;1;0.311766;0.311766;0.311766
388;evalKnownDf;1;0;0;0
388;write;1;2.4449e-05;2.4449e-05;2.4449e-05
388;trace;1;0;0;0
388;calc_total;1;3.36767;3.36767;3.36767
595;compErr;1;1.536e-06;1.536e-06;1.536e-06
595;init;1;0.0932319;0.0932319;0.0932319
595;update;1;3.08301;3.08301;3.08301
595;sync;1;2.1234;2.1234;2.1234
595;evalKnownDf;1;0;0;0
595;write;1;2.3294e-05;2.3294e-05;2.3294e-05
595;trace;1;0;0;0
595;calc_total;1;5.20642;5.20642;5.20642
604;compErr;1;1.763e-06;1.763e-06;1.763e-06
604;init;1;0.0937334;0.0937334;0.0937334
604;update;1;3.08053;3.08053;3.08053
604;sync;1;0.443771;0.443771;0.443771
604;evalKnownDf;1;0;0;0
604;write;1;2.2997e-05;2.2997e-05;2.2997e-05
604;trace;1;0;0;0
604;calc_total;1;3.5243;3.5243;3.5243
733;compErr;1;1.356e-06;1.356e-06;1.356e-06
733;init;1;0.0942424;0.0942424;0.0942424
733;update;1;3.15044;3.15044;3.15044
733;sync;1;2.575;2.575;2.575
733;evalKnownDf;1;0;0;0
733;write;1;1.9309e-05;1.9309e-05;1.9309e-05
733;trace;1;0;0;0
733;calc_total;1;5.72544;5.72544;5.72544
3;compErr;1;1.641e-06;1.641e-06;1.641e-06
3;init;1;0.0928932;0.0928932;0.0928932
3;update;1;3.07348;3.07348;3.07348
3;sync;1;3.23022;3.23022;3.23022
3;evalKnownDf;1;0;0;0
3;write;1;2.6737e-05;2.6737e-05;2.6737e-05
3;trace;1;0;0;0
3;calc_total;1;6.30369;6.30369;6.30369
125;compErr;1;1.747e-06;1.747e-06;1.747e-06
125;init;1;0.0960675;0.0960675;0.0960675
125;update;1;3.09283;3.09283;3.09283
125;sync;1;4.63028;4.63028;4.63028
125;evalKnownDf;1;0;0;0
125;write;1;2.2631e-05;2.2631e-05;2.2631e-05
125;trace;1;0;0;0
125;calc_total;1;7.7231;7.7231;7.7231
393;compErr;1;9.34e-07;9.34e-07;9.34e-07
393;init;1;0.0934026;0.0934026;0.0934026
393;update;1;3.1012;3.1012;3.1012
393;sync;1;2.10756;2.10756;2.10756
393;evalKnownDf;1;0;0;0
393;write;1;2.1499e-05;2.1499e-05;2.1499e-05
393;trace;1;0;0;0
393;calc_total;1;5.20876;5.20876;5.20876
596;compErr;1;2.557e-06;2.557e-06;2.557e-06
596;init;1;0.0927642;0.0927642;0.0927642
596;update;1;3.06443;3.06443;3.06443
596;sync;1;1.80442;1.80442;1.80442
596;evalKnownDf;1;0;0;0
596;write;1;2.4984e-05;2.4984e-05;2.4984e-05
596;trace;1;0;0;0
596;calc_total;1;4.86885;4.86885;4.86885
605;compErr;1;1.884e-06;1.884e-06;1.884e-06
605;init;1;0.0934343;0.0934343;0.0934343
605;update;1;3.10564;3.10564;3.10564
605;sync;1;2.01157;2.01157;2.01157
605;evalKnownDf;1;0;0;0
605;write;1;2.3847e-05;2.3847e-05;2.3847e-05
605;trace;1;0;0;0
605;calc_total;1;5.11721;5.11721;5.11721
734;compErr;1;2.302e-06;2.302e-06;2.302e-06
734;init;1;0.0935582;0.0935582;0.0935582
734;update;1;3.09068;3.09068;3.09068
734;sync;1;1.95587;1.95587;1.95587
734;evalKnownDf;1;0;0;0
734;write;1;2.0574e-05;2.0574e-05;2.0574e-05
734;trace;1;0;0;0
734;calc_total;1;5.04655;5.04655;5.04655
9;compErr;1;2.097e-06;2.097e-06;2.097e-06
9;init;1;0.0939348;0.0939348;0.0939348
9;update;1;3.09077;3.09077;3.09077
9;sync;1;2.12332;2.12332;2.12332
9;evalKnownDf;1;0;0;0
9;write;1;2.0647e-05;2.0647e-05;2.0647e-05
9;trace;1;0;0;0
9;calc_total;1;5.21409;5.21409;5.21409
126;compErr;1;1.591e-06;1.591e-06;1.591e-06
126;init;1;0.0960354;0.0960354;0.0960354
126;update;1;3.06704;3.06704;3.06704
126;sync;1;2.68257;2.68257;2.68257
126;evalKnownDf;1;0;0;0
126;write;1;2.1505e-05;2.1505e-05;2.1505e-05
126;trace;1;0;0;0
126;calc_total;1;5.74961;5.74961;5.74961
394;compErr;1;1.928e-06;1.928e-06;1.928e-06
394;init;1;0.0927912;0.0927912;0.0927912
394;update;1;3.08275;3.08275;3.08275
394;sync;1;2.52192;2.52192;2.52192
394;evalKnownDf;1;0;0;0
394;write;1;2.3528e-05;2.3528e-05;2.3528e-05
394;trace;1;0;0;0
394;calc_total;1;5.60467;5.60467;5.60467
606;compErr;1;2.528e-06;2.528e-06;2.528e-06
606;init;1;0.0924059;0.0924059;0.0924059
606;update;1;3.07014;3.07014;3.07014
606;sync;1;1.3427;1.3427;1.3427
606;evalKnownDf;1;0;0;0
606;write;1;2.4804e-05;2.4804e-05;2.4804e-05
606;trace;1;0;0;0
606;calc_total;1;4.41285;4.41285;4.41285
735;compErr;1;2.237e-06;2.237e-06;2.237e-06
735;init;1;0.0941325;0.0941325;0.0941325
735;update;1;3.10015;3.10015;3.10015
735;sync;1;2.80624;2.80624;2.80624
735;evalKnownDf;1;0;0;0
735;write;1;2.2054e-05;2.2054e-05;2.2054e-05
735;trace;1;0;0;0
735;calc_total;1;5.9064;5.9064;5.9064
11;compErr;1;2.287e-06;2.287e-06;2.287e-06
11;init;1;0.0932817;0.0932817;0.0932817
11;update;1;3.07324;3.07324;3.07324
11;sync;1;3.85252;3.85252;3.85252
11;evalKnownDf;1;0;0;0
11;write;1;2.151e-05;2.151e-05;2.151e-05
11;trace;1;0;0;0
11;calc_total;1;6.92577;6.92577;6.92577
127;compErr;1;1.829e-06;1.829e-06;1.829e-06
127;init;1;0.095931;0.095931;0.095931
127;update;1;3.08253;3.08253;3.08253
127;sync;1;4.64533;4.64533;4.64533
127;evalKnownDf;1;0;0;0
127;write;1;2.4536e-05;2.4536e-05;2.4536e-05
127;trace;1;0;0;0
127;calc_total;1;7.72786;7.72786;7.72786
396;compErr;1;2.409e-06;2.409e-06;2.409e-06
396;init;1;0.0933587;0.0933587;0.0933587
396;update;1;3.08449;3.08449;3.08449
396;sync;1;3.51714;3.51714;3.51714
396;evalKnownDf;1;0;0;0
396;write;1;2.4234e-05;2.4234e-05;2.4234e-05
396;trace;1;0;0;0
396;calc_total;1;6.60163;6.60163;6.60163
607;compErr;1;1.552e-06;1.552e-06;1.552e-06
607;init;1;0.093208;0.093208;0.093208
607;update;1;3.09678;3.09678;3.09678
607;sync;1;1.70586;1.70586;1.70586
607;evalKnownDf;1;0;0;0
607;write;1;2.4575e-05;2.4575e-05;2.4575e-05
607;trace;1;0;0;0
607;calc_total;1;4.80264;4.80264;4.80264
737;compErr;1;1.637e-06;1.637e-06;1.637e-06
737;init;1;0.0935815;0.0935815;0.0935815
737;update;1;3.13462;3.13462;3.13462
737;sync;1;2.40265;2.40265;2.40265
737;evalKnownDf;1;0;0;0
737;write;1;2.3082e-05;2.3082e-05;2.3082e-05
737;trace;1;0;0;0
737;calc_total;1;5.53728;5.53728;5.53728
12;compErr;1;2.34e-06;2.34e-06;2.34e-06
12;init;1;0.0937316;0.0937316;0.0937316
12;update;1;3.07695;3.07695;3.07695
12;sync;1;2.26429;2.26429;2.26429
12;evalKnownDf;1;0;0;0
12;write;1;2.7731e-05;2.7731e-05;2.7731e-05
12;trace;1;0;0;0
12;calc_total;1;5.34124;5.34124;5.34124
129;compErr;1;1.812e-06;1.812e-06;1.812e-06
129;init;1;0.0966186;0.0966186;0.0966186
129;update;1;3.10558;3.10558;3.10558
129;sync;1;4.70466;4.70466;4.70466
129;evalKnownDf;1;0;0;0
129;write;1;2.1692e-05;2.1692e-05;2.1692e-05
129;trace;1;0;0;0
129;calc_total;1;7.81024;7.81024;7.81024
397;compErr;1;2.411e-06;2.411e-06;2.411e-06
397;init;1;0.0941422;0.0941422;0.0941422
397;update;1;3.09825;3.09825;3.09825
397;sync;1;0.242038;0.242038;0.242038
397;evalKnownDf;1;0;0;0
397;write;1;2.6877e-05;2.6877e-05;2.6877e-05
397;trace;1;0;0;0
397;calc_total;1;3.34029;3.34029;3.34029
608;compErr;1;1.052e-06;1.052e-06;1.052e-06
608;init;1;0.0923733;0.0923733;0.0923733
608;update;1;3.05539;3.05539;3.05539
608;sync;1;0.800718;0.800718;0.800718
608;evalKnownDf;1;0;0;0
608;write;1;2.3869e-05;2.3869e-05;2.3869e-05
608;trace;1;0;0;0
608;calc_total;1;3.8561;3.8561;3.8561
738;compErr;1;1.743e-06;1.743e-06;1.743e-06
738;init;1;0.0928869;0.0928869;0.0928869
738;update;1;3.09241;3.09241;3.09241
738;sync;1;5.43721;5.43721;5.43721
738;evalKnownDf;1;0;0;0
738;write;1;2.0125e-05;2.0125e-05;2.0125e-05
738;trace;1;0;0;0
738;calc_total;1;8.52961;8.52961;8.52961
13;compErr;1;2.333e-06;2.333e-06;2.333e-06
13;init;1;0.0934854;0.0934854;0.0934854
13;update;1;3.07309;3.07309;3.07309
13;sync;1;2.37239;2.37239;2.37239
13;evalKnownDf;1;0;0;0
13;write;1;3.2113e-05;3.2113e-05;3.2113e-05
13;trace;1;0;0;0
13;calc_total;1;5.44548;5.44548;5.44548
131;compErr;1;1.781e-06;1.781e-06;1.781e-06
131;init;1;0.0947915;0.0947915;0.0947915
131;update;1;3.2597;3.2597;3.2597
131;sync;1;6.98135;6.98135;6.98135
131;evalKnownDf;1;0;0;0
131;write;1;2.0875e-05;2.0875e-05;2.0875e-05
131;trace;1;0;0;0
131;calc_total;1;10.2411;10.2411;10.2411
398;compErr;1;1.779e-06;1.779e-06;1.779e-06
398;init;1;0.0937429;0.0937429;0.0937429
398;update;1;3.23419;3.23419;3.23419
398;sync;1;3.55119;3.55119;3.55119
398;evalKnownDf;1;0;0;0
398;write;1;1.8587e-05;1.8587e-05;1.8587e-05
398;trace;1;0;0;0
398;calc_total;1;6.78538;6.78538;6.78538
609;compErr;1;1.809e-06;1.809e-06;1.809e-06
609;init;1;0.0927655;0.0927655;0.0927655
609;update;1;3.0749;3.0749;3.0749
609;sync;1;1.90096;1.90096;1.90096
609;evalKnownDf;1;0;0;0
609;write;1;2.3323e-05;2.3323e-05;2.3323e-05
609;trace;1;0;0;0
609;calc_total;1;4.97586;4.97586;4.97586
624;compErr;1;2.627e-06;2.627e-06;2.627e-06
624;init;1;0.093254;0.093254;0.093254
624;update;1;3.06339;3.06339;3.06339
739;compErr;1;2.03e-06;2.03e-06;2.03e-06
739;init;1;0.0935967;0.0935967;0.0935967
739;update;1;3.08533;3.08533;3.08533
739;sync;1;4.77152;4.77152;4.77152
739;evalKnownDf;1;0;0;0
739;write;1;2.1905e-05;2.1905e-05;2.1905e-05
739;trace;1;0;0;0
739;calc_total;1;7.85685;7.85685;7.85685
14;compErr;1;3.105e-06;3.105e-06;3.105e-06
14;init;1;0.0928331;0.0928331;0.0928331
14;update;1;3.05526;3.05526;3.05526
14;sync;1;2.7588;2.7588;2.7588
14;evalKnownDf;1;0;0;0
14;write;1;3.0596e-05;3.0596e-05;3.0596e-05
14;trace;1;0;0;0
14;calc_total;1;5.81407;5.81407;5.81407
137;compErr;1;6.88e-06;6.88e-06;6.88e-06
137;init;1;0.0943518;0.0943518;0.0943518
137;update;1;3.11596;3.11596;3.11596
137;sync;1;6.55664;6.55664;6.55664
137;evalKnownDf;1;0;0;0
137;write;1;2.0494e-05;2.0494e-05;2.0494e-05
137;trace;1;0;0;0
137;calc_total;1;9.67259;9.67259;9.67259
399;compErr;1;2.511e-06;2.511e-06;2.511e-06
399;init;1;0.0939572;0.0939572;0.0939572
399;update;1;3.08653;3.08653;3.08653
399;sync;1;3.05081;3.05081;3.05081
399;evalKnownDf;1;0;0;0
399;write;1;3.2174e-05;3.2174e-05;3.2174e-05
399;trace;1;0;0;0
399;calc_total;1;6.13734;6.13734;6.13734
610;compErr;1;1.756e-06;1.756e-06;1.756e-06
610;init;1;0.0922857;0.0922857;0.0922857
610;update;1;3.07312;3.07312;3.07312
610;sync;1;1.05496;1.05496;1.05496
610;evalKnownDf;1;0;0;0
610;write;1;2.1541e-05;2.1541e-05;2.1541e-05
610;trace;1;0;0;0
610;calc_total;1;4.12808;4.12808;4.12808
624;sync;1;2.22895;2.22895;2.22895
624;evalKnownDf;1;0;0;0
624;write;1;2.565e-05;2.565e-05;2.565e-05
624;trace;1;0;0;0
624;calc_total;1;5.29233;5.29233;5.29233
740;compErr;1;1.655e-06;1.655e-06;1.655e-06
740;init;1;0.0929384;0.0929384;0.0929384
740;update;1;3.07964;3.07964;3.07964
740;sync;1;2.08807;2.08807;2.08807
740;evalKnownDf;1;0;0;0
740;write;1;2.1507e-05;2.1507e-05;2.1507e-05
740;trace;1;0;0;0
740;calc_total;1;5.16772;5.16772;5.16772
15;compErr;1;2.392e-06;2.392e-06;2.392e-06
15;init;1;0.0931811;0.0931811;0.0931811
15;update;1;3.07641;3.07641;3.07641
15;sync;1;2.94246;2.94246;2.94246
15;evalKnownDf;1;0;0;0
15;write;1;2.5137e-05;2.5137e-05;2.5137e-05
15;trace;1;0;0;0
15;calc_total;1;6.01887;6.01887;6.01887
139;compErr;1;1.648e-06;1.648e-06;1.648e-06
139;init;1;0.0961098;0.0961098;0.0961098
139;update;1;3.11667;3.11667;3.11667
139;sync;1;4.71949;4.71949;4.71949
139;evalKnownDf;1;0;0;0
139;write;1;2.4197e-05;2.4197e-05;2.4197e-05
139;trace;1;0;0;0
139;calc_total;1;7.83616;7.83616;7.83616
264;compErr;1;2.774e-06;2.774e-06;2.774e-06
264;init;1;0.0935401;0.0935401;0.0935401
264;update;1;3.08333;3.08333;3.08333
264;sync;1;47.3801;47.3801;47.3801
264;evalKnownDf;1;0;0;0
264;write;1;2.8466e-05;2.8466e-05;2.8466e-05
264;trace;1;0;0;0
264;calc_total;1;50.4635;50.4635;50.4635
289;compErr;1;2.823e-06;2.823e-06;2.823e-06
289;init;1;0.0929458;0.0929458;0.0929458
289;update;1;3.07727;3.07727;3.07727
289;sync;1;2.00993;2.00993;2.00993
289;evalKnownDf;1;0;0;0
289;write;1;3.4546e-05;3.4546e-05;3.4546e-05
289;trace;1;0;0;0
289;calc_total;1;5.0872;5.0872;5.0872
401;compErr;1;1.872e-06;1.872e-06;1.872e-06
401;init;1;0.0927064;0.0927064;0.0927064
401;update;1;3.10681;3.10681;3.10681
401;sync;1;2.91182;2.91182;2.91182
401;evalKnownDf;1;0;0;0
401;write;1;2.6902e-05;2.6902e-05;2.6902e-05
401;trace;1;0;0;0
401;calc_total;1;6.01862;6.01862;6.01862
611;compErr;1;2.223e-06;2.223e-06;2.223e-06
611;init;1;0.0926192;0.0926192;0.0926192
611;update;1;3.09573;3.09573;3.09573
611;sync;1;2.13605;2.13605;2.13605
611;evalKnownDf;1;0;0;0
611;write;1;2.2917e-05;2.2917e-05;2.2917e-05
611;trace;1;0;0;0
611;calc_total;1;5.23179;5.23179;5.23179
754;compErr;1;1.395e-06;1.395e-06;1.395e-06
754;init;1;0.0928349;0.0928349;0.0928349
754;update;1;3.07445;3.07445;3.07445
754;sync;1;2.02187;2.02187;2.02187
754;evalKnownDf;1;0;0;0
754;write;1;2.1883e-05;2.1883e-05;2.1883e-05
754;trace;1;0;0;0
754;calc_total;1;5.09632;5.09632;5.09632
626;compErr;1;1.989e-06;1.989e-06;1.989e-06
626;init;1;0.092005;0.092005;0.092005
626;update;1;3.06582;3.06582;3.06582
626;sync;1;1.8873;1.8873;1.8873
626;evalKnownDf;1;0;0;0
626;write;1;2.6234e-05;2.6234e-05;2.6234e-05
626;trace;1;0;0;0
626;calc_total;1;4.95312;4.95312;4.95312
16;compErr;1;1.64e-06;1.64e-06;1.64e-06
16;init;1;0.0923708;0.0923708;0.0923708
16;update;1;3.04385;3.04385;3.04385
16;sync;1;1.33123;1.33123;1.33123
16;evalKnownDf;1;0;0;0
16;write;1;2.3231e-05;2.3231e-05;2.3231e-05
16;trace;1;0;0;0
16;calc_total;1;4.37508;4.37508;4.37508
140;compErr;1;1.792e-06;1.792e-06;1.792e-06
140;init;1;0.0966108;0.0966108;0.0966108
140;update;1;3.09825;3.09825;3.09825
140;sync;1;4.72408;4.72408;4.72408
140;evalKnownDf;1;0;0;0
140;write;1;2.4952e-05;2.4952e-05;2.4952e-05
140;trace;1;0;0;0
140;calc_total;1;7.82233;7.82233;7.82233
265;compErr;1;3.023e-06;3.023e-06;3.023e-06
265;init;1;0.0935334;0.0935334;0.0935334
265;update;1;3.09915;3.09915;3.09915
265;sync;1;2.54749;2.54749;2.54749
265;evalKnownDf;1;0;0;0
265;write;1;2.96e-05;2.96e-05;2.96e-05
265;trace;1;0;0;0
265;calc_total;1;5.64664;5.64664;5.64664
290;compErr;1;2.059e-06;2.059e-06;2.059e-06
290;init;1;0.0932103;0.0932103;0.0932103
290;update;1;3.08096;3.08096;3.08096
290;sync;1;0.394858;0.394858;0.394858
290;evalKnownDf;1;0;0;0
290;write;1;2.2342e-05;2.2342e-05;2.2342e-05
290;trace;1;0;0;0
290;calc_total;1;3.47582;3.47582;3.47582
403;compErr;1;1.801e-06;1.801e-06;1.801e-06
403;init;1;0.0924083;0.0924083;0.0924083
403;update;1;3.08334;3.08334;3.08334
403;sync;1;2.18352;2.18352;2.18352
403;evalKnownDf;1;0;0;0
403;write;1;3.1515e-05;3.1515e-05;3.1515e-05
403;trace;1;0;0;0
403;calc_total;1;5.26686;5.26686;5.26686
612;compErr;1;1.315e-06;1.315e-06;1.315e-06
612;init;1;0.0919783;0.0919783;0.0919783
612;update;1;3.06726;3.06726;3.06726
612;sync;1;3.20674;3.20674;3.20674
612;evalKnownDf;1;0;0;0
612;write;1;2.3795e-05;2.3795e-05;2.3795e-05
612;trace;1;0;0;0
612;calc_total;1;6.274;6.274;6.274
762;compErr;1;3.326e-06;3.326e-06;3.326e-06
762;init;1;0.0936092;0.0936092;0.0936092
762;update;1;3.08031;3.08031;3.08031
762;sync;1;4.64422;4.64422;4.64422
762;evalKnownDf;1;0;0;0
762;write;1;2.5244e-05;2.5244e-05;2.5244e-05
762;trace;1;0;0;0
762;calc_total;1;7.72453;7.72453;7.72453
625;compErr;1;1.556e-06;1.556e-06;1.556e-06
625;init;1;0.0931009;0.0931009;0.0931009
625;update;1;3.07448;3.07448;3.07448
625;sync;1;1.80408;1.80408;1.80408
625;evalKnownDf;1;0;0;0
625;write;1;2.6684e-05;2.6684e-05;2.6684e-05
625;trace;1;0;0;0
625;calc_total;1;4.87856;4.87856;4.87856
17;compErr;1;1.53e-06;1.53e-06;1.53e-06
17;init;1;0.0927922;0.0927922;0.0927922
17;update;1;3.07148;3.07148;3.07148
17;sync;1;2.57843;2.57843;2.57843
17;evalKnownDf;1;0;0;0
17;write;1;2.2157e-05;2.2157e-05;2.2157e-05
17;trace;1;0;0;0
17;calc_total;1;5.64991;5.64991;5.64991
141;compErr;1;2.715e-06;2.715e-06;2.715e-06
141;init;1;0.0953644;0.0953644;0.0953644
141;update;1;3.12445;3.12445;3.12445
141;sync;1;4.88763;4.88763;4.88763
141;evalKnownDf;1;0;0;0
141;write;1;2.2624e-05;2.2624e-05;2.2624e-05
141;trace;1;0;0;0
141;calc_total;1;8.01209;8.01209;8.01209
168;compErr;1;1.69e-06;1.69e-06;1.69e-06
168;init;1;0.0940165;0.0940165;0.0940165
168;update;1;3.10235;3.10235;3.10235
168;sync;1;1.20655;1.20655;1.20655
168;evalKnownDf;1;0;0;0
168;write;1;2.9663e-05;2.9663e-05;2.9663e-05
168;trace;1;0;0;0
168;calc_total;1;4.30891;4.30891;4.30891
266;compErr;1;2.988e-06;2.988e-06;2.988e-06
266;init;1;0.0933899;0.0933899;0.0933899
266;update;1;3.07368;3.07368;3.07368
266;sync;1;2.09167;2.09167;2.09167
266;evalKnownDf;1;0;0;0
266;write;1;2.643e-05;2.643e-05;2.643e-05
266;trace;1;0;0;0
266;calc_total;1;5.16535;5.16535;5.16535
291;compErr;1;1.647e-06;1.647e-06;1.647e-06
291;init;1;0.0928804;0.0928804;0.0928804
291;update;1;3.07816;3.07816;3.07816
291;sync;1;1.42943;1.42943;1.42943
291;evalKnownDf;1;0;0;0
291;write;1;2.6376e-05;2.6376e-05;2.6376e-05
291;trace;1;0;0;0
291;calc_total;1;4.50759;4.50759;4.50759
404;compErr;1;2.381e-06;2.381e-06;2.381e-06
404;init;1;0.0931071;0.0931071;0.0931071
404;update;1;3.05696;3.05696;3.05696
404;sync;1;1.30296;1.30296;1.30296
404;evalKnownDf;1;0;0;0
404;write;1;2.4413e-05;2.4413e-05;2.4413e-05
404;trace;1;0;0;0
404;calc_total;1;4.35992;4.35992;4.35992
614;compErr;1;1.925e-06;1.925e-06;1.925e-06
614;init;1;0.0923232;0.0923232;0.0923232
614;update;1;3.07238;3.07238;3.07238
614;sync;1;5.49097;5.49097;5.49097
614;evalKnownDf;1;0;0;0
614;write;1;2.7489e-05;2.7489e-05;2.7489e-05
614;trace;1;0;0;0
614;calc_total;1;8.56335;8.56335;8.56335
688;compErr;1;2.231e-06;2.231e-06;2.231e-06
688;init;1;0.0922684;0.0922684;0.0922684
688;update;1;3.06655;3.06655;3.06655
688;sync;1;5.28834;5.28834;5.28834
688;evalKnownDf;1;0;0;0
688;write;1;3.0163e-05;3.0163e-05;3.0163e-05
688;trace;1;0;0;0
688;calc_total;1;8.35489;8.35489;8.35489
746;compErr;1;1.647e-06;1.647e-06;1.647e-06
746;init;1;0.093614;0.093614;0.093614
746;update;1;3.09877;3.09877;3.09877
627;compErr;1;1.586e-06;1.586e-06;1.586e-06
627;init;1;0.095629;0.095629;0.095629
627;update;1;3.07278;3.07278;3.07278
627;sync;1;1.59608;1.59608;1.59608
627;evalKnownDf;1;0;0;0
627;write;1;2.5045e-05;2.5045e-05;2.5045e-05
627;trace;1;0;0;0
627;calc_total;1;4.66886;4.66886;4.66886
19;compErr;1;1.609e-06;1.609e-06;1.609e-06
19;init;1;0.09293;0.09293;0.09293
19;update;1;3.06522;3.06522;3.06522
19;sync;1;1.91262;1.91262;1.91262
19;evalKnownDf;1;0;0;0
19;write;1;2.5376e-05;2.5376e-05;2.5376e-05
19;trace;1;0;0;0
19;calc_total;1;4.97784;4.97784;4.97784
142;compErr;1;2.122e-06;2.122e-06;2.122e-06
142;init;1;0.0950634;0.0950634;0.0950634
142;update;1;3.09867;3.09867;3.09867
142;sync;1;4.77717;4.77717;4.77717
142;evalKnownDf;1;0;0;0
142;write;1;2.6516e-05;2.6516e-05;2.6516e-05
142;trace;1;0;0;0
142;calc_total;1;7.87584;7.87584;7.87584
169;compErr;1;1.914e-06;1.914e-06;1.914e-06
169;init;1;0.0943664;0.0943664;0.0943664
169;update;1;3.12999;3.12999;3.12999
169;sync;1;1.36256;1.36256;1.36256
169;evalKnownDf;1;0;0;0
169;write;1;2.6512e-05;2.6512e-05;2.6512e-05
169;trace;1;0;0;0
169;calc_total;1;4.49255;4.49255;4.49255
267;compErr;1;1.697e-06;1.697e-06;1.697e-06
267;init;1;0.0936474;0.0936474;0.0936474
267;update;1;3.10414;3.10414;3.10414
267;sync;1;2.43302;2.43302;2.43302
267;evalKnownDf;1;0;0;0
267;write;1;2.5629e-05;2.5629e-05;2.5629e-05
267;trace;1;0;0;0
267;calc_total;1;5.53716;5.53716;5.53716
294;compErr;1;2.931e-06;2.931e-06;2.931e-06
294;init;1;0.0920197;0.0920197;0.0920197
294;update;1;3.0737;3.0737;3.0737
294;sync;1;1.85971;1.85971;1.85971
294;evalKnownDf;1;0;0;0
294;write;1;2.8853e-05;2.8853e-05;2.8853e-05
294;trace;1;0;0;0
294;calc_total;1;4.93342;4.93342;4.93342
406;compErr;1;1.722e-06;1.722e-06;1.722e-06
406;init;1;0.0920729;0.0920729;0.0920729
406;update;1;3.07739;3.07739;3.07739
406;sync;1;4.8108;4.8108;4.8108
406;evalKnownDf;1;0;0;0
406;write;1;2.5387e-05;2.5387e-05;2.5387e-05
406;trace;1;0;0;0
406;calc_total;1;7.88819;7.88819;7.88819
616;compErr;1;1.706e-06;1.706e-06;1.706e-06
616;init;1;0.0929891;0.0929891;0.0929891
616;update;1;3.0904;3.0904;3.0904
616;sync;1;2.44001;2.44001;2.44001
616;evalKnownDf;1;0;0;0
616;write;1;2.5302e-05;2.5302e-05;2.5302e-05
616;trace;1;0;0;0
616;calc_total;1;5.53041;5.53041;5.53041
678;compErr;1;2.22e-06;2.22e-06;2.22e-06
678;init;1;0.0920076;0.0920076;0.0920076
678;update;1;3.06502;3.06502;3.06502
678;sync;1;4.89391;4.89391;4.89391
678;evalKnownDf;1;0;0;0
678;write;1;2.2547e-05;2.2547e-05;2.2547e-05
678;trace;1;0;0;0
678;calc_total;1;7.95893;7.95893;7.95893
746;sync;1;1.29333;1.29333;1.29333
746;evalKnownDf;1;0;0;0
746;write;1;1.9631e-05;1.9631e-05;1.9631e-05
746;trace;1;0;0;0
746;calc_total;1;4.3921;4.3921;4.3921
628;compErr;1;2.378e-06;2.378e-06;2.378e-06
628;init;1;0.0921578;0.0921578;0.0921578
628;update;1;3.0664;3.0664;3.0664
628;sync;1;1.02678;1.02678;1.02678
628;evalKnownDf;1;0;0;0
628;write;1;2.4336e-05;2.4336e-05;2.4336e-05
628;trace;1;0;0;0
628;calc_total;1;4.09318;4.09318;4.09318
20;compErr;1;1.573e-06;1.573e-06;1.573e-06
20;init;1;0.0930397;0.0930397;0.0930397
20;update;1;3.04775;3.04775;3.04775
20;sync;1;0.850261;0.850261;0.850261
20;evalKnownDf;1;0;0;0
20;write;1;2.5391e-05;2.5391e-05;2.5391e-05
20;trace;1;0;0;0
20;calc_total;1;3.89801;3.89801;3.89801
143;compErr;1;1.943e-06;1.943e-06;1.943e-06
143;init;1;0.0942057;0.0942057;0.0942057
143;update;1;3.11119;3.11119;3.11119
143;sync;1;5.93369;5.93369;5.93369
143;evalKnownDf;1;0;0;0
143;write;1;2.2115e-05;2.2115e-05;2.2115e-05
143;trace;1;0;0;0
143;calc_total;1;9.04487;9.04487;9.04487
170;compErr;1;1.94e-06;1.94e-06;1.94e-06
170;init;1;0.0939336;0.0939336;0.0939336
170;update;1;3.09898;3.09898;3.09898
170;sync;1;1.91036;1.91036;1.91036
170;evalKnownDf;1;0;0;0
170;write;1;2.4285e-05;2.4285e-05;2.4285e-05
170;trace;1;0;0;0
170;calc_total;1;5.00934;5.00934;5.00934
268;compErr;1;2.881e-06;2.881e-06;2.881e-06
268;init;1;0.0939148;0.0939148;0.0939148
268;update;1;3.08652;3.08652;3.08652
268;sync;1;0.871254;0.871254;0.871254
268;evalKnownDf;1;0;0;0
268;write;1;2.5482e-05;2.5482e-05;2.5482e-05
268;trace;1;0;0;0
268;calc_total;1;3.95777;3.95777;3.95777
297;compErr;1;2.438e-06;2.438e-06;2.438e-06
297;init;1;0.0935587;0.0935587;0.0935587
297;update;1;3.09774;3.09774;3.09774
297;sync;1;1.84869;1.84869;1.84869
297;evalKnownDf;1;0;0;0
297;write;1;3.4611e-05;3.4611e-05;3.4611e-05
297;trace;1;0;0;0
297;calc_total;1;4.94643;4.94643;4.94643
407;compErr;1;2.265e-06;2.265e-06;2.265e-06
407;init;1;0.0928615;0.0928615;0.0928615
407;update;1;3.07793;3.07793;3.07793
407;sync;1;2.34647;2.34647;2.34647
407;evalKnownDf;1;0;0;0
407;write;1;2.4452e-05;2.4452e-05;2.4452e-05
407;trace;1;0;0;0
407;calc_total;1;5.4244;5.4244;5.4244
617;compErr;1;2.472e-06;2.472e-06;2.472e-06
617;init;1;0.0939625;0.0939625;0.0939625
617;update;1;3.09965;3.09965;3.09965
617;sync;1;4.13675;4.13675;4.13675
617;evalKnownDf;1;0;0;0
617;write;1;2.6988e-05;2.6988e-05;2.6988e-05
617;trace;1;0;0;0
617;calc_total;1;7.2364;7.2364;7.2364
680;compErr;1;1.474e-06;1.474e-06;1.474e-06
680;init;1;0.0932175;0.0932175;0.0932175
680;update;1;3.08146;3.08146;3.08146
680;sync;1;0.159323;0.159323;0.159323
680;evalKnownDf;1;0;0;0
680;write;1;2.5014e-05;2.5014e-05;2.5014e-05
680;trace;1;0;0;0
744;compErr;1;8.8e-07;8.8e-07;8.8e-07
744;init;1;0.0940331;0.0940331;0.0940331
744;update;1;3.10734;3.10734;3.10734
744;sync;1;0.707101;0.707101;0.707101
744;evalKnownDf;1;0;0;0
744;write;1;2.4111e-05;2.4111e-05;2.4111e-05
744;trace;1;0;0;0
744;calc_total;1;3.81444;3.81444;3.81444
630;compErr;1;2.566e-06;2.566e-06;2.566e-06
630;init;1;0.0920422;0.0920422;0.0920422
630;update;1;3.0685;3.0685;3.0685
630;sync;1;1.44392;1.44392;1.44392
630;evalKnownDf;1;0;0;0
630;write;1;2.7242e-05;2.7242e-05;2.7242e-05
630;trace;1;0;0;0
630;calc_total;1;4.51243;4.51243;4.51243
22;compErr;1;1.805e-06;1.805e-06;1.805e-06
22;init;1;0.0922926;0.0922926;0.0922926
22;update;1;3.04763;3.04763;3.04763
22;sync;1;1.50334;1.50334;1.50334
22;evalKnownDf;1;0;0;0
22;write;1;2.4557e-05;2.4557e-05;2.4557e-05
22;trace;1;0;0;0
22;calc_total;1;4.55098;4.55098;4.55098
171;compErr;1;1.75e-06;1.75e-06;1.75e-06
171;init;1;0.0946405;0.0946405;0.0946405
171;update;1;3.138;3.138;3.138
171;sync;1;0.260019;0.260019;0.260019
171;evalKnownDf;1;0;0;0
171;write;1;2.2973e-05;2.2973e-05;2.2973e-05
171;trace;1;0;0;0
171;calc_total;1;3.39801;3.39801;3.39801
269;compErr;1;1.77e-06;1.77e-06;1.77e-06
269;init;1;0.0945778;0.0945778;0.0945778
269;update;1;3.10356;3.10356;3.10356
269;sync;1;2.08767;2.08767;2.08767
269;evalKnownDf;1;0;0;0
269;write;1;2.2254e-05;2.2254e-05;2.2254e-05
269;trace;1;0;0;0
269;calc_total;1;5.19123;5.19123;5.19123
299;compErr;1;1.401e-06;1.401e-06;1.401e-06
299;init;1;0.093337;0.093337;0.093337
299;update;1;3.09575;3.09575;3.09575
299;sync;1;2.2828;2.2828;2.2828
299;evalKnownDf;1;0;0;0
299;write;1;2.2419e-05;2.2419e-05;2.2419e-05
299;trace;1;0;0;0
299;calc_total;1;5.37855;5.37855;5.37855
618;compErr;1;1.658e-06;1.658e-06;1.658e-06
618;init;1;0.0927846;0.0927846;0.0927846
618;update;1;3.07286;3.07286;3.07286
618;sync;1;2.0821;2.0821;2.0821
618;evalKnownDf;1;0;0;0
618;write;1;2.4443e-05;2.4443e-05;2.4443e-05
618;trace;1;0;0;0
618;calc_total;1;5.15497;5.15497;5.15497
680;calc_total;1;3.24078;3.24078;3.24078
745;compErr;1;1.925e-06;1.925e-06;1.925e-06
745;init;1;0.0943109;0.0943109;0.0943109
745;update;1;3.10575;3.10575;3.10575
745;sync;1;1.93185;1.93185;1.93185
745;evalKnownDf;1;0;0;0
745;write;1;2.4181e-05;2.4181e-05;2.4181e-05
745;trace;1;0;0;0
745;calc_total;1;5.0376;5.0376;5.0376
631;compErr;1;1.568e-06;1.568e-06;1.568e-06
631;init;1;0.0936702;0.0936702;0.0936702
631;update;1;3.07294;3.07294;3.07294
631;sync;1;0.271101;0.271101;0.271101
631;evalKnownDf;1;0;0;0
631;write;1;2.9072e-05;2.9072e-05;2.9072e-05
631;trace;1;0;0;0
631;calc_total;1;3.34404;3.34404;3.34404
23;compErr;1;2.921e-06;2.921e-06;2.921e-06
23;init;1;0.0929676;0.0929676;0.0929676
23;update;1;3.0978;3.0978;3.0978
23;sync;1;1.89796;1.89796;1.89796
23;evalKnownDf;1;0;0;0
23;write;1;3.4077e-05;3.4077e-05;3.4077e-05
23;trace;1;0;0;0
23;calc_total;1;4.99576;4.99576;4.99576
172;compErr;1;1.344e-06;1.344e-06;1.344e-06
172;init;1;0.093667;0.093667;0.093667
172;update;1;3.09753;3.09753;3.09753
172;sync;1;1.07024;1.07024;1.07024
172;evalKnownDf;1;0;0;0
172;write;1;2.5014e-05;2.5014e-05;2.5014e-05
172;trace;1;0;0;0
172;calc_total;1;4.16777;4.16777;4.16777
270;compErr;1;1.507e-06;1.507e-06;1.507e-06
270;init;1;0.0934981;0.0934981;0.0934981
270;update;1;3.07126;3.07126;3.07126
270;sync;1;1.22686;1.22686;1.22686
270;evalKnownDf;1;0;0;0
270;write;1;3.161e-05;3.161e-05;3.161e-05
270;trace;1;0;0;0
270;calc_total;1;4.29813;4.29813;4.29813
300;compErr;1;1.767e-06;1.767e-06;1.767e-06
300;init;1;0.0927543;0.0927543;0.0927543
300;update;1;3.07603;3.07603;3.07603
300;sync;1;2.91939;2.91939;2.91939
300;evalKnownDf;1;0;0;0
300;write;1;2.2082e-05;2.2082e-05;2.2082e-05
300;trace;1;0;0;0
300;calc_total;1;5.99541;5.99541;5.99541
619;compErr;1;2.656e-06;2.656e-06;2.656e-06
619;init;1;0.0932175;0.0932175;0.0932175
619;update;1;3.09646;3.09646;3.09646
619;sync;1;2.83667;2.83667;2.83667
619;evalKnownDf;1;0;0;0
619;write;1;2.2948e-05;2.2948e-05;2.2948e-05
619;trace;1;0;0;0
619;calc_total;1;5.93313;5.93313;5.93313
673;compErr;1;1.594e-06;1.594e-06;1.594e-06
673;init;1;0.0929048;0.0929048;0.0929048
673;update;1;3.0791;3.0791;3.0791
673;sync;1;1.04515;1.04515;1.04515
673;evalKnownDf;1;0;0;0
673;write;1;2.7807e-05;2.7807e-05;2.7807e-05
673;trace;1;0;0;0
673;calc_total;1;4.12425;4.12425;4.12425
747;compErr;1;1.353e-06;1.353e-06;1.353e-06
747;init;1;0.0943769;0.0943769;0.0943769
747;update;1;3.10885;3.10885;3.10885
747;sync;1;2.30239;2.30239;2.30239
747;evalKnownDf;1;0;0;0
747;write;1;2.2886e-05;2.2886e-05;2.2886e-05
747;trace;1;0;0;0
747;calc_total;1;5.41124;5.41124;5.41124
632;compErr;1;1.892e-06;1.892e-06;1.892e-06
632;init;1;0.0930234;0.0930234;0.0930234
632;update;1;3.07864;3.07864;3.07864
632;sync;1;0.208992;0.208992;0.208992
632;evalKnownDf;1;0;0;0
632;write;1;2.3869e-05;2.3869e-05;2.3869e-05
632;trace;1;0;0;0
632;calc_total;1;3.28763;3.28763;3.28763
173;compErr;1;1.475e-06;1.475e-06;1.475e-06
173;init;1;0.0939186;0.0939186;0.0939186
173;update;1;3.12963;3.12963;3.12963
173;sync;1;1.58073;1.58073;1.58073
173;evalKnownDf;1;0;0;0
173;write;1;2.1962e-05;2.1962e-05;2.1962e-05
173;trace;1;0;0;0
173;calc_total;1;4.71036;4.71036;4.71036
271;compErr;1;3.052e-06;3.052e-06;3.052e-06
271;init;1;0.0934289;0.0934289;0.0934289
271;update;1;3.11032;3.11032;3.11032
271;sync;1;1.39015;1.39015;1.39015
271;evalKnownDf;1;0;0;0
271;write;1;2.3973e-05;2.3973e-05;2.3973e-05
271;trace;1;0;0;0
271;calc_total;1;4.50047;4.50047;4.50047
301;compErr;1;1.5e-06;1.5e-06;1.5e-06
301;init;1;0.0934279;0.0934279;0.0934279
301;update;1;3.0947;3.0947;3.0947
301;sync;1;2.54593;2.54593;2.54593
301;evalKnownDf;1;0;0;0
301;write;1;2.3588e-05;2.3588e-05;2.3588e-05
301;trace;1;0;0;0
301;calc_total;1;5.64063;5.64063;5.64063
448;compErr;1;3.217e-06;3.217e-06;3.217e-06
448;init;1;0.0917791;0.0917791;0.0917791
448;update;1;3.04712;3.04712;3.04712
448;sync;1;1.12942;1.12942;1.12942
448;evalKnownDf;1;0;0;0
448;write;1;3.5761e-05;3.5761e-05;3.5761e-05
448;trace;1;0;0;0
448;calc_total;1;4.17654;4.17654;4.17654
620;compErr;1;2.13e-06;2.13e-06;2.13e-06
620;init;1;0.0925666;0.0925666;0.0925666
620;update;1;3.08768;3.08768;3.08768
620;sync;1;2.35243;2.35243;2.35243
620;evalKnownDf;1;0;0;0
620;write;1;2.3783e-05;2.3783e-05;2.3783e-05
620;trace;1;0;0;0
620;calc_total;1;5.44011;5.44011;5.44011
674;compErr;1;1.297e-06;1.297e-06;1.297e-06
674;init;1;0.0919081;0.0919081;0.0919081
674;update;1;3.07034;3.07034;3.07034
674;sync;1;2.71425;2.71425;2.71425
674;evalKnownDf;1;0;0;0
674;write;1;2.3733e-05;2.3733e-05;2.3733e-05
674;trace;1;0;0;0
674;calc_total;1;5.78459;5.78459;5.78459
748;compErr;1;1.006e-06;1.006e-06;1.006e-06
748;init;1;0.0937149;0.0937149;0.0937149
748;update;1;3.10523;3.10523;3.10523
748;sync;1;1.52962;1.52962;1.52962
748;evalKnownDf;1;0;0;0
748;write;1;2.1111e-05;2.1111e-05;2.1111e-05
748;trace;1;0;0;0
748;calc_total;1;4.63485;4.63485;4.63485
633;compErr;1;1.43e-06;1.43e-06;1.43e-06
633;init;1;0.0935819;0.0935819;0.0935819
633;update;1;3.09643;3.09643;3.09643
633;sync;1;2.13332;2.13332;2.13332
633;evalKnownDf;1;0;0;0
633;write;1;2.2727e-05;2.2727e-05;2.2727e-05
633;trace;1;0;0;0
633;calc_total;1;5.22975;5.22975;5.22975
174;compErr;1;1.241e-06;1.241e-06;1.241e-06
174;init;1;0.0936285;0.0936285;0.0936285
174;update;1;3.09663;3.09663;3.09663
174;sync;1;2.09761;2.09761;2.09761
174;evalKnownDf;1;0;0;0
174;write;1;2.3115e-05;2.3115e-05;2.3115e-05
174;trace;1;0;0;0
174;calc_total;1;5.19423;5.19423;5.19423
272;compErr;1;2.176e-06;2.176e-06;2.176e-06
272;init;1;0.0922918;0.0922918;0.0922918
272;update;1;3.05395;3.05395;3.05395
272;sync;1;1.05205;1.05205;1.05205
272;evalKnownDf;1;0;0;0
272;write;1;2.2459e-05;2.2459e-05;2.2459e-05
272;trace;1;0;0;0
272;calc_total;1;4.106;4.106;4.106
302;compErr;1;1.982e-06;1.982e-06;1.982e-06
302;init;1;0.0927055;0.0927055;0.0927055
302;update;1;3.08538;3.08538;3.08538
302;sync;1;3.36971;3.36971;3.36971
302;evalKnownDf;1;0;0;0
302;write;1;2.0908e-05;2.0908e-05;2.0908e-05
302;trace;1;0;0;0
302;calc_total;1;6.4551;6.4551;6.4551
440;compErr;1;1.397e-06;1.397e-06;1.397e-06
440;init;1;0.0929248;0.0929248;0.0929248
440;update;1;3.07789;3.07789;3.07789
440;sync;1;1.47875;1.47875;1.47875
675;compErr;1;1.157e-06;1.157e-06;1.157e-06
675;init;1;0.094025;0.094025;0.094025
675;update;1;3.07526;3.07526;3.07526
675;sync;1;2.04525;2.04525;2.04525
675;evalKnownDf;1;0;0;0
675;write;1;2.4328e-05;2.4328e-05;2.4328e-05
675;trace;1;0;0;0
675;calc_total;1;5.12051;5.12051;5.12051
749;compErr;1;1.42e-06;1.42e-06;1.42e-06
749;init;1;0.0950262;0.0950262;0.0950262
749;update;1;3.11015;3.11015;3.11015
749;sync;1;0.161152;0.161152;0.161152
749;evalKnownDf;1;0;0;0
749;write;1;2.2646e-05;2.2646e-05;2.2646e-05
749;trace;1;0;0;0
749;calc_total;1;3.2713;3.2713;3.2713
634;compErr;1;1.718e-06;1.718e-06;1.718e-06
634;init;1;0.0932661;0.0932661;0.0932661
634;update;1;3.08493;3.08493;3.08493
634;sync;1;0.7991;0.7991;0.7991
634;evalKnownDf;1;0;0;0
634;write;1;2.5344e-05;2.5344e-05;2.5344e-05
634;trace;1;0;0;0
634;calc_total;1;3.88403;3.88403;3.88403
175;compErr;1;1.711e-06;1.711e-06;1.711e-06
175;init;1;0.0953283;0.0953283;0.0953283
175;update;1;3.12836;3.12836;3.12836
175;sync;1;0.508407;0.508407;0.508407
175;evalKnownDf;1;0;0;0
175;write;1;2.3674e-05;2.3674e-05;2.3674e-05
175;trace;1;0;0;0
175;calc_total;1;3.63677;3.63677;3.63677
273;compErr;1;2.375e-06;2.375e-06;2.375e-06
273;init;1;0.0935789;0.0935789;0.0935789
273;update;1;3.07975;3.07975;3.07975
273;sync;1;1.72518;1.72518;1.72518
273;evalKnownDf;1;0;0;0
273;write;1;2.4191e-05;2.4191e-05;2.4191e-05
273;trace;1;0;0;0
273;calc_total;1;4.80493;4.80493;4.80493
303;compErr;1;1.553e-06;1.553e-06;1.553e-06
303;init;1;0.0940535;0.0940535;0.0940535
303;update;1;3.0877;3.0877;3.0877
303;sync;1;2.42782;2.42782;2.42782
303;evalKnownDf;1;0;0;0
303;write;1;1.9262e-05;1.9262e-05;1.9262e-05
303;trace;1;0;0;0
303;calc_total;1;5.51552;5.51552;5.51552
440;evalKnownDf;1;0;0;0
440;write;1;2.1926e-05;2.1926e-05;2.1926e-05
440;trace;1;0;0;0
440;calc_total;1;4.55663;4.55663;4.55663
676;compErr;1;1.795e-06;1.795e-06;1.795e-06
676;init;1;0.0922255;0.0922255;0.0922255
676;update;1;3.056;3.056;3.056
676;sync;1;2.45302;2.45302;2.45302
676;evalKnownDf;1;0;0;0
676;write;1;2.0657e-05;2.0657e-05;2.0657e-05
676;trace;1;0;0;0
676;calc_total;1;5.50902;5.50902;5.50902
750;compErr;1;1.017e-06;1.017e-06;1.017e-06
750;init;1;0.0938164;0.0938164;0.0938164
750;update;1;3.10111;3.10111;3.10111
750;sync;1;0.473926;0.473926;0.473926
750;evalKnownDf;1;0;0;0
750;write;1;2.3093e-05;2.3093e-05;2.3093e-05
750;trace;1;0;0;0
750;calc_total;1;3.57503;3.57503;3.57503
635;compErr;1;2.456e-06;2.456e-06;2.456e-06
635;init;1;0.0933525;0.0933525;0.0933525
635;update;1;3.09103;3.09103;3.09103
635;sync;1;1.05377;1.05377;1.05377
635;evalKnownDf;1;0;0;0
635;write;1;2.372e-05;2.372e-05;2.372e-05
635;trace;1;0;0;0
635;calc_total;1;4.14481;4.14481;4.14481
193;compErr;1;1.052e-06;1.052e-06;1.052e-06
193;init;1;0.0941789;0.0941789;0.0941789
193;update;1;3.0719;3.0719;3.0719
193;sync;1;2.00547;2.00547;2.00547
193;evalKnownDf;1;0;0;0
193;write;1;2.2974e-05;2.2974e-05;2.2974e-05
193;trace;1;0;0;0
193;calc_total;1;5.07738;5.07738;5.07738
178;compErr;1;1.542e-06;1.542e-06;1.542e-06
178;init;1;0.0929088;0.0929088;0.0929088
178;update;1;3.08386;3.08386;3.08386
178;sync;1;0.297583;0.297583;0.297583
178;evalKnownDf;1;0;0;0
178;write;1;2.2694e-05;2.2694e-05;2.2694e-05
178;trace;1;0;0;0
178;calc_total;1;3.38145;3.38145;3.38145
274;compErr;1;2.29e-06;2.29e-06;2.29e-06
274;init;1;0.0923861;0.0923861;0.0923861
274;update;1;3.10711;3.10711;3.10711
274;sync;1;1.02846;1.02846;1.02846
274;evalKnownDf;1;0;0;0
274;write;1;2.4705e-05;2.4705e-05;2.4705e-05
274;trace;1;0;0;0
274;calc_total;1;4.13557;4.13557;4.13557
305;compErr;1;1.68e-06;1.68e-06;1.68e-06
305;init;1;0.0925647;0.0925647;0.0925647
305;update;1;3.08166;3.08166;3.08166
305;sync;1;5.52123;5.52123;5.52123
305;evalKnownDf;1;0;0;0
305;write;1;2.5318e-05;2.5318e-05;2.5318e-05
305;trace;1;0;0;0
305;calc_total;1;8.60289;8.60289;8.60289
434;compErr;1;1.613e-06;1.613e-06;1.613e-06
434;init;1;0.0923074;0.0923074;0.0923074
434;update;1;3.07304;3.07304;3.07304
434;sync;1;1.74475;1.74475;1.74475
434;evalKnownDf;1;0;0;0
434;write;1;2.1563e-05;2.1563e-05;2.1563e-05
434;trace;1;0;0;0
434;calc_total;1;4.81779;4.81779;4.81779
681;compErr;1;1.733e-06;1.733e-06;1.733e-06
681;init;1;0.0949965;0.0949965;0.0949965
681;update;1;3.10276;3.10276;3.10276
681;sync;1;1.71819;1.71819;1.71819
681;evalKnownDf;1;0;0;0
681;write;1;2.5174e-05;2.5174e-05;2.5174e-05
681;trace;1;0;0;0
681;calc_total;1;4.82095;4.82095;4.82095
751;compErr;1;1.845e-06;1.845e-06;1.845e-06
751;init;1;0.0952365;0.0952365;0.0952365
751;update;1;3.09543;3.09543;3.09543
751;sync;1;0.752712;0.752712;0.752712
751;evalKnownDf;1;0;0;0
751;write;1;1.9962e-05;1.9962e-05;1.9962e-05
751;trace;1;0;0;0
751;calc_total;1;3.84814;3.84814;3.84814
636;compErr;1;2.063e-06;2.063e-06;2.063e-06
636;init;1;0.0931001;0.0931001;0.0931001
636;update;1;3.08215;3.08215;3.08215
636;sync;1;3.35915;3.35915;3.35915
636;evalKnownDf;1;0;0;0
636;write;1;2.6801e-05;2.6801e-05;2.6801e-05
636;trace;1;0;0;0
636;calc_total;1;6.4413;6.4413;6.4413
195;compErr;1;1.183e-06;1.183e-06;1.183e-06
195;init;1;0.0935076;0.0935076;0.0935076
195;update;1;3.09015;3.09015;3.09015
195;sync;1;2.24883;2.24883;2.24883
195;evalKnownDf;1;0;0;0
195;write;1;2.7682e-05;2.7682e-05;2.7682e-05
195;trace;1;0;0;0
195;calc_total;1;5.33898;5.33898;5.33898
180;compErr;1;2.661e-06;2.661e-06;2.661e-06
180;init;1;0.0929029;0.0929029;0.0929029
180;update;1;3.08176;3.08176;3.08176
180;sync;1;3.56391;3.56391;3.56391
180;evalKnownDf;1;0;0;0
180;write;1;2.1667e-05;2.1667e-05;2.1667e-05
180;trace;1;0;0;0
180;calc_total;1;6.64567;6.64567;6.64567
275;compErr;1;3.022e-06;3.022e-06;3.022e-06
275;init;1;0.0929998;0.0929998;0.0929998
275;update;1;3.08591;3.08591;3.08591
275;sync;1;2.0299;2.0299;2.0299
275;evalKnownDf;1;0;0;0
275;write;1;2.9093e-05;2.9093e-05;2.9093e-05
275;trace;1;0;0;0
275;calc_total;1;5.11581;5.11581;5.11581
306;compErr;1;2.59e-06;2.59e-06;2.59e-06
306;init;1;0.0920033;0.0920033;0.0920033
306;update;1;3.066;3.066;3.066
306;sync;1;2.91009;2.91009;2.91009
306;evalKnownDf;1;0;0;0
306;write;1;2.152e-05;2.152e-05;2.152e-05
306;trace;1;0;0;0
306;calc_total;1;5.97609;5.97609;5.97609
313;compErr;1;1.546e-06;1.546e-06;1.546e-06
313;init;1;0.0931405;0.0931405;0.0931405
313;update;1;3.09967;3.09967;3.09967
313;sync;1;2.32758;2.32758;2.32758
313;evalKnownDf;1;0;0;0
313;write;1;2.3314e-05;2.3314e-05;2.3314e-05
313;trace;1;0;0;0
313;calc_total;1;5.42725;5.42725;5.42725
436;compErr;1;1.775e-06;1.775e-06;1.775e-06
436;init;1;0.0920466;0.0920466;0.0920466
436;update;1;3.05531;3.05531;3.05531
436;sync;1;2.12247;2.12247;2.12247
436;evalKnownDf;1;0;0;0
436;write;1;2.2093e-05;2.2093e-05;2.2093e-05
436;trace;1;0;0;0
436;calc_total;1;5.17779;5.17779;5.17779
682;compErr;1;1.19e-06;1.19e-06;1.19e-06
682;init;1;0.092973;0.092973;0.092973
682;update;1;3.08558;3.08558;3.08558
682;sync;1;2.48904;2.48904;2.48904
682;evalKnownDf;1;0;0;0
682;write;1;1.9684e-05;1.9684e-05;1.9684e-05
682;trace;1;0;0;0
682;calc_total;1;5.57462;5.57462;5.57462
753;compErr;1;1.147e-06;1.147e-06;1.147e-06
753;init;1;0.093696;0.093696;0.093696
753;update;1;3.09742;3.09742;3.09742
753;sync;1;2.10616;2.10616;2.10616
753;evalKnownDf;1;0;0;0
753;write;1;1.7875e-05;1.7875e-05;1.7875e-05
753;trace;1;0;0;0
753;calc_total;1;5.20358;5.20358;5.20358
637;compErr;1;1.587e-06;1.587e-06;1.587e-06
637;init;1;0.0935902;0.0935902;0.0935902
637;update;1;3.0861;3.0861;3.0861
637;sync;1;2.65265;2.65265;2.65265
637;evalKnownDf;1;0;0;0
637;write;1;2.4901e-05;2.4901e-05;2.4901e-05
637;trace;1;0;0;0
637;calc_total;1;5.73875;5.73875;5.73875
25;compErr;1;1.587e-06;1.587e-06;1.587e-06
25;init;1;0.0940801;0.0940801;0.0940801
25;update;1;3.09243;3.09243;3.09243
25;sync;1;0.313172;0.313172;0.313172
25;evalKnownDf;1;0;0;0
25;write;1;2.4207e-05;2.4207e-05;2.4207e-05
25;trace;1;0;0;0
25;calc_total;1;3.4056;3.4056;3.4056
197;compErr;1;1.565e-06;1.565e-06;1.565e-06
197;init;1;0.0928499;0.0928499;0.0928499
197;update;1;3.07626;3.07626;3.07626
197;sync;1;3.06472;3.06472;3.06472
197;evalKnownDf;1;0;0;0
197;write;1;2.6225e-05;2.6225e-05;2.6225e-05
197;trace;1;0;0;0
197;calc_total;1;6.14097;6.14097;6.14097
182;compErr;1;1.31e-06;1.31e-06;1.31e-06
182;init;1;0.0930331;0.0930331;0.0930331
182;update;1;3.08278;3.08278;3.08278
182;sync;1;1.87698;1.87698;1.87698
182;evalKnownDf;1;0;0;0
182;write;1;2.1184e-05;2.1184e-05;2.1184e-05
182;trace;1;0;0;0
182;calc_total;1;4.95976;4.95976;4.95976
276;compErr;1;1.709e-06;1.709e-06;1.709e-06
276;init;1;0.0920233;0.0920233;0.0920233
276;update;1;3.09083;3.09083;3.09083
276;sync;1;3.99136;3.99136;3.99136
276;evalKnownDf;1;0;0;0
276;write;1;3.1059e-05;3.1059e-05;3.1059e-05
276;trace;1;0;0;0
276;calc_total;1;7.08218;7.08218;7.08218
307;compErr;1;1.559e-06;1.559e-06;1.559e-06
307;init;1;0.0929148;0.0929148;0.0929148
307;update;1;3.0857;3.0857;3.0857
307;sync;1;3.71839;3.71839;3.71839
307;evalKnownDf;1;0;0;0
307;write;1;2.2571e-05;2.2571e-05;2.2571e-05
307;trace;1;0;0;0
307;calc_total;1;6.80409;6.80409;6.80409
315;compErr;1;2.104e-06;2.104e-06;2.104e-06
315;init;1;0.0934067;0.0934067;0.0934067
315;update;1;3.10075;3.10075;3.10075
315;sync;1;1.76205;1.76205;1.76205
315;evalKnownDf;1;0;0;0
315;write;1;2.2028e-05;2.2028e-05;2.2028e-05
315;trace;1;0;0;0
315;calc_total;1;4.8628;4.8628;4.8628
438;compErr;1;1.55e-06;1.55e-06;1.55e-06
438;init;1;0.0929915;0.0929915;0.0929915
438;update;1;3.05657;3.05657;3.05657
438;sync;1;1.16949;1.16949;1.16949
438;evalKnownDf;1;0;0;0
438;write;1;2.1129e-05;2.1129e-05;2.1129e-05
438;trace;1;0;0;0
438;calc_total;1;4.22606;4.22606;4.22606
683;compErr;1;1.507e-06;1.507e-06;1.507e-06
683;init;1;0.0944045;0.0944045;0.0944045
683;update;1;3.11257;3.11257;3.11257
683;sync;1;1.81679;1.81679;1.81679
683;evalKnownDf;1;0;0;0
683;write;1;2.0135e-05;2.0135e-05;2.0135e-05
683;trace;1;0;0;0
683;calc_total;1;4.92936;4.92936;4.92936
755;compErr;1;1.906e-06;1.906e-06;1.906e-06
755;init;1;0.0936486;0.0936486;0.0936486
755;update;1;3.0961;3.0961;3.0961
755;sync;1;1.73547;1.73547;1.73547
755;evalKnownDf;1;0;0;0
755;write;1;2.1975e-05;2.1975e-05;2.1975e-05
755;trace;1;0;0;0
755;calc_total;1;4.83157;4.83157;4.83157
638;compErr;1;2.07e-06;2.07e-06;2.07e-06
638;init;1;0.0929654;0.0929654;0.0929654
638;update;1;3.08034;3.08034;3.08034
638;sync;1;2.13275;2.13275;2.13275
638;evalKnownDf;1;0;0;0
638;write;1;2.6891e-05;2.6891e-05;2.6891e-05
638;trace;1;0;0;0
638;calc_total;1;5.21308;5.21308;5.21308
27;compErr;1;1.918e-06;1.918e-06;1.918e-06
27;init;1;0.093744;0.093744;0.093744
27;update;1;3.09129;3.09129;3.09129
27;sync;1;1.63148;1.63148;1.63148
27;evalKnownDf;1;0;0;0
27;write;1;2.312e-05;2.312e-05;2.312e-05
27;trace;1;0;0;0
27;calc_total;1;4.72277;4.72277;4.72277
201;compErr;1;1.713e-06;1.713e-06;1.713e-06
201;init;1;0.0957673;0.0957673;0.0957673
201;update;1;3.10149;3.10149;3.10149
201;sync;1;4.11915;4.11915;4.11915
201;evalKnownDf;1;0;0;0
201;write;1;2.2031e-05;2.2031e-05;2.2031e-05
201;trace;1;0;0;0
201;calc_total;1;7.22064;7.22064;7.22064
183;compErr;1;1.668e-06;1.668e-06;1.668e-06
183;init;1;0.0938109;0.0938109;0.0938109
183;update;1;3.10474;3.10474;3.10474
183;sync;1;3.40202;3.40202;3.40202
183;evalKnownDf;1;0;0;0
183;write;1;2.1813e-05;2.1813e-05;2.1813e-05
183;trace;1;0;0;0
183;calc_total;1;6.50677;6.50677;6.50677
278;compErr;1;1.56e-06;1.56e-06;1.56e-06
278;init;1;0.0922256;0.0922256;0.0922256
278;update;1;3.06946;3.06946;3.06946
278;sync;1;3.28429;3.28429;3.28429
278;evalKnownDf;1;0;0;0
278;write;1;2.2251e-05;2.2251e-05;2.2251e-05
278;trace;1;0;0;0
278;calc_total;1;6.35375;6.35375;6.35375
308;compErr;1;1.383e-06;1.383e-06;1.383e-06
308;init;1;0.0921214;0.0921214;0.0921214
308;update;1;3.07089;3.07089;3.07089
308;sync;1;1.87727;1.87727;1.87727
308;evalKnownDf;1;0;0;0
308;write;1;2.0156e-05;2.0156e-05;2.0156e-05
308;trace;1;0;0;0
308;calc_total;1;4.94816;4.94816;4.94816
316;compErr;1;1.666e-06;1.666e-06;1.666e-06
316;init;1;0.0939543;0.0939543;0.0939543
316;update;1;3.06838;3.06838;3.06838
316;sync;1;1.3839;1.3839;1.3839
316;evalKnownDf;1;0;0;0
316;write;1;1.9052e-05;1.9052e-05;1.9052e-05
316;trace;1;0;0;0
316;calc_total;1;4.45228;4.45228;4.45228
552;compErr;1;2.532e-06;2.532e-06;2.532e-06
552;init;1;0.093916;0.093916;0.093916
552;update;1;3.09686;3.09686;3.09686
552;sync;1;1.30675;1.30675;1.30675
552;evalKnownDf;1;0;0;0
439;compErr;1;1.39e-06;1.39e-06;1.39e-06
439;init;1;0.094052;0.094052;0.094052
439;update;1;3.07099;3.07099;3.07099
439;sync;1;0.618372;0.618372;0.618372
439;evalKnownDf;1;0;0;0
439;write;1;2.4798e-05;2.4798e-05;2.4798e-05
439;trace;1;0;0;0
439;calc_total;1;3.68936;3.68936;3.68936
684;compErr;1;1.5e-06;1.5e-06;1.5e-06
684;init;1;0.0930519;0.0930519;0.0930519
684;update;1;3.08206;3.08206;3.08206
684;sync;1;0.940507;0.940507;0.940507
684;evalKnownDf;1;0;0;0
684;write;1;2.0639e-05;2.0639e-05;2.0639e-05
684;trace;1;0;0;0
684;calc_total;1;4.02257;4.02257;4.02257
756;compErr;1;2.593e-06;2.593e-06;2.593e-06
756;init;1;0.0930732;0.0930732;0.0930732
756;update;1;3.07975;3.07975;3.07975
756;sync;1;2.34054;2.34054;2.34054
756;evalKnownDf;1;0;0;0
756;write;1;2.0722e-05;2.0722e-05;2.0722e-05
756;trace;1;0;0;0
756;calc_total;1;5.42028;5.42028;5.42028
639;compErr;1;2.328e-06;2.328e-06;2.328e-06
639;init;1;0.0933728;0.0933728;0.0933728
639;update;1;3.096;3.096;3.096
639;sync;1;2.32675;2.32675;2.32675
639;evalKnownDf;1;0;0;0
639;write;1;2.7183e-05;2.7183e-05;2.7183e-05
639;trace;1;0;0;0
639;calc_total;1;5.42275;5.42275;5.42275
28;compErr;1;2.358e-06;2.358e-06;2.358e-06
28;init;1;0.0929956;0.0929956;0.0929956
28;update;1;3.05526;3.05526;3.05526
28;sync;1;2.84694;2.84694;2.84694
28;evalKnownDf;1;0;0;0
28;write;1;2.4413e-05;2.4413e-05;2.4413e-05
28;trace;1;0;0;0
28;calc_total;1;5.90219;5.90219;5.90219
203;compErr;1;1.976e-06;1.976e-06;1.976e-06
203;init;1;0.0932336;0.0932336;0.0932336
203;update;1;3.0942;3.0942;3.0942
203;sync;1;3.49264;3.49264;3.49264
203;evalKnownDf;1;0;0;0
203;write;1;2.5256e-05;2.5256e-05;2.5256e-05
203;trace;1;0;0;0
203;calc_total;1;6.58684;6.58684;6.58684
185;compErr;1;1.919e-06;1.919e-06;1.919e-06
185;init;1;0.0940811;0.0940811;0.0940811
185;update;1;3.12324;3.12324;3.12324
185;sync;1;3.64341;3.64341;3.64341
185;evalKnownDf;1;0;0;0
185;write;1;2.335e-05;2.335e-05;2.335e-05
185;trace;1;0;0;0
185;calc_total;1;6.76665;6.76665;6.76665
279;compErr;1;2.129e-06;2.129e-06;2.129e-06
279;init;1;0.0940606;0.0940606;0.0940606
279;update;1;3.09346;3.09346;3.09346
279;sync;1;1.16106;1.16106;1.16106
279;evalKnownDf;1;0;0;0
279;write;1;2.429e-05;2.429e-05;2.429e-05
279;trace;1;0;0;0
279;calc_total;1;4.25452;4.25452;4.25452
311;compErr;1;1.621e-06;1.621e-06;1.621e-06
311;init;1;0.0928105;0.0928105;0.0928105
311;update;1;3.08213;3.08213;3.08213
311;sync;1;2.62736;2.62736;2.62736
311;evalKnownDf;1;0;0;0
311;write;1;2.2096e-05;2.2096e-05;2.2096e-05
311;trace;1;0;0;0
311;calc_total;1;5.70949;5.70949;5.70949
317;compErr;1;1.711e-06;1.711e-06;1.711e-06
317;init;1;0.0930038;0.0930038;0.0930038
317;update;1;3.09704;3.09704;3.09704
317;sync;1;1.10931;1.10931;1.10931
317;evalKnownDf;1;0;0;0
317;write;1;1.9394e-05;1.9394e-05;1.9394e-05
317;trace;1;0;0;0
317;calc_total;1;4.20635;4.20635;4.20635
552;write;1;2.6985e-05;2.6985e-05;2.6985e-05
552;trace;1;0;0;0
552;calc_total;1;4.40361;4.40361;4.40361
441;compErr;1;2.709e-06;2.709e-06;2.709e-06
441;init;1;0.093501;0.093501;0.093501
441;update;1;3.0997;3.0997;3.0997
441;sync;1;2.05163;2.05163;2.05163
441;evalKnownDf;1;0;0;0
441;write;1;2.7384e-05;2.7384e-05;2.7384e-05
441;trace;1;0;0;0
441;calc_total;1;5.15133;5.15133;5.15133
685;compErr;1;1.238e-06;1.238e-06;1.238e-06
685;init;1;0.0935606;0.0935606;0.0935606
685;update;1;3.0933;3.0933;3.0933
685;sync;1;2.41698;2.41698;2.41698
685;evalKnownDf;1;0;0;0
685;write;1;2.1169e-05;2.1169e-05;2.1169e-05
685;trace;1;0;0;0
685;calc_total;1;5.51027;5.51027;5.51027
758;compErr;1;2.503e-06;2.503e-06;2.503e-06
758;init;1;0.0929286;0.0929286;0.0929286
758;update;1;3.14121;3.14121;3.14121
758;sync;1;2.46389;2.46389;2.46389
758;evalKnownDf;1;0;0;0
758;write;1;3.0091e-05;3.0091e-05;3.0091e-05
758;trace;1;0;0;0
758;calc_total;1;5.6051;5.6051;5.6051
641;compErr;1;2.796e-06;2.796e-06;2.796e-06
641;init;1;0.092646;0.092646;0.092646
641;update;1;3.08138;3.08138;3.08138
641;sync;1;3.0864;3.0864;3.0864
641;evalKnownDf;1;0;0;0
641;write;1;2.9137e-05;2.9137e-05;2.9137e-05
641;trace;1;0;0;0
641;calc_total;1;6.16778;6.16778;6.16778
29;compErr;1;2.064e-06;2.064e-06;2.064e-06
29;init;1;0.093602;0.093602;0.093602
29;update;1;3.14845;3.14845;3.14845
29;sync;1;0.731378;0.731378;0.731378
29;evalKnownDf;1;0;0;0
29;write;1;2.2265e-05;2.2265e-05;2.2265e-05
29;trace;1;0;0;0
29;calc_total;1;3.87982;3.87982;3.87982
204;compErr;1;2.924e-06;2.924e-06;2.924e-06
204;init;1;0.0936069;0.0936069;0.0936069
204;update;1;3.07397;3.07397;3.07397
204;sync;1;1.56537;1.56537;1.56537
204;evalKnownDf;1;0;0;0
204;write;1;2.3576e-05;2.3576e-05;2.3576e-05
204;trace;1;0;0;0
204;calc_total;1;4.63934;4.63934;4.63934
187;compErr;1;1.852e-06;1.852e-06;1.852e-06
187;init;1;0.0939965;0.0939965;0.0939965
187;update;1;3.12935;3.12935;3.12935
187;sync;1;5.36053;5.36053;5.36053
187;evalKnownDf;1;0;0;0
187;write;1;2.2817e-05;2.2817e-05;2.2817e-05
187;trace;1;0;0;0
187;calc_total;1;8.48988;8.48988;8.48988
280;compErr;1;1.256e-06;1.256e-06;1.256e-06
280;init;1;0.0929499;0.0929499;0.0929499
280;update;1;3.07235;3.07235;3.07235
280;sync;1;2.16911;2.16911;2.16911
280;evalKnownDf;1;0;0;0
280;write;1;2.0602e-05;2.0602e-05;2.0602e-05
280;trace;1;0;0;0
280;calc_total;1;5.24146;5.24146;5.24146
318;compErr;1;1.231e-06;1.231e-06;1.231e-06
318;init;1;0.0931172;0.0931172;0.0931172
318;update;1;3.07069;3.07069;3.07069
318;sync;1;0.626653;0.626653;0.626653
318;evalKnownDf;1;0;0;0
318;write;1;1.9983e-05;1.9983e-05;1.9983e-05
318;trace;1;0;0;0
318;calc_total;1;3.69734;3.69734;3.69734
570;compErr;1;1.934e-06;1.934e-06;1.934e-06
570;init;1;0.0937138;0.0937138;0.0937138
570;update;1;3.09282;3.09282;3.09282
570;sync;1;4.7827;4.7827;4.7827
570;evalKnownDf;1;0;0;0
570;write;1;2.155e-05;2.155e-05;2.155e-05
570;trace;1;0;0;0
570;calc_total;1;7.87552;7.87552;7.87552
442;compErr;1;1.703e-06;1.703e-06;1.703e-06
442;init;1;0.0929412;0.0929412;0.0929412
442;update;1;3.10693;3.10693;3.10693
442;sync;1;1.40512;1.40512;1.40512
442;evalKnownDf;1;0;0;0
442;write;1;2.3144e-05;2.3144e-05;2.3144e-05
442;trace;1;0;0;0
442;calc_total;1;4.51205;4.51205;4.51205
686;compErr;1;3.092e-06;3.092e-06;3.092e-06
686;init;1;0.0929535;0.0929535;0.0929535
686;update;1;3.08181;3.08181;3.08181
686;sync;1;2.02369;2.02369;2.02369
686;evalKnownDf;1;0;0;0
686;write;1;2.8072e-05;2.8072e-05;2.8072e-05
686;trace;1;0;0;0
686;calc_total;1;5.10549;5.10549;5.10549
759;compErr;1;2.18e-06;2.18e-06;2.18e-06
759;init;1;0.0936448;0.0936448;0.0936448
759;update;1;3.09391;3.09391;3.09391
759;sync;1;3.09088;3.09088;3.09088
759;evalKnownDf;1;0;0;0
759;write;1;2.406e-05;2.406e-05;2.406e-05
759;trace;1;0;0;0
759;calc_total;1;6.1848;6.1848;6.1848
642;compErr;1;1.723e-06;1.723e-06;1.723e-06
642;init;1;0.092914;0.092914;0.092914
642;update;1;3.06271;3.06271;3.06271
642;sync;1;3.73228;3.73228;3.73228
642;evalKnownDf;1;0;0;0
642;write;1;2.2685e-05;2.2685e-05;2.2685e-05
642;trace;1;0;0;0
642;calc_total;1;6.795;6.795;6.795
30;compErr;1;3.725e-06;3.725e-06;3.725e-06
30;init;1;0.0930388;0.0930388;0.0930388
30;update;1;3.06323;3.06323;3.06323
30;sync;1;5.43138;5.43138;5.43138
30;evalKnownDf;1;0;0;0
30;write;1;2.8471e-05;2.8471e-05;2.8471e-05
30;trace;1;0;0;0
30;calc_total;1;8.49462;8.49462;8.49462
205;compErr;1;1.32e-06;1.32e-06;1.32e-06
205;init;1;0.0935602;0.0935602;0.0935602
205;update;1;3.08989;3.08989;3.08989
205;sync;1;2.16033;2.16033;2.16033
205;evalKnownDf;1;0;0;0
205;write;1;2.066e-05;2.066e-05;2.066e-05
205;trace;1;0;0;0
205;calc_total;1;5.25022;5.25022;5.25022
188;compErr;1;1.421e-06;1.421e-06;1.421e-06
188;init;1;0.0937726;0.0937726;0.0937726
188;update;1;3.0941;3.0941;3.0941
188;sync;1;4.10173;4.10173;4.10173
188;evalKnownDf;1;0;0;0
188;write;1;2.0067e-05;2.0067e-05;2.0067e-05
188;trace;1;0;0;0
188;calc_total;1;7.19583;7.19583;7.19583
281;compErr;1;1.861e-06;1.861e-06;1.861e-06
281;init;1;0.0933093;0.0933093;0.0933093
281;update;1;3.09881;3.09881;3.09881
281;sync;1;2.76391;2.76391;2.76391
281;evalKnownDf;1;0;0;0
281;write;1;2.4513e-05;2.4513e-05;2.4513e-05
281;trace;1;0;0;0
281;calc_total;1;5.86272;5.86272;5.86272
319;compErr;1;1.927e-06;1.927e-06;1.927e-06
319;init;1;0.0950124;0.0950124;0.0950124
319;update;1;3.08562;3.08562;3.08562
319;sync;1;1.64394;1.64394;1.64394
319;evalKnownDf;1;0;0;0
319;write;1;2.2308e-05;2.2308e-05;2.2308e-05
319;trace;1;0;0;0
319;calc_total;1;4.72955;4.72955;4.72955
566;compErr;1;1.49e-06;1.49e-06;1.49e-06
566;init;1;0.0928762;0.0928762;0.0928762
566;update;1;3.08481;3.08481;3.08481
566;sync;1;1.4831;1.4831;1.4831
566;evalKnownDf;1;0;0;0
566;write;1;2.0565e-05;2.0565e-05;2.0565e-05
566;trace;1;0;0;0
443;compErr;1;1.464e-06;1.464e-06;1.464e-06
443;init;1;0.0944476;0.0944476;0.0944476
443;update;1;3.114;3.114;3.114
443;sync;1;1.78819;1.78819;1.78819
443;evalKnownDf;1;0;0;0
443;write;1;2.2677e-05;2.2677e-05;2.2677e-05
443;trace;1;0;0;0
443;calc_total;1;4.90219;4.90219;4.90219
687;compErr;1;2.137e-06;2.137e-06;2.137e-06
687;init;1;0.0941276;0.0941276;0.0941276
687;update;1;3.0921;3.0921;3.0921
687;sync;1;3.77774;3.77774;3.77774
687;evalKnownDf;1;0;0;0
687;write;1;2.4829e-05;2.4829e-05;2.4829e-05
687;trace;1;0;0;0
687;calc_total;1;6.86984;6.86984;6.86984
760;compErr;1;1.768e-06;1.768e-06;1.768e-06
760;init;1;0.09388;0.09388;0.09388
760;update;1;3.09178;3.09178;3.09178
760;sync;1;0.807226;0.807226;0.807226
760;evalKnownDf;1;0;0;0
760;write;1;2.2291e-05;2.2291e-05;2.2291e-05
760;trace;1;0;0;0
760;calc_total;1;3.899;3.899;3.899
643;compErr;1;2.979e-06;2.979e-06;2.979e-06
643;init;1;0.0936123;0.0936123;0.0936123
643;update;1;3.06645;3.06645;3.06645
643;sync;1;4.80393;4.80393;4.80393
643;evalKnownDf;1;0;0;0
643;write;1;2.6225e-05;2.6225e-05;2.6225e-05
643;trace;1;0;0;0
643;calc_total;1;7.87038;7.87038;7.87038
31;compErr;1;2.716e-06;2.716e-06;2.716e-06
31;init;1;0.0942356;0.0942356;0.0942356
31;update;1;3.07404;3.07404;3.07404
31;sync;1;4.73458;4.73458;4.73458
31;evalKnownDf;1;0;0;0
31;write;1;2.7272e-05;2.7272e-05;2.7272e-05
31;trace;1;0;0;0
31;calc_total;1;7.80862;7.80862;7.80862
207;compErr;1;2.641e-06;2.641e-06;2.641e-06
207;init;1;0.0935284;0.0935284;0.0935284
207;update;1;3.09953;3.09953;3.09953
207;sync;1;2.2658;2.2658;2.2658
207;evalKnownDf;1;0;0;0
207;write;1;2.471e-05;2.471e-05;2.471e-05
207;trace;1;0;0;0
207;calc_total;1;5.36533;5.36533;5.36533
189;compErr;1;1.105e-06;1.105e-06;1.105e-06
189;init;1;0.0942578;0.0942578;0.0942578
189;update;1;3.12484;3.12484;3.12484
189;sync;1;2.49911;2.49911;2.49911
189;evalKnownDf;1;0;0;0
189;write;1;2.4179e-05;2.4179e-05;2.4179e-05
189;trace;1;0;0;0
189;calc_total;1;5.62395;5.62395;5.62395
282;compErr;1;1.709e-06;1.709e-06;1.709e-06
282;init;1;0.0925687;0.0925687;0.0925687
282;update;1;3.06971;3.06971;3.06971
282;sync;1;3.32056;3.32056;3.32056
282;evalKnownDf;1;0;0;0
282;write;1;2.6234e-05;2.6234e-05;2.6234e-05
282;trace;1;0;0;0
282;calc_total;1;6.39027;6.39027;6.39027
321;compErr;1;1.754e-06;1.754e-06;1.754e-06
321;init;1;0.0937469;0.0937469;0.0937469
321;update;1;3.10735;3.10735;3.10735
321;sync;1;2.24165;2.24165;2.24165
321;evalKnownDf;1;0;0;0
321;write;1;2.3541e-05;2.3541e-05;2.3541e-05
321;trace;1;0;0;0
321;calc_total;1;5.349;5.349;5.349
566;calc_total;1;4.56791;4.56791;4.56791
444;compErr;1;3.697e-06;3.697e-06;3.697e-06
444;init;1;0.0937135;0.0937135;0.0937135
444;update;1;3.07804;3.07804;3.07804
444;sync;1;0.816034;0.816034;0.816034
444;evalKnownDf;1;0;0;0
444;write;1;2.6743e-05;2.6743e-05;2.6743e-05
444;trace;1;0;0;0
444;calc_total;1;3.89407;3.89407;3.89407
689;compErr;1;2.318e-06;2.318e-06;2.318e-06
689;init;1;0.0930018;0.0930018;0.0930018
689;update;1;3.08133;3.08133;3.08133
689;sync;1;2.17795;2.17795;2.17795
689;evalKnownDf;1;0;0;0
689;write;1;2.1054e-05;2.1054e-05;2.1054e-05
689;trace;1;0;0;0
689;calc_total;1;5.25928;5.25928;5.25928
761;compErr;1;1.556e-06;1.556e-06;1.556e-06
761;init;1;0.0941567;0.0941567;0.0941567
761;update;1;3.0966;3.0966;3.0966
761;sync;1;4.09419;4.09419;4.09419
761;evalKnownDf;1;0;0;0
761;write;1;2.3315e-05;2.3315e-05;2.3315e-05
761;trace;1;0;0;0
761;calc_total;1;7.19079;7.19079;7.19079
33;compErr;1;1.931e-06;1.931e-06;1.931e-06
33;init;1;0.0931896;0.0931896;0.0931896
33;update;1;3.07181;3.07181;3.07181
33;sync;1;3.49972;3.49972;3.49972
33;evalKnownDf;1;0;0;0
33;write;1;2.3657e-05;2.3657e-05;2.3657e-05
33;trace;1;0;0;0
33;calc_total;1;6.57153;6.57153;6.57153
211;compErr;1;2.093e-06;2.093e-06;2.093e-06
211;init;1;0.0927962;0.0927962;0.0927962
211;update;1;3.08219;3.08219;3.08219
211;sync;1;2.26491;2.26491;2.26491
211;evalKnownDf;1;0;0;0
211;write;1;2.6268e-05;2.6268e-05;2.6268e-05
211;trace;1;0;0;0
211;calc_total;1;5.3471;5.3471;5.3471
190;compErr;1;1.778e-06;1.778e-06;1.778e-06
190;init;1;0.0936569;0.0936569;0.0936569
190;update;1;3.09183;3.09183;3.09183
190;sync;1;3.12406;3.12406;3.12406
190;evalKnownDf;1;0;0;0
190;write;1;2.0936e-05;2.0936e-05;2.0936e-05
190;trace;1;0;0;0
190;calc_total;1;6.2159;6.2159;6.2159
283;compErr;1;1.858e-06;1.858e-06;1.858e-06
283;init;1;0.0934988;0.0934988;0.0934988
283;update;1;3.1009;3.1009;3.1009
283;sync;1;3.05666;3.05666;3.05666
283;evalKnownDf;1;0;0;0
283;write;1;2.6601e-05;2.6601e-05;2.6601e-05
283;trace;1;0;0;0
283;calc_total;1;6.15756;6.15756;6.15756
322;compErr;1;1.748e-06;1.748e-06;1.748e-06
322;init;1;0.0941306;0.0941306;0.0941306
322;update;1;3.07445;3.07445;3.07445
322;sync;1;2.13951;2.13951;2.13951
322;evalKnownDf;1;0;0;0
322;write;1;2.5304e-05;2.5304e-05;2.5304e-05
322;trace;1;0;0;0
322;calc_total;1;5.21396;5.21396;5.21396
554;compErr;1;1.506e-06;1.506e-06;1.506e-06
554;init;1;0.0938622;0.0938622;0.0938622
554;update;1;3.10164;3.10164;3.10164
554;sync;1;2.6764;2.6764;2.6764
554;evalKnownDf;1;0;0;0
445;compErr;1;2.546e-06;2.546e-06;2.546e-06
445;init;1;0.0935569;0.0935569;0.0935569
445;update;1;3.1003;3.1003;3.1003
445;sync;1;2.59244;2.59244;2.59244
445;evalKnownDf;1;0;0;0
445;write;1;2.6097e-05;2.6097e-05;2.6097e-05
445;trace;1;0;0;0
445;calc_total;1;5.69275;5.69275;5.69275
690;compErr;1;2.534e-06;2.534e-06;2.534e-06
690;init;1;0.0920831;0.0920831;0.0920831
690;update;1;3.05315;3.05315;3.05315
690;sync;1;2.84319;2.84319;2.84319
690;evalKnownDf;1;0;0;0
690;write;1;2.0715e-05;2.0715e-05;2.0715e-05
690;trace;1;0;0;0
690;calc_total;1;5.89635;5.89635;5.89635
35;compErr;1;1.65e-06;1.65e-06;1.65e-06
35;init;1;0.0932057;0.0932057;0.0932057
35;update;1;3.06215;3.06215;3.06215
35;sync;1;0.547955;0.547955;0.547955
35;evalKnownDf;1;0;0;0
35;write;1;2.5285e-05;2.5285e-05;2.5285e-05
35;trace;1;0;0;0
35;calc_total;1;3.61011;3.61011;3.61011
215;compErr;1;1.666e-06;1.666e-06;1.666e-06
215;init;1;0.0931542;0.0931542;0.0931542
215;update;1;3.08298;3.08298;3.08298
215;sync;1;1.46202;1.46202;1.46202
215;evalKnownDf;1;0;0;0
215;write;1;2.801e-05;2.801e-05;2.801e-05
215;trace;1;0;0;0
215;calc_total;1;4.54501;4.54501;4.54501
191;compErr;1;1.84e-06;1.84e-06;1.84e-06
191;init;1;0.0948013;0.0948013;0.0948013
191;update;1;3.14241;3.14241;3.14241
191;sync;1;2.33795;2.33795;2.33795
191;evalKnownDf;1;0;0;0
191;write;1;2.3134e-05;2.3134e-05;2.3134e-05
191;trace;1;0;0;0
191;calc_total;1;5.48035;5.48035;5.48035
284;compErr;1;2.682e-06;2.682e-06;2.682e-06
284;init;1;0.0930163;0.0930163;0.0930163
284;update;1;3.07269;3.07269;3.07269
284;sync;1;2.47151;2.47151;2.47151
284;evalKnownDf;1;0;0;0
284;write;1;3.1565e-05;3.1565e-05;3.1565e-05
284;trace;1;0;0;0
284;calc_total;1;5.5442;5.5442;5.5442
323;compErr;1;2.04e-06;2.04e-06;2.04e-06
323;init;1;0.0941071;0.0941071;0.0941071
323;update;1;3.10665;3.10665;3.10665
323;sync;1;2.02125;2.02125;2.02125
323;evalKnownDf;1;0;0;0
323;write;1;2.6101e-05;2.6101e-05;2.6101e-05
323;trace;1;0;0;0
323;calc_total;1;5.1279;5.1279;5.1279
554;write;1;1.8752e-05;1.8752e-05;1.8752e-05
554;trace;1;0;0;0
554;calc_total;1;5.77804;5.77804;5.77804
446;compErr;1;2.552e-06;2.552e-06;2.552e-06
446;init;1;0.093834;0.093834;0.093834
446;update;1;3.0788;3.0788;3.0788
446;sync;1;2.38002;2.38002;2.38002
446;evalKnownDf;1;0;0;0
446;write;1;2.5727e-05;2.5727e-05;2.5727e-05
446;trace;1;0;0;0
446;calc_total;1;5.45882;5.45882;5.45882
691;compErr;1;1.585e-06;1.585e-06;1.585e-06
691;init;1;0.0926495;0.0926495;0.0926495
691;update;1;3.08435;3.08435;3.08435
691;sync;1;2.1294;2.1294;2.1294
691;evalKnownDf;1;0;0;0
691;write;1;2.239e-05;2.239e-05;2.239e-05
691;trace;1;0;0;0
691;calc_total;1;5.21375;5.21375;5.21375
37;compErr;1;2.051e-06;2.051e-06;2.051e-06
37;init;1;0.0929694;0.0929694;0.0929694
37;update;1;3.05883;3.05883;3.05883
37;sync;1;2.23619;2.23619;2.23619
37;evalKnownDf;1;0;0;0
37;write;1;2.447e-05;2.447e-05;2.447e-05
37;trace;1;0;0;0
37;calc_total;1;5.29502;5.29502;5.29502
213;compErr;1;2.671e-06;2.671e-06;2.671e-06
213;init;1;0.0933749;0.0933749;0.0933749
213;update;1;3.08225;3.08225;3.08225
213;sync;1;1.82091;1.82091;1.82091
213;evalKnownDf;1;0;0;0
213;write;1;2.2529e-05;2.2529e-05;2.2529e-05
213;trace;1;0;0;0
285;compErr;1;2.113e-06;2.113e-06;2.113e-06
285;init;1;0.0932455;0.0932455;0.0932455
285;update;1;3.10247;3.10247;3.10247
285;sync;1;3.88557;3.88557;3.88557
285;evalKnownDf;1;0;0;0
285;write;1;2.5475e-05;2.5475e-05;2.5475e-05
285;trace;1;0;0;0
285;calc_total;1;6.98804;6.98804;6.98804
324;compErr;1;2.72e-06;2.72e-06;2.72e-06
324;init;1;0.09315;0.09315;0.09315
324;update;1;3.08638;3.08638;3.08638
324;sync;1;2.52921;2.52921;2.52921
324;evalKnownDf;1;0;0;0
324;write;1;3.0189e-05;3.0189e-05;3.0189e-05
324;trace;1;0;0;0
324;calc_total;1;5.61558;5.61558;5.61558
574;compErr;1;2.686e-06;2.686e-06;2.686e-06
574;init;1;0.0939496;0.0939496;0.0939496
574;update;1;3.11705;3.11705;3.11705
574;sync;1;2.89371;2.89371;2.89371
574;evalKnownDf;1;0;0;0
447;compErr;1;3.036e-06;3.036e-06;3.036e-06
447;init;1;0.0933592;0.0933592;0.0933592
447;update;1;3.08712;3.08712;3.08712
447;sync;1;2.48985;2.48985;2.48985
447;evalKnownDf;1;0;0;0
447;write;1;3.0354e-05;3.0354e-05;3.0354e-05
447;trace;1;0;0;0
447;calc_total;1;5.57698;5.57698;5.57698
41;compErr;1;1.514e-06;1.514e-06;1.514e-06
41;init;1;0.0942312;0.0942312;0.0942312
41;update;1;3.07268;3.07268;3.07268
41;sync;1;2.56317;2.56317;2.56317
41;evalKnownDf;1;0;0;0
41;write;1;2.3355e-05;2.3355e-05;2.3355e-05
41;trace;1;0;0;0
41;calc_total;1;5.63585;5.63585;5.63585
213;calc_total;1;4.90316;4.90316;4.90316
286;compErr;1;1.721e-06;1.721e-06;1.721e-06
286;init;1;0.0927848;0.0927848;0.0927848
286;update;1;3.07829;3.07829;3.07829
286;sync;1;0.951892;0.951892;0.951892
286;evalKnownDf;1;0;0;0
286;write;1;2.1118e-05;2.1118e-05;2.1118e-05
286;trace;1;0;0;0
286;calc_total;1;4.03018;4.03018;4.03018
326;compErr;1;2.408e-06;2.408e-06;2.408e-06
326;init;1;0.0930657;0.0930657;0.0930657
326;update;1;3.08083;3.08083;3.08083
326;sync;1;3.73791;3.73791;3.73791
326;evalKnownDf;1;0;0;0
326;write;1;2.7609e-05;2.7609e-05;2.7609e-05
326;trace;1;0;0;0
326;calc_total;1;6.81873;6.81873;6.81873
413;compErr;1;2.659e-06;2.659e-06;2.659e-06
413;init;1;0.0939462;0.0939462;0.0939462
413;update;1;3.09959;3.09959;3.09959
413;sync;1;1.77568;1.77568;1.77568
413;evalKnownDf;1;0;0;0
413;write;1;2.6812e-05;2.6812e-05;2.6812e-05
413;trace;1;0;0;0
413;calc_total;1;4.87527;4.87527;4.87527
574;write;1;2.8372e-05;2.8372e-05;2.8372e-05
574;trace;1;0;0;0
574;calc_total;1;6.01076;6.01076;6.01076
449;compErr;1;2.146e-06;2.146e-06;2.146e-06
449;init;1;0.0927173;0.0927173;0.0927173
449;update;1;3.07922;3.07922;3.07922
449;sync;1;2.75012;2.75012;2.75012
449;evalKnownDf;1;0;0;0
449;write;1;3.2237e-05;3.2237e-05;3.2237e-05
449;trace;1;0;0;0
449;calc_total;1;5.82935;5.82935;5.82935
43;compErr;1;1.578e-06;1.578e-06;1.578e-06
43;init;1;0.0934657;0.0934657;0.0934657
43;update;1;3.08942;3.08942;3.08942
43;sync;1;2.01709;2.01709;2.01709
43;evalKnownDf;1;0;0;0
43;write;1;2.5497e-05;2.5497e-05;2.5497e-05
43;trace;1;0;0;0
43;calc_total;1;5.10651;5.10651;5.10651
287;compErr;1;2.009e-06;2.009e-06;2.009e-06
287;init;1;0.0935953;0.0935953;0.0935953
287;update;1;3.09052;3.09052;3.09052
287;sync;1;0.635623;0.635623;0.635623
287;evalKnownDf;1;0;0;0
287;write;1;2.2911e-05;2.2911e-05;2.2911e-05
287;trace;1;0;0;0
287;calc_total;1;3.72615;3.72615;3.72615
328;compErr;1;3.116e-06;3.116e-06;3.116e-06
328;init;1;0.0936574;0.0936574;0.0936574
328;update;1;3.10831;3.10831;3.10831
328;sync;1;2.4537;2.4537;2.4537
328;evalKnownDf;1;0;0;0
328;write;1;3.1878e-05;3.1878e-05;3.1878e-05
328;trace;1;0;0;0
328;calc_total;1;5.56202;5.56202;5.56202
414;compErr;1;2.013e-06;2.013e-06;2.013e-06
414;init;1;0.0928726;0.0928726;0.0928726
414;update;1;3.06928;3.06928;3.06928
414;sync;1;1.065;1.065;1.065
414;evalKnownDf;1;0;0;0
414;write;1;2.7231e-05;2.7231e-05;2.7231e-05
414;trace;1;0;0;0
414;calc_total;1;4.13427;4.13427;4.13427
553;compErr;1;2.169e-06;2.169e-06;2.169e-06
553;init;1;0.0943789;0.0943789;0.0943789
553;update;1;3.1327;3.1327;3.1327
553;sync;1;2.26807;2.26807;2.26807
553;evalKnownDf;1;0;0;0
553;write;1;2.671e-05;2.671e-05;2.671e-05
553;trace;1;0;0;0
553;calc_total;1;5.40077;5.40077;5.40077
450;compErr;1;3.014e-06;3.014e-06;3.014e-06
450;init;1;0.0922405;0.0922405;0.0922405
450;update;1;3.08673;3.08673;3.08673
450;sync;1;5.36797;5.36797;5.36797
450;evalKnownDf;1;0;0;0
450;write;1;3.0432e-05;3.0432e-05;3.0432e-05
450;trace;1;0;0;0
450;calc_total;1;8.45469;8.45469;8.45469
44;compErr;1;1.528e-06;1.528e-06;1.528e-06
44;init;1;0.0926265;0.0926265;0.0926265
44;update;1;3.07163;3.07163;3.07163
44;sync;1;1.96443;1.96443;1.96443
44;evalKnownDf;1;0;0;0
44;write;1;2.3113e-05;2.3113e-05;2.3113e-05
44;trace;1;0;0;0
44;calc_total;1;5.03606;5.03606;5.03606
329;compErr;1;3.063e-06;3.063e-06;3.063e-06
329;init;1;0.0942522;0.0942522;0.0942522
329;update;1;3.11575;3.11575;3.11575
329;sync;1;4.20902;4.20902;4.20902
329;evalKnownDf;1;0;0;0
329;write;1;2.512e-05;2.512e-05;2.512e-05
329;trace;1;0;0;0
329;calc_total;1;7.32476;7.32476;7.32476
361;compErr;1;2.069e-06;2.069e-06;2.069e-06
361;init;1;0.0941885;0.0941885;0.0941885
361;update;1;3.1347;3.1347;3.1347
361;sync;1;2.18002;2.18002;2.18002
361;evalKnownDf;1;0;0;0
361;write;1;3.4606e-05;3.4606e-05;3.4606e-05
361;trace;1;0;0;0
361;calc_total;1;5.31472;5.31472;5.31472
415;compErr;1;3.049e-06;3.049e-06;3.049e-06
415;init;1;0.093404;0.093404;0.093404
415;update;1;3.09593;3.09593;3.09593
415;sync;1;1.33536;1.33536;1.33536
415;evalKnownDf;1;0;0;0
415;write;1;2.9211e-05;2.9211e-05;2.9211e-05
415;trace;1;0;0;0
415;calc_total;1;4.43129;4.43129;4.43129
555;compErr;1;2.28e-06;2.28e-06;2.28e-06
555;init;1;0.094585;0.094585;0.094585
555;update;1;3.14167;3.14167;3.14167
555;sync;1;0.452491;0.452491;0.452491
555;evalKnownDf;1;0;0;0
555;write;1;2.6353e-05;2.6353e-05;2.6353e-05
555;trace;1;0;0;0
555;calc_total;1;3.59416;3.59416;3.59416
451;compErr;1;2.204e-06;2.204e-06;2.204e-06
451;init;1;0.0925916;0.0925916;0.0925916
451;update;1;3.08406;3.08406;3.08406
451;sync;1;3.54352;3.54352;3.54352
451;evalKnownDf;1;0;0;0
451;write;1;3.0594e-05;3.0594e-05;3.0594e-05
451;trace;1;0;0;0
451;calc_total;1;6.62758;6.62758;6.62758
45;compErr;1;2.881e-06;2.881e-06;2.881e-06
45;init;1;0.093327;0.093327;0.093327
45;update;1;3.07228;3.07228;3.07228
45;sync;1;2.6292;2.6292;2.6292
45;evalKnownDf;1;0;0;0
45;write;1;2.0953e-05;2.0953e-05;2.0953e-05
45;trace;1;0;0;0
45;calc_total;1;5.70148;5.70148;5.70148
330;compErr;1;2.505e-06;2.505e-06;2.505e-06
330;init;1;0.0937611;0.0937611;0.0937611
330;update;1;3.09721;3.09721;3.09721
330;sync;1;1.69055;1.69055;1.69055
330;evalKnownDf;1;0;0;0
330;write;1;2.8067e-05;2.8067e-05;2.8067e-05
330;trace;1;0;0;0
330;calc_total;1;4.78776;4.78776;4.78776
363;compErr;1;1.516e-06;1.516e-06;1.516e-06
363;init;1;0.0951727;0.0951727;0.0951727
363;update;1;3.11733;3.11733;3.11733
363;sync;1;1.6701;1.6701;1.6701
363;evalKnownDf;1;0;0;0
363;write;1;2.3745e-05;2.3745e-05;2.3745e-05
363;trace;1;0;0;0
363;calc_total;1;4.78743;4.78743;4.78743
416;compErr;1;1.945e-06;1.945e-06;1.945e-06
416;init;1;0.0923732;0.0923732;0.0923732
416;update;1;3.05455;3.05455;3.05455
416;sync;1;1.63674;1.63674;1.63674
416;evalKnownDf;1;0;0;0
416;write;1;2.7233e-05;2.7233e-05;2.7233e-05
416;trace;1;0;0;0
416;calc_total;1;4.69129;4.69129;4.69129
556;compErr;1;1.683e-06;1.683e-06;1.683e-06
556;init;1;0.0937798;0.0937798;0.0937798
556;update;1;3.10476;3.10476;3.10476
556;sync;1;1.06166;1.06166;1.06166
556;evalKnownDf;1;0;0;0
556;write;1;2.336e-05;2.336e-05;2.336e-05
556;trace;1;0;0;0
556;calc_total;1;4.16642;4.16642;4.16642
452;compErr;1;2.156e-06;2.156e-06;2.156e-06
452;init;1;0.0922662;0.0922662;0.0922662
452;update;1;3.06226;3.06226;3.06226
452;sync;1;4.84628;4.84628;4.84628
452;evalKnownDf;1;0;0;0
452;write;1;2.7107e-05;2.7107e-05;2.7107e-05
452;trace;1;0;0;0
452;calc_total;1;7.90854;7.90854;7.90854
46;compErr;1;1.898e-06;1.898e-06;1.898e-06
46;init;1;0.0929073;0.0929073;0.0929073
46;update;1;3.07272;3.07272;3.07272
46;sync;1;1.44328;1.44328;1.44328
46;evalKnownDf;1;0;0;0
46;write;1;2.1422e-05;2.1422e-05;2.1422e-05
46;trace;1;0;0;0
46;calc_total;1;4.516;4.516;4.516
331;compErr;1;2.363e-06;2.363e-06;2.363e-06
331;init;1;0.0943453;0.0943453;0.0943453
331;update;1;3.11799;3.11799;3.11799
331;sync;1;3.24555;3.24555;3.24555
331;evalKnownDf;1;0;0;0
331;write;1;2.6288e-05;2.6288e-05;2.6288e-05
331;trace;1;0;0;0
331;calc_total;1;6.36354;6.36354;6.36354
337;compErr;1;1.466e-06;1.466e-06;1.466e-06
337;init;1;0.0939115;0.0939115;0.0939115
337;update;1;3.11217;3.11217;3.11217
337;sync;1;0.413839;0.413839;0.413839
337;evalKnownDf;1;0;0;0
337;write;1;2.3009e-05;2.3009e-05;2.3009e-05
337;trace;1;0;0;0
337;calc_total;1;3.52601;3.52601;3.52601
364;compErr;1;1.792e-06;1.792e-06;1.792e-06
364;init;1;0.0940243;0.0940243;0.0940243
364;update;1;3.10423;3.10423;3.10423
364;sync;1;1.28302;1.28302;1.28302
364;evalKnownDf;1;0;0;0
364;write;1;2.8716e-05;2.8716e-05;2.8716e-05
364;trace;1;0;0;0
364;calc_total;1;4.38725;4.38725;4.38725
417;compErr;1;1.274e-06;1.274e-06;1.274e-06
417;init;1;0.0930345;0.0930345;0.0930345
417;update;1;3.29986;3.29986;3.29986
417;sync;1;0.728422;0.728422;0.728422
417;evalKnownDf;1;0;0;0
417;write;1;2.0909e-05;2.0909e-05;2.0909e-05
417;trace;1;0;0;0
417;calc_total;1;4.02829;4.02829;4.02829
557;compErr;1;2.287e-06;2.287e-06;2.287e-06
557;init;1;0.0945258;0.0945258;0.0945258
557;update;1;3.13043;3.13043;3.13043
557;sync;1;1.93445;1.93445;1.93445
557;evalKnownDf;1;0;0;0
557;write;1;2.3093e-05;2.3093e-05;2.3093e-05
557;trace;1;0;0;0
557;calc_total;1;5.06489;5.06489;5.06489
453;compErr;1;2.17e-06;2.17e-06;2.17e-06
453;init;1;0.0926259;0.0926259;0.0926259
453;update;1;3.09232;3.09232;3.09232
453;sync;1;3.7124;3.7124;3.7124
453;evalKnownDf;1;0;0;0
453;write;1;2.6814e-05;2.6814e-05;2.6814e-05
453;trace;1;0;0;0
453;calc_total;1;6.80473;6.80473;6.80473
47;compErr;1;1.889e-06;1.889e-06;1.889e-06
47;init;1;0.0935343;0.0935343;0.0935343
47;update;1;3.08437;3.08437;3.08437
47;sync;1;2.06199;2.06199;2.06199
47;evalKnownDf;1;0;0;0
47;write;1;2.1332e-05;2.1332e-05;2.1332e-05
47;trace;1;0;0;0
47;calc_total;1;5.14636;5.14636;5.14636
49;compErr;1;2.039e-06;2.039e-06;2.039e-06
49;init;1;0.0927966;0.0927966;0.0927966
49;update;1;3.05777;3.05777;3.05777
49;sync;1;2.98382;2.98382;2.98382
49;evalKnownDf;1;0;0;0
49;write;1;2.1911e-05;2.1911e-05;2.1911e-05
49;trace;1;0;0;0
49;calc_total;1;6.0416;6.0416;6.0416
332;compErr;1;2.339e-06;2.339e-06;2.339e-06
332;init;1;0.0939171;0.0939171;0.0939171
332;update;1;3.11632;3.11632;3.11632
332;sync;1;1.98124;1.98124;1.98124
332;evalKnownDf;1;0;0;0
332;write;1;2.2853e-05;2.2853e-05;2.2853e-05
332;trace;1;0;0;0
332;calc_total;1;5.09756;5.09756;5.09756
339;compErr;1;2.094e-06;2.094e-06;2.094e-06
339;init;1;0.0940776;0.0940776;0.0940776
339;update;1;3.11169;3.11169;3.11169
339;sync;1;0.614147;0.614147;0.614147
339;evalKnownDf;1;0;0;0
339;write;1;2.5453e-05;2.5453e-05;2.5453e-05
339;trace;1;0;0;0
339;calc_total;1;3.72583;3.72583;3.72583
365;compErr;1;1.433e-06;1.433e-06;1.433e-06
365;init;1;0.0939371;0.0939371;0.0939371
365;update;1;3.12815;3.12815;3.12815
365;sync;1;1.34671;1.34671;1.34671
365;evalKnownDf;1;0;0;0
365;write;1;2.2224e-05;2.2224e-05;2.2224e-05
365;trace;1;0;0;0
365;calc_total;1;4.47486;4.47486;4.47486
418;compErr;1;1.372e-06;1.372e-06;1.372e-06
418;init;1;0.0924607;0.0924607;0.0924607
418;update;1;3.06661;3.06661;3.06661
418;sync;1;2.08503;2.08503;2.08503
418;evalKnownDf;1;0;0;0
418;write;1;2.3575e-05;2.3575e-05;2.3575e-05
418;trace;1;0;0;0
418;calc_total;1;5.15163;5.15163;5.15163
558;compErr;1;2.152e-06;2.152e-06;2.152e-06
558;init;1;0.0937153;0.0937153;0.0937153
558;update;1;3.10343;3.10343;3.10343
558;sync;1;1.58902;1.58902;1.58902
558;evalKnownDf;1;0;0;0
558;write;1;2.3277e-05;2.3277e-05;2.3277e-05
558;trace;1;0;0;0
558;calc_total;1;4.69245;4.69245;4.69245
454;compErr;1;2.424e-06;2.424e-06;2.424e-06
454;init;1;0.0923271;0.0923271;0.0923271
454;update;1;3.05779;3.05779;3.05779
454;sync;1;3.23233;3.23233;3.23233
454;evalKnownDf;1;0;0;0
454;write;1;2.4604e-05;2.4604e-05;2.4604e-05
454;trace;1;0;0;0
454;calc_total;1;6.29012;6.29012;6.29012
50;compErr;1;1.733e-06;1.733e-06;1.733e-06
50;init;1;0.0921508;0.0921508;0.0921508
50;update;1;3.03826;3.03826;3.03826
50;sync;1;2.71655;2.71655;2.71655
50;evalKnownDf;1;0;0;0
50;write;1;2.2161e-05;2.2161e-05;2.2161e-05
50;trace;1;0;0;0
50;calc_total;1;5.75481;5.75481;5.75481
334;compErr;1;2.265e-06;2.265e-06;2.265e-06
334;init;1;0.0939069;0.0939069;0.0939069
334;update;1;3.11705;3.11705;3.11705
334;sync;1;2.35413;2.35413;2.35413
334;evalKnownDf;1;0;0;0
334;write;1;2.6562e-05;2.6562e-05;2.6562e-05
334;trace;1;0;0;0
334;calc_total;1;5.47118;5.47118;5.47118
340;compErr;1;1.728e-06;1.728e-06;1.728e-06
340;init;1;0.0930538;0.0930538;0.0930538
340;update;1;3.089;3.089;3.089
340;sync;1;0.875437;0.875437;0.875437
340;evalKnownDf;1;0;0;0
340;write;1;2.7387e-05;2.7387e-05;2.7387e-05
340;trace;1;0;0;0
340;calc_total;1;3.96443;3.96443;3.96443
366;compErr;1;1.222e-06;1.222e-06;1.222e-06
366;init;1;0.0934039;0.0934039;0.0934039
366;update;1;3.09851;3.09851;3.09851
366;sync;1;1.07933;1.07933;1.07933
366;evalKnownDf;1;0;0;0
366;write;1;2.3681e-05;2.3681e-05;2.3681e-05
366;trace;1;0;0;0
366;calc_total;1;4.17784;4.17784;4.17784
419;compErr;1;2.505e-06;2.505e-06;2.505e-06
419;init;1;0.0929214;0.0929214;0.0929214
419;update;1;3.08875;3.08875;3.08875
419;sync;1;0.364586;0.364586;0.364586
419;evalKnownDf;1;0;0;0
419;write;1;3.2193e-05;3.2193e-05;3.2193e-05
419;trace;1;0;0;0
419;calc_total;1;3.45334;3.45334;3.45334
559;compErr;1;1.668e-06;1.668e-06;1.668e-06
559;init;1;0.0945107;0.0945107;0.0945107
559;update;1;3.13153;3.13153;3.13153
559;sync;1;0.197863;0.197863;0.197863
559;evalKnownDf;1;0;0;0
559;write;1;2.1264e-05;2.1264e-05;2.1264e-05
559;trace;1;0;0;0
559;calc_total;1;3.32939;3.32939;3.32939
51;compErr;1;1.919e-06;1.919e-06;1.919e-06
51;init;1;0.0929429;0.0929429;0.0929429
51;update;1;3.05973;3.05973;3.05973
51;sync;1;1.65705;1.65705;1.65705
51;evalKnownDf;1;0;0;0
51;write;1;2.5082e-05;2.5082e-05;2.5082e-05
51;trace;1;0;0;0
51;calc_total;1;4.71678;4.71678;4.71678
147;compErr;1;2.323e-06;2.323e-06;2.323e-06
147;init;1;0.09372;0.09372;0.09372
147;update;1;3.10865;3.10865;3.10865
147;sync;1;2.11142;2.11142;2.11142
147;evalKnownDf;1;0;0;0
147;write;1;2.4154e-05;2.4154e-05;2.4154e-05
147;trace;1;0;0;0
147;calc_total;1;5.22007;5.22007;5.22007
341;compErr;1;1.982e-06;1.982e-06;1.982e-06
341;init;1;0.0937574;0.0937574;0.0937574
341;update;1;3.10791;3.10791;3.10791
341;sync;1;1.90085;1.90085;1.90085
341;evalKnownDf;1;0;0;0
341;write;1;2.383e-05;2.383e-05;2.383e-05
341;trace;1;0;0;0
341;calc_total;1;5.00876;5.00876;5.00876
367;compErr;1;1.358e-06;1.358e-06;1.358e-06
367;init;1;0.0945092;0.0945092;0.0945092
367;update;1;3.12909;3.12909;3.12909
367;sync;1;0.784383;0.784383;0.784383
367;evalKnownDf;1;0;0;0
367;write;1;2.3719e-05;2.3719e-05;2.3719e-05
367;trace;1;0;0;0
367;calc_total;1;3.91347;3.91347;3.91347
457;compErr;1;1.736e-06;1.736e-06;1.736e-06
457;init;1;0.0937965;0.0937965;0.0937965
457;update;1;3.10477;3.10477;3.10477
457;sync;1;0.259569;0.259569;0.259569
457;evalKnownDf;1;0;0;0
457;write;1;2.6635e-05;2.6635e-05;2.6635e-05
457;trace;1;0;0;0
457;calc_total;1;3.36434;3.36434;3.36434
421;compErr;1;1.644e-06;1.644e-06;1.644e-06
421;init;1;0.0927062;0.0927062;0.0927062
421;update;1;3.08171;3.08171;3.08171
421;sync;1;4.16668;4.16668;4.16668
421;evalKnownDf;1;0;0;0
421;write;1;2.4997e-05;2.4997e-05;2.4997e-05
421;trace;1;0;0;0
421;calc_total;1;7.24839;7.24839;7.24839
561;compErr;1;1.557e-06;1.557e-06;1.557e-06
561;init;1;0.0939639;0.0939639;0.0939639
561;update;1;3.1067;3.1067;3.1067
561;sync;1;2.05919;2.05919;2.05919
561;evalKnownDf;1;0;0;0
561;write;1;2.2544e-05;2.2544e-05;2.2544e-05
561;trace;1;0;0;0
561;calc_total;1;5.16589;5.16589;5.16589
53;compErr;1;1.63e-06;1.63e-06;1.63e-06
53;init;1;0.0930276;0.0930276;0.0930276
53;update;1;3.05886;3.05886;3.05886
53;sync;1;1.95858;1.95858;1.95858
53;evalKnownDf;1;0;0;0
53;write;1;2.2282e-05;2.2282e-05;2.2282e-05
53;trace;1;0;0;0
53;calc_total;1;5.01745;5.01745;5.01745
149;compErr;1;1.914e-06;1.914e-06;1.914e-06
149;init;1;0.0935359;0.0935359;0.0935359
149;update;1;3.09816;3.09816;3.09816
149;sync;1;3.22975;3.22975;3.22975
149;evalKnownDf;1;0;0;0
149;write;1;2.3964e-05;2.3964e-05;2.3964e-05
149;trace;1;0;0;0
149;calc_total;1;6.32791;6.32791;6.32791
343;compErr;1;2.999e-06;2.999e-06;2.999e-06
343;init;1;0.0937371;0.0937371;0.0937371
343;update;1;3.09937;3.09937;3.09937
343;sync;1;1.62269;1.62269;1.62269
343;evalKnownDf;1;0;0;0
343;write;1;2.4258e-05;2.4258e-05;2.4258e-05
343;trace;1;0;0;0
343;calc_total;1;4.72206;4.72206;4.72206
369;compErr;1;1.701e-06;1.701e-06;1.701e-06
369;init;1;0.0937385;0.0937385;0.0937385
369;update;1;3.10884;3.10884;3.10884
369;sync;1;4.83041;4.83041;4.83041
369;evalKnownDf;1;0;0;0
369;write;1;2.7548e-05;2.7548e-05;2.7548e-05
369;trace;1;0;0;0
369;calc_total;1;7.93924;7.93924;7.93924
459;compErr;1;2.543e-06;2.543e-06;2.543e-06
459;init;1;0.0936992;0.0936992;0.0936992
459;update;1;3.13241;3.13241;3.13241
459;sync;1;0.776718;0.776718;0.776718
459;evalKnownDf;1;0;0;0
459;write;1;2.5536e-05;2.5536e-05;2.5536e-05
459;trace;1;0;0;0
459;calc_total;1;3.90912;3.90912;3.90912
425;compErr;1;2.19e-06;2.19e-06;2.19e-06
425;init;1;0.0941991;0.0941991;0.0941991
425;update;1;3.10206;3.10206;3.10206
425;sync;1;5.54812;5.54812;5.54812
425;evalKnownDf;1;0;0;0
425;write;1;2.9085e-05;2.9085e-05;2.9085e-05
425;trace;1;0;0;0
425;calc_total;1;8.65018;8.65018;8.65018
562;compErr;1;1.605e-06;1.605e-06;1.605e-06
562;init;1;0.0929868;0.0929868;0.0929868
562;update;1;3.10765;3.10765;3.10765
562;sync;1;0.480389;0.480389;0.480389
562;evalKnownDf;1;0;0;0
562;write;1;2.2546e-05;2.2546e-05;2.2546e-05
562;trace;1;0;0;0
562;calc_total;1;3.58804;3.58804;3.58804
55;compErr;1;2.225e-06;2.225e-06;2.225e-06
55;init;1;0.0938592;0.0938592;0.0938592
55;update;1;3.04961;3.04961;3.04961
55;sync;1;1.45097;1.45097;1.45097
55;evalKnownDf;1;0;0;0
55;write;1;2.2149e-05;2.2149e-05;2.2149e-05
55;trace;1;0;0;0
55;calc_total;1;4.50058;4.50058;4.50058
161;compErr;1;2.481e-06;2.481e-06;2.481e-06
161;init;1;0.093612;0.093612;0.093612
161;update;1;3.09607;3.09607;3.09607
161;sync;1;4.86392;4.86392;4.86392
161;evalKnownDf;1;0;0;0
161;write;1;2.8087e-05;2.8087e-05;2.8087e-05
161;trace;1;0;0;0
161;calc_total;1;7.95998;7.95998;7.95998
344;compErr;1;3.437e-06;3.437e-06;3.437e-06
344;init;1;0.0938361;0.0938361;0.0938361
344;update;1;3.13593;3.13593;3.13593
344;sync;1;0.394622;0.394622;0.394622
344;evalKnownDf;1;0;0;0
344;write;1;2.9074e-05;2.9074e-05;2.9074e-05
344;trace;1;0;0;0
344;calc_total;1;3.53055;3.53055;3.53055
371;compErr;1;1.151e-06;1.151e-06;1.151e-06
371;init;1;0.0940484;0.0940484;0.0940484
371;update;1;3.10636;3.10636;3.10636
371;sync;1;0.609891;0.609891;0.609891
371;evalKnownDf;1;0;0;0
371;write;1;2.5072e-05;2.5072e-05;2.5072e-05
371;trace;1;0;0;0
371;calc_total;1;3.71625;3.71625;3.71625
460;compErr;1;2.432e-06;2.432e-06;2.432e-06
460;init;1;0.093637;0.093637;0.093637
460;update;1;3.10919;3.10919;3.10919
460;sync;1;4.22344;4.22344;4.22344
460;evalKnownDf;1;0;0;0
460;write;1;2.7797e-05;2.7797e-05;2.7797e-05
460;trace;1;0;0;0
460;calc_total;1;7.33264;7.33264;7.33264
427;compErr;1;1.421e-06;1.421e-06;1.421e-06
[truncated: 328,301 more chars]
