# Supplementary material for: A Halo abstraction for distributed n-dimensional structured grids within the C++ PGAS library DASH
Source: PeerJ Comput Sci. 2023 Feb 3;9:e1203. doi: 10.7717/peerj-cs.1203 (PMC10280232; doi:10.7717/peerj-cs.1203)
Supplement: Supplemental Information 4 [file peerj-cs-09-1203-s004.gz › raw_dash_scafes/res_3d_sc/strong/scafes_heat3d_n4_c24_1300_28659155.out]

SCAFES
REMARK: No time step width tau was specified.
 Set tau=1.0 and proceeded. 

Energy start: 12000
Energy end  : 11351.9
# unit_id;function_name;num_calls;avg_runtime;min_runtime;max_runtime
0;compErr;1;2.323e-06;2.323e-06;2.323e-06
0;init;1;0.77089;0.77089;0.77089
0;update;1;24.934;24.934;24.934
0;sync;1;2.92929;2.92929;2.92929
0;evalKnownDf;1;0;0;0
0;write;1;3.3527e-05;3.3527e-05;3.3527e-05
0;trace;1;0;0;0
0;calc_total;1;27.8633;27.8633;27.8633
64;compErr;1;2.851e-06;2.851e-06;2.851e-06
64;init;1;0.762054;0.762054;0.762054
64;update;1;25.2813;25.2813;25.2813
64;sync;1;3.37708;3.37708;3.37708
64;evalKnownDf;1;0;0;0
64;write;1;3.0537e-05;3.0537e-05;3.0537e-05
64;trace;1;0;0;0
64;calc_total;1;28.6584;28.6584;28.6584
32;compErr;1;1.161e-06;1.161e-06;1.161e-06
32;init;1;0.76194;0.76194;0.76194
32;update;1;25.0757;25.0757;25.0757
32;sync;1;1.97283;1.97283;1.97283
32;evalKnownDf;1;0;0;0
32;write;1;2.8707e-05;2.8707e-05;2.8707e-05
32;trace;1;0;0;0
32;calc_total;1;27.0485;27.0485;27.0485
72;compErr;1;1.891e-06;1.891e-06;1.891e-06
72;init;1;0.767217;0.767217;0.767217
72;update;1;25.2908;25.2908;25.2908
72;sync;1;1.27719;1.27719;1.27719
72;evalKnownDf;1;0;0;0
72;write;1;6.0607e-05;6.0607e-05;6.0607e-05
72;trace;1;0;0;0
72;calc_total;1;26.568;26.568;26.568
4;compErr;1;1.762e-06;1.762e-06;1.762e-06
4;init;1;0.761833;0.761833;0.761833
4;update;1;25.1176;25.1176;25.1176
4;sync;1;4.15093;4.15093;4.15093
4;evalKnownDf;1;0;0;0
9;compErr;1;2.326e-06;2.326e-06;2.326e-06
9;init;1;0.764853;0.764853;0.764853
9;update;1;25.1396;25.1396;25.1396
9;sync;1;5.42071;5.42071;5.42071
9;evalKnownDf;1;0;0;0
9;write;1;2.7115e-05;2.7115e-05;2.7115e-05
9;trace;1;0;0;0
9;calc_total;1;30.5603;30.5603;30.5603
4;write;1;2.3822e-05;2.3822e-05;2.3822e-05
4;trace;1;0;0;0
4;calc_total;1;29.2686;29.2686;29.2686
10;compErr;1;2.871e-06;2.871e-06;2.871e-06
10;init;1;0.77455;0.77455;0.77455
10;update;1;25.1608;25.1608;25.1608
10;sync;1;1.70818;1.70818;1.70818
10;evalKnownDf;1;0;0;0
10;write;1;2.7121e-05;2.7121e-05;2.7121e-05
10;trace;1;0;0;0
10;calc_total;1;26.869;26.869;26.869
17;compErr;1;2.159e-06;2.159e-06;2.159e-06
17;init;1;0.768093;0.768093;0.768093
17;update;1;25.2622;25.2622;25.2622
17;sync;1;1.6092;1.6092;1.6092
17;evalKnownDf;1;0;0;0
17;write;1;2.3199e-05;2.3199e-05;2.3199e-05
17;trace;1;0;0;0
17;calc_total;1;26.8714;26.8714;26.8714
3;compErr;1;2.569e-06;2.569e-06;2.569e-06
3;init;1;0.760684;0.760684;0.760684
3;update;1;24.9412;24.9412;24.9412
3;sync;1;3.03599;3.03599;3.03599
3;evalKnownDf;1;0;0;0
3;write;1;2.5676e-05;2.5676e-05;2.5676e-05
3;trace;1;0;0;0
3;calc_total;1;27.9772;27.9772;27.9772
11;compErr;1;2.753e-06;2.753e-06;2.753e-06
11;init;1;0.769261;0.769261;0.769261
11;update;1;25.135;25.135;25.135
11;sync;1;1.89767;1.89767;1.89767
11;evalKnownDf;1;0;0;0
11;write;1;3.3774e-05;3.3774e-05;3.3774e-05
11;trace;1;0;0;0
11;calc_total;1;27.0326;27.0326;27.0326
12;compErr;1;2.493e-06;2.493e-06;2.493e-06
12;init;1;0.760774;0.760774;0.760774
12;update;1;25.1371;25.1371;25.1371
12;sync;1;4.71423;4.71423;4.71423
12;evalKnownDf;1;0;0;0
12;write;1;3.0464e-05;3.0464e-05;3.0464e-05
12;trace;1;0;0;0
12;calc_total;1;29.8513;29.8513;29.8513
1;compErr;1;2.465e-06;2.465e-06;2.465e-06
1;init;1;0.762149;0.762149;0.762149
1;update;1;25.1573;25.1573;25.1573
1;sync;1;5.39907;5.39907;5.39907
1;evalKnownDf;1;0;0;0
1;write;1;2.5959e-05;2.5959e-05;2.5959e-05
1;trace;1;0;0;0
1;calc_total;1;30.5564;30.5564;30.5564
2;compErr;1;2.862e-06;2.862e-06;2.862e-06
2;init;1;0.770227;0.770227;0.770227
2;update;1;25.2005;25.2005;25.2005
2;sync;1;2.43785;2.43785;2.43785
2;evalKnownDf;1;0;0;0
2;write;1;3.1822e-05;3.1822e-05;3.1822e-05
2;trace;1;0;0;0
2;calc_total;1;27.6383;27.6383;27.6383
13;compErr;1;1.626e-06;1.626e-06;1.626e-06
13;init;1;0.757587;0.757587;0.757587
13;update;1;25.5447;25.5447;25.5447
13;sync;1;2.45105;2.45105;2.45105
13;evalKnownDf;1;0;0;0
13;write;1;2.3932e-05;2.3932e-05;2.3932e-05
13;trace;1;0;0;0
13;calc_total;1;27.9958;27.9958;27.9958
18;compErr;1;1.54e-06;1.54e-06;1.54e-06
18;init;1;0.763844;0.763844;0.763844
18;update;1;25.4099;25.4099;25.4099
18;sync;1;1.09161;1.09161;1.09161
18;evalKnownDf;1;0;0;0
18;write;1;2.4621e-05;2.4621e-05;2.4621e-05
18;trace;1;0;0;0
15;compErr;1;3.397e-06;3.397e-06;3.397e-06
15;init;1;0.77296;0.77296;0.77296
15;update;1;25.1041;25.1041;25.1041
15;sync;1;1.49909;1.49909;1.49909
15;evalKnownDf;1;0;0;0
15;write;1;2.6354e-05;2.6354e-05;2.6354e-05
15;trace;1;0;0;0
15;calc_total;1;26.6031;26.6031;26.6031
18;calc_total;1;26.5016;26.5016;26.5016
19;compErr;1;3.088e-06;3.088e-06;3.088e-06
19;init;1;0.766707;0.766707;0.766707
19;update;1;25.2029;25.2029;25.2029
19;sync;1;1.51625;1.51625;1.51625
19;evalKnownDf;1;0;0;0
19;write;1;3.1511e-05;3.1511e-05;3.1511e-05
19;trace;1;0;0;0
19;calc_total;1;26.7191;26.7191;26.7191
21;compErr;1;3.969e-06;3.969e-06;3.969e-06
21;init;1;0.765705;0.765705;0.765705
21;update;1;25.2128;25.2128;25.2128
21;sync;1;1.9083;1.9083;1.9083
21;evalKnownDf;1;0;0;0
21;write;1;3.5137e-05;3.5137e-05;3.5137e-05
21;trace;1;0;0;0
21;calc_total;1;27.1211;27.1211;27.1211
23;compErr;1;2.206e-06;2.206e-06;2.206e-06
23;init;1;0.763365;0.763365;0.763365
23;update;1;25.0818;25.0818;25.0818
23;sync;1;1.43661;1.43661;1.43661
23;evalKnownDf;1;0;0;0
23;write;1;3.0043e-05;3.0043e-05;3.0043e-05
23;trace;1;0;0;0
23;calc_total;1;26.5184;26.5184;26.5184
0;total;1;42.1455;42.1455;42.1455
36;compErr;1;2.408e-06;2.408e-06;2.408e-06
36;init;1;0.766548;0.766548;0.766548
36;update;1;25.2623;25.2623;25.2623
36;sync;1;0.529175;0.529175;0.529175
36;evalKnownDf;1;0;0;0
36;write;1;2.8938e-05;2.8938e-05;2.8938e-05
36;trace;1;0;0;0
36;calc_total;1;25.7915;25.7915;25.7915
73;compErr;1;2.922e-06;2.922e-06;2.922e-06
73;init;1;0.766744;0.766744;0.766744
73;update;1;25.1826;25.1826;25.1826
73;sync;1;1.8034;1.8034;1.8034
65;compErr;1;2.683e-06;2.683e-06;2.683e-06
65;init;1;0.770444;0.770444;0.770444
65;update;1;25.0196;25.0196;25.0196
65;sync;1;2.40841;2.40841;2.40841
0;total;1;42.1455;42.1455;42.1455
24;compErr;1;2.183e-06;2.183e-06;2.183e-06
24;init;1;0.763752;0.763752;0.763752
24;update;1;25.2208;25.2208;25.2208
24;sync;1;0.741076;0.741076;0.741076
24;evalKnownDf;1;0;0;0
24;write;1;2.9505e-05;2.9505e-05;2.9505e-05
24;trace;1;0;0;0
24;calc_total;1;25.9618;25.9618;25.9618
73;evalKnownDf;1;0;0;0
73;write;1;3.8575e-05;3.8575e-05;3.8575e-05
73;trace;1;0;0;0
73;calc_total;1;26.986;26.986;26.986
66;compErr;1;1.831e-06;1.831e-06;1.831e-06
66;init;1;0.772619;0.772619;0.772619
66;update;1;25.1658;25.1658;25.1658
66;sync;1;1.93442;1.93442;1.93442
66;evalKnownDf;1;0;0;0
66;write;1;3.5502e-05;3.5502e-05;3.5502e-05
66;trace;1;0;0;0
66;calc_total;1;27.1002;27.1002;27.1002
0;total;1;42.1455;42.1455;42.1455
35;compErr;1;2.059e-06;2.059e-06;2.059e-06
35;init;1;0.771729;0.771729;0.771729
35;update;1;25.037;25.037;25.037
35;sync;1;1.38508;1.38508;1.38508
35;evalKnownDf;1;0;0;0
35;write;1;3.1242e-05;3.1242e-05;3.1242e-05
35;trace;1;0;0;0
35;calc_total;1;26.4221;26.4221;26.4221
74;compErr;1;1.551e-06;1.551e-06;1.551e-06
74;init;1;0.765019;0.765019;0.765019
74;update;1;25.2055;25.2055;25.2055
74;sync;1;1.5168;1.5168;1.5168
74;evalKnownDf;1;0;0;0
74;write;1;3.5886e-05;3.5886e-05;3.5886e-05
74;trace;1;0;0;0
74;calc_total;1;26.7223;26.7223;26.7223
65;evalKnownDf;1;0;0;0
65;write;1;3.6148e-05;3.6148e-05;3.6148e-05
65;trace;1;0;0;0
65;calc_total;1;27.428;27.428;27.428
0;total;1;42.1455;42.1455;42.1455
25;compErr;1;1.625e-06;1.625e-06;1.625e-06
25;init;1;0.767057;0.767057;0.767057
25;update;1;25.1401;25.1401;25.1401
25;sync;1;0.684759;0.684759;0.684759
25;evalKnownDf;1;0;0;0
25;write;1;2.9495e-05;2.9495e-05;2.9495e-05
25;trace;1;0;0;0
25;calc_total;1;25.8248;25.8248;25.8248
88;compErr;1;1.698e-06;1.698e-06;1.698e-06
88;init;1;0.766775;0.766775;0.766775
88;update;1;25.0814;25.0814;25.0814
88;sync;1;3.42049;3.42049;3.42049
88;evalKnownDf;1;0;0;0
88;write;1;2.8651e-05;2.8651e-05;2.8651e-05
88;trace;1;0;0;0
88;calc_total;1;28.5019;28.5019;28.5019
68;compErr;1;2.321e-06;2.321e-06;2.321e-06
68;init;1;0.761625;0.761625;0.761625
68;update;1;25.0617;25.0617;25.0617
68;sync;1;3.52998;3.52998;3.52998
68;evalKnownDf;1;0;0;0
68;write;1;2.5824e-05;2.5824e-05;2.5824e-05
68;trace;1;0;0;0
68;calc_total;1;28.5917;28.5917;28.5917
0;total;1;42.1455;42.1455;42.1455
37;compErr;1;1.488e-06;1.488e-06;1.488e-06
37;init;1;0.760201;0.760201;0.760201
37;update;1;25.2816;25.2816;25.2816
37;sync;1;3.42548;3.42548;3.42548
37;evalKnownDf;1;0;0;0
37;write;1;2.3027e-05;2.3027e-05;2.3027e-05
75;compErr;1;3.887e-06;3.887e-06;3.887e-06
75;init;1;0.767152;0.767152;0.767152
75;update;1;25.1705;25.1705;25.1705
75;sync;1;1.98255;1.98255;1.98255
75;evalKnownDf;1;0;0;0
75;write;1;3.4821e-05;3.4821e-05;3.4821e-05
48;compErr;1;1.743e-06;1.743e-06;1.743e-06
48;init;1;0.75501;0.75501;0.75501
48;update;1;25.1364;25.1364;25.1364
48;sync;1;2.95849;2.95849;2.95849
48;evalKnownDf;1;0;0;0
48;write;1;2.7831e-05;2.7831e-05;2.7831e-05
48;trace;1;0;0;0
48;calc_total;1;28.0949;28.0949;28.0949
0;total;1;42.0838;42.0838;42.0838
5;compErr;1;2.223e-06;2.223e-06;2.223e-06
5;init;1;0.769602;0.769602;0.769602
5;update;1;25.1946;25.1946;25.1946
5;sync;1;1.98015;1.98015;1.98015
5;evalKnownDf;1;0;0;0
5;write;1;2.7586e-05;2.7586e-05;2.7586e-05
5;trace;1;0;0;0
5;calc_total;1;27.1748;27.1748;27.1748
0;total;1;42.1452;42.1452;42.1452
39;compErr;1;1.687e-06;1.687e-06;1.687e-06
39;init;1;0.761679;0.761679;0.761679
39;update;1;25.2392;25.2392;25.2392
39;sync;1;2.70963;2.70963;2.70963
39;evalKnownDf;1;0;0;0
39;write;1;3.1239e-05;3.1239e-05;3.1239e-05
39;trace;1;0;0;0
39;calc_total;1;27.9488;27.9488;27.9488
76;compErr;1;1.674e-06;1.674e-06;1.674e-06
76;init;1;0.763785;0.763785;0.763785
76;update;1;25.0182;25.0182;25.0182
76;sync;1;2.20108;2.20108;2.20108
49;compErr;1;1.859e-06;1.859e-06;1.859e-06
49;init;1;0.759959;0.759959;0.759959
49;update;1;25.1226;25.1226;25.1226
49;sync;1;2.0295;2.0295;2.0295
49;evalKnownDf;1;0;0;0
49;write;1;2.9984e-05;2.9984e-05;2.9984e-05
49;trace;1;0;0;0
49;calc_total;1;27.1521;27.1521;27.1521
0;total;1;42.0842;42.0842;42.0842
6;compErr;1;2.486e-06;2.486e-06;2.486e-06
6;init;1;0.790023;0.790023;0.790023
6;update;1;24.984;24.984;24.984
6;sync;1;1.87066;1.87066;1.87066
6;evalKnownDf;1;0;0;0
6;write;1;2.6382e-05;2.6382e-05;2.6382e-05
6;trace;1;0;0;0
6;calc_total;1;26.8547;26.8547;26.8547
0;total;1;42.1452;42.1452;42.1452
41;compErr;1;1.349e-06;1.349e-06;1.349e-06
41;init;1;0.761883;0.761883;0.761883
41;update;1;25.3753;25.3753;25.3753
41;sync;1;2.66418;2.66418;2.66418
41;evalKnownDf;1;0;0;0
41;write;1;2.2065e-05;2.2065e-05;2.2065e-05
41;trace;1;0;0;0
41;calc_total;1;28.0395;28.0395;28.0395
75;trace;1;0;0;0
75;calc_total;1;27.153;27.153;27.153
50;compErr;1;1.236e-06;1.236e-06;1.236e-06
50;init;1;0.758461;0.758461;0.758461
50;update;1;25.0513;25.0513;25.0513
50;sync;1;1.88492;1.88492;1.88492
50;evalKnownDf;1;0;0;0
50;write;1;2.8539e-05;2.8539e-05;2.8539e-05
50;trace;1;0;0;0
50;calc_total;1;26.9362;26.9362;26.9362
0;total;1;42.0838;42.0838;42.0838
7;compErr;1;4.252e-06;4.252e-06;4.252e-06
7;init;1;0.770316;0.770316;0.770316
7;update;1;24.971;24.971;24.971
7;sync;1;2.28995;2.28995;2.28995
7;evalKnownDf;1;0;0;0
7;write;1;2.8811e-05;2.8811e-05;2.8811e-05
7;trace;1;0;0;0
7;calc_total;1;27.261;27.261;27.261
0;total;1;42.1452;42.1452;42.1452
42;compErr;1;2.549e-06;2.549e-06;2.549e-06
42;init;1;0.761943;0.761943;0.761943
42;update;1;25.3049;25.3049;25.3049
42;sync;1;1.29151;1.29151;1.29151
42;evalKnownDf;1;0;0;0
42;write;1;2.4145e-05;2.4145e-05;2.4145e-05
42;trace;1;0;0;0
42;calc_total;1;26.5964;26.5964;26.5964
76;evalKnownDf;1;0;0;0
76;write;1;3.4151e-05;3.4151e-05;3.4151e-05
76;trace;1;0;0;0
76;calc_total;1;27.2193;27.2193;27.2193
51;compErr;1;1.808e-06;1.808e-06;1.808e-06
51;init;1;0.758232;0.758232;0.758232
51;update;1;24.8955;24.8955;24.8955
51;sync;1;3.27752;3.27752;3.27752
51;evalKnownDf;1;0;0;0
51;write;1;3.0179e-05;3.0179e-05;3.0179e-05
51;trace;1;0;0;0
51;calc_total;1;28.173;28.173;28.173
0;total;1;42.0839;42.0839;42.0839
8;compErr;1;3.515e-06;3.515e-06;3.515e-06
8;init;1;0.772097;0.772097;0.772097
8;update;1;25.1173;25.1173;25.1173
8;sync;1;2.32044;2.32044;2.32044
8;evalKnownDf;1;0;0;0
8;write;1;3.3526e-05;3.3526e-05;3.3526e-05
8;trace;1;0;0;0
8;calc_total;1;27.4377;27.4377;27.4377
0;total;1;42.1455;42.1455;42.1455
33;compErr;1;1.354e-06;1.354e-06;1.354e-06
33;init;1;0.773917;0.773917;0.773917
33;update;1;25.0881;25.0881;25.0881
33;sync;1;1.56084;1.56084;1.56084
33;evalKnownDf;1;0;0;0
33;write;1;2.6616e-05;2.6616e-05;2.6616e-05
33;trace;1;0;0;0
33;calc_total;1;26.6489;26.6489;26.6489
81;compErr;1;1.978e-06;1.978e-06;1.978e-06
81;init;1;0.764096;0.764096;0.764096
81;update;1;25.0491;25.0491;25.0491
52;compErr;1;1.889e-06;1.889e-06;1.889e-06
52;init;1;0.762389;0.762389;0.762389
52;update;1;24.9174;24.9174;24.9174
52;sync;1;3.35911;3.35911;3.35911
52;evalKnownDf;1;0;0;0
52;write;1;2.6958e-05;2.6958e-05;2.6958e-05
52;trace;1;0;0;0
52;calc_total;1;28.2766;28.2766;28.2766
0;total;1;42.0841;42.0841;42.0841
0;total;1;42.1455;42.1455;42.1455
34;compErr;1;1.342e-06;1.342e-06;1.342e-06
34;init;1;0.776773;0.776773;0.776773
34;update;1;25.1229;25.1229;25.1229
34;sync;1;1.19596;1.19596;1.19596
34;evalKnownDf;1;0;0;0
34;write;1;2.6097e-05;2.6097e-05;2.6097e-05
34;trace;1;0;0;0
34;calc_total;1;26.3189;26.3189;26.3189
81;sync;1;3.70871;3.70871;3.70871
81;evalKnownDf;1;0;0;0
81;write;1;3.533e-05;3.533e-05;3.533e-05
81;trace;1;0;0;0
53;compErr;1;2.206e-06;2.206e-06;2.206e-06
53;init;1;0.758284;0.758284;0.758284
53;update;1;25.118;25.118;25.118
53;sync;1;2.48794;2.48794;2.48794
53;evalKnownDf;1;0;0;0
53;write;1;2.6674e-05;2.6674e-05;2.6674e-05
53;trace;1;0;0;0
53;calc_total;1;27.606;27.606;27.606
0;total;1;42.0842;42.0842;42.0842
0;total;1;42.1455;42.1455;42.1455
37;trace;1;0;0;0
37;calc_total;1;28.7071;28.7071;28.7071
82;compErr;1;2.307e-06;2.307e-06;2.307e-06
82;init;1;0.770045;0.770045;0.770045
82;update;1;25.0453;25.0453;25.0453
82;sync;1;4.2671;4.2671;4.2671
82;evalKnownDf;1;0;0;0
82;write;1;2.9367e-05;2.9367e-05;2.9367e-05
82;trace;1;0;0;0
54;compErr;1;1.258e-06;1.258e-06;1.258e-06
54;init;1;0.779572;0.779572;0.779572
54;update;1;25.1176;25.1176;25.1176
54;sync;1;2.2129;2.2129;2.2129
54;evalKnownDf;1;0;0;0
54;write;1;2.7269e-05;2.7269e-05;2.7269e-05
54;trace;1;0;0;0
54;calc_total;1;27.3305;27.3305;27.3305
0;total;1;42.0839;42.0839;42.0839
0;total;1;42.1452;42.1452;42.1452
26;compErr;1;1.943e-06;1.943e-06;1.943e-06
26;init;1;0.771189;0.771189;0.771189
26;update;1;25.1103;25.1103;25.1103
26;sync;1;0.872149;0.872149;0.872149
26;evalKnownDf;1;0;0;0
26;write;1;2.6758e-05;2.6758e-05;2.6758e-05
26;trace;1;0;0;0
26;calc_total;1;25.9825;25.9825;25.9825
81;calc_total;1;28.7578;28.7578;28.7578
55;compErr;1;1.017e-06;1.017e-06;1.017e-06
55;init;1;0.759377;0.759377;0.759377
55;update;1;24.9864;24.9864;24.9864
55;sync;1;1.81853;1.81853;1.81853
55;evalKnownDf;1;0;0;0
55;write;1;2.9058e-05;2.9058e-05;2.9058e-05
55;trace;1;0;0;0
55;calc_total;1;26.805;26.805;26.805
0;total;1;42.0842;42.0842;42.0842
0;total;1;42.1453;42.1453;42.1453
28;compErr;1;1.527e-06;1.527e-06;1.527e-06
28;init;1;0.76533;0.76533;0.76533
82;calc_total;1;29.3125;29.3125;29.3125
56;compErr;1;1.501e-06;1.501e-06;1.501e-06
56;init;1;0.761231;0.761231;0.761231
56;update;1;25.1215;25.1215;25.1215
56;sync;1;1.3227;1.3227;1.3227
56;evalKnownDf;1;0;0;0
56;write;1;3.3194e-05;3.3194e-05;3.3194e-05
56;trace;1;0;0;0
56;calc_total;1;26.4442;26.4442;26.4442
0;total;1;42.0838;42.0838;42.0838
0;total;1;42.1453;42.1453;42.1453
28;update;1;25.0749;25.0749;25.0749
28;sync;1;0.713018;0.713018;0.713018
28;evalKnownDf;1;0;0;0
28;write;1;2.505e-05;2.505e-05;2.505e-05
90;compErr;1;1.388e-06;1.388e-06;1.388e-06
90;init;1;0.777331;0.777331;0.777331
57;compErr;1;1.242e-06;1.242e-06;1.242e-06
57;init;1;0.759944;0.759944;0.759944
57;update;1;25.0956;25.0956;25.0956
57;sync;1;1.99521;1.99521;1.99521
57;evalKnownDf;1;0;0;0
57;write;1;3.3654e-05;3.3654e-05;3.3654e-05
57;trace;1;0;0;0
57;calc_total;1;27.0908;27.0908;27.0908
0;total;1;42.0838;42.0838;42.0838
14;compErr;1;1.604e-06;1.604e-06;1.604e-06
14;init;1;0.774176;0.774176;0.774176
14;update;1;25.1349;25.1349;25.1349
14;sync;1;1.35516;1.35516;1.35516
14;evalKnownDf;1;0;0;0
14;write;1;2.31e-05;2.31e-05;2.31e-05
14;trace;1;0;0;0
14;calc_total;1;26.49;26.49;26.49
0;total;1;42.1452;42.1452;42.1452
28;trace;1;0;0;0
28;calc_total;1;25.7879;25.7879;25.7879
90;update;1;25.0947;25.0947;25.0947
90;sync;1;1.62729;1.62729;1.62729
90;evalKnownDf;1;0;0;0
90;write;1;3.1184e-05;3.1184e-05;3.1184e-05
90;trace;1;0;0;0
58;compErr;1;2.193e-06;2.193e-06;2.193e-06
58;init;1;0.761531;0.761531;0.761531
58;update;1;24.9748;24.9748;24.9748
58;sync;1;1.89937;1.89937;1.89937
58;evalKnownDf;1;0;0;0
58;write;1;2.8146e-05;2.8146e-05;2.8146e-05
58;trace;1;0;0;0
58;calc_total;1;26.8742;26.8742;26.8742
0;total;1;42.0841;42.0841;42.0841
0;total;1;42.1452;42.1452;42.1452
0;total;1;42.101;42.101;42.101
90;calc_total;1;26.722;26.722;26.722
59;compErr;1;1.582e-06;1.582e-06;1.582e-06
59;init;1;0.759902;0.759902;0.759902
59;update;1;25.103;25.103;25.103
59;sync;1;1.91047;1.91047;1.91047
59;evalKnownDf;1;0;0;0
59;write;1;2.9851e-05;2.9851e-05;2.9851e-05
59;trace;1;0;0;0
59;calc_total;1;27.0135;27.0135;27.0135
0;total;1;42.084;42.084;42.084
16;compErr;1;3.074e-06;3.074e-06;3.074e-06
16;init;1;0.76041;0.76041;0.76041
16;update;1;25.2109;25.2109;25.2109
16;sync;1;2.09769;2.09769;2.09769
16;evalKnownDf;1;0;0;0
16;write;1;2.9458e-05;2.9458e-05;2.9458e-05
16;trace;1;0;0;0
16;calc_total;1;27.3086;27.3086;27.3086
0;total;1;42.1452;42.1452;42.1452
0;total;1;42.1016;42.1016;42.1016
83;compErr;1;1.575e-06;1.575e-06;1.575e-06
83;init;1;0.77307;0.77307;0.77307
60;compErr;1;1.914e-06;1.914e-06;1.914e-06
60;init;1;0.762555;0.762555;0.762555
60;update;1;25.2981;25.2981;25.2981
60;sync;1;2.57875;2.57875;2.57875
60;evalKnownDf;1;0;0;0
60;write;1;3.3546e-05;3.3546e-05;3.3546e-05
60;trace;1;0;0;0
60;calc_total;1;27.8768;27.8768;27.8768
0;total;1;42.0837;42.0837;42.0837
0;total;1;42.1452;42.1452;42.1452
0;total;1;42.1011;42.1011;42.1011
83;update;1;26.9274;26.9274;26.9274
83;sync;1;1.21569;1.21569;1.21569
83;evalKnownDf;1;0;0;0
83;write;1;2.5987e-05;2.5987e-05;2.5987e-05
83;trace;1;0;0;0
61;compErr;1;2.492e-06;2.492e-06;2.492e-06
61;init;1;0.768211;0.768211;0.768211
61;update;1;25.1031;25.1031;25.1031
61;sync;1;1.4315;1.4315;1.4315
61;evalKnownDf;1;0;0;0
61;write;1;3.3582e-05;3.3582e-05;3.3582e-05
61;trace;1;0;0;0
61;calc_total;1;26.5346;26.5346;26.5346
0;total;1;42.0838;42.0838;42.0838
0;total;1;42.1453;42.1453;42.1453
27;compErr;1;2.012e-06;2.012e-06;2.012e-06
27;init;1;0.76982;0.76982;0.76982
27;update;1;25.2263;25.2263;25.2263
27;sync;1;0.982144;0.982144;0.982144
27;evalKnownDf;1;0;0;0
27;write;1;2.7981e-05;2.7981e-05;2.7981e-05
27;trace;1;0;0;0
27;calc_total;1;26.2085;26.2085;26.2085
0;total;1;42.1011;42.1011;42.1011
83;calc_total;1;28.1431;28.1431;28.1431
62;compErr;1;1.566e-06;1.566e-06;1.566e-06
62;init;1;0.762183;0.762183;0.762183
62;update;1;25.159;25.159;25.159
62;sync;1;1.25099;1.25099;1.25099
62;evalKnownDf;1;0;0;0
62;write;1;2.4992e-05;2.4992e-05;2.4992e-05
62;trace;1;0;0;0
62;calc_total;1;26.41;26.41;26.41
0;total;1;42.0838;42.0838;42.0838
0;total;1;42.1452;42.1452;42.1452
0;total;1;42.1011;42.1011;42.1011
0;total;1;42.0722;42.0722;42.0722
20;compErr;1;2.494e-06;2.494e-06;2.494e-06
20;init;1;0.761875;0.761875;0.761875
20;update;1;25.2248;25.2248;25.2248
20;sync;1;4.69208;4.69208;4.69208
20;evalKnownDf;1;0;0;0
20;write;1;3.098e-05;3.098e-05;3.098e-05
20;trace;1;0;0;0
20;calc_total;1;29.9169;29.9169;29.9169
0;total;1;42.1452;42.1452;42.1452
29;compErr;1;2.258e-06;2.258e-06;2.258e-06
29;init;1;0.766811;0.766811;0.766811
29;update;1;25.2427;25.2427;25.2427
29;sync;1;0.951106;0.951106;0.951106
29;evalKnownDf;1;0;0;0
29;write;1;2.2396e-05;2.2396e-05;2.2396e-05
29;trace;1;0;0;0
29;calc_total;1;26.1938;26.1938;26.1938
0;total;1;42.1011;42.1011;42.1011
0;total;1;42.0719;42.0719;42.0719
0;total;1;42.1452;42.1452;42.1452
30;compErr;1;1.916e-06;1.916e-06;1.916e-06
30;init;1;0.766654;0.766654;0.766654
30;update;1;25.0715;25.0715;25.0715
30;sync;1;1.00414;1.00414;1.00414
30;evalKnownDf;1;0;0;0
30;write;1;2.362e-05;2.362e-05;2.362e-05
30;trace;1;0;0;0
30;calc_total;1;26.0757;26.0757;26.0757
0;total;1;42.1011;42.1011;42.1011
0;total;1;42.0719;42.0719;42.0719
22;compErr;1;2.51e-06;2.51e-06;2.51e-06
22;init;1;0.766264;0.766264;0.766264
22;update;1;25.1342;25.1342;25.1342
22;sync;1;1.45658;1.45658;1.45658
22;evalKnownDf;1;0;0;0
22;write;1;2.4605e-05;2.4605e-05;2.4605e-05
22;trace;1;0;0;0
22;calc_total;1;26.5908;26.5908;26.5908
0;total;1;42.1452;42.1452;42.1452
31;compErr;1;1.473e-06;1.473e-06;1.473e-06
31;init;1;0.764051;0.764051;0.764051
31;update;1;25.0461;25.0461;25.0461
31;sync;1;0.78946;0.78946;0.78946
31;evalKnownDf;1;0;0;0
31;write;1;2.6046e-05;2.6046e-05;2.6046e-05
31;trace;1;0;0;0
31;calc_total;1;25.8355;25.8355;25.8355
0;total;1;42.1016;42.1016;42.1016
0;total;1;42.0718;42.0718;42.0718
0;total;1;42.1453;42.1453;42.1453
0;total;1;42.1016;42.1016;42.1016
0;total;1;42.0722;42.0722;42.0722
0;total;1;42.101;42.101;42.101
77;compErr;1;1.659e-06;1.659e-06;1.659e-06
77;init;1;0.762253;0.762253;0.762253
77;update;1;25.0151;25.0151;25.0151
77;sync;1;1.52528;1.52528;1.52528
77;evalKnownDf;1;0;0;0
77;write;1;3.5413e-05;3.5413e-05;3.5413e-05
77;trace;1;0;0;0
77;calc_total;1;26.5404;26.5404;26.5404
0;total;1;42.0719;42.0719;42.0719
78;compErr;1;1.756e-06;1.756e-06;1.756e-06
78;init;1;0.763444;0.763444;0.763444
78;update;1;25.014;25.014;25.014
78;sync;1;1.84079;1.84079;1.84079
78;evalKnownDf;1;0;0;0
78;write;1;3.2287e-05;3.2287e-05;3.2287e-05
78;trace;1;0;0;0
78;calc_total;1;26.8548;26.8548;26.8548
0;total;1;42.0721;42.0721;42.0721
79;compErr;1;1.924e-06;1.924e-06;1.924e-06
79;init;1;0.768781;0.768781;0.768781
79;update;1;25.0537;25.0537;25.0537
79;sync;1;2.02983;2.02983;2.02983
79;evalKnownDf;1;0;0;0
79;write;1;3.4991e-05;3.4991e-05;3.4991e-05
79;trace;1;0;0;0
79;calc_total;1;27.0835;27.0835;27.0835
0;total;1;42.0721;42.0721;42.0721
80;compErr;1;3.428e-06;3.428e-06;3.428e-06
80;init;1;0.774535;0.774535;0.774535
80;update;1;25.145;25.145;25.145
80;sync;1;1.55663;1.55663;1.55663
80;evalKnownDf;1;0;0;0
80;write;1;3.0777e-05;3.0777e-05;3.0777e-05
80;trace;1;0;0;0
80;calc_total;1;26.7016;26.7016;26.7016
0;total;1;42.0718;42.0718;42.0718
0;total;1;42.0722;42.0722;42.0722
0;total;1;42.0718;42.0718;42.0718
0;total;1;42.0719;42.0719;42.0719
84;compErr;1;2.428e-06;2.428e-06;2.428e-06
84;init;1;0.766305;0.766305;0.766305
84;update;1;25.1567;25.1567;25.1567
84;sync;1;4.2816;4.2816;4.2816
84;evalKnownDf;1;0;0;0
84;write;1;2.912e-05;2.912e-05;2.912e-05
84;trace;1;0;0;0
84;calc_total;1;29.4383;29.4383;29.4383
0;total;1;42.072;42.072;42.072
0;total;1;42.1016;42.1016;42.1016
85;compErr;1;2.188e-06;2.188e-06;2.188e-06
85;init;1;0.771736;0.771736;0.771736
85;update;1;25.215;25.215;25.215
85;sync;1;2.61775;2.61775;2.61775
85;evalKnownDf;1;0;0;0
85;write;1;2.5055e-05;2.5055e-05;2.5055e-05
85;trace;1;0;0;0
85;calc_total;1;27.8327;27.8327;27.8327
0;total;1;42.0721;42.0721;42.0721
63;compErr;1;2.589e-06;2.589e-06;2.589e-06
63;init;1;0.760971;0.760971;0.760971
63;update;1;25.0964;25.0964;25.0964
63;sync;1;1.49995;1.49995;1.49995
63;evalKnownDf;1;0;0;0
63;write;1;3.4844e-05;3.4844e-05;3.4844e-05
63;trace;1;0;0;0
63;calc_total;1;26.5963;26.5963;26.5963
0;total;1;42.0838;42.0838;42.0838
0;total;1;42.1011;42.1011;42.1011
86;compErr;1;1.491e-06;1.491e-06;1.491e-06
86;init;1;0.771102;0.771102;0.771102
86;update;1;25.256;25.256;25.256
86;sync;1;1.74022;1.74022;1.74022
86;evalKnownDf;1;0;0;0
86;write;1;2.7723e-05;2.7723e-05;2.7723e-05
86;trace;1;0;0;0
86;calc_total;1;26.9963;26.9963;26.9963
0;total;1;42.0718;42.0718;42.0718
0;total;1;42.0838;42.0838;42.0838
0;total;1;42.1011;42.1011;42.1011
87;compErr;1;2.001e-06;2.001e-06;2.001e-06
87;init;1;0.776032;0.776032;0.776032
87;update;1;25.037;25.037;25.037
87;sync;1;2.39154;2.39154;2.39154
87;evalKnownDf;1;0;0;0
87;write;1;2.9227e-05;2.9227e-05;2.9227e-05
87;trace;1;0;0;0
87;calc_total;1;27.4285;27.4285;27.4285
0;total;1;42.0723;42.0723;42.0723
0;total;1;42.0838;42.0838;42.0838
0;total;1;42.1011;42.1011;42.1011
0;total;1;42.0723;42.0723;42.0723
0;total;1;42.0841;42.0841;42.0841
38;compErr;1;1.266e-06;1.266e-06;1.266e-06
38;init;1;0.763265;0.763265;0.763265
38;update;1;25.2691;25.2691;25.2691
38;sync;1;1.79236;1.79236;1.79236
38;evalKnownDf;1;0;0;0
38;write;1;2.2269e-05;2.2269e-05;2.2269e-05
38;trace;1;0;0;0
38;calc_total;1;27.0615;27.0615;27.0615
0;total;1;42.1011;42.1011;42.1011
89;compErr;1;2.47e-06;2.47e-06;2.47e-06
89;init;1;0.76841;0.76841;0.76841
89;update;1;25.0495;25.0495;25.0495
89;sync;1;2.55816;2.55816;2.55816
89;evalKnownDf;1;0;0;0
89;write;1;3.2161e-05;3.2161e-05;3.2161e-05
89;trace;1;0;0;0
89;calc_total;1;27.6076;27.6076;27.6076
0;total;1;42.072;42.072;42.072
67;compErr;1;2.989e-06;2.989e-06;2.989e-06
67;init;1;0.763065;0.763065;0.763065
67;update;1;25.0595;25.0595;25.0595
67;sync;1;2.95233;2.95233;2.95233
67;evalKnownDf;1;0;0;0
67;write;1;4.0519e-05;4.0519e-05;4.0519e-05
67;trace;1;0;0;0
67;calc_total;1;28.0118;28.0118;28.0118
0;total;1;42.0839;42.0839;42.0839
0;total;1;42.1011;42.1011;42.1011
0;total;1;42.0718;42.0718;42.0718
0;total;1;42.0839;42.0839;42.0839
40;compErr;1;2.32e-06;2.32e-06;2.32e-06
40;init;1;0.762557;0.762557;0.762557
40;update;1;25.2873;25.2873;25.2873
40;sync;1;2.04319;2.04319;2.04319
40;evalKnownDf;1;0;0;0
40;write;1;3.6875e-05;3.6875e-05;3.6875e-05
40;trace;1;0;0;0
40;calc_total;1;27.3305;27.3305;27.3305
0;total;1;42.1011;42.1011;42.1011
91;compErr;1;1.703e-06;1.703e-06;1.703e-06
91;init;1;0.772446;0.772446;0.772446
91;update;1;25.166;25.166;25.166
91;sync;1;1.94598;1.94598;1.94598
91;evalKnownDf;1;0;0;0
91;write;1;2.7947e-05;2.7947e-05;2.7947e-05
91;trace;1;0;0;0
91;calc_total;1;27.112;27.112;27.112
0;total;1;42.072;42.072;42.072
69;compErr;1;1.48e-06;1.48e-06;1.48e-06
69;init;1;0.762556;0.762556;0.762556
69;update;1;25.2739;25.2739;25.2739
69;sync;1;3.15062;3.15062;3.15062
69;evalKnownDf;1;0;0;0
69;write;1;3.0444e-05;3.0444e-05;3.0444e-05
69;trace;1;0;0;0
69;calc_total;1;28.4245;28.4245;28.4245
0;total;1;42.0841;42.0841;42.0841
0;total;1;42.1011;42.1011;42.1011
92;compErr;1;2.532e-06;2.532e-06;2.532e-06
92;init;1;0.768573;0.768573;0.768573
92;update;1;25.2177;25.2177;25.2177
92;sync;1;3.06465;3.06465;3.06465
92;evalKnownDf;1;0;0;0
92;write;1;2.7482e-05;2.7482e-05;2.7482e-05
92;trace;1;0;0;0
92;calc_total;1;28.2824;28.2824;28.2824
0;total;1;42.0722;42.0722;42.0722
70;compErr;1;1.437e-06;1.437e-06;1.437e-06
70;init;1;0.76584;0.76584;0.76584
70;update;1;25.2491;25.2491;25.2491
70;sync;1;1.86952;1.86952;1.86952
70;evalKnownDf;1;0;0;0
70;write;1;2.956e-05;2.956e-05;2.956e-05
70;trace;1;0;0;0
70;calc_total;1;27.1186;27.1186;27.1186
0;total;1;42.0837;42.0837;42.0837
0;total;1;42.1011;42.1011;42.1011
93;compErr;1;1.749e-06;1.749e-06;1.749e-06
93;init;1;0.774324;0.774324;0.774324
93;update;1;25.1028;25.1028;25.1028
93;sync;1;4.01909;4.01909;4.01909
93;evalKnownDf;1;0;0;0
93;write;1;2.6513e-05;2.6513e-05;2.6513e-05
93;trace;1;0;0;0
93;calc_total;1;29.1218;29.1218;29.1218
0;total;1;42.0719;42.0719;42.0719
71;compErr;1;2.095e-06;2.095e-06;2.095e-06
71;init;1;0.766486;0.766486;0.766486
71;update;1;25.2188;25.2188;25.2188
71;sync;1;1.88068;1.88068;1.88068
71;evalKnownDf;1;0;0;0
71;write;1;2.9924e-05;2.9924e-05;2.9924e-05
71;trace;1;0;0;0
71;calc_total;1;27.0995;27.0995;27.0995
0;total;1;42.0839;42.0839;42.0839
43;compErr;1;1.752e-06;1.752e-06;1.752e-06
43;init;1;0.762191;0.762191;0.762191
43;update;1;25.1487;25.1487;25.1487
43;sync;1;1.0361;1.0361;1.0361
43;evalKnownDf;1;0;0;0
43;write;1;2.5893e-05;2.5893e-05;2.5893e-05
43;trace;1;0;0;0
43;calc_total;1;26.1848;26.1848;26.1848
0;total;1;42.1011;42.1011;42.1011
94;compErr;1;2.662e-06;2.662e-06;2.662e-06
94;init;1;0.776857;0.776857;0.776857
94;update;1;25.068;25.068;25.068
94;sync;1;1.78642;1.78642;1.78642
94;evalKnownDf;1;0;0;0
94;write;1;2.942e-05;2.942e-05;2.942e-05
94;trace;1;0;0;0
94;calc_total;1;26.8544;26.8544;26.8544
0;total;1;42.0721;42.0721;42.0721
44;compErr;1;1.743e-06;1.743e-06;1.743e-06
44;init;1;0.765197;0.765197;0.765197
44;update;1;25.0828;25.0828;25.0828
44;sync;1;1.15479;1.15479;1.15479
44;evalKnownDf;1;0;0;0
44;write;1;2.3348e-05;2.3348e-05;2.3348e-05
44;trace;1;0;0;0
44;calc_total;1;26.2376;26.2376;26.2376
0;total;1;42.1011;42.1011;42.1011
95;compErr;1;1.706e-06;1.706e-06;1.706e-06
95;init;1;0.769866;0.769866;0.769866
95;update;1;25.046;25.046;25.046
95;sync;1;1.94748;1.94748;1.94748
95;evalKnownDf;1;0;0;0
95;write;1;2.9071e-05;2.9071e-05;2.9071e-05
95;trace;1;0;0;0
95;calc_total;1;26.9935;26.9935;26.9935
0;total;1;42.0719;42.0719;42.0719
45;compErr;1;1.566e-06;1.566e-06;1.566e-06
45;init;1;0.771008;0.771008;0.771008
45;update;1;25.3418;25.3418;25.3418
45;sync;1;1.60369;1.60369;1.60369
45;evalKnownDf;1;0;0;0
45;write;1;2.4156e-05;2.4156e-05;2.4156e-05
45;trace;1;0;0;0
45;calc_total;1;26.9454;26.9454;26.9454
0;total;1;42.1011;42.1011;42.1011
46;compErr;1;1.152e-06;1.152e-06;1.152e-06
46;init;1;0.761384;0.761384;0.761384
46;update;1;25.0856;25.0856;25.0856
46;sync;1;0.916729;0.916729;0.916729
46;evalKnownDf;1;0;0;0
46;write;1;2.1597e-05;2.1597e-05;2.1597e-05
46;trace;1;0;0;0
46;calc_total;1;26.0023;26.0023;26.0023
0;total;1;42.1011;42.1011;42.1011
47;compErr;1;2.361e-06;2.361e-06;2.361e-06
47;init;1;0.759388;0.759388;0.759388
47;update;1;25.0569;25.0569;25.0569
47;sync;1;1.00896;1.00896;1.00896
47;evalKnownDf;1;0;0;0
47;write;1;3.371e-05;3.371e-05;3.371e-05
47;trace;1;0;0;0
47;calc_total;1;26.0659;26.0659;26.0659
0;total;1;42.1011;42.1011;42.1011
SCAFES
REMARK: No time step width tau was specified.
 Set tau=1.0 and proceeded. 

Energy start: 12000
Energy end  : 11351.9
# unit_id;function_name;num_calls;avg_runtime;min_runtime;max_runtime
0;compErr;1;3.194e-06;3.194e-06;3.194e-06
0;init;1;0.758595;0.758595;0.758595
0;update;1;24.9527;24.9527;24.9527
0;sync;1;3.13877;3.13877;3.13877
0;evalKnownDf;1;0;0;0
0;write;1;2.9622e-05;2.9622e-05;2.9622e-05
0;trace;1;0;0;0
0;calc_total;1;28.0915;28.0915;28.0915
64;compErr;1;2.111e-06;2.111e-06;2.111e-06
64;init;1;0.761809;0.761809;0.761809
64;update;1;25.2277;25.2277;25.2277
64;sync;1;1.97794;1.97794;1.97794
64;evalKnownDf;1;0;0;0
64;write;1;2.8712e-05;2.8712e-05;2.8712e-05
64;trace;1;0;0;0
64;calc_total;1;27.2056;27.2056;27.2056
83;compErr;1;3.09e-06;3.09e-06;3.09e-06
83;init;1;0.77304;0.77304;0.77304
83;update;1;25.3355;25.3355;25.3355
83;sync;1;0.600981;0.600981;0.600981
83;evalKnownDf;1;0;0;0
83;write;1;2.994e-05;2.994e-05;2.994e-05
83;trace;1;0;0;0
83;calc_total;1;25.9365;25.9365;25.9365
2;compErr;1;2.286e-06;2.286e-06;2.286e-06
2;init;1;0.763782;0.763782;0.763782
2;update;1;25.2124;25.2124;25.2124
2;sync;1;1.14827;1.14827;1.14827
2;evalKnownDf;1;0;0;0
2;write;1;2.6891e-05;2.6891e-05;2.6891e-05
2;trace;1;0;0;0
2;calc_total;1;26.3607;26.3607;26.3607
3;compErr;1;2.745e-06;2.745e-06;2.745e-06
3;init;1;0.770573;0.770573;0.770573
3;update;1;24.9318;24.9318;24.9318
3;sync;1;1.66954;1.66954;1.66954
3;evalKnownDf;1;0;0;0
3;write;1;2.6076e-05;2.6076e-05;2.6076e-05
3;trace;1;0;0;0
3;calc_total;1;26.6013;26.6013;26.6013
8;compErr;1;1.842e-06;1.842e-06;1.842e-06
8;init;1;0.770158;0.770158;0.770158
8;update;1;25.1412;25.1412;25.1412
8;sync;1;0.722084;0.722084;0.722084
8;evalKnownDf;1;0;0;0
8;write;1;2.4097e-05;2.4097e-05;2.4097e-05
8;trace;1;0;0;0
8;calc_total;1;25.8633;25.8633;25.8633
9;compErr;1;2.221e-06;2.221e-06;2.221e-06
9;init;1;0.788268;0.788268;0.788268
9;update;1;24.9837;24.9837;24.9837
9;sync;1;1.04795;1.04795;1.04795
9;evalKnownDf;1;0;0;0
9;write;1;3.013e-05;3.013e-05;3.013e-05
9;trace;1;0;0;0
9;calc_total;1;26.0316;26.0316;26.0316
10;compErr;1;2.499e-06;2.499e-06;2.499e-06
10;init;1;0.77851;0.77851;0.77851
10;update;1;24.9559;24.9559;24.9559
10;sync;1;1.09794;1.09794;1.09794
10;evalKnownDf;1;0;0;0
10;write;1;3.8387e-05;3.8387e-05;3.8387e-05
10;trace;1;0;0;0
10;calc_total;1;26.0538;26.0538;26.0538
11;compErr;1;2.803e-06;2.803e-06;2.803e-06
11;init;1;0.776679;0.776679;0.776679
11;update;1;25.1326;25.1326;25.1326
11;sync;1;1.03252;1.03252;1.03252
11;evalKnownDf;1;0;0;0
11;write;1;2.8871e-05;2.8871e-05;2.8871e-05
11;trace;1;0;0;0
11;calc_total;1;26.1651;26.1651;26.1651
12;compErr;1;2.366e-06;2.366e-06;2.366e-06
12;init;1;0.7645;0.7645;0.7645
12;update;1;25.1004;25.1004;25.1004
12;sync;1;2.38616;2.38616;2.38616
12;evalKnownDf;1;0;0;0
12;write;1;2.5199e-05;2.5199e-05;2.5199e-05
12;trace;1;0;0;0
12;calc_total;1;27.4865;27.4865;27.4865
13;compErr;1;2.104e-06;2.104e-06;2.104e-06
13;init;1;0.761696;0.761696;0.761696
13;update;1;25.1063;25.1063;25.1063
13;sync;1;2.66114;2.66114;2.66114
13;evalKnownDf;1;0;0;0
13;write;1;2.8873e-05;2.8873e-05;2.8873e-05
13;trace;1;0;0;0
13;calc_total;1;27.7675;27.7675;27.7675
15;compErr;1;2.34e-06;2.34e-06;2.34e-06
15;init;1;0.768325;0.768325;0.768325
15;update;1;24.9208;24.9208;24.9208
15;sync;1;0.912125;0.912125;0.912125
15;evalKnownDf;1;0;0;0
15;write;1;2.6068e-05;2.6068e-05;2.6068e-05
15;trace;1;0;0;0
15;calc_total;1;25.8329;25.8329;25.8329
16;compErr;1;2.144e-06;2.144e-06;2.144e-06
16;init;1;0.7617;0.7617;0.7617
16;update;1;25.1879;25.1879;25.1879
16;sync;1;2.84581;2.84581;2.84581
16;evalKnownDf;1;0;0;0
16;write;1;2.6847e-05;2.6847e-05;2.6847e-05
16;trace;1;0;0;0
16;calc_total;1;28.0337;28.0337;28.0337
17;compErr;1;2.536e-06;2.536e-06;2.536e-06
17;init;1;0.771017;0.771017;0.771017
17;update;1;25.0537;25.0537;25.0537
17;sync;1;1.42348;1.42348;1.42348
17;evalKnownDf;1;0;0;0
17;write;1;2.4995e-05;2.4995e-05;2.4995e-05
17;trace;1;0;0;0
17;calc_total;1;26.4772;26.4772;26.4772
19;compErr;1;3.135e-06;3.135e-06;3.135e-06
19;init;1;0.764404;0.764404;0.764404
19;update;1;25.1611;25.1611;25.1611
19;sync;1;1.37003;1.37003;1.37003
19;evalKnownDf;1;0;0;0
19;write;1;2.8847e-05;2.8847e-05;2.8847e-05
19;trace;1;0;0;0
19;calc_total;1;26.5312;26.5312;26.5312
23;compErr;1;2.512e-06;2.512e-06;2.512e-06
23;init;1;0.765974;0.765974;0.765974
23;update;1;25.214;25.214;25.214
23;sync;1;1.47074;1.47074;1.47074
23;evalKnownDf;1;0;0;0
23;write;1;3.7842e-05;3.7842e-05;3.7842e-05
23;trace;1;0;0;0
23;calc_total;1;26.6847;26.6847;26.6847
14;compErr;1;2.267e-06;2.267e-06;2.267e-06
14;init;1;0.768893;0.768893;0.768893
14;update;1;25.1103;25.1103;25.1103
14;sync;1;1.7178;1.7178;1.7178
14;evalKnownDf;1;0;0;0
14;write;1;2.7663e-05;2.7663e-05;2.7663e-05
14;trace;1;0;0;0
14;calc_total;1;26.8281;26.8281;26.8281
18;compErr;1;1.864e-06;1.864e-06;1.864e-06
18;init;1;0.760048;0.760048;0.760048
18;update;1;25.1853;25.1853;25.1853
18;sync;1;0.991178;0.991178;0.991178
18;evalKnownDf;1;0;0;0
18;write;1;2.5564e-05;2.5564e-05;2.5564e-05
18;trace;1;0;0;0
18;calc_total;1;26.1764;26.1764;26.1764
0;total;1;38.6959;38.6959;38.6959
24;compErr;1;1.504e-06;1.504e-06;1.504e-06
24;init;1;0.772214;0.772214;0.772214
24;update;1;25.2472;25.2472;25.2472
24;sync;1;0.730432;0.730432;0.730432
24;evalKnownDf;1;0;0;0
24;write;1;2.2514e-05;2.2514e-05;2.2514e-05
24;trace;1;0;0;0
24;calc_total;1;25.9777;25.9777;25.9777
0;total;1;38.6809;38.6809;38.6809
58;compErr;1;1.681e-06;1.681e-06;1.681e-06
58;init;1;0.76482;0.76482;0.76482
58;update;1;25.1733;25.1733;25.1733
58;sync;1;1.46791;1.46791;1.46791
58;evalKnownDf;1;0;0;0
58;write;1;3.35e-05;3.35e-05;3.35e-05
58;trace;1;0;0;0
58;calc_total;1;26.6412;26.6412;26.6412
1;compErr;1;2.438e-06;2.438e-06;2.438e-06
1;init;1;0.756447;0.756447;0.756447
1;update;1;25.1242;25.1242;25.1242
1;sync;1;2.20549;2.20549;2.20549
1;evalKnownDf;1;0;0;0
1;write;1;3.0358e-05;3.0358e-05;3.0358e-05
1;trace;1;0;0;0
1;calc_total;1;27.3297;27.3297;27.3297
0;total;1;38.6959;38.6959;38.6959
25;compErr;1;1.419e-06;1.419e-06;1.419e-06
25;init;1;0.765266;0.765266;0.765266
25;update;1;25.2784;25.2784;25.2784
25;sync;1;1.24641;1.24641;1.24641
25;evalKnownDf;1;0;0;0
25;write;1;2.4378e-05;2.4378e-05;2.4378e-05
25;trace;1;0;0;0
25;calc_total;1;26.5248;26.5248;26.5248
0;total;1;38.6809;38.6809;38.6809
51;compErr;1;1.608e-06;1.608e-06;1.608e-06
51;init;1;0.762621;0.762621;0.762621
51;update;1;25.226;25.226;25.226
51;sync;1;1.55172;1.55172;1.55172
51;evalKnownDf;1;0;0;0
0;total;1;38.6945;38.6945;38.6945
26;compErr;1;1.748e-06;1.748e-06;1.748e-06
26;init;1;0.760731;0.760731;0.760731
26;update;1;25.2272;25.2272;25.2272
26;sync;1;3.04779;3.04779;3.04779
26;evalKnownDf;1;0;0;0
26;write;1;3.1729e-05;3.1729e-05;3.1729e-05
26;trace;1;0;0;0
26;calc_total;1;28.275;28.275;28.275
0;total;1;38.6808;38.6808;38.6808
51;write;1;2.6791e-05;2.6791e-05;2.6791e-05
51;trace;1;0;0;0
51;calc_total;1;26.7777;26.7777;26.7777
0;total;1;38.6959;38.6959;38.6959
27;compErr;1;1.247e-06;1.247e-06;1.247e-06
27;init;1;0.766435;0.766435;0.766435
27;update;1;25.2111;25.2111;25.2111
27;sync;1;1.07866;1.07866;1.07866
27;evalKnownDf;1;0;0;0
27;write;1;2.8102e-05;2.8102e-05;2.8102e-05
27;trace;1;0;0;0
27;calc_total;1;26.2897;26.2897;26.2897
0;total;1;38.6809;38.6809;38.6809
59;compErr;1;2.039e-06;2.039e-06;2.039e-06
59;init;1;0.763452;0.763452;0.763452
59;update;1;25.2001;25.2001;25.2001
59;sync;1;1.28199;1.28199;1.28199
59;evalKnownDf;1;0;0;0
4;compErr;1;1.868e-06;1.868e-06;1.868e-06
4;init;1;0.780149;0.780149;0.780149
4;update;1;25.3971;25.3971;25.3971
4;sync;1;0.609427;0.609427;0.609427
4;evalKnownDf;1;0;0;0
4;write;1;2.4652e-05;2.4652e-05;2.4652e-05
4;trace;1;0;0;0
4;calc_total;1;26.0066;26.0066;26.0066
0;total;1;38.6959;38.6959;38.6959
28;compErr;1;1.836e-06;1.836e-06;1.836e-06
28;init;1;0.761663;0.761663;0.761663
28;update;1;25.1037;25.1037;25.1037
28;sync;1;3.09241;3.09241;3.09241
28;evalKnownDf;1;0;0;0
28;write;1;2.5568e-05;2.5568e-05;2.5568e-05
28;trace;1;0;0;0
28;calc_total;1;28.1961;28.1961;28.1961
0;total;1;38.6809;38.6809;38.6809
59;write;1;3.2773e-05;3.2773e-05;3.2773e-05
59;trace;1;0;0;0
59;calc_total;1;26.4821;26.4821;26.4821
5;compErr;1;1.958e-06;1.958e-06;1.958e-06
5;init;1;0.767484;0.767484;0.767484
5;update;1;24.9847;24.9847;24.9847
5;sync;1;0.962148;0.962148;0.962148
5;evalKnownDf;1;0;0;0
5;write;1;2.5474e-05;2.5474e-05;2.5474e-05
5;trace;1;0;0;0
5;calc_total;1;25.9468;25.9468;25.9468
0;total;1;38.6952;38.6952;38.6952
29;compErr;1;1.454e-06;1.454e-06;1.454e-06
29;init;1;0.772272;0.772272;0.772272
29;update;1;25.0587;25.0587;25.0587
29;sync;1;1.89392;1.89392;1.89392
29;evalKnownDf;1;0;0;0
29;write;1;2.7503e-05;2.7503e-05;2.7503e-05
29;trace;1;0;0;0
29;calc_total;1;26.9526;26.9526;26.9526
0;total;1;38.6809;38.6809;38.6809
48;compErr;1;2.309e-06;2.309e-06;2.309e-06
48;init;1;0.758738;0.758738;0.758738
48;update;1;25.0966;25.0966;25.0966
48;sync;1;1.11745;1.11745;1.11745
48;evalKnownDf;1;0;0;0
48;write;1;2.9182e-05;2.9182e-05;2.9182e-05
48;trace;1;0;0;0
90;compErr;1;1.286e-06;1.286e-06;1.286e-06
90;init;1;0.762806;0.762806;0.762806
90;update;1;25.1041;25.1041;25.1041
90;sync;1;1.79131;1.79131;1.79131
90;evalKnownDf;1;0;0;0
90;write;1;4.4689e-05;4.4689e-05;4.4689e-05
90;trace;1;0;0;0
90;calc_total;1;26.8954;26.8954;26.8954
6;compErr;1;1.726e-06;1.726e-06;1.726e-06
6;init;1;0.774454;0.774454;0.774454
6;update;1;24.9717;24.9717;24.9717
6;sync;1;0.961637;0.961637;0.961637
6;evalKnownDf;1;0;0;0
6;write;1;2.7646e-05;2.7646e-05;2.7646e-05
6;trace;1;0;0;0
6;calc_total;1;25.9333;25.9333;25.9333
0;total;1;38.6959;38.6959;38.6959
30;compErr;1;1.465e-06;1.465e-06;1.465e-06
30;init;1;0.76448;0.76448;0.76448
30;update;1;25.0481;25.0481;25.0481
30;sync;1;1.54563;1.54563;1.54563
30;evalKnownDf;1;0;0;0
30;write;1;2.3985e-05;2.3985e-05;2.3985e-05
30;trace;1;0;0;0
30;calc_total;1;26.5937;26.5937;26.5937
0;total;1;38.6809;38.6809;38.6809
48;calc_total;1;26.214;26.214;26.214
91;compErr;1;2.107e-06;2.107e-06;2.107e-06
91;init;1;0.780156;0.780156;0.780156
91;update;1;25.0564;25.0564;25.0564
91;sync;1;1.58072;1.58072;1.58072
91;evalKnownDf;1;0;0;0
91;write;1;2.9194e-05;2.9194e-05;2.9194e-05
91;trace;1;0;0;0
91;calc_total;1;26.6371;26.6371;26.6371
7;compErr;1;2.699e-06;2.699e-06;2.699e-06
7;init;1;0.769962;0.769962;0.769962
7;update;1;25.319;25.319;25.319
7;sync;1;0.692108;0.692108;0.692108
7;evalKnownDf;1;0;0;0
7;write;1;3.0066e-05;3.0066e-05;3.0066e-05
7;trace;1;0;0;0
7;calc_total;1;26.0112;26.0112;26.0112
0;total;1;38.6959;38.6959;38.6959
31;compErr;1;1.548e-06;1.548e-06;1.548e-06
31;init;1;0.765753;0.765753;0.765753
31;update;1;25.0427;25.0427;25.0427
31;sync;1;1.09063;1.09063;1.09063
31;evalKnownDf;1;0;0;0
31;write;1;2.9331e-05;2.9331e-05;2.9331e-05
31;trace;1;0;0;0
31;calc_total;1;26.1333;26.1333;26.1333
0;total;1;38.6809;38.6809;38.6809
49;compErr;1;1.44e-06;1.44e-06;1.44e-06
49;init;1;0.773101;0.773101;0.773101
49;update;1;24.9966;24.9966;24.9966
49;sync;1;1.53387;1.53387;1.53387
49;evalKnownDf;1;0;0;0
49;write;1;3.0444e-05;3.0444e-05;3.0444e-05
49;trace;1;0;0;0
49;calc_total;1;26.5305;26.5305;26.5305
73;compErr;1;1.622e-06;1.622e-06;1.622e-06
73;init;1;0.768593;0.768593;0.768593
73;update;1;25.2101;25.2101;25.2101
73;sync;1;1.08739;1.08739;1.08739
0;total;1;38.6959;38.6959;38.6959
32;compErr;1;1.826e-06;1.826e-06;1.826e-06
32;init;1;0.764432;0.764432;0.764432
32;update;1;25.045;25.045;25.045
32;sync;1;0.831796;0.831796;0.831796
32;evalKnownDf;1;0;0;0
32;write;1;2.8027e-05;2.8027e-05;2.8027e-05
32;trace;1;0;0;0
32;calc_total;1;25.8768;25.8768;25.8768
0;total;1;38.6809;38.6809;38.6809
56;compErr;1;1.734e-06;1.734e-06;1.734e-06
56;init;1;0.759498;0.759498;0.759498
56;update;1;25.123;25.123;25.123
56;sync;1;1.0429;1.0429;1.0429
56;evalKnownDf;1;0;0;0
73;evalKnownDf;1;0;0;0
73;write;1;2.5294e-05;2.5294e-05;2.5294e-05
73;trace;1;0;0;0
73;calc_total;1;26.2975;26.2975;26.2975
0;total;1;38.6952;38.6952;38.6952
33;compErr;1;1.278e-06;1.278e-06;1.278e-06
33;init;1;0.764642;0.764642;0.764642
33;update;1;25.0735;25.0735;25.0735
33;sync;1;1.49043;1.49043;1.49043
33;evalKnownDf;1;0;0;0
33;write;1;2.2625e-05;2.2625e-05;2.2625e-05
33;trace;1;0;0;0
33;calc_total;1;26.5639;26.5639;26.5639
0;total;1;38.6809;38.6809;38.6809
56;write;1;2.8917e-05;2.8917e-05;2.8917e-05
56;trace;1;0;0;0
56;calc_total;1;26.1659;26.1659;26.1659
75;compErr;1;2.043e-06;2.043e-06;2.043e-06
75;init;1;0.76433;0.76433;0.76433
75;update;1;25.1719;25.1719;25.1719
75;sync;1;2.17054;2.17054;2.17054
75;evalKnownDf;1;0;0;0
75;write;1;2.4767e-05;2.4767e-05;2.4767e-05
75;trace;1;0;0;0
75;calc_total;1;27.3424;27.3424;27.3424
0;total;1;38.692;38.692;38.692
34;compErr;1;1.659e-06;1.659e-06;1.659e-06
34;init;1;0.776227;0.776227;0.776227
34;update;1;25.2835;25.2835;25.2835
34;sync;1;0.865914;0.865914;0.865914
34;evalKnownDf;1;0;0;0
34;write;1;2.5709e-05;2.5709e-05;2.5709e-05
34;trace;1;0;0;0
34;calc_total;1;26.1494;26.1494;26.1494
0;total;1;38.6809;38.6809;38.6809
57;compErr;1;9.27e-07;9.27e-07;9.27e-07
57;init;1;0.763082;0.763082;0.763082
57;update;1;25.0764;25.0764;25.0764
57;sync;1;1.42634;1.42634;1.42634
57;evalKnownDf;1;0;0;0
57;write;1;2.5961e-05;2.5961e-05;2.5961e-05
57;trace;1;0;0;0
57;calc_total;1;26.5028;26.5028;26.5028
80;compErr;1;1.49e-06;1.49e-06;1.49e-06
80;init;1;0.761636;0.761636;0.761636
80;update;1;25.2767;25.2767;25.2767
80;sync;1;2.89112;2.89112;2.89112
0;total;1;38.6959;38.6959;38.6959
35;compErr;1;1.827e-06;1.827e-06;1.827e-06
35;init;1;0.76793;0.76793;0.76793
35;update;1;25.1191;25.1191;25.1191
35;sync;1;0.916808;0.916808;0.916808
35;evalKnownDf;1;0;0;0
35;write;1;2.7904e-05;2.7904e-05;2.7904e-05
35;trace;1;0;0;0
35;calc_total;1;26.0359;26.0359;26.0359
0;total;1;38.6809;38.6809;38.6809
55;compErr;1;1.653e-06;1.653e-06;1.653e-06
55;init;1;0.76284;0.76284;0.76284
55;update;1;25.1461;25.1461;25.1461
55;sync;1;1.17318;1.17318;1.17318
55;evalKnownDf;1;0;0;0
80;evalKnownDf;1;0;0;0
80;write;1;3.1511e-05;3.1511e-05;3.1511e-05
80;trace;1;0;0;0
80;calc_total;1;28.1678;28.1678;28.1678
0;total;1;38.6959;38.6959;38.6959
36;compErr;1;1.656e-06;1.656e-06;1.656e-06
36;init;1;0.764932;0.764932;0.764932
36;update;1;25.2207;25.2207;25.2207
36;sync;1;0.954704;0.954704;0.954704
36;evalKnownDf;1;0;0;0
36;write;1;3.3813e-05;3.3813e-05;3.3813e-05
36;trace;1;0;0;0
36;calc_total;1;26.1754;26.1754;26.1754
0;total;1;38.6809;38.6809;38.6809
55;write;1;2.9742e-05;2.9742e-05;2.9742e-05
55;trace;1;0;0;0
55;calc_total;1;26.3193;26.3193;26.3193
81;compErr;1;2.052e-06;2.052e-06;2.052e-06
81;init;1;0.780025;0.780025;0.780025
81;update;1;25.0799;25.0799;25.0799
81;sync;1;0.857665;0.857665;0.857665
81;evalKnownDf;1;0;0;0
81;write;1;3.2834e-05;3.2834e-05;3.2834e-05
0;total;1;38.6959;38.6959;38.6959
37;compErr;1;1.838e-06;1.838e-06;1.838e-06
37;init;1;0.764635;0.764635;0.764635
37;update;1;25.2504;25.2504;25.2504
37;sync;1;0.975726;0.975726;0.975726
37;evalKnownDf;1;0;0;0
37;write;1;2.3799e-05;2.3799e-05;2.3799e-05
37;trace;1;0;0;0
37;calc_total;1;26.2261;26.2261;26.2261
0;total;1;38.6809;38.6809;38.6809
66;compErr;1;1.701e-06;1.701e-06;1.701e-06
66;init;1;0.765105;0.765105;0.765105
81;trace;1;0;0;0
81;calc_total;1;25.9376;25.9376;25.9376
0;total;1;38.6959;38.6959;38.6959
38;compErr;1;1.687e-06;1.687e-06;1.687e-06
38;init;1;0.764168;0.764168;0.764168
38;update;1;25.2516;25.2516;25.2516
38;sync;1;1.177;1.177;1.177
38;evalKnownDf;1;0;0;0
38;write;1;2.0808e-05;2.0808e-05;2.0808e-05
38;trace;1;0;0;0
38;calc_total;1;26.4286;26.4286;26.4286
0;total;1;38.6809;38.6809;38.6809
66;update;1;25.2211;25.2211;25.2211
66;sync;1;1.47505;1.47505;1.47505
66;evalKnownDf;1;0;0;0
66;write;1;3.6787e-05;3.6787e-05;3.6787e-05
66;trace;1;0;0;0
74;compErr;1;1.679e-06;1.679e-06;1.679e-06
74;init;1;0.763444;0.763444;0.763444
74;update;1;25.2071;25.2071;25.2071
74;sync;1;2.87961;2.87961;2.87961
0;total;1;38.6959;38.6959;38.6959
39;compErr;1;2.233e-06;2.233e-06;2.233e-06
39;init;1;0.765321;0.765321;0.765321
39;update;1;25.2303;25.2303;25.2303
39;sync;1;2.00882;2.00882;2.00882
39;evalKnownDf;1;0;0;0
39;write;1;2.659e-05;2.659e-05;2.659e-05
39;trace;1;0;0;0
39;calc_total;1;27.2391;27.2391;27.2391
0;total;1;38.6809;38.6809;38.6809
66;calc_total;1;26.6961;26.6961;26.6961
74;evalKnownDf;1;0;0;0
74;write;1;3.5103e-05;3.5103e-05;3.5103e-05
74;trace;1;0;0;0
74;calc_total;1;28.0867;28.0867;28.0867
0;total;1;38.6959;38.6959;38.6959
40;compErr;1;1.885e-06;1.885e-06;1.885e-06
40;init;1;0.77067;0.77067;0.77067
40;update;1;25.2089;25.2089;25.2089
40;sync;1;1.50955;1.50955;1.50955
40;evalKnownDf;1;0;0;0
40;write;1;3.3022e-05;3.3022e-05;3.3022e-05
40;trace;1;0;0;0
40;calc_total;1;26.7184;26.7184;26.7184
0;total;1;38.6809;38.6809;38.6809
63;compErr;1;2.132e-06;2.132e-06;2.132e-06
63;init;1;0.76682;0.76682;0.76682
63;update;1;25.4226;25.4226;25.4226
63;sync;1;1.58563;1.58563;1.58563
63;evalKnownDf;1;0;0;0
63;write;1;3.329e-05;3.329e-05;3.329e-05
63;trace;1;0;0;0
63;calc_total;1;27.0083;27.0083;27.0083
88;compErr;1;1.511e-06;1.511e-06;1.511e-06
88;init;1;0.779392;0.779392;0.779392
88;update;1;25.0688;25.0688;25.0688
88;sync;1;0.814599;0.814599;0.814599
88;evalKnownDf;1;0;0;0
88;write;1;2.7075e-05;2.7075e-05;2.7075e-05
88;trace;1;0;0;0
88;calc_total;1;25.8834;25.8834;25.8834
0;total;1;38.6959;38.6959;38.6959
41;compErr;1;1.782e-06;1.782e-06;1.782e-06
41;init;1;0.7633;0.7633;0.7633
41;update;1;25.067;25.067;25.067
41;sync;1;1.61704;1.61704;1.61704
41;evalKnownDf;1;0;0;0
41;write;1;2.6139e-05;2.6139e-05;2.6139e-05
41;trace;1;0;0;0
41;calc_total;1;26.6841;26.6841;26.6841
0;total;1;38.6809;38.6809;38.6809
50;compErr;1;9.75e-07;9.75e-07;9.75e-07
50;init;1;0.766162;0.766162;0.766162
50;update;1;25.1163;25.1163;25.1163
50;sync;1;1.28276;1.28276;1.28276
50;evalKnownDf;1;0;0;0
50;write;1;2.2835e-05;2.2835e-05;2.2835e-05
50;trace;1;0;0;0
50;calc_total;1;26.3991;26.3991;26.3991
79;compErr;1;1.895e-06;1.895e-06;1.895e-06
79;init;1;0.765884;0.765884;0.765884
79;update;1;25.0407;25.0407;25.0407
79;sync;1;1.87299;1.87299;1.87299
79;evalKnownDf;1;0;0;0
0;total;1;38.6959;38.6959;38.6959
42;compErr;1;1.125e-06;1.125e-06;1.125e-06
42;init;1;0.76365;0.76365;0.76365
42;update;1;25.7231;25.7231;25.7231
42;sync;1;1.19198;1.19198;1.19198
42;evalKnownDf;1;0;0;0
42;write;1;2.2795e-05;2.2795e-05;2.2795e-05
42;trace;1;0;0;0
42;calc_total;1;26.9151;26.9151;26.9151
0;total;1;38.6809;38.6809;38.6809
67;compErr;1;2.351e-06;2.351e-06;2.351e-06
67;init;1;0.764108;0.764108;0.764108
67;update;1;25.0853;25.0853;25.0853
67;sync;1;1.82427;1.82427;1.82427
67;evalKnownDf;1;0;0;0
67;write;1;3.1851e-05;3.1851e-05;3.1851e-05
67;trace;1;0;0;0
79;write;1;3.7387e-05;3.7387e-05;3.7387e-05
79;trace;1;0;0;0
79;calc_total;1;26.9137;26.9137;26.9137
0;total;1;38.6959;38.6959;38.6959
67;calc_total;1;26.9095;26.9095;26.9095
72;compErr;1;1.471e-06;1.471e-06;1.471e-06
72;init;1;0.765658;0.765658;0.765658
72;update;1;25.2804;25.2804;25.2804
72;sync;1;1.69553;1.69553;1.69553
72;evalKnownDf;1;0;0;0
72;write;1;3.0598e-05;3.0598e-05;3.0598e-05
72;trace;1;0;0;0
72;calc_total;1;26.9759;26.9759;26.9759
0;total;1;38.6574;38.6574;38.6574
20;compErr;1;2.171e-06;2.171e-06;2.171e-06
20;init;1;0.764778;0.764778;0.764778
20;update;1;25.194;25.194;25.194
20;sync;1;1.91787;1.91787;1.91787
20;evalKnownDf;1;0;0;0
20;write;1;2.7601e-05;2.7601e-05;2.7601e-05
20;trace;1;0;0;0
20;calc_total;1;27.1119;27.1119;27.1119
0;total;1;38.6959;38.6959;38.6959
53;compErr;1;1.621e-06;1.621e-06;1.621e-06
53;init;1;0.763924;0.763924;0.763924
53;update;1;24.9546;24.9546;24.9546
53;sync;1;1.25627;1.25627;1.25627
53;evalKnownDf;1;0;0;0
53;write;1;2.7387e-05;2.7387e-05;2.7387e-05
53;trace;1;0;0;0
53;calc_total;1;26.2108;26.2108;26.2108
0;total;1;38.6571;38.6571;38.6571
21;compErr;1;2.099e-06;2.099e-06;2.099e-06
21;init;1;0.764098;0.764098;0.764098
21;update;1;25.2324;25.2324;25.2324
21;sync;1;1.26861;1.26861;1.26861
21;evalKnownDf;1;0;0;0
21;write;1;2.5535e-05;2.5535e-05;2.5535e-05
21;trace;1;0;0;0
21;calc_total;1;26.501;26.501;26.501
0;total;1;38.6954;38.6954;38.6954
54;compErr;1;8.89e-07;8.89e-07;8.89e-07
54;init;1;0.756707;0.756707;0.756707
54;update;1;25.3921;25.3921;25.3921
54;sync;1;0.820321;0.820321;0.820321
54;evalKnownDf;1;0;0;0
54;write;1;3.4139e-05;3.4139e-05;3.4139e-05
54;trace;1;0;0;0
54;calc_total;1;26.2124;26.2124;26.2124
0;total;1;38.6574;38.6574;38.6574
22;compErr;1;2.272e-06;2.272e-06;2.272e-06
22;init;1;0.764362;0.764362;0.764362
22;update;1;25.2618;25.2618;25.2618
22;sync;1;1.97385;1.97385;1.97385
22;evalKnownDf;1;0;0;0
22;write;1;3.2531e-05;3.2531e-05;3.2531e-05
22;trace;1;0;0;0
22;calc_total;1;27.2356;27.2356;27.2356
0;total;1;38.6959;38.6959;38.6959
60;compErr;1;1.895e-06;1.895e-06;1.895e-06
60;init;1;0.759551;0.759551;0.759551
60;update;1;25.233;25.233;25.233
60;sync;1;1.82606;1.82606;1.82606
60;evalKnownDf;1;0;0;0
60;write;1;3.059e-05;3.059e-05;3.059e-05
60;trace;1;0;0;0
60;calc_total;1;27.059;27.059;27.059
0;total;1;38.6573;38.6573;38.6573
0;total;1;38.6959;38.6959;38.6959
61;compErr;1;1.786e-06;1.786e-06;1.786e-06
61;init;1;0.750835;0.750835;0.750835
61;update;1;24.9827;24.9827;24.9827
61;sync;1;1.58306;1.58306;1.58306
61;evalKnownDf;1;0;0;0
61;write;1;3.1257e-05;3.1257e-05;3.1257e-05
61;trace;1;0;0;0
61;calc_total;1;26.5658;26.5658;26.5658
76;compErr;1;2.724e-06;2.724e-06;2.724e-06
76;init;1;0.767519;0.767519;0.767519
76;update;1;24.9953;24.9953;24.9953
76;sync;1;1.20022;1.20022;1.20022
76;evalKnownDf;1;0;0;0
76;write;1;3.5393e-05;3.5393e-05;3.5393e-05
76;trace;1;0;0;0
76;calc_total;1;26.1955;26.1955;26.1955
0;total;1;38.6573;38.6573;38.6573
62;compErr;1;2.275e-06;2.275e-06;2.275e-06
62;init;1;0.754471;0.754471;0.754471
62;update;1;25.1329;25.1329;25.1329
62;sync;1;1.48422;1.48422;1.48422
62;evalKnownDf;1;0;0;0
62;write;1;3.7169e-05;3.7169e-05;3.7169e-05
62;trace;1;0;0;0
62;calc_total;1;26.6171;26.6171;26.6171
77;compErr;1;2.436e-06;2.436e-06;2.436e-06
77;init;1;0.760909;0.760909;0.760909
77;update;1;25.0173;25.0173;25.0173
77;sync;1;2.40504;2.40504;2.40504
77;evalKnownDf;1;0;0;0
77;write;1;3.6783e-05;3.6783e-05;3.6783e-05
77;trace;1;0;0;0
77;calc_total;1;27.4223;27.4223;27.4223
0;total;1;38.6574;38.6574;38.6574
68;compErr;1;1.316e-06;1.316e-06;1.316e-06
68;init;1;0.762886;0.762886;0.762886
68;update;1;25.0997;25.0997;25.0997
68;sync;1;3.03518;3.03518;3.03518
68;evalKnownDf;1;0;0;0
68;write;1;2.9851e-05;2.9851e-05;2.9851e-05
68;trace;1;0;0;0
68;calc_total;1;28.1349;28.1349;28.1349
78;compErr;1;2.157e-06;2.157e-06;2.157e-06
78;init;1;0.760588;0.760588;0.760588
78;update;1;25.0069;25.0069;25.0069
78;sync;1;2.99458;2.99458;2.99458
78;evalKnownDf;1;0;0;0
78;write;1;3.5246e-05;3.5246e-05;3.5246e-05
78;trace;1;0;0;0
78;calc_total;1;28.0015;28.0015;28.0015
0;total;1;38.6572;38.6572;38.6572
71;compErr;1;1.866e-06;1.866e-06;1.866e-06
71;init;1;0.77385;0.77385;0.77385
71;update;1;25.0808;25.0808;25.0808
71;sync;1;1.51174;1.51174;1.51174
71;evalKnownDf;1;0;0;0
71;write;1;3.0518e-05;3.0518e-05;3.0518e-05
71;trace;1;0;0;0
71;calc_total;1;26.5925;26.5925;26.5925
0;total;1;38.6571;38.6571;38.6571
0;total;1;38.6574;38.6574;38.6574
0;total;1;38.6574;38.6574;38.6574
82;compErr;1;2.814e-06;2.814e-06;2.814e-06
82;init;1;0.77429;0.77429;0.77429
82;update;1;25.0641;25.0641;25.0641
82;sync;1;1.0115;1.0115;1.0115
82;evalKnownDf;1;0;0;0
82;write;1;3.3035e-05;3.3035e-05;3.3035e-05
82;trace;1;0;0;0
82;calc_total;1;26.0756;26.0756;26.0756
0;total;1;38.6573;38.6573;38.6573
0;total;1;38.6574;38.6574;38.6574
84;compErr;1;2.192e-06;2.192e-06;2.192e-06
84;init;1;0.775454;0.775454;0.775454
84;update;1;25.0966;25.0966;25.0966
84;sync;1;0.779952;0.779952;0.779952
84;evalKnownDf;1;0;0;0
84;write;1;2.9409e-05;2.9409e-05;2.9409e-05
84;trace;1;0;0;0
84;calc_total;1;25.8765;25.8765;25.8765
0;total;1;38.6572;38.6572;38.6572
69;compErr;1;1.624e-06;1.624e-06;1.624e-06
69;init;1;0.771921;0.771921;0.771921
69;update;1;25.0928;25.0928;25.0928
69;sync;1;2.14085;2.14085;2.14085
69;evalKnownDf;1;0;0;0
69;write;1;2.8768e-05;2.8768e-05;2.8768e-05
69;trace;1;0;0;0
69;calc_total;1;27.2336;27.2336;27.2336
0;total;1;38.6719;38.6719;38.6719
0;total;1;38.672;38.672;38.672
0;total;1;38.6719;38.6719;38.6719
0;total;1;38.6708;38.6708;38.6708
52;compErr;1;1.553e-06;1.553e-06;1.553e-06
52;init;1;0.756813;0.756813;0.756813
52;update;1;24.9229;24.9229;24.9229
52;sync;1;1.31581;1.31581;1.31581
52;evalKnownDf;1;0;0;0
52;write;1;2.8097e-05;2.8097e-05;2.8097e-05
52;trace;1;0;0;0
52;calc_total;1;26.2387;26.2387;26.2387
0;total;1;38.6719;38.6719;38.6719
0;total;1;38.6718;38.6718;38.6718
0;total;1;38.6719;38.6719;38.6719
0;total;1;38.6719;38.6719;38.6719
0;total;1;38.6719;38.6719;38.6719
0;total;1;38.6716;38.6716;38.6716
0;total;1;38.6713;38.6713;38.6713
0;total;1;38.6719;38.6719;38.6719
0;total;1;38.6718;38.6718;38.6718
0;total;1;38.6718;38.6718;38.6718
0;total;1;38.6718;38.6718;38.6718
0;total;1;38.6718;38.6718;38.6718
0;total;1;38.6718;38.6718;38.6718
65;compErr;1;1.774e-06;1.774e-06;1.774e-06
65;init;1;0.763427;0.763427;0.763427
65;update;1;25.2089;25.2089;25.2089
65;sync;1;1.32156;1.32156;1.32156
65;evalKnownDf;1;0;0;0
65;write;1;2.518e-05;2.518e-05;2.518e-05
65;trace;1;0;0;0
65;calc_total;1;26.5304;26.5304;26.5304
0;total;1;38.6718;38.6718;38.6718
0;total;1;38.6718;38.6718;38.6718
0;total;1;38.6718;38.6718;38.6718
0;total;1;38.6718;38.6718;38.6718
0;total;1;38.6718;38.6718;38.6718
70;compErr;1;2.577e-06;2.577e-06;2.577e-06
70;init;1;0.762609;0.762609;0.762609
70;update;1;25.2618;25.2618;25.2618
70;sync;1;2.86588;2.86588;2.86588
70;evalKnownDf;1;0;0;0
70;write;1;3.3168e-05;3.3168e-05;3.3168e-05
70;trace;1;0;0;0
70;calc_total;1;28.1277;28.1277;28.1277
0;total;1;38.6718;38.6718;38.6718
0;total;1;38.6718;38.6718;38.6718
43;compErr;1;1.99e-06;1.99e-06;1.99e-06
43;init;1;0.762954;0.762954;0.762954
43;update;1;25.0905;25.0905;25.0905
43;sync;1;2.05841;2.05841;2.05841
43;evalKnownDf;1;0;0;0
43;write;1;3.7661e-05;3.7661e-05;3.7661e-05
43;trace;1;0;0;0
43;calc_total;1;27.1489;27.1489;27.1489
0;total;1;38.6809;38.6809;38.6809
85;compErr;1;2.115e-06;2.115e-06;2.115e-06
85;init;1;0.780251;0.780251;0.780251
85;update;1;25.0781;25.0781;25.0781
85;sync;1;1.14456;1.14456;1.14456
85;evalKnownDf;1;0;0;0
85;write;1;2.6699e-05;2.6699e-05;2.6699e-05
85;trace;1;0;0;0
85;calc_total;1;26.2227;26.2227;26.2227
0;total;1;38.6571;38.6571;38.6571
44;compErr;1;1.744e-06;1.744e-06;1.744e-06
44;init;1;0.76402;0.76402;0.76402
44;update;1;25.0554;25.0554;25.0554
44;sync;1;1.03521;1.03521;1.03521
44;evalKnownDf;1;0;0;0
44;write;1;2.6862e-05;2.6862e-05;2.6862e-05
44;trace;1;0;0;0
44;calc_total;1;26.0906;26.0906;26.0906
0;total;1;38.68;38.68;38.68
86;compErr;1;2.757e-06;2.757e-06;2.757e-06
86;init;1;0.774579;0.774579;0.774579
86;update;1;25.2424;25.2424;25.2424
86;sync;1;1.31;1.31;1.31
86;evalKnownDf;1;0;0;0
86;write;1;3.8124e-05;3.8124e-05;3.8124e-05
86;trace;1;0;0;0
86;calc_total;1;26.5524;26.5524;26.5524
0;total;1;38.6571;38.6571;38.6571
45;compErr;1;1.708e-06;1.708e-06;1.708e-06
45;init;1;0.765285;0.765285;0.765285
45;update;1;25.0751;25.0751;25.0751
45;sync;1;2.15392;2.15392;2.15392
45;evalKnownDf;1;0;0;0
45;write;1;2.4672e-05;2.4672e-05;2.4672e-05
45;trace;1;0;0;0
45;calc_total;1;27.229;27.229;27.229
0;total;1;38.6809;38.6809;38.6809
87;compErr;1;1.781e-06;1.781e-06;1.781e-06
87;init;1;0.77274;0.77274;0.77274
87;update;1;25.0818;25.0818;25.0818
87;sync;1;0.97321;0.97321;0.97321
87;evalKnownDf;1;0;0;0
87;write;1;3.0666e-05;3.0666e-05;3.0666e-05
87;trace;1;0;0;0
87;calc_total;1;26.055;26.055;26.055
0;total;1;38.6573;38.6573;38.6573
46;compErr;1;9.6e-07;9.6e-07;9.6e-07
46;init;1;0.76163;0.76163;0.76163
46;update;1;25.2237;25.2237;25.2237
46;sync;1;2.22462;2.22462;2.22462
46;evalKnownDf;1;0;0;0
46;write;1;2.3208e-05;2.3208e-05;2.3208e-05
46;trace;1;0;0;0
46;calc_total;1;27.4483;27.4483;27.4483
0;total;1;38.6809;38.6809;38.6809
0;total;1;38.6572;38.6572;38.6572
47;compErr;1;1.983e-06;1.983e-06;1.983e-06
47;init;1;0.762716;0.762716;0.762716
47;update;1;25.0631;25.0631;25.0631
47;sync;1;2.94507;2.94507;2.94507
47;evalKnownDf;1;0;0;0
47;write;1;3.2737e-05;3.2737e-05;3.2737e-05
47;trace;1;0;0;0
47;calc_total;1;28.0082;28.0082;28.0082
0;total;1;38.6809;38.6809;38.6809
89;compErr;1;2.375e-06;2.375e-06;2.375e-06
89;init;1;0.771095;0.771095;0.771095
89;update;1;25.0667;25.0667;25.0667
89;sync;1;1.79891;1.79891;1.79891
89;evalKnownDf;1;0;0;0
89;write;1;3.0754e-05;3.0754e-05;3.0754e-05
89;trace;1;0;0;0
89;calc_total;1;26.8656;26.8656;26.8656
0;total;1;38.6572;38.6572;38.6572
0;total;1;38.6572;38.6572;38.6572
0;total;1;38.6572;38.6572;38.6572
92;compErr;1;1.138e-06;1.138e-06;1.138e-06
92;init;1;0.773433;0.773433;0.773433
92;update;1;25.386;25.386;25.386
92;sync;1;0.365798;0.365798;0.365798
92;evalKnownDf;1;0;0;0
92;write;1;3.2167e-05;3.2167e-05;3.2167e-05
92;trace;1;0;0;0
92;calc_total;1;25.7518;25.7518;25.7518
0;total;1;38.6572;38.6572;38.6572
93;compErr;1;1.917e-06;1.917e-06;1.917e-06
93;init;1;0.773402;0.773402;0.773402
93;update;1;25.0489;25.0489;25.0489
93;sync;1;1.09231;1.09231;1.09231
93;evalKnownDf;1;0;0;0
93;write;1;2.6145e-05;2.6145e-05;2.6145e-05
93;trace;1;0;0;0
93;calc_total;1;26.1413;26.1413;26.1413
0;total;1;38.6573;38.6573;38.6573
94;compErr;1;2.91e-06;2.91e-06;2.91e-06
94;init;1;0.774918;0.774918;0.774918
94;update;1;25.203;25.203;25.203
94;sync;1;1.66763;1.66763;1.66763
94;evalKnownDf;1;0;0;0
94;write;1;3.1322e-05;3.1322e-05;3.1322e-05
94;trace;1;0;0;0
94;calc_total;1;26.8707;26.8707;26.8707
0;total;1;38.6571;38.6571;38.6571
95;compErr;1;1.839e-06;1.839e-06;1.839e-06
95;init;1;0.774536;0.774536;0.774536
95;update;1;25.2178;25.2178;25.2178
95;sync;1;1.31499;1.31499;1.31499
95;evalKnownDf;1;0;0;0
95;write;1;3.2096e-05;3.2096e-05;3.2096e-05
95;trace;1;0;0;0
95;calc_total;1;26.5328;26.5328;26.5328
0;total;1;38.6572;38.6572;38.6572
SCAFES
REMARK: No time step width tau was specified.
 Set tau=1.0 and proceeded. 

Energy start: 12000
Energy end  : 11351.9
# unit_id;function_name;num_calls;avg_runtime;min_runtime;max_runtime
0;compErr;1;3.265e-06;3.265e-06;3.265e-06
0;init;1;0.778539;0.778539;0.778539
0;update;1;25.08;25.08;25.08
0;sync;1;1.2999;1.2999;1.2999
0;evalKnownDf;1;0;0;0
0;write;1;3.6608e-05;3.6608e-05;3.6608e-05
0;trace;1;0;0;0
0;calc_total;1;26.3799;26.3799;26.3799
24;compErr;1;1.965e-06;1.965e-06;1.965e-06
24;init;1;0.782037;0.782037;0.782037
24;update;1;25.2022;25.2022;25.2022
24;sync;1;1.47591;1.47591;1.47591
24;evalKnownDf;1;0;0;0
24;write;1;2.808e-05;2.808e-05;2.808e-05
24;trace;1;0;0;0
24;calc_total;1;26.6781;26.6781;26.6781
72;compErr;1;1.481e-06;1.481e-06;1.481e-06
72;init;1;0.774768;0.774768;0.774768
72;update;1;25.2512;25.2512;25.2512
72;sync;1;1.0792;1.0792;1.0792
72;evalKnownDf;1;0;0;0
72;write;1;2.8694e-05;2.8694e-05;2.8694e-05
72;trace;1;0;0;0
72;calc_total;1;26.3304;26.3304;26.3304
64;compErr;1;1.497e-06;1.497e-06;1.497e-06
64;init;1;0.772629;0.772629;0.772629
64;update;1;25.2921;25.2921;25.2921
64;sync;1;1.18766;1.18766;1.18766
64;evalKnownDf;1;0;0;0
64;write;1;2.7688e-05;2.7688e-05;2.7688e-05
64;trace;1;0;0;0
64;calc_total;1;26.4798;26.4798;26.4798
48;compErr;1;1.475e-06;1.475e-06;1.475e-06
48;init;1;0.770568;0.770568;0.770568
48;update;1;25.1245;25.1245;25.1245
48;sync;1;1.30211;1.30211;1.30211
48;evalKnownDf;1;0;0;0
48;write;1;2.7328e-05;2.7328e-05;2.7328e-05
48;trace;1;0;0;0
48;calc_total;1;26.4266;26.4266;26.4266
52;compErr;1;1.668e-06;1.668e-06;1.668e-06
52;init;1;0.765057;0.765057;0.765057
52;update;1;25.1248;25.1248;25.1248
52;sync;1;1.32809;1.32809;1.32809
52;evalKnownDf;1;0;0;0
52;write;1;2.6474e-05;2.6474e-05;2.6474e-05
52;trace;1;0;0;0
52;calc_total;1;26.4529;26.4529;26.4529
56;compErr;1;1.183e-06;1.183e-06;1.183e-06
56;init;1;0.758735;0.758735;0.758735
56;update;1;25.1415;25.1415;25.1415
56;sync;1;1.42893;1.42893;1.42893
56;evalKnownDf;1;0;0;0
56;write;1;2.6721e-05;2.6721e-05;2.6721e-05
56;trace;1;0;0;0
56;calc_total;1;26.5704;26.5704;26.5704
50;compErr;1;1.084e-06;1.084e-06;1.084e-06
50;init;1;0.759402;0.759402;0.759402
50;update;1;25.122;25.122;25.122
50;sync;1;1.42576;1.42576;1.42576
50;evalKnownDf;1;0;0;0
50;write;1;2.5413e-05;2.5413e-05;2.5413e-05
50;trace;1;0;0;0
50;calc_total;1;26.5477;26.5477;26.5477
0;total;1;36.1526;36.1526;36.1526
58;compErr;1;1.09e-06;1.09e-06;1.09e-06
58;init;1;0.766813;0.766813;0.766813
58;update;1;24.9963;24.9963;24.9963
58;sync;1;2.30604;2.30604;2.30604
58;evalKnownDf;1;0;0;0
1;compErr;1;1.943e-06;1.943e-06;1.943e-06
1;init;1;0.765509;0.765509;0.765509
1;update;1;25.1279;25.1279;25.1279
1;sync;1;1.1303;1.1303;1.1303
1;evalKnownDf;1;0;0;0
1;write;1;2.8886e-05;2.8886e-05;2.8886e-05
1;trace;1;0;0;0
1;calc_total;1;26.2582;26.2582;26.2582
0;total;1;36.1506;36.1506;36.1506
58;write;1;3.2713e-05;3.2713e-05;3.2713e-05
58;trace;1;0;0;0
58;calc_total;1;27.3023;27.3023;27.3023
2;compErr;1;1.686e-06;1.686e-06;1.686e-06
2;init;1;0.781575;0.781575;0.781575
2;update;1;25.1722;25.1722;25.1722
2;sync;1;1.29377;1.29377;1.29377
2;evalKnownDf;1;0;0;0
2;write;1;2.7494e-05;2.7494e-05;2.7494e-05
2;trace;1;0;0;0
2;calc_total;1;26.4659;26.4659;26.4659
0;total;1;36.1423;36.1423;36.1423
60;compErr;1;1.681e-06;1.681e-06;1.681e-06
60;init;1;0.768001;0.768001;0.768001
60;update;1;25.1454;25.1454;25.1454
60;sync;1;1.81335;1.81335;1.81335
60;evalKnownDf;1;0;0;0
60;write;1;4.3135e-05;4.3135e-05;4.3135e-05
60;trace;1;0;0;0
60;calc_total;1;26.9587;26.9587;26.9587
3;compErr;1;3.707e-06;3.707e-06;3.707e-06
3;init;1;0.784268;0.784268;0.784268
3;update;1;24.9336;24.9336;24.9336
3;sync;1;1.85728;1.85728;1.85728
3;evalKnownDf;1;0;0;0
3;write;1;3.4642e-05;3.4642e-05;3.4642e-05
3;trace;1;0;0;0
3;calc_total;1;26.7909;26.7909;26.7909
0;total;1;36.1525;36.1525;36.1525
66;compErr;1;1.72e-06;1.72e-06;1.72e-06
66;init;1;0.773886;0.773886;0.773886
66;update;1;25.2906;25.2906;25.2906
66;sync;1;1.24395;1.24395;1.24395
66;evalKnownDf;1;0;0;0
4;compErr;1;2.109e-06;2.109e-06;2.109e-06
4;init;1;0.766057;0.766057;0.766057
4;update;1;25.1208;25.1208;25.1208
4;sync;1;1.10902;1.10902;1.10902
4;evalKnownDf;1;0;0;0
4;write;1;2.6318e-05;2.6318e-05;2.6318e-05
4;trace;1;0;0;0
4;calc_total;1;26.2298;26.2298;26.2298
0;total;1;36.1526;36.1526;36.1526
66;write;1;2.7475e-05;2.7475e-05;2.7475e-05
66;trace;1;0;0;0
66;calc_total;1;26.5346;26.5346;26.5346
5;compErr;1;1.971e-06;1.971e-06;1.971e-06
5;init;1;0.77726;0.77726;0.77726
5;update;1;25.1364;25.1364;25.1364
5;sync;1;1.58351;1.58351;1.58351
5;evalKnownDf;1;0;0;0
5;write;1;2.8958e-05;2.8958e-05;2.8958e-05
5;trace;1;0;0;0
5;calc_total;1;26.7199;26.7199;26.7199
0;total;1;36.1453;36.1453;36.1453
54;compErr;1;1.12e-06;1.12e-06;1.12e-06
54;init;1;0.771136;0.771136;0.771136
54;update;1;25.1141;25.1141;25.1141
54;sync;1;1.74416;1.74416;1.74416
54;evalKnownDf;1;0;0;0
54;write;1;2.7492e-05;2.7492e-05;2.7492e-05
54;trace;1;0;0;0
54;calc_total;1;26.8582;26.8582;26.8582
6;compErr;1;3.731e-06;3.731e-06;3.731e-06
6;init;1;0.792187;0.792187;0.792187
6;update;1;24.9385;24.9385;24.9385
6;sync;1;1.80935;1.80935;1.80935
6;evalKnownDf;1;0;0;0
6;write;1;3.2457e-05;3.2457e-05;3.2457e-05
6;trace;1;0;0;0
6;calc_total;1;26.7479;26.7479;26.7479
0;total;1;36.1526;36.1526;36.1526
62;compErr;1;1.827e-06;1.827e-06;1.827e-06
62;init;1;0.757315;0.757315;0.757315
62;update;1;25.1194;25.1194;25.1194
62;sync;1;1.9401;1.9401;1.9401
62;evalKnownDf;1;0;0;0
62;write;1;3.8045e-05;3.8045e-05;3.8045e-05
62;trace;1;0;0;0
7;compErr;1;4.28e-06;4.28e-06;4.28e-06
7;init;1;0.772856;0.772856;0.772856
7;update;1;24.9174;24.9174;24.9174
7;sync;1;1.8886;1.8886;1.8886
7;evalKnownDf;1;0;0;0
7;write;1;3.2927e-05;3.2927e-05;3.2927e-05
7;trace;1;0;0;0
7;calc_total;1;26.806;26.806;26.806
0;total;1;36.1503;36.1503;36.1503
32;compErr;1;1.462e-06;1.462e-06;1.462e-06
32;init;1;0.773443;0.773443;0.773443
32;update;1;25.362;25.362;25.362
32;sync;1;1.05868;1.05868;1.05868
32;evalKnownDf;1;0;0;0
32;write;1;3.0404e-05;3.0404e-05;3.0404e-05
32;trace;1;0;0;0
32;calc_total;1;26.4206;26.4206;26.4206
80;compErr;1;2.178e-06;2.178e-06;2.178e-06
80;init;1;0.793099;0.793099;0.793099
80;update;1;25.1799;25.1799;25.1799
80;sync;1;0.667978;0.667978;0.667978
80;evalKnownDf;1;0;0;0
80;write;1;2.6198e-05;2.6198e-05;2.6198e-05
80;trace;1;0;0;0
80;calc_total;1;25.8479;25.8479;25.8479
62;calc_total;1;27.0595;27.0595;27.0595
8;compErr;1;2.307e-06;2.307e-06;2.307e-06
8;init;1;0.778526;0.778526;0.778526
8;update;1;25.1164;25.1164;25.1164
8;sync;1;1.29754;1.29754;1.29754
8;evalKnownDf;1;0;0;0
8;write;1;2.8369e-05;2.8369e-05;2.8369e-05
8;trace;1;0;0;0
8;calc_total;1;26.4139;26.4139;26.4139
0;total;1;36.1526;36.1526;36.1526
40;compErr;1;2.581e-06;2.581e-06;2.581e-06
40;init;1;0.768371;0.768371;0.768371
40;update;1;25.2001;25.2001;25.2001
40;sync;1;1.90509;1.90509;1.90509
40;evalKnownDf;1;0;0;0
40;write;1;3.3906e-05;3.3906e-05;3.3906e-05
84;compErr;1;1.604e-06;1.604e-06;1.604e-06
84;init;1;0.774508;0.774508;0.774508
84;update;1;25.1279;25.1279;25.1279
84;sync;1;1.33161;1.33161;1.33161
84;evalKnownDf;1;0;0;0
84;write;1;2.5916e-05;2.5916e-05;2.5916e-05
84;trace;1;0;0;0
84;calc_total;1;26.4595;26.4595;26.4595
49;compErr;1;2.012e-06;2.012e-06;2.012e-06
49;init;1;0.770909;0.770909;0.770909
49;update;1;25.1285;25.1285;25.1285
9;compErr;1;2.802e-06;2.802e-06;2.802e-06
9;init;1;0.789698;0.789698;0.789698
9;update;1;24.9743;24.9743;24.9743
9;sync;1;1.71732;1.71732;1.71732
9;evalKnownDf;1;0;0;0
9;write;1;2.9178e-05;2.9178e-05;2.9178e-05
9;trace;1;0;0;0
9;calc_total;1;26.6916;26.6916;26.6916
0;total;1;36.1526;36.1526;36.1526
40;trace;1;0;0;0
40;calc_total;1;27.1052;27.1052;27.1052
88;compErr;1;1.483e-06;1.483e-06;1.483e-06
88;init;1;0.776378;0.776378;0.776378
88;update;1;25.1194;25.1194;25.1194
88;sync;1;1.59757;1.59757;1.59757
88;evalKnownDf;1;0;0;0
88;write;1;2.4383e-05;2.4383e-05;2.4383e-05
88;trace;1;0;0;0
88;calc_total;1;26.717;26.717;26.717
49;sync;1;1.37349;1.37349;1.37349
49;evalKnownDf;1;0;0;0
49;write;1;2.8103e-05;2.8103e-05;2.8103e-05
49;trace;1;0;0;0
10;compErr;1;4.509e-06;4.509e-06;4.509e-06
10;init;1;0.779485;0.779485;0.779485
10;update;1;24.9672;24.9672;24.9672
10;sync;1;1.83168;1.83168;1.83168
10;evalKnownDf;1;0;0;0
10;write;1;3.1292e-05;3.1292e-05;3.1292e-05
10;trace;1;0;0;0
10;calc_total;1;26.7989;26.7989;26.7989
0;total;1;36.141;36.141;36.141
0;total;1;36.1343;36.1343;36.1343
82;compErr;1;2.037e-06;2.037e-06;2.037e-06
82;init;1;0.781116;0.781116;0.781116
82;update;1;25.0401;25.0401;25.0401
82;sync;1;1.12602;1.12602;1.12602
82;evalKnownDf;1;0;0;0
82;write;1;2.7429e-05;2.7429e-05;2.7429e-05
82;trace;1;0;0;0
82;calc_total;1;26.1661;26.1661;26.1661
49;calc_total;1;26.502;26.502;26.502
11;compErr;1;3.946e-06;3.946e-06;3.946e-06
11;init;1;0.784277;0.784277;0.784277
11;update;1;25.1245;25.1245;25.1245
11;sync;1;1.85773;1.85773;1.85773
11;evalKnownDf;1;0;0;0
11;write;1;3.2554e-05;3.2554e-05;3.2554e-05
11;trace;1;0;0;0
11;calc_total;1;26.9822;26.9822;26.9822
0;total;1;36.1526;36.1526;36.1526
25;compErr;1;1.932e-06;1.932e-06;1.932e-06
25;init;1;0.775516;0.775516;0.775516
25;update;1;25.264;25.264;25.264
25;sync;1;1.49948;1.49948;1.49948
25;evalKnownDf;1;0;0;0
25;write;1;3.0904e-05;3.0904e-05;3.0904e-05
25;trace;1;0;0;0
25;calc_total;1;26.7635;26.7635;26.7635
0;total;1;36.1338;36.1338;36.1338
74;compErr;1;1.882e-06;1.882e-06;1.882e-06
74;init;1;0.80116;0.80116;0.80116
74;update;1;25.1986;25.1986;25.1986
74;sync;1;1.61162;1.61162;1.61162
74;evalKnownDf;1;0;0;0
74;write;1;3.2596e-05;3.2596e-05;3.2596e-05
53;compErr;1;2.085e-06;2.085e-06;2.085e-06
53;init;1;0.769274;0.769274;0.769274
53;update;1;24.9904;24.9904;24.9904
53;sync;1;1.72694;1.72694;1.72694
53;evalKnownDf;1;0;0;0
12;compErr;1;2.1e-06;2.1e-06;2.1e-06
12;init;1;0.771389;0.771389;0.771389
12;update;1;25.085;25.085;25.085
12;sync;1;1.52068;1.52068;1.52068
12;evalKnownDf;1;0;0;0
12;write;1;3.0405e-05;3.0405e-05;3.0405e-05
12;trace;1;0;0;0
12;calc_total;1;26.6057;26.6057;26.6057
0;total;1;36.1526;36.1526;36.1526
26;compErr;1;1.811e-06;1.811e-06;1.811e-06
26;init;1;0.768673;0.768673;0.768673
26;update;1;25.062;25.062;25.062
26;sync;1;2.09938;2.09938;2.09938
26;evalKnownDf;1;0;0;0
26;write;1;1.9355e-05;1.9355e-05;1.9355e-05
26;trace;1;0;0;0
26;calc_total;1;27.1614;27.1614;27.1614
0;total;1;36.1343;36.1343;36.1343
74;trace;1;0;0;0
74;calc_total;1;26.8103;26.8103;26.8103
53;write;1;2.4448e-05;2.4448e-05;2.4448e-05
53;trace;1;0;0;0
53;calc_total;1;26.7174;26.7174;26.7174
13;compErr;1;2.785e-06;2.785e-06;2.785e-06
13;init;1;0.771386;0.771386;0.771386
13;update;1;25.0787;25.0787;25.0787
13;sync;1;1.67072;1.67072;1.67072
13;evalKnownDf;1;0;0;0
13;write;1;2.7859e-05;2.7859e-05;2.7859e-05
13;trace;1;0;0;0
13;calc_total;1;26.7494;26.7494;26.7494
0;total;1;36.1463;36.1463;36.1463
27;compErr;1;2.56e-06;2.56e-06;2.56e-06
27;init;1;0.786509;0.786509;0.786509
27;update;1;25.1976;25.1976;25.1976
27;sync;1;1.97411;1.97411;1.97411
27;evalKnownDf;1;0;0;0
27;write;1;3.1849e-05;3.1849e-05;3.1849e-05
27;trace;1;0;0;0
27;calc_total;1;27.1717;27.1717;27.1717
0;total;1;36.1343;36.1343;36.1343
78;compErr;1;2.661e-06;2.661e-06;2.661e-06
78;init;1;0.799545;0.799545;0.799545
78;update;1;24.9876;24.9876;24.9876
78;sync;1;1.98316;1.98316;1.98316
78;evalKnownDf;1;0;0;0
78;write;1;3.7002e-05;3.7002e-05;3.7002e-05
57;compErr;1;1.1e-06;1.1e-06;1.1e-06
57;init;1;0.757782;0.757782;0.757782
57;update;1;25.1108;25.1108;25.1108
57;sync;1;1.59331;1.59331;1.59331
57;evalKnownDf;1;0;0;0
57;write;1;3.0216e-05;3.0216e-05;3.0216e-05
57;trace;1;0;0;0
57;calc_total;1;26.7041;26.7041;26.7041
14;compErr;1;3.311e-06;3.311e-06;3.311e-06
14;init;1;0.772377;0.772377;0.772377
14;update;1;25.0754;25.0754;25.0754
14;sync;1;1.84181;1.84181;1.84181
14;evalKnownDf;1;0;0;0
14;write;1;2.9846e-05;2.9846e-05;2.9846e-05
14;trace;1;0;0;0
14;calc_total;1;26.9172;26.9172;26.9172
0;total;1;36.1526;36.1526;36.1526
28;compErr;1;1.729e-06;1.729e-06;1.729e-06
28;init;1;0.764567;0.764567;0.764567
28;update;1;25.031;25.031;25.031
28;sync;1;1.66114;1.66114;1.66114
28;evalKnownDf;1;0;0;0
28;write;1;3.178e-05;3.178e-05;3.178e-05
28;trace;1;0;0;0
28;calc_total;1;26.6921;26.6921;26.6921
0;total;1;36.1341;36.1341;36.1341
78;trace;1;0;0;0
78;calc_total;1;26.9707;26.9707;26.9707
65;compErr;1;1.492e-06;1.492e-06;1.492e-06
65;init;1;0.75962;0.75962;0.75962
65;update;1;25.2326;25.2326;25.2326
15;compErr;1;2.935e-06;2.935e-06;2.935e-06
15;init;1;0.789488;0.789488;0.789488
15;update;1;25.429;25.429;25.429
15;sync;1;1.85368;1.85368;1.85368
15;evalKnownDf;1;0;0;0
15;write;1;3.3808e-05;3.3808e-05;3.3808e-05
15;trace;1;0;0;0
15;calc_total;1;27.2827;27.2827;27.2827
0;total;1;36.1526;36.1526;36.1526
29;compErr;1;1.671e-06;1.671e-06;1.671e-06
29;init;1;0.7664;0.7664;0.7664
29;update;1;25.016;25.016;25.016
29;sync;1;1.92848;1.92848;1.92848
29;evalKnownDf;1;0;0;0
29;write;1;2.315e-05;2.315e-05;2.315e-05
29;trace;1;0;0;0
29;calc_total;1;26.9445;26.9445;26.9445
0;total;1;36.1297;36.1297;36.1297
90;compErr;1;1.109e-06;1.109e-06;1.109e-06
90;init;1;0.768435;0.768435;0.768435
90;update;1;25.0747;25.0747;25.0747
90;sync;1;1.49022;1.49022;1.49022
90;evalKnownDf;1;0;0;0
90;write;1;2.7136e-05;2.7136e-05;2.7136e-05
90;trace;1;0;0;0
65;sync;1;1.03944;1.03944;1.03944
65;evalKnownDf;1;0;0;0
65;write;1;3.1173e-05;3.1173e-05;3.1173e-05
65;trace;1;0;0;0
65;calc_total;1;26.2721;26.2721;26.2721
16;compErr;1;2.573e-06;2.573e-06;2.573e-06
16;init;1;0.77084;0.77084;0.77084
16;update;1;25.1992;25.1992;25.1992
16;sync;1;1.49903;1.49903;1.49903
16;evalKnownDf;1;0;0;0
16;write;1;3.2548e-05;3.2548e-05;3.2548e-05
16;trace;1;0;0;0
16;calc_total;1;26.6983;26.6983;26.6983
0;total;1;36.1496;36.1496;36.1496
30;compErr;1;2.024e-06;2.024e-06;2.024e-06
30;init;1;0.7844;0.7844;0.7844
30;update;1;24.9973;24.9973;24.9973
30;sync;1;2.17963;2.17963;2.17963
30;evalKnownDf;1;0;0;0
30;write;1;2.8855e-05;2.8855e-05;2.8855e-05
30;trace;1;0;0;0
30;calc_total;1;27.1769;27.1769;27.1769
0;total;1;36.1343;36.1343;36.1343
90;calc_total;1;26.5649;26.5649;26.5649
61;compErr;1;1.814e-06;1.814e-06;1.814e-06
61;init;1;0.756944;0.756944;0.756944
61;update;1;25.1099;25.1099;25.1099
61;sync;1;1.85104;1.85104;1.85104
61;evalKnownDf;1;0;0;0
61;write;1;3.6081e-05;3.6081e-05;3.6081e-05
61;trace;1;0;0;0
17;compErr;1;1.999e-06;1.999e-06;1.999e-06
17;init;1;0.767785;0.767785;0.767785
17;update;1;25.3278;25.3278;25.3278
17;sync;1;1.1586;1.1586;1.1586
17;evalKnownDf;1;0;0;0
17;write;1;3.2513e-05;3.2513e-05;3.2513e-05
17;trace;1;0;0;0
17;calc_total;1;26.4864;26.4864;26.4864
0;total;1;36.1449;36.1449;36.1449
31;compErr;1;1.534e-06;1.534e-06;1.534e-06
31;init;1;0.768925;0.768925;0.768925
31;update;1;24.9698;24.9698;24.9698
31;sync;1;2.30117;2.30117;2.30117
31;evalKnownDf;1;0;0;0
31;write;1;3.7296e-05;3.7296e-05;3.7296e-05
31;trace;1;0;0;0
31;calc_total;1;27.271;27.271;27.271
0;total;1;36.1343;36.1343;36.1343
92;compErr;1;1.786e-06;1.786e-06;1.786e-06
92;init;1;0.76555;0.76555;0.76555
92;update;1;25.2225;25.2225;25.2225
92;sync;1;1.16508;1.16508;1.16508
92;evalKnownDf;1;0;0;0
92;write;1;2.6766e-05;2.6766e-05;2.6766e-05
61;calc_total;1;26.961;26.961;26.961
18;compErr;1;2.039e-06;2.039e-06;2.039e-06
18;init;1;0.765313;0.765313;0.765313
18;update;1;25.1681;25.1681;25.1681
18;sync;1;1.41685;1.41685;1.41685
18;evalKnownDf;1;0;0;0
18;write;1;3.0427e-05;3.0427e-05;3.0427e-05
18;trace;1;0;0;0
18;calc_total;1;26.585;26.585;26.585
0;total;1;36.144;36.144;36.144
0;total;1;36.1289;36.1289;36.1289
92;trace;1;0;0;0
92;calc_total;1;26.3876;26.3876;26.3876
19;compErr;1;3.162e-06;3.162e-06;3.162e-06
19;init;1;0.787442;0.787442;0.787442
19;update;1;25.1458;25.1458;25.1458
19;sync;1;1.73065;1.73065;1.73065
19;evalKnownDf;1;0;0;0
19;write;1;3.0856e-05;3.0856e-05;3.0856e-05
19;trace;1;0;0;0
19;calc_total;1;26.8765;26.8765;26.8765
0;total;1;36.1486;36.1486;36.1486
33;compErr;1;1.571e-06;1.571e-06;1.571e-06
33;init;1;0.764954;0.764954;0.764954
33;update;1;25.0597;25.0597;25.0597
33;sync;1;1.49628;1.49628;1.49628
33;evalKnownDf;1;0;0;0
33;write;1;2.9598e-05;2.9598e-05;2.9598e-05
33;trace;1;0;0;0
33;calc_total;1;26.556;26.556;26.556
0;total;1;36.1343;36.1343;36.1343
0;total;1;36.1202;36.1202;36.1202
20;compErr;1;1.69e-06;1.69e-06;1.69e-06
20;init;1;0.775949;0.775949;0.775949
20;update;1;25.1926;25.1926;25.1926
20;sync;1;1.26275;1.26275;1.26275
20;evalKnownDf;1;0;0;0
20;write;1;2.25e-05;2.25e-05;2.25e-05
20;trace;1;0;0;0
20;calc_total;1;26.4553;26.4553;26.4553
0;total;1;36.1526;36.1526;36.1526
34;compErr;1;1.847e-06;1.847e-06;1.847e-06
34;init;1;0.774225;0.774225;0.774225
34;update;1;25.228;25.228;25.228
34;sync;1;1.86688;1.86688;1.86688
34;evalKnownDf;1;0;0;0
34;write;1;2.9654e-05;2.9654e-05;2.9654e-05
34;trace;1;0;0;0
34;calc_total;1;27.0948;27.0948;27.0948
0;total;1;36.1343;36.1343;36.1343
73;compErr;1;2.468e-06;2.468e-06;2.468e-06
73;init;1;0.789784;0.789784;0.789784
73;update;1;25.1999;25.1999;25.1999
73;sync;1;1.37049;1.37049;1.37049
73;evalKnownDf;1;0;0;0
73;write;1;3.1374e-05;3.1374e-05;3.1374e-05
73;trace;1;0;0;0
73;calc_total;1;26.5704;26.5704;26.5704
0;total;1;36.1288;36.1288;36.1288
21;compErr;1;2.233e-06;2.233e-06;2.233e-06
21;init;1;0.771952;0.771952;0.771952
21;update;1;25.2178;25.2178;25.2178
21;sync;1;1.66895;1.66895;1.66895
21;evalKnownDf;1;0;0;0
21;write;1;2.3333e-05;2.3333e-05;2.3333e-05
21;trace;1;0;0;0
21;calc_total;1;26.8867;26.8867;26.8867
0;total;1;36.1449;36.1449;36.1449
35;compErr;1;2.624e-06;2.624e-06;2.624e-06
35;init;1;0.76561;0.76561;0.76561
35;update;1;25.0216;25.0216;25.0216
35;sync;1;1.87082;1.87082;1.87082
35;evalKnownDf;1;0;0;0
35;write;1;2.7661e-05;2.7661e-05;2.7661e-05
35;trace;1;0;0;0
35;calc_total;1;26.8924;26.8924;26.8924
0;total;1;36.1317;36.1317;36.1317
0;total;1;36.1214;36.1214;36.1214
22;compErr;1;3.016e-06;3.016e-06;3.016e-06
22;init;1;0.791424;0.791424;0.791424
22;update;1;25.2345;25.2345;25.2345
22;sync;1;1.69811;1.69811;1.69811
22;evalKnownDf;1;0;0;0
22;write;1;3.1927e-05;3.1927e-05;3.1927e-05
22;trace;1;0;0;0
22;calc_total;1;26.9326;26.9326;26.9326
0;total;1;36.1505;36.1505;36.1505
36;compErr;1;2.899e-06;2.899e-06;2.899e-06
36;init;1;0.771845;0.771845;0.771845
36;update;1;25.212;25.212;25.212
36;sync;1;1.59509;1.59509;1.59509
36;evalKnownDf;1;0;0;0
36;write;1;3.205e-05;3.205e-05;3.205e-05
36;trace;1;0;0;0
36;calc_total;1;26.8071;26.8071;26.8071
0;total;1;36.1308;36.1308;36.1308
75;compErr;1;2.996e-06;2.996e-06;2.996e-06
75;init;1;0.767549;0.767549;0.767549
75;update;1;25.1753;25.1753;25.1753
75;sync;1;1.67719;1.67719;1.67719
75;evalKnownDf;1;0;0;0
75;write;1;3.5099e-05;3.5099e-05;3.5099e-05
75;trace;1;0;0;0
75;calc_total;1;26.8525;26.8525;26.8525
0;total;1;36.1237;36.1237;36.1237
23;compErr;1;2.917e-06;2.917e-06;2.917e-06
23;init;1;0.773072;0.773072;0.773072
23;update;1;25.183;25.183;25.183
23;sync;1;1.7238;1.7238;1.7238
23;evalKnownDf;1;0;0;0
23;write;1;3.6112e-05;3.6112e-05;3.6112e-05
23;trace;1;0;0;0
23;calc_total;1;26.9068;26.9068;26.9068
0;total;1;36.1473;36.1473;36.1473
37;compErr;1;2.137e-06;2.137e-06;2.137e-06
37;init;1;0.777906;0.777906;0.777906
37;update;1;25.2263;25.2263;25.2263
37;sync;1;1.77172;1.77172;1.77172
37;evalKnownDf;1;0;0;0
37;write;1;3.094e-05;3.094e-05;3.094e-05
37;trace;1;0;0;0
37;calc_total;1;26.998;26.998;26.998
0;total;1;36.1284;36.1284;36.1284
76;compErr;1;3.556e-06;3.556e-06;3.556e-06
76;init;1;0.784998;0.784998;0.784998
76;update;1;25.0177;25.0177;25.0177
76;sync;1;1.54085;1.54085;1.54085
76;evalKnownDf;1;0;0;0
76;write;1;3.2946e-05;3.2946e-05;3.2946e-05
76;trace;1;0;0;0
76;calc_total;1;26.5586;26.5586;26.5586
0;total;1;36.1214;36.1214;36.1214
38;compErr;1;2.015e-06;2.015e-06;2.015e-06
38;init;1;0.769184;0.769184;0.769184
38;update;1;25.2319;25.2319;25.2319
38;sync;1;2.00382;2.00382;2.00382
38;evalKnownDf;1;0;0;0
38;write;1;2.306e-05;2.306e-05;2.306e-05
38;trace;1;0;0;0
38;calc_total;1;27.2358;27.2358;27.2358
0;total;1;36.1343;36.1343;36.1343
77;compErr;1;2.674e-06;2.674e-06;2.674e-06
77;init;1;0.803426;0.803426;0.803426
77;update;1;24.9945;24.9945;24.9945
77;sync;1;1.81096;1.81096;1.81096
77;evalKnownDf;1;0;0;0
77;write;1;3.2018e-05;3.2018e-05;3.2018e-05
77;trace;1;0;0;0
77;calc_total;1;26.8055;26.8055;26.8055
0;total;1;36.1197;36.1197;36.1197
39;compErr;1;2.972e-06;2.972e-06;2.972e-06
39;init;1;0.759345;0.759345;0.759345
39;update;1;25.1844;25.1844;25.1844
39;sync;1;1.98841;1.98841;1.98841
39;evalKnownDf;1;0;0;0
39;write;1;3.3116e-05;3.3116e-05;3.3116e-05
39;trace;1;0;0;0
39;calc_total;1;27.1728;27.1728;27.1728
0;total;1;36.1343;36.1343;36.1343
0;total;1;36.1231;36.1231;36.1231
0;total;1;36.1343;36.1343;36.1343
79;compErr;1;2.065e-06;2.065e-06;2.065e-06
79;init;1;0.769777;0.769777;0.769777
79;update;1;25.101;25.101;25.101
79;sync;1;1.94238;1.94238;1.94238
79;evalKnownDf;1;0;0;0
79;write;1;4.2025e-05;4.2025e-05;4.2025e-05
79;trace;1;0;0;0
79;calc_total;1;27.0434;27.0434;27.0434
0;total;1;36.1197;36.1197;36.1197
41;compErr;1;2.608e-06;2.608e-06;2.608e-06
41;init;1;0.771271;0.771271;0.771271
41;update;1;25.0819;25.0819;25.0819
41;sync;1;2.36287;2.36287;2.36287
41;evalKnownDf;1;0;0;0
41;write;1;3.3216e-05;3.3216e-05;3.3216e-05
41;trace;1;0;0;0
41;calc_total;1;27.4448;27.4448;27.4448
0;total;1;36.1343;36.1343;36.1343
0;total;1;36.1203;36.1203;36.1203
81;compErr;1;1.721e-06;1.721e-06;1.721e-06
81;init;1;0.78152;0.78152;0.78152
81;update;1;25.0598;25.0598;25.0598
81;sync;1;0.936814;0.936814;0.936814
81;evalKnownDf;1;0;0;0
81;write;1;3.5507e-05;3.5507e-05;3.5507e-05
81;trace;1;0;0;0
81;calc_total;1;25.9966;25.9966;25.9966
0;total;1;36.1288;36.1288;36.1288
0;total;1;36.1265;36.1265;36.1265
83;compErr;1;2.352e-06;2.352e-06;2.352e-06
83;init;1;0.787708;0.787708;0.787708
83;update;1;25.244;25.244;25.244
83;sync;1;1.08762;1.08762;1.08762
83;evalKnownDf;1;0;0;0
83;write;1;3.1297e-05;3.1297e-05;3.1297e-05
83;trace;1;0;0;0
83;calc_total;1;26.3317;26.3317;26.3317
0;total;1;36.1287;36.1287;36.1287
0;total;1;36.1288;36.1288;36.1288
85;compErr;1;2.098e-06;2.098e-06;2.098e-06
85;init;1;0.774613;0.774613;0.774613
85;update;1;25.2926;25.2926;25.2926
85;sync;1;1.21824;1.21824;1.21824
85;evalKnownDf;1;0;0;0
85;write;1;2.8355e-05;2.8355e-05;2.8355e-05
85;trace;1;0;0;0
85;calc_total;1;26.5108;26.5108;26.5108
0;total;1;36.1288;36.1288;36.1288
51;compErr;1;1.48e-06;1.48e-06;1.48e-06
51;init;1;0.764554;0.764554;0.764554
51;update;1;25.1004;25.1004;25.1004
51;sync;1;2.0236;2.0236;2.0236
51;evalKnownDf;1;0;0;0
51;write;1;2.6244e-05;2.6244e-05;2.6244e-05
51;trace;1;0;0;0
51;calc_total;1;27.124;27.124;27.124
59;compErr;1;2.669e-06;2.669e-06;2.669e-06
59;init;1;0.762334;0.762334;0.762334
59;update;1;25.1063;25.1063;25.1063
59;sync;1;2.07451;2.07451;2.07451
59;evalKnownDf;1;0;0;0
59;write;1;3.1234e-05;3.1234e-05;3.1234e-05
59;trace;1;0;0;0
59;calc_total;1;27.1808;27.1808;27.1808
70;compErr;1;1.59e-06;1.59e-06;1.59e-06
70;init;1;0.767063;0.767063;0.767063
70;update;1;25.2539;25.2539;25.2539
70;sync;1;1.28824;1.28824;1.28824
70;evalKnownDf;1;0;0;0
70;write;1;2.4153e-05;2.4153e-05;2.4153e-05
70;trace;1;0;0;0
70;calc_total;1;26.5422;26.5422;26.5422
67;compErr;1;2.583e-06;2.583e-06;2.583e-06
67;init;1;0.779985;0.779985;0.779985
67;update;1;25.101;25.101;25.101
67;sync;1;1.63687;1.63687;1.63687
67;evalKnownDf;1;0;0;0
67;write;1;3.0169e-05;3.0169e-05;3.0169e-05
67;trace;1;0;0;0
67;calc_total;1;26.7379;26.7379;26.7379
69;compErr;1;2.928e-06;2.928e-06;2.928e-06
69;init;1;0.77867;0.77867;0.77867
55;compErr;1;1.428e-06;1.428e-06;1.428e-06
55;init;1;0.76494;0.76494;0.76494
55;update;1;24.9654;24.9654;24.9654
69;update;1;25.2501;25.2501;25.2501
69;sync;1;1.39406;1.39406;1.39406
69;evalKnownDf;1;0;0;0
69;write;1;2.6881e-05;2.6881e-05;2.6881e-05
69;trace;1;0;0;0
69;calc_total;1;26.6441;26.6441;26.6441
55;sync;1;1.9128;1.9128;1.9128
55;evalKnownDf;1;0;0;0
55;write;1;3.1675e-05;3.1675e-05;3.1675e-05
55;trace;1;0;0;0
55;calc_total;1;26.8782;26.8782;26.8782
63;compErr;1;2.668e-06;2.668e-06;2.668e-06
63;init;1;0.760797;0.760797;0.760797
63;update;1;25.0636;25.0636;25.0636
63;sync;1;2.28521;2.28521;2.28521
63;evalKnownDf;1;0;0;0
63;write;1;4.2711e-05;4.2711e-05;4.2711e-05
63;trace;1;0;0;0
63;calc_total;1;27.3488;27.3488;27.3488
0;total;1;36.1121;36.1121;36.1121
0;total;1;36.1075;36.1075;36.1075
0;total;1;36.1165;36.1165;36.1165
0;total;1;36.1092;36.1092;36.1092
0;total;1;36.1166;36.1166;36.1166
0;total;1;36.1141;36.1141;36.1141
0;total;1;36.1166;36.1166;36.1166
0;total;1;36.1165;36.1165;36.1165
0;total;1;36.1137;36.1137;36.1137
0;total;1;36.1141;36.1141;36.1141
0;total;1;36.1092;36.1092;36.1092
0;total;1;36.1088;36.1088;36.1088
0;total;1;36.1119;36.1119;36.1119
0;total;1;36.1113;36.1113;36.1113
0;total;1;36.1147;36.1147;36.1147
0;total;1;36.1111;36.1111;36.1111
0;total;1;36.1166;36.1166;36.1166
0;total;1;36.1166;36.1166;36.1166
0;total;1;36.108;36.108;36.108
0;total;1;36.1131;36.1131;36.1131
68;compErr;1;1.353e-06;1.353e-06;1.353e-06
68;init;1;0.77295;0.77295;0.77295
68;update;1;25.2661;25.2661;25.2661
68;sync;1;1.28177;1.28177;1.28177
68;evalKnownDf;1;0;0;0
68;write;1;3.0753e-05;3.0753e-05;3.0753e-05
68;trace;1;0;0;0
68;calc_total;1;26.5479;26.5479;26.5479
0;total;1;36.1165;36.1165;36.1165
0;total;1;36.1165;36.1165;36.1165
0;total;1;36.1165;36.1165;36.1165
71;compErr;1;1.851e-06;1.851e-06;1.851e-06
71;init;1;0.769687;0.769687;0.769687
71;update;1;25.2593;25.2593;25.2593
71;sync;1;1.60063;1.60063;1.60063
71;evalKnownDf;1;0;0;0
71;write;1;4.0403e-05;4.0403e-05;4.0403e-05
71;trace;1;0;0;0
71;calc_total;1;26.8599;26.8599;26.8599
0;total;1;36.1166;36.1166;36.1166
42;compErr;1;1.785e-06;1.785e-06;1.785e-06
42;init;1;0.78181;0.78181;0.78181
42;update;1;25.0446;25.0446;25.0446
42;sync;1;2.21134;2.21134;2.21134
42;evalKnownDf;1;0;0;0
42;write;1;2.3183e-05;2.3183e-05;2.3183e-05
42;trace;1;0;0;0
42;calc_total;1;27.256;27.256;27.256
0;total;1;36.1314;36.1314;36.1314
86;compErr;1;2.096e-06;2.096e-06;2.096e-06
86;init;1;0.776089;0.776089;0.776089
86;update;1;25.1197;25.1197;25.1197
86;sync;1;1.60152;1.60152;1.60152
86;evalKnownDf;1;0;0;0
86;write;1;2.8937e-05;2.8937e-05;2.8937e-05
86;trace;1;0;0;0
86;calc_total;1;26.7212;26.7212;26.7212
0;total;1;36.1229;36.1229;36.1229
43;compErr;1;2.423e-06;2.423e-06;2.423e-06
43;init;1;0.763055;0.763055;0.763055
43;update;1;25.0232;25.0232;25.0232
43;sync;1;2.34286;2.34286;2.34286
43;evalKnownDf;1;0;0;0
43;write;1;3.286e-05;3.286e-05;3.286e-05
43;trace;1;0;0;0
43;calc_total;1;27.3661;27.3661;27.3661
0;total;1;36.1319;36.1319;36.1319
87;compErr;1;2.352e-06;2.352e-06;2.352e-06
87;init;1;0.795883;0.795883;0.795883
87;update;1;25.0894;25.0894;25.0894
87;sync;1;1.57098;1.57098;1.57098
87;evalKnownDf;1;0;0;0
87;write;1;3.6135e-05;3.6135e-05;3.6135e-05
87;trace;1;0;0;0
87;calc_total;1;26.6604;26.6604;26.6604
0;total;1;36.1288;36.1288;36.1288
44;compErr;1;2.896e-06;2.896e-06;2.896e-06
44;init;1;0.771302;0.771302;0.771302
44;update;1;25.0518;25.0518;25.0518
44;sync;1;2.03529;2.03529;2.03529
44;evalKnownDf;1;0;0;0
44;write;1;3.3163e-05;3.3163e-05;3.3163e-05
44;trace;1;0;0;0
44;calc_total;1;27.0871;27.0871;27.0871
0;total;1;36.1282;36.1282;36.1282
0;total;1;36.1288;36.1288;36.1288
45;compErr;1;2.057e-06;2.057e-06;2.057e-06
45;init;1;0.760661;0.760661;0.760661
45;update;1;25.0426;25.0426;25.0426
45;sync;1;2.12907;2.12907;2.12907
45;evalKnownDf;1;0;0;0
45;write;1;3.5157e-05;3.5157e-05;3.5157e-05
45;trace;1;0;0;0
45;calc_total;1;27.1717;27.1717;27.1717
0;total;1;36.133;36.133;36.133
89;compErr;1;2.422e-06;2.422e-06;2.422e-06
89;init;1;0.776178;0.776178;0.776178
89;update;1;25.07;25.07;25.07
89;sync;1;1.4811;1.4811;1.4811
89;evalKnownDf;1;0;0;0
89;write;1;3.1372e-05;3.1372e-05;3.1372e-05
89;trace;1;0;0;0
89;calc_total;1;26.5511;26.5511;26.5511
0;total;1;36.1288;36.1288;36.1288
46;compErr;1;1.188e-06;1.188e-06;1.188e-06
46;init;1;0.758627;0.758627;0.758627
46;update;1;25.1719;25.1719;25.1719
46;sync;1;2.10649;2.10649;2.10649
46;evalKnownDf;1;0;0;0
46;write;1;2.3412e-05;2.3412e-05;2.3412e-05
46;trace;1;0;0;0
46;calc_total;1;27.2784;27.2784;27.2784
0;total;1;36.1343;36.1343;36.1343
0;total;1;36.1288;36.1288;36.1288
47;compErr;1;2.063e-06;2.063e-06;2.063e-06
47;init;1;0.767639;0.767639;0.767639
47;update;1;26.8685;26.8685;26.8685
47;sync;1;0.489205;0.489205;0.489205
47;evalKnownDf;1;0;0;0
47;write;1;2.0276e-05;2.0276e-05;2.0276e-05
47;trace;1;0;0;0
47;calc_total;1;27.3577;27.3577;27.3577
0;total;1;36.1343;36.1343;36.1343
91;compErr;1;1.937e-06;1.937e-06;1.937e-06
91;init;1;0.776551;0.776551;0.776551
91;update;1;25.033;25.033;25.033
91;sync;1;1.82412;1.82412;1.82412
91;evalKnownDf;1;0;0;0
91;write;1;3.4038e-05;3.4038e-05;3.4038e-05
91;trace;1;0;0;0
91;calc_total;1;26.8571;26.8571;26.8571
0;total;1;36.1254;36.1254;36.1254
0;total;1;36.1275;36.1275;36.1275
93;compErr;1;2.384e-06;2.384e-06;2.384e-06
93;init;1;0.784613;0.784613;0.784613
93;update;1;25.0486;25.0486;25.0486
93;sync;1;1.57058;1.57058;1.57058
93;evalKnownDf;1;0;0;0
93;write;1;2.8817e-05;2.8817e-05;2.8817e-05
93;trace;1;0;0;0
93;calc_total;1;26.6192;26.6192;26.6192
0;total;1;36.1288;36.1288;36.1288
94;compErr;1;1.986e-06;1.986e-06;1.986e-06
94;init;1;0.773786;0.773786;0.773786
94;update;1;25.0929;25.0929;25.0929
94;sync;1;1.7952;1.7952;1.7952
94;evalKnownDf;1;0;0;0
94;write;1;3.1115e-05;3.1115e-05;3.1115e-05
94;trace;1;0;0;0
94;calc_total;1;26.8881;26.8881;26.8881
0;total;1;36.1288;36.1288;36.1288
95;compErr;1;1.726e-06;1.726e-06;1.726e-06
95;init;1;0.774416;0.774416;0.774416
95;update;1;25.1538;25.1538;25.1538
95;sync;1;2.23042;2.23042;2.23042
95;evalKnownDf;1;0;0;0
95;write;1;3.1232e-05;3.1232e-05;3.1232e-05
95;trace;1;0;0;0
95;calc_total;1;27.3842;27.3842;27.3842
0;total;1;36.126;36.126;36.126
