# Supplementary material for: A Halo abstraction for distributed n-dimensional structured grids within the C++ PGAS library DASH
Source: PeerJ Comput Sci. 2023 Feb 3;9:e1203. doi: 10.7717/peerj-cs.1203 (PMC10280232; doi:10.7717/peerj-cs.1203)
Supplement: Supplemental Information 4 [file peerj-cs-09-1203-s004.gz › raw_dash_scafes/res_3d_sc/strong/scafes_heat3d_n8_c24_1300_28659156.out]

SCAFES
REMARK: No time step width tau was specified.
 Set tau=1.0 and proceeded. 

Energy start: 24000
Energy end  : 22943.2
# unit_id;function_name;num_calls;avg_runtime;min_runtime;max_runtime
89;compErr;1;2.031e-06;2.031e-06;2.031e-06
89;init;1;0.382379;0.382379;0.382379
89;update;1;12.6104;12.6104;12.6104
89;sync;1;1.13923;1.13923;1.13923
89;evalKnownDf;1;0;0;0
89;write;1;2.5003e-05;2.5003e-05;2.5003e-05
89;trace;1;0;0;0
89;calc_total;1;13.7497;13.7497;13.7497
121;compErr;1;1.903e-06;1.903e-06;1.903e-06
121;init;1;0.381233;0.381233;0.381233
121;update;1;12.6022;12.6022;12.6022
121;sync;1;1.04632;1.04632;1.04632
121;evalKnownDf;1;0;0;0
121;write;1;3.2666e-05;3.2666e-05;3.2666e-05
121;trace;1;0;0;0
121;calc_total;1;13.6485;13.6485;13.6485
90;compErr;1;1.491e-06;1.491e-06;1.491e-06
90;init;1;0.387128;0.387128;0.387128
90;update;1;12.6065;12.6065;12.6065
90;sync;1;1.19748;1.19748;1.19748
90;evalKnownDf;1;0;0;0
90;write;1;3.3657e-05;3.3657e-05;3.3657e-05
90;trace;1;0;0;0
90;calc_total;1;13.8039;13.8039;13.8039
25;compErr;1;2.554e-06;2.554e-06;2.554e-06
25;init;1;0.382698;0.382698;0.382698
25;update;1;12.6431;12.6431;12.6431
25;sync;1;0.883298;0.883298;0.883298
25;evalKnownDf;1;0;0;0
25;write;1;2.6496e-05;2.6496e-05;2.6496e-05
25;trace;1;0;0;0
25;calc_total;1;13.5264;13.5264;13.5264
57;compErr;1;2.013e-06;2.013e-06;2.013e-06
57;init;1;0.37953;0.37953;0.37953
57;update;1;12.5832;12.5832;12.5832
57;sync;1;1.24871;1.24871;1.24871
57;evalKnownDf;1;0;0;0
57;write;1;2.4055e-05;2.4055e-05;2.4055e-05
57;trace;1;0;0;0
57;calc_total;1;13.8319;13.8319;13.8319
92;compErr;1;2.108e-06;2.108e-06;2.108e-06
92;init;1;0.386989;0.386989;0.386989
92;update;1;12.5965;12.5965;12.5965
92;sync;1;0.976552;0.976552;0.976552
92;evalKnownDf;1;0;0;0
100;compErr;1;2.72e-06;2.72e-06;2.72e-06
100;init;1;0.378487;0.378487;0.378487
100;update;1;12.5485;12.5485;12.5485
100;sync;1;1.20161;1.20161;1.20161
100;evalKnownDf;1;0;0;0
100;write;1;3.1605e-05;3.1605e-05;3.1605e-05
100;trace;1;0;0;0
100;calc_total;1;13.7501;13.7501;13.7501
92;write;1;3.397e-05;3.397e-05;3.397e-05
92;trace;1;0;0;0
92;calc_total;1;13.573;13.573;13.573
0;compErr;1;1.917e-06;1.917e-06;1.917e-06
0;init;1;0.402898;0.402898;0.402898
0;update;1;12.4374;12.4374;12.4374
0;sync;1;3.16139;3.16139;3.16139
0;evalKnownDf;1;0;0;0
0;write;1;2.8783e-05;2.8783e-05;2.8783e-05
0;trace;1;0;0;0
0;calc_total;1;15.5988;15.5988;15.5988
26;compErr;1;2.74e-06;2.74e-06;2.74e-06
26;init;1;0.381862;0.381862;0.381862
26;update;1;12.6016;12.6016;12.6016
26;sync;1;0.754206;0.754206;0.754206
26;evalKnownDf;1;0;0;0
26;write;1;2.8819e-05;2.8819e-05;2.8819e-05
26;trace;1;0;0;0
26;calc_total;1;13.3558;13.3558;13.3558
60;compErr;1;1.325e-06;1.325e-06;1.325e-06
60;init;1;0.378356;0.378356;0.378356
60;update;1;12.4358;12.4358;12.4358
60;sync;1;1.24728;1.24728;1.24728
60;evalKnownDf;1;0;0;0
60;write;1;3.2154e-05;3.2154e-05;3.2154e-05
60;trace;1;0;0;0
60;calc_total;1;13.683;13.683;13.683
124;compErr;1;2.347e-06;2.347e-06;2.347e-06
124;init;1;0.383694;0.383694;0.383694
124;update;1;12.5821;12.5821;12.5821
124;sync;1;4.71076;4.71076;4.71076
1;compErr;1;1.455e-06;1.455e-06;1.455e-06
1;init;1;0.395373;0.395373;0.395373
1;update;1;12.5149;12.5149;12.5149
1;sync;1;4.28086;4.28086;4.28086
1;evalKnownDf;1;0;0;0
1;write;1;2.6748e-05;2.6748e-05;2.6748e-05
1;trace;1;0;0;0
1;calc_total;1;16.7958;16.7958;16.7958
36;compErr;1;1.95e-06;1.95e-06;1.95e-06
36;init;1;0.383057;0.383057;0.383057
36;update;1;12.5181;12.5181;12.5181
36;sync;1;1.33957;1.33957;1.33957
36;evalKnownDf;1;0;0;0
36;write;1;3.2377e-05;3.2377e-05;3.2377e-05
36;trace;1;0;0;0
36;calc_total;1;13.8577;13.8577;13.8577
58;compErr;1;1.662e-06;1.662e-06;1.662e-06
58;init;1;0.377567;0.377567;0.377567
58;update;1;12.6659;12.6659;12.6659
58;sync;1;1.69172;1.69172;1.69172
58;evalKnownDf;1;0;0;0
58;write;1;2.7706e-05;2.7706e-05;2.7706e-05
58;trace;1;0;0;0
58;calc_total;1;14.3576;14.3576;14.3576
168;compErr;1;1.92e-06;1.92e-06;1.92e-06
168;init;1;0.393944;0.393944;0.393944
168;update;1;12.5086;12.5086;12.5086
168;sync;1;1.12973;1.12973;1.12973
168;evalKnownDf;1;0;0;0
168;write;1;2.485e-05;2.485e-05;2.485e-05
168;trace;1;0;0;0
168;calc_total;1;13.6383;13.6383;13.6383
0;total;1;22.1434;22.1434;22.1434
124;evalKnownDf;1;0;0;0
124;write;1;3.1017e-05;3.1017e-05;3.1017e-05
124;trace;1;0;0;0
124;calc_total;1;17.2928;17.2928;17.2928
2;compErr;1;1.834e-06;1.834e-06;1.834e-06
2;init;1;0.389579;0.389579;0.389579
2;update;1;12.4686;12.4686;12.4686
2;sync;1;4.22992;4.22992;4.22992
2;evalKnownDf;1;0;0;0
2;write;1;2.5816e-05;2.5816e-05;2.5816e-05
2;trace;1;0;0;0
2;calc_total;1;16.6985;16.6985;16.6985
27;compErr;1;1.799e-06;1.799e-06;1.799e-06
27;init;1;0.383896;0.383896;0.383896
27;update;1;12.8101;12.8101;12.8101
27;sync;1;0.656304;0.656304;0.656304
27;evalKnownDf;1;0;0;0
27;write;1;2.9723e-05;2.9723e-05;2.9723e-05
27;trace;1;0;0;0
27;calc_total;1;13.4664;13.4664;13.4664
48;compErr;1;2.698e-06;2.698e-06;2.698e-06
48;init;1;0.37974;0.37974;0.37974
48;update;1;12.4598;12.4598;12.4598
48;sync;1;1.91849;1.91849;1.91849
48;evalKnownDf;1;0;0;0
48;write;1;3.1648e-05;3.1648e-05;3.1648e-05
48;trace;1;0;0;0
48;calc_total;1;14.3783;14.3783;14.3783
122;compErr;1;1.512e-06;1.512e-06;1.512e-06
122;init;1;0.382936;0.382936;0.382936
122;update;1;12.6087;12.6087;12.6087
122;sync;1;1.43395;1.43395;1.43395
122;evalKnownDf;1;0;0;0
122;write;1;2.474e-05;2.474e-05;2.474e-05
122;trace;1;0;0;0
3;compErr;1;4.205e-06;4.205e-06;4.205e-06
3;init;1;0.389449;0.389449;0.389449
3;update;1;12.518;12.518;12.518
3;sync;1;4.14198;4.14198;4.14198
3;evalKnownDf;1;0;0;0
3;write;1;2.578e-05;2.578e-05;2.578e-05
3;trace;1;0;0;0
3;calc_total;1;16.66;16.66;16.66
28;compErr;1;1.772e-06;1.772e-06;1.772e-06
28;init;1;0.38643;0.38643;0.38643
28;update;1;12.5989;12.5989;12.5989
28;sync;1;1.18782;1.18782;1.18782
28;evalKnownDf;1;0;0;0
28;write;1;2.9247e-05;2.9247e-05;2.9247e-05
28;trace;1;0;0;0
28;calc_total;1;13.7867;13.7867;13.7867
49;compErr;1;2.434e-06;2.434e-06;2.434e-06
49;init;1;0.376304;0.376304;0.376304
49;update;1;12.5142;12.5142;12.5142
49;sync;1;1.02746;1.02746;1.02746
49;evalKnownDf;1;0;0;0
49;write;1;2.8319e-05;2.8319e-05;2.8319e-05
49;trace;1;0;0;0
49;calc_total;1;13.5416;13.5416;13.5416
144;compErr;1;1.342e-06;1.342e-06;1.342e-06
144;init;1;0.376541;0.376541;0.376541
144;update;1;12.5453;12.5453;12.5453
144;sync;1;1.72395;1.72395;1.72395
144;evalKnownDf;1;0;0;0
144;write;1;2.6461e-05;2.6461e-05;2.6461e-05
144;trace;1;0;0;0
144;calc_total;1;14.2693;14.2693;14.2693
0;total;1;22.1907;22.1907;22.1907
169;compErr;1;1.231e-06;1.231e-06;1.231e-06
169;init;1;0.381702;0.381702;0.381702
169;update;1;12.5899;12.5899;12.5899
169;sync;1;2.03544;2.03544;2.03544
169;evalKnownDf;1;0;0;0
169;write;1;2.5365e-05;2.5365e-05;2.5365e-05
169;trace;1;0;0;0
169;calc_total;1;14.6254;14.6254;14.6254
0;total;1;22.1437;22.1437;22.1437
122;calc_total;1;14.0427;14.0427;14.0427
4;compErr;1;2.144e-06;2.144e-06;2.144e-06
4;init;1;0.396902;0.396902;0.396902
4;update;1;12.5486;12.5486;12.5486
4;sync;1;4.17148;4.17148;4.17148
4;evalKnownDf;1;0;0;0
4;write;1;2.8151e-05;2.8151e-05;2.8151e-05
4;trace;1;0;0;0
4;calc_total;1;16.7201;16.7201;16.7201
30;compErr;1;1.762e-06;1.762e-06;1.762e-06
30;init;1;0.386011;0.386011;0.386011
30;update;1;12.6073;12.6073;12.6073
30;sync;1;0.965026;0.965026;0.965026
30;evalKnownDf;1;0;0;0
30;write;1;2.7671e-05;2.7671e-05;2.7671e-05
30;trace;1;0;0;0
30;calc_total;1;13.5723;13.5723;13.5723
52;compErr;1;2.219e-06;2.219e-06;2.219e-06
52;init;1;0.378963;0.378963;0.378963
52;update;1;12.4823;12.4823;12.4823
52;sync;1;1.22359;1.22359;1.22359
52;evalKnownDf;1;0;0;0
52;write;1;2.629e-05;2.629e-05;2.629e-05
52;trace;1;0;0;0
52;calc_total;1;13.7059;13.7059;13.7059
145;compErr;1;1.514e-06;1.514e-06;1.514e-06
145;init;1;0.378159;0.378159;0.378159
145;update;1;12.5018;12.5018;12.5018
145;sync;1;1.56963;1.56963;1.56963
145;evalKnownDf;1;0;0;0
145;write;1;2.3332e-05;2.3332e-05;2.3332e-05
145;trace;1;0;0;0
145;calc_total;1;14.0715;14.0715;14.0715
0;total;1;22.1904;22.1904;22.1904
170;compErr;1;1.054e-06;1.054e-06;1.054e-06
170;init;1;0.392351;0.392351;0.392351
170;update;1;12.6041;12.6041;12.6041
170;sync;1;1.21193;1.21193;1.21193
170;evalKnownDf;1;0;0;0
170;write;1;2.3473e-05;2.3473e-05;2.3473e-05
170;trace;1;0;0;0
170;calc_total;1;13.816;13.816;13.816
0;total;1;22.1434;22.1434;22.1434
123;compErr;1;1.169e-06;1.169e-06;1.169e-06
123;init;1;0.380261;0.380261;0.380261
123;update;1;12.8356;12.8356;12.8356
123;sync;1;1.53245;1.53245;1.53245
123;evalKnownDf;1;0;0;0
5;compErr;1;1.998e-06;1.998e-06;1.998e-06
5;init;1;0.39005;0.39005;0.39005
5;update;1;12.5477;12.5477;12.5477
5;sync;1;4.3895;4.3895;4.3895
5;evalKnownDf;1;0;0;0
5;write;1;2.297e-05;2.297e-05;2.297e-05
5;trace;1;0;0;0
5;calc_total;1;16.9372;16.9372;16.9372
72;compErr;1;1.955e-06;1.955e-06;1.955e-06
72;init;1;0.380447;0.380447;0.380447
72;update;1;12.5323;12.5323;12.5323
72;sync;1;2.02062;2.02062;2.02062
72;evalKnownDf;1;0;0;0
72;write;1;3.1359e-05;3.1359e-05;3.1359e-05
72;trace;1;0;0;0
72;calc_total;1;14.5529;14.5529;14.5529
0;total;1;22.1433;22.1433;22.1433
31;compErr;1;1.981e-06;1.981e-06;1.981e-06
31;init;1;0.389626;0.389626;0.389626
31;update;1;12.6118;12.6118;12.6118
31;sync;1;0.981239;0.981239;0.981239
31;evalKnownDf;1;0;0;0
31;write;1;2.2888e-05;2.2888e-05;2.2888e-05
31;trace;1;0;0;0
31;calc_total;1;13.593;13.593;13.593
59;compErr;1;1.767e-06;1.767e-06;1.767e-06
59;init;1;0.379628;0.379628;0.379628
59;update;1;12.5752;12.5752;12.5752
59;sync;1;1.15483;1.15483;1.15483
59;evalKnownDf;1;0;0;0
59;write;1;2.7543e-05;2.7543e-05;2.7543e-05
59;trace;1;0;0;0
59;calc_total;1;13.73;13.73;13.73
146;compErr;1;1.991e-06;1.991e-06;1.991e-06
146;init;1;0.37614;0.37614;0.37614
146;update;1;12.5411;12.5411;12.5411
146;sync;1;1.40243;1.40243;1.40243
146;evalKnownDf;1;0;0;0
146;write;1;2.7445e-05;2.7445e-05;2.7445e-05
146;trace;1;0;0;0
146;calc_total;1;13.9435;13.9435;13.9435
0;total;1;22.1907;22.1907;22.1907
171;compErr;1;2.364e-06;2.364e-06;2.364e-06
171;init;1;0.387547;0.387547;0.387547
171;update;1;12.4921;12.4921;12.4921
171;sync;1;1.20685;1.20685;1.20685
171;evalKnownDf;1;0;0;0
171;write;1;2.7206e-05;2.7206e-05;2.7206e-05
171;trace;1;0;0;0
171;calc_total;1;13.6989;13.6989;13.6989
0;total;1;22.1434;22.1434;22.1434
126;compErr;1;2.608e-06;2.608e-06;2.608e-06
126;init;1;0.384175;0.384175;0.384175
126;update;1;12.5935;12.5935;12.5935
126;sync;1;1.35841;1.35841;1.35841
6;compErr;1;1.212e-06;1.212e-06;1.212e-06
6;init;1;0.389636;0.389636;0.389636
6;update;1;12.5031;12.5031;12.5031
6;sync;1;4.35174;4.35174;4.35174
6;evalKnownDf;1;0;0;0
6;write;1;2.2501e-05;2.2501e-05;2.2501e-05
6;trace;1;0;0;0
6;calc_total;1;16.8549;16.8549;16.8549
73;compErr;1;1.721e-06;1.721e-06;1.721e-06
73;init;1;0.383798;0.383798;0.383798
73;update;1;12.5082;12.5082;12.5082
73;sync;1;1.25394;1.25394;1.25394
73;evalKnownDf;1;0;0;0
73;write;1;2.558e-05;2.558e-05;2.558e-05
73;trace;1;0;0;0
73;calc_total;1;13.7621;13.7621;13.7621
0;total;1;22.1433;22.1433;22.1433
37;compErr;1;1.833e-06;1.833e-06;1.833e-06
37;init;1;0.38177;0.38177;0.38177
37;update;1;12.6211;12.6211;12.6211
37;sync;1;1.03697;1.03697;1.03697
37;evalKnownDf;1;0;0;0
37;write;1;3.0823e-05;3.0823e-05;3.0823e-05
37;trace;1;0;0;0
37;calc_total;1;13.658;13.658;13.658
62;compErr;1;1.905e-06;1.905e-06;1.905e-06
62;init;1;0.381547;0.381547;0.381547
62;update;1;12.4527;12.4527;12.4527
62;sync;1;1.53377;1.53377;1.53377
62;evalKnownDf;1;0;0;0
62;write;1;3.2113e-05;3.2113e-05;3.2113e-05
62;trace;1;0;0;0
62;calc_total;1;13.9865;13.9865;13.9865
147;compErr;1;1.485e-06;1.485e-06;1.485e-06
147;init;1;0.380853;0.380853;0.380853
147;update;1;12.4856;12.4856;12.4856
147;sync;1;1.63053;1.63053;1.63053
147;evalKnownDf;1;0;0;0
147;write;1;2.2043e-05;2.2043e-05;2.2043e-05
147;trace;1;0;0;0
147;calc_total;1;14.1161;14.1161;14.1161
0;total;1;22.1904;22.1904;22.1904
104;compErr;1;1.967e-06;1.967e-06;1.967e-06
104;init;1;0.375956;0.375956;0.375956
104;update;1;13.4912;13.4912;13.4912
104;sync;1;0.547619;0.547619;0.547619
104;evalKnownDf;1;0;0;0
104;write;1;2.5882e-05;2.5882e-05;2.5882e-05
104;trace;1;0;0;0
104;calc_total;1;14.0388;14.0388;14.0388
172;compErr;1;1.316e-06;1.316e-06;1.316e-06
172;init;1;0.390856;0.390856;0.390856
172;update;1;12.5646;12.5646;12.5646
172;sync;1;1.07923;1.07923;1.07923
172;evalKnownDf;1;0;0;0
172;write;1;2.2903e-05;2.2903e-05;2.2903e-05
172;trace;1;0;0;0
172;calc_total;1;13.6438;13.6438;13.6438
0;total;1;22.1446;22.1446;22.1446
123;write;1;2.7496e-05;2.7496e-05;2.7496e-05
123;trace;1;0;0;0
123;calc_total;1;14.368;14.368;14.368
7;compErr;1;1.879e-06;1.879e-06;1.879e-06
7;init;1;0.389419;0.389419;0.389419
7;update;1;12.5161;12.5161;12.5161
7;sync;1;4.26571;4.26571;4.26571
7;evalKnownDf;1;0;0;0
7;write;1;2.4927e-05;2.4927e-05;2.4927e-05
7;trace;1;0;0;0
7;calc_total;1;16.7818;16.7818;16.7818
74;compErr;1;1.987e-06;1.987e-06;1.987e-06
74;init;1;0.384475;0.384475;0.384475
74;update;1;12.5097;12.5097;12.5097
74;sync;1;0.966806;0.966806;0.966806
74;evalKnownDf;1;0;0;0
74;write;1;2.583e-05;2.583e-05;2.583e-05
74;trace;1;0;0;0
74;calc_total;1;13.4765;13.4765;13.4765
0;total;1;22.1433;22.1433;22.1433
39;compErr;1;2.21e-06;2.21e-06;2.21e-06
39;init;1;0.379043;0.379043;0.379043
39;update;1;12.5372;12.5372;12.5372
39;sync;1;1.77002;1.77002;1.77002
39;evalKnownDf;1;0;0;0
39;write;1;3.1089e-05;3.1089e-05;3.1089e-05
39;trace;1;0;0;0
39;calc_total;1;14.3072;14.3072;14.3072
68;compErr;1;3.514e-06;3.514e-06;3.514e-06
68;init;1;0.379624;0.379624;0.379624
68;update;1;12.5597;12.5597;12.5597
68;sync;1;1.37942;1.37942;1.37942
68;evalKnownDf;1;0;0;0
68;write;1;3.4503e-05;3.4503e-05;3.4503e-05
68;trace;1;0;0;0
68;calc_total;1;13.9391;13.9391;13.9391
148;compErr;1;1.831e-06;1.831e-06;1.831e-06
148;init;1;0.377951;0.377951;0.377951
148;update;1;12.5455;12.5455;12.5455
148;sync;1;1.83582;1.83582;1.83582
148;evalKnownDf;1;0;0;0
148;write;1;2.8601e-05;2.8601e-05;2.8601e-05
148;trace;1;0;0;0
148;calc_total;1;14.3814;14.3814;14.3814
0;total;1;22.1916;22.1916;22.1916
105;compErr;1;9.93e-07;9.93e-07;9.93e-07
105;init;1;0.379798;0.379798;0.379798
105;update;1;12.6019;12.6019;12.6019
105;sync;1;1.72264;1.72264;1.72264
105;evalKnownDf;1;0;0;0
105;write;1;2.411e-05;2.411e-05;2.411e-05
105;trace;1;0;0;0
105;calc_total;1;14.3246;14.3246;14.3246
173;compErr;1;8.16e-07;8.16e-07;8.16e-07
173;init;1;0.390832;0.390832;0.390832
173;update;1;12.6692;12.6692;12.6692
173;sync;1;1.07723;1.07723;1.07723
173;evalKnownDf;1;0;0;0
173;write;1;3.076e-05;3.076e-05;3.076e-05
173;trace;1;0;0;0
173;calc_total;1;13.7464;13.7464;13.7464
0;total;1;22.1434;22.1434;22.1434
126;evalKnownDf;1;0;0;0
126;write;1;3.4804e-05;3.4804e-05;3.4804e-05
126;trace;1;0;0;0
126;calc_total;1;13.9519;13.9519;13.9519
8;compErr;1;2.448e-06;2.448e-06;2.448e-06
8;init;1;0.395615;0.395615;0.395615
8;update;1;12.5373;12.5373;12.5373
8;sync;1;4.11634;4.11634;4.11634
8;evalKnownDf;1;0;0;0
8;write;1;2.9591e-05;2.9591e-05;2.9591e-05
8;trace;1;0;0;0
8;calc_total;1;16.6537;16.6537;16.6537
75;compErr;1;1.254e-06;1.254e-06;1.254e-06
75;init;1;0.384496;0.384496;0.384496
75;update;1;12.5054;12.5054;12.5054
75;sync;1;1.10048;1.10048;1.10048
75;evalKnownDf;1;0;0;0
75;write;1;2.9797e-05;2.9797e-05;2.9797e-05
75;trace;1;0;0;0
75;calc_total;1;13.6059;13.6059;13.6059
0;total;1;22.1437;22.1437;22.1437
40;compErr;1;2.573e-06;2.573e-06;2.573e-06
40;init;1;0.384938;0.384938;0.384938
40;update;1;12.5893;12.5893;12.5893
40;sync;1;0.969411;0.969411;0.969411
40;evalKnownDf;1;0;0;0
40;write;1;3.2203e-05;3.2203e-05;3.2203e-05
40;trace;1;0;0;0
40;calc_total;1;13.5587;13.5587;13.5587
50;compErr;1;2.303e-06;2.303e-06;2.303e-06
50;init;1;0.375483;0.375483;0.375483
50;update;1;12.4406;12.4406;12.4406
50;sync;1;1.5111;1.5111;1.5111
50;evalKnownDf;1;0;0;0
50;write;1;2.8426e-05;2.8426e-05;2.8426e-05
50;trace;1;0;0;0
50;calc_total;1;13.9517;13.9517;13.9517
149;compErr;1;1.556e-06;1.556e-06;1.556e-06
149;init;1;0.377445;0.377445;0.377445
149;update;1;12.5034;12.5034;12.5034
149;sync;1;2.02628;2.02628;2.02628
149;evalKnownDf;1;0;0;0
149;write;1;2.4457e-05;2.4457e-05;2.4457e-05
149;trace;1;0;0;0
149;calc_total;1;14.5297;14.5297;14.5297
0;total;1;22.1908;22.1908;22.1908
96;compErr;1;1.959e-06;1.959e-06;1.959e-06
96;init;1;0.376645;0.376645;0.376645
96;update;1;12.5105;12.5105;12.5105
96;sync;1;2.03895;2.03895;2.03895
96;evalKnownDf;1;0;0;0
96;write;1;3.1633e-05;3.1633e-05;3.1633e-05
96;trace;1;0;0;0
96;calc_total;1;14.5494;14.5494;14.5494
0;total;1;22.1599;22.1599;22.1599
174;compErr;1;9.63e-07;9.63e-07;9.63e-07
174;init;1;0.394972;0.394972;0.394972
174;update;1;12.5441;12.5441;12.5441
174;sync;1;1.52654;1.52654;1.52654
174;evalKnownDf;1;0;0;0
174;write;1;3.6114e-05;3.6114e-05;3.6114e-05
174;trace;1;0;0;0
174;calc_total;1;14.0706;14.0706;14.0706
0;total;1;22.1434;22.1434;22.1434
132;compErr;1;2.445e-06;2.445e-06;2.445e-06
132;init;1;0.384028;0.384028;0.384028
9;compErr;1;2.097e-06;2.097e-06;2.097e-06
9;init;1;0.389547;0.389547;0.389547
9;update;1;12.5015;12.5015;12.5015
9;sync;1;4.53184;4.53184;4.53184
9;evalKnownDf;1;0;0;0
9;write;1;2.8528e-05;2.8528e-05;2.8528e-05
9;trace;1;0;0;0
9;calc_total;1;17.0334;17.0334;17.0334
76;compErr;1;2.189e-06;2.189e-06;2.189e-06
76;init;1;0.38711;0.38711;0.38711
76;update;1;12.5906;12.5906;12.5906
76;sync;1;1.20618;1.20618;1.20618
76;evalKnownDf;1;0;0;0
76;write;1;3.1144e-05;3.1144e-05;3.1144e-05
76;trace;1;0;0;0
76;calc_total;1;13.7968;13.7968;13.7968
0;total;1;22.1446;22.1446;22.1446
41;compErr;1;2.114e-06;2.114e-06;2.114e-06
41;init;1;0.385896;0.385896;0.385896
41;update;1;12.6083;12.6083;12.6083
41;sync;1;1.11427;1.11427;1.11427
41;evalKnownDf;1;0;0;0
41;write;1;3.1141e-05;3.1141e-05;3.1141e-05
41;trace;1;0;0;0
41;calc_total;1;13.7225;13.7225;13.7225
51;compErr;1;1.573e-06;1.573e-06;1.573e-06
51;init;1;0.37711;0.37711;0.37711
51;update;1;12.5104;12.5104;12.5104
51;sync;1;0.936814;0.936814;0.936814
51;evalKnownDf;1;0;0;0
51;write;1;3.1364e-05;3.1364e-05;3.1364e-05
150;compErr;1;1.331e-06;1.331e-06;1.331e-06
150;init;1;0.378892;0.378892;0.378892
150;update;1;13.6462;13.6462;13.6462
150;sync;1;0.520314;0.520314;0.520314
150;evalKnownDf;1;0;0;0
150;write;1;2.0028e-05;2.0028e-05;2.0028e-05
150;trace;1;0;0;0
150;calc_total;1;14.1666;14.1666;14.1666
0;total;1;22.1907;22.1907;22.1907
97;compErr;1;1.202e-06;1.202e-06;1.202e-06
97;init;1;0.381901;0.381901;0.381901
97;update;1;12.5194;12.5194;12.5194
97;sync;1;1.09826;1.09826;1.09826
97;evalKnownDf;1;0;0;0
97;write;1;3.257e-05;3.257e-05;3.257e-05
97;trace;1;0;0;0
97;calc_total;1;13.6177;13.6177;13.6177
0;total;1;22.1598;22.1598;22.1598
175;compErr;1;2.318e-06;2.318e-06;2.318e-06
175;init;1;0.389991;0.389991;0.389991
175;update;1;12.5715;12.5715;12.5715
175;sync;1;1.52981;1.52981;1.52981
175;evalKnownDf;1;0;0;0
175;write;1;2.947e-05;2.947e-05;2.947e-05
175;trace;1;0;0;0
175;calc_total;1;14.1013;14.1013;14.1013
0;total;1;22.1437;22.1437;22.1437
132;update;1;12.5911;12.5911;12.5911
132;sync;1;1.55979;1.55979;1.55979
132;evalKnownDf;1;0;0;0
132;write;1;2.9797e-05;2.9797e-05;2.9797e-05
10;compErr;1;1.648e-06;1.648e-06;1.648e-06
10;init;1;0.389799;0.389799;0.389799
10;update;1;12.5275;12.5275;12.5275
10;sync;1;4.41708;4.41708;4.41708
10;evalKnownDf;1;0;0;0
10;write;1;2.4874e-05;2.4874e-05;2.4874e-05
10;trace;1;0;0;0
10;calc_total;1;16.9446;16.9446;16.9446
77;compErr;1;1.017e-06;1.017e-06;1.017e-06
77;init;1;0.381929;0.381929;0.381929
77;update;1;12.6003;12.6003;12.6003
77;sync;1;2.00635;2.00635;2.00635
77;evalKnownDf;1;0;0;0
77;write;1;2.5535e-05;2.5535e-05;2.5535e-05
77;trace;1;0;0;0
77;calc_total;1;14.6066;14.6066;14.6066
0;total;1;22.1434;22.1434;22.1434
42;compErr;1;2.539e-06;2.539e-06;2.539e-06
42;init;1;0.38255;0.38255;0.38255
42;update;1;12.6027;12.6027;12.6027
42;sync;1;1.5264;1.5264;1.5264
42;evalKnownDf;1;0;0;0
42;write;1;2.8556e-05;2.8556e-05;2.8556e-05
42;trace;1;0;0;0
42;calc_total;1;14.1291;14.1291;14.1291
53;compErr;1;1.885e-06;1.885e-06;1.885e-06
53;init;1;0.377398;0.377398;0.377398
53;update;1;12.5792;12.5792;12.5792
53;sync;1;1.9354;1.9354;1.9354
151;compErr;1;1.648e-06;1.648e-06;1.648e-06
151;init;1;0.378289;0.378289;0.378289
151;update;1;12.4947;12.4947;12.4947
151;sync;1;1.54887;1.54887;1.54887
151;evalKnownDf;1;0;0;0
151;write;1;3.7029e-05;3.7029e-05;3.7029e-05
151;trace;1;0;0;0
151;calc_total;1;14.0436;14.0436;14.0436
0;total;1;22.1907;22.1907;22.1907
98;compErr;1;1.167e-06;1.167e-06;1.167e-06
98;init;1;0.378743;0.378743;0.378743
98;update;1;12.5511;12.5511;12.5511
98;sync;1;1.48418;1.48418;1.48418
98;evalKnownDf;1;0;0;0
98;write;1;2.1014e-05;2.1014e-05;2.1014e-05
98;trace;1;0;0;0
98;calc_total;1;14.0352;14.0352;14.0352
0;total;1;22.1599;22.1599;22.1599
176;compErr;1;2.472e-06;2.472e-06;2.472e-06
176;init;1;0.391786;0.391786;0.391786
176;update;1;12.5514;12.5514;12.5514
176;sync;1;1.08698;1.08698;1.08698
176;evalKnownDf;1;0;0;0
176;write;1;3.0612e-05;3.0612e-05;3.0612e-05
176;trace;1;0;0;0
176;calc_total;1;13.6384;13.6384;13.6384
0;total;1;22.1434;22.1434;22.1434
132;trace;1;0;0;0
132;calc_total;1;14.1509;14.1509;14.1509
11;compErr;1;2.506e-06;2.506e-06;2.506e-06
11;init;1;0.39186;0.39186;0.39186
11;update;1;12.5133;12.5133;12.5133
11;sync;1;4.35905;4.35905;4.35905
11;evalKnownDf;1;0;0;0
11;write;1;2.737e-05;2.737e-05;2.737e-05
11;trace;1;0;0;0
11;calc_total;1;16.8724;16.8724;16.8724
78;compErr;1;1.595e-06;1.595e-06;1.595e-06
78;init;1;0.386619;0.386619;0.386619
78;update;1;12.62;12.62;12.62
78;sync;1;1.38816;1.38816;1.38816
78;evalKnownDf;1;0;0;0
78;write;1;2.5552e-05;2.5552e-05;2.5552e-05
78;trace;1;0;0;0
78;calc_total;1;14.0081;14.0081;14.0081
0;total;1;22.1435;22.1435;22.1435
43;compErr;1;1.802e-06;1.802e-06;1.802e-06
43;init;1;0.388516;0.388516;0.388516
43;update;1;12.609;12.609;12.609
43;sync;1;0.833354;0.833354;0.833354
43;evalKnownDf;1;0;0;0
43;write;1;3.1192e-05;3.1192e-05;3.1192e-05
43;trace;1;0;0;0
43;calc_total;1;13.4424;13.4424;13.4424
51;trace;1;0;0;0
51;calc_total;1;13.4472;13.4472;13.4472
152;compErr;1;1.582e-06;1.582e-06;1.582e-06
152;init;1;0.37748;0.37748;0.37748
152;update;1;12.5005;12.5005;12.5005
152;sync;1;2.11689;2.11689;2.11689
152;evalKnownDf;1;0;0;0
152;write;1;3.7827e-05;3.7827e-05;3.7827e-05
152;trace;1;0;0;0
152;calc_total;1;14.6174;14.6174;14.6174
0;total;1;22.1906;22.1906;22.1906
99;compErr;1;2.099e-06;2.099e-06;2.099e-06
99;init;1;0.378304;0.378304;0.378304
99;update;1;12.5599;12.5599;12.5599
99;sync;1;0.805877;0.805877;0.805877
99;evalKnownDf;1;0;0;0
99;write;1;3.0834e-05;3.0834e-05;3.0834e-05
99;trace;1;0;0;0
99;calc_total;1;13.3657;13.3657;13.3657
0;total;1;22.16;22.16;22.16
177;compErr;1;1.623e-06;1.623e-06;1.623e-06
177;init;1;0.38528;0.38528;0.38528
177;update;1;12.5674;12.5674;12.5674
177;sync;1;1.70946;1.70946;1.70946
177;evalKnownDf;1;0;0;0
177;write;1;2.5141e-05;2.5141e-05;2.5141e-05
177;trace;1;0;0;0
177;calc_total;1;14.2768;14.2768;14.2768
0;total;1;22.1437;22.1437;22.1437
136;compErr;1;1.612e-06;1.612e-06;1.612e-06
136;init;1;0.38621;0.38621;0.38621
136;update;1;12.6458;12.6458;12.6458
136;sync;1;1.0285;1.0285;1.0285
136;evalKnownDf;1;0;0;0
136;write;1;3.102e-05;3.102e-05;3.102e-05
136;trace;1;0;0;0
136;calc_total;1;13.6743;13.6743;13.6743
12;compErr;1;2.761e-06;2.761e-06;2.761e-06
12;init;1;0.404874;0.404874;0.404874
12;update;1;12.6271;12.6271;12.6271
12;sync;1;4.14816;4.14816;4.14816
12;evalKnownDf;1;0;0;0
12;write;1;3.3977e-05;3.3977e-05;3.3977e-05
12;trace;1;0;0;0
12;calc_total;1;16.7753;16.7753;16.7753
79;compErr;1;1.506e-06;1.506e-06;1.506e-06
79;init;1;0.384147;0.384147;0.384147
79;update;1;12.6232;12.6232;12.6232
79;sync;1;1.2297;1.2297;1.2297
79;evalKnownDf;1;0;0;0
79;write;1;3.1059e-05;3.1059e-05;3.1059e-05
79;trace;1;0;0;0
79;calc_total;1;13.8529;13.8529;13.8529
0;total;1;22.1435;22.1435;22.1435
44;compErr;1;2.189e-06;2.189e-06;2.189e-06
44;init;1;0.386839;0.386839;0.386839
44;update;1;12.8235;12.8235;12.8235
44;sync;1;0.86158;0.86158;0.86158
44;evalKnownDf;1;0;0;0
44;write;1;2.882e-05;2.882e-05;2.882e-05
44;trace;1;0;0;0
44;calc_total;1;13.6851;13.6851;13.6851
53;evalKnownDf;1;0;0;0
53;write;1;2.5855e-05;2.5855e-05;2.5855e-05
53;trace;1;0;0;0
53;calc_total;1;14.5146;14.5146;14.5146
153;compErr;1;1.301e-06;1.301e-06;1.301e-06
153;init;1;0.383294;0.383294;0.383294
153;update;1;12.5142;12.5142;12.5142
153;sync;1;1.20828;1.20828;1.20828
153;evalKnownDf;1;0;0;0
153;write;1;2.6335e-05;2.6335e-05;2.6335e-05
153;trace;1;0;0;0
153;calc_total;1;13.7225;13.7225;13.7225
0;total;1;22.1906;22.1906;22.1906
0;total;1;22.1609;22.1609;22.1609
178;compErr;1;1.562e-06;1.562e-06;1.562e-06
178;init;1;0.395298;0.395298;0.395298
178;update;1;12.5653;12.5653;12.5653
178;sync;1;1.47154;1.47154;1.47154
178;evalKnownDf;1;0;0;0
178;write;1;2.2779e-05;2.2779e-05;2.2779e-05
178;trace;1;0;0;0
178;calc_total;1;14.0368;14.0368;14.0368
0;total;1;22.1434;22.1434;22.1434
127;compErr;1;2.121e-06;2.121e-06;2.121e-06
127;init;1;0.384629;0.384629;0.384629
127;update;1;12.5843;12.5843;12.5843
127;sync;1;1.23301;1.23301;1.23301
127;evalKnownDf;1;0;0;0
127;write;1;2.8245e-05;2.8245e-05;2.8245e-05
127;trace;1;0;0;0
127;calc_total;1;13.8174;13.8174;13.8174
13;compErr;1;2.23e-06;2.23e-06;2.23e-06
13;init;1;0.390842;0.390842;0.390842
13;update;1;12.5051;12.5051;12.5051
13;sync;1;4.36741;4.36741;4.36741
13;evalKnownDf;1;0;0;0
13;write;1;3.4954e-05;3.4954e-05;3.4954e-05
13;trace;1;0;0;0
13;calc_total;1;16.8725;16.8725;16.8725
80;compErr;1;1.384e-06;1.384e-06;1.384e-06
80;init;1;0.384558;0.384558;0.384558
80;update;1;12.5855;12.5855;12.5855
80;sync;1;1.65889;1.65889;1.65889
80;evalKnownDf;1;0;0;0
80;write;1;3.7139e-05;3.7139e-05;3.7139e-05
80;trace;1;0;0;0
80;calc_total;1;14.2444;14.2444;14.2444
0;total;1;22.1434;22.1434;22.1434
46;compErr;1;2.515e-06;2.515e-06;2.515e-06
46;init;1;0.388562;0.388562;0.388562
46;update;1;12.6002;12.6002;12.6002
46;sync;1;0.788226;0.788226;0.788226
46;evalKnownDf;1;0;0;0
46;write;1;3.1513e-05;3.1513e-05;3.1513e-05
46;trace;1;0;0;0
46;calc_total;1;13.3884;13.3884;13.3884
55;compErr;1;8.48e-07;8.48e-07;8.48e-07
55;init;1;0.382606;0.382606;0.382606
55;update;1;12.5534;12.5534;12.5534
55;sync;1;1.22307;1.22307;1.22307
55;evalKnownDf;1;0;0;0
55;write;1;2.8759e-05;2.8759e-05;2.8759e-05
55;trace;1;0;0;0
154;compErr;1;9.32e-07;9.32e-07;9.32e-07
154;init;1;0.378638;0.378638;0.378638
154;update;1;12.5137;12.5137;12.5137
154;sync;1;1.4183;1.4183;1.4183
154;evalKnownDf;1;0;0;0
154;write;1;2.1782e-05;2.1782e-05;2.1782e-05
154;trace;1;0;0;0
154;calc_total;1;13.932;13.932;13.932
0;total;1;22.1904;22.1904;22.1904
101;compErr;1;1.891e-06;1.891e-06;1.891e-06
101;init;1;0.391496;0.391496;0.391496
101;update;1;12.5501;12.5501;12.5501
101;sync;1;1.43021;1.43021;1.43021
101;evalKnownDf;1;0;0;0
101;write;1;2.8583e-05;2.8583e-05;2.8583e-05
101;trace;1;0;0;0
101;calc_total;1;13.9803;13.9803;13.9803
0;total;1;22.16;22.16;22.16
179;compErr;1;1.413e-06;1.413e-06;1.413e-06
179;init;1;0.39155;0.39155;0.39155
179;update;1;12.5747;12.5747;12.5747
179;sync;1;1.23209;1.23209;1.23209
179;evalKnownDf;1;0;0;0
179;write;1;3.1624e-05;3.1624e-05;3.1624e-05
179;trace;1;0;0;0
179;calc_total;1;13.8068;13.8068;13.8068
0;total;1;22.1437;22.1437;22.1437
137;compErr;1;1.594e-06;1.594e-06;1.594e-06
137;init;1;0.386374;0.386374;0.386374
137;update;1;12.6079;12.6079;12.6079
137;sync;1;1.17653;1.17653;1.17653
137;evalKnownDf;1;0;0;0
137;write;1;3.1342e-05;3.1342e-05;3.1342e-05
137;trace;1;0;0;0
137;calc_total;1;13.7845;13.7845;13.7845
14;compErr;1;2.748e-06;2.748e-06;2.748e-06
14;init;1;0.391553;0.391553;0.391553
14;update;1;12.7722;12.7722;12.7722
14;sync;1;4.01882;4.01882;4.01882
14;evalKnownDf;1;0;0;0
14;write;1;2.5516e-05;2.5516e-05;2.5516e-05
14;trace;1;0;0;0
14;calc_total;1;16.791;16.791;16.791
81;compErr;1;1.586e-06;1.586e-06;1.586e-06
81;init;1;0.383427;0.383427;0.383427
81;update;1;12.5998;12.5998;12.5998
81;sync;1;1.92645;1.92645;1.92645
81;evalKnownDf;1;0;0;0
81;write;1;2.5892e-05;2.5892e-05;2.5892e-05
81;trace;1;0;0;0
81;calc_total;1;14.5262;14.5262;14.5262
0;total;1;22.1435;22.1435;22.1435
47;compErr;1;3.961e-06;3.961e-06;3.961e-06
47;init;1;0.389316;0.389316;0.389316
47;update;1;12.5878;12.5878;12.5878
47;sync;1;1.11136;1.11136;1.11136
47;evalKnownDf;1;0;0;0
47;write;1;3.4089e-05;3.4089e-05;3.4089e-05
47;trace;1;0;0;0
47;calc_total;1;13.6991;13.6991;13.6991
55;calc_total;1;13.7765;13.7765;13.7765
155;compErr;1;1.924e-06;1.924e-06;1.924e-06
155;init;1;0.378762;0.378762;0.378762
155;update;1;12.5252;12.5252;12.5252
155;sync;1;1.44769;1.44769;1.44769
155;evalKnownDf;1;0;0;0
155;write;1;2.9106e-05;2.9106e-05;2.9106e-05
155;trace;1;0;0;0
155;calc_total;1;13.9729;13.9729;13.9729
0;total;1;22.1907;22.1907;22.1907
102;compErr;1;2.208e-06;2.208e-06;2.208e-06
102;init;1;0.377227;0.377227;0.377227
102;update;1;12.5689;12.5689;12.5689
102;sync;1;1.63082;1.63082;1.63082
102;evalKnownDf;1;0;0;0
102;write;1;3.3579e-05;3.3579e-05;3.3579e-05
102;trace;1;0;0;0
102;calc_total;1;14.1997;14.1997;14.1997
0;total;1;22.1598;22.1598;22.1598
180;compErr;1;2.232e-06;2.232e-06;2.232e-06
180;init;1;0.388099;0.388099;0.388099
180;update;1;12.5577;12.5577;12.5577
180;sync;1;1.15853;1.15853;1.15853
180;evalKnownDf;1;0;0;0
180;write;1;3.1361e-05;3.1361e-05;3.1361e-05
180;trace;1;0;0;0
180;calc_total;1;13.7163;13.7163;13.7163
0;total;1;22.1445;22.1445;22.1445
140;compErr;1;2.646e-06;2.646e-06;2.646e-06
140;init;1;0.387335;0.387335;0.387335
140;update;1;12.5856;12.5856;12.5856
140;sync;1;1.23493;1.23493;1.23493
140;evalKnownDf;1;0;0;0
140;write;1;2.7762e-05;2.7762e-05;2.7762e-05
140;trace;1;0;0;0
140;calc_total;1;13.8206;13.8206;13.8206
15;compErr;1;1.796e-06;1.796e-06;1.796e-06
15;init;1;0.390463;0.390463;0.390463
15;update;1;12.5048;12.5048;12.5048
15;sync;1;4.20364;4.20364;4.20364
15;evalKnownDf;1;0;0;0
15;write;1;2.6209e-05;2.6209e-05;2.6209e-05
15;trace;1;0;0;0
15;calc_total;1;16.7084;16.7084;16.7084
82;compErr;1;1.651e-06;1.651e-06;1.651e-06
82;init;1;0.387493;0.387493;0.387493
82;update;1;12.5923;12.5923;12.5923
82;sync;1;1.38137;1.38137;1.38137
82;evalKnownDf;1;0;0;0
82;write;1;2.5792e-05;2.5792e-05;2.5792e-05
82;trace;1;0;0;0
82;calc_total;1;13.9737;13.9737;13.9737
0;total;1;22.1433;22.1433;22.1433
45;compErr;1;2.554e-06;2.554e-06;2.554e-06
45;init;1;0.388588;0.388588;0.388588
45;update;1;12.6042;12.6042;12.6042
45;sync;1;0.596479;0.596479;0.596479
45;evalKnownDf;1;0;0;0
45;write;1;3.1087e-05;3.1087e-05;3.1087e-05
56;compErr;1;2.551e-06;2.551e-06;2.551e-06
56;init;1;0.380622;0.380622;0.380622
56;update;1;12.532;12.532;12.532
56;sync;1;1.26205;1.26205;1.26205
56;evalKnownDf;1;0;0;0
56;write;1;2.9879e-05;2.9879e-05;2.9879e-05
56;trace;1;0;0;0
56;calc_total;1;13.794;13.794;13.794
156;compErr;1;2.82e-06;2.82e-06;2.82e-06
156;init;1;0.377998;0.377998;0.377998
156;update;1;12.442;12.442;12.442
156;sync;1;1.05011;1.05011;1.05011
156;evalKnownDf;1;0;0;0
156;write;1;3.5151e-05;3.5151e-05;3.5151e-05
156;trace;1;0;0;0
156;calc_total;1;13.4921;13.4921;13.4921
0;total;1;22.1912;22.1912;22.1912
103;compErr;1;2.23e-06;2.23e-06;2.23e-06
103;init;1;0.380266;0.380266;0.380266
103;update;1;12.5572;12.5572;12.5572
103;sync;1;1.34377;1.34377;1.34377
103;evalKnownDf;1;0;0;0
103;write;1;3.1257e-05;3.1257e-05;3.1257e-05
103;trace;1;0;0;0
103;calc_total;1;13.9009;13.9009;13.9009
0;total;1;22.16;22.16;22.16
181;compErr;1;1.766e-06;1.766e-06;1.766e-06
181;init;1;0.390988;0.390988;0.390988
181;update;1;12.4969;12.4969;12.4969
181;sync;1;1.16714;1.16714;1.16714
181;evalKnownDf;1;0;0;0
181;write;1;3.0234e-05;3.0234e-05;3.0234e-05
181;trace;1;0;0;0
181;calc_total;1;13.664;13.664;13.664
0;total;1;22.1434;22.1434;22.1434
141;compErr;1;2.453e-06;2.453e-06;2.453e-06
141;init;1;0.387196;0.387196;0.387196
141;update;1;12.6094;12.6094;12.6094
141;sync;1;1.09261;1.09261;1.09261
141;evalKnownDf;1;0;0;0
141;write;1;3.285e-05;3.285e-05;3.285e-05
141;trace;1;0;0;0
141;calc_total;1;13.702;13.702;13.702
16;compErr;1;1.77e-06;1.77e-06;1.77e-06
16;init;1;0.391775;0.391775;0.391775
16;update;1;12.4834;12.4834;12.4834
16;sync;1;3.81524;3.81524;3.81524
16;evalKnownDf;1;0;0;0
16;write;1;2.9533e-05;2.9533e-05;2.9533e-05
16;trace;1;0;0;0
16;calc_total;1;16.2987;16.2987;16.2987
83;compErr;1;1.436e-06;1.436e-06;1.436e-06
83;init;1;0.383435;0.383435;0.383435
83;update;1;12.8863;12.8863;12.8863
83;sync;1;0.909417;0.909417;0.909417
83;evalKnownDf;1;0;0;0
83;write;1;3.2967e-05;3.2967e-05;3.2967e-05
83;trace;1;0;0;0
83;calc_total;1;13.7957;13.7957;13.7957
0;total;1;22.1435;22.1435;22.1435
45;trace;1;0;0;0
45;calc_total;1;13.2007;13.2007;13.2007
63;compErr;1;2.835e-06;2.835e-06;2.835e-06
63;init;1;0.378155;0.378155;0.378155
63;update;1;12.4557;12.4557;12.4557
63;sync;1;1.35726;1.35726;1.35726
63;evalKnownDf;1;0;0;0
63;write;1;2.9787e-05;2.9787e-05;2.9787e-05
63;trace;1;0;0;0
63;calc_total;1;13.8129;13.8129;13.8129
157;compErr;1;1.667e-06;1.667e-06;1.667e-06
157;init;1;0.379925;0.379925;0.379925
157;update;1;12.5178;12.5178;12.5178
157;sync;1;1.29612;1.29612;1.29612
157;evalKnownDf;1;0;0;0
157;write;1;3.677e-05;3.677e-05;3.677e-05
157;trace;1;0;0;0
157;calc_total;1;13.8139;13.8139;13.8139
0;total;1;22.1904;22.1904;22.1904
0;total;1;22.1599;22.1599;22.1599
182;compErr;1;1.423e-06;1.423e-06;1.423e-06
182;init;1;0.388519;0.388519;0.388519
182;update;1;12.5824;12.5824;12.5824
182;sync;1;1.43179;1.43179;1.43179
182;evalKnownDf;1;0;0;0
182;write;1;3.1112e-05;3.1112e-05;3.1112e-05
182;trace;1;0;0;0
182;calc_total;1;14.0142;14.0142;14.0142
0;total;1;22.1435;22.1435;22.1435
133;compErr;1;1.927e-06;1.927e-06;1.927e-06
133;init;1;0.382643;0.382643;0.382643
133;update;1;12.6079;12.6079;12.6079
133;sync;1;1.20295;1.20295;1.20295
133;evalKnownDf;1;0;0;0
133;write;1;3.0881e-05;3.0881e-05;3.0881e-05
133;trace;1;0;0;0
17;compErr;1;2.005e-06;2.005e-06;2.005e-06
17;init;1;0.390723;0.390723;0.390723
17;update;1;12.5031;12.5031;12.5031
17;sync;1;4.3431;4.3431;4.3431
17;evalKnownDf;1;0;0;0
17;write;1;3.1258e-05;3.1258e-05;3.1258e-05
17;trace;1;0;0;0
17;calc_total;1;16.8461;16.8461;16.8461
84;compErr;1;2.773e-06;2.773e-06;2.773e-06
84;init;1;0.386591;0.386591;0.386591
84;update;1;12.5819;12.5819;12.5819
84;sync;1;1.40546;1.40546;1.40546
84;evalKnownDf;1;0;0;0
84;write;1;2.7515e-05;2.7515e-05;2.7515e-05
84;trace;1;0;0;0
84;calc_total;1;13.9874;13.9874;13.9874
0;total;1;22.1444;22.1444;22.1444
64;compErr;1;1.138e-06;1.138e-06;1.138e-06
64;init;1;0.379487;0.379487;0.379487
64;update;1;12.5074;12.5074;12.5074
64;sync;1;1.15155;1.15155;1.15155
64;evalKnownDf;1;0;0;0
64;write;1;3.2842e-05;3.2842e-05;3.2842e-05
64;trace;1;0;0;0
64;calc_total;1;13.6589;13.6589;13.6589
158;compErr;1;2.657e-06;2.657e-06;2.657e-06
158;init;1;0.381061;0.381061;0.381061
158;update;1;12.4618;12.4618;12.4618
158;sync;1;1.3355;1.3355;1.3355
158;evalKnownDf;1;0;0;0
158;write;1;3.2626e-05;3.2626e-05;3.2626e-05
158;trace;1;0;0;0
158;calc_total;1;13.7973;13.7973;13.7973
0;total;1;22.1907;22.1907;22.1907
0;total;1;22.1599;22.1599;22.1599
183;compErr;1;2.324e-06;2.324e-06;2.324e-06
183;init;1;0.389291;0.389291;0.389291
183;update;1;12.6067;12.6067;12.6067
183;sync;1;1.11181;1.11181;1.11181
183;evalKnownDf;1;0;0;0
183;write;1;2.6277e-05;2.6277e-05;2.6277e-05
183;trace;1;0;0;0
183;calc_total;1;13.7186;13.7186;13.7186
0;total;1;22.1434;22.1434;22.1434
133;calc_total;1;13.8108;13.8108;13.8108
18;compErr;1;1.375e-06;1.375e-06;1.375e-06
18;init;1;0.391041;0.391041;0.391041
18;update;1;12.5677;12.5677;12.5677
18;sync;1;3.58834;3.58834;3.58834
18;evalKnownDf;1;0;0;0
18;write;1;2.4435e-05;2.4435e-05;2.4435e-05
18;trace;1;0;0;0
18;calc_total;1;16.1561;16.1561;16.1561
85;compErr;1;1.83e-06;1.83e-06;1.83e-06
85;init;1;0.380403;0.380403;0.380403
85;update;1;12.514;12.514;12.514
85;sync;1;1.35957;1.35957;1.35957
85;evalKnownDf;1;0;0;0
85;write;1;2.7723e-05;2.7723e-05;2.7723e-05
85;trace;1;0;0;0
85;calc_total;1;13.8736;13.8736;13.8736
0;total;1;22.1433;22.1433;22.1433
69;compErr;1;2.086e-06;2.086e-06;2.086e-06
69;init;1;0.378916;0.378916;0.378916
69;update;1;12.5033;12.5033;12.5033
69;sync;1;0.873483;0.873483;0.873483
69;evalKnownDf;1;0;0;0
69;write;1;3.312e-05;3.312e-05;3.312e-05
69;trace;1;0;0;0
69;calc_total;1;13.3768;13.3768;13.3768
159;compErr;1;2.04e-06;2.04e-06;2.04e-06
159;init;1;0.380693;0.380693;0.380693
159;update;1;12.565;12.565;12.565
159;sync;1;1.14561;1.14561;1.14561
159;evalKnownDf;1;0;0;0
159;write;1;3.4481e-05;3.4481e-05;3.4481e-05
159;trace;1;0;0;0
159;calc_total;1;13.7106;13.7106;13.7106
0;total;1;22.1905;22.1905;22.1905
106;compErr;1;1.022e-06;1.022e-06;1.022e-06
106;init;1;0.378649;0.378649;0.378649
106;update;1;12.553;12.553;12.553
106;sync;1;1.62299;1.62299;1.62299
106;evalKnownDf;1;0;0;0
106;write;1;2.4153e-05;2.4153e-05;2.4153e-05
106;trace;1;0;0;0
106;calc_total;1;14.176;14.176;14.176
0;total;1;22.1599;22.1599;22.1599
184;compErr;1;1.522e-06;1.522e-06;1.522e-06
184;init;1;0.394833;0.394833;0.394833
184;update;1;12.557;12.557;12.557
184;sync;1;0.865034;0.865034;0.865034
184;evalKnownDf;1;0;0;0
184;write;1;3.0695e-05;3.0695e-05;3.0695e-05
184;trace;1;0;0;0
184;calc_total;1;13.4221;13.4221;13.4221
0;total;1;22.1434;22.1434;22.1434
120;compErr;1;2.279e-06;2.279e-06;2.279e-06
120;init;1;0.382077;0.382077;0.382077
120;update;1;12.6026;12.6026;12.6026
120;sync;1;1.75405;1.75405;1.75405
120;evalKnownDf;1;0;0;0
120;write;1;3.0603e-05;3.0603e-05;3.0603e-05
120;trace;1;0;0;0
120;calc_total;1;14.3566;14.3566;14.3566
19;compErr;1;2.269e-06;2.269e-06;2.269e-06
19;init;1;0.391487;0.391487;0.391487
19;update;1;12.5275;12.5275;12.5275
19;sync;1;4.15123;4.15123;4.15123
19;evalKnownDf;1;0;0;0
19;write;1;3.1163e-05;3.1163e-05;3.1163e-05
19;trace;1;0;0;0
19;calc_total;1;16.6787;16.6787;16.6787
86;compErr;1;2.152e-06;2.152e-06;2.152e-06
86;init;1;0.379669;0.379669;0.379669
86;update;1;12.52;12.52;12.52
86;sync;1;1.18222;1.18222;1.18222
86;evalKnownDf;1;0;0;0
86;write;1;2.931e-05;2.931e-05;2.931e-05
86;trace;1;0;0;0
86;calc_total;1;13.7022;13.7022;13.7022
0;total;1;22.1435;22.1435;22.1435
160;compErr;1;2.431e-06;2.431e-06;2.431e-06
160;init;1;0.379518;0.379518;0.379518
160;update;1;12.5051;12.5051;12.5051
160;sync;1;1.25;1.25;1.25
160;evalKnownDf;1;0;0;0
160;write;1;3.511e-05;3.511e-05;3.511e-05
160;trace;1;0;0;0
160;calc_total;1;13.7551;13.7551;13.7551
0;total;1;22.1904;22.1904;22.1904
107;compErr;1;1.118e-06;1.118e-06;1.118e-06
107;init;1;0.379496;0.379496;0.379496
107;update;1;12.5352;12.5352;12.5352
107;sync;1;1.39582;1.39582;1.39582
107;evalKnownDf;1;0;0;0
107;write;1;2.3811e-05;2.3811e-05;2.3811e-05
107;trace;1;0;0;0
107;calc_total;1;13.931;13.931;13.931
0;total;1;22.1599;22.1599;22.1599
185;compErr;1;1.274e-06;1.274e-06;1.274e-06
185;init;1;0.390046;0.390046;0.390046
185;update;1;12.5768;12.5768;12.5768
185;sync;1;0.984492;0.984492;0.984492
185;evalKnownDf;1;0;0;0
185;write;1;2.3372e-05;2.3372e-05;2.3372e-05
185;trace;1;0;0;0
185;calc_total;1;13.5613;13.5613;13.5613
0;total;1;22.1435;22.1435;22.1435
128;compErr;1;2.476e-06;2.476e-06;2.476e-06
128;init;1;0.385051;0.385051;0.385051
128;update;1;12.5627;12.5627;12.5627
128;sync;1;1.10449;1.10449;1.10449
128;evalKnownDf;1;0;0;0
128;write;1;3.268e-05;3.268e-05;3.268e-05
128;trace;1;0;0;0
128;calc_total;1;13.6672;13.6672;13.6672
20;compErr;1;3.147e-06;3.147e-06;3.147e-06
20;init;1;0.398467;0.398467;0.398467
20;update;1;12.51;12.51;12.51
20;sync;1;3.9392;3.9392;3.9392
20;evalKnownDf;1;0;0;0
20;write;1;3.2587e-05;3.2587e-05;3.2587e-05
20;trace;1;0;0;0
20;calc_total;1;16.4492;16.4492;16.4492
87;compErr;1;1.248e-06;1.248e-06;1.248e-06
87;init;1;0.382728;0.382728;0.382728
87;update;1;12.6221;12.6221;12.6221
87;sync;1;1.4913;1.4913;1.4913
87;evalKnownDf;1;0;0;0
87;write;1;2.9488e-05;2.9488e-05;2.9488e-05
87;trace;1;0;0;0
87;calc_total;1;14.1134;14.1134;14.1134
0;total;1;22.1435;22.1435;22.1435
161;compErr;1;2.469e-06;2.469e-06;2.469e-06
161;init;1;0.383835;0.383835;0.383835
161;update;1;12.513;12.513;12.513
161;sync;1;0.913092;0.913092;0.913092
161;evalKnownDf;1;0;0;0
161;write;1;3.8208e-05;3.8208e-05;3.8208e-05
161;trace;1;0;0;0
161;calc_total;1;13.4261;13.4261;13.4261
0;total;1;22.1907;22.1907;22.1907
108;compErr;1;1.924e-06;1.924e-06;1.924e-06
108;init;1;0.37617;0.37617;0.37617
108;update;1;12.5035;12.5035;12.5035
108;sync;1;1.38353;1.38353;1.38353
108;evalKnownDf;1;0;0;0
108;write;1;3.8258e-05;3.8258e-05;3.8258e-05
108;trace;1;0;0;0
108;calc_total;1;13.887;13.887;13.887
0;total;1;22.1609;22.1609;22.1609
138;compErr;1;1.401e-06;1.401e-06;1.401e-06
138;init;1;0.389125;0.389125;0.389125
138;update;1;12.6175;12.6175;12.6175
138;sync;1;1.21257;1.21257;1.21257
138;evalKnownDf;1;0;0;0
138;write;1;2.2671e-05;2.2671e-05;2.2671e-05
138;trace;1;0;0;0
138;calc_total;1;13.8301;13.8301;13.8301
21;compErr;1;2.377e-06;2.377e-06;2.377e-06
21;init;1;0.39254;0.39254;0.39254
21;update;1;12.4963;12.4963;12.4963
21;sync;1;4.26214;4.26214;4.26214
21;evalKnownDf;1;0;0;0
21;write;1;3.2126e-05;3.2126e-05;3.2126e-05
21;trace;1;0;0;0
21;calc_total;1;16.7585;16.7585;16.7585
88;compErr;1;1.178e-06;1.178e-06;1.178e-06
88;init;1;0.389023;0.389023;0.389023
88;update;1;12.5935;12.5935;12.5935
88;sync;1;1.20467;1.20467;1.20467
88;evalKnownDf;1;0;0;0
88;write;1;3.5317e-05;3.5317e-05;3.5317e-05
88;trace;1;0;0;0
88;calc_total;1;13.7981;13.7981;13.7981
0;total;1;22.1433;22.1433;22.1433
109;compErr;1;1.935e-06;1.935e-06;1.935e-06
109;init;1;0.375443;0.375443;0.375443
109;update;1;12.4522;12.4522;12.4522
109;sync;1;2.31206;2.31206;2.31206
109;evalKnownDf;1;0;0;0
109;write;1;3.6408e-05;3.6408e-05;3.6408e-05
109;trace;1;0;0;0
109;calc_total;1;14.7643;14.7643;14.7643
0;total;1;22.16;22.16;22.16
22;compErr;1;2.356e-06;2.356e-06;2.356e-06
22;init;1;0.392381;0.392381;0.392381
22;update;1;12.5067;12.5067;12.5067
22;sync;1;4.18785;4.18785;4.18785
22;evalKnownDf;1;0;0;0
22;write;1;3.3832e-05;3.3832e-05;3.3832e-05
22;trace;1;0;0;0
22;calc_total;1;16.6946;16.6946;16.6946
0;total;1;22.1435;22.1435;22.1435
110;compErr;1;1.977e-06;1.977e-06;1.977e-06
110;init;1;0.378741;0.378741;0.378741
110;update;1;12.5187;12.5187;12.5187
110;sync;1;1.26129;1.26129;1.26129
110;evalKnownDf;1;0;0;0
110;write;1;3.5805e-05;3.5805e-05;3.5805e-05
110;trace;1;0;0;0
110;calc_total;1;13.78;13.78;13.78
0;total;1;22.1602;22.1602;22.1602
23;compErr;1;2.389e-06;2.389e-06;2.389e-06
23;init;1;0.393842;0.393842;0.393842
23;update;1;12.4872;12.4872;12.4872
23;sync;1;4.18035;4.18035;4.18035
23;evalKnownDf;1;0;0;0
23;write;1;2.73e-05;2.73e-05;2.73e-05
23;trace;1;0;0;0
23;calc_total;1;16.6675;16.6675;16.6675
0;total;1;22.1433;22.1433;22.1433
111;compErr;1;1.588e-06;1.588e-06;1.588e-06
111;init;1;0.381237;0.381237;0.381237
111;update;1;12.5193;12.5193;12.5193
111;sync;1;1.17803;1.17803;1.17803
111;evalKnownDf;1;0;0;0
111;write;1;2.9684e-05;2.9684e-05;2.9684e-05
111;trace;1;0;0;0
111;calc_total;1;13.6973;13.6973;13.6973
0;total;1;22.1602;22.1602;22.1602
0;total;1;22.1645;22.1645;22.1645
91;compErr;1;1.507e-06;1.507e-06;1.507e-06
91;init;1;0.386049;0.386049;0.386049
91;update;1;12.6046;12.6046;12.6046
91;sync;1;0.935496;0.935496;0.935496
91;evalKnownDf;1;0;0;0
91;write;1;3.1728e-05;3.1728e-05;3.1728e-05
91;trace;1;0;0;0
91;calc_total;1;13.5401;13.5401;13.5401
0;total;1;22.1433;22.1433;22.1433
112;compErr;1;2.998e-06;2.998e-06;2.998e-06
112;init;1;0.377574;0.377574;0.377574
112;update;1;12.505;12.505;12.505
112;sync;1;1.1941;1.1941;1.1941
112;evalKnownDf;1;0;0;0
112;write;1;3.9335e-05;3.9335e-05;3.9335e-05
112;trace;1;0;0;0
112;calc_total;1;13.6991;13.6991;13.6991
0;total;1;22.1599;22.1599;22.1599
0;total;1;22.1648;22.1648;22.1648
0;total;1;22.1443;22.1443;22.1443
113;compErr;1;1.542e-06;1.542e-06;1.542e-06
113;init;1;0.379152;0.379152;0.379152
113;update;1;12.505;12.505;12.505
113;sync;1;1.22081;1.22081;1.22081
113;evalKnownDf;1;0;0;0
113;write;1;3.7121e-05;3.7121e-05;3.7121e-05
113;trace;1;0;0;0
113;calc_total;1;13.7258;13.7258;13.7258
0;total;1;22.1602;22.1602;22.1602
0;total;1;22.1647;22.1647;22.1647
93;compErr;1;1.817e-06;1.817e-06;1.817e-06
93;init;1;0.386414;0.386414;0.386414
93;update;1;12.5991;12.5991;12.5991
93;sync;1;1.21188;1.21188;1.21188
93;evalKnownDf;1;0;0;0
93;write;1;2.9895e-05;2.9895e-05;2.9895e-05
93;trace;1;0;0;0
93;calc_total;1;13.8109;13.8109;13.8109
0;total;1;22.1435;22.1435;22.1435
0;total;1;22.1645;22.1645;22.1645
94;compErr;1;2.184e-06;2.184e-06;2.184e-06
94;init;1;0.38507;0.38507;0.38507
94;update;1;12.6089;12.6089;12.6089
94;sync;1;0.962195;0.962195;0.962195
94;evalKnownDf;1;0;0;0
94;write;1;2.8248e-05;2.8248e-05;2.8248e-05
94;trace;1;0;0;0
94;calc_total;1;13.5711;13.5711;13.5711
0;total;1;22.1435;22.1435;22.1435
0;total;1;22.1645;22.1645;22.1645
95;compErr;1;1.651e-06;1.651e-06;1.651e-06
95;init;1;0.385674;0.385674;0.385674
95;update;1;12.6116;12.6116;12.6116
95;sync;1;1.24384;1.24384;1.24384
95;evalKnownDf;1;0;0;0
95;write;1;3.3146e-05;3.3146e-05;3.3146e-05
95;trace;1;0;0;0
95;calc_total;1;13.8554;13.8554;13.8554
0;total;1;22.1433;22.1433;22.1433
0;total;1;22.1648;22.1648;22.1648
0;total;1;22.1645;22.1645;22.1645
0;total;1;22.1646;22.1646;22.1646
0;total;1;22.1642;22.1642;22.1642
0;total;1;22.1648;22.1648;22.1648
0;total;1;22.1643;22.1643;22.1643
0;total;1;22.1642;22.1642;22.1642
0;total;1;22.1645;22.1645;22.1645
0;total;1;22.1642;22.1642;22.1642
0;total;1;22.1642;22.1642;22.1642
0;total;1;22.1645;22.1645;22.1645
0;total;1;22.1642;22.1642;22.1642
0;total;1;22.1644;22.1644;22.1644
0;total;1;22.1645;22.1645;22.1645
0;total;1;22.1645;22.1645;22.1645
0;total;1;22.1645;22.1645;22.1645
0;total;1;22.1652;22.1652;22.1652
0;total;1;22.1654;22.1654;22.1654
0;total;1;22.1654;22.1654;22.1654
24;compErr;1;1.507e-06;1.507e-06;1.507e-06
24;init;1;0.380431;0.380431;0.380431
24;update;1;12.6209;12.6209;12.6209
24;sync;1;1.7808;1.7808;1.7808
24;evalKnownDf;1;0;0;0
24;write;1;2.856e-05;2.856e-05;2.856e-05
24;trace;1;0;0;0
24;calc_total;1;14.4017;14.4017;14.4017
32;compErr;1;1.847e-06;1.847e-06;1.847e-06
32;init;1;0.384677;0.384677;0.384677
32;update;1;12.6024;12.6024;12.6024
32;sync;1;1.28597;1.28597;1.28597
32;evalKnownDf;1;0;0;0
32;write;1;2.8169e-05;2.8169e-05;2.8169e-05
32;trace;1;0;0;0
32;calc_total;1;13.8884;13.8884;13.8884
33;compErr;1;1.761e-06;1.761e-06;1.761e-06
33;init;1;0.38656;0.38656;0.38656
33;update;1;12.6242;12.6242;12.6242
33;sync;1;1.10285;1.10285;1.10285
33;evalKnownDf;1;0;0;0
33;write;1;2.6307e-05;2.6307e-05;2.6307e-05
33;trace;1;0;0;0
33;calc_total;1;13.727;13.727;13.727
34;compErr;1;1.563e-06;1.563e-06;1.563e-06
34;init;1;0.385604;0.385604;0.385604
34;update;1;12.6335;12.6335;12.6335
34;sync;1;0.967119;0.967119;0.967119
34;evalKnownDf;1;0;0;0
34;write;1;2.5276e-05;2.5276e-05;2.5276e-05
34;trace;1;0;0;0
34;calc_total;1;13.6006;13.6006;13.6006
35;compErr;1;1.65e-06;1.65e-06;1.65e-06
35;init;1;0.38875;0.38875;0.38875
35;update;1;12.631;12.631;12.631
35;sync;1;1.22852;1.22852;1.22852
35;evalKnownDf;1;0;0;0
35;write;1;2.9726e-05;2.9726e-05;2.9726e-05
35;trace;1;0;0;0
35;calc_total;1;13.8595;13.8595;13.8595
29;compErr;1;1.666e-06;1.666e-06;1.666e-06
29;init;1;0.384523;0.384523;0.384523
29;update;1;12.6214;12.6214;12.6214
29;sync;1;0.843565;0.843565;0.843565
29;evalKnownDf;1;0;0;0
29;write;1;2.6324e-05;2.6324e-05;2.6324e-05
29;trace;1;0;0;0
29;calc_total;1;13.465;13.465;13.465
38;compErr;1;1.596e-06;1.596e-06;1.596e-06
38;init;1;0.382537;0.382537;0.382537
38;update;1;12.6205;12.6205;12.6205
38;sync;1;0.984344;0.984344;0.984344
38;evalKnownDf;1;0;0;0
38;write;1;2.8655e-05;2.8655e-05;2.8655e-05
38;trace;1;0;0;0
38;calc_total;1;13.6048;13.6048;13.6048
0;total;1;22.1703;22.1703;22.1703
0;total;1;22.1702;22.1702;22.1702
0;total;1;22.1703;22.1703;22.1703
0;total;1;22.1703;22.1703;22.1703
0;total;1;22.1703;22.1703;22.1703
0;total;1;22.1703;22.1703;22.1703
0;total;1;22.1702;22.1702;22.1702
0;total;1;22.1702;22.1702;22.1702
0;total;1;22.1703;22.1703;22.1703
0;total;1;22.1702;22.1702;22.1702
0;total;1;22.1701;22.1701;22.1701
0;total;1;22.1702;22.1702;22.1702
0;total;1;22.1701;22.1701;22.1701
0;total;1;22.1701;22.1701;22.1701
0;total;1;22.1702;22.1702;22.1702
0;total;1;22.1701;22.1701;22.1701
0;total;1;22.1701;22.1701;22.1701
0;total;1;22.1701;22.1701;22.1701
0;total;1;22.1701;22.1701;22.1701
0;total;1;22.1701;22.1701;22.1701
0;total;1;22.1702;22.1702;22.1702
0;total;1;22.171;22.171;22.171
0;total;1;22.1711;22.1711;22.1711
0;total;1;22.171;22.171;22.171
0;total;1;22.1522;22.1522;22.1522
139;compErr;1;1.98e-06;1.98e-06;1.98e-06
139;init;1;0.386942;0.386942;0.386942
139;update;1;12.6242;12.6242;12.6242
139;sync;1;1.15824;1.15824;1.15824
139;evalKnownDf;1;0;0;0
0;total;1;22.1523;22.1523;22.1523
139;write;1;3.2025e-05;3.2025e-05;3.2025e-05
139;trace;1;0;0;0
139;calc_total;1;13.7825;13.7825;13.7825
0;total;1;22.1526;22.1526;22.1526
135;compErr;1;1.777e-06;1.777e-06;1.777e-06
135;init;1;0.382415;0.382415;0.382415
135;update;1;12.6154;12.6154;12.6154
135;sync;1;1.00949;1.00949;1.00949
135;evalKnownDf;1;0;0;0
135;write;1;2.6847e-05;2.6847e-05;2.6847e-05
0;total;1;22.1525;22.1525;22.1525
135;trace;1;0;0;0
135;calc_total;1;13.6249;13.6249;13.6249
0;total;1;22.1535;22.1535;22.1535
129;compErr;1;2.395e-06;2.395e-06;2.395e-06
129;init;1;0.385694;0.385694;0.385694
129;update;1;12.6036;12.6036;12.6036
129;sync;1;1.4871;1.4871;1.4871
129;evalKnownDf;1;0;0;0
129;write;1;3.3689e-05;3.3689e-05;3.3689e-05
129;trace;1;0;0;0
129;calc_total;1;14.0907;14.0907;14.0907
0;total;1;22.1526;22.1526;22.1526
142;compErr;1;2.246e-06;2.246e-06;2.246e-06
142;init;1;0.385038;0.385038;0.385038
142;update;1;12.6208;12.6208;12.6208
142;sync;1;0.877204;0.877204;0.877204
142;evalKnownDf;1;0;0;0
142;write;1;2.6607e-05;2.6607e-05;2.6607e-05
142;trace;1;0;0;0
142;calc_total;1;13.498;13.498;13.498
54;compErr;1;1.232e-06;1.232e-06;1.232e-06
54;init;1;0.379077;0.379077;0.379077
54;update;1;12.5557;12.5557;12.5557
54;sync;1;0.846349;0.846349;0.846349
54;evalKnownDf;1;0;0;0
54;write;1;2.8057e-05;2.8057e-05;2.8057e-05
54;trace;1;0;0;0
54;calc_total;1;13.4021;13.4021;13.4021
0;total;1;22.1525;22.1525;22.1525
143;compErr;1;2.523e-06;2.523e-06;2.523e-06
143;init;1;0.386985;0.386985;0.386985
0;total;1;22.1524;22.1524;22.1524
143;update;1;12.5952;12.5952;12.5952
143;sync;1;1.0446;1.0446;1.0446
143;evalKnownDf;1;0;0;0
143;write;1;3.2387e-05;3.2387e-05;3.2387e-05
143;trace;1;0;0;0
143;calc_total;1;13.6398;13.6398;13.6398
0;total;1;22.1522;22.1522;22.1522
130;compErr;1;2.109e-06;2.109e-06;2.109e-06
130;init;1;0.385536;0.385536;0.385536
130;update;1;12.6222;12.6222;12.6222
130;sync;1;1.3161;1.3161;1.3161
130;evalKnownDf;1;0;0;0
130;write;1;2.152e-05;2.152e-05;2.152e-05
0;total;1;22.1523;22.1523;22.1523
130;trace;1;0;0;0
130;calc_total;1;13.9383;13.9383;13.9383
0;total;1;22.1525;22.1525;22.1525
0;total;1;22.1516;22.1516;22.1516
0;total;1;22.1526;22.1526;22.1526
0;total;1;22.1512;22.1512;22.1512
0;total;1;22.1532;22.1532;22.1532
0;total;1;22.1512;22.1512;22.1512
61;compErr;1;1.911e-06;1.911e-06;1.911e-06
61;init;1;0.38135;0.38135;0.38135
61;update;1;12.4502;12.4502;12.4502
61;sync;1;1.63577;1.63577;1.63577
61;evalKnownDf;1;0;0;0
61;write;1;3.0307e-05;3.0307e-05;3.0307e-05
61;trace;1;0;0;0
61;calc_total;1;14.086;14.086;14.086
0;total;1;22.1522;22.1522;22.1522
0;total;1;22.1512;22.1512;22.1512
0;total;1;22.1525;22.1525;22.1525
0;total;1;22.1525;22.1525;22.1525
0;total;1;22.1525;22.1525;22.1525
125;compErr;1;1.796e-06;1.796e-06;1.796e-06
125;init;1;0.383293;0.383293;0.383293
125;update;1;12.6074;12.6074;12.6074
125;sync;1;2.00006;2.00006;2.00006
125;evalKnownDf;1;0;0;0
125;write;1;2.5394e-05;2.5394e-05;2.5394e-05
125;trace;1;0;0;0
125;calc_total;1;14.6074;14.6074;14.6074
0;total;1;22.1514;22.1514;22.1514
0;total;1;22.1523;22.1523;22.1523
0;total;1;22.1513;22.1513;22.1513
65;compErr;1;1.462e-06;1.462e-06;1.462e-06
65;init;1;0.37793;0.37793;0.37793
65;update;1;12.5815;12.5815;12.5815
65;sync;1;0.958593;0.958593;0.958593
65;evalKnownDf;1;0;0;0
65;write;1;2.254e-05;2.254e-05;2.254e-05
65;trace;1;0;0;0
65;calc_total;1;13.5401;13.5401;13.5401
0;total;1;22.1525;22.1525;22.1525
0;total;1;22.1512;22.1512;22.1512
66;compErr;1;1.695e-06;1.695e-06;1.695e-06
66;init;1;0.378669;0.378669;0.378669
66;update;1;12.5083;12.5083;12.5083
66;sync;1;1.05902;1.05902;1.05902
66;evalKnownDf;1;0;0;0
66;write;1;2.919e-05;2.919e-05;2.919e-05
66;trace;1;0;0;0
66;calc_total;1;13.5673;13.5673;13.5673
0;total;1;22.1526;22.1526;22.1526
0;total;1;22.1512;22.1512;22.1512
67;compErr;1;1.224e-06;1.224e-06;1.224e-06
67;init;1;0.379541;0.379541;0.379541
67;update;1;12.5024;12.5024;12.5024
67;sync;1;1.07219;1.07219;1.07219
67;evalKnownDf;1;0;0;0
67;write;1;3.1579e-05;3.1579e-05;3.1579e-05
67;trace;1;0;0;0
67;calc_total;1;13.5745;13.5745;13.5745
0;total;1;22.1526;22.1526;22.1526
0;total;1;22.1512;22.1512;22.1512
0;total;1;22.1531;22.1531;22.1531
0;total;1;22.1515;22.1515;22.1515
0;total;1;22.1524;22.1524;22.1524
131;compErr;1;2.333e-06;2.333e-06;2.333e-06
131;init;1;0.384453;0.384453;0.384453
131;update;1;12.6174;12.6174;12.6174
131;sync;1;1.18381;1.18381;1.18381
131;evalKnownDf;1;0;0;0
131;write;1;2.4697e-05;2.4697e-05;2.4697e-05
131;trace;1;0;0;0
131;calc_total;1;13.8012;13.8012;13.8012
0;total;1;22.1514;22.1514;22.1514
70;compErr;1;1.962e-06;1.962e-06;1.962e-06
70;init;1;0.379849;0.379849;0.379849
70;update;1;12.5059;12.5059;12.5059
70;sync;1;0.974955;0.974955;0.974955
70;evalKnownDf;1;0;0;0
70;write;1;2.9722e-05;2.9722e-05;2.9722e-05
70;trace;1;0;0;0
70;calc_total;1;13.4809;13.4809;13.4809
0;total;1;22.1525;22.1525;22.1525
0;total;1;22.1523;22.1523;22.1523
71;compErr;1;2.485e-06;2.485e-06;2.485e-06
71;init;1;0.38185;0.38185;0.38185
71;update;1;12.5497;12.5497;12.5497
71;sync;1;0.827325;0.827325;0.827325
71;evalKnownDf;1;0;0;0
71;write;1;3.1318e-05;3.1318e-05;3.1318e-05
71;trace;1;0;0;0
71;calc_total;1;13.377;13.377;13.377
0;total;1;22.1526;22.1526;22.1526
0;total;1;22.1513;22.1513;22.1513
134;compErr;1;1.227e-06;1.227e-06;1.227e-06
134;init;1;0.382469;0.382469;0.382469
134;update;1;12.6267;12.6267;12.6267
134;sync;1;1.62659;1.62659;1.62659
134;evalKnownDf;1;0;0;0
134;write;1;2.9624e-05;2.9624e-05;2.9624e-05
134;trace;1;0;0;0
134;calc_total;1;14.2533;14.2533;14.2533
0;total;1;22.1514;22.1514;22.1514
0;total;1;22.1512;22.1512;22.1512
0;total;1;22.1513;22.1513;22.1513
0;total;1;22.1513;22.1513;22.1513
0;total;1;22.1514;22.1514;22.1514
0;total;1;22.1514;22.1514;22.1514
0;total;1;22.1523;22.1523;22.1523
0;total;1;22.1514;22.1514;22.1514
0;total;1;22.1512;22.1512;22.1512
0;total;1;22.1514;22.1514;22.1514
162;compErr;1;1.589e-06;1.589e-06;1.589e-06
162;init;1;0.380231;0.380231;0.380231
162;update;1;12.5542;12.5542;12.5542
162;sync;1;1.42205;1.42205;1.42205
162;evalKnownDf;1;0;0;0
162;write;1;2.8317e-05;2.8317e-05;2.8317e-05
162;trace;1;0;0;0
162;calc_total;1;13.9763;13.9763;13.9763
0;total;1;22.1905;22.1905;22.1905
114;compErr;1;1.337e-06;1.337e-06;1.337e-06
114;init;1;0.378384;0.378384;0.378384
114;update;1;12.5339;12.5339;12.5339
114;sync;1;1.1456;1.1456;1.1456
114;evalKnownDf;1;0;0;0
114;write;1;3.2018e-05;3.2018e-05;3.2018e-05
114;trace;1;0;0;0
114;calc_total;1;13.6795;13.6795;13.6795
0;total;1;22.1599;22.1599;22.1599
186;compErr;1;1.202e-06;1.202e-06;1.202e-06
186;init;1;0.389129;0.389129;0.389129
186;update;1;12.5789;12.5789;12.5789
186;sync;1;1.66813;1.66813;1.66813
186;evalKnownDf;1;0;0;0
186;write;1;2.7107e-05;2.7107e-05;2.7107e-05
186;trace;1;0;0;0
186;calc_total;1;14.247;14.247;14.247
0;total;1;22.1436;22.1436;22.1436
163;compErr;1;1.864e-06;1.864e-06;1.864e-06
163;init;1;0.380233;0.380233;0.380233
163;update;1;12.5155;12.5155;12.5155
163;sync;1;1.46206;1.46206;1.46206
163;evalKnownDf;1;0;0;0
163;write;1;3.3237e-05;3.3237e-05;3.3237e-05
163;trace;1;0;0;0
163;calc_total;1;13.9776;13.9776;13.9776
0;total;1;22.1904;22.1904;22.1904
115;compErr;1;2.34e-06;2.34e-06;2.34e-06
115;init;1;0.376585;0.376585;0.376585
115;update;1;12.5857;12.5857;12.5857
115;sync;1;1.64072;1.64072;1.64072
115;evalKnownDf;1;0;0;0
115;write;1;4.1326e-05;4.1326e-05;4.1326e-05
115;trace;1;0;0;0
115;calc_total;1;14.2264;14.2264;14.2264
0;total;1;22.16;22.16;22.16
187;compErr;1;2.096e-06;2.096e-06;2.096e-06
187;init;1;0.393972;0.393972;0.393972
187;update;1;12.5806;12.5806;12.5806
187;sync;1;1.21165;1.21165;1.21165
187;evalKnownDf;1;0;0;0
187;write;1;3.0638e-05;3.0638e-05;3.0638e-05
187;trace;1;0;0;0
187;calc_total;1;13.7922;13.7922;13.7922
0;total;1;22.1435;22.1435;22.1435
164;compErr;1;2.248e-06;2.248e-06;2.248e-06
164;init;1;0.393994;0.393994;0.393994
164;update;1;12.5617;12.5617;12.5617
164;sync;1;0.855658;0.855658;0.855658
164;evalKnownDf;1;0;0;0
164;write;1;3.3518e-05;3.3518e-05;3.3518e-05
164;trace;1;0;0;0
164;calc_total;1;13.4174;13.4174;13.4174
0;total;1;22.1913;22.1913;22.1913
116;compErr;1;2.435e-06;2.435e-06;2.435e-06
116;init;1;0.379296;0.379296;0.379296
116;update;1;12.5573;12.5573;12.5573
116;sync;1;1.18722;1.18722;1.18722
116;evalKnownDf;1;0;0;0
116;write;1;4.0253e-05;4.0253e-05;4.0253e-05
116;trace;1;0;0;0
116;calc_total;1;13.7445;13.7445;13.7445
0;total;1;22.161;22.161;22.161
188;compErr;1;2.104e-06;2.104e-06;2.104e-06
188;init;1;0.391186;0.391186;0.391186
188;update;1;12.5475;12.5475;12.5475
188;sync;1;1.03688;1.03688;1.03688
188;evalKnownDf;1;0;0;0
188;write;1;3.0939e-05;3.0939e-05;3.0939e-05
188;trace;1;0;0;0
188;calc_total;1;13.5844;13.5844;13.5844
0;total;1;22.1444;22.1444;22.1444
165;compErr;1;1.591e-06;1.591e-06;1.591e-06
165;init;1;0.382039;0.382039;0.382039
165;update;1;12.5186;12.5186;12.5186
165;sync;1;1.15977;1.15977;1.15977
165;evalKnownDf;1;0;0;0
165;write;1;3.003e-05;3.003e-05;3.003e-05
165;trace;1;0;0;0
165;calc_total;1;13.6784;13.6784;13.6784
0;total;1;22.1903;22.1903;22.1903
117;compErr;1;3.019e-06;3.019e-06;3.019e-06
117;init;1;0.380978;0.380978;0.380978
117;update;1;12.5036;12.5036;12.5036
117;sync;1;1.19911;1.19911;1.19911
117;evalKnownDf;1;0;0;0
117;write;1;4.8854e-05;4.8854e-05;4.8854e-05
117;trace;1;0;0;0
117;calc_total;1;13.7027;13.7027;13.7027
0;total;1;22.1599;22.1599;22.1599
189;compErr;1;1.439e-06;1.439e-06;1.439e-06
189;init;1;0.38747;0.38747;0.38747
189;update;1;12.5658;12.5658;12.5658
189;sync;1;1.47506;1.47506;1.47506
189;evalKnownDf;1;0;0;0
189;write;1;2.966e-05;2.966e-05;2.966e-05
189;trace;1;0;0;0
189;calc_total;1;14.0409;14.0409;14.0409
0;total;1;22.1435;22.1435;22.1435
166;compErr;1;2.546e-06;2.546e-06;2.546e-06
166;init;1;0.380881;0.380881;0.380881
166;update;1;12.755;12.755;12.755
166;sync;1;1.16163;1.16163;1.16163
166;evalKnownDf;1;0;0;0
166;write;1;2.7412e-05;2.7412e-05;2.7412e-05
166;trace;1;0;0;0
166;calc_total;1;13.9166;13.9166;13.9166
0;total;1;22.1907;22.1907;22.1907
118;compErr;1;1.55e-06;1.55e-06;1.55e-06
118;init;1;0.383461;0.383461;0.383461
118;update;1;12.5038;12.5038;12.5038
118;sync;1;1.33097;1.33097;1.33097
118;evalKnownDf;1;0;0;0
118;write;1;2.6248e-05;2.6248e-05;2.6248e-05
118;trace;1;0;0;0
118;calc_total;1;13.8347;13.8347;13.8347
0;total;1;22.1602;22.1602;22.1602
190;compErr;1;1.638e-06;1.638e-06;1.638e-06
190;init;1;0.393212;0.393212;0.393212
190;update;1;12.5727;12.5727;12.5727
190;sync;1;1.0405;1.0405;1.0405
190;evalKnownDf;1;0;0;0
190;write;1;3.1273e-05;3.1273e-05;3.1273e-05
190;trace;1;0;0;0
190;calc_total;1;13.6132;13.6132;13.6132
0;total;1;22.1433;22.1433;22.1433
167;compErr;1;3.102e-06;3.102e-06;3.102e-06
167;init;1;0.380281;0.380281;0.380281
167;update;1;12.5168;12.5168;12.5168
167;sync;1;1.10732;1.10732;1.10732
167;evalKnownDf;1;0;0;0
167;write;1;3.069e-05;3.069e-05;3.069e-05
167;trace;1;0;0;0
167;calc_total;1;13.6241;13.6241;13.6241
0;total;1;22.1905;22.1905;22.1905
119;compErr;1;2.221e-06;2.221e-06;2.221e-06
119;init;1;0.381396;0.381396;0.381396
119;update;1;12.5811;12.5811;12.5811
119;sync;1;1.24472;1.24472;1.24472
119;evalKnownDf;1;0;0;0
119;write;1;3.5053e-05;3.5053e-05;3.5053e-05
119;trace;1;0;0;0
119;calc_total;1;13.8258;13.8258;13.8258
0;total;1;22.1602;22.1602;22.1602
191;compErr;1;1.652e-06;1.652e-06;1.652e-06
191;init;1;0.395067;0.395067;0.395067
191;update;1;12.5487;12.5487;12.5487
191;sync;1;1.17548;1.17548;1.17548
191;evalKnownDf;1;0;0;0
191;write;1;3.1652e-05;3.1652e-05;3.1652e-05
191;trace;1;0;0;0
191;calc_total;1;13.7242;13.7242;13.7242
0;total;1;22.1436;22.1436;22.1436
SCAFES
REMARK: No time step width tau was specified.
 Set tau=1.0 and proceeded. 

Energy start: 24000
Energy end  : 22943.2
# unit_id;function_name;num_calls;avg_runtime;min_runtime;max_runtime
188;compErr;1;2.043e-06;2.043e-06;2.043e-06
188;init;1;0.389241;0.389241;0.389241
188;update;1;12.5723;12.5723;12.5723
188;sync;1;1.95422;1.95422;1.95422
188;evalKnownDf;1;0;0;0
188;write;1;3.0553e-05;3.0553e-05;3.0553e-05
188;trace;1;0;0;0
188;calc_total;1;14.5265;14.5265;14.5265
124;compErr;1;2.073e-06;2.073e-06;2.073e-06
124;init;1;0.381641;0.381641;0.381641
124;update;1;12.6155;12.6155;12.6155
124;sync;1;2.86744;2.86744;2.86744
124;evalKnownDf;1;0;0;0
124;write;1;2.2604e-05;2.2604e-05;2.2604e-05
124;trace;1;0;0;0
124;calc_total;1;15.4829;15.4829;15.4829
92;compErr;1;1.612e-06;1.612e-06;1.612e-06
92;init;1;0.388076;0.388076;0.388076
92;update;1;12.5887;12.5887;12.5887
92;sync;1;1.30724;1.30724;1.30724
92;evalKnownDf;1;0;0;0
92;write;1;2.9832e-05;2.9832e-05;2.9832e-05
92;trace;1;0;0;0
92;calc_total;1;13.8959;13.8959;13.8959
25;compErr;1;2e-06;2e-06;2e-06
25;init;1;0.382005;0.382005;0.382005
25;update;1;12.624;12.624;12.624
25;sync;1;1.37106;1.37106;1.37106
25;evalKnownDf;1;0;0;0
25;write;1;2.8335e-05;2.8335e-05;2.8335e-05
25;trace;1;0;0;0
25;calc_total;1;13.9951;13.9951;13.9951
153;compErr;1;2.191e-06;2.191e-06;2.191e-06
153;init;1;0.376993;0.376993;0.376993
153;update;1;12.5103;12.5103;12.5103
153;sync;1;3.14517;3.14517;3.14517
153;evalKnownDf;1;0;0;0
153;write;1;3.3887e-05;3.3887e-05;3.3887e-05
153;trace;1;0;0;0
153;calc_total;1;15.6554;15.6554;15.6554
104;compErr;1;3.642e-06;3.642e-06;3.642e-06
104;init;1;0.37893;0.37893;0.37893
104;update;1;12.5387;12.5387;12.5387
104;sync;1;2.25818;2.25818;2.25818
104;evalKnownDf;1;0;0;0
104;write;1;3.3032e-05;3.3032e-05;3.3032e-05
104;trace;1;0;0;0
104;calc_total;1;14.7969;14.7969;14.7969
93;compErr;1;2.89e-06;2.89e-06;2.89e-06
93;init;1;0.38568;0.38568;0.38568
93;update;1;12.5904;12.5904;12.5904
93;sync;1;1.24297;1.24297;1.24297
93;evalKnownDf;1;0;0;0
93;write;1;3.5225e-05;3.5225e-05;3.5225e-05
93;trace;1;0;0;0
93;calc_total;1;13.8334;13.8334;13.8334
89;compErr;1;2.423e-06;2.423e-06;2.423e-06
89;init;1;0.383945;0.383945;0.383945
89;update;1;12.5946;12.5946;12.5946
89;sync;1;1.24624;1.24624;1.24624
89;evalKnownDf;1;0;0;0
89;write;1;2.5448e-05;2.5448e-05;2.5448e-05
89;trace;1;0;0;0
89;calc_total;1;13.8408;13.8408;13.8408
90;compErr;1;1.656e-06;1.656e-06;1.656e-06
90;init;1;0.383478;0.383478;0.383478
90;update;1;12.6011;12.6011;12.6011
90;sync;1;0.966545;0.966545;0.966545
90;evalKnownDf;1;0;0;0
90;write;1;2.7655e-05;2.7655e-05;2.7655e-05
90;trace;1;0;0;0
90;calc_total;1;13.5677;13.5677;13.5677
95;compErr;1;1.734e-06;1.734e-06;1.734e-06
95;init;1;0.386782;0.386782;0.386782
95;update;1;12.5988;12.5988;12.5988
95;sync;1;2.06401;2.06401;2.06401
95;evalKnownDf;1;0;0;0
95;write;1;3.5109e-05;3.5109e-05;3.5109e-05
95;trace;1;0;0;0
95;calc_total;1;14.6628;14.6628;14.6628
91;compErr;1;2.189e-06;2.189e-06;2.189e-06
91;init;1;0.382312;0.382312;0.382312
91;update;1;12.5989;12.5989;12.5989
91;sync;1;1.70872;1.70872;1.70872
91;evalKnownDf;1;0;0;0
91;write;1;3.1624e-05;3.1624e-05;3.1624e-05
91;trace;1;0;0;0
91;calc_total;1;14.3076;14.3076;14.3076
125;compErr;1;1.913e-06;1.913e-06;1.913e-06
125;init;1;0.38333;0.38333;0.38333
125;update;1;12.6258;12.6258;12.6258
125;sync;1;1.52128;1.52128;1.52128
125;evalKnownDf;1;0;0;0
121;compErr;1;2.11e-06;2.11e-06;2.11e-06
121;init;1;0.385547;0.385547;0.385547
121;update;1;12.515;12.515;12.515
121;sync;1;2.57756;2.57756;2.57756
121;evalKnownDf;1;0;0;0
121;write;1;3.5039e-05;3.5039e-05;3.5039e-05
121;trace;1;0;0;0
121;calc_total;1;15.0926;15.0926;15.0926
125;write;1;3.533e-05;3.533e-05;3.533e-05
125;trace;1;0;0;0
125;calc_total;1;14.1471;14.1471;14.1471
122;compErr;1;1.597e-06;1.597e-06;1.597e-06
122;init;1;0.380948;0.380948;0.380948
122;update;1;12.617;12.617;12.617
122;sync;1;2.5571;2.5571;2.5571
122;evalKnownDf;1;0;0;0
122;write;1;2.7149e-05;2.7149e-05;2.7149e-05
122;trace;1;0;0;0
122;calc_total;1;15.1741;15.1741;15.1741
123;compErr;1;1.239e-06;1.239e-06;1.239e-06
123;init;1;0.384108;0.384108;0.384108
123;update;1;12.5923;12.5923;12.5923
123;sync;1;1.44677;1.44677;1.44677
123;evalKnownDf;1;0;0;0
127;compErr;1;1.942e-06;1.942e-06;1.942e-06
127;init;1;0.385066;0.385066;0.385066
127;update;1;12.6299;12.6299;12.6299
127;sync;1;2.30709;2.30709;2.30709
127;evalKnownDf;1;0;0;0
127;write;1;2.6154e-05;2.6154e-05;2.6154e-05
127;trace;1;0;0;0
127;calc_total;1;14.937;14.937;14.937
123;write;1;3.1174e-05;3.1174e-05;3.1174e-05
123;trace;1;0;0;0
123;calc_total;1;14.039;14.039;14.039
136;compErr;1;2.728e-06;2.728e-06;2.728e-06
136;init;1;0.386558;0.386558;0.386558
136;update;1;12.5837;12.5837;12.5837
136;sync;1;2.42751;2.42751;2.42751
136;evalKnownDf;1;0;0;0
136;write;1;3.0731e-05;3.0731e-05;3.0731e-05
136;trace;1;0;0;0
136;calc_total;1;15.0113;15.0113;15.0113
128;compErr;1;1.73e-06;1.73e-06;1.73e-06
128;init;1;0.387945;0.387945;0.387945
128;update;1;12.5789;12.5789;12.5789
128;sync;1;2.06898;2.06898;2.06898
128;evalKnownDf;1;0;0;0
128;write;1;3.0475e-05;3.0475e-05;3.0475e-05
128;trace;1;0;0;0
128;calc_total;1;14.6479;14.6479;14.6479
140;compErr;1;1.977e-06;1.977e-06;1.977e-06
140;init;1;0.384878;0.384878;0.384878
140;update;1;12.6061;12.6061;12.6061
140;sync;1;0.849629;0.849629;0.849629
140;evalKnownDf;1;0;0;0
140;write;1;3.2912e-05;3.2912e-05;3.2912e-05
140;trace;1;0;0;0
140;calc_total;1;13.4557;13.4557;13.4557
141;compErr;1;3.224e-06;3.224e-06;3.224e-06
141;init;1;0.384195;0.384195;0.384195
141;update;1;12.6064;12.6064;12.6064
141;sync;1;0.960051;0.960051;0.960051
141;evalKnownDf;1;0;0;0
141;write;1;2.6247e-05;2.6247e-05;2.6247e-05
141;trace;1;0;0;0
141;calc_total;1;13.5664;13.5664;13.5664
132;compErr;1;1.818e-06;1.818e-06;1.818e-06
132;init;1;0.380119;0.380119;0.380119
132;update;1;12.4992;12.4992;12.4992
132;sync;1;1.39329;1.39329;1.39329
132;evalKnownDf;1;0;0;0
132;write;1;3.4098e-05;3.4098e-05;3.4098e-05
132;trace;1;0;0;0
132;calc_total;1;13.8925;13.8925;13.8925
133;compErr;1;2.752e-06;2.752e-06;2.752e-06
133;init;1;0.381693;0.381693;0.381693
133;update;1;12.5285;12.5285;12.5285
133;sync;1;1.52842;1.52842;1.52842
133;evalKnownDf;1;0;0;0
133;write;1;3.4538e-05;3.4538e-05;3.4538e-05
133;trace;1;0;0;0
133;calc_total;1;14.0569;14.0569;14.0569
138;compErr;1;9.69e-07;9.69e-07;9.69e-07
138;init;1;0.3834;0.3834;0.3834
138;update;1;12.6241;12.6241;12.6241
138;sync;1;0.878366;0.878366;0.878366
138;evalKnownDf;1;0;0;0
138;write;1;2.1408e-05;2.1408e-05;2.1408e-05
138;trace;1;0;0;0
138;calc_total;1;13.5024;13.5024;13.5024
137;compErr;1;2.274e-06;2.274e-06;2.274e-06
137;init;1;0.382293;0.382293;0.382293
137;update;1;12.7674;12.7674;12.7674
137;sync;1;2.1903;2.1903;2.1903
137;evalKnownDf;1;0;0;0
137;write;1;2.6678e-05;2.6678e-05;2.6678e-05
137;trace;1;0;0;0
137;calc_total;1;14.9577;14.9577;14.9577
135;compErr;1;1.887e-06;1.887e-06;1.887e-06
135;init;1;0.385156;0.385156;0.385156
135;update;1;12.6387;12.6387;12.6387
139;compErr;1;1.778e-06;1.778e-06;1.778e-06
139;init;1;0.381575;0.381575;0.381575
139;update;1;12.613;12.613;12.613
139;sync;1;1.62626;1.62626;1.62626
139;evalKnownDf;1;0;0;0
139;write;1;3.153e-05;3.153e-05;3.153e-05
139;trace;1;0;0;0
135;sync;1;1.06662;1.06662;1.06662
135;evalKnownDf;1;0;0;0
135;write;1;3.006e-05;3.006e-05;3.006e-05
135;trace;1;0;0;0
135;calc_total;1;13.7053;13.7053;13.7053
139;calc_total;1;14.2393;14.2393;14.2393
120;compErr;1;1.703e-06;1.703e-06;1.703e-06
120;init;1;0.382293;0.382293;0.382293
120;update;1;12.6022;12.6022;12.6022
120;sync;1;1.28595;1.28595;1.28595
120;evalKnownDf;1;0;0;0
120;write;1;2.9169e-05;2.9169e-05;2.9169e-05
120;trace;1;0;0;0
120;calc_total;1;13.8882;13.8882;13.8882
72;compErr;1;2.333e-06;2.333e-06;2.333e-06
72;init;1;0.38565;0.38565;0.38565
72;update;1;12.5781;12.5781;12.5781
72;sync;1;2.67773;2.67773;2.67773
72;evalKnownDf;1;0;0;0
72;write;1;2.699e-05;2.699e-05;2.699e-05
72;trace;1;0;0;0
72;calc_total;1;15.2558;15.2558;15.2558
0;total;1;21.9708;21.9708;21.9708
0;compErr;1;1.819e-06;1.819e-06;1.819e-06
0;init;1;0.37523;0.37523;0.37523
0;update;1;12.4238;12.4238;12.4238
0;sync;1;2.64052;2.64052;2.64052
0;evalKnownDf;1;0;0;0
0;write;1;2.593e-05;2.593e-05;2.593e-05
0;trace;1;0;0;0
0;calc_total;1;15.0643;15.0643;15.0643
0;total;1;21.9742;21.9742;21.9742
28;compErr;1;1.477e-06;1.477e-06;1.477e-06
28;init;1;0.381066;0.381066;0.381066
28;update;1;12.596;12.596;12.596
28;sync;1;3.24001;3.24001;3.24001
28;evalKnownDf;1;0;0;0
28;write;1;3.3054e-05;3.3054e-05;3.3054e-05
28;trace;1;0;0;0
28;calc_total;1;15.836;15.836;15.836
48;compErr;1;2.06e-06;2.06e-06;2.06e-06
48;init;1;0.374284;0.374284;0.374284
48;update;1;12.4277;12.4277;12.4277
48;sync;1;1.59117;1.59117;1.59117
48;evalKnownDf;1;0;0;0
48;write;1;2.8376e-05;2.8376e-05;2.8376e-05
48;trace;1;0;0;0
48;calc_total;1;14.0189;14.0189;14.0189
0;total;1;21.9517;21.9517;21.9517
168;compErr;1;1.698e-06;1.698e-06;1.698e-06
168;init;1;0.388831;0.388831;0.388831
168;update;1;12.4941;12.4941;12.4941
168;sync;1;3.01544;3.01544;3.01544
168;evalKnownDf;1;0;0;0
168;write;1;2.4e-05;2.4e-05;2.4e-05
168;trace;1;0;0;0
168;calc_total;1;15.5095;15.5095;15.5095
154;compErr;1;1.489e-06;1.489e-06;1.489e-06
154;init;1;0.378729;0.378729;0.378729
154;update;1;12.5319;12.5319;12.5319
154;sync;1;1.89375;1.89375;1.89375
154;evalKnownDf;1;0;0;0
154;write;1;2.3463e-05;2.3463e-05;2.3463e-05
154;trace;1;0;0;0
154;calc_total;1;14.4256;14.4256;14.4256
96;compErr;1;2.38e-06;2.38e-06;2.38e-06
96;init;1;0.376433;0.376433;0.376433
96;update;1;12.5097;12.5097;12.5097
96;sync;1;1.57004;1.57004;1.57004
96;evalKnownDf;1;0;0;0
96;write;1;5.9553e-05;5.9553e-05;5.9553e-05
96;trace;1;0;0;0
96;calc_total;1;14.0797;14.0797;14.0797
0;total;1;21.93;21.93;21.93
73;compErr;1;1.494e-06;1.494e-06;1.494e-06
73;init;1;0.379945;0.379945;0.379945
73;update;1;12.5893;12.5893;12.5893
73;sync;1;2.91718;2.91718;2.91718
73;evalKnownDf;1;0;0;0
73;write;1;3.2972e-05;3.2972e-05;3.2972e-05
73;trace;1;0;0;0
73;calc_total;1;15.5065;15.5065;15.5065
0;total;1;21.9613;21.9613;21.9613
1;compErr;1;1.467e-06;1.467e-06;1.467e-06
1;init;1;0.385978;0.385978;0.385978
1;update;1;12.5064;12.5064;12.5064
1;sync;1;2.28506;2.28506;2.28506
1;evalKnownDf;1;0;0;0
1;write;1;2.3808e-05;2.3808e-05;2.3808e-05
1;trace;1;0;0;0
1;calc_total;1;14.7915;14.7915;14.7915
0;total;1;21.9621;21.9621;21.9621
29;compErr;1;1.703e-06;1.703e-06;1.703e-06
29;init;1;0.386939;0.386939;0.386939
29;update;1;12.7936;12.7936;12.7936
29;sync;1;1.09151;1.09151;1.09151
29;evalKnownDf;1;0;0;0
29;write;1;2.9444e-05;2.9444e-05;2.9444e-05
29;trace;1;0;0;0
29;calc_total;1;13.8851;13.8851;13.8851
49;compErr;1;1.971e-06;1.971e-06;1.971e-06
49;init;1;0.374581;0.374581;0.374581
49;update;1;12.5204;12.5204;12.5204
49;sync;1;3.25216;3.25216;3.25216
49;evalKnownDf;1;0;0;0
49;write;1;2.9941e-05;2.9941e-05;2.9941e-05
49;trace;1;0;0;0
49;calc_total;1;15.7726;15.7726;15.7726
0;total;1;21.9527;21.9527;21.9527
172;compErr;1;2.019e-06;2.019e-06;2.019e-06
172;init;1;0.390485;0.390485;0.390485
172;update;1;12.551;12.551;12.551
172;sync;1;1.24891;1.24891;1.24891
172;evalKnownDf;1;0;0;0
172;write;1;2.4319e-05;2.4319e-05;2.4319e-05
172;trace;1;0;0;0
172;calc_total;1;13.7999;13.7999;13.7999
155;compErr;1;1.494e-06;1.494e-06;1.494e-06
155;init;1;0.378315;0.378315;0.378315
155;update;1;12.5286;12.5286;12.5286
155;sync;1;1.51992;1.51992;1.51992
155;evalKnownDf;1;0;0;0
155;write;1;2.6078e-05;2.6078e-05;2.6078e-05
155;trace;1;0;0;0
155;calc_total;1;14.0486;14.0486;14.0486
97;compErr;1;2.32e-06;2.32e-06;2.32e-06
97;init;1;0.377502;0.377502;0.377502
97;update;1;12.4903;12.4903;12.4903
97;sync;1;2.45259;2.45259;2.45259
97;evalKnownDf;1;0;0;0
97;write;1;2.5693e-05;2.5693e-05;2.5693e-05
97;trace;1;0;0;0
97;calc_total;1;14.9429;14.9429;14.9429
0;total;1;21.9348;21.9348;21.9348
74;compErr;1;1.731e-06;1.731e-06;1.731e-06
74;init;1;0.380839;0.380839;0.380839
74;update;1;12.5966;12.5966;12.5966
74;sync;1;0.951624;0.951624;0.951624
74;evalKnownDf;1;0;0;0
74;write;1;2.5715e-05;2.5715e-05;2.5715e-05
74;trace;1;0;0;0
74;calc_total;1;13.5483;13.5483;13.5483
0;total;1;21.9647;21.9647;21.9647
2;compErr;1;1.708e-06;1.708e-06;1.708e-06
2;init;1;0.38531;0.38531;0.38531
2;update;1;12.486;12.486;12.486
2;sync;1;2.07666;2.07666;2.07666
2;evalKnownDf;1;0;0;0
2;write;1;2.2735e-05;2.2735e-05;2.2735e-05
2;trace;1;0;0;0
2;calc_total;1;14.5626;14.5626;14.5626
0;total;1;21.9654;21.9654;21.9654
36;compErr;1;2.342e-06;2.342e-06;2.342e-06
36;init;1;0.378771;0.378771;0.378771
36;update;1;12.5005;12.5005;12.5005
36;sync;1;1.48997;1.48997;1.48997
36;evalKnownDf;1;0;0;0
36;write;1;3.6814e-05;3.6814e-05;3.6814e-05
36;trace;1;0;0;0
36;calc_total;1;13.9904;13.9904;13.9904
50;compErr;1;1.516e-06;1.516e-06;1.516e-06
50;init;1;0.375243;0.375243;0.375243
50;update;1;12.4881;12.4881;12.4881
50;sync;1;1.31981;1.31981;1.31981
50;evalKnownDf;1;0;0;0
50;write;1;2.6093e-05;2.6093e-05;2.6093e-05
50;trace;1;0;0;0
50;calc_total;1;13.8079;13.8079;13.8079
0;total;1;21.9447;21.9447;21.9447
173;compErr;1;1.453e-06;1.453e-06;1.453e-06
173;init;1;0.387223;0.387223;0.387223
173;update;1;12.5836;12.5836;12.5836
173;sync;1;2.82546;2.82546;2.82546
173;evalKnownDf;1;0;0;0
173;write;1;2.8442e-05;2.8442e-05;2.8442e-05
173;trace;1;0;0;0
173;calc_total;1;15.4091;15.4091;15.4091
156;compErr;1;2.452e-06;2.452e-06;2.452e-06
156;init;1;0.3781;0.3781;0.3781
156;update;1;12.5001;12.5001;12.5001
156;sync;1;0.848007;0.848007;0.848007
156;evalKnownDf;1;0;0;0
156;write;1;3.7559e-05;3.7559e-05;3.7559e-05
156;trace;1;0;0;0
156;calc_total;1;13.3481;13.3481;13.3481
98;compErr;1;1.282e-06;1.282e-06;1.282e-06
98;init;1;0.376043;0.376043;0.376043
98;update;1;12.4989;12.4989;12.4989
98;sync;1;2.34327;2.34327;2.34327
98;evalKnownDf;1;0;0;0
98;write;1;2.6025e-05;2.6025e-05;2.6025e-05
98;trace;1;0;0;0
98;calc_total;1;14.8422;14.8422;14.8422
0;total;1;21.9347;21.9347;21.9347
75;compErr;1;1.092e-06;1.092e-06;1.092e-06
75;init;1;0.380612;0.380612;0.380612
75;update;1;12.5932;12.5932;12.5932
75;sync;1;1.2018;1.2018;1.2018
75;evalKnownDf;1;0;0;0
75;write;1;3.408e-05;3.408e-05;3.408e-05
75;trace;1;0;0;0
75;calc_total;1;13.795;13.795;13.795
0;total;1;21.9708;21.9708;21.9708
3;compErr;1;2.017e-06;2.017e-06;2.017e-06
3;init;1;0.385494;0.385494;0.385494
3;update;1;12.6006;12.6006;12.6006
3;sync;1;2.13205;2.13205;2.13205
3;evalKnownDf;1;0;0;0
3;write;1;2.5414e-05;2.5414e-05;2.5414e-05
3;trace;1;0;0;0
3;calc_total;1;14.7326;14.7326;14.7326
0;total;1;21.9618;21.9618;21.9618
37;compErr;1;2.479e-06;2.479e-06;2.479e-06
37;init;1;0.381157;0.381157;0.381157
37;update;1;12.5483;12.5483;12.5483
37;sync;1;2.53413;2.53413;2.53413
37;evalKnownDf;1;0;0;0
37;write;1;3.8632e-05;3.8632e-05;3.8632e-05
37;trace;1;0;0;0
37;calc_total;1;15.0824;15.0824;15.0824
51;compErr;1;1.937e-06;1.937e-06;1.937e-06
51;init;1;0.376079;0.376079;0.376079
51;update;1;12.4837;12.4837;12.4837
51;sync;1;2.37822;2.37822;2.37822
51;evalKnownDf;1;0;0;0
51;write;1;2.933e-05;2.933e-05;2.933e-05
51;trace;1;0;0;0
51;calc_total;1;14.8619;14.8619;14.8619
0;total;1;21.9432;21.9432;21.9432
175;compErr;1;1.925e-06;1.925e-06;1.925e-06
175;init;1;0.389039;0.389039;0.389039
175;update;1;12.5722;12.5722;12.5722
175;sync;1;2.72423;2.72423;2.72423
175;evalKnownDf;1;0;0;0
175;write;1;2.7512e-05;2.7512e-05;2.7512e-05
175;trace;1;0;0;0
175;calc_total;1;15.2964;15.2964;15.2964
157;compErr;1;2.555e-06;2.555e-06;2.555e-06
157;init;1;0.379787;0.379787;0.379787
157;update;1;12.5142;12.5142;12.5142
157;sync;1;2.08338;2.08338;2.08338
157;evalKnownDf;1;0;0;0
157;write;1;3.6634e-05;3.6634e-05;3.6634e-05
157;trace;1;0;0;0
157;calc_total;1;14.5976;14.5976;14.5976
99;compErr;1;2.029e-06;2.029e-06;2.029e-06
99;init;1;0.378364;0.378364;0.378364
99;update;1;12.4963;12.4963;12.4963
99;sync;1;2.58103;2.58103;2.58103
99;evalKnownDf;1;0;0;0
99;write;1;3.2178e-05;3.2178e-05;3.2178e-05
99;trace;1;0;0;0
99;calc_total;1;15.0773;15.0773;15.0773
0;total;1;21.9279;21.9279;21.9279
76;compErr;1;1.031e-06;1.031e-06;1.031e-06
76;init;1;0.385069;0.385069;0.385069
76;update;1;12.5914;12.5914;12.5914
76;sync;1;0.990514;0.990514;0.990514
76;evalKnownDf;1;0;0;0
76;write;1;3.4349e-05;3.4349e-05;3.4349e-05
76;trace;1;0;0;0
76;calc_total;1;13.5819;13.5819;13.5819
0;total;1;21.9708;21.9708;21.9708
4;compErr;1;1.158e-06;1.158e-06;1.158e-06
4;init;1;0.383375;0.383375;0.383375
4;update;1;12.5403;12.5403;12.5403
4;sync;1;1.96742;1.96742;1.96742
4;evalKnownDf;1;0;0;0
4;write;1;2.6099e-05;2.6099e-05;2.6099e-05
4;trace;1;0;0;0
4;calc_total;1;14.5077;14.5077;14.5077
0;total;1;21.9646;21.9646;21.9646
40;compErr;1;1.852e-06;1.852e-06;1.852e-06
40;init;1;0.385669;0.385669;0.385669
40;update;1;12.8091;12.8091;12.8091
40;sync;1;1.65321;1.65321;1.65321
40;evalKnownDf;1;0;0;0
40;write;1;3.5367e-05;3.5367e-05;3.5367e-05
40;trace;1;0;0;0
40;calc_total;1;14.4623;14.4623;14.4623
52;compErr;1;1.385e-06;1.385e-06;1.385e-06
52;init;1;0.380463;0.380463;0.380463
52;update;1;12.48;12.48;12.48
52;sync;1;2.68852;2.68852;2.68852
52;evalKnownDf;1;0;0;0
52;write;1;2.4987e-05;2.4987e-05;2.4987e-05
52;trace;1;0;0;0
52;calc_total;1;15.1685;15.1685;15.1685
0;total;1;21.9524;21.9524;21.9524
185;compErr;1;2.074e-06;2.074e-06;2.074e-06
185;init;1;0.38932;0.38932;0.38932
185;update;1;12.5689;12.5689;12.5689
185;sync;1;1.58002;1.58002;1.58002
185;evalKnownDf;1;0;0;0
185;write;1;3.0315e-05;3.0315e-05;3.0315e-05
185;trace;1;0;0;0
185;calc_total;1;14.1489;14.1489;14.1489
159;compErr;1;3.37e-06;3.37e-06;3.37e-06
159;init;1;0.380874;0.380874;0.380874
159;update;1;12.5145;12.5145;12.5145
159;sync;1;0.694809;0.694809;0.694809
159;evalKnownDf;1;0;0;0
159;write;1;3.3397e-05;3.3397e-05;3.3397e-05
159;trace;1;0;0;0
159;calc_total;1;13.2093;13.2093;13.2093
100;compErr;1;2.203e-06;2.203e-06;2.203e-06
100;init;1;0.380384;0.380384;0.380384
100;update;1;12.5369;12.5369;12.5369
100;sync;1;2.67857;2.67857;2.67857
100;evalKnownDf;1;0;0;0
100;write;1;2.8908e-05;2.8908e-05;2.8908e-05
100;trace;1;0;0;0
100;calc_total;1;15.2154;15.2154;15.2154
0;total;1;21.9348;21.9348;21.9348
77;compErr;1;1.18e-06;1.18e-06;1.18e-06
77;init;1;0.381149;0.381149;0.381149
77;update;1;12.615;12.615;12.615
77;sync;1;3.31933;3.31933;3.31933
77;evalKnownDf;1;0;0;0
77;write;1;2.3644e-05;2.3644e-05;2.3644e-05
77;trace;1;0;0;0
77;calc_total;1;15.9343;15.9343;15.9343
0;total;1;21.9708;21.9708;21.9708
5;compErr;1;2.492e-06;2.492e-06;2.492e-06
5;init;1;0.381383;0.381383;0.381383
5;update;1;12.4728;12.4728;12.4728
5;sync;1;2.84437;2.84437;2.84437
5;evalKnownDf;1;0;0;0
5;write;1;2.6342e-05;2.6342e-05;2.6342e-05
5;trace;1;0;0;0
5;calc_total;1;15.3171;15.3171;15.3171
0;total;1;21.9628;21.9628;21.9628
41;compErr;1;1.427e-06;1.427e-06;1.427e-06
41;init;1;0.382034;0.382034;0.382034
41;update;1;12.5824;12.5824;12.5824
41;sync;1;2.36032;2.36032;2.36032
41;evalKnownDf;1;0;0;0
41;write;1;2.3536e-05;2.3536e-05;2.3536e-05
41;trace;1;0;0;0
41;calc_total;1;14.9427;14.9427;14.9427
53;compErr;1;3.396e-06;3.396e-06;3.396e-06
53;init;1;0.377402;0.377402;0.377402
53;update;1;12.5716;12.5716;12.5716
53;sync;1;2.97377;2.97377;2.97377
53;evalKnownDf;1;0;0;0
53;write;1;2.9925e-05;2.9925e-05;2.9925e-05
53;trace;1;0;0;0
53;calc_total;1;15.5454;15.5454;15.5454
0;total;1;21.9484;21.9484;21.9484
189;compErr;1;9.24e-07;9.24e-07;9.24e-07
189;init;1;0.395048;0.395048;0.395048
189;update;1;12.5644;12.5644;12.5644
189;sync;1;1.93126;1.93126;1.93126
189;evalKnownDf;1;0;0;0
164;compErr;1;1.962e-06;1.962e-06;1.962e-06
164;init;1;0.381778;0.381778;0.381778
164;update;1;12.6024;12.6024;12.6024
164;sync;1;1.20153;1.20153;1.20153
164;evalKnownDf;1;0;0;0
164;write;1;3.0072e-05;3.0072e-05;3.0072e-05
164;trace;1;0;0;0
164;calc_total;1;13.8039;13.8039;13.8039
101;compErr;1;1.435e-06;1.435e-06;1.435e-06
101;init;1;0.376016;0.376016;0.376016
101;update;1;12.5485;12.5485;12.5485
101;sync;1;3.371;3.371;3.371
101;evalKnownDf;1;0;0;0
101;write;1;3.2115e-05;3.2115e-05;3.2115e-05
101;trace;1;0;0;0
101;calc_total;1;15.9195;15.9195;15.9195
0;total;1;21.9348;21.9348;21.9348
78;compErr;1;8.67e-07;8.67e-07;8.67e-07
78;init;1;0.383621;0.383621;0.383621
78;update;1;12.6324;12.6324;12.6324
78;sync;1;1.53991;1.53991;1.53991
78;evalKnownDf;1;0;0;0
78;write;1;2.8299e-05;2.8299e-05;2.8299e-05
78;trace;1;0;0;0
78;calc_total;1;14.1723;14.1723;14.1723
0;total;1;21.9708;21.9708;21.9708
6;compErr;1;2.123e-06;2.123e-06;2.123e-06
6;init;1;0.380858;0.380858;0.380858
6;update;1;12.4846;12.4846;12.4846
6;sync;1;1.96571;1.96571;1.96571
6;evalKnownDf;1;0;0;0
6;write;1;2.4682e-05;2.4682e-05;2.4682e-05
6;trace;1;0;0;0
6;calc_total;1;14.4503;14.4503;14.4503
0;total;1;21.975;21.975;21.975
42;compErr;1;1.657e-06;1.657e-06;1.657e-06
42;init;1;0.38204;0.38204;0.38204
42;update;1;12.5856;12.5856;12.5856
42;sync;1;0.70799;0.70799;0.70799
42;evalKnownDf;1;0;0;0
42;write;1;2.8342e-05;2.8342e-05;2.8342e-05
42;trace;1;0;0;0
42;calc_total;1;13.2936;13.2936;13.2936
54;compErr;1;9.95e-07;9.95e-07;9.95e-07
54;init;1;0.376635;0.376635;0.376635
54;update;1;12.5488;12.5488;12.5488
54;sync;1;1.71274;1.71274;1.71274
54;evalKnownDf;1;0;0;0
54;write;1;3.1028e-05;3.1028e-05;3.1028e-05
54;trace;1;0;0;0
54;calc_total;1;14.2615;14.2615;14.2615
0;total;1;21.9442;21.9442;21.9442
189;write;1;3.5033e-05;3.5033e-05;3.5033e-05
189;trace;1;0;0;0
189;calc_total;1;14.4957;14.4957;14.4957
165;compErr;1;2.236e-06;2.236e-06;2.236e-06
165;init;1;0.378247;0.378247;0.378247
165;update;1;12.6589;12.6589;12.6589
165;sync;1;0.725808;0.725808;0.725808
165;evalKnownDf;1;0;0;0
165;write;1;2.9047e-05;2.9047e-05;2.9047e-05
165;trace;1;0;0;0
165;calc_total;1;13.3847;13.3847;13.3847
102;compErr;1;1.049e-06;1.049e-06;1.049e-06
102;init;1;0.380615;0.380615;0.380615
102;update;1;12.5512;12.5512;12.5512
102;sync;1;2.44057;2.44057;2.44057
102;evalKnownDf;1;0;0;0
102;write;1;2.3861e-05;2.3861e-05;2.3861e-05
102;trace;1;0;0;0
102;calc_total;1;14.9918;14.9918;14.9918
0;total;1;21.9348;21.9348;21.9348
79;compErr;1;1.741e-06;1.741e-06;1.741e-06
79;init;1;0.386772;0.386772;0.386772
79;update;1;12.5745;12.5745;12.5745
79;sync;1;2.49754;2.49754;2.49754
79;evalKnownDf;1;0;0;0
79;write;1;2.7925e-05;2.7925e-05;2.7925e-05
79;trace;1;0;0;0
79;calc_total;1;15.0721;15.0721;15.0721
0;total;1;21.9708;21.9708;21.9708
7;compErr;1;2.77e-06;2.77e-06;2.77e-06
7;init;1;0.385169;0.385169;0.385169
7;update;1;12.4714;12.4714;12.4714
7;sync;1;2.19291;2.19291;2.19291
7;evalKnownDf;1;0;0;0
7;write;1;2.4637e-05;2.4637e-05;2.4637e-05
7;trace;1;0;0;0
7;calc_total;1;14.6643;14.6643;14.6643
0;total;1;21.975;21.975;21.975
44;compErr;1;3.116e-06;3.116e-06;3.116e-06
44;init;1;0.387085;0.387085;0.387085
44;update;1;12.5686;12.5686;12.5686
44;sync;1;2.44974;2.44974;2.44974
44;evalKnownDf;1;0;0;0
44;write;1;3.6278e-05;3.6278e-05;3.6278e-05
44;trace;1;0;0;0
44;calc_total;1;15.0184;15.0184;15.0184
55;compErr;1;1.283e-06;1.283e-06;1.283e-06
55;init;1;0.380559;0.380559;0.380559
55;update;1;12.5452;12.5452;12.5452
55;sync;1;1.40677;1.40677;1.40677
55;evalKnownDf;1;0;0;0
55;write;1;2.9863e-05;2.9863e-05;2.9863e-05
55;trace;1;0;0;0
55;calc_total;1;13.952;13.952;13.952
0;total;1;21.9365;21.9365;21.9365
186;compErr;1;1.01e-06;1.01e-06;1.01e-06
186;init;1;0.39017;0.39017;0.39017
186;update;1;12.6863;12.6863;12.6863
186;sync;1;1.48516;1.48516;1.48516
186;evalKnownDf;1;0;0;0
144;compErr;1;1.951e-06;1.951e-06;1.951e-06
144;init;1;0.378868;0.378868;0.378868
144;update;1;12.5487;12.5487;12.5487
144;sync;1;1.88475;1.88475;1.88475
144;evalKnownDf;1;0;0;0
144;write;1;2.5453e-05;2.5453e-05;2.5453e-05
144;trace;1;0;0;0
103;compErr;1;1.829e-06;1.829e-06;1.829e-06
103;init;1;0.379842;0.379842;0.379842
103;update;1;12.5373;12.5373;12.5373
103;sync;1;2.43212;2.43212;2.43212
103;evalKnownDf;1;0;0;0
103;write;1;2.9441e-05;2.9441e-05;2.9441e-05
103;trace;1;0;0;0
103;calc_total;1;14.9694;14.9694;14.9694
0;total;1;21.9309;21.9309;21.9309
80;compErr;1;2.405e-06;2.405e-06;2.405e-06
80;init;1;0.383693;0.383693;0.383693
80;update;1;12.72;12.72;12.72
80;sync;1;1.94301;1.94301;1.94301
80;evalKnownDf;1;0;0;0
80;write;1;2.9785e-05;2.9785e-05;2.9785e-05
80;trace;1;0;0;0
80;calc_total;1;14.663;14.663;14.663
0;total;1;21.9605;21.9605;21.9605
8;compErr;1;1.639e-06;1.639e-06;1.639e-06
8;init;1;0.384931;0.384931;0.384931
8;update;1;12.5025;12.5025;12.5025
8;sync;1;1.41207;1.41207;1.41207
8;evalKnownDf;1;0;0;0
8;write;1;2.9857e-05;2.9857e-05;2.9857e-05
8;trace;1;0;0;0
8;calc_total;1;13.9146;13.9146;13.9146
0;total;1;21.9655;21.9655;21.9655
45;compErr;1;2.072e-06;2.072e-06;2.072e-06
45;init;1;0.383542;0.383542;0.383542
45;update;1;12.5935;12.5935;12.5935
45;sync;1;0.75365;0.75365;0.75365
45;evalKnownDf;1;0;0;0
45;write;1;3.9023e-05;3.9023e-05;3.9023e-05
45;trace;1;0;0;0
45;calc_total;1;13.3472;13.3472;13.3472
56;compErr;1;2.207e-06;2.207e-06;2.207e-06
56;init;1;0.377904;0.377904;0.377904
56;update;1;12.4727;12.4727;12.4727
56;sync;1;1.98121;1.98121;1.98121
56;evalKnownDf;1;0;0;0
56;write;1;2.9643e-05;2.9643e-05;2.9643e-05
56;trace;1;0;0;0
56;calc_total;1;14.4539;14.4539;14.4539
0;total;1;21.9519;21.9519;21.9519
186;write;1;2.768e-05;2.768e-05;2.768e-05
186;trace;1;0;0;0
186;calc_total;1;14.1714;14.1714;14.1714
144;calc_total;1;14.4334;14.4334;14.4334
0;total;1;21.9264;21.9264;21.9264
81;compErr;1;1.82e-06;1.82e-06;1.82e-06
81;init;1;0.387597;0.387597;0.387597
81;update;1;12.5804;12.5804;12.5804
81;sync;1;2.09375;2.09375;2.09375
81;evalKnownDf;1;0;0;0
81;write;1;2.8417e-05;2.8417e-05;2.8417e-05
81;trace;1;0;0;0
81;calc_total;1;14.6742;14.6742;14.6742
0;total;1;21.9708;21.9708;21.9708
9;compErr;1;1.839e-06;1.839e-06;1.839e-06
9;init;1;0.377776;0.377776;0.377776
9;update;1;12.4888;12.4888;12.4888
9;sync;1;1.73596;1.73596;1.73596
9;evalKnownDf;1;0;0;0
9;write;1;3.0541e-05;3.0541e-05;3.0541e-05
9;trace;1;0;0;0
9;calc_total;1;14.2248;14.2248;14.2248
0;total;1;21.9568;21.9568;21.9568
47;compErr;1;3.905e-06;3.905e-06;3.905e-06
47;init;1;0.38425;0.38425;0.38425
47;update;1;12.581;12.581;12.581
47;sync;1;0.793403;0.793403;0.793403
47;evalKnownDf;1;0;0;0
47;write;1;3.3467e-05;3.3467e-05;3.3467e-05
47;trace;1;0;0;0
47;calc_total;1;13.3744;13.3744;13.3744
57;compErr;1;1.462e-06;1.462e-06;1.462e-06
57;init;1;0.377453;0.377453;0.377453
57;update;1;12.5867;12.5867;12.5867
57;sync;1;2.39226;2.39226;2.39226
57;evalKnownDf;1;0;0;0
57;write;1;3.1733e-05;3.1733e-05;3.1733e-05
57;trace;1;0;0;0
57;calc_total;1;14.9789;14.9789;14.9789
0;total;1;21.9395;21.9395;21.9395
169;compErr;1;1.064e-06;1.064e-06;1.064e-06
169;init;1;0.386666;0.386666;0.386666
169;update;1;12.6051;12.6051;12.6051
169;sync;1;2.08986;2.08986;2.08986
169;evalKnownDf;1;0;0;0
169;write;1;2.9873e-05;2.9873e-05;2.9873e-05
169;trace;1;0;0;0
169;calc_total;1;14.6949;14.6949;14.6949
0;total;1;21.9384;21.9384;21.9384
105;compErr;1;1.736e-06;1.736e-06;1.736e-06
105;init;1;0.378069;0.378069;0.378069
105;update;1;13.1875;13.1875;13.1875
105;sync;1;1.86796;1.86796;1.86796
105;evalKnownDf;1;0;0;0
105;write;1;2.6758e-05;2.6758e-05;2.6758e-05
105;trace;1;0;0;0
105;calc_total;1;15.0555;15.0555;15.0555
0;total;1;21.9245;21.9245;21.9245
82;compErr;1;2.176e-06;2.176e-06;2.176e-06
82;init;1;0.38346;0.38346;0.38346
82;update;1;12.6705;12.6705;12.6705
82;sync;1;2.4675;2.4675;2.4675
82;evalKnownDf;1;0;0;0
82;write;1;3.2751e-05;3.2751e-05;3.2751e-05
82;trace;1;0;0;0
82;calc_total;1;15.138;15.138;15.138
0;total;1;21.9662;21.9662;21.9662
10;compErr;1;2.616e-06;2.616e-06;2.616e-06
10;init;1;0.382781;0.382781;0.382781
10;update;1;12.5196;12.5196;12.5196
10;sync;1;1.46915;1.46915;1.46915
10;evalKnownDf;1;0;0;0
10;write;1;2.6897e-05;2.6897e-05;2.6897e-05
10;trace;1;0;0;0
10;calc_total;1;13.9888;13.9888;13.9888
0;total;1;21.9746;21.9746;21.9746
43;compErr;1;2.482e-06;2.482e-06;2.482e-06
43;init;1;0.384789;0.384789;0.384789
43;update;1;12.596;12.596;12.596
43;sync;1;1.01931;1.01931;1.01931
43;evalKnownDf;1;0;0;0
43;write;1;3.3365e-05;3.3365e-05;3.3365e-05
43;trace;1;0;0;0
43;calc_total;1;13.6153;13.6153;13.6153
58;compErr;1;2.151e-06;2.151e-06;2.151e-06
58;init;1;0.377399;0.377399;0.377399
58;update;1;12.579;12.579;12.579
58;sync;1;1.95457;1.95457;1.95457
58;evalKnownDf;1;0;0;0
58;write;1;2.7451e-05;2.7451e-05;2.7451e-05
58;trace;1;0;0;0
58;calc_total;1;14.5336;14.5336;14.5336
0;total;1;21.9405;21.9405;21.9405
0;total;1;21.9459;21.9459;21.9459
145;compErr;1;2.33e-06;2.33e-06;2.33e-06
145;init;1;0.374734;0.374734;0.374734
145;update;1;12.4959;12.4959;12.4959
145;sync;1;1.8231;1.8231;1.8231
145;evalKnownDf;1;0;0;0
145;write;1;2.4713e-05;2.4713e-05;2.4713e-05
145;trace;1;0;0;0
145;calc_total;1;14.319;14.319;14.319
0;total;1;21.9465;21.9465;21.9465
106;compErr;1;1.738e-06;1.738e-06;1.738e-06
106;init;1;0.377884;0.377884;0.377884
106;update;1;12.5043;12.5043;12.5043
106;sync;1;2.51751;2.51751;2.51751
106;evalKnownDf;1;0;0;0
106;write;1;2.7832e-05;2.7832e-05;2.7832e-05
106;trace;1;0;0;0
106;calc_total;1;15.0218;15.0218;15.0218
0;total;1;21.9263;21.9263;21.9263
83;compErr;1;1.22e-06;1.22e-06;1.22e-06
83;init;1;0.385756;0.385756;0.385756
83;update;1;12.6344;12.6344;12.6344
83;sync;1;2.57704;2.57704;2.57704
83;evalKnownDf;1;0;0;0
83;write;1;2.4644e-05;2.4644e-05;2.4644e-05
83;trace;1;0;0;0
83;calc_total;1;15.2115;15.2115;15.2115
0;total;1;21.9631;21.9631;21.9631
11;compErr;1;1.601e-06;1.601e-06;1.601e-06
11;init;1;0.390262;0.390262;0.390262
11;update;1;12.4881;12.4881;12.4881
11;sync;1;2.26992;2.26992;2.26992
11;evalKnownDf;1;0;0;0
11;write;1;2.4735e-05;2.4735e-05;2.4735e-05
11;trace;1;0;0;0
11;calc_total;1;14.7581;14.7581;14.7581
0;total;1;21.9624;21.9624;21.9624
32;compErr;1;1.998e-06;1.998e-06;1.998e-06
32;init;1;0.382066;0.382066;0.382066
32;update;1;12.5952;12.5952;12.5952
32;sync;1;1.54438;1.54438;1.54438
32;evalKnownDf;1;0;0;0
59;compErr;1;9.65e-07;9.65e-07;9.65e-07
59;init;1;0.378182;0.378182;0.378182
59;update;1;12.5483;12.5483;12.5483
59;sync;1;1.80571;1.80571;1.80571
59;evalKnownDf;1;0;0;0
59;write;1;2.5151e-05;2.5151e-05;2.5151e-05
59;trace;1;0;0;0
59;calc_total;1;14.354;14.354;14.354
0;total;1;21.9458;21.9458;21.9458
0;total;1;21.9511;21.9511;21.9511
146;compErr;1;1.264e-06;1.264e-06;1.264e-06
146;init;1;0.375215;0.375215;0.375215
146;update;1;12.4541;12.4541;12.4541
146;sync;1;1.03051;1.03051;1.03051
146;evalKnownDf;1;0;0;0
146;write;1;2.6478e-05;2.6478e-05;2.6478e-05
146;trace;1;0;0;0
146;calc_total;1;13.4846;13.4846;13.4846
0;total;1;21.9455;21.9455;21.9455
107;compErr;1;2.168e-06;2.168e-06;2.168e-06
107;init;1;0.38023;0.38023;0.38023
107;update;1;12.5246;12.5246;12.5246
107;sync;1;2.82233;2.82233;2.82233
107;evalKnownDf;1;0;0;0
107;write;1;3.106e-05;3.106e-05;3.106e-05
107;trace;1;0;0;0
107;calc_total;1;15.3469;15.3469;15.3469
0;total;1;21.9281;21.9281;21.9281
84;compErr;1;1.648e-06;1.648e-06;1.648e-06
84;init;1;0.385191;0.385191;0.385191
84;update;1;13.383;13.383;13.383
84;sync;1;0.386626;0.386626;0.386626
84;evalKnownDf;1;0;0;0
84;write;1;2.5805e-05;2.5805e-05;2.5805e-05
84;trace;1;0;0;0
84;calc_total;1;13.7696;13.7696;13.7696
0;total;1;21.9613;21.9613;21.9613
12;compErr;1;2.317e-06;2.317e-06;2.317e-06
12;init;1;0.375296;0.375296;0.375296
12;update;1;12.4936;12.4936;12.4936
12;sync;1;3.6171;3.6171;3.6171
12;evalKnownDf;1;0;0;0
12;write;1;3.5621e-05;3.5621e-05;3.5621e-05
12;trace;1;0;0;0
12;calc_total;1;16.1107;16.1107;16.1107
0;total;1;21.9691;21.9691;21.9691
32;write;1;2.9754e-05;2.9754e-05;2.9754e-05
32;trace;1;0;0;0
32;calc_total;1;14.1396;14.1396;14.1396
60;compErr;1;2.089e-06;2.089e-06;2.089e-06
60;init;1;0.374096;0.374096;0.374096
60;update;1;12.4274;12.4274;12.4274
60;sync;1;2.43555;2.43555;2.43555
60;evalKnownDf;1;0;0;0
60;write;1;3.324e-05;3.324e-05;3.324e-05
60;trace;1;0;0;0
60;calc_total;1;14.863;14.863;14.863
0;total;1;21.9525;21.9525;21.9525
170;compErr;1;2.184e-06;2.184e-06;2.184e-06
170;init;1;0.380501;0.380501;0.380501
170;update;1;12.611;12.611;12.611
170;sync;1;4.16031;4.16031;4.16031
170;evalKnownDf;1;0;0;0
170;write;1;2.7504e-05;2.7504e-05;2.7504e-05
170;trace;1;0;0;0
170;calc_total;1;16.7714;16.7714;16.7714
0;total;1;21.9383;21.9383;21.9383
147;compErr;1;1.746e-06;1.746e-06;1.746e-06
147;init;1;0.375345;0.375345;0.375345
147;update;1;13.1097;13.1097;13.1097
147;sync;1;2.08617;2.08617;2.08617
147;evalKnownDf;1;0;0;0
147;write;1;2.1325e-05;2.1325e-05;2.1325e-05
147;trace;1;0;0;0
147;calc_total;1;15.1958;15.1958;15.1958
0;total;1;21.943;21.943;21.943
108;compErr;1;2.289e-06;2.289e-06;2.289e-06
108;init;1;0.37669;0.37669;0.37669
108;update;1;12.514;12.514;12.514
108;sync;1;1.74988;1.74988;1.74988
108;evalKnownDf;1;0;0;0
108;write;1;4.62e-05;4.62e-05;4.62e-05
108;trace;1;0;0;0
108;calc_total;1;14.2639;14.2639;14.2639
0;total;1;21.9286;21.9286;21.9286
85;compErr;1;1.718e-06;1.718e-06;1.718e-06
85;init;1;0.380721;0.380721;0.380721
85;update;1;12.5409;12.5409;12.5409
85;sync;1;2.83277;2.83277;2.83277
85;evalKnownDf;1;0;0;0
85;write;1;2.2925e-05;2.2925e-05;2.2925e-05
85;trace;1;0;0;0
85;calc_total;1;15.3737;15.3737;15.3737
0;total;1;21.9574;21.9574;21.9574
13;compErr;1;1.803e-06;1.803e-06;1.803e-06
13;init;1;0.386075;0.386075;0.386075
13;update;1;12.5113;12.5113;12.5113
13;sync;1;1.59499;1.59499;1.59499
13;evalKnownDf;1;0;0;0
13;write;1;3.5026e-05;3.5026e-05;3.5026e-05
13;trace;1;0;0;0
13;calc_total;1;14.1063;14.1063;14.1063
0;total;1;21.972;21.972;21.972
26;compErr;1;1.744e-06;1.744e-06;1.744e-06
26;init;1;0.380945;0.380945;0.380945
26;update;1;12.5898;12.5898;12.5898
26;sync;1;1.82069;1.82069;1.82069
26;evalKnownDf;1;0;0;0
26;write;1;2.5824e-05;2.5824e-05;2.5824e-05
61;compErr;1;1.335e-06;1.335e-06;1.335e-06
61;init;1;0.376648;0.376648;0.376648
61;update;1;12.4669;12.4669;12.4669
61;sync;1;1.54624;1.54624;1.54624
61;evalKnownDf;1;0;0;0
61;write;1;3.4119e-05;3.4119e-05;3.4119e-05
61;trace;1;0;0;0
61;calc_total;1;14.0132;14.0132;14.0132
0;total;1;21.9415;21.9415;21.9415
171;compErr;1;1.812e-06;1.812e-06;1.812e-06
171;init;1;0.381786;0.381786;0.381786
171;update;1;12.4709;12.4709;12.4709
171;sync;1;2.8228;2.8228;2.8228
171;evalKnownDf;1;0;0;0
171;write;1;3.2577e-05;3.2577e-05;3.2577e-05
171;trace;1;0;0;0
171;calc_total;1;15.2937;15.2937;15.2937
0;total;1;21.9448;21.9448;21.9448
148;compErr;1;2.581e-06;2.581e-06;2.581e-06
148;init;1;0.376642;0.376642;0.376642
148;update;1;12.552;12.552;12.552
148;sync;1;1.85794;1.85794;1.85794
148;evalKnownDf;1;0;0;0
148;write;1;2.3956e-05;2.3956e-05;2.3956e-05
148;trace;1;0;0;0
148;calc_total;1;14.4099;14.4099;14.4099
0;total;1;21.9465;21.9465;21.9465
109;compErr;1;2.349e-06;2.349e-06;2.349e-06
109;init;1;0.377692;0.377692;0.377692
109;update;1;12.5488;12.5488;12.5488
109;sync;1;1.55919;1.55919;1.55919
109;evalKnownDf;1;0;0;0
109;write;1;4.102e-05;4.102e-05;4.102e-05
109;trace;1;0;0;0
109;calc_total;1;14.108;14.108;14.108
0;total;1;21.9328;21.9328;21.9328
86;compErr;1;5.406e-06;5.406e-06;5.406e-06
86;init;1;0.384946;0.384946;0.384946
86;update;1;12.5104;12.5104;12.5104
86;sync;1;1.48439;1.48439;1.48439
86;evalKnownDf;1;0;0;0
86;write;1;3.3087e-05;3.3087e-05;3.3087e-05
86;trace;1;0;0;0
86;calc_total;1;13.9948;13.9948;13.9948
0;total;1;21.9708;21.9708;21.9708
14;compErr;1;2.257e-06;2.257e-06;2.257e-06
14;init;1;0.385333;0.385333;0.385333
14;update;1;12.509;12.509;12.509
14;sync;1;0.832732;0.832732;0.832732
14;evalKnownDf;1;0;0;0
14;write;1;3.2291e-05;3.2291e-05;3.2291e-05
14;trace;1;0;0;0
14;calc_total;1;13.3418;13.3418;13.3418
0;total;1;21.9705;21.9705;21.9705
31;compErr;1;2.664e-06;2.664e-06;2.664e-06
31;init;1;0.38368;0.38368;0.38368
31;update;1;12.5978;12.5978;12.5978
31;sync;1;1.22404;1.22404;1.22404
31;evalKnownDf;1;0;0;0
62;compErr;1;2.085e-06;2.085e-06;2.085e-06
62;init;1;0.374836;0.374836;0.374836
62;update;1;12.4744;12.4744;12.4744
62;sync;1;2.24308;2.24308;2.24308
62;evalKnownDf;1;0;0;0
62;write;1;3.3876e-05;3.3876e-05;3.3876e-05
62;trace;1;0;0;0
62;calc_total;1;14.7175;14.7175;14.7175
0;total;1;21.9525;21.9525;21.9525
0;total;1;21.9353;21.9353;21.9353
149;compErr;1;2.017e-06;2.017e-06;2.017e-06
149;init;1;0.377443;0.377443;0.377443
149;update;1;12.5064;12.5064;12.5064
149;sync;1;2.92352;2.92352;2.92352
149;evalKnownDf;1;0;0;0
149;write;1;2.7345e-05;2.7345e-05;2.7345e-05
149;trace;1;0;0;0
149;calc_total;1;15.43;15.43;15.43
0;total;1;21.9405;21.9405;21.9405
110;compErr;1;3.443e-06;3.443e-06;3.443e-06
110;init;1;0.377373;0.377373;0.377373
110;update;1;12.5293;12.5293;12.5293
110;sync;1;1.35597;1.35597;1.35597
110;evalKnownDf;1;0;0;0
110;write;1;3.6848e-05;3.6848e-05;3.6848e-05
110;trace;1;0;0;0
110;calc_total;1;13.8852;13.8852;13.8852
0;total;1;21.9348;21.9348;21.9348
87;compErr;1;1.303e-06;1.303e-06;1.303e-06
87;init;1;0.381213;0.381213;0.381213
87;update;1;12.5972;12.5972;12.5972
87;sync;1;1.71045;1.71045;1.71045
87;evalKnownDf;1;0;0;0
87;write;1;3.086e-05;3.086e-05;3.086e-05
87;trace;1;0;0;0
87;calc_total;1;14.3077;14.3077;14.3077
0;total;1;21.9619;21.9619;21.9619
15;compErr;1;3.12e-06;3.12e-06;3.12e-06
15;init;1;0.385489;0.385489;0.385489
15;update;1;12.5031;12.5031;12.5031
15;sync;1;1.40772;1.40772;1.40772
15;evalKnownDf;1;0;0;0
15;write;1;2.8783e-05;2.8783e-05;2.8783e-05
15;trace;1;0;0;0
15;calc_total;1;13.9108;13.9108;13.9108
0;total;1;21.9595;21.9595;21.9595
26;trace;1;0;0;0
26;calc_total;1;14.4105;14.4105;14.4105
63;compErr;1;2.05e-06;2.05e-06;2.05e-06
63;init;1;0.377518;0.377518;0.377518
63;update;1;12.45;12.45;12.45
63;sync;1;1.3224;1.3224;1.3224
63;evalKnownDf;1;0;0;0
63;write;1;2.8252e-05;2.8252e-05;2.8252e-05
63;trace;1;0;0;0
63;calc_total;1;13.7724;13.7724;13.7724
0;total;1;21.9377;21.9377;21.9377
0;total;1;21.9375;21.9375;21.9375
150;compErr;1;1.332e-06;1.332e-06;1.332e-06
150;init;1;0.377555;0.377555;0.377555
150;update;1;12.5722;12.5722;12.5722
150;sync;1;2.42253;2.42253;2.42253
150;evalKnownDf;1;0;0;0
150;write;1;2.3214e-05;2.3214e-05;2.3214e-05
150;trace;1;0;0;0
150;calc_total;1;14.9948;14.9948;14.9948
0;total;1;21.9389;21.9389;21.9389
111;compErr;1;2.76e-06;2.76e-06;2.76e-06
111;init;1;0.378277;0.378277;0.378277
111;update;1;12.5354;12.5354;12.5354
111;sync;1;1.85253;1.85253;1.85253
111;evalKnownDf;1;0;0;0
111;write;1;3.298e-05;3.298e-05;3.298e-05
111;trace;1;0;0;0
111;calc_total;1;14.3879;14.3879;14.3879
0;total;1;21.9242;21.9242;21.9242
88;compErr;1;2.101e-06;2.101e-06;2.101e-06
88;init;1;0.381533;0.381533;0.381533
88;update;1;12.6006;12.6006;12.6006
88;sync;1;2.48855;2.48855;2.48855
88;evalKnownDf;1;0;0;0
88;write;1;4.3453e-05;4.3453e-05;4.3453e-05
88;trace;1;0;0;0
88;calc_total;1;15.0891;15.0891;15.0891
0;total;1;21.9673;21.9673;21.9673
16;compErr;1;2.345e-06;2.345e-06;2.345e-06
16;init;1;0.382291;0.382291;0.382291
16;update;1;12.4893;12.4893;12.4893
16;sync;1;1.23927;1.23927;1.23927
16;evalKnownDf;1;0;0;0
16;write;1;3.6836e-05;3.6836e-05;3.6836e-05
16;trace;1;0;0;0
16;calc_total;1;13.7286;13.7286;13.7286
0;total;1;21.968;21.968;21.968
31;write;1;2.949e-05;2.949e-05;2.949e-05
31;trace;1;0;0;0
31;calc_total;1;13.8218;13.8218;13.8218
64;compErr;1;1.585e-06;1.585e-06;1.585e-06
64;init;1;0.377699;0.377699;0.377699
64;update;1;12.4859;12.4859;12.4859
64;sync;1;1.07456;1.07456;1.07456
64;evalKnownDf;1;0;0;0
64;write;1;3.1944e-05;3.1944e-05;3.1944e-05
64;trace;1;0;0;0
64;calc_total;1;13.5604;13.5604;13.5604
0;total;1;21.9525;21.9525;21.9525
174;compErr;1;1.544e-06;1.544e-06;1.544e-06
174;init;1;0.389861;0.389861;0.389861
174;update;1;12.5576;12.5576;12.5576
174;sync;1;1.2132;1.2132;1.2132
174;evalKnownDf;1;0;0;0
174;write;1;2.8253e-05;2.8253e-05;2.8253e-05
174;trace;1;0;0;0
174;calc_total;1;13.7708;13.7708;13.7708
0;total;1;21.9355;21.9355;21.9355
151;compErr;1;1.944e-06;1.944e-06;1.944e-06
151;init;1;0.379163;0.379163;0.379163
151;update;1;12.5313;12.5313;12.5313
151;sync;1;1.18121;1.18121;1.18121
151;evalKnownDf;1;0;0;0
151;write;1;2.4776e-05;2.4776e-05;2.4776e-05
151;trace;1;0;0;0
151;calc_total;1;13.7125;13.7125;13.7125
0;total;1;21.9337;21.9337;21.9337
112;compErr;1;3.476e-06;3.476e-06;3.476e-06
112;init;1;0.380273;0.380273;0.380273
112;update;1;12.5086;12.5086;12.5086
112;sync;1;1.34552;1.34552;1.34552
112;evalKnownDf;1;0;0;0
112;write;1;4.0271e-05;4.0271e-05;4.0271e-05
112;trace;1;0;0;0
112;calc_total;1;13.8541;13.8541;13.8541
0;total;1;21.9287;21.9287;21.9287
0;total;1;21.9575;21.9575;21.9575
17;compErr;1;2.992e-06;2.992e-06;2.992e-06
17;init;1;0.386984;0.386984;0.386984
17;update;1;12.4979;12.4979;12.4979
17;sync;1;1.65271;1.65271;1.65271
17;evalKnownDf;1;0;0;0
17;write;1;3.2705e-05;3.2705e-05;3.2705e-05
17;trace;1;0;0;0
17;calc_total;1;14.1506;14.1506;14.1506
0;total;1;21.9692;21.9692;21.9692
24;compErr;1;1.988e-06;1.988e-06;1.988e-06
24;init;1;0.380822;0.380822;0.380822
24;update;1;12.6115;12.6115;12.6115
24;sync;1;2.10517;2.10517;2.10517
24;evalKnownDf;1;0;0;0
24;write;1;2.4397e-05;2.4397e-05;2.4397e-05
24;trace;1;0;0;0
24;calc_total;1;14.7166;14.7166;14.7166
0;total;1;21.9548;21.9548;21.9548
65;compErr;1;1.602e-06;1.602e-06;1.602e-06
65;init;1;0.378204;0.378204;0.378204
65;update;1;12.5606;12.5606;12.5606
65;sync;1;1.7113;1.7113;1.7113
65;evalKnownDf;1;0;0;0
65;write;1;2.7197e-05;2.7197e-05;2.7197e-05
65;trace;1;0;0;0
65;calc_total;1;14.2719;14.2719;14.2719
0;total;1;21.9525;21.9525;21.9525
0;total;1;21.9419;21.9419;21.9419
152;compErr;1;1.763e-06;1.763e-06;1.763e-06
152;init;1;0.378181;0.378181;0.378181
152;update;1;12.5085;12.5085;12.5085
152;sync;1;1.63053;1.63053;1.63053
152;evalKnownDf;1;0;0;0
152;write;1;3.2577e-05;3.2577e-05;3.2577e-05
152;trace;1;0;0;0
152;calc_total;1;14.139;14.139;14.139
0;total;1;21.9388;21.9388;21.9388
113;compErr;1;1.34e-06;1.34e-06;1.34e-06
113;init;1;0.383717;0.383717;0.383717
113;update;1;12.5038;12.5038;12.5038
113;sync;1;1.79001;1.79001;1.79001
113;evalKnownDf;1;0;0;0
113;write;1;3.5815e-05;3.5815e-05;3.5815e-05
113;trace;1;0;0;0
113;calc_total;1;14.2938;14.2938;14.2938
0;total;1;21.9286;21.9286;21.9286
0;total;1;21.97;21.97;21.97
18;compErr;1;2.069e-06;2.069e-06;2.069e-06
18;init;1;0.385519;0.385519;0.385519
18;update;1;12.5518;12.5518;12.5518
18;sync;1;1.31235;1.31235;1.31235
18;evalKnownDf;1;0;0;0
18;write;1;3.6781e-05;3.6781e-05;3.6781e-05
18;trace;1;0;0;0
18;calc_total;1;13.8641;13.8641;13.8641
0;total;1;21.9747;21.9747;21.9747
0;total;1;21.9569;21.9569;21.9569
176;compErr;1;1.241e-06;1.241e-06;1.241e-06
176;init;1;0.391665;0.391665;0.391665
176;update;1;12.5587;12.5587;12.5587
176;sync;1;1.63949;1.63949;1.63949
176;evalKnownDf;1;0;0;0
176;write;1;3.0709e-05;3.0709e-05;3.0709e-05
176;trace;1;0;0;0
176;calc_total;1;14.1982;14.1982;14.1982
0;total;1;21.932;21.932;21.932
0;total;1;21.9358;21.9358;21.9358
0;total;1;21.9677;21.9677;21.9677
19;compErr;1;1.23e-06;1.23e-06;1.23e-06
19;init;1;0.394687;0.394687;0.394687
19;update;1;12.625;12.625;12.625
19;sync;1;0.885687;0.885687;0.885687
19;evalKnownDf;1;0;0;0
19;write;1;2.4877e-05;2.4877e-05;2.4877e-05
19;trace;1;0;0;0
19;calc_total;1;13.5107;13.5107;13.5107
0;total;1;21.9769;21.9769;21.9769
0;total;1;21.9521;21.9521;21.9521
177;compErr;1;2.226e-06;2.226e-06;2.226e-06
177;init;1;0.390451;0.390451;0.390451
177;update;1;12.558;12.558;12.558
177;sync;1;2.44265;2.44265;2.44265
177;evalKnownDf;1;0;0;0
177;write;1;3.1268e-05;3.1268e-05;3.1268e-05
177;trace;1;0;0;0
177;calc_total;1;15.0007;15.0007;15.0007
0;total;1;21.9439;21.9439;21.9439
0;total;1;21.9451;21.9451;21.9451
0;total;1;21.9708;21.9708;21.9708
20;compErr;1;2.823e-06;2.823e-06;2.823e-06
20;init;1;0.378663;0.378663;0.378663
20;update;1;12.5015;12.5015;12.5015
20;sync;1;1.7266;1.7266;1.7266
20;evalKnownDf;1;0;0;0
20;write;1;3.2269e-05;3.2269e-05;3.2269e-05
20;trace;1;0;0;0
20;calc_total;1;14.2281;14.2281;14.2281
0;total;1;21.972;21.972;21.972
27;compErr;1;2.029e-06;2.029e-06;2.029e-06
27;init;1;0.381476;0.381476;0.381476
27;update;1;12.4982;12.4982;12.4982
27;sync;1;1.6559;1.6559;1.6559
27;evalKnownDf;1;0;0;0
27;write;1;3.0174e-05;3.0174e-05;3.0174e-05
27;trace;1;0;0;0
27;calc_total;1;14.1541;14.1541;14.1541
0;total;1;21.9431;21.9431;21.9431
178;compErr;1;2.104e-06;2.104e-06;2.104e-06
178;init;1;0.388716;0.388716;0.388716
178;update;1;12.573;12.573;12.573
178;sync;1;1.60666;1.60666;1.60666
178;evalKnownDf;1;0;0;0
178;write;1;2.9626e-05;2.9626e-05;2.9626e-05
178;trace;1;0;0;0
178;calc_total;1;14.1797;14.1797;14.1797
0;total;1;21.9398;21.9398;21.9398
0;total;1;21.9422;21.9422;21.9422
0;total;1;21.9655;21.9655;21.9655
21;compErr;1;2.077e-06;2.077e-06;2.077e-06
21;init;1;0.389409;0.389409;0.389409
21;update;1;12.5447;12.5447;12.5447
21;sync;1;1.4461;1.4461;1.4461
21;evalKnownDf;1;0;0;0
21;write;1;2.5581e-05;2.5581e-05;2.5581e-05
21;trace;1;0;0;0
21;calc_total;1;13.9909;13.9909;13.9909
0;total;1;21.9682;21.9682;21.9682
179;compErr;1;1.694e-06;1.694e-06;1.694e-06
179;init;1;0.394391;0.394391;0.394391
179;update;1;12.5868;12.5868;12.5868
179;sync;1;2.19525;2.19525;2.19525
179;evalKnownDf;1;0;0;0
179;write;1;2.9228e-05;2.9228e-05;2.9228e-05
179;trace;1;0;0;0
179;calc_total;1;14.7821;14.7821;14.7821
0;total;1;21.9397;21.9397;21.9397
94;compErr;1;1.517e-06;1.517e-06;1.517e-06
94;init;1;0.381563;0.381563;0.381563
94;update;1;12.6016;12.6016;12.6016
94;sync;1;2.86485;2.86485;2.86485
94;evalKnownDf;1;0;0;0
94;write;1;2.3923e-05;2.3923e-05;2.3923e-05
94;trace;1;0;0;0
94;calc_total;1;15.4665;15.4665;15.4665
0;total;1;21.958;21.958;21.958
22;compErr;1;2.007e-06;2.007e-06;2.007e-06
22;init;1;0.386471;0.386471;0.386471
22;update;1;12.5081;12.5081;12.5081
22;sync;1;0.924591;0.924591;0.924591
22;evalKnownDf;1;0;0;0
22;write;1;2.7291e-05;2.7291e-05;2.7291e-05
22;trace;1;0;0;0
22;calc_total;1;13.4327;13.4327;13.4327
0;total;1;21.9699;21.9699;21.9699
180;compErr;1;2.071e-06;2.071e-06;2.071e-06
180;init;1;0.383875;0.383875;0.383875
180;update;1;12.6998;12.6998;12.6998
180;sync;1;2.32892;2.32892;2.32892
180;evalKnownDf;1;0;0;0
180;write;1;2.8698e-05;2.8698e-05;2.8698e-05
180;trace;1;0;0;0
180;calc_total;1;15.0287;15.0287;15.0287
0;total;1;21.9432;21.9432;21.9432
0;total;1;21.9614;21.9614;21.9614
23;compErr;1;2.243e-06;2.243e-06;2.243e-06
23;init;1;0.380029;0.380029;0.380029
23;update;1;12.4971;12.4971;12.4971
23;sync;1;1.8031;1.8031;1.8031
23;evalKnownDf;1;0;0;0
23;write;1;2.8956e-05;2.8956e-05;2.8956e-05
23;trace;1;0;0;0
23;calc_total;1;14.3002;14.3002;14.3002
0;total;1;21.9642;21.9642;21.9642
181;compErr;1;3.359e-06;3.359e-06;3.359e-06
181;init;1;0.386202;0.386202;0.386202
181;update;1;12.5899;12.5899;12.5899
181;sync;1;1.56885;1.56885;1.56885
181;evalKnownDf;1;0;0;0
181;write;1;2.8127e-05;2.8127e-05;2.8127e-05
181;trace;1;0;0;0
181;calc_total;1;14.1587;14.1587;14.1587
0;total;1;21.933;21.933;21.933
0;total;1;21.9266;21.9266;21.9266
0;total;1;21.9287;21.9287;21.9287
0;total;1;21.9265;21.9265;21.9265
0;total;1;21.9272;21.9272;21.9272
0;total;1;21.9291;21.9291;21.9291
0;total;1;21.9209;21.9209;21.9209
126;compErr;1;1.183e-06;1.183e-06;1.183e-06
126;init;1;0.384211;0.384211;0.384211
126;update;1;12.6565;12.6565;12.6565
126;sync;1;1.91371;1.91371;1.91371
126;evalKnownDf;1;0;0;0
126;write;1;2.4177e-05;2.4177e-05;2.4177e-05
126;trace;1;0;0;0
126;calc_total;1;14.5702;14.5702;14.5702
0;total;1;21.9294;21.9294;21.9294
0;total;1;21.9294;21.9294;21.9294
0;total;1;21.9262;21.9262;21.9262
129;compErr;1;2.633e-06;2.633e-06;2.633e-06
129;init;1;0.383431;0.383431;0.383431
129;update;1;12.5982;12.5982;12.5982
129;sync;1;2.3952;2.3952;2.3952
129;evalKnownDf;1;0;0;0
129;write;1;3.7488e-05;3.7488e-05;3.7488e-05
129;trace;1;0;0;0
129;calc_total;1;14.9934;14.9934;14.9934
0;total;1;21.9294;21.9294;21.9294
130;compErr;1;1.612e-06;1.612e-06;1.612e-06
130;init;1;0.384699;0.384699;0.384699
130;update;1;12.6215;12.6215;12.6215
130;sync;1;2.58134;2.58134;2.58134
130;evalKnownDf;1;0;0;0
130;write;1;2.2917e-05;2.2917e-05;2.2917e-05
130;trace;1;0;0;0
130;calc_total;1;15.2028;15.2028;15.2028
0;total;1;21.9294;21.9294;21.9294
131;compErr;1;2.251e-06;2.251e-06;2.251e-06
131;init;1;0.382482;0.382482;0.382482
131;update;1;12.6309;12.6309;12.6309
131;sync;1;1.87648;1.87648;1.87648
131;evalKnownDf;1;0;0;0
131;write;1;2.4423e-05;2.4423e-05;2.4423e-05
131;trace;1;0;0;0
131;calc_total;1;14.5074;14.5074;14.5074
0;total;1;21.9247;21.9247;21.9247
0;total;1;21.9193;21.9193;21.9193
0;total;1;21.9206;21.9206;21.9206
134;compErr;1;1.649e-06;1.649e-06;1.649e-06
134;init;1;0.38488;0.38488;0.38488
134;update;1;12.6114;12.6114;12.6114
134;sync;1;1.33976;1.33976;1.33976
134;evalKnownDf;1;0;0;0
134;write;1;3.39e-05;3.39e-05;3.39e-05
134;trace;1;0;0;0
134;calc_total;1;13.9511;13.9511;13.9511
0;total;1;21.9303;21.9303;21.9303
0;total;1;21.9241;21.9241;21.9241
0;total;1;21.9189;21.9189;21.9189
0;total;1;21.9234;21.9234;21.9234
0;total;1;21.9221;21.9221;21.9221
0;total;1;21.9302;21.9302;21.9302
0;total;1;21.9234;21.9234;21.9234
0;total;1;21.9303;21.9303;21.9303
142;compErr;1;1.55e-06;1.55e-06;1.55e-06
142;init;1;0.38351;0.38351;0.38351
142;update;1;12.6173;12.6173;12.6173
142;sync;1;1.46106;1.46106;1.46106
142;evalKnownDf;1;0;0;0
142;write;1;2.2517e-05;2.2517e-05;2.2517e-05
142;trace;1;0;0;0
142;calc_total;1;14.0784;14.0784;14.0784
0;total;1;21.9249;21.9249;21.9249
143;compErr;1;1.949e-06;1.949e-06;1.949e-06
143;init;1;0.387911;0.387911;0.387911
143;update;1;12.6064;12.6064;12.6064
143;sync;1;1.05565;1.05565;1.05565
143;evalKnownDf;1;0;0;0
143;write;1;3.3767e-05;3.3767e-05;3.3767e-05
143;trace;1;0;0;0
143;calc_total;1;13.6621;13.6621;13.6621
0;total;1;21.9195;21.9195;21.9195
0;total;1;21.9602;21.9602;21.9602
66;compErr;1;1.533e-06;1.533e-06;1.533e-06
66;init;1;0.378084;0.378084;0.378084
66;update;1;12.5061;12.5061;12.5061
66;sync;1;1.25961;1.25961;1.25961
66;evalKnownDf;1;0;0;0
66;write;1;2.6217e-05;2.6217e-05;2.6217e-05
66;trace;1;0;0;0
66;calc_total;1;13.7657;13.7657;13.7657
0;total;1;21.9525;21.9525;21.9525
182;compErr;1;1.226e-06;1.226e-06;1.226e-06
182;init;1;0.387947;0.387947;0.387947
182;update;1;12.6142;12.6142;12.6142
182;sync;1;1.05841;1.05841;1.05841
182;evalKnownDf;1;0;0;0
182;write;1;2.6052e-05;2.6052e-05;2.6052e-05
182;trace;1;0;0;0
182;calc_total;1;13.6726;13.6726;13.6726
0;total;1;21.9446;21.9446;21.9446
0;total;1;21.9464;21.9464;21.9464
114;compErr;1;1.734e-06;1.734e-06;1.734e-06
114;init;1;0.377168;0.377168;0.377168
114;update;1;12.5207;12.5207;12.5207
114;sync;1;2.27261;2.27261;2.27261
114;evalKnownDf;1;0;0;0
114;write;1;3.3192e-05;3.3192e-05;3.3192e-05
114;trace;1;0;0;0
114;calc_total;1;14.7933;14.7933;14.7933
0;total;1;21.9301;21.9301;21.9301
0;total;1;21.9537;21.9537;21.9537
67;compErr;1;1.865e-06;1.865e-06;1.865e-06
67;init;1;0.377559;0.377559;0.377559
67;update;1;12.5016;12.5016;12.5016
67;sync;1;1.02709;1.02709;1.02709
67;evalKnownDf;1;0;0;0
67;write;1;2.8134e-05;2.8134e-05;2.8134e-05
67;trace;1;0;0;0
67;calc_total;1;13.5287;13.5287;13.5287
0;total;1;21.9466;21.9466;21.9466
183;compErr;1;3.051e-06;3.051e-06;3.051e-06
183;init;1;0.387938;0.387938;0.387938
183;update;1;12.5815;12.5815;12.5815
183;sync;1;1.6436;1.6436;1.6436
183;evalKnownDf;1;0;0;0
183;write;1;2.609e-05;2.609e-05;2.609e-05
183;trace;1;0;0;0
183;calc_total;1;14.2251;14.2251;14.2251
0;total;1;21.9475;21.9475;21.9475
0;total;1;21.9447;21.9447;21.9447
115;compErr;1;2.075e-06;2.075e-06;2.075e-06
115;init;1;0.382497;0.382497;0.382497
115;update;1;12.5131;12.5131;12.5131
115;sync;1;1.81139;1.81139;1.81139
115;evalKnownDf;1;0;0;0
115;write;1;4.1121e-05;4.1121e-05;4.1121e-05
115;trace;1;0;0;0
115;calc_total;1;14.3245;14.3245;14.3245
0;total;1;21.925;21.925;21.925
30;compErr;1;1.314e-06;1.314e-06;1.314e-06
30;init;1;0.392475;0.392475;0.392475
30;update;1;12.5868;12.5868;12.5868
30;sync;1;1.4955;1.4955;1.4955
30;evalKnownDf;1;0;0;0
30;write;1;2.3215e-05;2.3215e-05;2.3215e-05
30;trace;1;0;0;0
30;calc_total;1;14.0823;14.0823;14.0823
0;total;1;21.9437;21.9437;21.9437
68;compErr;1;2.15e-06;2.15e-06;2.15e-06
68;init;1;0.376702;0.376702;0.376702
68;update;1;12.536;12.536;12.536
68;sync;1;2.16995;2.16995;2.16995
68;evalKnownDf;1;0;0;0
68;write;1;2.9368e-05;2.9368e-05;2.9368e-05
68;trace;1;0;0;0
68;calc_total;1;14.7059;14.7059;14.7059
0;total;1;21.9525;21.9525;21.9525
184;compErr;1;1.793e-06;1.793e-06;1.793e-06
184;init;1;0.383596;0.383596;0.383596
184;update;1;12.5606;12.5606;12.5606
184;sync;1;1.8443;1.8443;1.8443
184;evalKnownDf;1;0;0;0
184;write;1;2.8729e-05;2.8729e-05;2.8729e-05
184;trace;1;0;0;0
184;calc_total;1;14.4049;14.4049;14.4049
0;total;1;21.9481;21.9481;21.9481
158;compErr;1;2.295e-06;2.295e-06;2.295e-06
158;init;1;0.376121;0.376121;0.376121
158;update;1;12.4715;12.4715;12.4715
158;sync;1;2.17196;2.17196;2.17196
158;evalKnownDf;1;0;0;0
158;write;1;3.2044e-05;3.2044e-05;3.2044e-05
158;trace;1;0;0;0
158;calc_total;1;14.6434;14.6434;14.6434
0;total;1;21.9464;21.9464;21.9464
116;compErr;1;2.343e-06;2.343e-06;2.343e-06
116;init;1;0.381545;0.381545;0.381545
116;update;1;12.5198;12.5198;12.5198
116;sync;1;1.74838;1.74838;1.74838
116;evalKnownDf;1;0;0;0
116;write;1;3.7235e-05;3.7235e-05;3.7235e-05
116;trace;1;0;0;0
116;calc_total;1;14.2682;14.2682;14.2682
0;total;1;21.9347;21.9347;21.9347
0;total;1;21.9557;21.9557;21.9557
69;compErr;1;1.583e-06;1.583e-06;1.583e-06
69;init;1;0.379634;0.379634;0.379634
69;update;1;12.5181;12.5181;12.5181
69;sync;1;0.988485;0.988485;0.988485
69;evalKnownDf;1;0;0;0
69;write;1;3.5336e-05;3.5336e-05;3.5336e-05
69;trace;1;0;0;0
69;calc_total;1;13.5066;13.5066;13.5066
0;total;1;21.939;21.939;21.939
0;total;1;21.9335;21.9335;21.9335
0;total;1;21.9458;21.9458;21.9458
117;compErr;1;2.214e-06;2.214e-06;2.214e-06
117;init;1;0.378834;0.378834;0.378834
117;update;1;12.5208;12.5208;12.5208
117;sync;1;2.12618;2.12618;2.12618
117;evalKnownDf;1;0;0;0
117;write;1;4.0099e-05;4.0099e-05;4.0099e-05
117;trace;1;0;0;0
117;calc_total;1;14.647;14.647;14.647
0;total;1;21.9348;21.9348;21.9348
0;total;1;21.9492;21.9492;21.9492
70;compErr;1;1.239e-06;1.239e-06;1.239e-06
70;init;1;0.378365;0.378365;0.378365
70;update;1;12.5063;12.5063;12.5063
70;sync;1;1.07471;1.07471;1.07471
70;evalKnownDf;1;0;0;0
70;write;1;2.3529e-05;2.3529e-05;2.3529e-05
70;trace;1;0;0;0
70;calc_total;1;13.581;13.581;13.581
0;total;1;21.9525;21.9525;21.9525
0;total;1;21.933;21.933;21.933
160;compErr;1;2.551e-06;2.551e-06;2.551e-06
160;init;1;0.379744;0.379744;0.379744
160;update;1;12.5007;12.5007;12.5007
160;sync;1;2.10596;2.10596;2.10596
160;evalKnownDf;1;0;0;0
160;write;1;3.2262e-05;3.2262e-05;3.2262e-05
160;trace;1;0;0;0
160;calc_total;1;14.6067;14.6067;14.6067
0;total;1;21.9464;21.9464;21.9464
118;compErr;1;1.655e-06;1.655e-06;1.655e-06
118;init;1;0.379376;0.379376;0.379376
118;update;1;12.5221;12.5221;12.5221
118;sync;1;1.30963;1.30963;1.30963
118;evalKnownDf;1;0;0;0
118;write;1;3.0014e-05;3.0014e-05;3.0014e-05
118;trace;1;0;0;0
118;calc_total;1;13.8317;13.8317;13.8317
0;total;1;21.9327;21.9327;21.9327
33;compErr;1;2.69e-06;2.69e-06;2.69e-06
33;init;1;0.387613;0.387613;0.387613
33;update;1;12.5917;12.5917;12.5917
33;sync;1;2.52481;2.52481;2.52481
33;evalKnownDf;1;0;0;0
33;write;1;2.785e-05;2.785e-05;2.785e-05
33;trace;1;0;0;0
33;calc_total;1;15.1165;15.1165;15.1165
0;total;1;21.9549;21.9549;21.9549
71;compErr;1;2.203e-06;2.203e-06;2.203e-06
71;init;1;0.37852;0.37852;0.37852
71;update;1;12.5514;12.5514;12.5514
71;sync;1;1.45055;1.45055;1.45055
71;evalKnownDf;1;0;0;0
71;write;1;3.1905e-05;3.1905e-05;3.1905e-05
71;trace;1;0;0;0
71;calc_total;1;14.002;14.002;14.002
0;total;1;21.9525;21.9525;21.9525
187;compErr;1;1.609e-06;1.609e-06;1.609e-06
187;init;1;0.393489;0.393489;0.393489
187;update;1;12.5619;12.5619;12.5619
187;sync;1;1.65584;1.65584;1.65584
187;evalKnownDf;1;0;0;0
187;write;1;2.8358e-05;2.8358e-05;2.8358e-05
187;trace;1;0;0;0
187;calc_total;1;14.2177;14.2177;14.2177
0;total;1;21.9397;21.9397;21.9397
161;compErr;1;2.667e-06;2.667e-06;2.667e-06
161;init;1;0.379307;0.379307;0.379307
161;update;1;12.5069;12.5069;12.5069
161;sync;1;0.814534;0.814534;0.814534
161;evalKnownDf;1;0;0;0
161;write;1;3.594e-05;3.594e-05;3.594e-05
161;trace;1;0;0;0
161;calc_total;1;13.3215;13.3215;13.3215
0;total;1;21.9404;21.9404;21.9404
119;compErr;1;2.01e-06;2.01e-06;2.01e-06
119;init;1;0.380046;0.380046;0.380046
119;update;1;12.5607;12.5607;12.5607
119;sync;1;1.4195;1.4195;1.4195
119;evalKnownDf;1;0;0;0
119;write;1;3.8511e-05;3.8511e-05;3.8511e-05
119;trace;1;0;0;0
119;calc_total;1;13.9802;13.9802;13.9802
0;total;1;21.9259;21.9259;21.9259
34;compErr;1;1.71e-06;1.71e-06;1.71e-06
34;init;1;0.383952;0.383952;0.383952
34;update;1;12.6149;12.6149;12.6149
34;sync;1;1.7492;1.7492;1.7492
34;evalKnownDf;1;0;0;0
34;write;1;2.7283e-05;2.7283e-05;2.7283e-05
34;trace;1;0;0;0
34;calc_total;1;14.3641;14.3641;14.3641
0;total;1;21.9568;21.9568;21.9568
0;total;1;21.9481;21.9481;21.9481
162;compErr;1;1.69e-06;1.69e-06;1.69e-06
162;init;1;0.37689;0.37689;0.37689
162;update;1;12.5167;12.5167;12.5167
162;sync;1;1.20421;1.20421;1.20421
162;evalKnownDf;1;0;0;0
162;write;1;2.6206e-05;2.6206e-05;2.6206e-05
162;trace;1;0;0;0
162;calc_total;1;13.7209;13.7209;13.7209
0;total;1;21.9359;21.9359;21.9359
35;compErr;1;2.516e-06;2.516e-06;2.516e-06
35;init;1;0.385343;0.385343;0.385343
35;update;1;12.5873;12.5873;12.5873
35;sync;1;1.4301;1.4301;1.4301
35;evalKnownDf;1;0;0;0
35;write;1;2.6928e-05;2.6928e-05;2.6928e-05
35;trace;1;0;0;0
35;calc_total;1;14.0174;14.0174;14.0174
0;total;1;21.941;21.941;21.941
0;total;1;21.9376;21.9376;21.9376
163;compErr;1;2.076e-06;2.076e-06;2.076e-06
163;init;1;0.376952;0.376952;0.376952
163;update;1;12.4981;12.4981;12.4981
163;sync;1;1.60777;1.60777;1.60777
163;evalKnownDf;1;0;0;0
163;write;1;3.068e-05;3.068e-05;3.068e-05
163;trace;1;0;0;0
163;calc_total;1;14.1059;14.1059;14.1059
0;total;1;21.9337;21.9337;21.9337
0;total;1;21.9593;21.9593;21.9593
190;compErr;1;1.332e-06;1.332e-06;1.332e-06
190;init;1;0.39082;0.39082;0.39082
190;update;1;12.5695;12.5695;12.5695
190;sync;1;0.856972;0.856972;0.856972
190;evalKnownDf;1;0;0;0
190;write;1;2.4708e-05;2.4708e-05;2.4708e-05
190;trace;1;0;0;0
190;calc_total;1;13.4264;13.4264;13.4264
0;total;1;21.9488;21.9488;21.9488
0;total;1;21.9464;21.9464;21.9464
0;total;1;21.9408;21.9408;21.9408
191;compErr;1;2.367e-06;2.367e-06;2.367e-06
191;init;1;0.394489;0.394489;0.394489
191;update;1;12.5786;12.5786;12.5786
191;sync;1;1.61988;1.61988;1.61988
191;evalKnownDf;1;0;0;0
191;write;1;3.266e-05;3.266e-05;3.266e-05
191;trace;1;0;0;0
191;calc_total;1;14.1985;14.1985;14.1985
0;total;1;21.9331;21.9331;21.9331
0;total;1;21.9418;21.9418;21.9418
38;compErr;1;2.161e-06;2.161e-06;2.161e-06
38;init;1;0.384832;0.384832;0.384832
38;update;1;12.5781;12.5781;12.5781
38;sync;1;1.10309;1.10309;1.10309
38;evalKnownDf;1;0;0;0
38;write;1;3.0104e-05;3.0104e-05;3.0104e-05
38;trace;1;0;0;0
38;calc_total;1;13.6812;13.6812;13.6812
0;total;1;21.9477;21.9477;21.9477
166;compErr;1;2.442e-06;2.442e-06;2.442e-06
166;init;1;0.376811;0.376811;0.376811
166;update;1;12.5128;12.5128;12.5128
166;sync;1;2.39237;2.39237;2.39237
166;evalKnownDf;1;0;0;0
166;write;1;2.4427e-05;2.4427e-05;2.4427e-05
166;trace;1;0;0;0
166;calc_total;1;14.9052;14.9052;14.9052
0;total;1;21.9464;21.9464;21.9464
39;compErr;1;2.025e-06;2.025e-06;2.025e-06
39;init;1;0.381457;0.381457;0.381457
39;update;1;12.5291;12.5291;12.5291
39;sync;1;0.728249;0.728249;0.728249
39;evalKnownDf;1;0;0;0
39;write;1;3.5224e-05;3.5224e-05;3.5224e-05
39;trace;1;0;0;0
39;calc_total;1;13.2573;13.2573;13.2573
0;total;1;21.9459;21.9459;21.9459
167;compErr;1;2.822e-06;2.822e-06;2.822e-06
167;init;1;0.377414;0.377414;0.377414
167;update;1;12.5072;12.5072;12.5072
167;sync;1;0.925982;0.925982;0.925982
167;evalKnownDf;1;0;0;0
167;write;1;3.1891e-05;3.1891e-05;3.1891e-05
167;trace;1;0;0;0
167;calc_total;1;13.4332;13.4332;13.4332
0;total;1;21.9376;21.9376;21.9376
0;total;1;21.9415;21.9415;21.9415
0;total;1;21.9397;21.9397;21.9397
0;total;1;21.9484;21.9484;21.9484
0;total;1;21.9408;21.9408;21.9408
0;total;1;21.9503;21.9503;21.9503
0;total;1;21.9581;21.9581;21.9581
46;compErr;1;1.52e-06;1.52e-06;1.52e-06
46;init;1;0.384342;0.384342;0.384342
46;update;1;12.5804;12.5804;12.5804
46;sync;1;1.1124;1.1124;1.1124
46;evalKnownDf;1;0;0;0
46;write;1;2.5273e-05;2.5273e-05;2.5273e-05
46;trace;1;0;0;0
46;calc_total;1;13.6928;13.6928;13.6928
0;total;1;21.953;21.953;21.953
0;total;1;21.9396;21.9396;21.9396
SCAFES
REMARK: No time step width tau was specified.
 Set tau=1.0 and proceeded. 

Energy start: 24000
Energy end  : 22943.2
# unit_id;function_name;num_calls;avg_runtime;min_runtime;max_runtime
162;compErr;1;2.57e-06;2.57e-06;2.57e-06
162;init;1;0.377537;0.377537;0.377537
162;update;1;12.5131;12.5131;12.5131
162;sync;1;1.44752;1.44752;1.44752
162;evalKnownDf;1;0;0;0
162;write;1;4.0595e-05;4.0595e-05;4.0595e-05
162;trace;1;0;0;0
162;calc_total;1;13.9606;13.9606;13.9606
169;compErr;1;1.501e-06;1.501e-06;1.501e-06
169;init;1;0.386504;0.386504;0.386504
169;update;1;12.4762;12.4762;12.4762
169;sync;1;1.11131;1.11131;1.11131
169;evalKnownDf;1;0;0;0
169;write;1;2.756e-05;2.756e-05;2.756e-05
169;trace;1;0;0;0
169;calc_total;1;13.5875;13.5875;13.5875
3;compErr;1;2.385e-06;2.385e-06;2.385e-06
3;init;1;0.38631;0.38631;0.38631
3;update;1;12.4985;12.4985;12.4985
3;sync;1;1.56088;1.56088;1.56088
3;evalKnownDf;1;0;0;0
3;write;1;2.7111e-05;2.7111e-05;2.7111e-05
3;trace;1;0;0;0
3;calc_total;1;14.0594;14.0594;14.0594
4;compErr;1;1.203e-06;1.203e-06;1.203e-06
4;init;1;0.388654;0.388654;0.388654
4;update;1;12.5446;12.5446;12.5446
4;sync;1;1.82994;1.82994;1.82994
4;evalKnownDf;1;0;0;0
4;write;1;2.4636e-05;2.4636e-05;2.4636e-05
4;trace;1;0;0;0
4;calc_total;1;14.3746;14.3746;14.3746
98;compErr;1;2.962e-06;2.962e-06;2.962e-06
98;init;1;0.37939;0.37939;0.37939
98;update;1;12.5072;12.5072;12.5072
98;sync;1;1.7047;1.7047;1.7047
98;evalKnownDf;1;0;0;0
98;write;1;3.2377e-05;3.2377e-05;3.2377e-05
98;trace;1;0;0;0
98;calc_total;1;14.2119;14.2119;14.2119
5;compErr;1;1.603e-06;1.603e-06;1.603e-06
5;init;1;0.385794;0.385794;0.385794
5;update;1;12.5175;12.5175;12.5175
5;sync;1;1.10668;1.10668;1.10668
5;evalKnownDf;1;0;0;0
5;write;1;2.2805e-05;2.2805e-05;2.2805e-05
5;trace;1;0;0;0
5;calc_total;1;13.6241;13.6241;13.6241
7;compErr;1;2.662e-06;2.662e-06;2.662e-06
7;init;1;0.387512;0.387512;0.387512
7;update;1;12.5183;12.5183;12.5183
7;sync;1;1.29909;1.29909;1.29909
7;evalKnownDf;1;0;0;0
7;write;1;2.4548e-05;2.4548e-05;2.4548e-05
7;trace;1;0;0;0
7;calc_total;1;13.8174;13.8174;13.8174
131;compErr;1;1.75e-06;1.75e-06;1.75e-06
131;init;1;0.382725;0.382725;0.382725
131;update;1;12.6016;12.6016;12.6016
131;sync;1;1.87309;1.87309;1.87309
131;evalKnownDf;1;0;0;0
131;write;1;2.6654e-05;2.6654e-05;2.6654e-05
131;trace;1;0;0;0
131;calc_total;1;14.4747;14.4747;14.4747
82;compErr;1;1.794e-06;1.794e-06;1.794e-06
82;init;1;0.393726;0.393726;0.393726
82;update;1;12.7721;12.7721;12.7721
82;sync;1;1.49095;1.49095;1.49095
82;evalKnownDf;1;0;0;0
82;write;1;2.5067e-05;2.5067e-05;2.5067e-05
82;trace;1;0;0;0
82;calc_total;1;14.263;14.263;14.263
163;compErr;1;2.184e-06;2.184e-06;2.184e-06
163;init;1;0.378077;0.378077;0.378077
163;update;1;12.5502;12.5502;12.5502
163;sync;1;1.21114;1.21114;1.21114
163;evalKnownDf;1;0;0;0
163;write;1;3.0294e-05;3.0294e-05;3.0294e-05
163;trace;1;0;0;0
163;calc_total;1;13.7613;13.7613;13.7613
99;compErr;1;1.992e-06;1.992e-06;1.992e-06
99;init;1;0.38183;0.38183;0.38183
99;update;1;12.4925;12.4925;12.4925
99;sync;1;1.28597;1.28597;1.28597
99;evalKnownDf;1;0;0;0
99;write;1;3.1918e-05;3.1918e-05;3.1918e-05
99;trace;1;0;0;0
99;calc_total;1;13.7785;13.7785;13.7785
170;compErr;1;1.353e-06;1.353e-06;1.353e-06
170;init;1;0.389788;0.389788;0.389788
170;update;1;12.7196;12.7196;12.7196
170;sync;1;1.09333;1.09333;1.09333
170;evalKnownDf;1;0;0;0
170;write;1;2.6372e-05;2.6372e-05;2.6372e-05
170;trace;1;0;0;0
170;calc_total;1;13.813;13.813;13.813
121;compErr;1;2.406e-06;2.406e-06;2.406e-06
121;init;1;0.38221;0.38221;0.38221
121;update;1;12.5928;12.5928;12.5928
121;sync;1;1.6408;1.6408;1.6408
121;evalKnownDf;1;0;0;0
121;write;1;2.7773e-05;2.7773e-05;2.7773e-05
121;trace;1;0;0;0
121;calc_total;1;14.2336;14.2336;14.2336
83;compErr;1;1.504e-06;1.504e-06;1.504e-06
83;init;1;0.387813;0.387813;0.387813
83;update;1;12.6266;12.6266;12.6266
83;sync;1;1.56312;1.56312;1.56312
83;evalKnownDf;1;0;0;0
83;write;1;3.1931e-05;3.1931e-05;3.1931e-05
83;trace;1;0;0;0
83;calc_total;1;14.1898;14.1898;14.1898
24;compErr;1;2.059e-06;2.059e-06;2.059e-06
24;init;1;0.380233;0.380233;0.380233
24;update;1;12.6187;12.6187;12.6187
24;sync;1;1.7076;1.7076;1.7076
24;evalKnownDf;1;0;0;0
24;write;1;2.4507e-05;2.4507e-05;2.4507e-05
24;trace;1;0;0;0
24;calc_total;1;14.3263;14.3263;14.3263
0;total;1;20.8755;20.8755;20.8755
164;compErr;1;2.368e-06;2.368e-06;2.368e-06
164;init;1;0.379976;0.379976;0.379976
164;update;1;12.5755;12.5755;12.5755
164;sync;1;0.522162;0.522162;0.522162
100;compErr;1;1.749e-06;1.749e-06;1.749e-06
100;init;1;0.382566;0.382566;0.382566
100;update;1;12.5596;12.5596;12.5596
100;sync;1;1.64265;1.64265;1.64265
100;evalKnownDf;1;0;0;0
100;write;1;2.5893e-05;2.5893e-05;2.5893e-05
100;trace;1;0;0;0
100;calc_total;1;14.2022;14.2022;14.2022
171;compErr;1;1.806e-06;1.806e-06;1.806e-06
171;init;1;0.387207;0.387207;0.387207
171;update;1;12.4888;12.4888;12.4888
171;sync;1;1.50903;1.50903;1.50903
123;compErr;1;3.031e-06;3.031e-06;3.031e-06
123;init;1;0.381942;0.381942;0.381942
123;update;1;12.5898;12.5898;12.5898
123;sync;1;1.30228;1.30228;1.30228
123;evalKnownDf;1;0;0;0
123;write;1;2.7168e-05;2.7168e-05;2.7168e-05
123;trace;1;0;0;0
84;compErr;1;2.327e-06;2.327e-06;2.327e-06
84;init;1;0.380939;0.380939;0.380939
84;update;1;12.6138;12.6138;12.6138
84;sync;1;0.714661;0.714661;0.714661
84;evalKnownDf;1;0;0;0
84;write;1;2.4437e-05;2.4437e-05;2.4437e-05
84;trace;1;0;0;0
84;calc_total;1;13.3285;13.3285;13.3285
25;compErr;1;1.276e-06;1.276e-06;1.276e-06
25;init;1;0.382475;0.382475;0.382475
25;update;1;12.6294;12.6294;12.6294
25;sync;1;0.847623;0.847623;0.847623
25;evalKnownDf;1;0;0;0
25;write;1;2.4034e-05;2.4034e-05;2.4034e-05
25;trace;1;0;0;0
25;calc_total;1;13.4771;13.4771;13.4771
0;total;1;20.8768;20.8768;20.8768
48;compErr;1;1.916e-06;1.916e-06;1.916e-06
48;init;1;0.378423;0.378423;0.378423
48;update;1;12.4356;12.4356;12.4356
48;sync;1;2.39991;2.39991;2.39991
48;evalKnownDf;1;0;0;0
48;write;1;2.6112e-05;2.6112e-05;2.6112e-05
48;trace;1;0;0;0
48;calc_total;1;14.8355;14.8355;14.8355
0;total;1;20.867;20.867;20.867
165;compErr;1;3.165e-06;3.165e-06;3.165e-06
165;init;1;0.379868;0.379868;0.379868
165;update;1;12.5285;12.5285;12.5285
165;sync;1;0.960946;0.960946;0.960946
165;evalKnownDf;1;0;0;0
165;write;1;3.0728e-05;3.0728e-05;3.0728e-05
165;trace;1;0;0;0
165;calc_total;1;13.4894;13.4894;13.4894
101;compErr;1;2.096e-06;2.096e-06;2.096e-06
101;init;1;0.379314;0.379314;0.379314
101;update;1;12.5613;12.5613;12.5613
101;sync;1;1.4916;1.4916;1.4916
101;evalKnownDf;1;0;0;0
171;evalKnownDf;1;0;0;0
171;write;1;2.6459e-05;2.6459e-05;2.6459e-05
171;trace;1;0;0;0
171;calc_total;1;13.9978;13.9978;13.9978
122;compErr;1;1.551e-06;1.551e-06;1.551e-06
122;init;1;0.385271;0.385271;0.385271
122;update;1;12.6268;12.6268;12.6268
122;sync;1;0.774881;0.774881;0.774881
122;evalKnownDf;1;0;0;0
122;write;1;3.3444e-05;3.3444e-05;3.3444e-05
122;trace;1;0;0;0
122;calc_total;1;13.4016;13.4016;13.4016
89;compErr;1;2.123e-06;2.123e-06;2.123e-06
89;init;1;0.389027;0.389027;0.389027
89;update;1;12.6388;12.6388;12.6388
89;sync;1;0.85433;0.85433;0.85433
89;evalKnownDf;1;0;0;0
89;write;1;2.8303e-05;2.8303e-05;2.8303e-05
89;trace;1;0;0;0
89;calc_total;1;13.4931;13.4931;13.4931
26;compErr;1;3.139e-06;3.139e-06;3.139e-06
26;init;1;0.380891;0.380891;0.380891
26;update;1;12.6102;12.6102;12.6102
26;sync;1;1.07766;1.07766;1.07766
26;evalKnownDf;1;0;0;0
26;write;1;2.8578e-05;2.8578e-05;2.8578e-05
26;trace;1;0;0;0
26;calc_total;1;13.6879;13.6879;13.6879
0;total;1;20.8768;20.8768;20.8768
49;compErr;1;2.668e-06;2.668e-06;2.668e-06
49;init;1;0.377128;0.377128;0.377128
49;update;1;12.484;12.484;12.484
49;sync;1;1.8203;1.8203;1.8203
49;evalKnownDf;1;0;0;0
49;write;1;2.602e-05;2.602e-05;2.602e-05
49;trace;1;0;0;0
49;calc_total;1;14.3043;14.3043;14.3043
0;total;1;20.867;20.867;20.867
164;evalKnownDf;1;0;0;0
164;write;1;2.7954e-05;2.7954e-05;2.7954e-05
164;trace;1;0;0;0
164;calc_total;1;13.0977;13.0977;13.0977
101;write;1;2.9581e-05;2.9581e-05;2.9581e-05
101;trace;1;0;0;0
101;calc_total;1;14.0529;14.0529;14.0529
173;compErr;1;1.939e-06;1.939e-06;1.939e-06
173;init;1;0.390991;0.390991;0.390991
173;update;1;12.578;12.578;12.578
173;sync;1;1.14108;1.14108;1.14108
173;evalKnownDf;1;0;0;0
173;write;1;3.0354e-05;3.0354e-05;3.0354e-05
173;trace;1;0;0;0
173;calc_total;1;13.7191;13.7191;13.7191
123;calc_total;1;13.8921;13.8921;13.8921
90;compErr;1;1.73e-06;1.73e-06;1.73e-06
90;init;1;0.384229;0.384229;0.384229
90;update;1;12.7085;12.7085;12.7085
90;sync;1;0.7831;0.7831;0.7831
90;evalKnownDf;1;0;0;0
90;write;1;2.9304e-05;2.9304e-05;2.9304e-05
90;trace;1;0;0;0
90;calc_total;1;13.4916;13.4916;13.4916
0;compErr;1;1.962e-06;1.962e-06;1.962e-06
0;init;1;0.379467;0.379467;0.379467
0;update;1;12.4378;12.4378;12.4378
0;sync;1;2.25301;2.25301;2.25301
0;evalKnownDf;1;0;0;0
0;write;1;2.5409e-05;2.5409e-05;2.5409e-05
0;trace;1;0;0;0
0;calc_total;1;14.6908;14.6908;14.6908
0;total;1;20.8919;20.8919;20.8919
27;compErr;1;1.884e-06;1.884e-06;1.884e-06
27;init;1;0.384713;0.384713;0.384713
27;update;1;12.5619;12.5619;12.5619
27;sync;1;1.2376;1.2376;1.2376
27;evalKnownDf;1;0;0;0
27;write;1;3.0556e-05;3.0556e-05;3.0556e-05
27;trace;1;0;0;0
27;calc_total;1;13.7995;13.7995;13.7995
0;total;1;20.8743;20.8743;20.8743
50;compErr;1;2.77e-06;2.77e-06;2.77e-06
50;init;1;0.381529;0.381529;0.381529
50;update;1;12.4772;12.4772;12.4772
50;sync;1;1.61802;1.61802;1.61802
50;evalKnownDf;1;0;0;0
50;write;1;3.1613e-05;3.1613e-05;3.1613e-05
50;trace;1;0;0;0
50;calc_total;1;14.0953;14.0953;14.0953
0;total;1;20.867;20.867;20.867
146;compErr;1;2.503e-06;2.503e-06;2.503e-06
146;init;1;0.376609;0.376609;0.376609
146;update;1;12.4476;12.4476;12.4476
146;sync;1;1.54726;1.54726;1.54726
146;evalKnownDf;1;0;0;0
146;write;1;2.6878e-05;2.6878e-05;2.6878e-05
146;trace;1;0;0;0
146;calc_total;1;13.9948;13.9948;13.9948
105;compErr;1;1.773e-06;1.773e-06;1.773e-06
105;init;1;0.383065;0.383065;0.383065
105;update;1;12.5657;12.5657;12.5657
105;sync;1;1.47282;1.47282;1.47282
105;evalKnownDf;1;0;0;0
185;compErr;1;2.017e-06;2.017e-06;2.017e-06
185;init;1;0.389985;0.389985;0.389985
185;update;1;12.6102;12.6102;12.6102
185;sync;1;1.32949;1.32949;1.32949
185;evalKnownDf;1;0;0;0
185;write;1;2.7127e-05;2.7127e-05;2.7127e-05
185;trace;1;0;0;0
185;calc_total;1;13.9397;13.9397;13.9397
132;compErr;1;2.817e-06;2.817e-06;2.817e-06
132;init;1;0.382962;0.382962;0.382962
132;update;1;12.6473;12.6473;12.6473
91;compErr;1;1.401e-06;1.401e-06;1.401e-06
91;init;1;0.384537;0.384537;0.384537
91;update;1;12.6035;12.6035;12.6035
91;sync;1;1.26725;1.26725;1.26725
91;evalKnownDf;1;0;0;0
91;write;1;3.2664e-05;3.2664e-05;3.2664e-05
91;trace;1;0;0;0
91;calc_total;1;13.8708;13.8708;13.8708
1;compErr;1;1.93e-06;1.93e-06;1.93e-06
1;init;1;0.386841;0.386841;0.386841
1;update;1;12.5046;12.5046;12.5046
1;sync;1;1.46569;1.46569;1.46569
1;evalKnownDf;1;0;0;0
1;write;1;2.3148e-05;2.3148e-05;2.3148e-05
1;trace;1;0;0;0
1;calc_total;1;13.9703;13.9703;13.9703
0;total;1;20.8903;20.8903;20.8903
28;compErr;1;1.45e-06;1.45e-06;1.45e-06
28;init;1;0.380487;0.380487;0.380487
28;update;1;12.6514;12.6514;12.6514
28;sync;1;2.8971;2.8971;2.8971
28;evalKnownDf;1;0;0;0
28;write;1;2.6002e-05;2.6002e-05;2.6002e-05
28;trace;1;0;0;0
28;calc_total;1;15.5485;15.5485;15.5485
0;total;1;20.8756;20.8756;20.8756
51;compErr;1;2.23e-06;2.23e-06;2.23e-06
51;init;1;0.374076;0.374076;0.374076
51;update;1;12.4811;12.4811;12.4811
51;sync;1;3.27647;3.27647;3.27647
51;evalKnownDf;1;0;0;0
51;write;1;2.9448e-05;2.9448e-05;2.9448e-05
51;trace;1;0;0;0
51;calc_total;1;15.7576;15.7576;15.7576
0;total;1;20.867;20.867;20.867
147;compErr;1;1.726e-06;1.726e-06;1.726e-06
147;init;1;0.378074;0.378074;0.378074
147;update;1;12.5718;12.5718;12.5718
147;sync;1;1.88352;1.88352;1.88352
147;evalKnownDf;1;0;0;0
147;write;1;2.8735e-05;2.8735e-05;2.8735e-05
147;trace;1;0;0;0
147;calc_total;1;14.4553;14.4553;14.4553
106;compErr;1;2.472e-06;2.472e-06;2.472e-06
106;init;1;0.379227;0.379227;0.379227
106;update;1;12.537;12.537;12.537
106;sync;1;1.18339;1.18339;1.18339
186;compErr;1;1.282e-06;1.282e-06;1.282e-06
186;init;1;0.389732;0.389732;0.389732
186;update;1;12.6099;12.6099;12.6099
186;sync;1;1.08857;1.08857;1.08857
186;evalKnownDf;1;0;0;0
186;write;1;2.9026e-05;2.9026e-05;2.9026e-05
186;trace;1;0;0;0
186;calc_total;1;13.6984;13.6984;13.6984
133;compErr;1;1.83e-06;1.83e-06;1.83e-06
133;init;1;0.383183;0.383183;0.383183
133;update;1;12.6535;12.6535;12.6535
133;sync;1;0.411494;0.411494;0.411494
133;evalKnownDf;1;0;0;0
92;compErr;1;2.6e-06;2.6e-06;2.6e-06
92;init;1;0.386608;0.386608;0.386608
92;update;1;12.6229;12.6229;12.6229
92;sync;1;0.766945;0.766945;0.766945
92;evalKnownDf;1;0;0;0
92;write;1;2.6762e-05;2.6762e-05;2.6762e-05
92;trace;1;0;0;0
92;calc_total;1;13.3898;13.3898;13.3898
2;compErr;1;2.221e-06;2.221e-06;2.221e-06
2;init;1;0.387926;0.387926;0.387926
2;update;1;12.4965;12.4965;12.4965
2;sync;1;1.45064;1.45064;1.45064
2;evalKnownDf;1;0;0;0
2;write;1;2.7775e-05;2.7775e-05;2.7775e-05
2;trace;1;0;0;0
2;calc_total;1;13.9472;13.9472;13.9472
0;total;1;20.8794;20.8794;20.8794
29;compErr;1;1.885e-06;1.885e-06;1.885e-06
29;init;1;0.383947;0.383947;0.383947
29;update;1;12.6189;12.6189;12.6189
29;sync;1;1.45625;1.45625;1.45625
29;evalKnownDf;1;0;0;0
29;write;1;2.4617e-05;2.4617e-05;2.4617e-05
29;trace;1;0;0;0
29;calc_total;1;14.0751;14.0751;14.0751
0;total;1;20.8768;20.8768;20.8768
52;compErr;1;1.857e-06;1.857e-06;1.857e-06
52;init;1;0.376037;0.376037;0.376037
52;update;1;12.4896;12.4896;12.4896
52;sync;1;1.98643;1.98643;1.98643
52;evalKnownDf;1;0;0;0
52;write;1;2.3445e-05;2.3445e-05;2.3445e-05
52;trace;1;0;0;0
52;calc_total;1;14.4761;14.4761;14.4761
0;total;1;20.867;20.867;20.867
148;compErr;1;2.153e-06;2.153e-06;2.153e-06
148;init;1;0.378313;0.378313;0.378313
148;update;1;12.5547;12.5547;12.5547
148;sync;1;1.48875;1.48875;1.48875
148;evalKnownDf;1;0;0;0
105;write;1;2.8723e-05;2.8723e-05;2.8723e-05
105;trace;1;0;0;0
105;calc_total;1;14.0385;14.0385;14.0385
174;compErr;1;1.246e-06;1.246e-06;1.246e-06
174;init;1;0.394923;0.394923;0.394923
174;update;1;12.5544;12.5544;12.5544
174;sync;1;1.27062;1.27062;1.27062
174;evalKnownDf;1;0;0;0
174;write;1;2.7319e-05;2.7319e-05;2.7319e-05
174;trace;1;0;0;0
174;calc_total;1;13.825;13.825;13.825
132;sync;1;0.706634;0.706634;0.706634
132;evalKnownDf;1;0;0;0
132;write;1;2.6151e-05;2.6151e-05;2.6151e-05
132;trace;1;0;0;0
132;calc_total;1;13.354;13.354;13.354
93;compErr;1;1.846e-06;1.846e-06;1.846e-06
93;init;1;0.38524;0.38524;0.38524
93;update;1;12.6175;12.6175;12.6175
93;sync;1;0.747622;0.747622;0.747622
93;evalKnownDf;1;0;0;0
93;write;1;3.0785e-05;3.0785e-05;3.0785e-05
93;trace;1;0;0;0
93;calc_total;1;13.3652;13.3652;13.3652
0;total;1;20.8812;20.8812;20.8812
30;compErr;1;2.389e-06;2.389e-06;2.389e-06
30;init;1;0.384481;0.384481;0.384481
30;update;1;12.6007;12.6007;12.6007
30;sync;1;1.26997;1.26997;1.26997
30;evalKnownDf;1;0;0;0
30;write;1;2.9506e-05;2.9506e-05;2.9506e-05
30;trace;1;0;0;0
30;calc_total;1;13.8707;13.8707;13.8707
0;total;1;20.8599;20.8599;20.8599
53;compErr;1;1.376e-06;1.376e-06;1.376e-06
53;init;1;0.37747;0.37747;0.37747
53;update;1;12.5668;12.5668;12.5668
53;sync;1;1.33206;1.33206;1.33206
53;evalKnownDf;1;0;0;0
53;write;1;3.1087e-05;3.1087e-05;3.1087e-05
53;trace;1;0;0;0
53;calc_total;1;13.8989;13.8989;13.8989
0;total;1;20.867;20.867;20.867
148;write;1;2.8675e-05;2.8675e-05;2.8675e-05
148;trace;1;0;0;0
148;calc_total;1;14.0435;14.0435;14.0435
106;evalKnownDf;1;0;0;0
106;write;1;3.2619e-05;3.2619e-05;3.2619e-05
106;trace;1;0;0;0
106;calc_total;1;13.7204;13.7204;13.7204
187;compErr;1;1.176e-06;1.176e-06;1.176e-06
187;init;1;0.390122;0.390122;0.390122
187;update;1;12.5895;12.5895;12.5895
187;sync;1;1.42862;1.42862;1.42862
187;evalKnownDf;1;0;0;0
187;write;1;2.7896e-05;2.7896e-05;2.7896e-05
187;trace;1;0;0;0
187;calc_total;1;14.0181;14.0181;14.0181
133;write;1;2.3228e-05;2.3228e-05;2.3228e-05
133;trace;1;0;0;0
133;calc_total;1;13.065;13.065;13.065
86;compErr;1;1.735e-06;1.735e-06;1.735e-06
86;init;1;0.380449;0.380449;0.380449
86;update;1;12.5281;12.5281;12.5281
86;sync;1;0.947112;0.947112;0.947112
86;evalKnownDf;1;0;0;0
86;write;1;3.2477e-05;3.2477e-05;3.2477e-05
86;trace;1;0;0;0
86;calc_total;1;13.4752;13.4752;13.4752
0;total;1;20.8867;20.8867;20.8867
31;compErr;1;2.803e-06;2.803e-06;2.803e-06
31;init;1;0.384448;0.384448;0.384448
31;update;1;12.6196;12.6196;12.6196
31;sync;1;1.5801;1.5801;1.5801
31;evalKnownDf;1;0;0;0
31;write;1;2.7042e-05;2.7042e-05;2.7042e-05
31;trace;1;0;0;0
31;calc_total;1;14.1996;14.1996;14.1996
0;total;1;20.8597;20.8597;20.8597
54;compErr;1;1.265e-06;1.265e-06;1.265e-06
54;init;1;0.378075;0.378075;0.378075
54;update;1;12.538;12.538;12.538
54;sync;1;1.4324;1.4324;1.4324
54;evalKnownDf;1;0;0;0
54;write;1;3.11e-05;3.11e-05;3.11e-05
54;trace;1;0;0;0
54;calc_total;1;13.9704;13.9704;13.9704
0;total;1;20.8577;20.8577;20.8577
144;compErr;1;2.198e-06;2.198e-06;2.198e-06
144;init;1;0.377333;0.377333;0.377333
144;update;1;12.5218;12.5218;12.5218
144;sync;1;0.875236;0.875236;0.875236
144;evalKnownDf;1;0;0;0
144;write;1;2.4765e-05;2.4765e-05;2.4765e-05
144;trace;1;0;0;0
144;calc_total;1;13.3971;13.3971;13.3971
0;total;1;20.8623;20.8623;20.8623
107;compErr;1;1.422e-06;1.422e-06;1.422e-06
107;init;1;0.380405;0.380405;0.380405
107;update;1;12.5425;12.5425;12.5425
107;sync;1;0.696212;0.696212;0.696212
175;compErr;1;2.082e-06;2.082e-06;2.082e-06
175;init;1;0.390744;0.390744;0.390744
175;update;1;12.5754;12.5754;12.5754
175;sync;1;1.50106;1.50106;1.50106
175;evalKnownDf;1;0;0;0
175;write;1;3.1922e-05;3.1922e-05;3.1922e-05
175;trace;1;0;0;0
175;calc_total;1;14.0765;14.0765;14.0765
125;compErr;1;1.73e-06;1.73e-06;1.73e-06
125;init;1;0.384188;0.384188;0.384188
125;update;1;12.6594;12.6594;12.6594
125;sync;1;1.4151;1.4151;1.4151
125;evalKnownDf;1;0;0;0
125;write;1;2.8772e-05;2.8772e-05;2.8772e-05
87;compErr;1;2.166e-06;2.166e-06;2.166e-06
87;init;1;0.382936;0.382936;0.382936
87;update;1;12.6073;12.6073;12.6073
0;total;1;20.891;20.891;20.891
32;compErr;1;1.808e-06;1.808e-06;1.808e-06
32;init;1;0.385666;0.385666;0.385666
32;update;1;12.6312;12.6312;12.6312
32;sync;1;0.532969;0.532969;0.532969
32;evalKnownDf;1;0;0;0
32;write;1;2.4667e-05;2.4667e-05;2.4667e-05
32;trace;1;0;0;0
32;calc_total;1;13.1642;13.1642;13.1642
0;total;1;20.8766;20.8766;20.8766
55;compErr;1;1.738e-06;1.738e-06;1.738e-06
55;init;1;0.37886;0.37886;0.37886
55;update;1;12.5966;12.5966;12.5966
55;sync;1;1.40994;1.40994;1.40994
55;evalKnownDf;1;0;0;0
55;write;1;2.537e-05;2.537e-05;2.537e-05
55;trace;1;0;0;0
55;calc_total;1;14.0065;14.0065;14.0065
0;total;1;20.8633;20.8633;20.8633
145;compErr;1;2.516e-06;2.516e-06;2.516e-06
145;init;1;0.380696;0.380696;0.380696
145;update;1;12.4367;12.4367;12.4367
145;sync;1;1.6914;1.6914;1.6914
145;evalKnownDf;1;0;0;0
145;write;1;2.9192e-05;2.9192e-05;2.9192e-05
145;trace;1;0;0;0
145;calc_total;1;14.1281;14.1281;14.1281
0;total;1;20.8656;20.8656;20.8656
107;evalKnownDf;1;0;0;0
107;write;1;2.9498e-05;2.9498e-05;2.9498e-05
107;trace;1;0;0;0
107;calc_total;1;13.2387;13.2387;13.2387
168;compErr;1;1.651e-06;1.651e-06;1.651e-06
168;init;1;0.382438;0.382438;0.382438
168;update;1;12.4902;12.4902;12.4902
168;sync;1;2.85504;2.85504;2.85504
168;evalKnownDf;1;0;0;0
168;write;1;2.3749e-05;2.3749e-05;2.3749e-05
168;trace;1;0;0;0
168;calc_total;1;15.3452;15.3452;15.3452
0;total;1;20.8271;20.8271;20.8271
125;trace;1;0;0;0
125;calc_total;1;14.0745;14.0745;14.0745
87;sync;1;1.34892;1.34892;1.34892
87;evalKnownDf;1;0;0;0
87;write;1;2.97e-05;2.97e-05;2.97e-05
87;trace;1;0;0;0
87;calc_total;1;13.9563;13.9563;13.9563
6;compErr;1;1.985e-06;1.985e-06;1.985e-06
6;init;1;0.389098;0.389098;0.389098
6;update;1;12.5041;12.5041;12.5041
6;sync;1;1.24347;1.24347;1.24347
6;evalKnownDf;1;0;0;0
6;write;1;2.5398e-05;2.5398e-05;2.5398e-05
6;trace;1;0;0;0
6;calc_total;1;13.7476;13.7476;13.7476
0;total;1;20.8848;20.8848;20.8848
33;compErr;1;1.506e-06;1.506e-06;1.506e-06
33;init;1;0.384844;0.384844;0.384844
33;update;1;12.6297;12.6297;12.6297
33;sync;1;1.20442;1.20442;1.20442
33;evalKnownDf;1;0;0;0
33;write;1;2.4439e-05;2.4439e-05;2.4439e-05
33;trace;1;0;0;0
33;calc_total;1;13.8341;13.8341;13.8341
0;total;1;20.8588;20.8588;20.8588
56;compErr;1;1.613e-06;1.613e-06;1.613e-06
56;init;1;0.378306;0.378306;0.378306
56;update;1;12.5427;12.5427;12.5427
56;sync;1;1.20481;1.20481;1.20481
56;evalKnownDf;1;0;0;0
56;write;1;2.5437e-05;2.5437e-05;2.5437e-05
56;trace;1;0;0;0
56;calc_total;1;13.7475;13.7475;13.7475
0;total;1;20.867;20.867;20.867
0;total;1;20.8656;20.8656;20.8656
109;compErr;1;1.38e-06;1.38e-06;1.38e-06
109;init;1;0.381407;0.381407;0.381407
109;update;1;12.5456;12.5456;12.5456
109;sync;1;1.18896;1.18896;1.18896
109;evalKnownDf;1;0;0;0
109;write;1;2.9291e-05;2.9291e-05;2.9291e-05
109;trace;1;0;0;0
0;total;1;20.8271;20.8271;20.8271
134;compErr;1;1.19e-06;1.19e-06;1.19e-06
134;init;1;0.382557;0.382557;0.382557
134;update;1;12.657;12.657;12.657
134;sync;1;0.699369;0.699369;0.699369
134;evalKnownDf;1;0;0;0
134;write;1;2.4523e-05;2.4523e-05;2.4523e-05
134;trace;1;0;0;0
134;calc_total;1;13.3564;13.3564;13.3564
94;compErr;1;1.677e-06;1.677e-06;1.677e-06
94;init;1;0.384888;0.384888;0.384888
94;update;1;12.6188;12.6188;12.6188
94;sync;1;1.2868;1.2868;1.2868
94;evalKnownDf;1;0;0;0
94;write;1;2.2462e-05;2.2462e-05;2.2462e-05
0;total;1;20.8909;20.8909;20.8909
34;compErr;1;2.414e-06;2.414e-06;2.414e-06
34;init;1;0.384641;0.384641;0.384641
34;update;1;12.6303;12.6303;12.6303
34;sync;1;1.16993;1.16993;1.16993
34;evalKnownDf;1;0;0;0
34;write;1;3.077e-05;3.077e-05;3.077e-05
34;trace;1;0;0;0
34;calc_total;1;13.8002;13.8002;13.8002
0;total;1;20.8751;20.8751;20.8751
57;compErr;1;2.246e-06;2.246e-06;2.246e-06
57;init;1;0.379407;0.379407;0.379407
57;update;1;12.5767;12.5767;12.5767
57;sync;1;1.54347;1.54347;1.54347
57;evalKnownDf;1;0;0;0
57;write;1;3.1082e-05;3.1082e-05;3.1082e-05
57;trace;1;0;0;0
57;calc_total;1;14.1202;14.1202;14.1202
0;total;1;20.867;20.867;20.867
0;total;1;20.8656;20.8656;20.8656
109;calc_total;1;13.7346;13.7346;13.7346
0;total;1;20.8271;20.8271;20.8271
135;compErr;1;2.443e-06;2.443e-06;2.443e-06
135;init;1;0.382645;0.382645;0.382645
135;update;1;12.553;12.553;12.553
135;sync;1;0.936641;0.936641;0.936641
135;evalKnownDf;1;0;0;0
135;write;1;3.1802e-05;3.1802e-05;3.1802e-05
135;trace;1;0;0;0
135;calc_total;1;13.4897;13.4897;13.4897
94;trace;1;0;0;0
94;calc_total;1;13.9056;13.9056;13.9056
8;compErr;1;1.513e-06;1.513e-06;1.513e-06
8;init;1;0.388807;0.388807;0.388807
8;update;1;12.5335;12.5335;12.5335
8;sync;1;1.20317;1.20317;1.20317
8;evalKnownDf;1;0;0;0
8;write;1;2.2772e-05;2.2772e-05;2.2772e-05
8;trace;1;0;0;0
8;calc_total;1;13.7367;13.7367;13.7367
0;total;1;20.8809;20.8809;20.8809
35;compErr;1;1.814e-06;1.814e-06;1.814e-06
35;init;1;0.385239;0.385239;0.385239
35;update;1;12.608;12.608;12.608
35;sync;1;0.622613;0.622613;0.622613
35;evalKnownDf;1;0;0;0
35;write;1;2.7659e-05;2.7659e-05;2.7659e-05
35;trace;1;0;0;0
35;calc_total;1;13.2306;13.2306;13.2306
0;total;1;20.867;20.867;20.867
58;compErr;1;1.403e-06;1.403e-06;1.403e-06
58;init;1;0.382691;0.382691;0.382691
58;update;1;12.5903;12.5903;12.5903
58;sync;1;0.911514;0.911514;0.911514
58;evalKnownDf;1;0;0;0
58;write;1;3.2832e-05;3.2832e-05;3.2832e-05
58;trace;1;0;0;0
58;calc_total;1;13.5018;13.5018;13.5018
0;total;1;20.867;20.867;20.867
0;total;1;20.8624;20.8624;20.8624
110;compErr;1;2.349e-06;2.349e-06;2.349e-06
110;init;1;0.377657;0.377657;0.377657
110;update;1;12.5524;12.5524;12.5524
110;sync;1;0.752732;0.752732;0.752732
110;evalKnownDf;1;0;0;0
110;write;1;3.0378e-05;3.0378e-05;3.0378e-05
110;trace;1;0;0;0
110;calc_total;1;13.3051;13.3051;13.3051
0;total;1;20.8271;20.8271;20.8271
124;compErr;1;1.976e-06;1.976e-06;1.976e-06
124;init;1;0.383779;0.383779;0.383779
124;update;1;12.6291;12.6291;12.6291
124;sync;1;0.517228;0.517228;0.517228
124;evalKnownDf;1;0;0;0
124;write;1;2.8146e-05;2.8146e-05;2.8146e-05
124;trace;1;0;0;0
124;calc_total;1;13.1463;13.1463;13.1463
81;compErr;1;1.236e-06;1.236e-06;1.236e-06
81;init;1;0.385827;0.385827;0.385827
81;update;1;12.613;12.613;12.613
81;sync;1;1.09424;1.09424;1.09424
81;evalKnownDf;1;0;0;0
81;write;1;2.455e-05;2.455e-05;2.455e-05
81;trace;1;0;0;0
81;calc_total;1;13.7072;13.7072;13.7072
9;compErr;1;1.882e-06;1.882e-06;1.882e-06
9;init;1;0.387389;0.387389;0.387389
9;update;1;12.5137;12.5137;12.5137
9;sync;1;1.43767;1.43767;1.43767
9;evalKnownDf;1;0;0;0
9;write;1;2.4526e-05;2.4526e-05;2.4526e-05
9;trace;1;0;0;0
9;calc_total;1;13.9513;13.9513;13.9513
0;total;1;20.8831;20.8831;20.8831
36;compErr;1;1.261e-06;1.261e-06;1.261e-06
36;init;1;0.383166;0.383166;0.383166
36;update;1;12.5537;12.5537;12.5537
36;sync;1;0.892395;0.892395;0.892395
36;evalKnownDf;1;0;0;0
36;write;1;3.0547e-05;3.0547e-05;3.0547e-05
36;trace;1;0;0;0
36;calc_total;1;13.4461;13.4461;13.4461
0;total;1;20.8678;20.8678;20.8678
59;compErr;1;1.52e-06;1.52e-06;1.52e-06
59;init;1;0.37891;0.37891;0.37891
59;update;1;12.5456;12.5456;12.5456
59;sync;1;1.63028;1.63028;1.63028
59;evalKnownDf;1;0;0;0
59;write;1;2.4152e-05;2.4152e-05;2.4152e-05
59;trace;1;0;0;0
59;calc_total;1;14.1759;14.1759;14.1759
0;total;1;20.8645;20.8645;20.8645
149;compErr;1;1.809e-06;1.809e-06;1.809e-06
149;init;1;0.378485;0.378485;0.378485
149;update;1;12.5184;12.5184;12.5184
149;sync;1;0.87665;0.87665;0.87665
149;evalKnownDf;1;0;0;0
149;write;1;2.7875e-05;2.7875e-05;2.7875e-05
149;trace;1;0;0;0
149;calc_total;1;13.395;13.395;13.395
0;total;1;20.8623;20.8623;20.8623
111;compErr;1;2.357e-06;2.357e-06;2.357e-06
111;init;1;0.378624;0.378624;0.378624
111;update;1;12.5749;12.5749;12.5749
111;sync;1;0.795477;0.795477;0.795477
111;evalKnownDf;1;0;0;0
111;write;1;3.5823e-05;3.5823e-05;3.5823e-05
172;compErr;1;1.59e-06;1.59e-06;1.59e-06
172;init;1;0.390342;0.390342;0.390342
172;update;1;12.5523;12.5523;12.5523
172;sync;1;0.778853;0.778853;0.778853
172;evalKnownDf;1;0;0;0
172;write;1;2.4365e-05;2.4365e-05;2.4365e-05
172;trace;1;0;0;0
172;calc_total;1;13.3312;13.3312;13.3312
0;total;1;20.8271;20.8271;20.8271
126;compErr;1;1.56e-06;1.56e-06;1.56e-06
126;init;1;0.384275;0.384275;0.384275
126;update;1;12.6165;12.6165;12.6165
126;sync;1;1.36675;1.36675;1.36675
126;evalKnownDf;1;0;0;0
126;write;1;2.976e-05;2.976e-05;2.976e-05
72;compErr;1;2.673e-06;2.673e-06;2.673e-06
72;init;1;0.38305;0.38305;0.38305
72;update;1;12.5037;12.5037;12.5037
72;sync;1;2.11003;2.11003;2.11003
72;evalKnownDf;1;0;0;0
72;write;1;3.3708e-05;3.3708e-05;3.3708e-05
72;trace;1;0;0;0
72;calc_total;1;14.6137;14.6137;14.6137
10;compErr;1;1.868e-06;1.868e-06;1.868e-06
10;init;1;0.391965;0.391965;0.391965
10;update;1;12.5137;12.5137;12.5137
10;sync;1;0.885302;0.885302;0.885302
10;evalKnownDf;1;0;0;0
10;write;1;2.6708e-05;2.6708e-05;2.6708e-05
10;trace;1;0;0;0
10;calc_total;1;13.399;13.399;13.399
0;total;1;20.873;20.873;20.873
37;compErr;1;1.791e-06;1.791e-06;1.791e-06
37;init;1;0.386672;0.386672;0.386672
37;update;1;12.6348;12.6348;12.6348
37;sync;1;0.717206;0.717206;0.717206
37;evalKnownDf;1;0;0;0
37;write;1;2.7324e-05;2.7324e-05;2.7324e-05
37;trace;1;0;0;0
37;calc_total;1;13.352;13.352;13.352
0;total;1;20.8577;20.8577;20.8577
60;compErr;1;1.459e-06;1.459e-06;1.459e-06
60;init;1;0.381854;0.381854;0.381854
60;update;1;12.4729;12.4729;12.4729
60;sync;1;1.3915;1.3915;1.3915
60;evalKnownDf;1;0;0;0
60;write;1;2.5878e-05;2.5878e-05;2.5878e-05
60;trace;1;0;0;0
60;calc_total;1;13.8644;13.8644;13.8644
0;total;1;20.8631;20.8631;20.8631
150;compErr;1;2.949e-06;2.949e-06;2.949e-06
150;init;1;0.377369;0.377369;0.377369
150;update;1;12.5166;12.5166;12.5166
150;sync;1;1.01019;1.01019;1.01019
150;evalKnownDf;1;0;0;0
150;write;1;2.5715e-05;2.5715e-05;2.5715e-05
150;trace;1;0;0;0
150;calc_total;1;13.5268;13.5268;13.5268
0;total;1;20.8656;20.8656;20.8656
111;trace;1;0;0;0
111;calc_total;1;13.3703;13.3703;13.3703
0;total;1;20.8267;20.8267;20.8267
126;trace;1;0;0;0
126;calc_total;1;13.9833;13.9833;13.9833
73;compErr;1;8.6e-07;8.6e-07;8.6e-07
73;init;1;0.381627;0.381627;0.381627
73;update;1;12.5912;12.5912;12.5912
73;sync;1;1.53173;1.53173;1.53173
73;evalKnownDf;1;0;0;0
73;write;1;2.6117e-05;2.6117e-05;2.6117e-05
73;trace;1;0;0;0
73;calc_total;1;14.1229;14.1229;14.1229
11;compErr;1;2.654e-06;2.654e-06;2.654e-06
11;init;1;0.388425;0.388425;0.388425
11;update;1;12.506;12.506;12.506
11;sync;1;1.2436;1.2436;1.2436
11;evalKnownDf;1;0;0;0
11;write;1;2.4609e-05;2.4609e-05;2.4609e-05
11;trace;1;0;0;0
11;calc_total;1;13.7496;13.7496;13.7496
0;total;1;20.8727;20.8727;20.8727
38;compErr;1;2.265e-06;2.265e-06;2.265e-06
38;init;1;0.382848;0.382848;0.382848
38;update;1;12.6207;12.6207;12.6207
38;sync;1;0.816469;0.816469;0.816469
38;evalKnownDf;1;0;0;0
38;write;1;2.6878e-05;2.6878e-05;2.6878e-05
38;trace;1;0;0;0
38;calc_total;1;13.4372;13.4372;13.4372
0;total;1;20.8661;20.8661;20.8661
61;compErr;1;1.621e-06;1.621e-06;1.621e-06
61;init;1;0.378028;0.378028;0.378028
61;update;1;12.4793;12.4793;12.4793
61;sync;1;1.26395;1.26395;1.26395
61;evalKnownDf;1;0;0;0
61;write;1;2.8473e-05;2.8473e-05;2.8473e-05
61;trace;1;0;0;0
61;calc_total;1;13.7433;13.7433;13.7433
0;total;1;20.8605;20.8605;20.8605
151;compErr;1;2.63e-06;2.63e-06;2.63e-06
151;init;1;0.38058;0.38058;0.38058
151;update;1;12.5051;12.5051;12.5051
151;sync;1;1.74969;1.74969;1.74969
151;evalKnownDf;1;0;0;0
151;write;1;3.1157e-05;3.1157e-05;3.1157e-05
151;trace;1;0;0;0
151;calc_total;1;14.2548;14.2548;14.2548
0;total;1;20.8585;20.8585;20.8585
114;compErr;1;5.928e-06;5.928e-06;5.928e-06
114;init;1;0.37781;0.37781;0.37781
114;update;1;12.5378;12.5378;12.5378
114;sync;1;0.723152;0.723152;0.723152
114;evalKnownDf;1;0;0;0
114;write;1;4.6547e-05;4.6547e-05;4.6547e-05
114;trace;1;0;0;0
114;calc_total;1;13.261;13.261;13.261
0;total;1;20.8263;20.8263;20.8263
136;compErr;1;1.85e-06;1.85e-06;1.85e-06
136;init;1;0.386225;0.386225;0.386225
136;update;1;12.653;12.653;12.653
136;sync;1;0.338954;0.338954;0.338954
136;evalKnownDf;1;0;0;0
136;write;1;2.3233e-05;2.3233e-05;2.3233e-05
136;trace;1;0;0;0
136;calc_total;1;12.992;12.992;12.992
74;compErr;1;1.337e-06;1.337e-06;1.337e-06
74;init;1;0.385512;0.385512;0.385512
74;update;1;13.243;13.243;13.243
74;sync;1;0.669484;0.669484;0.669484
74;evalKnownDf;1;0;0;0
74;write;1;2.2342e-05;2.2342e-05;2.2342e-05
74;trace;1;0;0;0
74;calc_total;1;13.9124;13.9124;13.9124
12;compErr;1;1.888e-06;1.888e-06;1.888e-06
12;init;1;0.377249;0.377249;0.377249
12;update;1;12.4463;12.4463;12.4463
12;sync;1;1.56587;1.56587;1.56587
12;evalKnownDf;1;0;0;0
12;write;1;2.4411e-05;2.4411e-05;2.4411e-05
12;trace;1;0;0;0
12;calc_total;1;14.0122;14.0122;14.0122
0;total;1;20.8846;20.8846;20.8846
39;compErr;1;1.9e-06;1.9e-06;1.9e-06
39;init;1;0.383235;0.383235;0.383235
39;update;1;12.5392;12.5392;12.5392
39;sync;1;0.851267;0.851267;0.851267
39;evalKnownDf;1;0;0;0
39;write;1;3.4079e-05;3.4079e-05;3.4079e-05
39;trace;1;0;0;0
39;calc_total;1;13.3904;13.3904;13.3904
0;total;1;20.8655;20.8655;20.8655
62;compErr;1;2.155e-06;2.155e-06;2.155e-06
62;init;1;0.378594;0.378594;0.378594
62;update;1;12.4695;12.4695;12.4695
62;sync;1;1.46597;1.46597;1.46597
62;evalKnownDf;1;0;0;0
62;write;1;2.7977e-05;2.7977e-05;2.7977e-05
62;trace;1;0;0;0
62;calc_total;1;13.9355;13.9355;13.9355
0;total;1;20.866;20.866;20.866
152;compErr;1;2.487e-06;2.487e-06;2.487e-06
152;init;1;0.379224;0.379224;0.379224
152;update;1;12.5231;12.5231;12.5231
152;sync;1;0.97856;0.97856;0.97856
152;evalKnownDf;1;0;0;0
152;write;1;2.6944e-05;2.6944e-05;2.6944e-05
152;trace;1;0;0;0
152;calc_total;1;13.5017;13.5017;13.5017
0;total;1;20.8584;20.8584;20.8584
115;compErr;1;1.697e-06;1.697e-06;1.697e-06
115;init;1;0.379553;0.379553;0.379553
115;update;1;12.5327;12.5327;12.5327
115;sync;1;1.23327;1.23327;1.23327
115;evalKnownDf;1;0;0;0
115;write;1;3.5487e-05;3.5487e-05;3.5487e-05
0;total;1;20.8271;20.8271;20.8271
137;compErr;1;2.028e-06;2.028e-06;2.028e-06
137;init;1;0.386006;0.386006;0.386006
137;update;1;12.6543;12.6543;12.6543
137;sync;1;0.350738;0.350738;0.350738
137;evalKnownDf;1;0;0;0
137;write;1;2.4027e-05;2.4027e-05;2.4027e-05
137;trace;1;0;0;0
137;calc_total;1;13.005;13.005;13.005
75;compErr;1;1.626e-06;1.626e-06;1.626e-06
75;init;1;0.382064;0.382064;0.382064
75;update;1;12.5807;12.5807;12.5807
75;sync;1;1.98304;1.98304;1.98304
75;evalKnownDf;1;0;0;0
75;write;1;3.5889e-05;3.5889e-05;3.5889e-05
75;trace;1;0;0;0
75;calc_total;1;14.5637;14.5637;14.5637
13;compErr;1;1.443e-06;1.443e-06;1.443e-06
13;init;1;0.390202;0.390202;0.390202
13;update;1;12.4652;12.4652;12.4652
13;sync;1;0.990781;0.990781;0.990781
13;evalKnownDf;1;0;0;0
13;write;1;2.9519e-05;2.9519e-05;2.9519e-05
13;trace;1;0;0;0
13;calc_total;1;13.456;13.456;13.456
0;total;1;20.8773;20.8773;20.8773
40;compErr;1;1.638e-06;1.638e-06;1.638e-06
40;init;1;0.384902;0.384902;0.384902
40;update;1;12.6005;12.6005;12.6005
40;sync;1;0.966513;0.966513;0.966513
40;evalKnownDf;1;0;0;0
40;write;1;2.4704e-05;2.4704e-05;2.4704e-05
40;trace;1;0;0;0
40;calc_total;1;13.567;13.567;13.567
0;total;1;20.8768;20.8768;20.8768
63;compErr;1;3.219e-06;3.219e-06;3.219e-06
63;init;1;0.381167;0.381167;0.381167
63;update;1;12.4648;12.4648;12.4648
63;sync;1;1.31669;1.31669;1.31669
63;evalKnownDf;1;0;0;0
63;write;1;3.3271e-05;3.3271e-05;3.3271e-05
63;trace;1;0;0;0
63;calc_total;1;13.7815;13.7815;13.7815
0;total;1;20.8558;20.8558;20.8558
153;compErr;1;1.885e-06;1.885e-06;1.885e-06
153;init;1;0.382034;0.382034;0.382034
153;update;1;12.5265;12.5265;12.5265
153;sync;1;1.01506;1.01506;1.01506
153;evalKnownDf;1;0;0;0
153;write;1;2.7113e-05;2.7113e-05;2.7113e-05
153;trace;1;0;0;0
153;calc_total;1;13.5415;13.5415;13.5415
0;total;1;20.8586;20.8586;20.8586
115;trace;1;0;0;0
115;calc_total;1;13.766;13.766;13.766
176;compErr;1;1.427e-06;1.427e-06;1.427e-06
176;init;1;0.392815;0.392815;0.392815
176;update;1;12.7634;12.7634;12.7634
176;sync;1;0.509535;0.509535;0.509535
176;evalKnownDf;1;0;0;0
176;write;1;2.5261e-05;2.5261e-05;2.5261e-05
176;trace;1;0;0;0
176;calc_total;1;13.2729;13.2729;13.2729
0;total;1;20.827;20.827;20.827
138;compErr;1;1.187e-06;1.187e-06;1.187e-06
138;init;1;0.389224;0.389224;0.389224
138;update;1;12.7035;12.7035;12.7035
138;sync;1;0.648033;0.648033;0.648033
138;evalKnownDf;1;0;0;0
138;write;1;2.2293e-05;2.2293e-05;2.2293e-05
138;trace;1;0;0;0
138;calc_total;1;13.3516;13.3516;13.3516
95;compErr;1;1.477e-06;1.477e-06;1.477e-06
95;init;1;0.390455;0.390455;0.390455
95;update;1;12.6112;12.6112;12.6112
95;sync;1;0.810609;0.810609;0.810609
14;compErr;1;2.382e-06;2.382e-06;2.382e-06
14;init;1;0.386274;0.386274;0.386274
14;update;1;12.5171;12.5171;12.5171
14;sync;1;0.888595;0.888595;0.888595
14;evalKnownDf;1;0;0;0
14;write;1;2.9136e-05;2.9136e-05;2.9136e-05
14;trace;1;0;0;0
14;calc_total;1;13.4057;13.4057;13.4057
0;total;1;20.883;20.883;20.883
41;compErr;1;1.731e-06;1.731e-06;1.731e-06
41;init;1;0.389744;0.389744;0.389744
41;update;1;12.6051;12.6051;12.6051
41;sync;1;0.932783;0.932783;0.932783
41;evalKnownDf;1;0;0;0
41;write;1;3.1749e-05;3.1749e-05;3.1749e-05
41;trace;1;0;0;0
41;calc_total;1;13.5378;13.5378;13.5378
0;total;1;20.8581;20.8581;20.8581
64;compErr;1;1.574e-06;1.574e-06;1.574e-06
64;init;1;0.379507;0.379507;0.379507
64;update;1;12.5096;12.5096;12.5096
64;sync;1;0.714075;0.714075;0.714075
64;evalKnownDf;1;0;0;0
64;write;1;2.7067e-05;2.7067e-05;2.7067e-05
64;trace;1;0;0;0
64;calc_total;1;13.2236;13.2236;13.2236
0;total;1;20.8604;20.8604;20.8604
154;compErr;1;2.56e-06;2.56e-06;2.56e-06
154;init;1;0.382293;0.382293;0.382293
154;update;1;12.6243;12.6243;12.6243
154;sync;1;1.18602;1.18602;1.18602
154;evalKnownDf;1;0;0;0
154;write;1;3.1894e-05;3.1894e-05;3.1894e-05
154;trace;1;0;0;0
154;calc_total;1;13.8104;13.8104;13.8104
0;total;1;20.8656;20.8656;20.8656
116;compErr;1;1.829e-06;1.829e-06;1.829e-06
116;init;1;0.381621;0.381621;0.381621
116;update;1;12.635;12.635;12.635
116;sync;1;1.0536;1.0536;1.0536
177;compErr;1;1.598e-06;1.598e-06;1.598e-06
177;init;1;0.390458;0.390458;0.390458
177;update;1;12.5718;12.5718;12.5718
177;sync;1;1.03665;1.03665;1.03665
177;evalKnownDf;1;0;0;0
177;write;1;3.2077e-05;3.2077e-05;3.2077e-05
177;trace;1;0;0;0
177;calc_total;1;13.6084;13.6084;13.6084
0;total;1;20.8271;20.8271;20.8271
139;compErr;1;1.306e-06;1.306e-06;1.306e-06
139;init;1;0.383839;0.383839;0.383839
139;update;1;12.6526;12.6526;12.6526
139;sync;1;0.631715;0.631715;0.631715
139;evalKnownDf;1;0;0;0
139;write;1;3.3978e-05;3.3978e-05;3.3978e-05
139;trace;1;0;0;0
139;calc_total;1;13.2843;13.2843;13.2843
95;evalKnownDf;1;0;0;0
95;write;1;2.8566e-05;2.8566e-05;2.8566e-05
95;trace;1;0;0;0
95;calc_total;1;13.4218;13.4218;13.4218
15;compErr;1;3.363e-06;3.363e-06;3.363e-06
15;init;1;0.385737;0.385737;0.385737
15;update;1;12.5067;12.5067;12.5067
15;sync;1;1.11971;1.11971;1.11971
15;evalKnownDf;1;0;0;0
15;write;1;2.8553e-05;2.8553e-05;2.8553e-05
15;trace;1;0;0;0
15;calc_total;1;13.6264;13.6264;13.6264
0;total;1;20.8754;20.8754;20.8754
65;compErr;1;1.845e-06;1.845e-06;1.845e-06
65;init;1;0.378788;0.378788;0.378788
65;update;1;12.5755;12.5755;12.5755
65;sync;1;1.21213;1.21213;1.21213
65;evalKnownDf;1;0;0;0
65;write;1;3.0843e-05;3.0843e-05;3.0843e-05
65;trace;1;0;0;0
65;calc_total;1;13.7876;13.7876;13.7876
0;total;1;20.867;20.867;20.867
155;compErr;1;2.076e-06;2.076e-06;2.076e-06
155;init;1;0.38278;0.38278;0.38278
155;update;1;12.51;12.51;12.51
155;sync;1;1.6615;1.6615;1.6615
155;evalKnownDf;1;0;0;0
155;write;1;2.726e-05;2.726e-05;2.726e-05
155;trace;1;0;0;0
155;calc_total;1;14.1715;14.1715;14.1715
0;total;1;20.861;20.861;20.861
116;evalKnownDf;1;0;0;0
116;write;1;2.4701e-05;2.4701e-05;2.4701e-05
116;trace;1;0;0;0
116;calc_total;1;13.6886;13.6886;13.6886
178;compErr;1;2.203e-06;2.203e-06;2.203e-06
178;init;1;0.392719;0.392719;0.392719
178;update;1;12.5727;12.5727;12.5727
178;sync;1;1.20525;1.20525;1.20525
178;evalKnownDf;1;0;0;0
178;write;1;3.2634e-05;3.2634e-05;3.2634e-05
178;trace;1;0;0;0
178;calc_total;1;13.7779;13.7779;13.7779
0;total;1;20.8271;20.8271;20.8271
129;compErr;1;1.528e-06;1.528e-06;1.528e-06
129;init;1;0.384537;0.384537;0.384537
129;update;1;12.6272;12.6272;12.6272
129;sync;1;1.07093;1.07093;1.07093
129;evalKnownDf;1;0;0;0
0;total;1;20.877;20.877;20.877
16;compErr;1;1.179e-06;1.179e-06;1.179e-06
16;init;1;0.385775;0.385775;0.385775
16;update;1;12.5461;12.5461;12.5461
16;sync;1;0.978951;0.978951;0.978951
16;evalKnownDf;1;0;0;0
16;write;1;2.6376e-05;2.6376e-05;2.6376e-05
16;trace;1;0;0;0
16;calc_total;1;13.5251;13.5251;13.5251
0;total;1;20.8876;20.8876;20.8876
66;compErr;1;1.79e-06;1.79e-06;1.79e-06
66;init;1;0.378083;0.378083;0.378083
66;update;1;12.5127;12.5127;12.5127
66;sync;1;1.28558;1.28558;1.28558
66;evalKnownDf;1;0;0;0
66;write;1;3.9489e-05;3.9489e-05;3.9489e-05
66;trace;1;0;0;0
66;calc_total;1;13.7983;13.7983;13.7983
0;total;1;20.8627;20.8627;20.8627
156;compErr;1;1.678e-06;1.678e-06;1.678e-06
156;init;1;0.377996;0.377996;0.377996
156;update;1;12.549;12.549;12.549
156;sync;1;0.535699;0.535699;0.535699
156;evalKnownDf;1;0;0;0
156;write;1;2.9597e-05;2.9597e-05;2.9597e-05
156;trace;1;0;0;0
156;calc_total;1;13.0847;13.0847;13.0847
0;total;1;20.8631;20.8631;20.8631
117;compErr;1;1.93e-06;1.93e-06;1.93e-06
117;init;1;0.380848;0.380848;0.380848
117;update;1;12.5596;12.5596;12.5596
117;sync;1;0.939606;0.939606;0.939606
117;evalKnownDf;1;0;0;0
117;write;1;2.9726e-05;2.9726e-05;2.9726e-05
117;trace;1;0;0;0
117;calc_total;1;13.4992;13.4992;13.4992
179;compErr;1;1.182e-06;1.182e-06;1.182e-06
179;init;1;0.395287;0.395287;0.395287
179;update;1;12.5748;12.5748;12.5748
179;sync;1;1.43232;1.43232;1.43232
179;evalKnownDf;1;0;0;0
179;write;1;2.906e-05;2.906e-05;2.906e-05
179;trace;1;0;0;0
179;calc_total;1;14.0071;14.0071;14.0071
0;total;1;20.8271;20.8271;20.8271
129;write;1;2.6718e-05;2.6718e-05;2.6718e-05
129;trace;1;0;0;0
129;calc_total;1;13.6981;13.6981;13.6981
0;total;1;20.8764;20.8764;20.8764
17;compErr;1;1.139e-06;1.139e-06;1.139e-06
17;init;1;0.39622;0.39622;0.39622
17;update;1;12.664;12.664;12.664
17;sync;1;1.08574;1.08574;1.08574
17;evalKnownDf;1;0;0;0
17;write;1;2.6023e-05;2.6023e-05;2.6023e-05
17;trace;1;0;0;0
17;calc_total;1;13.7497;13.7497;13.7497
0;total;1;20.8774;20.8774;20.8774
157;compErr;1;1.549e-06;1.549e-06;1.549e-06
157;init;1;0.377972;0.377972;0.377972
157;update;1;12.5388;12.5388;12.5388
157;sync;1;0.57294;0.57294;0.57294
157;evalKnownDf;1;0;0;0
157;write;1;2.4886e-05;2.4886e-05;2.4886e-05
157;trace;1;0;0;0
157;calc_total;1;13.1117;13.1117;13.1117
0;total;1;20.8577;20.8577;20.8577
113;compErr;1;2.705e-06;2.705e-06;2.705e-06
113;init;1;0.380435;0.380435;0.380435
113;update;1;12.5931;12.5931;12.5931
113;sync;1;0.861898;0.861898;0.861898
113;evalKnownDf;1;0;0;0
113;write;1;3.0365e-05;3.0365e-05;3.0365e-05
180;compErr;1;1.906e-06;1.906e-06;1.906e-06
180;init;1;0.381941;0.381941;0.381941
180;update;1;12.5832;12.5832;12.5832
180;sync;1;1.69737;1.69737;1.69737
180;evalKnownDf;1;0;0;0
180;write;1;2.0579e-05;2.0579e-05;2.0579e-05
180;trace;1;0;0;0
180;calc_total;1;14.2806;14.2806;14.2806
0;total;1;20.827;20.827;20.827
0;total;1;20.8801;20.8801;20.8801
18;compErr;1;1.588e-06;1.588e-06;1.588e-06
18;init;1;0.387573;0.387573;0.387573
18;update;1;12.522;12.522;12.522
18;sync;1;1.01639;1.01639;1.01639
18;evalKnownDf;1;0;0;0
18;write;1;3.352e-05;3.352e-05;3.352e-05
18;trace;1;0;0;0
18;calc_total;1;13.5384;13.5384;13.5384
0;total;1;20.8876;20.8876;20.8876
158;compErr;1;1.679e-06;1.679e-06;1.679e-06
158;init;1;0.380411;0.380411;0.380411
158;update;1;12.4913;12.4913;12.4913
158;sync;1;0.508373;0.508373;0.508373
158;evalKnownDf;1;0;0;0
158;write;1;2.6997e-05;2.6997e-05;2.6997e-05
158;trace;1;0;0;0
158;calc_total;1;12.9997;12.9997;12.9997
0;total;1;20.8656;20.8656;20.8656
113;trace;1;0;0;0
113;calc_total;1;13.4549;13.4549;13.4549
181;compErr;1;2.269e-06;2.269e-06;2.269e-06
181;init;1;0.387805;0.387805;0.387805
181;update;1;12.597;12.597;12.597
181;sync;1;1.24012;1.24012;1.24012
181;evalKnownDf;1;0;0;0
181;write;1;2.9027e-05;2.9027e-05;2.9027e-05
181;trace;1;0;0;0
181;calc_total;1;13.8371;13.8371;13.8371
0;total;1;20.8254;20.8254;20.8254
0;total;1;20.883;20.883;20.883
19;compErr;1;2.008e-06;2.008e-06;2.008e-06
19;init;1;0.386974;0.386974;0.386974
19;update;1;12.5515;12.5515;12.5515
19;sync;1;0.945597;0.945597;0.945597
19;evalKnownDf;1;0;0;0
19;write;1;3.0004e-05;3.0004e-05;3.0004e-05
19;trace;1;0;0;0
19;calc_total;1;13.4971;13.4971;13.4971
0;total;1;20.8757;20.8757;20.8757
159;compErr;1;2.329e-06;2.329e-06;2.329e-06
159;init;1;0.37705;0.37705;0.37705
159;update;1;12.531;12.531;12.531
159;sync;1;1.2385;1.2385;1.2385
159;evalKnownDf;1;0;0;0
159;write;1;2.8208e-05;2.8208e-05;2.8208e-05
159;trace;1;0;0;0
159;calc_total;1;13.7695;13.7695;13.7695
0;total;1;20.8559;20.8559;20.8559
182;compErr;1;1.259e-06;1.259e-06;1.259e-06
182;init;1;0.386537;0.386537;0.386537
182;update;1;12.6045;12.6045;12.6045
182;sync;1;1.08444;1.08444;1.08444
182;evalKnownDf;1;0;0;0
182;write;1;2.7835e-05;2.7835e-05;2.7835e-05
182;trace;1;0;0;0
182;calc_total;1;13.6889;13.6889;13.6889
0;total;1;20.8254;20.8254;20.8254
76;compErr;1;1.358e-06;1.358e-06;1.358e-06
76;init;1;0.384026;0.384026;0.384026
76;update;1;12.5757;12.5757;12.5757
76;sync;1;1.11357;1.11357;1.11357
76;evalKnownDf;1;0;0;0
76;write;1;2.5776e-05;2.5776e-05;2.5776e-05
76;trace;1;0;0;0
76;calc_total;1;13.6893;13.6893;13.6893
0;total;1;20.883;20.883;20.883
20;compErr;1;2.239e-06;2.239e-06;2.239e-06
20;init;1;0.387573;0.387573;0.387573
20;update;1;12.5018;12.5018;12.5018
20;sync;1;1.49427;1.49427;1.49427
20;evalKnownDf;1;0;0;0
20;write;1;2.5475e-05;2.5475e-05;2.5475e-05
20;trace;1;0;0;0
20;calc_total;1;13.996;13.996;13.996
0;total;1;20.8847;20.8847;20.8847
160;compErr;1;1.955e-06;1.955e-06;1.955e-06
160;init;1;0.379286;0.379286;0.379286
160;update;1;12.5272;12.5272;12.5272
160;sync;1;0.894971;0.894971;0.894971
160;evalKnownDf;1;0;0;0
160;write;1;2.7295e-05;2.7295e-05;2.7295e-05
160;trace;1;0;0;0
160;calc_total;1;13.4221;13.4221;13.4221
0;total;1;20.8656;20.8656;20.8656
183;compErr;1;1.697e-06;1.697e-06;1.697e-06
183;init;1;0.38603;0.38603;0.38603
183;update;1;12.6105;12.6105;12.6105
183;sync;1;1.04075;1.04075;1.04075
183;evalKnownDf;1;0;0;0
183;write;1;2.5702e-05;2.5702e-05;2.5702e-05
183;trace;1;0;0;0
183;calc_total;1;13.6512;13.6512;13.6512
0;total;1;20.8255;20.8255;20.8255
77;compErr;1;1.419e-06;1.419e-06;1.419e-06
77;init;1;0.384879;0.384879;0.384879
77;update;1;12.5978;12.5978;12.5978
77;sync;1;1.59256;1.59256;1.59256
77;evalKnownDf;1;0;0;0
77;write;1;2.4912e-05;2.4912e-05;2.4912e-05
77;trace;1;0;0;0
77;calc_total;1;14.1903;14.1903;14.1903
0;total;1;20.883;20.883;20.883
21;compErr;1;2.51e-06;2.51e-06;2.51e-06
21;init;1;0.386171;0.386171;0.386171
21;update;1;12.5095;12.5095;12.5095
21;sync;1;0.863152;0.863152;0.863152
21;evalKnownDf;1;0;0;0
21;write;1;3.0315e-05;3.0315e-05;3.0315e-05
21;trace;1;0;0;0
21;calc_total;1;13.3726;13.3726;13.3726
0;total;1;20.8767;20.8767;20.8767
184;compErr;1;1.665e-06;1.665e-06;1.665e-06
184;init;1;0.390291;0.390291;0.390291
184;update;1;12.5941;12.5941;12.5941
184;sync;1;0.995284;0.995284;0.995284
184;evalKnownDf;1;0;0;0
184;write;1;2.4047e-05;2.4047e-05;2.4047e-05
184;trace;1;0;0;0
184;calc_total;1;13.5894;13.5894;13.5894
0;total;1;20.8247;20.8247;20.8247
78;compErr;1;1.206e-06;1.206e-06;1.206e-06
78;init;1;0.386237;0.386237;0.386237
78;update;1;12.6204;12.6204;12.6204
78;sync;1;1.5687;1.5687;1.5687
78;evalKnownDf;1;0;0;0
78;write;1;2.3687e-05;2.3687e-05;2.3687e-05
78;trace;1;0;0;0
78;calc_total;1;14.1891;14.1891;14.1891
0;total;1;20.8806;20.8806;20.8806
22;compErr;1;2.019e-06;2.019e-06;2.019e-06
22;init;1;0.386476;0.386476;0.386476
22;update;1;12.5123;12.5123;12.5123
22;sync;1;0.903139;0.903139;0.903139
22;evalKnownDf;1;0;0;0
22;write;1;3.4972e-05;3.4972e-05;3.4972e-05
22;trace;1;0;0;0
22;calc_total;1;13.4155;13.4155;13.4155
0;total;1;20.8786;20.8786;20.8786
0;total;1;20.827;20.827;20.827
79;compErr;1;1.954e-06;1.954e-06;1.954e-06
79;init;1;0.384184;0.384184;0.384184
79;update;1;12.6396;12.6396;12.6396
79;sync;1;1.25804;1.25804;1.25804
79;evalKnownDf;1;0;0;0
79;write;1;3.1009e-05;3.1009e-05;3.1009e-05
79;trace;1;0;0;0
79;calc_total;1;13.8976;13.8976;13.8976
0;total;1;20.8806;20.8806;20.8806
23;compErr;1;2.437e-06;2.437e-06;2.437e-06
23;init;1;0.38864;0.38864;0.38864
23;update;1;12.5036;12.5036;12.5036
23;sync;1;1.16859;1.16859;1.16859
23;evalKnownDf;1;0;0;0
23;write;1;2.8187e-05;2.8187e-05;2.8187e-05
23;trace;1;0;0;0
23;calc_total;1;13.6722;13.6722;13.6722
0;total;1;20.8827;20.8827;20.8827
80;compErr;1;1.769e-06;1.769e-06;1.769e-06
80;init;1;0.386176;0.386176;0.386176
80;update;1;12.6058;12.6058;12.6058
80;sync;1;1.32272;1.32272;1.32272
80;evalKnownDf;1;0;0;0
80;write;1;2.9238e-05;2.9238e-05;2.9238e-05
80;trace;1;0;0;0
80;calc_total;1;13.9286;13.9286;13.9286
0;total;1;20.8774;20.8774;20.8774
0;total;1;20.8828;20.8828;20.8828
0;total;1;20.883;20.883;20.883
0;total;1;20.883;20.883;20.883
0;total;1;20.8804;20.8804;20.8804
85;compErr;1;1.445e-06;1.445e-06;1.445e-06
85;init;1;0.381653;0.381653;0.381653
85;update;1;12.5452;12.5452;12.5452
85;sync;1;1.27332;1.27332;1.27332
85;evalKnownDf;1;0;0;0
85;write;1;2.8632e-05;2.8632e-05;2.8632e-05
85;trace;1;0;0;0
85;calc_total;1;13.8185;13.8185;13.8185
0;total;1;20.8752;20.8752;20.8752
0;total;1;20.8752;20.8752;20.8752
0;total;1;20.883;20.883;20.883
88;compErr;1;1e-06;1e-06;1e-06
88;init;1;0.384506;0.384506;0.384506
88;update;1;12.6422;12.6422;12.6422
88;sync;1;1.04822;1.04822;1.04822
88;evalKnownDf;1;0;0;0
88;write;1;2.6474e-05;2.6474e-05;2.6474e-05
88;trace;1;0;0;0
88;calc_total;1;13.6904;13.6904;13.6904
0;total;1;20.883;20.883;20.883
0;total;1;20.8807;20.8807;20.8807
0;total;1;20.883;20.883;20.883
0;total;1;20.883;20.883;20.883
0;total;1;20.8792;20.8792;20.8792
0;total;1;20.883;20.883;20.883
0;total;1;20.883;20.883;20.883
0;total;1;20.8796;20.8796;20.8796
96;compErr;1;2.221e-06;2.221e-06;2.221e-06
96;init;1;0.376445;0.376445;0.376445
96;update;1;12.5084;12.5084;12.5084
96;sync;1;0.988707;0.988707;0.988707
96;evalKnownDf;1;0;0;0
96;write;1;2.6538e-05;2.6538e-05;2.6538e-05
96;trace;1;0;0;0
96;calc_total;1;13.4971;13.4971;13.4971
0;total;1;20.8365;20.8365;20.8365
97;compErr;1;1.871e-06;1.871e-06;1.871e-06
97;init;1;0.378256;0.378256;0.378256
97;update;1;12.5435;12.5435;12.5435
97;sync;1;1.8093;1.8093;1.8093
97;evalKnownDf;1;0;0;0
97;write;1;2.4273e-05;2.4273e-05;2.4273e-05
97;trace;1;0;0;0
97;calc_total;1;14.3528;14.3528;14.3528
0;total;1;20.842;20.842;20.842
0;total;1;20.8371;20.8371;20.8371
120;compErr;1;2.448e-06;2.448e-06;2.448e-06
120;init;1;0.383574;0.383574;0.383574
120;update;1;12.6175;12.6175;12.6175
120;sync;1;2.04067;2.04067;2.04067
120;evalKnownDf;1;0;0;0
120;write;1;2.7761e-05;2.7761e-05;2.7761e-05
120;trace;1;0;0;0
120;calc_total;1;14.6582;14.6582;14.6582
0;total;1;20.84;20.84;20.84
0;total;1;20.8429;20.8429;20.8429
0;total;1;20.84;20.84;20.84
0;total;1;20.8429;20.8429;20.8429
0;total;1;20.84;20.84;20.84
0;total;1;20.8429;20.8429;20.8429
0;total;1;20.8396;20.8396;20.8396
102;compErr;1;2.303e-06;2.303e-06;2.303e-06
102;init;1;0.382732;0.382732;0.382732
102;update;1;12.5029;12.5029;12.5029
102;sync;1;1.0885;1.0885;1.0885
102;evalKnownDf;1;0;0;0
102;write;1;2.7485e-05;2.7485e-05;2.7485e-05
102;trace;1;0;0;0
102;calc_total;1;13.5914;13.5914;13.5914
0;total;1;20.8429;20.8429;20.8429
0;total;1;20.84;20.84;20.84
103;compErr;1;2.187e-06;2.187e-06;2.187e-06
103;init;1;0.378487;0.378487;0.378487
103;update;1;12.538;12.538;12.538
103;sync;1;1.46221;1.46221;1.46221
103;evalKnownDf;1;0;0;0
103;write;1;2.6205e-05;2.6205e-05;2.6205e-05
103;trace;1;0;0;0
103;calc_total;1;14.0002;14.0002;14.0002
0;total;1;20.842;20.842;20.842
0;total;1;20.8359;20.8359;20.8359
104;compErr;1;2.338e-06;2.338e-06;2.338e-06
104;init;1;0.379516;0.379516;0.379516
104;update;1;12.5739;12.5739;12.5739
104;sync;1;0.489508;0.489508;0.489508
104;evalKnownDf;1;0;0;0
104;write;1;3.1092e-05;3.1092e-05;3.1092e-05
104;trace;1;0;0;0
104;calc_total;1;13.0634;13.0634;13.0634
0;total;1;20.8429;20.8429;20.8429
0;total;1;20.8372;20.8372;20.8372
0;total;1;20.8383;20.8383;20.8383
127;compErr;1;1.799e-06;1.799e-06;1.799e-06
127;init;1;0.384539;0.384539;0.384539
127;update;1;12.8588;12.8588;12.8588
127;sync;1;0.980223;0.980223;0.980223
127;evalKnownDf;1;0;0;0
127;write;1;2.3658e-05;2.3658e-05;2.3658e-05
127;trace;1;0;0;0
127;calc_total;1;13.839;13.839;13.839
0;total;1;20.8396;20.8396;20.8396
0;total;1;20.8404;20.8404;20.8404
128;compErr;1;1.725e-06;1.725e-06;1.725e-06
128;init;1;0.389876;0.389876;0.389876
128;update;1;12.5991;12.5991;12.5991
128;sync;1;1.12316;1.12316;1.12316
128;evalKnownDf;1;0;0;0
128;write;1;2.671e-05;2.671e-05;2.671e-05
128;trace;1;0;0;0
128;calc_total;1;13.7222;13.7222;13.7222
0;total;1;20.8358;20.8358;20.8358
0;total;1;20.8355;20.8355;20.8355
0;total;1;20.8398;20.8398;20.8398
108;compErr;1;1.54e-06;1.54e-06;1.54e-06
108;init;1;0.377127;0.377127;0.377127
108;update;1;12.555;12.555;12.555
108;sync;1;0.827539;0.827539;0.827539
108;evalKnownDf;1;0;0;0
108;write;1;2.5852e-05;2.5852e-05;2.5852e-05
108;trace;1;0;0;0
108;calc_total;1;13.3826;13.3826;13.3826
0;total;1;20.84;20.84;20.84
130;compErr;1;2.198e-06;2.198e-06;2.198e-06
130;init;1;0.384756;0.384756;0.384756
130;update;1;12.6241;12.6241;12.6241
130;sync;1;0.780317;0.780317;0.780317
130;evalKnownDf;1;0;0;0
130;write;1;2.8571e-05;2.8571e-05;2.8571e-05
130;trace;1;0;0;0
130;calc_total;1;13.4045;13.4045;13.4045
0;total;1;20.8371;20.8371;20.8371
0;total;1;20.8427;20.8427;20.8427
0;total;1;20.84;20.84;20.84
0;total;1;20.8427;20.8427;20.8427
0;total;1;20.8398;20.8398;20.8398
0;total;1;20.8427;20.8427;20.8427
0;total;1;20.8399;20.8399;20.8399
112;compErr;1;2.067e-06;2.067e-06;2.067e-06
112;init;1;0.376185;0.376185;0.376185
112;update;1;12.6459;12.6459;12.6459
112;sync;1;2.03124;2.03124;2.03124
112;evalKnownDf;1;0;0;0
112;write;1;2.9507e-05;2.9507e-05;2.9507e-05
112;trace;1;0;0;0
112;calc_total;1;14.6771;14.6771;14.6771
0;total;1;20.8427;20.8427;20.8427
0;total;1;20.8398;20.8398;20.8398
0;total;1;20.8372;20.8372;20.8372
0;total;1;20.8398;20.8398;20.8398
0;total;1;20.8427;20.8427;20.8427
0;total;1;20.8398;20.8398;20.8398
0;total;1;20.8416;20.8416;20.8416
0;total;1;20.8397;20.8397;20.8397
0;total;1;20.8427;20.8427;20.8427
0;total;1;20.8399;20.8399;20.8399
0;total;1;20.842;20.842;20.842
0;total;1;20.8344;20.8344;20.8344
118;compErr;1;1.496e-06;1.496e-06;1.496e-06
118;init;1;0.384735;0.384735;0.384735
118;update;1;12.5507;12.5507;12.5507
118;sync;1;0.851323;0.851323;0.851323
118;evalKnownDf;1;0;0;0
118;write;1;2.8049e-05;2.8049e-05;2.8049e-05
118;trace;1;0;0;0
118;calc_total;1;13.402;13.402;13.402
0;total;1;20.8427;20.8427;20.8427
140;compErr;1;2.573e-06;2.573e-06;2.573e-06
140;init;1;0.383553;0.383553;0.383553
140;update;1;12.6209;12.6209;12.6209
140;sync;1;1.13246;1.13246;1.13246
140;evalKnownDf;1;0;0;0
140;write;1;3.239e-05;3.239e-05;3.239e-05
140;trace;1;0;0;0
140;calc_total;1;13.7534;13.7534;13.7534
0;total;1;20.8397;20.8397;20.8397
119;compErr;1;1.276e-06;1.276e-06;1.276e-06
119;init;1;0.379492;0.379492;0.379492
119;update;1;12.6025;12.6025;12.6025
119;sync;1;0.64699;0.64699;0.64699
119;evalKnownDf;1;0;0;0
119;write;1;2.463e-05;2.463e-05;2.463e-05
119;trace;1;0;0;0
119;calc_total;1;13.2495;13.2495;13.2495
0;total;1;20.8353;20.8353;20.8353
141;compErr;1;1.234e-06;1.234e-06;1.234e-06
141;init;1;0.383759;0.383759;0.383759
141;update;1;12.6456;12.6456;12.6456
141;sync;1;0.91926;0.91926;0.91926
141;evalKnownDf;1;0;0;0
141;write;1;2.3075e-05;2.3075e-05;2.3075e-05
141;trace;1;0;0;0
141;calc_total;1;13.5649;13.5649;13.5649
0;total;1;20.8364;20.8364;20.8364
142;compErr;1;1.093e-06;1.093e-06;1.093e-06
142;init;1;0.383084;0.383084;0.383084
142;update;1;12.6606;12.6606;12.6606
142;sync;1;1.50116;1.50116;1.50116
142;evalKnownDf;1;0;0;0
142;write;1;2.3212e-05;2.3212e-05;2.3212e-05
142;trace;1;0;0;0
142;calc_total;1;14.1618;14.1618;14.1618
0;total;1;20.8397;20.8397;20.8397
143;compErr;1;2.652e-06;2.652e-06;2.652e-06
143;init;1;0.382994;0.382994;0.382994
143;update;1;12.6212;12.6212;12.6212
143;sync;1;1.36368;1.36368;1.36368
143;evalKnownDf;1;0;0;0
143;write;1;3.1845e-05;3.1845e-05;3.1845e-05
143;trace;1;0;0;0
143;calc_total;1;13.9849;13.9849;13.9849
0;total;1;20.8399;20.8399;20.8399
42;compErr;1;2.314e-06;2.314e-06;2.314e-06
42;init;1;0.388321;0.388321;0.388321
42;update;1;12.5978;12.5978;12.5978
42;sync;1;0.782718;0.782718;0.782718
42;evalKnownDf;1;0;0;0
42;write;1;3.0332e-05;3.0332e-05;3.0332e-05
42;trace;1;0;0;0
42;calc_total;1;13.3805;13.3805;13.3805
0;total;1;20.8731;20.8731;20.8731
67;compErr;1;1.39e-06;1.39e-06;1.39e-06
67;init;1;0.38104;0.38104;0.38104
67;update;1;12.5195;12.5195;12.5195
67;sync;1;1.14727;1.14727;1.14727
67;evalKnownDf;1;0;0;0
67;write;1;3.0196e-05;3.0196e-05;3.0196e-05
67;trace;1;0;0;0
67;calc_total;1;13.6667;13.6667;13.6667
0;total;1;20.8646;20.8646;20.8646
161;compErr;1;1.885e-06;1.885e-06;1.885e-06
161;init;1;0.382428;0.382428;0.382428
161;update;1;12.5198;12.5198;12.5198
161;sync;1;0.61125;0.61125;0.61125
161;evalKnownDf;1;0;0;0
161;write;1;2.3495e-05;2.3495e-05;2.3495e-05
161;trace;1;0;0;0
161;calc_total;1;13.131;13.131;13.131
0;total;1;20.8592;20.8592;20.8592
0;total;1;20.827;20.827;20.827
43;compErr;1;2.343e-06;2.343e-06;2.343e-06
43;init;1;0.382584;0.382584;0.382584
43;update;1;12.6057;12.6057;12.6057
43;sync;1;1.59716;1.59716;1.59716
43;evalKnownDf;1;0;0;0
43;write;1;3.6771e-05;3.6771e-05;3.6771e-05
43;trace;1;0;0;0
43;calc_total;1;14.2029;14.2029;14.2029
0;total;1;20.8637;20.8637;20.8637
68;compErr;1;1.651e-06;1.651e-06;1.651e-06
68;init;1;0.378224;0.378224;0.378224
68;update;1;12.5608;12.5608;12.5608
68;sync;1;0.966474;0.966474;0.966474
68;evalKnownDf;1;0;0;0
68;write;1;3.0425e-05;3.0425e-05;3.0425e-05
68;trace;1;0;0;0
68;calc_total;1;13.5273;13.5273;13.5273
0;total;1;20.867;20.867;20.867
0;total;1;20.8645;20.8645;20.8645
0;total;1;20.8249;20.8249;20.8249
44;compErr;1;2.749e-06;2.749e-06;2.749e-06
44;init;1;0.396107;0.396107;0.396107
44;update;1;12.5994;12.5994;12.5994
44;sync;1;0.80116;0.80116;0.80116
44;evalKnownDf;1;0;0;0
44;write;1;3.3098e-05;3.3098e-05;3.3098e-05
44;trace;1;0;0;0
44;calc_total;1;13.4005;13.4005;13.4005
0;total;1;20.8668;20.8668;20.8668
69;compErr;1;1.717e-06;1.717e-06;1.717e-06
69;init;1;0.379588;0.379588;0.379588
69;update;1;12.5282;12.5282;12.5282
69;sync;1;1.65429;1.65429;1.65429
69;evalKnownDf;1;0;0;0
69;write;1;3.001e-05;3.001e-05;3.001e-05
69;trace;1;0;0;0
69;calc_total;1;14.1825;14.1825;14.1825
0;total;1;20.8556;20.8556;20.8556
0;total;1;20.8652;20.8652;20.8652
188;compErr;1;1.766e-06;1.766e-06;1.766e-06
188;init;1;0.386064;0.386064;0.386064
188;update;1;12.5788;12.5788;12.5788
188;sync;1;1.55243;1.55243;1.55243
188;evalKnownDf;1;0;0;0
188;write;1;2.7117e-05;2.7117e-05;2.7117e-05
188;trace;1;0;0;0
188;calc_total;1;14.1312;14.1312;14.1312
0;total;1;20.827;20.827;20.827
45;compErr;1;2.562e-06;2.562e-06;2.562e-06
45;init;1;0.386068;0.386068;0.386068
45;update;1;12.614;12.614;12.614
45;sync;1;1.35216;1.35216;1.35216
45;evalKnownDf;1;0;0;0
45;write;1;3.0124e-05;3.0124e-05;3.0124e-05
45;trace;1;0;0;0
45;calc_total;1;13.9662;13.9662;13.9662
0;total;1;20.8768;20.8768;20.8768
70;compErr;1;1.088e-06;1.088e-06;1.088e-06
70;init;1;0.377436;0.377436;0.377436
70;update;1;12.5215;12.5215;12.5215
70;sync;1;0.910213;0.910213;0.910213
70;evalKnownDf;1;0;0;0
70;write;1;2.1753e-05;2.1753e-05;2.1753e-05
70;trace;1;0;0;0
70;calc_total;1;13.4317;13.4317;13.4317
0;total;1;20.8641;20.8641;20.8641
0;total;1;20.8647;20.8647;20.8647
189;compErr;1;1.299e-06;1.299e-06;1.299e-06
189;init;1;0.385569;0.385569;0.385569
189;update;1;12.6019;12.6019;12.6019
189;sync;1;2.05943;2.05943;2.05943
189;evalKnownDf;1;0;0;0
189;write;1;3.1178e-05;3.1178e-05;3.1178e-05
189;trace;1;0;0;0
189;calc_total;1;14.6613;14.6613;14.6613
0;total;1;20.8264;20.8264;20.8264
46;compErr;1;1.826e-06;1.826e-06;1.826e-06
46;init;1;0.385278;0.385278;0.385278
46;update;1;12.6769;12.6769;12.6769
46;sync;1;1.21291;1.21291;1.21291
46;evalKnownDf;1;0;0;0
46;write;1;2.8676e-05;2.8676e-05;2.8676e-05
46;trace;1;0;0;0
46;calc_total;1;13.8898;13.8898;13.8898
0;total;1;20.872;20.872;20.872
71;compErr;1;1.354e-06;1.354e-06;1.354e-06
71;init;1;0.37889;0.37889;0.37889
71;update;1;12.5663;12.5663;12.5663
71;sync;1;1.60415;1.60415;1.60415
71;evalKnownDf;1;0;0;0
71;write;1;2.833e-05;2.833e-05;2.833e-05
71;trace;1;0;0;0
71;calc_total;1;14.1705;14.1705;14.1705
0;total;1;20.8592;20.8592;20.8592
0;total;1;20.8591;20.8591;20.8591
190;compErr;1;1.137e-06;1.137e-06;1.137e-06
190;init;1;0.389606;0.389606;0.389606
190;update;1;12.5793;12.5793;12.5793
190;sync;1;1.37407;1.37407;1.37407
190;evalKnownDf;1;0;0;0
190;write;1;2.6089e-05;2.6089e-05;2.6089e-05
190;trace;1;0;0;0
190;calc_total;1;13.9534;13.9534;13.9534
0;total;1;20.827;20.827;20.827
47;compErr;1;4.09e-06;4.09e-06;4.09e-06
47;init;1;0.386003;0.386003;0.386003
47;update;1;12.6105;12.6105;12.6105
47;sync;1;1.29837;1.29837;1.29837
47;evalKnownDf;1;0;0;0
47;write;1;3.4518e-05;3.4518e-05;3.4518e-05
47;trace;1;0;0;0
47;calc_total;1;13.9089;13.9089;13.9089
0;total;1;20.857;20.857;20.857
166;compErr;1;1.696e-06;1.696e-06;1.696e-06
166;init;1;0.382583;0.382583;0.382583
166;update;1;12.5555;12.5555;12.5555
166;sync;1;1.11103;1.11103;1.11103
166;evalKnownDf;1;0;0;0
166;write;1;2.5332e-05;2.5332e-05;2.5332e-05
166;trace;1;0;0;0
166;calc_total;1;13.6665;13.6665;13.6665
0;total;1;20.8656;20.8656;20.8656
191;compErr;1;1.221e-06;1.221e-06;1.221e-06
191;init;1;0.390387;0.390387;0.390387
191;update;1;12.5858;12.5858;12.5858
191;sync;1;1.13069;1.13069;1.13069
191;evalKnownDf;1;0;0;0
191;write;1;2.4801e-05;2.4801e-05;2.4801e-05
191;trace;1;0;0;0
191;calc_total;1;13.7165;13.7165;13.7165
0;total;1;20.827;20.827;20.827
167;compErr;1;1.842e-06;1.842e-06;1.842e-06
167;init;1;0.37935;0.37935;0.37935
167;update;1;12.5339;12.5339;12.5339
167;sync;1;0.853194;0.853194;0.853194
167;evalKnownDf;1;0;0;0
167;write;1;3.1015e-05;3.1015e-05;3.1015e-05
167;trace;1;0;0;0
167;calc_total;1;13.3871;13.3871;13.3871
0;total;1;20.8656;20.8656;20.8656
