# Supplementary material for: A Halo abstraction for distributed n-dimensional structured grids within the C++ PGAS library DASH
Source: PeerJ Comput Sci. 2023 Feb 3;9:e1203. doi: 10.7717/peerj-cs.1203 (PMC10280232; doi:10.7717/peerj-cs.1203)
Supplement: Supplemental Information 4 [file peerj-cs-09-1203-s004.gz › raw_dash_scafes/res_3d_sc/strong/strong_all.txt]

type	nodes	cores_node	elems	core_id	func	count	avg	min	max
dash	16	24	1300	24	initialize	1	4.57225	4.57225	4.57225
dash	16	24	1300	24	async	10	0.00406191	0.00167554	0.0105816
dash	16	24	1300	24	inner	10	0.0289791	0.0276145	0.031384
dash	16	24	1300	24	wait	10	4.30865e-05	2.095e-05	0.000130645
dash	16	24	1300	24	bound	10	0.0082951	0.00680276	0.00884929
dash	16	24	1300	24	calc iter	10	0.0413807	0.0389367	0.0468125
dash	16	24	1300	24	calc total	1	0.42101	0.42101	0.42101
dash	16	24	1300	24	total	1	5.57399	5.57399	5.57399
dash	16	24	1300	25	initialize	1	4.5621	4.5621	4.5621
dash	16	24	1300	25	async	10	0.00418213	0.00199757	0.00956337
dash	16	24	1300	25	inner	10	0.0287486	0.0274824	0.0314281
dash	16	24	1300	25	wait	10	4.37105e-05	2.1324e-05	0.000137801
dash	16	24	1300	25	bound	10	0.00844207	0.00639529	0.00999787
dash	16	24	1300	25	calc iter	10	0.0414182	0.0386355	0.047458
dash	16	24	1300	25	calc total	1	0.42101	0.42101	0.42101
dash	16	24	1300	25	total	1	5.5638	5.5638	5.5638
dash	16	24	1300	26	initialize	1	4.56419	4.56419	4.56419
dash	16	24	1300	26	async	10	0.00365067	0.00166798	0.00993492
dash	16	24	1300	26	inner	10	0.0295062	0.0281551	0.0319065
dash	16	24	1300	26	wait	10	4.50261e-05	2.3713e-05	0.000146169
dash	16	24	1300	26	bound	10	0.00811922	0.00720565	0.00851581
dash	16	24	1300	26	calc iter	10	0.0413225	0.0395073	0.0466441
dash	16	24	1300	26	calc total	1	0.42101	0.42101	0.42101
dash	16	24	1300	26	total	1	5.56589	5.56589	5.56589
dash	16	24	1300	27	initialize	1	4.57577	4.57577	4.57577
dash	16	24	1300	27	async	10	0.00367504	0.00151904	0.00834551
dash	16	24	1300	27	inner	10	0.0293277	0.028247	0.0315795
dash	16	24	1300	27	wait	10	4.40813e-05	2.4615e-05	0.000124067
dash	16	24	1300	27	bound	10	0.00810321	0.00768844	0.00870529
dash	16	24	1300	27	calc iter	10	0.0411512	0.0386373	0.0449205
dash	16	24	1300	27	calc total	1	0.421011	0.421011	0.421011
dash	16	24	1300	27	total	1	5.57752	5.57752	5.57752
dash	16	24	1300	28	initialize	1	4.56734	4.56734	4.56734
dash	16	24	1300	28	async	10	0.00299933	0.00142234	0.00630251
dash	16	24	1300	28	inner	10	0.0293059	0.0277855	0.0317428
dash	16	24	1300	28	wait	10	4.55852e-05	2.6168e-05	0.000103821
dash	16	24	1300	28	bound	10	0.00861869	0.00787435	0.0102863
dash	16	24	1300	28	calc iter	10	0.0409708	0.0384984	0.0436674
dash	16	24	1300	28	calc total	1	0.42101	0.42101	0.42101
dash	16	24	1300	28	total	1	5.56905	5.56905	5.56905
dash	16	24	1300	29	initialize	1	4.55868	4.55868	4.55868
dash	16	24	1300	29	async	10	0.00245646	0.00126586	0.00437681
dash	16	24	1300	29	inner	10	0.0291636	0.0275779	0.0315736
dash	16	24	1300	29	wait	10	5.25252e-05	2.5355e-05	0.000162018
dash	16	24	1300	29	bound	10	0.00914663	0.00770321	0.0114808
dash	16	24	1300	29	calc iter	10	0.0408204	0.0390337	0.0426645
dash	16	24	1300	29	calc total	1	0.421012	0.421012	0.421012
dash	16	24	1300	29	total	1	5.56038	5.56038	5.56038
dash	16	24	1300	30	initialize	1	4.56173	4.56173	4.56173
dash	16	24	1300	30	async	10	0.00352616	0.00102447	0.00968515
dash	16	24	1300	30	inner	10	0.0292017	0.0280454	0.0312178
dash	16	24	1300	30	wait	10	5.06251e-05	2.3288e-05	0.000139632
dash	16	24	1300	30	bound	10	0.00838643	0.00765953	0.00979131
dash	16	24	1300	30	calc iter	10	0.0411662	0.0397093	0.0461876
dash	16	24	1300	30	calc total	1	0.42101	0.42101	0.42101
dash	16	24	1300	30	total	1	5.56346	5.56346	5.56346
dash	16	24	1300	31	initialize	1	4.57595	4.57595	4.57595
dash	16	24	1300	31	async	10	0.00391307	0.00192218	0.00996826
dash	16	24	1300	31	inner	10	0.0290981	0.0279379	0.0314034
dash	16	24	1300	31	wait	10	5.09474e-05	2.2991e-05	0.000145085
dash	16	24	1300	31	bound	10	0.00812811	0.00752253	0.0085608
dash	16	24	1300	31	calc iter	10	0.0411917	0.0392313	0.0464698
dash	16	24	1300	31	calc total	1	0.42101	0.42101	0.42101
dash	16	24	1300	31	total	1	5.57765	5.57765	5.57765
dash	16	24	1300	32	initialize	1	4.5611	4.5611	4.5611
dash	16	24	1300	32	async	10	0.003243	0.0018703	0.00766608
dash	16	24	1300	32	inner	10	0.0296487	0.0285623	0.0318009
dash	16	24	1300	32	wait	10	4.40973e-05	2.701e-05	0.000115207
dash	16	24	1300	32	bound	10	0.00815819	0.00781798	0.00876714
dash	16	24	1300	32	calc iter	10	0.0410953	0.0398358	0.0446393
dash	16	24	1300	32	calc total	1	0.421011	0.421011	0.421011
dash	16	24	1300	32	total	1	5.5628	5.5628	5.5628
dash	16	24	1300	33	initialize	1	4.57588	4.57588	4.57588
dash	16	24	1300	33	async	10	0.00295218	0.00194905	0.00421225
dash	16	24	1300	33	inner	10	0.0293032	0.0280136	0.0314426
dash	16	24	1300	33	wait	10	5.38983e-05	3.2822e-05	0.000150866
dash	16	24	1300	33	bound	10	0.00860198	0.00780484	0.00959757
dash	16	24	1300	33	calc iter	10	0.0409128	0.0401579	0.0417077
dash	16	24	1300	33	calc total	1	0.421014	0.421014	0.421014
dash	16	24	1300	33	total	1	5.57761	5.57761	5.57761
dash	16	24	1300	34	initialize	1	4.5759	4.5759	4.5759
dash	16	24	1300	34	async	10	0.00234334	0.00158261	0.00320412
dash	16	24	1300	34	inner	10	0.0291404	0.0279443	0.0314728
dash	16	24	1300	34	wait	10	6.40994e-05	3.8701e-05	0.000133809
dash	16	24	1300	34	bound	10	0.00923881	0.00782579	0.0105824
dash	16	24	1300	34	calc iter	10	0.0407878	0.0392393	0.0419369
dash	16	24	1300	34	calc total	1	0.421014	0.421014	0.421014
dash	16	24	1300	34	total	1	5.57763	5.57763	5.57763
dash	16	24	1300	35	initialize	1	4.55896	4.55896	4.55896
dash	16	24	1300	35	async	10	0.00147851	0.00091484	0.00196034
dash	16	24	1300	35	inner	10	0.0294491	0.0281523	0.0321999
dash	16	24	1300	35	wait	10	5.78668e-05	3.6417e-05	0.000116782
dash	16	24	1300	35	bound	10	0.00972502	0.0079252	0.0111778
dash	16	24	1300	35	calc iter	10	0.040712	0.0394431	0.041589
dash	16	24	1300	35	calc total	1	0.421016	0.421016	0.421016
dash	16	24	1300	35	total	1	5.56068	5.56068	5.56068
dash	16	24	1300	36	initialize	1	4.56512	4.56512	4.56512
dash	16	24	1300	36	async	10	0.00332362	0.00182518	0.00742004
dash	16	24	1300	36	inner	10	0.029469	0.028449	0.0311573
dash	16	24	1300	36	wait	10	4.26897e-05	2.238e-05	0.000129894
dash	16	24	1300	36	bound	10	0.00789766	0.00708493	0.00833109
dash	16	24	1300	36	calc iter	10	0.0407347	0.0394295	0.0443798
dash	16	24	1300	36	calc total	1	0.421012	0.421012	0.421012
dash	16	24	1300	36	total	1	5.56684	5.56684	5.56684
dash	16	24	1300	37	initialize	1	4.56388	4.56388	4.56388
dash	16	24	1300	37	async	10	0.00321638	0.0019763	0.00633129
dash	16	24	1300	37	inner	10	0.0295231	0.0286815	0.0313207
dash	16	24	1300	37	wait	10	4.14443e-05	2.1896e-05	0.00012436
dash	16	24	1300	37	bound	10	0.0079791	0.00681253	0.0085889
dash	16	24	1300	37	calc iter	10	0.0407615	0.0390144	0.0436893
dash	16	24	1300	37	calc total	1	0.421012	0.421012	0.421012
dash	16	24	1300	37	total	1	5.5656	5.5656	5.5656
dash	16	24	1300	38	initialize	1	4.56955	4.56955	4.56955
dash	16	24	1300	38	async	10	0.00324656	0.00210876	0.00403811
dash	16	24	1300	38	inner	10	0.0295072	0.0289394	0.0311269
dash	16	24	1300	38	wait	10	4.30661e-05	2.2574e-05	0.000140801
dash	16	24	1300	38	bound	10	0.00790511	0.00737037	0.00810288
dash	16	24	1300	38	calc iter	10	0.0407034	0.0400885	0.0415345
dash	16	24	1300	38	calc total	1	0.421012	0.421012	0.421012
dash	16	24	1300	38	total	1	5.57127	5.57127	5.57127
dash	16	24	1300	39	initialize	1	4.57076	4.57076	4.57076
dash	16	24	1300	39	async	10	0.00278388	0.00214799	0.00350056
dash	16	24	1300	39	inner	10	0.0298194	0.0293996	0.0314386
dash	16	24	1300	39	wait	10	4.45145e-05	2.3885e-05	0.000134645
dash	16	24	1300	39	bound	10	0.00793558	0.00766391	0.00813881
dash	16	24	1300	39	calc iter	10	0.0405847	0.0394621	0.0418625
dash	16	24	1300	39	calc total	1	0.421013	0.421013	0.421013
dash	16	24	1300	39	total	1	5.57248	5.57248	5.57248
dash	16	24	1300	0	initialize	1	4.84914	4.84914	4.84914
dash	16	24	1300	0	async	10	0.00443	0.00228	0.00572
dash	16	24	1300	0	inner	10	0.02901	0.02770	0.03191
dash	16	24	1300	0	wait	10	0.00003	0.00002	0.00009
dash	16	24	1300	0	bound	10	0.00800	0.00778	0.00846
dash	16	24	1300	0	calc iter	10	0.04148	0.04042	0.04252
dash	16	24	1300	0	calc total	1	0.42100	0.42100	0.42100
dash	16	24	1300	0	total	1	5.85032	5.85032	5.85032
dash	16	24	1300	40	initialize	1	4.55766	4.55766	4.55766
dash	16	24	1300	40	async	10	0.00254105	0.0018997	0.00322603
dash	16	24	1300	40	inner	10	0.0299413	0.0294193	0.0312663
dash	16	24	1300	40	wait	10	4.70177e-05	2.4673e-05	0.000139886
dash	16	24	1300	40	bound	10	0.00792488	0.00773349	0.00827169
dash	16	24	1300	40	calc iter	10	0.0404553	0.0397335	0.0414749
dash	16	24	1300	40	calc total	1	0.421014	0.421014	0.421014
dash	16	24	1300	48	initialize	1	4.65503	4.65503	4.65503
dash	16	24	1300	48	async	10	0.00414198	0.00216018	0.00643896
dash	16	24	1300	48	inner	10	0.0293025	0.0286574	0.0317456
dash	16	24	1300	48	wait	10	3.81019e-05	2.0928e-05	0.000136433
dash	16	24	1300	48	bound	10	0.00814759	0.00715951	0.00870939
dash	16	24	1300	48	calc iter	10	0.0416316	0.0393828	0.043964
dash	16	24	1300	48	calc total	1	0.421012	0.421012	0.421012
dash	16	24	1300	48	total	1	5.65291	5.65291	5.65291
dash	16	24	1300	96	initialize	1	4.61357	4.61357	4.61357
dash	16	24	1300	96	async	10	0.00355454	0.00184825	0.005367
dash	16	24	1300	96	inner	10	0.0300554	0.0291456	0.0315444
dash	16	24	1300	96	wait	10	4.47139e-05	2.1005e-05	0.000109512
dash	16	24	1300	96	bound	10	0.00793109	0.00726922	0.00823392
dash	16	24	1300	96	calc iter	10	0.0415869	0.0400988	0.0433219
dash	16	24	1300	96	calc total	1	0.421014	0.421014	0.421014
dash	16	24	1300	96	total	1	5.6065	5.6065	5.6065
dash	16	24	1300	72	initialize	1	4.54808	4.54808	4.54808
dash	16	24	1300	72	async	10	0.00490251	0.00172296	0.0100181
dash	16	24	1300	72	inner	10	0.0281801	0.0269079	0.0310321
dash	16	24	1300	72	wait	10	4.79493e-05	2.3353e-05	0.000163287
dash	16	24	1300	72	bound	10	0.00822001	0.00657786	0.00866764
dash	16	24	1300	72	calc iter	10	0.0413525	0.0389022	0.04539
dash	16	24	1300	72	calc total	1	0.421014	0.421014	0.421014
dash	16	24	1300	72	total	1	5.54099	5.54099	5.54099
dash	16	24	1300	1	initialize	1	4.83545	4.83545	4.83545
dash	16	24	1300	1	async	10	0.00456363	0.00251284	0.00555866
dash	16	24	1300	1	inner	10	0.0287684	0.02742	0.0325733
dash	16	24	1300	1	wait	10	3.89754e-05	2.1403e-05	0.000105363
dash	16	24	1300	1	bound	10	0.00832741	0.0065904	0.00905703
dash	16	24	1300	1	calc iter	10	0.0416999	0.0395676	0.0435786
dash	16	24	1300	1	calc total	1	0.421005	0.421005	0.421005
dash	16	24	1300	1	total	1	5.83661	5.83661	5.83661
dash	16	24	1300	49	initialize	1	4.65499	4.65499	4.65499
dash	16	24	1300	49	async	10	0.00338409	0.00242438	0.00533999
dash	16	24	1300	49	inner	10	0.0297372	0.0288233	0.0329644
dash	16	24	1300	49	wait	10	4.20496e-05	2.3141e-05	0.000111365
dash	16	24	1300	49	bound	10	0.00850933	0.00699273	0.00890118
dash	16	24	1300	49	calc iter	10	0.0416741	0.0392035	0.0448199
dash	16	24	1300	49	calc total	1	0.421012	0.421012	0.421012
dash	16	24	1300	49	total	1	5.65287	5.65287	5.65287
dash	16	24	1300	97	initialize	1	4.61144	4.61144	4.61144
dash	16	24	1300	97	async	10	0.00320424	0.00254835	0.00493611
dash	16	24	1300	97	inner	10	0.0303096	0.0293834	0.0319895
dash	16	24	1300	97	wait	10	3.58577e-05	2.1027e-05	0.000105804
dash	16	24	1300	97	bound	10	0.00808001	0.00717829	0.00860573
dash	16	24	1300	97	calc iter	10	0.0416311	0.0394336	0.0433778
dash	16	24	1300	97	calc total	1	0.421014	0.421014	0.421014
dash	16	24	1300	97	total	1	5.60438	5.60438	5.60438
dash	16	24	1300	73	initialize	1	4.5505	4.5505	4.5505
dash	16	24	1300	73	async	10	0.00487915	0.00246267	0.00962028
dash	16	24	1300	73	inner	10	0.0277615	0.0264473	0.0312158
dash	16	24	1300	73	wait	10	4.86125e-05	2.3324e-05	0.000187334
dash	16	24	1300	73	bound	10	0.00875665	0.00582524	0.0102887
dash	16	24	1300	73	calc iter	10	0.0414479	0.0380107	0.0474909
dash	16	24	1300	73	calc total	1	0.421014	0.421014	0.421014
dash	16	24	1300	73	total	1	5.5434	5.5434	5.5434
dash	16	24	1300	2	initialize	1	4.83983	4.83983	4.83983
dash	16	24	1300	2	async	10	0.00373387	0.0021283	0.00498516
dash	16	24	1300	2	inner	10	0.0296809	0.0280804	0.0325914
dash	16	24	1300	2	wait	10	4.29524e-05	2.4122e-05	0.00011555
dash	16	24	1300	2	bound	10	0.00799519	0.00778876	0.0084482
dash	16	24	1300	2	calc iter	10	0.0414546	0.0404218	0.0429681
dash	16	24	1300	2	calc total	1	0.421006	0.421006	0.421006
dash	16	24	1300	2	total	1	5.84099	5.84099	5.84099
dash	16	24	1300	50	initialize	1	4.65507	4.65507	4.65507
dash	16	24	1300	50	async	10	0.003978	0.00228478	0.00631384
dash	16	24	1300	50	inner	10	0.0295376	0.0288186	0.0321189
dash	16	24	1300	50	wait	10	4.17139e-05	2.4384e-05	0.000120782
dash	16	24	1300	50	bound	10	0.00799042	0.00745462	0.00828365
dash	16	24	1300	50	calc iter	10	0.041549	0.0396763	0.0429874
dash	16	24	1300	50	calc total	1	0.421012	0.421012	0.421012
dash	16	24	1300	50	total	1	5.65297	5.65297	5.65297
dash	16	24	1300	98	initialize	1	4.616	4.616	4.616
dash	16	24	1300	98	async	10	0.00328593	0.00195779	0.00432829
dash	16	24	1300	98	inner	10	0.030296	0.0293856	0.0318126
dash	16	24	1300	98	wait	10	4.41048e-05	2.4531e-05	0.000104947
dash	16	24	1300	98	bound	10	0.0079	0.00744249	0.00808486
dash	16	24	1300	98	calc iter	10	0.0415274	0.04055	0.0429677
dash	16	24	1300	98	calc total	1	0.421013	0.421013	0.421013
dash	16	24	1300	98	total	1	5.60891	5.60891	5.60891
dash	16	24	1300	74	initialize	1	4.54971	4.54971	4.54971
dash	16	24	1300	74	async	10	0.00446848	0.00222616	0.00998406
dash	16	24	1300	74	inner	10	0.0286772	0.0272849	0.0314652
dash	16	24	1300	74	wait	10	4.8455e-05	2.6484e-05	0.000142783
dash	16	24	1300	74	bound	10	0.00811342	0.00707122	0.00849412
dash	16	24	1300	74	calc iter	10	0.0413089	0.0392458	0.0455654
dash	16	24	1300	74	calc total	1	0.421014	0.421014	0.421014
dash	16	24	1300	74	total	1	5.54259	5.54259	5.54259
dash	16	24	1300	3	initialize	1	4.83721	4.83721	4.83721
dash	16	24	1300	3	async	10	0.00354043	0.00207793	0.00486714
dash	16	24	1300	3	inner	10	0.0290322	0.0274273	0.0317463
dash	16	24	1300	3	wait	10	5.23471e-05	2.7825e-05	0.000155992
dash	16	24	1300	3	bound	10	0.00852735	0.00790103	0.00918069
dash	16	24	1300	3	calc iter	10	0.0411537	0.0401436	0.0420284
dash	16	24	1300	3	calc total	1	0.421007	0.421007	0.421007
dash	16	24	1300	3	total	1	5.83836	5.83836	5.83836
dash	16	24	1300	51	initialize	1	4.65499	4.65499	4.65499
dash	16	24	1300	51	async	10	0.00351605	0.00195641	0.00549972
dash	16	24	1300	51	inner	10	0.0296575	0.0288918	0.0319116
dash	16	24	1300	51	wait	10	4.76776e-05	2.846e-05	0.000115561
dash	16	24	1300	51	bound	10	0.00818423	0.00789392	0.00852927
dash	16	24	1300	51	calc iter	10	0.0414067	0.0404149	0.0431915
dash	16	24	1300	51	calc total	1	0.421013	0.421013	0.421013
dash	16	24	1300	51	total	1	5.65289	5.65289	5.65289
dash	16	24	1300	99	initialize	1	4.61633	4.61633	4.61633
dash	16	24	1300	99	async	10	0.00295103	0.00245914	0.0033943
dash	16	24	1300	99	inner	10	0.0301816	0.0292508	0.031601
dash	16	24	1300	99	wait	10	5.14412e-05	2.8285e-05	0.000155329
dash	16	24	1300	99	bound	10	0.00816647	0.00776691	0.00860387
dash	16	24	1300	99	calc iter	10	0.0413517	0.0407553	0.0423997
dash	16	24	1300	99	calc total	1	0.421015	0.421015	0.421015
dash	16	24	1300	99	total	1	5.60925	5.60925	5.60925
dash	16	24	1300	75	initialize	1	4.54839	4.54839	4.54839
dash	16	24	1300	75	async	10	0.00391002	0.0020647	0.00839247
dash	16	24	1300	75	inner	10	0.0289956	0.0278095	0.0315061
dash	16	24	1300	75	wait	10	4.9304e-05	2.9855e-05	0.000123513
dash	16	24	1300	75	bound	10	0.00814815	0.00774978	0.00880164
dash	16	24	1300	75	calc iter	10	0.0411043	0.0393978	0.0457595
dash	16	24	1300	75	calc total	1	0.421015	0.421015	0.421015
dash	16	24	1300	75	total	1	5.54129	5.54129	5.54129
dash	16	24	1300	120	initialize	1	4.58541	4.58541	4.58541
dash	16	24	1300	120	async	10	0.00498866	0.00247026	0.00989172
dash	16	24	1300	120	inner	10	0.0281612	0.0270991	0.0316603
dash	16	24	1300	120	wait	10	3.92908e-05	2.2413e-05	0.0001083
dash	16	24	1300	120	bound	10	0.00831202	0.00618352	0.00885636
dash	16	24	1300	120	calc iter	10	0.041503	0.038884	0.0457639
dash	16	24	1300	120	calc total	1	0.421015	0.421015	0.421015
dash	16	24	1300	120	total	1	5.58668	5.58668	5.58668
dash	16	24	1300	4	initialize	1	4.83862	4.83862	4.83862
dash	16	24	1300	4	async	10	0.00302781	0.00207145	0.00448588
dash	16	24	1300	4	inner	10	0.0288293	0.0270598	0.0318306
dash	16	24	1300	4	wait	10	5.50502e-05	2.7904e-05	0.000136558
dash	16	24	1300	4	bound	10	0.00907123	0.00784137	0.0102939
dash	16	24	1300	4	calc iter	10	0.040985	0.0404413	0.0420524
dash	16	24	1300	4	calc total	1	0.421006	0.421006	0.421006
dash	16	24	1300	4	total	1	5.83979	5.83979	5.83979
dash	16	24	1300	52	initialize	1	4.65492	4.65492	4.65492
dash	16	24	1300	52	async	10	0.00318175	0.00228109	0.0045685
dash	16	24	1300	52	inner	10	0.0293925	0.0287296	0.0317144
dash	16	24	1300	52	wait	10	5.18723e-05	2.7759e-05	0.00015575
dash	16	24	1300	52	bound	10	0.00858998	0.00784085	0.00917003
dash	16	24	1300	52	calc iter	10	0.0412172	0.0403551	0.04218
dash	16	24	1300	52	calc total	1	0.421012	0.421012	0.421012
dash	16	24	1300	52	total	1	5.65279	5.65279	5.65279
dash	16	24	1300	100	initialize	1	4.61109	4.61109	4.61109
dash	16	24	1300	100	async	10	0.00248929	0.00178891	0.00334913
dash	16	24	1300	100	inner	10	0.0301631	0.0289253	0.03227
dash	16	24	1300	100	wait	10	5.07276e-05	2.3296e-05	0.000104449
dash	16	24	1300	100	bound	10	0.00848595	0.00771754	0.00956609
dash	16	24	1300	100	calc iter	10	0.0411904	0.0399752	0.0434284
dash	16	24	1300	100	calc total	1	0.421014	0.421014	0.421014
dash	16	24	1300	100	total	1	5.60403	5.60403	5.60403
dash	16	24	1300	76	initialize	1	4.55326	4.55326	4.55326
dash	16	24	1300	76	async	10	0.00317193	0.00208417	0.00454837
dash	16	24	1300	76	inner	10	0.0291122	0.0279414	0.0316666
dash	16	24	1300	76	wait	10	5.10811e-05	2.7716e-05	0.000126877
dash	16	24	1300	76	bound	10	0.00857354	0.00766934	0.00938364
dash	16	24	1300	76	calc iter	10	0.0409105	0.0395895	0.0423057
dash	16	24	1300	76	calc total	1	0.421015	0.421015	0.421015
dash	16	24	1300	76	total	1	5.54617	5.54617	5.54617
dash	16	24	1300	121	initialize	1	4.57391	4.57391	4.57391
dash	16	24	1300	121	async	10	0.00447275	0.00317448	0.00886807
dash	16	24	1300	121	inner	10	0.0280009	0.0267725	0.0319328
dash	16	24	1300	121	wait	10	4.79939e-05	2.3996e-05	0.00013717
dash	16	24	1300	121	bound	10	0.00901436	0.00601929	0.00985826
dash	16	24	1300	121	calc iter	10	0.0415379	0.0369153	0.0478717
dash	16	24	1300	121	calc total	1	0.421016	0.421016	0.421016
dash	16	24	1300	121	total	1	5.57517	5.57517	5.57517
dash	16	24	1300	5	initialize	1	4.83921	4.83921	4.83921
dash	16	24	1300	5	async	10	0.00202711	0.00116599	0.00385237
dash	16	24	1300	5	inner	10	0.0292756	0.0275669	0.0322918
dash	16	24	1300	5	wait	10	6.2495e-05	3.4683e-05	0.000165183
dash	16	24	1300	5	bound	10	0.00955035	0.00799287	0.0108178
dash	16	24	1300	5	calc iter	10	0.0409168	0.0399503	0.0423737
dash	16	24	1300	5	calc total	1	0.421008	0.421008	0.421008
dash	16	24	1300	5	total	1	5.84038	5.84038	5.84038
dash	16	24	1300	53	initialize	1	4.65495	4.65495	4.65495
dash	16	24	1300	53	async	10	0.0022851	0.00127757	0.00445697
dash	16	24	1300	53	inner	10	0.0292285	0.0284503	0.031677
dash	16	24	1300	53	wait	10	6.80127e-05	4.2312e-05	0.000181834
dash	16	24	1300	53	bound	10	0.00951412	0.008414	0.0103636
dash	16	24	1300	53	calc iter	10	0.0410969	0.0403829	0.0425005
dash	16	24	1300	53	calc total	1	0.421014	0.421014	0.421014
dash	16	24	1300	53	total	1	5.65282	5.65282	5.65282
dash	16	24	1300	101	initialize	1	4.61112	4.61112	4.61112
dash	16	24	1300	101	async	10	0.00213211	0.00109626	0.0040187
dash	16	24	1300	101	inner	10	0.0300037	0.0287877	0.0313989
dash	16	24	1300	101	wait	10	6.48879e-05	2.823e-05	0.000217363
dash	16	24	1300	101	bound	10	0.00888328	0.00766648	0.0104754
dash	16	24	1300	101	calc iter	10	0.0410853	0.0403037	0.0425265
dash	16	24	1300	101	calc total	1	0.421015	0.421015	0.421015
dash	16	24	1300	101	total	1	5.60405	5.60405	5.60405
dash	16	24	1300	77	initialize	1	4.55958	4.55958	4.55958
dash	16	24	1300	77	async	10	0.00253355	0.00133354	0.00331457
dash	16	24	1300	77	inner	10	0.0289909	0.0276424	0.0316453
dash	16	24	1300	77	wait	10	6.26017e-05	3.1115e-05	0.00015966
dash	16	24	1300	77	bound	10	0.00921257	0.00783623	0.0102492
dash	16	24	1300	77	calc iter	10	0.0408009	0.039534	0.0411948
dash	16	24	1300	77	calc total	1	0.421016	0.421016	0.421016
dash	16	24	1300	77	total	1	5.55249	5.55249	5.55249
dash	16	24	1300	122	initialize	1	4.57479	4.57479	4.57479
dash	16	24	1300	122	async	10	0.00474217	0.00211776	0.00969221
dash	16	24	1300	122	inner	10	0.0284837	0.0273961	0.0316798
dash	16	24	1300	122	wait	10	5.14378e-05	2.6024e-05	0.000189745
dash	16	24	1300	122	bound	10	0.00818028	0.00663429	0.00860222
dash	16	24	1300	122	calc iter	10	0.0414589	0.0397393	0.0456948
dash	16	24	1300	122	calc total	1	0.421016	0.421016	0.421016
dash	16	24	1300	122	total	1	5.57604	5.57604	5.57604
dash	16	24	1300	6	initialize	1	4.83813	4.83813	4.83813
dash	16	24	1300	6	async	10	0.00475326	0.00194009	0.00617714
dash	16	24	1300	6	inner	10	0.0289437	0.0272721	0.0317904
dash	16	24	1300	6	wait	10	4.25883e-05	2.086e-05	0.000119076
dash	16	24	1300	6	bound	10	0.00793812	0.00668804	0.00839593
dash	16	24	1300	6	calc iter	10	0.0416792	0.0397389	0.0428138
dash	16	24	1300	6	calc total	1	0.421006	0.421006	0.421006
dash	16	24	1300	6	total	1	5.83929	5.83929	5.83929
dash	16	24	1300	54	initialize	1	4.6549	4.6549	4.6549
dash	16	24	1300	54	async	10	0.00395691	0.00228547	0.00558226
dash	16	24	1300	54	inner	10	0.0295918	0.0289557	0.0319919
dash	16	24	1300	54	wait	10	5.08291e-05	2.5995e-05	0.000145937
dash	16	24	1300	54	bound	10	0.00794741	0.00738573	0.00827097
dash	16	24	1300	54	calc iter	10	0.0415481	0.0405055	0.0428713
dash	16	24	1300	54	calc total	1	0.421013	0.421013	0.421013
dash	16	24	1300	54	total	1	5.65279	5.65279	5.65279
dash	16	24	1300	102	initialize	1	4.61073	4.61073	4.61073
dash	16	24	1300	102	async	10	0.00327416	0.00178011	0.00644688
dash	16	24	1300	102	inner	10	0.0298065	0.0290447	0.0313725
dash	16	24	1300	102	wait	10	6.39889e-05	2.23e-05	0.000184767
dash	16	24	1300	102	bound	10	0.00836835	0.00736523	0.00996528
dash	16	24	1300	102	calc iter	10	0.0415143	0.0400338	0.044047
dash	16	24	1300	102	calc total	1	0.421014	0.421014	0.421014
dash	16	24	1300	102	total	1	5.60366	5.60366	5.60366
dash	16	24	1300	78	initialize	1	4.55201	4.55201	4.55201
dash	16	24	1300	78	async	10	0.00390368	0.000981946	0.00878971
dash	16	24	1300	78	inner	10	0.029008	0.0277857	0.0322956
dash	16	24	1300	78	wait	10	4.72736e-05	2.5762e-05	0.000124935
dash	16	24	1300	78	bound	10	0.00812906	0.00767514	0.00870933
dash	16	24	1300	78	calc iter	10	0.0410895	0.0386169	0.0449208
dash	16	24	1300	78	calc total	1	0.421015	0.421015	0.421015
dash	16	24	1300	78	total	1	5.54492	5.54492	5.54492
dash	16	24	1300	123	initialize	1	4.57813	4.57813	4.57813
dash	16	24	1300	123	async	10	0.00405464	0.00220142	0.00685352
dash	16	24	1300	123	inner	10	0.0288174	0.027691	0.031612
dash	16	24	1300	123	wait	10	5.05582e-05	2.7634e-05	0.000133547
dash	16	24	1300	123	bound	10	0.00829797	0.00795327	0.00876527
dash	16	24	1300	123	calc iter	10	0.0412222	0.0402501	0.0434648
dash	16	24	1300	123	calc total	1	0.421018	0.421018	0.421018
dash	16	24	1300	123	total	1	5.57938	5.57938	5.57938
dash	16	24	1300	7	initialize	1	4.83627	4.83627	4.83627
dash	16	24	1300	7	async	10	0.00535616	0.00237528	0.00715077
dash	16	24	1300	7	inner	10	0.0283417	0.0262709	0.0317471
dash	16	24	1300	7	wait	10	4.10991e-05	2.1317e-05	0.000132046
dash	16	24	1300	7	bound	10	0.00811852	0.00571931	0.00925781
dash	16	24	1300	7	calc iter	10	0.041859	0.0380868	0.0434532
dash	16	24	1300	7	calc total	1	0.421005	0.421005	0.421005
dash	16	24	1300	7	total	1	5.83742	5.83742	5.83742
dash	16	24	1300	40	total	1	5.55937	5.55937	5.55937
dash	16	24	1300	55	initialize	1	4.65495	4.65495	4.65495
dash	16	24	1300	55	async	10	0.00439032	0.00258196	0.00632678
dash	16	24	1300	55	inner	10	0.0293344	0.0283838	0.031709
dash	16	24	1300	55	wait	10	4.55375e-05	2.2924e-05	0.00013041
dash	16	24	1300	55	bound	10	0.00791601	0.00690069	0.00836206
dash	16	24	1300	55	calc iter	10	0.0416876	0.0403077	0.043253
dash	16	24	1300	55	calc total	1	0.421013	0.421013	0.421013
dash	16	24	1300	55	total	1	5.65283	5.65283	5.65283
dash	16	24	1300	103	initialize	1	4.61115	4.61115	4.61115
dash	16	24	1300	103	async	10	0.00350633	0.0020092	0.00647338
dash	16	24	1300	103	inner	10	0.0299278	0.0290802	0.0314698
dash	16	24	1300	103	wait	10	5.34205e-05	2.3544e-05	0.00014779
dash	16	24	1300	103	bound	10	0.00813782	0.00713113	0.00868047
dash	16	24	1300	103	calc iter	10	0.0416266	0.0401323	0.0446058
dash	16	24	1300	103	calc total	1	0.421014	0.421014	0.421014
dash	16	24	1300	103	total	1	5.60408	5.60408	5.60408
dash	16	24	1300	79	initialize	1	4.55959	4.55959	4.55959
dash	16	24	1300	79	async	10	0.00465224	0.00243684	0.00981155
dash	16	24	1300	79	inner	10	0.0284811	0.0272606	0.030976
dash	16	24	1300	79	wait	10	5.13128e-05	2.3447e-05	0.000184571
dash	16	24	1300	79	bound	10	0.00801535	0.00742404	0.00834984
dash	16	24	1300	79	calc iter	10	0.0412015	0.0401288	0.0453125
dash	16	24	1300	79	calc total	1	0.421016	0.421016	0.421016
dash	16	24	1300	79	total	1	5.55251	5.55251	5.55251
dash	16	24	1300	124	initialize	1	4.58541	4.58541	4.58541
dash	16	24	1300	124	async	10	0.00343609	0.00222572	0.00448922
dash	16	24	1300	124	inner	10	0.028694	0.0276101	0.031454
dash	16	24	1300	124	wait	10	5.8933e-05	2.8407e-05	0.000161472
dash	16	24	1300	124	bound	10	0.00880747	0.00790824	0.00955954
dash	16	24	1300	124	calc iter	10	0.0409979	0.0401226	0.0420993
dash	16	24	1300	124	calc total	1	0.421016	0.421016	0.421016
dash	16	24	1300	124	total	1	5.58669	5.58669	5.58669
dash	16	24	1300	8	initialize	1	4.84036	4.84036	4.84036
dash	16	24	1300	8	async	10	0.00436571	0.00200282	0.00619586
dash	16	24	1300	8	inner	10	0.0291878	0.0274097	0.0321617
dash	16	24	1300	8	wait	10	4.78683e-05	2.2475e-05	0.000131129
dash	16	24	1300	8	bound	10	0.00802288	0.00718315	0.00845479
dash	16	24	1300	8	calc iter	10	0.041626	0.0401784	0.0431114
dash	16	24	1300	8	calc total	1	0.421005	0.421005	0.421005
dash	16	24	1300	8	total	1	5.84153	5.84153	5.84153
dash	16	24	1300	41	initialize	1	4.57592	4.57592	4.57592
dash	16	24	1300	41	async	10	0.0022852	0.0012555	0.00346869
dash	16	24	1300	41	inner	10	0.0299471	0.0292429	0.0312865
dash	16	24	1300	41	wait	10	6.16322e-05	3.1467e-05	0.0002407
dash	16	24	1300	41	bound	10	0.00813179	0.00778125	0.00874468
dash	16	24	1300	41	calc iter	10	0.0404271	0.0400387	0.041053
dash	16	24	1300	41	calc total	1	0.421014	0.421014	0.421014
dash	16	24	1300	41	total	1	5.57764	5.57764	5.57764
dash	16	24	1300	56	initialize	1	4.65494	4.65494	4.65494
dash	16	24	1300	56	async	10	0.00359184	0.00217161	0.0055505
dash	16	24	1300	56	inner	10	0.0296506	0.0290495	0.0319943
dash	16	24	1300	56	wait	10	5.31704e-05	3.0308e-05	0.000130848
dash	16	24	1300	56	bound	10	0.00816729	0.0077112	0.00864922
dash	16	24	1300	56	calc iter	10	0.0414642	0.0402129	0.0430765
dash	16	24	1300	56	calc total	1	0.421012	0.421012	0.421012
dash	16	24	1300	56	total	1	5.65283	5.65283	5.65283
dash	16	24	1300	104	initialize	1	4.61239	4.61239	4.61239
dash	16	24	1300	104	async	10	0.00322057	0.00233123	0.00441418
dash	16	24	1300	104	inner	10	0.03032	0.0293272	0.0317538
dash	16	24	1300	104	wait	10	4.78183e-05	2.4771e-05	0.000116485
dash	16	24	1300	104	bound	10	0.00787709	0.00764051	0.00809771
dash	16	24	1300	104	calc iter	10	0.041467	0.0401879	0.0427261
dash	16	24	1300	104	calc total	1	0.421014	0.421014	0.421014
dash	16	24	1300	104	total	1	5.60533	5.60533	5.60533
dash	16	24	1300	80	initialize	1	4.55939	4.55939	4.55939
dash	16	24	1300	80	async	10	0.00366779	0.00184629	0.00739213
dash	16	24	1300	80	inner	10	0.0291469	0.0279161	0.0317458
dash	16	24	1300	80	wait	10	4.94943e-05	3.0615e-05	0.000127086
dash	16	24	1300	80	bound	10	0.00818667	0.00777635	0.00870565
dash	16	24	1300	80	calc iter	10	0.0410526	0.0388537	0.0438703
dash	16	24	1300	80	calc total	1	0.421014	0.421014	0.421014
dash	16	24	1300	80	total	1	5.55231	5.55231	5.55231
dash	16	24	1300	125	initialize	1	4.57456	4.57456	4.57456
dash	16	24	1300	125	async	10	0.00254861	0.00136209	0.00330744
dash	16	24	1300	125	inner	10	0.0290032	0.0280218	0.0317695
dash	16	24	1300	125	wait	10	6.27458e-05	3.6743e-05	0.000179015
dash	16	24	1300	125	bound	10	0.00931541	0.00793622	0.0103445
dash	16	24	1300	125	calc iter	10	0.0409311	0.0398605	0.0413936
dash	16	24	1300	125	calc total	1	0.421018	0.421018	0.421018
dash	16	24	1300	125	total	1	5.57581	5.57581	5.57581
dash	16	24	1300	9	initialize	1	4.84914	4.84914	4.84914
dash	16	24	1300	9	async	10	0.00345458	0.00190485	0.00476671
dash	16	24	1300	9	inner	10	0.0291173	0.0276687	0.0319392
dash	16	24	1300	9	wait	10	4.95714e-05	2.8431e-05	0.000126943
dash	16	24	1300	9	bound	10	0.00868461	0.00788463	0.00943269
dash	16	24	1300	9	calc iter	10	0.0413076	0.0399349	0.0423907
dash	16	24	1300	9	calc total	1	0.421007	0.421007	0.421007
dash	16	24	1300	9	total	1	5.85031	5.85031	5.85031
dash	16	24	1300	42	initialize	1	4.56599	4.56599	4.56599
dash	16	24	1300	42	async	10	0.00281418	0.0013667	0.00667021
dash	16	24	1300	42	inner	10	0.0294446	0.0285702	0.0309943
dash	16	24	1300	42	wait	10	3.80929e-05	1.9409e-05	7.2654e-05
dash	16	24	1300	42	bound	10	0.00819405	0.00760691	0.00917655
dash	16	24	1300	42	calc iter	10	0.0404922	0.0393333	0.0433906
dash	16	24	1300	42	calc total	1	0.421014	0.421014	0.421014
dash	16	24	1300	42	total	1	5.56771	5.56771	5.56771
dash	16	24	1300	57	initialize	1	4.65491	4.65491	4.65491
dash	16	24	1300	57	async	10	0.003063	0.00200764	0.00444527
dash	16	24	1300	57	inner	10	0.0295054	0.028843	0.0319899
dash	16	24	1300	57	wait	10	5.51307e-05	3.5337e-05	0.000127938
dash	16	24	1300	57	bound	10	0.0086764	0.00793368	0.00958531
dash	16	24	1300	57	calc iter	10	0.0413014	0.0405148	0.0427328
dash	16	24	1300	57	calc total	1	0.421014	0.421014	0.421014
dash	16	24	1300	57	total	1	5.65279	5.65279	5.65279
dash	16	24	1300	81	initialize	1	4.55407	4.55407	4.55407
dash	16	24	1300	81	async	10	0.00297505	0.00202739	0.00557553
dash	16	24	1300	81	inner	10	0.0289446	0.0274834	0.0315358
dash	16	24	1300	81	wait	10	5.71349e-05	3.7369e-05	0.00014487
dash	16	24	1300	81	bound	10	0.00886128	0.0077319	0.0101341
dash	16	24	1300	81	calc iter	10	0.0408395	0.039519	0.0428098
dash	16	24	1300	81	calc total	1	0.421015	0.421015	0.421015
dash	16	24	1300	81	total	1	5.54696	5.54696	5.54696
dash	16	24	1300	126	initialize	1	4.56758	4.56758	4.56758
dash	16	24	1300	126	async	10	0.00424796	0.00161997	0.00890034
dash	16	24	1300	126	inner	10	0.0286551	0.0276564	0.0311115
dash	16	24	1300	126	wait	10	6.30421e-05	2.5275e-05	0.00023632
dash	16	24	1300	126	bound	10	0.00827997	0.00776175	0.00904119
dash	16	24	1300	126	calc iter	10	0.0412474	0.0398132	0.0452208
dash	16	24	1300	126	calc total	1	0.421017	0.421017	0.421017
dash	16	24	1300	126	total	1	5.56885	5.56885	5.56885
dash	16	24	1300	10	initialize	1	4.83758	4.83758	4.83758
dash	16	24	1300	10	async	10	0.00295318	0.00169194	0.00455432
dash	16	24	1300	10	inner	10	0.0290575	0.0273731	0.0320504
dash	16	24	1300	10	wait	10	5.45381e-05	3.609e-05	0.000131212
dash	16	24	1300	10	bound	10	0.00897589	0.00786961	0.0101105
dash	16	24	1300	10	calc iter	10	0.0410426	0.0401159	0.0425803
dash	16	24	1300	10	calc total	1	0.421007	0.421007	0.421007
dash	16	24	1300	10	total	1	5.83875	5.83875	5.83875
dash	16	24	1300	43	initialize	1	4.57592	4.57592	4.57592
dash	16	24	1300	43	async	10	0.00310898	0.00141119	0.00634059
dash	16	24	1300	43	inner	10	0.0295625	0.0289405	0.0309199
dash	16	24	1300	43	wait	10	5.01565e-05	2.4494e-05	0.000152605
dash	16	24	1300	43	bound	10	0.00782237	0.00742344	0.00820386
dash	16	24	1300	43	calc iter	10	0.0405452	0.0393712	0.0429217
dash	16	24	1300	43	calc total	1	0.421015	0.421015	0.421015
dash	16	24	1300	43	total	1	5.57764	5.57764	5.57764
dash	16	24	1300	58	initialize	1	4.65492	4.65492	4.65492
dash	16	24	1300	58	async	10	0.00288747	0.00187686	0.00432697
dash	16	24	1300	58	inner	10	0.0295448	0.0286987	0.0319444
dash	16	24	1300	58	wait	10	5.71189e-05	3.1015e-05	0.000143925
dash	16	24	1300	58	bound	10	0.00869121	0.00790787	0.00972079
dash	16	24	1300	58	calc iter	10	0.0411818	0.0402537	0.0425792
dash	16	24	1300	58	calc total	1	0.421015	0.421015	0.421015
dash	16	24	1300	58	total	1	5.65282	5.65282	5.65282
dash	16	24	1300	82	initialize	1	4.55961	4.55961	4.55961
dash	16	24	1300	82	async	10	0.00266355	0.00173052	0.00359463
dash	16	24	1300	82	inner	10	0.0284208	0.0269479	0.0312814
dash	16	24	1300	82	wait	10	6.73151e-05	4.0718e-05	0.000139024
dash	16	24	1300	82	bound	10	0.00958014	0.00774983	0.0110699
dash	16	24	1300	82	calc iter	10	0.0407331	0.0387282	0.0421478
dash	16	24	1300	82	calc total	1	0.421015	0.421015	0.421015
dash	16	24	1300	82	total	1	5.55248	5.55248	5.55248
dash	16	24	1300	11	initialize	1	4.83498	4.83498	4.83498
dash	16	24	1300	11	async	10	0.00212407	0.00115367	0.00349759
dash	16	24	1300	11	inner	10	0.0290642	0.0271182	0.0321919
dash	16	24	1300	11	wait	10	5.84098e-05	4.0362e-05	0.000152144
dash	16	24	1300	11	bound	10	0.00963773	0.00798416	0.0112654
dash	16	24	1300	11	calc iter	10	0.040886	0.0397102	0.0419695
dash	16	24	1300	11	calc total	1	0.421009	0.421009	0.421009
dash	16	24	1300	11	total	1	5.83615	5.83615	5.83615
dash	16	24	1300	44	initialize	1	4.55947	4.55947	4.55947
dash	16	24	1300	44	async	10	0.00280926	0.00181181	0.00373723
dash	16	24	1300	44	inner	10	0.0297248	0.0290037	0.0311124
dash	16	24	1300	44	wait	10	4.78357e-05	2.7379e-05	0.000120508
dash	16	24	1300	44	bound	10	0.00784755	0.00769178	0.0080062
dash	16	24	1300	44	calc iter	10	0.0404309	0.0399052	0.0409253
dash	16	24	1300	44	calc total	1	0.421013	0.421013	0.421013
dash	16	24	1300	44	total	1	5.56117	5.56117	5.56117
dash	16	24	1300	59	initialize	1	4.65491	4.65491	4.65491
dash	16	24	1300	59	async	10	0.00207676	0.00104237	0.00384581
dash	16	24	1300	59	inner	10	0.0293223	0.0283183	0.0318185
dash	16	24	1300	59	wait	10	7.32649e-05	4.155e-05	0.000184751
dash	16	24	1300	59	bound	10	0.00958307	0.00835866	0.0108214
dash	16	24	1300	59	calc iter	10	0.0410565	0.0401993	0.042164
dash	16	24	1300	59	calc total	1	0.421015	0.421015	0.421015
dash	16	24	1300	59	total	1	5.65281	5.65281	5.65281
dash	16	24	1300	83	initialize	1	4.55128	4.55128	4.55128
dash	16	24	1300	83	async	10	0.0021332	0.00124819	0.00313516
dash	16	24	1300	83	inner	10	0.0283474	0.0269596	0.0311945
dash	16	24	1300	83	wait	10	7.88861e-05	4.383e-05	0.000212388
dash	16	24	1300	83	bound	10	0.010119	0.00813138	0.011616
dash	16	24	1300	83	calc iter	10	0.0406798	0.0386145	0.04174
dash	16	24	1300	83	calc total	1	0.421017	0.421017	0.421017
dash	16	24	1300	83	total	1	5.54416	5.54416	5.54416
dash	16	24	1300	12	initialize	1	4.83619	4.83619	4.83619
dash	16	24	1300	12	async	10	0.0056519	0.00196938	0.00688278
dash	16	24	1300	12	inner	10	0.0281139	0.0262408	0.0314465
dash	16	24	1300	12	wait	10	3.89762e-05	1.9528e-05	0.000153453
dash	16	24	1300	12	bound	10	0.00805318	0.00593472	0.0087864
dash	16	24	1300	12	calc iter	10	0.0418597	0.038944	0.043069
dash	16	24	1300	12	calc total	1	0.421005	0.421005	0.421005
dash	16	24	1300	12	total	1	5.83734	5.83734	5.83734
dash	16	24	1300	45	initialize	1	4.57592	4.57592	4.57592
dash	16	24	1300	45	async	10	0.00257638	0.00164625	0.00321187
dash	16	24	1300	45	inner	10	0.0296256	0.0288802	0.0311197
dash	16	24	1300	45	wait	10	5.29618e-05	3.0168e-05	0.000131838
dash	16	24	1300	45	bound	10	0.0080469	0.00766545	0.00883599
dash	16	24	1300	45	calc iter	10	0.0403029	0.0398639	0.0409459
dash	16	24	1300	45	calc total	1	0.421015	0.421015	0.421015
dash	16	24	1300	45	total	1	5.57762	5.57762	5.57762
dash	16	24	1300	60	initialize	1	4.65495	4.65495	4.65495
dash	16	24	1300	60	async	10	0.00448053	0.00211336	0.00981461
dash	16	24	1300	60	inner	10	0.0290738	0.0279255	0.0311844
dash	16	24	1300	60	wait	10	5.58814e-05	2.3883e-05	0.000194767
dash	16	24	1300	60	bound	10	0.00808321	0.00705325	0.00862958
dash	16	24	1300	60	calc iter	10	0.0416949	0.0406181	0.0459707
dash	16	24	1300	60	calc total	1	0.421013	0.421013	0.421013
dash	16	24	1300	60	total	1	5.65282	5.65282	5.65282
dash	16	24	1300	84	initialize	1	4.54887	4.54887	4.54887
dash	16	24	1300	84	async	10	0.00397113	0.00167353	0.006803
dash	16	24	1300	84	inner	10	0.0288306	0.0276903	0.0307857
dash	16	24	1300	84	wait	10	5.17034e-05	2.4283e-05	0.000162192
dash	16	24	1300	84	bound	10	0.00774847	0.00698217	0.00816612
dash	16	24	1300	84	calc iter	10	0.0406031	0.0395078	0.0426848
dash	16	24	1300	84	calc total	1	0.421014	0.421014	0.421014
dash	16	24	1300	84	total	1	5.54175	5.54175	5.54175
dash	16	24	1300	127	initialize	1	4.5764	4.5764	4.5764
dash	16	24	1300	127	async	10	0.00407926	0.00205799	0.009023
dash	16	24	1300	127	inner	10	0.029179	0.028078	0.0320407
dash	16	24	1300	127	wait	10	4.80466e-05	2.5514e-05	0.000137538
dash	16	24	1300	127	bound	10	0.00813001	0.00691892	0.00859998
dash	16	24	1300	127	calc iter	10	0.0414378	0.0399903	0.045632
dash	16	24	1300	127	calc total	1	0.421017	0.421017	0.421017
dash	16	24	1300	127	total	1	5.57765	5.57765	5.57765
dash	16	24	1300	13	initialize	1	4.84918	4.84918	4.84918
dash	16	24	1300	13	async	10	0.00280668	0.00230303	0.00309078
dash	16	24	1300	13	inner	10	0.030502	0.0288712	0.0334985
dash	16	24	1300	13	wait	10	4.0211e-05	2.1286e-05	0.000120221
dash	16	24	1300	13	bound	10	0.00874776	0.0054604	0.00990539
dash	16	24	1300	13	calc iter	10	0.0420983	0.0374016	0.0443083
dash	16	24	1300	13	calc total	1	0.421006	0.421006	0.421006
dash	16	24	1300	13	total	1	5.85033	5.85033	5.85033
dash	16	24	1300	46	initialize	1	4.57145	4.57145	4.57145
dash	16	24	1300	46	async	10	0.00216551	0.00134038	0.00292347
dash	16	24	1300	46	inner	10	0.0294874	0.0285442	0.0311303
dash	16	24	1300	46	wait	10	5.26684e-05	3.5428e-05	9.5237e-05
dash	16	24	1300	46	bound	10	0.0085448	0.00765672	0.00965526
dash	16	24	1300	46	calc iter	10	0.0402518	0.0392472	0.0410415
dash	16	24	1300	46	calc total	1	0.421016	0.421016	0.421016
dash	16	24	1300	46	total	1	5.57316	5.57316	5.57316
dash	16	24	1300	61	initialize	1	4.65494	4.65494	4.65494
dash	16	24	1300	61	async	10	0.00392337	0.00247567	0.00940784
dash	16	24	1300	61	inner	10	0.0297485	0.0285427	0.0320089
dash	16	24	1300	61	wait	10	4.56879e-05	2.3138e-05	0.000150505
dash	16	24	1300	61	bound	10	0.00813663	0.00634233	0.00885441
dash	16	24	1300	61	calc iter	10	0.0418561	0.0393054	0.0465661
dash	16	24	1300	61	calc total	1	0.421014	0.421014	0.421014
dash	16	24	1300	61	total	1	5.65283	5.65283	5.65283
dash	16	24	1300	85	initialize	1	4.55962	4.55962	4.55962
dash	16	24	1300	85	async	10	0.00436995	0.00220231	0.00639085
dash	16	24	1300	85	inner	10	0.0282918	0.0270481	0.0307664
dash	16	24	1300	85	wait	10	4.8713e-05	2.4372e-05	0.000148276
dash	16	24	1300	85	bound	10	0.00797126	0.00604169	0.00916112
dash	16	24	1300	85	calc iter	10	0.0406836	0.0389574	0.0426319
dash	16	24	1300	85	calc total	1	0.421014	0.421014	0.421014
dash	16	24	1300	85	total	1	5.55254	5.55254	5.55254
dash	16	24	1300	14	initialize	1	4.84919	4.84919	4.84919
dash	16	24	1300	14	async	10	0.0054607	0.00234041	0.00685269
dash	16	24	1300	14	inner	10	0.0283163	0.0265414	0.0313546
dash	16	24	1300	14	wait	10	4.21515e-05	2.0916e-05	0.000135654
dash	16	24	1300	14	bound	10	0.00796708	0.00632839	0.00847732
dash	16	24	1300	14	calc iter	10	0.0417876	0.0397451	0.0427051
dash	16	24	1300	14	calc total	1	0.421005	0.421005	0.421005
dash	16	24	1300	14	total	1	5.85033	5.85033	5.85033
dash	16	24	1300	47	initialize	1	4.56651	4.56651	4.56651
dash	16	24	1300	47	async	10	0.00185029	0.00119033	0.00235654
dash	16	24	1300	47	inner	10	0.0287653	0.0279474	0.0304961
dash	16	24	1300	47	wait	10	5.24872e-05	2.9643e-05	0.00011093
dash	16	24	1300	47	bound	10	0.0095155	0.00836143	0.0104942
dash	16	24	1300	47	calc iter	10	0.0401848	0.0396916	0.0409062
dash	16	24	1300	47	calc total	1	0.421017	0.421017	0.421017
dash	16	24	1300	47	total	1	5.56823	5.56823	5.56823
dash	16	24	1300	62	initialize	1	4.65492	4.65492	4.65492
dash	16	24	1300	62	async	10	0.0043274	0.00246417	0.00927556
dash	16	24	1300	62	inner	10	0.0291956	0.0280794	0.0314826
dash	16	24	1300	62	wait	10	5.24296e-05	2.9363e-05	0.000153625
dash	16	24	1300	62	bound	10	0.00804411	0.00750163	0.00864783
dash	16	24	1300	62	calc iter	10	0.041621	0.0394626	0.0455682
dash	16	24	1300	62	calc total	1	0.421013	0.421013	0.421013
dash	16	24	1300	62	total	1	5.65282	5.65282	5.65282
dash	16	24	1300	86	initialize	1	4.55962	4.55962	4.55962
dash	16	24	1300	86	async	10	0.00416401	0.00215847	0.00548027
dash	16	24	1300	86	inner	10	0.0285729	0.0278016	0.0307644
dash	16	24	1300	86	wait	10	4.75318e-05	2.3627e-05	0.000149912
dash	16	24	1300	86	bound	10	0.00785475	0.00655652	0.00846096
dash	16	24	1300	86	calc iter	10	0.0406404	0.0388268	0.0423003
dash	16	24	1300	86	calc total	1	0.421015	0.421015	0.421015
dash	16	24	1300	86	total	1	5.55254	5.55254	5.55254
dash	16	24	1300	15	initialize	1	4.84919	4.84919	4.84919
dash	16	24	1300	15	async	10	0.00446671	0.00242617	0.00631737
dash	16	24	1300	15	inner	10	0.0285959	0.0271759	0.0313791
dash	16	24	1300	15	wait	10	4.6922e-05	2.6606e-05	0.000133252
dash	16	24	1300	15	bound	10	0.00832141	0.00786213	0.0088217
dash	16	24	1300	15	calc iter	10	0.0414324	0.0405584	0.041982
dash	16	24	1300	15	calc total	1	0.421007	0.421007	0.421007
dash	16	24	1300	15	total	1	5.85034	5.85034	5.85034
dash	16	24	1300	63	initialize	1	4.65492	4.65492	4.65492
dash	16	24	1300	63	async	10	0.00329605	0.00166655	0.00676943
dash	16	24	1300	63	inner	10	0.0293297	0.0277796	0.0315951
dash	16	24	1300	63	wait	10	5.55479e-05	3.0081e-05	0.000139147
dash	16	24	1300	63	bound	10	0.00867496	0.00779059	0.0103825
dash	16	24	1300	63	calc iter	10	0.0413577	0.0396179	0.0442176
dash	16	24	1300	63	calc total	1	0.421016	0.421016	0.421016
dash	16	24	1300	63	total	1	5.65279	5.65279	5.65279
dash	16	24	1300	87	initialize	1	4.55534	4.55534	4.55534
dash	16	24	1300	87	async	10	0.00354417	0.002097	0.0047863
dash	16	24	1300	87	inner	10	0.028975	0.0282308	0.030934
dash	16	24	1300	87	wait	10	5.09169e-05	2.5207e-05	0.000147336
dash	16	24	1300	87	bound	10	0.00784459	0.00767232	0.00806171
dash	16	24	1300	87	calc iter	10	0.0404161	0.038984	0.0412503
dash	16	24	1300	87	calc total	1	0.421015	0.421015	0.421015
dash	16	24	1300	87	total	1	5.54824	5.54824	5.54824
dash	16	24	1300	16	initialize	1	4.84506	4.84506	4.84506
dash	16	24	1300	16	async	10	0.003506	0.00206137	0.00481595
dash	16	24	1300	16	inner	10	0.028284	0.0267556	0.0312457
dash	16	24	1300	16	wait	10	5.83578e-05	3.3675e-05	0.000164677
dash	16	24	1300	16	bound	10	0.00916322	0.00798583	0.0101114
dash	16	24	1300	16	calc iter	10	0.0410133	0.0396784	0.0416271
dash	16	24	1300	16	calc total	1	0.421006	0.421006	0.421006
dash	16	24	1300	16	total	1	5.84621	5.84621	5.84621
dash	16	24	1300	64	initialize	1	4.65495	4.65495	4.65495
dash	16	24	1300	64	async	10	0.00265015	0.0018662	0.00341633
dash	16	24	1300	64	inner	10	0.029402	0.0283154	0.0316699
dash	16	24	1300	64	wait	10	6.62081e-05	3.2813e-05	0.000157165
dash	16	24	1300	64	bound	10	0.00907235	0.00794846	0.010249
dash	16	24	1300	64	calc iter	10	0.0411921	0.040426	0.0425649
dash	16	24	1300	64	calc total	1	0.421013	0.421013	0.421013
dash	16	24	1300	64	total	1	5.65284	5.65284	5.65284
dash	16	24	1300	88	initialize	1	4.55965	4.55965	4.55965
dash	16	24	1300	88	async	10	0.00322675	0.00202511	0.00474451
dash	16	24	1300	88	inner	10	0.0290784	0.0283429	0.0306646
dash	16	24	1300	88	wait	10	6.03767e-05	2.6864e-05	0.000178427
dash	16	24	1300	88	bound	10	0.00798538	0.00770337	0.00832723
dash	16	24	1300	88	calc iter	10	0.0403518	0.0396159	0.0413486
dash	16	24	1300	88	calc total	1	0.421015	0.421015	0.421015
dash	16	24	1300	88	total	1	5.55253	5.55253	5.55253
dash	16	24	1300	17	initialize	1	4.84919	4.84919	4.84919
dash	16	24	1300	17	async	10	0.00247589	0.00134982	0.00392043
dash	16	24	1300	17	inner	10	0.0282168	0.0265977	0.0315765
dash	16	24	1300	17	wait	10	7.19257e-05	2.8838e-05	0.000166858
dash	16	24	1300	17	bound	10	0.0100711	0.00803912	0.0111047
dash	16	24	1300	17	calc iter	10	0.0408372	0.0400282	0.0417911
dash	16	24	1300	17	calc total	1	0.421008	0.421008	0.421008
dash	16	24	1300	17	total	1	5.85034	5.85034	5.85034
dash	16	24	1300	65	initialize	1	4.65493	4.65493	4.65493
dash	16	24	1300	65	async	10	0.00213801	0.00135618	0.00348846
dash	16	24	1300	65	inner	10	0.0287935	0.0275032	0.0312551
dash	16	24	1300	65	wait	10	8.08007e-05	4.3884e-05	0.000206645
dash	16	24	1300	65	bound	10	0.0100568	0.00844735	0.0110788
dash	16	24	1300	65	calc iter	10	0.0410704	0.0402244	0.0422995
dash	16	24	1300	65	calc total	1	0.421014	0.421014	0.421014
dash	16	24	1300	65	total	1	5.6528	5.6528	5.6528
dash	16	24	1300	89	initialize	1	4.55962	4.55962	4.55962
dash	16	24	1300	89	async	10	0.00285548	0.00132116	0.00469178
dash	16	24	1300	89	inner	10	0.0290792	0.0280922	0.0308895
dash	16	24	1300	89	wait	10	7.03426e-05	3.5635e-05	0.000177666
dash	16	24	1300	89	bound	10	0.0082822	0.00782532	0.00890311
dash	16	24	1300	89	calc iter	10	0.0402883	0.0394234	0.0415479
dash	16	24	1300	89	calc total	1	0.421017	0.421017	0.421017
dash	16	24	1300	89	total	1	5.55254	5.55254	5.55254
dash	16	24	1300	18	initialize	1	4.84918	4.84918	4.84918
dash	16	24	1300	18	async	10	0.00473829	0.00198917	0.00856263
dash	16	24	1300	18	inner	10	0.0283912	0.0268901	0.0311139
dash	16	24	1300	18	wait	10	5.13817e-05	2.5314e-05	0.000149812
dash	16	24	1300	18	bound	10	0.00827062	0.00782841	0.00850232
dash	16	24	1300	18	calc iter	10	0.0414527	0.0399546	0.044407
dash	16	24	1300	18	calc total	1	0.421007	0.421007	0.421007
dash	16	24	1300	18	total	1	5.85034	5.85034	5.85034
dash	16	24	1300	66	initialize	1	4.65489	4.65489	4.65489
dash	16	24	1300	66	async	10	0.00467121	0.00256109	0.0101847
dash	16	24	1300	66	inner	10	0.0289876	0.027692	0.0312171
dash	16	24	1300	66	wait	10	4.46243e-05	2.2703e-05	0.000157221
dash	16	24	1300	66	bound	10	0.00798249	0.00705435	0.00846472
dash	16	24	1300	66	calc iter	10	0.0416874	0.0399396	0.0462791
dash	16	24	1300	66	calc total	1	0.421013	0.421013	0.421013
dash	16	24	1300	66	total	1	5.65279	5.65279	5.65279
dash	16	24	1300	90	initialize	1	4.54757	4.54757	4.54757
dash	16	24	1300	90	async	10	0.00329012	0.00148308	0.00652654
dash	16	24	1300	90	inner	10	0.0287158	0.0278955	0.0304825
dash	16	24	1300	90	wait	10	6.49298e-05	3.0446e-05	0.000209318
dash	16	24	1300	90	bound	10	0.00818325	0.00766303	0.00883354
dash	16	24	1300	90	calc iter	10	0.0402555	0.0393253	0.0424284
dash	16	24	1300	90	calc total	1	0.421017	0.421017	0.421017
dash	16	24	1300	90	total	1	5.54045	5.54045	5.54045
dash	16	24	1300	19	initialize	1	4.84917	4.84917	4.84917
dash	16	24	1300	19	async	10	0.00539858	0.0023522	0.0104514
dash	16	24	1300	19	inner	10	0.0282894	0.0266865	0.0314508
dash	16	24	1300	19	wait	10	4.21509e-05	2.2928e-05	0.000132336
dash	16	24	1300	19	bound	10	0.00799158	0.00679515	0.00865634
dash	16	24	1300	19	calc iter	10	0.0417229	0.039956	0.0464561
dash	16	24	1300	19	calc total	1	0.421007	0.421007	0.421007
dash	16	24	1300	19	total	1	5.85034	5.85034	5.85034
dash	16	24	1300	67	initialize	1	4.65492	4.65492	4.65492
dash	16	24	1300	67	async	10	0.0033417	0.00258511	0.0079301
dash	16	24	1300	67	inner	10	0.0299483	0.0288115	0.0322492
dash	16	24	1300	67	wait	10	4.45415e-05	2.4879e-05	0.000128867
dash	16	24	1300	67	bound	10	0.00846228	0.00677716	0.00977765
dash	16	24	1300	67	calc iter	10	0.0417982	0.038956	0.046958
dash	16	24	1300	67	calc total	1	0.421013	0.421013	0.421013
dash	16	24	1300	67	total	1	5.6528	5.6528	5.6528
dash	16	24	1300	91	initialize	1	4.55631	4.55631	4.55631
dash	16	24	1300	91	async	10	0.0038057	0.00187992	0.00671369
dash	16	24	1300	91	inner	10	0.0288158	0.0277684	0.0305733
dash	16	24	1300	91	wait	10	5.40347e-05	2.5785e-05	0.000155619
dash	16	24	1300	91	bound	10	0.00771961	0.00745464	0.00802305
dash	16	24	1300	91	calc iter	10	0.0403964	0.0393795	0.0421764
dash	16	24	1300	91	calc total	1	0.421017	0.421017	0.421017
dash	16	24	1300	91	total	1	5.54922	5.54922	5.54922
dash	16	24	1300	20	initialize	1	4.84917	4.84917	4.84917
dash	16	24	1300	20	async	10	0.00442897	0.00208116	0.00933948
dash	16	24	1300	20	inner	10	0.0285734	0.0270496	0.0315797
dash	16	24	1300	20	wait	10	4.7834e-05	2.4894e-05	0.000138593
dash	16	24	1300	20	bound	10	0.00829924	0.00797801	0.00864484
dash	16	24	1300	20	calc iter	10	0.0413508	0.040221	0.0453358
dash	16	24	1300	20	calc total	1	0.421019	0.421019	0.421019
dash	16	24	1300	20	total	1	5.85034	5.85034	5.85034
dash	16	24	1300	68	initialize	1	4.65495	4.65495	4.65495
dash	16	24	1300	68	async	10	0.00394891	0.002513	0.00890302
dash	16	24	1300	68	inner	10	0.0296007	0.0282792	0.0318181
dash	16	24	1300	68	wait	10	4.81454e-05	2.6431e-05	0.000147156
dash	16	24	1300	68	bound	10	0.00803126	0.00740523	0.0084749
dash	16	24	1300	68	calc iter	10	0.0416302	0.040286	0.0456882
dash	16	24	1300	68	calc total	1	0.421013	0.421013	0.421013
dash	16	24	1300	68	total	1	5.65283	5.65283	5.65283
dash	16	24	1300	92	initialize	1	4.55569	4.55569	4.55569
dash	16	24	1300	92	async	10	0.00347973	0.0020789	0.0052277
dash	16	24	1300	92	inner	10	0.028983	0.0281077	0.0308337
dash	16	24	1300	92	wait	10	4.95134e-05	2.82e-05	0.000145236
dash	16	24	1300	92	bound	10	0.00779728	0.007519	0.00807067
dash	16	24	1300	92	calc iter	10	0.040311	0.0390388	0.0417149
dash	16	24	1300	92	calc total	1	0.421017	0.421017	0.421017
dash	16	24	1300	92	total	1	5.54857	5.54857	5.54857
dash	16	24	1300	21	initialize	1	4.84916	4.84916	4.84916
dash	16	24	1300	21	async	10	0.00375123	0.00198479	0.00714119
dash	16	24	1300	21	inner	10	0.0285427	0.0269664	0.0313442
dash	16	24	1300	21	wait	10	5.685e-05	3.01e-05	0.00015117
dash	16	24	1300	21	bound	10	0.00878113	0.00793105	0.0100814
dash	16	24	1300	21	calc iter	10	0.0411332	0.0396185	0.0437027
dash	16	24	1300	21	calc total	1	0.421019	0.421019	0.421019
dash	16	24	1300	21	total	1	5.85033	5.85033	5.85033
dash	16	24	1300	69	initialize	1	4.65491	4.65491	4.65491
dash	16	24	1300	69	async	10	0.00379271	0.00238925	0.00817022
dash	16	24	1300	69	inner	10	0.0291522	0.0280431	0.0312887
dash	16	24	1300	69	wait	10	7.13077e-05	3.1696e-05	0.000217457
dash	16	24	1300	69	bound	10	0.00839212	0.00806858	0.00875956
dash	16	24	1300	69	calc iter	10	0.0414096	0.040346	0.0447505
dash	16	24	1300	69	calc total	1	0.421014	0.421014	0.421014
dash	16	24	1300	69	total	1	5.6528	5.6528	5.6528
dash	16	24	1300	93	initialize	1	4.54701	4.54701	4.54701
dash	16	24	1300	93	async	10	0.00285818	0.0018727	0.00377543
dash	16	24	1300	93	inner	10	0.0290119	0.028104	0.0308042
dash	16	24	1300	93	wait	10	5.57882e-05	3.3251e-05	0.000148811
dash	16	24	1300	93	bound	10	0.00821982	0.00748662	0.008983
dash	16	24	1300	93	calc iter	10	0.0401467	0.0394674	0.0409465
dash	16	24	1300	93	calc total	1	0.421019	0.421019	0.421019
dash	16	24	1300	93	total	1	5.53988	5.53988	5.53988
dash	16	24	1300	22	initialize	1	4.8492	4.8492	4.8492
dash	16	24	1300	22	async	10	0.00347685	0.00253921	0.00491015
dash	16	24	1300	22	inner	10	0.0283175	0.0266629	0.0313417
dash	16	24	1300	22	wait	10	4.87288e-05	2.4994e-05	0.000120205
dash	16	24	1300	22	bound	10	0.00912434	0.00782065	0.0104984
dash	16	24	1300	22	calc iter	10	0.0409686	0.0394182	0.0427777
dash	16	24	1300	22	calc total	1	0.421019	0.421019	0.421019
dash	16	24	1300	22	total	1	5.85035	5.85035	5.85035
dash	16	24	1300	70	initialize	1	4.65497	4.65497	4.65497
dash	16	24	1300	70	async	10	0.0032748	0.00250155	0.00455283
dash	16	24	1300	70	inner	10	0.0291337	0.0277522	0.0311717
dash	16	24	1300	70	wait	10	5.63556e-05	2.7146e-05	0.000162671
dash	16	24	1300	70	bound	10	0.00880741	0.00774789	0.0100487
dash	16	24	1300	70	calc iter	10	0.0412733	0.0394721	0.0424693
dash	16	24	1300	70	calc total	1	0.421014	0.421014	0.421014
dash	16	24	1300	70	total	1	5.65283	5.65283	5.65283
dash	16	24	1300	94	initialize	1	4.55966	4.55966	4.55966
dash	16	24	1300	94	async	10	0.00258051	0.00164628	0.00348312
dash	16	24	1300	94	inner	10	0.0286346	0.027524	0.0308492
dash	16	24	1300	94	wait	10	6.41419e-05	3.7665e-05	0.000124312
dash	16	24	1300	94	bound	10	0.00880415	0.00758908	0.00995221
dash	16	24	1300	94	calc iter	10	0.0400848	0.0393181	0.0410477
dash	16	24	1300	94	calc total	1	0.421017	0.421017	0.421017
dash	16	24	1300	94	total	1	5.55254	5.55254	5.55254
dash	16	24	1300	23	initialize	1	4.84919	4.84919	4.84919
dash	16	24	1300	23	async	10	0.00266844	0.00135865	0.00369224
dash	16	24	1300	23	inner	10	0.0284164	0.0265202	0.0313562
dash	16	24	1300	23	wait	10	7.54756e-05	4.3217e-05	0.000253788
dash	16	24	1300	23	bound	10	0.00968647	0.00818563	0.0110525
dash	16	24	1300	23	calc iter	10	0.0408485	0.0397278	0.0418024
dash	16	24	1300	23	calc total	1	0.421021	0.421021	0.421021
dash	16	24	1300	23	total	1	5.85034	5.85034	5.85034
dash	16	24	1300	71	initialize	1	4.65496	4.65496	4.65496
dash	16	24	1300	71	async	10	0.00241542	0.00138453	0.00302528
dash	16	24	1300	71	inner	10	0.028781	0.0276559	0.0311484
dash	16	24	1300	71	wait	10	9.08288e-05	4.7237e-05	0.000274339
dash	16	24	1300	71	bound	10	0.00980972	0.00855365	0.0112482
dash	16	24	1300	71	calc iter	10	0.0410983	0.0400105	0.0416458
dash	16	24	1300	71	calc total	1	0.421015	0.421015	0.421015
dash	16	24	1300	71	total	1	5.65283	5.65283	5.65283
dash	16	24	1300	95	initialize	1	4.55958	4.55958	4.55958
dash	16	24	1300	95	async	10	0.00253373	0.00125247	0.00364718
dash	16	24	1300	95	inner	10	0.0279476	0.0267975	0.0300306
dash	16	24	1300	95	wait	10	8.4624e-05	4.705e-05	0.000251638
dash	16	24	1300	95	bound	10	0.00947921	0.00817071	0.0107015
dash	16	24	1300	95	calc iter	10	0.0400464	0.0393152	0.0412099
dash	16	24	1300	95	calc total	1	0.421021	0.421021	0.421021
dash	16	24	1300	95	total	1	5.55248	5.55248	5.55248
dash	16	24	1300	105	initialize	1	4.61421	4.61421	4.61421
dash	16	24	1300	105	async	10	0.00307354	0.00165004	0.00432195
dash	16	24	1300	105	inner	10	0.0300737	0.0293144	0.0314232
dash	16	24	1300	105	wait	10	5.7045e-05	2.7718e-05	0.000160043
dash	16	24	1300	105	bound	10	0.00812112	0.00778175	0.00857957
dash	16	24	1300	105	calc iter	10	0.0413264	0.0398953	0.0423245
dash	16	24	1300	105	calc total	1	0.421016	0.421016	0.421016
dash	16	24	1300	105	total	1	5.60715	5.60715	5.60715
dash	16	24	1300	106	initialize	1	4.61874	4.61874	4.61874
dash	16	24	1300	106	async	10	0.0026777	0.00165472	0.0034721
dash	16	24	1300	106	inner	10	0.0302105	0.0292432	0.0315611
dash	16	24	1300	106	wait	10	5.04351e-05	2.6892e-05	0.000129234
dash	16	24	1300	106	bound	10	0.00828676	0.00771966	0.00904373
dash	16	24	1300	106	calc iter	10	0.0412268	0.0400129	0.0432212
dash	16	24	1300	106	calc total	1	0.421016	0.421016	0.421016
dash	16	24	1300	106	total	1	5.61165	5.61165	5.61165
dash	16	24	1300	107	initialize	1	4.61171	4.61171	4.61171
dash	16	24	1300	107	async	10	0.0019537	0.00110581	0.0038521
dash	16	24	1300	107	inner	10	0.0303788	0.0291921	0.0317767
dash	16	24	1300	107	wait	10	6.30068e-05	3.8528e-05	0.000175758
dash	16	24	1300	107	bound	10	0.00873094	0.00770832	0.00983759
dash	16	24	1300	107	calc iter	10	0.0411279	0.0398262	0.0424908
dash	16	24	1300	107	calc total	1	0.421017	0.421017	0.421017
dash	16	24	1300	107	total	1	5.60463	5.60463	5.60463
dash	16	24	1300	108	initialize	1	4.61506	4.61506	4.61506
dash	16	24	1300	108	async	10	0.00387109	0.00179191	0.00861268
dash	16	24	1300	108	inner	10	0.0293738	0.0286675	0.0312014
dash	16	24	1300	108	wait	10	5.7782e-05	2.3995e-05	0.000180591
dash	16	24	1300	108	bound	10	0.00833172	0.00730657	0.00941128
dash	16	24	1300	108	calc iter	10	0.041636	0.0405	0.0455628
dash	16	24	1300	108	calc total	1	0.421014	0.421014	0.421014
dash	16	24	1300	108	total	1	5.60797	5.60797	5.60797
dash	16	24	1300	109	initialize	1	4.61154	4.61154	4.61154
dash	16	24	1300	109	async	10	0.00413672	0.00281725	0.00928405
dash	16	24	1300	109	inner	10	0.0293294	0.0282531	0.0314795
dash	16	24	1300	109	wait	10	4.76194e-05	2.4033e-05	0.000148986
dash	16	24	1300	109	bound	10	0.00816698	0.00713062	0.008572
dash	16	24	1300	109	calc iter	10	0.041682	0.0392113	0.0462646
dash	16	24	1300	109	calc total	1	0.421015	0.421015	0.421015
dash	16	24	1300	109	total	1	5.60448	5.60448	5.60448
dash	16	24	1300	110	initialize	1	4.6112	4.6112	4.6112
dash	16	24	1300	110	async	10	0.00390148	0.00318504	0.00569349
dash	16	24	1300	110	inner	10	0.0296101	0.0287752	0.0313254
dash	16	24	1300	110	wait	10	4.89922e-05	2.6731e-05	0.000143792
dash	16	24	1300	110	bound	10	0.00801792	0.00756875	0.00820708
dash	16	24	1300	110	calc iter	10	0.0415801	0.0404572	0.0431818
dash	16	24	1300	110	calc total	1	0.421015	0.421015	0.421015
dash	16	24	1300	110	total	1	5.60414	5.60414	5.60414
dash	16	24	1300	111	initialize	1	4.61153	4.61153	4.61153
dash	16	24	1300	111	async	10	0.00314024	0.00220375	0.00440985
dash	16	24	1300	111	inner	10	0.0294916	0.028415	0.0315588
dash	16	24	1300	111	wait	10	6.24714e-05	3.4054e-05	0.00014927
dash	16	24	1300	111	bound	10	0.00866736	0.00806836	0.00967558
dash	16	24	1300	111	calc iter	10	0.041363	0.0405354	0.0426025
dash	16	24	1300	111	calc total	1	0.421016	0.421016	0.421016
dash	16	24	1300	111	total	1	5.60447	5.60447	5.60447
dash	16	24	1300	112	initialize	1	4.61161	4.61161	4.61161
dash	16	24	1300	112	async	10	0.00297644	0.00221262	0.00373202
dash	16	24	1300	112	inner	10	0.0292241	0.0282191	0.0312873
dash	16	24	1300	112	wait	10	6.92665e-05	3.8331e-05	0.000199589
dash	16	24	1300	112	bound	10	0.00900496	0.00777433	0.0101514
dash	16	24	1300	112	calc iter	10	0.041276	0.0401578	0.0423313
dash	16	24	1300	112	calc total	1	0.421014	0.421014	0.421014
dash	16	24	1300	112	total	1	5.60453	5.60453	5.60453
dash	16	24	1300	113	initialize	1	4.61126	4.61126	4.61126
dash	16	24	1300	113	async	10	0.00208625	0.00118315	0.00338052
dash	16	24	1300	113	inner	10	0.0289491	0.0278175	0.0313449
dash	16	24	1300	113	wait	10	8.90027e-05	4.7983e-05	0.000221999
dash	16	24	1300	113	bound	10	0.01001	0.00838829	0.0110605
dash	16	24	1300	113	calc iter	10	0.0411359	0.0405666	0.0418924
dash	16	24	1300	113	calc total	1	0.421016	0.421016	0.421016
dash	16	24	1300	113	total	1	5.60417	5.60417	5.60417
dash	16	24	1300	114	initialize	1	4.61875	4.61875	4.61875
dash	16	24	1300	114	async	10	0.00404783	0.00203836	0.00863311
dash	16	24	1300	114	inner	10	0.029449	0.028465	0.0314183
dash	16	24	1300	114	wait	10	5.10127e-05	2.2908e-05	0.000167055
dash	16	24	1300	114	bound	10	0.00814163	0.00708827	0.00856953
dash	16	24	1300	114	calc iter	10	0.041691	0.0394077	0.0455643
dash	16	24	1300	114	calc total	1	0.421014	0.421014	0.421014
dash	16	24	1300	114	total	1	5.61169	5.61169	5.61169
dash	16	24	1300	115	initialize	1	4.61875	4.61875	4.61875
dash	16	24	1300	115	async	10	0.00419874	0.00288877	0.00878207
dash	16	24	1300	115	inner	10	0.0291131	0.0280962	0.0315391
dash	16	24	1300	115	wait	10	4.23219e-05	2.263e-05	0.000134686
dash	16	24	1300	115	bound	10	0.00838245	0.0068192	0.00895516
dash	16	24	1300	115	calc iter	10	0.0417384	0.0393282	0.0461154
dash	16	24	1300	115	calc total	1	0.421015	0.421015	0.421015
dash	16	24	1300	115	total	1	5.61169	5.61169	5.61169
dash	16	24	1300	116	initialize	1	4.61293	4.61293	4.61293
dash	16	24	1300	116	async	10	0.00410476	0.00309316	0.00763829
dash	16	24	1300	116	inner	10	0.0294143	0.0284667	0.0312608
dash	16	24	1300	116	wait	10	4.798e-05	2.8417e-05	0.000131591
dash	16	24	1300	116	bound	10	0.00801108	0.00752437	0.0084394
dash	16	24	1300	116	calc iter	10	0.0415793	0.0401617	0.0444356
dash	16	24	1300	116	calc total	1	0.421014	0.421014	0.421014
dash	16	24	1300	116	total	1	5.60585	5.60585	5.60585
dash	16	24	1300	117	initialize	1	4.61879	4.61879	4.61879
dash	16	24	1300	117	async	10	0.00353177	0.00267559	0.00542859
dash	16	24	1300	117	inner	10	0.029628	0.0287805	0.0314679
dash	16	24	1300	117	wait	10	5.22834e-05	3.1303e-05	0.000135971
dash	16	24	1300	117	bound	10	0.00821818	0.00780159	0.00845285
dash	16	24	1300	117	calc iter	10	0.0414319	0.0404303	0.0426526
dash	16	24	1300	117	calc total	1	0.421016	0.421016	0.421016
dash	16	24	1300	117	total	1	5.61169	5.61169	5.61169
dash	16	24	1300	118	initialize	1	4.61875	4.61875	4.61875
dash	16	24	1300	118	async	10	0.0028064	0.00189417	0.00378142
dash	16	24	1300	118	inner	10	0.0296423	0.0287129	0.0313947
dash	16	24	1300	118	wait	10	5.75174e-05	2.728e-05	0.000147125
dash	16	24	1300	118	bound	10	0.00874906	0.00783357	0.00955569
dash	16	24	1300	118	calc iter	10	0.0412565	0.0399383	0.0434643
dash	16	24	1300	118	calc total	1	0.421017	0.421017	0.421017
dash	16	24	1300	118	total	1	5.61169	5.61169	5.61169
dash	16	24	1300	119	initialize	1	4.61106	4.61106	4.61106
dash	16	24	1300	119	async	10	0.00231478	0.00121714	0.00348453
dash	16	24	1300	119	inner	10	0.0295688	0.0283101	0.0315174
dash	16	24	1300	119	wait	10	6.1988e-05	2.7945e-05	0.000169392
dash	16	24	1300	119	bound	10	0.00926857	0.00788507	0.0106228
dash	16	24	1300	119	calc iter	10	0.0412151	0.040208	0.0422692
dash	16	24	1300	119	calc total	1	0.421018	0.421018	0.421018
dash	16	24	1300	119	total	1	5.60396	5.60396	5.60396
dash	16	24	1300	144	initialize	1	4.59049	4.59049	4.59049
dash	16	24	1300	144	async	10	0.00287539	0.00149868	0.00455667
dash	16	24	1300	144	inner	10	0.030597	0.0301241	0.0317708
dash	16	24	1300	144	wait	10	4.94956e-05	2.2645e-05	0.000119753
dash	16	24	1300	144	bound	10	0.00790398	0.00755584	0.00847552
dash	16	24	1300	144	calc iter	10	0.0414272	0.0404198	0.0426834
dash	16	24	1300	144	calc total	1	0.421023	0.421023	0.421023
dash	16	24	1300	144	total	1	5.59156	5.59156	5.59156
dash	16	24	1300	168	initialize	1	4.61552	4.61552	4.61552
dash	16	24	1300	168	async	10	0.00360879	0.00167874	0.00924171
dash	16	24	1300	168	inner	10	0.0294041	0.0281237	0.0317894
dash	16	24	1300	168	wait	10	5.14372e-05	2.2327e-05	0.000149973
dash	16	24	1300	168	bound	10	0.00826967	0.0072555	0.00869211
dash	16	24	1300	168	calc iter	10	0.0413353	0.0401726	0.0465164
dash	16	24	1300	168	calc total	1	0.421028	0.421028	0.421028
dash	16	24	1300	168	total	1	5.617	5.617	5.617
dash	16	24	1300	128	initialize	1	4.58541	4.58541	4.58541
dash	16	24	1300	128	async	10	0.00398908	0.00243923	0.00587024
dash	16	24	1300	128	inner	10	0.0287922	0.027813	0.0315888
dash	16	24	1300	128	wait	10	5.19056e-05	3.1957e-05	0.000141667
dash	16	24	1300	128	bound	10	0.00834854	0.00798762	0.0089268
dash	16	24	1300	128	calc iter	10	0.0411832	0.0401393	0.042299
dash	16	24	1300	128	calc total	1	0.421009	0.421009	0.421009
dash	16	24	1300	128	total	1	5.58668	5.58668	5.58668
dash	16	24	1300	192	initialize	1	4.53723	4.53723	4.53723
dash	16	24	1300	192	async	10	0.00236438	0.0016619	0.00332059
dash	16	24	1300	192	inner	10	0.0304309	0.0301075	0.0317474
dash	16	24	1300	192	wait	10	5.57007e-05	3.2841e-05	0.00011448
dash	16	24	1300	192	bound	10	0.00831582	0.00791044	0.00869193
dash	16	24	1300	192	calc iter	10	0.0411681	0.040552	0.0418806
dash	16	24	1300	192	calc total	1	0.421012	0.421012	0.421012
dash	16	24	1300	192	total	1	5.53702	5.53702	5.53702
dash	16	24	1300	145	initialize	1	4.59024	4.59024	4.59024
dash	16	24	1300	145	async	10	0.0032461	0.00178521	0.00427349
dash	16	24	1300	145	inner	10	0.0303427	0.0297365	0.0316648
dash	16	24	1300	145	wait	10	4.29656e-05	2.0876e-05	0.000150161
dash	16	24	1300	145	bound	10	0.0078225	0.00748058	0.00801611
dash	16	24	1300	145	calc iter	10	0.0414557	0.0401315	0.0422515
dash	16	24	1300	145	calc total	1	0.421024	0.421024	0.421024
dash	16	24	1300	145	total	1	5.59131	5.59131	5.59131
dash	16	24	1300	169	initialize	1	4.61552	4.61552	4.61552
dash	16	24	1300	169	async	10	0.00392273	0.00212601	0.00811896
dash	16	24	1300	169	inner	10	0.0290235	0.0277548	0.0314493
dash	16	24	1300	169	wait	10	4.85555e-05	2.2794e-05	0.000183971
dash	16	24	1300	169	bound	10	0.00840502	0.00693488	0.00931699
dash	16	24	1300	169	calc iter	10	0.0414014	0.0396868	0.0461768
dash	16	24	1300	169	calc total	1	0.421028	0.421028	0.421028
dash	16	24	1300	169	total	1	5.61699	5.61699	5.61699
dash	16	24	1300	129	initialize	1	4.5854	4.5854	4.5854
dash	16	24	1300	129	async	10	0.00315574	0.00233839	0.00474026
dash	16	24	1300	129	inner	10	0.028681	0.0274982	0.031766
dash	16	24	1300	129	wait	10	5.70299e-05	3.6103e-05	0.000134138
dash	16	24	1300	129	bound	10	0.00906239	0.00793937	0.0100141
dash	16	24	1300	129	calc iter	10	0.0409574	0.0394767	0.0425334
dash	16	24	1300	129	calc total	1	0.42101	0.42101	0.42101
dash	16	24	1300	129	total	1	5.58667	5.58667	5.58667
dash	16	24	1300	193	initialize	1	4.52995	4.52995	4.52995
dash	16	24	1300	193	async	10	0.00279086	0.00176879	0.00395983
dash	16	24	1300	193	inner	10	0.0306075	0.0302657	0.0318608
dash	16	24	1300	193	wait	10	4.68619e-05	2.8943e-05	0.00012028
dash	16	24	1300	193	bound	10	0.00783211	0.00769617	0.00800091
dash	16	24	1300	193	calc iter	10	0.0412789	0.0399678	0.0422159
dash	16	24	1300	193	calc total	1	0.421012	0.421012	0.421012
dash	16	24	1300	193	total	1	5.52972	5.52972	5.52972
dash	16	24	1300	146	initialize	1	4.59049	4.59049	4.59049
dash	16	24	1300	146	async	10	0.00282286	0.00194943	0.00378116
dash	16	24	1300	146	inner	10	0.0306409	0.0302274	0.0319672
dash	16	24	1300	146	wait	10	4.0759e-05	2.2874e-05	0.000102447
dash	16	24	1300	146	bound	10	0.00784829	0.00769955	0.0079474
dash	16	24	1300	146	calc iter	10	0.041354	0.0403573	0.0426225
dash	16	24	1300	146	calc total	1	0.421024	0.421024	0.421024
dash	16	24	1300	146	total	1	5.59152	5.59152	5.59152
dash	16	24	1300	170	initialize	1	4.61555	4.61555	4.61555
dash	16	24	1300	170	async	10	0.00316715	0.00256903	0.00518208
dash	16	24	1300	170	inner	10	0.029996	0.0289435	0.0322027
dash	16	24	1300	170	wait	10	4.58202e-05	2.4679e-05	0.000122595
dash	16	24	1300	170	bound	10	0.00816007	0.00708184	0.00859305
dash	16	24	1300	170	calc iter	10	0.0413704	0.0395067	0.0431391
dash	16	24	1300	170	calc total	1	0.421028	0.421028	0.421028
dash	16	24	1300	170	total	1	5.61702	5.61702	5.61702
dash	16	24	1300	130	initialize	1	4.5854	4.5854	4.5854
dash	16	24	1300	130	async	10	0.00226772	0.00164545	0.00290227
dash	16	24	1300	130	inner	10	0.0286858	0.027117	0.0317299
dash	16	24	1300	130	wait	10	7.13454e-05	4.3904e-05	0.000169981
dash	16	24	1300	130	bound	10	0.00981945	0.00797612	0.0113029
dash	16	24	1300	130	calc iter	10	0.0408454	0.0395005	0.0419733
dash	16	24	1300	130	calc total	1	0.421011	0.421011	0.421011
dash	16	24	1300	130	total	1	5.58667	5.58667	5.58667
dash	16	24	1300	194	initialize	1	4.53725	4.53725	4.53725
dash	16	24	1300	194	async	10	0.00214946	0.00154417	0.00324986
dash	16	24	1300	194	inner	10	0.0308622	0.0303852	0.0325544
dash	16	24	1300	194	wait	10	4.8998e-05	2.4309e-05	0.000106929
dash	16	24	1300	194	bound	10	0.00809851	0.00769382	0.0086298
dash	16	24	1300	194	calc iter	10	0.0411604	0.0401362	0.0432328
dash	16	24	1300	194	calc total	1	0.421013	0.421013	0.421013
dash	16	24	1300	194	total	1	5.53702	5.53702	5.53702
dash	16	24	1300	147	initialize	1	4.59023	4.59023	4.59023
dash	16	24	1300	147	async	10	0.00232296	0.00156213	0.00342696
dash	16	24	1300	147	inner	10	0.0305146	0.0298395	0.0319914
dash	16	24	1300	147	wait	10	5.42104e-05	3.6072e-05	0.000114125
dash	16	24	1300	147	bound	10	0.00829688	0.0077851	0.00893514
dash	16	24	1300	147	calc iter	10	0.0411898	0.0401355	0.0422903
dash	16	24	1300	147	calc total	1	0.421025	0.421025	0.421025
dash	16	24	1300	147	total	1	5.59128	5.59128	5.59128
dash	16	24	1300	171	initialize	1	4.6155	4.6155	4.6155
dash	16	24	1300	171	async	10	0.00339974	0.00208066	0.00550193
dash	16	24	1300	171	inner	10	0.0297746	0.0286785	0.0318994
dash	16	24	1300	171	wait	10	4.50494e-05	2.5498e-05	0.000128338
dash	16	24	1300	171	bound	10	0.0080213	0.00749006	0.00835319
dash	16	24	1300	171	calc iter	10	0.0412419	0.040059	0.04291
dash	16	24	1300	171	calc total	1	0.421029	0.421029	0.421029
dash	16	24	1300	171	total	1	5.61695	5.61695	5.61695
dash	16	24	1300	131	initialize	1	4.58072	4.58072	4.58072
dash	16	24	1300	131	async	10	0.00170027	0.00125266	0.00245976
dash	16	24	1300	131	inner	10	0.028671	0.0272548	0.0321596
dash	16	24	1300	131	wait	10	7.54753e-05	4.6604e-05	0.000172816
dash	16	24	1300	131	bound	10	0.0103231	0.00804748	0.0116525
dash	16	24	1300	131	calc iter	10	0.0407708	0.0396158	0.0417191
dash	16	24	1300	131	calc total	1	0.421012	0.421012	0.421012
dash	16	24	1300	131	total	1	5.582	5.582	5.582
dash	16	24	1300	195	initialize	1	4.53752	4.53752	4.53752
dash	16	24	1300	195	async	10	0.00258065	0.00192017	0.00362004
dash	16	24	1300	195	inner	10	0.0307216	0.030309	0.0319516
dash	16	24	1300	195	wait	10	4.73716e-05	2.5172e-05	0.000117542
dash	16	24	1300	195	bound	10	0.00787854	0.00774301	0.0079983
dash	16	24	1300	195	calc iter	10	0.0412296	0.0402937	0.0422139
dash	16	24	1300	195	calc total	1	0.421014	0.421014	0.421014
dash	16	24	1300	195	total	1	5.5373	5.5373	5.5373
dash	16	24	1300	148	initialize	1	4.59047	4.59047	4.59047
dash	16	24	1300	148	async	10	0.00254555	0.00150822	0.00372779
dash	16	24	1300	148	inner	10	0.0307291	0.0300918	0.0318568
dash	16	24	1300	148	wait	10	4.71776e-05	2.3402e-05	0.000126278
dash	16	24	1300	148	bound	10	0.00791838	0.00763943	0.00827665
dash	16	24	1300	148	calc iter	10	0.0412415	0.04007	0.0420229
dash	16	24	1300	148	calc total	1	0.421024	0.421024	0.421024
dash	16	24	1300	148	total	1	5.59151	5.59151	5.59151
dash	16	24	1300	172	initialize	1	4.61542	4.61542	4.61542
dash	16	24	1300	172	async	10	0.00294065	0.00186806	0.00421982
dash	16	24	1300	172	inner	10	0.0295787	0.0283901	0.0316459
dash	16	24	1300	172	wait	10	5.90617e-05	3.6131e-05	0.000143373
dash	16	24	1300	172	bound	10	0.00845286	0.00774607	0.00944048
dash	16	24	1300	172	calc iter	10	0.0410327	0.0397863	0.0424893
dash	16	24	1300	172	calc total	1	0.421029	0.421029	0.421029
dash	16	24	1300	172	total	1	5.6169	5.6169	5.6169
dash	16	24	1300	132	initialize	1	4.57533	4.57533	4.57533
dash	16	24	1300	132	async	10	0.00380824	0.00189452	0.00611305
dash	16	24	1300	132	inner	10	0.0290789	0.027962	0.0311926
dash	16	24	1300	132	wait	10	4.60993e-05	2.2477e-05	0.000166421
dash	16	24	1300	132	bound	10	0.0079268	0.00700284	0.00834074
dash	16	24	1300	132	calc iter	10	0.0408618	0.0400028	0.0424409
dash	16	24	1300	132	calc total	1	0.42101	0.42101	0.42101
dash	16	24	1300	132	total	1	5.5766	5.5766	5.5766
dash	16	24	1300	196	initialize	1	4.53725	4.53725	4.53725
dash	16	24	1300	196	async	10	0.00309878	0.0018028	0.0043916
dash	16	24	1300	196	inner	10	0.0304336	0.0299235	0.0317439
dash	16	24	1300	196	wait	10	4.89979e-05	2.1878e-05	0.000150663
dash	16	24	1300	196	bound	10	0.00779969	0.00750569	0.00837848
dash	16	24	1300	196	calc iter	10	0.0413826	0.0403842	0.0422989
dash	16	24	1300	196	calc total	1	0.421012	0.421012	0.421012
dash	16	24	1300	196	total	1	5.53703	5.53703	5.53703
dash	16	24	1300	149	initialize	1	4.5905	4.5905	4.5905
dash	16	24	1300	149	async	10	0.00182853	0.000908546	0.00340458
dash	16	24	1300	149	inner	10	0.0308012	0.0298132	0.0332532
dash	16	24	1300	149	wait	10	4.98788e-05	3.2695e-05	9.2107e-05
dash	16	24	1300	149	bound	10	0.00844283	0.00768499	0.00940327
dash	16	24	1300	149	calc iter	10	0.0411234	0.0397191	0.0426979
dash	16	24	1300	149	calc total	1	0.421026	0.421026	0.421026
dash	16	24	1300	149	total	1	5.59156	5.59156	5.59156
dash	16	24	1300	173	initialize	1	4.61554	4.61554	4.61554
dash	16	24	1300	173	async	10	0.00174355	0.000853572	0.00269973
dash	16	24	1300	173	inner	10	0.0299269	0.028206	0.0330339
dash	16	24	1300	173	wait	10	5.95229e-05	3.965e-05	0.000155354
dash	16	24	1300	173	bound	10	0.00918773	0.00780243	0.0107177
dash	16	24	1300	173	calc iter	10	0.040919	0.0392561	0.0426955
dash	16	24	1300	173	calc total	1	0.42103	0.42103	0.42103
dash	16	24	1300	173	total	1	5.617	5.617	5.617
dash	16	24	1300	133	initialize	1	4.57086	4.57086	4.57086
dash	16	24	1300	133	async	10	0.00373506	0.00242398	0.00523563
dash	16	24	1300	133	inner	10	0.0289581	0.0279326	0.031267
dash	16	24	1300	133	wait	10	4.6447e-05	2.4776e-05	0.000143861
dash	16	24	1300	133	bound	10	0.00818742	0.00637277	0.0090987
dash	16	24	1300	133	calc iter	10	0.0409284	0.0388843	0.0425089
dash	16	24	1300	133	calc total	1	0.42101	0.42101	0.42101
dash	16	24	1300	133	total	1	5.57213	5.57213	5.57213
dash	16	24	1300	197	initialize	1	4.53726	4.53726	4.53726
dash	16	24	1300	197	async	10	0.00224051	0.00112423	0.00353766
dash	16	24	1300	197	inner	10	0.0303862	0.0294748	0.0315107
dash	16	24	1300	197	wait	10	7.83525e-05	3.3335e-05	0.000249866
dash	16	24	1300	197	bound	10	0.00846088	0.00788193	0.00977754
dash	16	24	1300	197	calc iter	10	0.0411672	0.0404338	0.0422227
dash	16	24	1300	197	calc total	1	0.421013	0.421013	0.421013
dash	16	24	1300	197	total	1	5.53703	5.53703	5.53703
dash	16	24	1300	150	initialize	1	4.59052	4.59052	4.59052
dash	16	24	1300	150	async	10	0.00282342	0.00156821	0.00604108
dash	16	24	1300	150	inner	10	0.0304939	0.0299897	0.0317489
dash	16	24	1300	150	wait	10	6.05338e-05	2.3052e-05	0.000196451
dash	16	24	1300	150	bound	10	0.00806008	0.00743563	0.00879929
dash	16	24	1300	150	calc iter	10	0.0414393	0.0399024	0.044183
dash	16	24	1300	150	calc total	1	0.421024	0.421024	0.421024
dash	16	24	1300	150	total	1	5.59156	5.59156	5.59156
dash	16	24	1300	174	initialize	1	4.6157	4.6157	4.6157
dash	16	24	1300	174	async	10	0.00304187	0.00163892	0.00559416
dash	16	24	1300	174	inner	10	0.0299556	0.028985	0.0318472
dash	16	24	1300	174	wait	10	5.30545e-05	2.6877e-05	0.000149528
dash	16	24	1300	174	bound	10	0.00803798	0.00787321	0.00831048
dash	16	24	1300	174	calc iter	10	0.0410897	0.0403243	0.042857
dash	16	24	1300	174	calc total	1	0.421029	0.421029	0.421029
dash	16	24	1300	174	total	1	5.61717	5.61717	5.61717
dash	16	24	1300	134	initialize	1	4.57977	4.57977	4.57977
dash	16	24	1300	134	async	10	0.00378692	0.00207816	0.00456882
dash	16	24	1300	134	inner	10	0.0289807	0.0281897	0.0312771
dash	16	24	1300	134	wait	10	4.93821e-05	2.495e-05	0.00018216
dash	16	24	1300	134	bound	10	0.00805023	0.00699165	0.0084565
dash	16	24	1300	134	calc iter	10	0.0408685	0.0394069	0.0421639
dash	16	24	1300	134	calc total	1	0.42101	0.42101	0.42101
dash	16	24	1300	134	total	1	5.58104	5.58104	5.58104
dash	16	24	1300	198	initialize	1	4.53744	4.53744	4.53744
dash	16	24	1300	198	async	10	0.002532	0.00155681	0.0032948
dash	16	24	1300	198	inner	10	0.030713	0.0302939	0.0318314
dash	16	24	1300	198	wait	10	5.92879e-05	2.6699e-05	0.000159445
dash	16	24	1300	198	bound	10	0.00797941	0.00763554	0.00873675
dash	16	24	1300	198	calc iter	10	0.0412849	0.0403664	0.0419656
dash	16	24	1300	198	calc total	1	0.421012	0.421012	0.421012
dash	16	24	1300	198	total	1	5.53723	5.53723	5.53723
dash	16	24	1300	151	initialize	1	4.58772	4.58772	4.58772
dash	16	24	1300	151	async	10	0.0028987	0.00162634	0.00553686
dash	16	24	1300	151	inner	10	0.0305049	0.0298351	0.0317511
dash	16	24	1300	151	wait	10	4.70645e-05	2.1535e-05	0.000139107
dash	16	24	1300	151	bound	10	0.00805252	0.00778348	0.00847367
dash	16	24	1300	151	calc iter	10	0.0415043	0.0402078	0.0439674
dash	16	24	1300	151	calc total	1	0.421024	0.421024	0.421024
dash	16	24	1300	151	total	1	5.58876	5.58876	5.58876
dash	16	24	1300	175	initialize	1	4.61556	4.61556	4.61556
dash	16	24	1300	175	async	10	0.00345777	0.00218094	0.00479079
dash	16	24	1300	175	inner	10	0.0296673	0.0285268	0.0315935
dash	16	24	1300	175	wait	10	4.96457e-05	2.4169e-05	0.000168754
dash	16	24	1300	175	bound	10	0.00797712	0.00764932	0.00840608
dash	16	24	1300	175	calc iter	10	0.0411532	0.0399869	0.0420838
dash	16	24	1300	175	calc total	1	0.42103	0.42103	0.42103
dash	16	24	1300	175	total	1	5.61703	5.61703	5.61703
dash	16	24	1300	135	initialize	1	4.58538	4.58538	4.58538
dash	16	24	1300	135	async	10	0.00339103	0.00250251	0.00424618
dash	16	24	1300	135	inner	10	0.0293042	0.0284493	0.0311743
dash	16	24	1300	135	wait	10	4.82511e-05	2.3536e-05	0.000154388
dash	16	24	1300	135	bound	10	0.00795389	0.00763215	0.00813258
dash	16	24	1300	135	calc iter	10	0.0406987	0.0396379	0.0419484
dash	16	24	1300	135	calc total	1	0.42101	0.42101	0.42101
dash	16	24	1300	135	total	1	5.58664	5.58664	5.58664
dash	16	24	1300	199	initialize	1	4.53726	4.53726	4.53726
dash	16	24	1300	199	async	10	0.00264471	0.00167931	0.00370439
dash	16	24	1300	199	inner	10	0.0308876	0.0304743	0.0319625
dash	16	24	1300	199	wait	10	4.68635e-05	2.3018e-05	0.00013969
dash	16	24	1300	199	bound	10	0.00773115	0.00759434	0.0078758
dash	16	24	1300	199	calc iter	10	0.0413117	0.0402163	0.0422259
dash	16	24	1300	199	calc total	1	0.421012	0.421012	0.421012
dash	16	24	1300	199	total	1	5.53702	5.53702	5.53702
dash	16	24	1300	152	initialize	1	4.59046	4.59046	4.59046
dash	16	24	1300	152	async	10	0.00282485	0.00177975	0.00422259
dash	16	24	1300	152	inner	10	0.0306622	0.0300618	0.031831
dash	16	24	1300	152	wait	10	4.79109e-05	2.4105e-05	0.000134035
dash	16	24	1300	152	bound	10	0.00782151	0.00768779	0.00811598
dash	16	24	1300	152	calc iter	10	0.0413578	0.0402983	0.0425451
dash	16	24	1300	152	calc total	1	0.421023	0.421023	0.421023
dash	16	24	1300	152	total	1	5.59153	5.59153	5.59153
dash	16	24	1300	176	initialize	1	4.6155	4.6155	4.6155
dash	16	24	1300	176	async	10	0.00272668	0.00236256	0.0038842
dash	16	24	1300	176	inner	10	0.0304046	0.029485	0.0323663
dash	16	24	1300	176	wait	10	4.44509e-05	2.3615e-05	0.00012031
dash	16	24	1300	176	bound	10	0.00802818	0.00761369	0.00823866
dash	16	24	1300	176	calc iter	10	0.0412055	0.0402021	0.0432371
dash	16	24	1300	176	calc total	1	0.421028	0.421028	0.421028
dash	16	24	1300	176	total	1	5.61698	5.61698	5.61698
dash	16	24	1300	136	initialize	1	4.57168	4.57168	4.57168
dash	16	24	1300	136	async	10	0.00296007	0.00198563	0.00441413
dash	16	24	1300	136	inner	10	0.0292616	0.0284274	0.0310459
dash	16	24	1300	136	wait	10	6.32003e-05	3.0337e-05	0.000189609
dash	16	24	1300	136	bound	10	0.00822074	0.00775298	0.0088488
dash	16	24	1300	136	calc iter	10	0.0405069	0.0397776	0.0414741
dash	16	24	1300	136	calc total	1	0.421009	0.421009	0.421009
dash	16	24	1300	136	total	1	5.57294	5.57294	5.57294
dash	16	24	1300	200	initialize	1	4.53723	4.53723	4.53723
dash	16	24	1300	200	async	10	0.00282231	0.00191179	0.00511331
dash	16	24	1300	200	inner	10	0.0304929	0.0299839	0.031856
dash	16	24	1300	200	wait	10	4.99322e-05	2.3068e-05	0.000144204
dash	16	24	1300	200	bound	10	0.00784789	0.00771066	0.00802885
dash	16	24	1300	200	calc iter	10	0.0412146	0.0401829	0.0430653
dash	16	24	1300	200	calc total	1	0.421011	0.421011	0.421011
dash	16	24	1300	200	total	1	5.53702	5.53702	5.53702
dash	16	24	1300	153	initialize	1	4.59006	4.59006	4.59006
dash	16	24	1300	153	async	10	0.00250707	0.00155312	0.00334951
dash	16	24	1300	153	inner	10	0.0307035	0.0301061	0.0318648
dash	16	24	1300	153	wait	10	5.35991e-05	3.4256e-05	0.000134889
dash	16	24	1300	153	bound	10	0.00800045	0.0077388	0.00828151
dash	16	24	1300	153	calc iter	10	0.0412658	0.0401745	0.0426234
dash	16	24	1300	153	calc total	1	0.421024	0.421024	0.421024
dash	16	24	1300	153	total	1	5.5911	5.5911	5.5911
dash	16	24	1300	177	initialize	1	4.61552	4.61552	4.61552
dash	16	24	1300	177	async	10	0.00285134	0.00215851	0.00376234
dash	16	24	1300	177	inner	10	0.0296695	0.0286017	0.0316355
dash	16	24	1300	177	wait	10	5.62608e-05	2.7488e-05	0.000163852
dash	16	24	1300	177	bound	10	0.00844777	0.00784556	0.00909957
dash	16	24	1300	177	calc iter	10	0.041026	0.040155	0.0425328
dash	16	24	1300	177	calc total	1	0.421029	0.421029	0.421029
dash	16	24	1300	177	total	1	5.61698	5.61698	5.61698
dash	16	24	1300	137	initialize	1	4.57244	4.57244	4.57244
dash	16	24	1300	137	async	10	0.00224379	0.00127248	0.00357898
dash	16	24	1300	137	inner	10	0.0298136	0.0286932	0.0316053
dash	16	24	1300	137	wait	10	5.77272e-05	3.0716e-05	0.000142092
dash	16	24	1300	137	bound	10	0.00839559	0.00789514	0.0093077
dash	16	24	1300	137	calc iter	10	0.040512	0.0397346	0.0414575
dash	16	24	1300	137	calc total	1	0.421011	0.421011	0.421011
dash	16	24	1300	137	total	1	5.57369	5.57369	5.57369
dash	16	24	1300	201	initialize	1	4.53766	4.53766	4.53766
dash	16	24	1300	201	async	10	0.00293147	0.00229629	0.00401141
dash	16	24	1300	201	inner	10	0.0307121	0.030214	0.0319505
dash	16	24	1300	201	wait	10	4.52292e-05	2.3349e-05	0.000139273
dash	16	24	1300	201	bound	10	0.0077348	0.00748509	0.00795857
dash	16	24	1300	201	calc iter	10	0.0414249	0.0409571	0.0423875
dash	16	24	1300	201	calc total	1	0.421013	0.421013	0.421013
dash	16	24	1300	201	total	1	5.53745	5.53745	5.53745
dash	16	24	1300	154	initialize	1	4.59032	4.59032	4.59032
dash	16	24	1300	154	async	10	0.00267411	0.00161163	0.00380613
dash	16	24	1300	154	inner	10	0.030919	0.0303664	0.0321434
dash	16	24	1300	154	wait	10	4.82306e-05	2.3047e-05	0.000161541
dash	16	24	1300	154	bound	10	0.00778695	0.00753386	0.00802086
dash	16	24	1300	154	calc iter	10	0.0414297	0.0403995	0.0425374
dash	16	24	1300	154	calc total	1	0.421023	0.421023	0.421023
dash	16	24	1300	154	total	1	5.59138	5.59138	5.59138
dash	16	24	1300	178	initialize	1	4.61551	4.61551	4.61551
dash	16	24	1300	178	async	10	0.00213878	0.00147851	0.0027081
dash	16	24	1300	178	inner	10	0.0294533	0.0284358	0.0318296
dash	16	24	1300	178	wait	10	6.66731e-05	4.1798e-05	0.000140255
dash	16	24	1300	178	bound	10	0.00921074	0.00783737	0.010203
dash	16	24	1300	178	calc iter	10	0.0408706	0.0398164	0.0426086
dash	16	24	1300	178	calc total	1	0.42103	0.42103	0.42103
dash	16	24	1300	178	total	1	5.61698	5.61698	5.61698
dash	16	24	1300	138	initialize	1	4.57314	4.57314	4.57314
dash	16	24	1300	138	async	10	0.00320317	0.00146843	0.00578676
dash	16	24	1300	138	inner	10	0.0292167	0.0284066	0.030806
dash	16	24	1300	138	wait	10	6.90089e-05	2.8253e-05	0.000251989
dash	16	24	1300	138	bound	10	0.008044	0.00780257	0.00843947
dash	16	24	1300	138	calc iter	10	0.040534	0.039696	0.0421933
dash	16	24	1300	138	calc total	1	0.42101	0.42101	0.42101
dash	16	24	1300	138	total	1	5.57441	5.57441	5.57441
dash	16	24	1300	202	initialize	1	4.53722	4.53722	4.53722
dash	16	24	1300	202	async	10	0.00332098	0.002205	0.0042609
dash	16	24	1300	202	inner	10	0.0303918	0.0299284	0.0319107
dash	16	24	1300	202	wait	10	4.35519e-05	2.256e-05	0.000144383
dash	16	24	1300	202	bound	10	0.00775181	0.00737431	0.00791311
dash	16	24	1300	202	calc iter	10	0.0415094	0.0409643	0.0421812
dash	16	24	1300	202	calc total	1	0.421012	0.421012	0.421012
dash	16	24	1300	202	total	1	5.53702	5.53702	5.53702
dash	16	24	1300	155	initialize	1	4.59049	4.59049	4.59049
dash	16	24	1300	155	async	10	0.00211425	0.00139783	0.00316115
dash	16	24	1300	155	inner	10	0.0308814	0.0303943	0.0322048
dash	16	24	1300	155	wait	10	5.9265e-05	3.2593e-05	0.000163684
dash	16	24	1300	155	bound	10	0.00816112	0.00783789	0.00853647
dash	16	24	1300	155	calc iter	10	0.0412173	0.0408094	0.0419019
dash	16	24	1300	155	calc total	1	0.421025	0.421025	0.421025
dash	16	24	1300	155	total	1	5.59155	5.59155	5.59155
dash	16	24	1300	179	initialize	1	4.61552	4.61552	4.61552
dash	16	24	1300	179	async	10	0.00146384	0.00104543	0.00189244
dash	16	24	1300	179	inner	10	0.0294071	0.0283089	0.0319724
dash	16	24	1300	179	wait	10	7.14165e-05	4.8455e-05	0.00018964
dash	16	24	1300	179	bound	10	0.00985433	0.00811047	0.011048
dash	16	24	1300	179	calc iter	10	0.0407977	0.0396259	0.0417296
dash	16	24	1300	179	calc total	1	0.421032	0.421032	0.421032
dash	16	24	1300	179	total	1	5.617	5.617	5.617
dash	16	24	1300	139	initialize	1	4.56916	4.56916	4.56916
dash	16	24	1300	139	async	10	0.00370363	0.0018795	0.00592934
dash	16	24	1300	139	inner	10	0.0291888	0.0281665	0.0309271
dash	16	24	1300	139	wait	10	5.55999e-05	2.8006e-05	0.000180483
dash	16	24	1300	139	bound	10	0.00772798	0.00742075	0.0079408
dash	16	24	1300	139	calc iter	10	0.0406772	0.0399099	0.0418805
dash	16	24	1300	139	calc total	1	0.42101	0.42101	0.42101
dash	16	24	1300	139	total	1	5.5704	5.5704	5.5704
dash	16	24	1300	203	initialize	1	4.53264	4.53264	4.53264
dash	16	24	1300	203	async	10	0.00238968	0.00136641	0.00327139
dash	16	24	1300	203	inner	10	0.0310192	0.0305243	0.032032
dash	16	24	1300	203	wait	10	5.61958e-05	2.3149e-05	0.000181142
dash	16	24	1300	203	bound	10	0.00786955	0.00759179	0.00841919
dash	16	24	1300	203	calc iter	10	0.0413357	0.040666	0.0418653
dash	16	24	1300	203	calc total	1	0.421013	0.421013	0.421013
dash	16	24	1300	203	total	1	5.53243	5.53243	5.53243
dash	16	24	1300	156	initialize	1	4.59014	4.59014	4.59014
dash	16	24	1300	156	async	10	0.00346237	0.00169907	0.00754559
dash	16	24	1300	156	inner	10	0.0295988	0.0284825	0.0313487
dash	16	24	1300	156	wait	10	6.7582e-05	2.6883e-05	0.000185934
dash	16	24	1300	156	bound	10	0.00821691	0.00762681	0.00970148
dash	16	24	1300	156	calc iter	10	0.0413468	0.0404233	0.0445635
dash	16	24	1300	156	calc total	1	0.421024	0.421024	0.421024
dash	16	24	1300	156	total	1	5.5912	5.5912	5.5912
dash	16	24	1300	180	initialize	1	4.61554	4.61554	4.61554
dash	16	24	1300	180	async	10	0.00353225	0.00163382	0.00453137
dash	16	24	1300	180	inner	10	0.0293581	0.0287664	0.0311991
dash	16	24	1300	180	wait	10	4.95772e-05	2.2699e-05	0.000168085
dash	16	24	1300	180	bound	10	0.00787983	0.00736192	0.0081119
dash	16	24	1300	180	calc iter	10	0.0408214	0.0398353	0.0415225
dash	16	24	1300	180	calc total	1	0.421028	0.421028	0.421028
dash	16	24	1300	180	total	1	5.617	5.617	5.617
dash	16	24	1300	140	initialize	1	4.56863	4.56863	4.56863
dash	16	24	1300	140	async	10	0.00298853	0.0015805	0.00389101
dash	16	24	1300	140	inner	10	0.0298301	0.0289135	0.0316295
dash	16	24	1300	140	wait	10	5.07233e-05	2.863e-05	0.000134414
dash	16	24	1300	140	bound	10	0.00776941	0.00755779	0.00795494
dash	16	24	1300	140	calc iter	10	0.04064	0.0396243	0.0414802
dash	16	24	1300	140	calc total	1	0.421009	0.421009	0.421009
dash	16	24	1300	140	total	1	5.56989	5.56989	5.56989
dash	16	24	1300	204	initialize	1	4.53725	4.53725	4.53725
dash	16	24	1300	204	async	10	0.00218346	0.00135967	0.00313987
dash	16	24	1300	204	inner	10	0.0303396	0.0295325	0.0315065
dash	16	24	1300	204	wait	10	7.56484e-05	4.5549e-05	0.000174007
dash	16	24	1300	204	bound	10	0.00854871	0.00785579	0.00945676
dash	16	24	1300	204	calc iter	10	0.041149	0.0401976	0.0418427
dash	16	24	1300	204	calc total	1	0.421012	0.421012	0.421012
dash	16	24	1300	204	total	1	5.53702	5.53702	5.53702
dash	16	24	1300	157	initialize	1	4.59019	4.59019	4.59019
dash	16	24	1300	157	async	10	0.00400932	0.00219136	0.00842567
dash	16	24	1300	157	inner	10	0.0296294	0.0288585	0.0311444
dash	16	24	1300	157	wait	10	5.3981e-05	2.3708e-05	0.000159906
dash	16	24	1300	157	bound	10	0.00777521	0.00739258	0.00800805
dash	16	24	1300	157	calc iter	10	0.0414693	0.0406081	0.0451756
dash	16	24	1300	157	calc total	1	0.421025	0.421025	0.421025
dash	16	24	1300	157	total	1	5.59124	5.59124	5.59124
dash	16	24	1300	181	initialize	1	4.6155	4.6155	4.6155
dash	16	24	1300	181	async	10	0.00336439	0.00201685	0.00417072
dash	16	24	1300	181	inner	10	0.0294081	0.0288061	0.0312391
dash	16	24	1300	181	wait	10	4.95802e-05	2.4512e-05	0.000179107
dash	16	24	1300	181	bound	10	0.00807185	0.00704133	0.00830418
dash	16	24	1300	181	calc iter	10	0.0408955	0.0393964	0.0420544
dash	16	24	1300	181	calc total	1	0.421029	0.421029	0.421029
dash	16	24	1300	181	total	1	5.61697	5.61697	5.61697
dash	16	24	1300	141	initialize	1	4.56999	4.56999	4.56999
dash	16	24	1300	141	async	10	0.00266474	0.00159287	0.00338771
dash	16	24	1300	141	inner	10	0.0291575	0.028269	0.0311149
dash	16	24	1300	141	wait	10	6.34702e-05	3.7449e-05	0.00015551
dash	16	24	1300	141	bound	10	0.00849519	0.00770532	0.00916769
dash	16	24	1300	141	calc iter	10	0.0403823	0.0395795	0.0411961
dash	16	24	1300	141	calc total	1	0.421011	0.421011	0.421011
dash	16	24	1300	141	total	1	5.57125	5.57125	5.57125
dash	16	24	1300	205	initialize	1	4.53737	4.53737	4.53737
dash	16	24	1300	205	async	10	0.00260416	0.00196761	0.00387773
dash	16	24	1300	205	inner	10	0.0305939	0.0301496	0.0316341
dash	16	24	1300	205	wait	10	5.81048e-05	3.3861e-05	0.000139835
dash	16	24	1300	205	bound	10	0.00793044	0.00776117	0.0081554
dash	16	24	1300	205	calc iter	10	0.0411879	0.0404412	0.0423587
dash	16	24	1300	205	calc total	1	0.421013	0.421013	0.421013
dash	16	24	1300	205	total	1	5.53716	5.53716	5.53716
dash	16	24	1300	158	initialize	1	4.59039	4.59039	4.59039
dash	16	24	1300	158	async	10	0.00363459	0.00183839	0.00483101
dash	16	24	1300	158	inner	10	0.029546	0.0288315	0.0311986
dash	16	24	1300	158	wait	10	5.78893e-05	3.1315e-05	0.000152695
dash	16	24	1300	158	bound	10	0.00800944	0.00782224	0.0082245
dash	16	24	1300	158	calc iter	10	0.0412491	0.0402126	0.0419719
dash	16	24	1300	158	calc total	1	0.421024	0.421024	0.421024
dash	16	24	1300	158	total	1	5.59145	5.59145	5.59145
dash	16	24	1300	182	initialize	1	4.61551	4.61551	4.61551
dash	16	24	1300	182	async	10	0.0033269	0.0024574	0.0037864
dash	16	24	1300	182	inner	10	0.0293114	0.028613	0.0314
dash	16	24	1300	182	wait	10	4.54778e-05	2.4051e-05	0.000154195
dash	16	24	1300	182	bound	10	0.00827039	0.00667708	0.00864229
dash	16	24	1300	182	calc iter	10	0.0409556	0.0392063	0.0422781
dash	16	24	1300	182	calc total	1	0.421029	0.421029	0.421029
dash	16	24	1300	182	total	1	5.61697	5.61697	5.61697
dash	16	24	1300	142	initialize	1	4.57904	4.57904	4.57904
dash	16	24	1300	142	async	10	0.00213349	0.00138586	0.00275606
dash	16	24	1300	142	inner	10	0.0288636	0.027842	0.0310519
dash	16	24	1300	142	wait	10	6.6731e-05	4.5642e-05	0.000142683
dash	16	24	1300	142	bound	10	0.00923783	0.00779257	0.010339
dash	16	24	1300	142	calc iter	10	0.0403027	0.0393106	0.0410567
dash	16	24	1300	142	calc total	1	0.421011	0.421011	0.421011
dash	16	24	1300	142	total	1	5.58028	5.58028	5.58028
dash	16	24	1300	206	initialize	1	4.53728	4.53728	4.53728
dash	16	24	1300	206	async	10	0.00299776	0.00228679	0.00420029
dash	16	24	1300	206	inner	10	0.0305923	0.0300927	0.0317332
dash	16	24	1300	206	wait	10	4.8347e-05	2.3858e-05	0.000143586
dash	16	24	1300	206	bound	10	0.00776283	0.00753804	0.00795014
dash	16	24	1300	206	calc iter	10	0.0414026	0.0408232	0.0421168
dash	16	24	1300	206	calc total	1	0.421012	0.421012	0.421012
dash	16	24	1300	206	total	1	5.53707	5.53707	5.53707
dash	16	24	1300	159	initialize	1	4.59048	4.59048	4.59048
dash	16	24	1300	159	async	10	0.00380773	0.00225482	0.00497557
dash	16	24	1300	159	inner	10	0.0294588	0.0287324	0.0310238
dash	16	24	1300	159	wait	10	5.42127e-05	2.7416e-05	0.000169416
dash	16	24	1300	159	bound	10	0.00802927	0.00765051	0.0084606
dash	16	24	1300	159	calc iter	10	0.0413512	0.0407826	0.0419554
dash	16	24	1300	159	calc total	1	0.421025	0.421025	0.421025
dash	16	24	1300	159	total	1	5.59154	5.59154	5.59154
dash	16	24	1300	183	initialize	1	4.61562	4.61562	4.61562
dash	16	24	1300	183	async	10	0.00350959	0.00256299	0.00427975
dash	16	24	1300	183	inner	10	0.0293388	0.0287511	0.0311626
dash	16	24	1300	183	wait	10	4.76461e-05	2.5485e-05	0.000145959
dash	16	24	1300	183	bound	10	0.00789019	0.0074684	0.0080506
dash	16	24	1300	183	calc iter	10	0.0407875	0.0400249	0.0419251
dash	16	24	1300	183	calc total	1	0.421029	0.421029	0.421029
dash	16	24	1300	183	total	1	5.61708	5.61708	5.61708
dash	16	24	1300	143	initialize	1	4.58181	4.58181	4.58181
dash	16	24	1300	143	async	10	0.00146383	0.000883244	0.00247737
dash	16	24	1300	143	inner	10	0.0294764	0.0281205	0.031758
dash	16	24	1300	143	wait	10	6.46087e-05	2.9978e-05	0.000143487
dash	16	24	1300	143	bound	10	0.00932277	0.00781936	0.0108005
dash	16	24	1300	143	calc iter	10	0.0403289	0.0394745	0.0414079
dash	16	24	1300	143	calc total	1	0.421014	0.421014	0.421014
dash	16	24	1300	143	total	1	5.58304	5.58304	5.58304
dash	16	24	1300	207	initialize	1	4.5344	4.5344	4.5344
dash	16	24	1300	207	async	10	0.00320787	0.00252159	0.00376371
dash	16	24	1300	207	inner	10	0.0303959	0.0299066	0.0319647
dash	16	24	1300	207	wait	10	4.38803e-05	2.2024e-05	0.00013435
dash	16	24	1300	207	bound	10	0.00784015	0.00738504	0.00810525
dash	16	24	1300	207	calc iter	10	0.0414893	0.040993	0.042728
dash	16	24	1300	207	calc total	1	0.421013	0.421013	0.421013
dash	16	24	1300	207	total	1	5.53417	5.53417	5.53417
dash	16	24	1300	160	initialize	1	4.59029	4.59029	4.59029
dash	16	24	1300	160	async	10	0.00395667	0.00223376	0.00455306
dash	16	24	1300	160	inner	10	0.0297734	0.0290949	0.0312759
dash	16	24	1300	160	wait	10	4.78994e-05	2.4005e-05	0.00016204
dash	16	24	1300	160	bound	10	0.00769538	0.00732875	0.00785988
dash	16	24	1300	160	calc iter	10	0.0414749	0.0408244	0.0420153
dash	16	24	1300	160	calc total	1	0.421024	0.421024	0.421024
dash	16	24	1300	160	total	1	5.59135	5.59135	5.59135
dash	16	24	1300	184	initialize	1	4.61557	4.61557	4.61557
dash	16	24	1300	184	async	10	0.00281901	0.00178648	0.00361644
dash	16	24	1300	184	inner	10	0.0296948	0.0291557	0.0312452
dash	16	24	1300	184	wait	10	5.4625e-05	2.7953e-05	0.000174719
dash	16	24	1300	184	bound	10	0.00802199	0.00774379	0.00823145
dash	16	24	1300	184	calc iter	10	0.0405919	0.0394933	0.0417202
dash	16	24	1300	184	calc total	1	0.421029	0.421029	0.421029
dash	16	24	1300	184	total	1	5.61703	5.61703	5.61703
dash	16	24	1300	208	initialize	1	4.53388	4.53388	4.53388
dash	16	24	1300	208	async	10	0.00282042	0.00251281	0.00318179
dash	16	24	1300	208	inner	10	0.0308203	0.0303513	0.0320519
dash	16	24	1300	208	wait	10	4.18675e-05	2.1917e-05	0.000132318
dash	16	24	1300	208	bound	10	0.00784382	0.00706043	0.00814839
dash	16	24	1300	208	calc iter	10	0.0415277	0.0404573	0.0428597
dash	16	24	1300	208	calc total	1	0.421013	0.421013	0.421013
dash	16	24	1300	208	total	1	5.53367	5.53367	5.53367
dash	16	24	1300	161	initialize	1	4.59052	4.59052	4.59052
dash	16	24	1300	161	async	10	0.00294165	0.0013883	0.00369893
dash	16	24	1300	161	inner	10	0.0297839	0.0288311	0.0314345
dash	16	24	1300	161	wait	10	7.11201e-05	3.9704e-05	0.000200861
dash	16	24	1300	161	bound	10	0.00841711	0.00791009	0.00908251
dash	16	24	1300	161	calc iter	10	0.0412152	0.0405261	0.0417322
dash	16	24	1300	161	calc total	1	0.421025	0.421025	0.421025
dash	16	24	1300	161	total	1	5.59155	5.59155	5.59155
dash	16	24	1300	185	initialize	1	4.61551	4.61551	4.61551
dash	16	24	1300	185	async	10	0.00221013	0.00129941	0.00330859
dash	16	24	1300	185	inner	10	0.02977	0.0291954	0.0313345
dash	16	24	1300	185	wait	10	6.9485e-05	3.7778e-05	0.000205023
dash	16	24	1300	185	bound	10	0.00846656	0.00778286	0.00899386
dash	16	24	1300	185	calc iter	10	0.0405172	0.0395958	0.0410233
dash	16	24	1300	185	calc total	1	0.421031	0.421031	0.421031
dash	16	24	1300	185	total	1	5.61698	5.61698	5.61698
dash	16	24	1300	162	initialize	1	4.59043	4.59043	4.59043
dash	16	24	1300	162	async	10	0.00405874	0.00178696	0.00815476
dash	16	24	1300	162	inner	10	0.0294786	0.0286357	0.0308921
dash	16	24	1300	162	wait	10	6.31463e-05	2.1845e-05	0.000251531
dash	16	24	1300	162	bound	10	0.00783722	0.00733805	0.00877857
dash	16	24	1300	162	calc iter	10	0.041439	0.0403726	0.0445509
dash	16	24	1300	162	calc total	1	0.421025	0.421025	0.421025
dash	16	24	1300	162	total	1	5.59149	5.59149	5.59149
dash	16	24	1300	186	initialize	1	4.61552	4.61552	4.61552
dash	16	24	1300	186	async	10	0.00298754	0.0014462	0.00432861
dash	16	24	1300	186	inner	10	0.0291885	0.0287019	0.0308134
dash	16	24	1300	186	wait	10	5.95341e-05	3.2052e-05	0.00018461
dash	16	24	1300	186	bound	10	0.00825697	0.0079858	0.00859073
dash	16	24	1300	186	calc iter	10	0.0404938	0.0398123	0.0412535
dash	16	24	1300	186	calc total	1	0.421031	0.421031	0.421031
dash	16	24	1300	186	total	1	5.61699	5.61699	5.61699
dash	16	24	1300	187	initialize	1	4.61551	4.61551	4.61551
dash	16	24	1300	187	async	10	0.00325822	0.0018353	0.00421283
dash	16	24	1300	187	inner	10	0.029555	0.0290173	0.0310792
dash	16	24	1300	187	wait	10	6.03233e-05	2.6675e-05	0.00018363
dash	16	24	1300	187	bound	10	0.00776817	0.00755297	0.00797948
dash	16	24	1300	187	calc iter	10	0.0406429	0.0398423	0.0413621
dash	16	24	1300	187	calc total	1	0.421031	0.421031	0.421031
dash	16	24	1300	187	total	1	5.61697	5.61697	5.61697
dash	16	24	1300	188	initialize	1	4.61552	4.61552	4.61552
dash	16	24	1300	188	async	10	0.00348356	0.00179679	0.00440378
dash	16	24	1300	188	inner	10	0.0294524	0.0288753	0.0312772
dash	16	24	1300	188	wait	10	4.74972e-05	2.7791e-05	0.000130313
dash	16	24	1300	188	bound	10	0.00771257	0.00747336	0.00779181
dash	16	24	1300	188	calc iter	10	0.0406973	0.0401711	0.0413585
dash	16	24	1300	188	calc total	1	0.421029	0.421029	0.421029
dash	16	24	1300	188	total	1	5.61699	5.61699	5.61699
dash	16	24	1300	189	initialize	1	4.61553	4.61553	4.61553
dash	16	24	1300	189	async	10	0.00281805	0.00177334	0.00357747
dash	16	24	1300	189	inner	10	0.0296092	0.0290083	0.0312945
dash	16	24	1300	189	wait	10	5.7717e-05	3.3902e-05	0.000145134
dash	16	24	1300	189	bound	10	0.00804717	0.00767338	0.00830865
dash	16	24	1300	189	calc iter	10	0.0405333	0.0397526	0.0413308
dash	16	24	1300	189	calc total	1	0.421031	0.421031	0.421031
dash	16	24	1300	189	total	1	5.61699	5.61699	5.61699
dash	16	24	1300	190	initialize	1	4.61553	4.61553	4.61553
dash	16	24	1300	190	async	10	0.00199446	0.00123049	0.00263512
dash	16	24	1300	190	inner	10	0.0294186	0.028585	0.0314723
dash	16	24	1300	190	wait	10	6.57318e-05	3.6963e-05	0.000137154
dash	16	24	1300	190	bound	10	0.00888473	0.007664	0.00969151
dash	16	24	1300	190	calc iter	10	0.040365	0.0393349	0.0415803
dash	16	24	1300	190	calc total	1	0.421031	0.421031	0.421031
dash	16	24	1300	190	total	1	5.61698	5.61698	5.61698
dash	16	24	1300	191	initialize	1	4.61554	4.61554	4.61554
dash	16	24	1300	191	async	10	0.00195403	0.00126543	0.00255071
dash	16	24	1300	191	inner	10	0.0281327	0.0271999	0.0304136
dash	16	24	1300	191	wait	10	9.02912e-05	5.293e-05	0.000257205
dash	16	24	1300	191	bound	10	0.0100721	0.0082744	0.0111635
dash	16	24	1300	191	calc iter	10	0.040251	0.0394257	0.04084
dash	16	24	1300	191	calc total	1	0.421033	0.421033	0.421033
dash	16	24	1300	191	total	1	5.61701	5.61701	5.61701
dash	16	24	1300	163	initialize	1	4.59039	4.59039	4.59039
dash	16	24	1300	163	async	10	0.00459277	0.00211872	0.00849627
dash	16	24	1300	163	inner	10	0.0290508	0.0279088	0.0309924
dash	16	24	1300	163	wait	10	4.95755e-05	2.3072e-05	0.000150557
dash	16	24	1300	163	bound	10	0.00776688	0.00735493	0.00795406
dash	16	24	1300	163	calc iter	10	0.0414618	0.0402539	0.0447905
dash	16	24	1300	163	calc total	1	0.421024	0.421024	0.421024
dash	16	24	1300	163	total	1	5.59142	5.59142	5.59142
dash	16	24	1300	164	initialize	1	4.59048	4.59048	4.59048
dash	16	24	1300	164	async	10	0.00399998	0.00227813	0.00614395
dash	16	24	1300	164	inner	10	0.0296302	0.0288457	0.0313262
dash	16	24	1300	164	wait	10	4.77586e-05	2.2768e-05	0.000163726
dash	16	24	1300	164	bound	10	0.0077263	0.00746881	0.00793283
dash	16	24	1300	164	calc iter	10	0.0414058	0.0405323	0.0427736
dash	16	24	1300	164	calc total	1	0.421024	0.421024	0.421024
dash	16	24	1300	164	total	1	5.59153	5.59153	5.59153
dash	16	24	1300	165	initialize	1	4.5905	4.5905	4.5905
dash	16	24	1300	165	async	10	0.00331169	0.00222186	0.00515634
dash	16	24	1300	165	inner	10	0.0295504	0.0287029	0.0311257
dash	16	24	1300	165	wait	10	5.68604e-05	3.1446e-05	0.000137207
dash	16	24	1300	165	bound	10	0.00826523	0.00767863	0.00885607
dash	16	24	1300	165	calc iter	10	0.0411854	0.0398783	0.0425239
dash	16	24	1300	165	calc total	1	0.421026	0.421026	0.421026
dash	16	24	1300	165	total	1	5.59154	5.59154	5.59154
dash	16	24	1300	166	initialize	1	4.59063	4.59063	4.59063
dash	16	24	1300	166	async	10	0.00305074	0.00227061	0.00342754
dash	16	24	1300	166	inner	10	0.02948	0.0284992	0.0311723
dash	16	24	1300	166	wait	10	6.4875e-05	3.4168e-05	0.000157988
dash	16	24	1300	166	bound	10	0.00855584	0.00770659	0.00943254
dash	16	24	1300	166	calc iter	10	0.0411525	0.0407344	0.0416011
dash	16	24	1300	166	calc total	1	0.421026	0.421026	0.421026
dash	16	24	1300	166	total	1	5.59167	5.59167	5.59167
dash	16	24	1300	167	initialize	1	4.59051	4.59051	4.59051
dash	16	24	1300	167	async	10	0.00239316	0.00137773	0.00290576
dash	16	24	1300	167	inner	10	0.0293784	0.0283635	0.0313251
dash	16	24	1300	167	wait	10	7.72871e-05	3.8455e-05	0.000233614
dash	16	24	1300	167	bound	10	0.0091903	0.00769104	0.0106075
dash	16	24	1300	167	calc iter	10	0.0410407	0.0405841	0.0416467
dash	16	24	1300	167	calc total	1	0.421028	0.421028	0.421028
dash	16	24	1300	167	total	1	5.59155	5.59155	5.59155
dash	16	24	1300	209	initialize	1	4.53726	4.53726	4.53726
dash	16	24	1300	209	async	10	0.00277085	0.00135599	0.00338891
dash	16	24	1300	209	inner	10	0.0309195	0.0305305	0.0316824
dash	16	24	1300	209	wait	10	4.96262e-05	2.1807e-05	0.000210509
dash	16	24	1300	209	bound	10	0.00766727	0.00741938	0.00804209
dash	16	24	1300	209	calc iter	10	0.0414085	0.0411743	0.0418858
dash	16	24	1300	209	calc total	1	0.421014	0.421014	0.421014
dash	16	24	1300	209	total	1	5.53704	5.53704	5.53704
dash	16	24	1300	216	initialize	1	4.59182	4.59182	4.59182
dash	16	24	1300	216	async	10	0.00349862	0.00175816	0.00658593
dash	16	24	1300	216	inner	10	0.0295953	0.0291287	0.0313594
dash	16	24	1300	216	wait	10	4.84646e-05	2.2439e-05	0.000143362
dash	16	24	1300	216	bound	10	0.00790058	0.00740466	0.00828719
dash	16	24	1300	216	calc iter	10	0.0410442	0.0401528	0.0434476
dash	16	24	1300	216	calc total	1	0.421015	0.421015	0.421015
dash	16	24	1300	216	total	1	5.5906	5.5906	5.5906
dash	16	24	1300	210	initialize	1	4.53737	4.53737	4.53737
dash	16	24	1300	210	async	10	0.00256905	0.00178646	0.00432423
dash	16	24	1300	210	inner	10	0.0303486	0.029795	0.0312888
dash	16	24	1300	210	wait	10	6.7958e-05	2.7376e-05	0.000174523
dash	16	24	1300	210	bound	10	0.0081648	0.00771375	0.00885445
dash	16	24	1300	210	calc iter	10	0.0411517	0.0404938	0.0426925
dash	16	24	1300	210	calc total	1	0.421015	0.421015	0.421015
dash	16	24	1300	210	total	1	5.53716	5.53716	5.53716
dash	16	24	1300	211	initialize	1	4.53726	4.53726	4.53726
dash	16	24	1300	211	async	10	0.00283482	0.00201514	0.00407859
dash	16	24	1300	211	inner	10	0.030556	0.0300119	0.0314567
dash	16	24	1300	211	wait	10	5.67347e-05	2.5085e-05	0.000185472
dash	16	24	1300	211	bound	10	0.0077907	0.0076777	0.00793002
dash	16	24	1300	211	calc iter	10	0.0412393	0.0403819	0.0420253
dash	16	24	1300	211	calc total	1	0.421016	0.421016	0.421016
dash	16	24	1300	211	total	1	5.53704	5.53704	5.53704
dash	16	24	1300	212	initialize	1	4.53735	4.53735	4.53735
dash	16	24	1300	212	async	10	0.00255849	0.00170929	0.00394094
dash	16	24	1300	212	inner	10	0.03066	0.030278	0.0317284
dash	16	24	1300	212	wait	10	5.4635e-05	2.7722e-05	0.000144123
dash	16	24	1300	212	bound	10	0.00790717	0.00774597	0.0082343
dash	16	24	1300	212	calc iter	10	0.0411815	0.0400495	0.0423513
dash	16	24	1300	212	calc total	1	0.421015	0.421015	0.421015
dash	16	24	1300	212	total	1	5.53712	5.53712	5.53712
dash	16	24	1300	213	initialize	1	4.5312	4.5312	4.5312
dash	16	24	1300	213	async	10	0.00261289	0.0017253	0.00354264
dash	16	24	1300	213	inner	10	0.0305399	0.0301951	0.0316149
dash	16	24	1300	213	wait	10	5.97817e-05	2.6851e-05	0.000154289
dash	16	24	1300	213	bound	10	0.00801335	0.00773902	0.00826054
dash	16	24	1300	213	calc iter	10	0.0412273	0.0402451	0.0420813
dash	16	24	1300	213	calc total	1	0.421015	0.421015	0.421015
dash	16	24	1300	213	total	1	5.53096	5.53096	5.53096
dash	16	24	1300	214	initialize	1	4.53209	4.53209	4.53209
dash	16	24	1300	214	async	10	0.00276759	0.00198587	0.00395902
dash	16	24	1300	214	inner	10	0.0306244	0.0302675	0.0316277
dash	16	24	1300	214	wait	10	5.8788e-05	3.0202e-05	0.000161707
dash	16	24	1300	214	bound	10	0.00784921	0.00773177	0.00803639
dash	16	24	1300	214	calc iter	10	0.0413011	0.0404865	0.0422625
dash	16	24	1300	214	calc total	1	0.421015	0.421015	0.421015
dash	16	24	1300	214	total	1	5.53188	5.53188	5.53188
dash	16	24	1300	215	initialize	1	4.53727	4.53727	4.53727
dash	16	24	1300	215	async	10	0.0018438	0.00116932	0.00251217
dash	16	24	1300	215	inner	10	0.0310085	0.030603	0.0320323
dash	16	24	1300	215	wait	10	7.02666e-05	4.0419e-05	0.000166447
dash	16	24	1300	215	bound	10	0.00826218	0.00787225	0.00851611
dash	16	24	1300	215	calc iter	10	0.0411861	0.0403794	0.0416085
dash	16	24	1300	215	calc total	1	0.421017	0.421017	0.421017
dash	16	24	1300	215	total	1	5.53705	5.53705	5.53705
dash	16	24	1300	217	initialize	1	4.57464	4.57464	4.57464
dash	16	24	1300	217	async	10	0.00388367	0.0022397	0.00528375
dash	16	24	1300	217	inner	10	0.0294038	0.0287238	0.0314019
dash	16	24	1300	217	wait	10	4.47169e-05	2.4269e-05	0.00013479
dash	16	24	1300	217	bound	10	0.0078159	0.00717706	0.00821839
dash	16	24	1300	217	calc iter	10	0.0411495	0.039989	0.0421923
dash	16	24	1300	217	calc total	1	0.421016	0.421016	0.421016
dash	16	24	1300	217	total	1	5.57341	5.57341	5.57341
dash	16	24	1300	218	initialize	1	4.58502	4.58502	4.58502
dash	16	24	1300	218	async	10	0.00397252	0.00260285	0.00568592
dash	16	24	1300	218	inner	10	0.0292602	0.0288912	0.0312256
dash	16	24	1300	218	wait	10	4.48961e-05	2.3781e-05	0.000154492
dash	16	24	1300	218	bound	10	0.00781954	0.00732719	0.00802377
dash	16	24	1300	218	calc iter	10	0.0410995	0.0400663	0.0432553
dash	16	24	1300	218	calc total	1	0.421015	0.421015	0.421015
dash	16	24	1300	218	total	1	5.58378	5.58378	5.58378
dash	16	24	1300	219	initialize	1	4.58833	4.58833	4.58833
dash	16	24	1300	219	async	10	0.00339981	0.00232736	0.00495614
dash	16	24	1300	219	inner	10	0.0296674	0.0292591	0.0312755
dash	16	24	1300	219	wait	10	4.96456e-05	2.5567e-05	0.000145442
dash	16	24	1300	219	bound	10	0.00781953	0.00769569	0.00792029
dash	16	24	1300	219	calc iter	10	0.0409378	0.0403368	0.0420481
dash	16	24	1300	219	calc total	1	0.421016	0.421016	0.421016
dash	16	24	1300	219	total	1	5.58711	5.58711	5.58711
dash	16	24	1300	220	initialize	1	4.57816	4.57816	4.57816
dash	16	24	1300	220	async	10	0.00328407	0.00191234	0.0054203
dash	16	24	1300	220	inner	10	0.0295261	0.0291173	0.0312775
dash	16	24	1300	220	wait	10	5.25289e-05	2.4944e-05	0.000142403
dash	16	24	1300	220	bound	10	0.00800797	0.00768804	0.00843309
dash	16	24	1300	220	calc iter	10	0.0408721	0.0398336	0.042515
dash	16	24	1300	220	calc total	1	0.421015	0.421015	0.421015
dash	16	24	1300	220	total	1	5.57692	5.57692	5.57692
dash	16	24	1300	221	initialize	1	4.58121	4.58121	4.58121
dash	16	24	1300	221	async	10	0.00276382	0.00141982	0.00340248
dash	16	24	1300	221	inner	10	0.0296308	0.0290382	0.031201
dash	16	24	1300	221	wait	10	6.8159e-05	2.9058e-05	0.000201072
dash	16	24	1300	221	bound	10	0.00834974	0.00799973	0.00897143
dash	16	24	1300	221	calc iter	10	0.0408137	0.0404478	0.0413157
dash	16	24	1300	221	calc total	1	0.421017	0.421017	0.421017
dash	16	24	1300	221	total	1	5.57999	5.57999	5.57999
dash	16	24	1300	222	initialize	1	4.57762	4.57762	4.57762
dash	16	24	1300	222	async	10	0.00310491	0.00162734	0.00433334
dash	16	24	1300	222	inner	10	0.0294986	0.0288467	0.0311776
dash	16	24	1300	222	wait	10	5.38504e-05	2.3894e-05	0.000147636
dash	16	24	1300	222	bound	10	0.0081546	0.00767182	0.00893117
dash	16	24	1300	222	calc iter	10	0.0408131	0.039362	0.0418118
dash	16	24	1300	222	calc total	1	0.421016	0.421016	0.421016
dash	16	24	1300	222	total	1	5.57639	5.57639	5.57639
dash	16	24	1300	223	initialize	1	4.58651	4.58651	4.58651
dash	16	24	1300	223	async	10	0.00313133	0.0016483	0.00399384
dash	16	24	1300	223	inner	10	0.0298497	0.0291748	0.0318983
dash	16	24	1300	223	wait	10	4.69374e-05	2.7072e-05	0.000120894
dash	16	24	1300	223	bound	10	0.00788789	0.00764607	0.0082384
dash	16	24	1300	223	calc iter	10	0.0409172	0.0393237	0.0430358
dash	16	24	1300	223	calc total	1	0.421017	0.421017	0.421017
dash	16	24	1300	223	total	1	5.58527	5.58527	5.58527
dash	16	24	1300	240	initialize	1	4.60193	4.60193	4.60193
dash	16	24	1300	240	async	10	0.00217141	0.00159205	0.00326398
dash	16	24	1300	240	inner	10	0.0302792	0.0294752	0.0315343
dash	16	24	1300	240	wait	10	5.45809e-05	2.8605e-05	0.000113039
dash	16	24	1300	240	bound	10	0.00843777	0.00796619	0.00893906
dash	16	24	1300	240	calc iter	10	0.0409445	0.0402776	0.0416929
dash	16	24	1300	240	calc total	1	0.421017	0.421017	0.421017
dash	16	24	1300	240	total	1	5.60308	5.60308	5.60308
dash	16	24	1300	224	initialize	1	4.58529	4.58529	4.58529
dash	16	24	1300	224	async	10	0.00371648	0.00217481	0.00464008
dash	16	24	1300	224	inner	10	0.0295768	0.0291452	0.0313833
dash	16	24	1300	224	wait	10	4.68685e-05	2.4832e-05	0.000158112
dash	16	24	1300	224	bound	10	0.00774352	0.00732315	0.00784495
dash	16	24	1300	224	calc iter	10	0.0410851	0.0403993	0.0418871
dash	16	24	1300	224	calc total	1	0.421016	0.421016	0.421016
dash	16	24	1300	224	total	1	5.58407	5.58407	5.58407
dash	16	24	1300	225	initialize	1	4.57415	4.57415	4.57415
dash	16	24	1300	225	async	10	0.00299971	0.00227385	0.00366924
dash	16	24	1300	225	inner	10	0.0297706	0.0293822	0.0314812
dash	16	24	1300	225	wait	10	5.65773e-05	3.3861e-05	0.000142031
dash	16	24	1300	225	bound	10	0.00803709	0.00777936	0.00824886
dash	16	24	1300	225	calc iter	10	0.0408654	0.040144	0.0417955
dash	16	24	1300	225	calc total	1	0.421017	0.421017	0.421017
dash	16	24	1300	225	total	1	5.57293	5.57293	5.57293
dash	16	24	1300	226	initialize	1	4.58636	4.58636	4.58636
dash	16	24	1300	226	async	10	0.00249141	0.00167005	0.00328153
dash	16	24	1300	226	inner	10	0.0294262	0.0288821	0.0313871
dash	16	24	1300	226	wait	10	6.5415e-05	4.1459e-05	0.00013441
dash	16	24	1300	226	bound	10	0.00873606	0.00780397	0.00939027
dash	16	24	1300	226	calc iter	10	0.0407206	0.0396555	0.0420992
dash	16	24	1300	226	calc total	1	0.421018	0.421018	0.421018
dash	16	24	1300	226	total	1	5.58514	5.58514	5.58514
dash	16	24	1300	227	initialize	1	4.59183	4.59183	4.59183
dash	16	24	1300	227	async	10	0.00176798	0.00132201	0.00245926
dash	16	24	1300	227	inner	10	0.0295221	0.0288156	0.0315313
dash	16	24	1300	227	wait	10	6.44052e-05	2.8097e-05	0.000180388
dash	16	24	1300	227	bound	10	0.00929935	0.00800118	0.0101211
dash	16	24	1300	227	calc iter	10	0.0406548	0.0398504	0.0411652
dash	16	24	1300	227	calc total	1	0.421021	0.421021	0.421021
dash	16	24	1300	227	total	1	5.59061	5.59061	5.59061
dash	16	24	1300	228	initialize	1	4.59187	4.59187	4.59187
dash	16	24	1300	228	async	10	0.00355497	0.00170282	0.00431904
dash	16	24	1300	228	inner	10	0.029317	0.028652	0.0310961
dash	16	24	1300	228	wait	10	4.95091e-05	2.2816e-05	0.000176017
dash	16	24	1300	228	bound	10	0.00787088	0.00744085	0.00809465
dash	16	24	1300	228	calc iter	10	0.0407938	0.040065	0.0412793
dash	16	24	1300	228	calc total	1	0.421016	0.421016	0.421016
dash	16	24	1300	228	total	1	5.59063	5.59063	5.59063
dash	16	24	1300	229	initialize	1	4.57604	4.57604	4.57604
dash	16	24	1300	229	async	10	0.00395289	0.00211309	0.00436623
dash	16	24	1300	229	inner	10	0.0289695	0.028172	0.0310539
dash	16	24	1300	229	wait	10	4.60371e-05	2.356e-05	0.000146467
dash	16	24	1300	229	bound	10	0.0079342	0.00688353	0.00814309
dash	16	24	1300	229	calc iter	10	0.0409041	0.0394102	0.0422038
dash	16	24	1300	229	calc total	1	0.421016	0.421016	0.421016
dash	16	24	1300	229	total	1	5.57481	5.57481	5.57481
dash	16	24	1300	230	initialize	1	4.59188	4.59188	4.59188
dash	16	24	1300	230	async	10	0.00299627	0.00251877	0.00327806
dash	16	24	1300	230	inner	10	0.029708	0.0290332	0.0318275
dash	16	24	1300	230	wait	10	4.34168e-05	2.3367e-05	0.000136519
dash	16	24	1300	230	bound	10	0.00821589	0.00639325	0.00861106
dash	16	24	1300	230	calc iter	10	0.0409649	0.0385019	0.0426617
dash	16	24	1300	230	calc total	1	0.421016	0.421016	0.421016
dash	16	24	1300	230	total	1	5.59064	5.59064	5.59064
dash	16	24	1300	231	initialize	1	4.57877	4.57877	4.57877
dash	16	24	1300	231	async	10	0.00361026	0.00206775	0.00414065
dash	16	24	1300	231	inner	10	0.0293297	0.0286327	0.0311936
dash	16	24	1300	231	wait	10	4.65894e-05	2.4168e-05	0.000151788
dash	16	24	1300	231	bound	10	0.00785822	0.00726825	0.00807479
dash	16	24	1300	231	calc iter	10	0.040846	0.0400139	0.0414908
dash	16	24	1300	231	calc total	1	0.421017	0.421017	0.421017
dash	16	24	1300	231	total	1	5.57753	5.57753	5.57753
dash	16	24	1300	288	initialize	1	4.58705	4.58705	4.58705
dash	16	24	1300	288	async	10	0.00190696	0.00127961	0.00285386
dash	16	24	1300	288	inner	10	0.0308433	0.0302099	0.0319958
dash	16	24	1300	288	wait	10	5.27219e-05	2.2682e-05	0.00010475
dash	16	24	1300	288	bound	10	0.00823099	0.00780432	0.00922707
dash	16	24	1300	288	calc iter	10	0.0410356	0.0404727	0.0420012
dash	16	24	1300	288	calc total	1	0.421011	0.421011	0.421011
dash	16	24	1300	288	total	1	5.58869	5.58869	5.58869
dash	16	24	1300	289	initialize	1	4.58705	4.58705	4.58705
dash	16	24	1300	289	async	10	0.00196663	0.00131811	0.00332987
dash	16	24	1300	289	inner	10	0.0309629	0.0303574	0.0319786
dash	16	24	1300	289	wait	10	5.11355e-05	3.2597e-05	0.000107655
dash	16	24	1300	289	bound	10	0.00806368	0.00780339	0.00887126
dash	16	24	1300	289	calc iter	10	0.0410455	0.0403026	0.0423516
dash	16	24	1300	289	calc total	1	0.421011	0.421011	0.421011
dash	16	24	1300	289	total	1	5.58869	5.58869	5.58869
dash	16	24	1300	290	initialize	1	4.58716	4.58716	4.58716
dash	16	24	1300	290	async	10	0.00206901	0.00126329	0.00386929
dash	16	24	1300	290	inner	10	0.0311267	0.0305587	0.0319911
dash	16	24	1300	290	wait	10	4.85701e-05	2.3941e-05	0.000141712
dash	16	24	1300	290	bound	10	0.00784414	0.00769808	0.0082741
dash	16	24	1300	290	calc iter	10	0.0410899	0.0401403	0.0425187
dash	16	24	1300	290	calc total	1	0.421011	0.421011	0.421011
dash	16	24	1300	290	total	1	5.5888	5.5888	5.5888
dash	16	24	1300	291	initialize	1	4.58706	4.58706	4.58706
dash	16	24	1300	291	async	10	0.0022505	0.00147305	0.00449657
dash	16	24	1300	291	inner	10	0.0310727	0.030532	0.0321081
dash	16	24	1300	291	wait	10	4.58003e-05	2.434e-05	0.000104336
dash	16	24	1300	291	bound	10	0.00779912	0.00758623	0.00803198
dash	16	24	1300	291	calc iter	10	0.0411692	0.0401917	0.0429592
dash	16	24	1300	291	calc total	1	0.421012	0.421012	0.421012
dash	16	24	1300	291	total	1	5.58868	5.58868	5.58868
dash	16	24	1300	292	initialize	1	4.58719	4.58719	4.58719
dash	16	24	1300	292	async	10	0.00264048	0.00193436	0.00518911
dash	16	24	1300	292	inner	10	0.0306363	0.0300689	0.0315726
dash	16	24	1300	292	wait	10	5.72124e-05	2.4498e-05	0.000178973
dash	16	24	1300	292	bound	10	0.00782645	0.00756236	0.00806339
dash	16	24	1300	292	calc iter	10	0.041162	0.040367	0.0432966
dash	16	24	1300	292	calc total	1	0.421011	0.421011	0.421011
dash	16	24	1300	292	total	1	5.5888	5.5888	5.5888
dash	16	24	1300	293	initialize	1	4.58706	4.58706	4.58706
dash	16	24	1300	293	async	10	0.00205258	0.00109085	0.00380782
dash	16	24	1300	293	inner	10	0.0310178	0.0304433	0.0317411
dash	16	24	1300	293	wait	10	6.30855e-05	3.4819e-05	0.000173843
dash	16	24	1300	293	bound	10	0.00791353	0.00764572	0.00830108
dash	16	24	1300	293	calc iter	10	0.0410481	0.0399	0.0422693
dash	16	24	1300	293	calc total	1	0.421012	0.421012	0.421012
dash	16	24	1300	293	total	1	5.58869	5.58869	5.58869
dash	16	24	1300	294	initialize	1	4.58704	4.58704	4.58704
dash	16	24	1300	294	async	10	0.00193199	0.00160823	0.00306286
dash	16	24	1300	294	inner	10	0.0307396	0.0301837	0.0318276
dash	16	24	1300	294	wait	10	6.31797e-05	3.7904e-05	0.000152566
dash	16	24	1300	294	bound	10	0.00825075	0.00783797	0.00891611
dash	16	24	1300	294	calc iter	10	0.0409871	0.0403617	0.0418695
dash	16	24	1300	294	calc total	1	0.421012	0.421012	0.421012
dash	16	24	1300	294	total	1	5.58869	5.58869	5.58869
dash	16	24	1300	295	initialize	1	4.58704	4.58704	4.58704
dash	16	24	1300	295	async	10	0.00217779	0.00174714	0.00375606
dash	16	24	1300	295	inner	10	0.0309873	0.0304271	0.0318612
dash	16	24	1300	295	wait	10	5.50537e-05	3.2253e-05	0.000126162
dash	16	24	1300	295	bound	10	0.00784136	0.0076738	0.00826644
dash	16	24	1300	295	calc iter	10	0.0410628	0.0402869	0.0423121
dash	16	24	1300	295	calc total	1	0.421012	0.421012	0.421012
dash	16	24	1300	295	total	1	5.58868	5.58868	5.58868
dash	16	24	1300	296	initialize	1	4.58705	4.58705	4.58705
dash	16	24	1300	296	async	10	0.00232602	0.00176492	0.004028
dash	16	24	1300	296	inner	10	0.0309542	0.0305378	0.0320459
dash	16	24	1300	296	wait	10	4.79518e-05	2.6997e-05	0.000144169
dash	16	24	1300	296	bound	10	0.00783598	0.00767085	0.00811468
dash	16	24	1300	296	calc iter	10	0.0411656	0.0402277	0.0426984
dash	16	24	1300	296	calc total	1	0.421011	0.421011	0.421011
dash	16	24	1300	296	total	1	5.58869	5.58869	5.58869
dash	16	24	1300	297	initialize	1	4.58709	4.58709	4.58709
dash	16	24	1300	297	async	10	0.00251702	0.00162507	0.00421257
dash	16	24	1300	297	inner	10	0.0308621	0.0303714	0.0319942
dash	16	24	1300	297	wait	10	4.56358e-05	2.3237e-05	0.000137692
dash	16	24	1300	297	bound	10	0.00778856	0.00757474	0.00796193
dash	16	24	1300	297	calc iter	10	0.0412147	0.0404005	0.0425584
dash	16	24	1300	297	calc total	1	0.421011	0.421011	0.421011
dash	16	24	1300	297	total	1	5.58873	5.58873	5.58873
dash	16	24	1300	298	initialize	1	4.5871	4.5871	4.5871
dash	16	24	1300	298	async	10	0.00249808	0.00190378	0.00433435
dash	16	24	1300	298	inner	10	0.0307623	0.0301354	0.0318071
dash	16	24	1300	298	wait	10	5.0591e-05	2.3998e-05	0.000165759
dash	16	24	1300	298	bound	10	0.00788091	0.00756202	0.00803407
dash	16	24	1300	298	calc iter	10	0.0411932	0.0405173	0.0428211
dash	16	24	1300	298	calc total	1	0.421011	0.421011	0.421011
dash	16	24	1300	298	total	1	5.58873	5.58873	5.58873
dash	16	24	1300	299	initialize	1	4.58706	4.58706	4.58706
dash	16	24	1300	299	async	10	0.00180132	0.000970395	0.00298121
dash	16	24	1300	299	inner	10	0.0314107	0.0306211	0.0329494
dash	16	24	1300	299	wait	10	4.74811e-05	2.7408e-05	0.000144957
dash	16	24	1300	299	bound	10	0.00785066	0.0077405	0.00809136
dash	16	24	1300	299	calc iter	10	0.0411113	0.0401305	0.0424281
dash	16	24	1300	299	calc total	1	0.421013	0.421013	0.421013
dash	16	24	1300	299	total	1	5.5887	5.5887	5.5887
dash	16	24	1300	300	initialize	1	4.58713	4.58713	4.58713
dash	16	24	1300	300	async	10	0.00170897	0.00119774	0.00268129
dash	16	24	1300	300	inner	10	0.0302751	0.0295293	0.0319173
dash	16	24	1300	300	wait	10	8.22597e-05	3.5711e-05	0.000245434
dash	16	24	1300	300	bound	10	0.00897893	0.00787426	0.0101956
dash	16	24	1300	300	calc iter	10	0.0410468	0.0401293	0.0421692
dash	16	24	1300	300	calc total	1	0.421013	0.421013	0.421013
dash	16	24	1300	300	total	1	5.58874	5.58874	5.58874
dash	16	24	1300	301	initialize	1	4.58705	4.58705	4.58705
dash	16	24	1300	301	async	10	0.00230634	0.00152129	0.00385639
dash	16	24	1300	301	inner	10	0.0301832	0.0293327	0.0316373
dash	16	24	1300	301	wait	10	6.32441e-05	4.0695e-05	0.000136001
dash	16	24	1300	301	bound	10	0.00855396	0.00790575	0.00972121
dash	16	24	1300	301	calc iter	10	0.0411083	0.0400713	0.0423854
dash	16	24	1300	301	calc total	1	0.421013	0.421013	0.421013
dash	16	24	1300	301	total	1	5.58869	5.58869	5.58869
dash	16	24	1300	312	initialize	1	4.52598	4.52598	4.52598
dash	16	24	1300	312	async	10	0.00294464	0.00149254	0.00417706
dash	16	24	1300	312	inner	10	0.0299887	0.0291953	0.0312966
dash	16	24	1300	312	wait	10	5.05762e-05	2.4169e-05	0.00013063
dash	16	24	1300	312	bound	10	0.007957	0.00750105	0.00904152
dash	16	24	1300	312	calc iter	10	0.0409421	0.0397792	0.042123
dash	16	24	1300	312	calc total	1	0.421016	0.421016	0.421016
dash	16	24	1300	312	total	1	5.52705	5.52705	5.52705
dash	16	24	1300	241	initialize	1	4.60204	4.60204	4.60204
dash	16	24	1300	241	async	10	0.00253348	0.00166418	0.00468528
dash	16	24	1300	241	inner	10	0.0304697	0.0299431	0.031597
dash	16	24	1300	241	wait	10	5.59764e-05	2.6595e-05	0.000140825
dash	16	24	1300	241	bound	10	0.00795784	0.00776579	0.00829399
dash	16	24	1300	241	calc iter	10	0.0410183	0.0402253	0.0424736
dash	16	24	1300	241	calc total	1	0.421018	0.421018	0.421018
dash	16	24	1300	241	total	1	5.60314	5.60314	5.60314
dash	16	24	1300	313	initialize	1	4.52585	4.52585	4.52585
dash	16	24	1300	313	async	10	0.00325068	0.00201849	0.00400388
dash	16	24	1300	313	inner	10	0.0298797	0.0296545	0.0311884
dash	16	24	1300	313	wait	10	4.87155e-05	2.4115e-05	0.000140681
dash	16	24	1300	313	bound	10	0.00777355	0.00744542	0.00797221
dash	16	24	1300	313	calc iter	10	0.040954	0.0400721	0.0415675
dash	16	24	1300	313	calc total	1	0.421017	0.421017	0.421017
[truncated: 78,299 more rows]
