# Supplementary material for: A Halo abstraction for distributed n-dimensional structured grids within the C++ PGAS library DASH
Source: PeerJ Comput Sci. 2023 Feb 3;9:e1203. doi: 10.7717/peerj-cs.1203 (PMC10280232; doi:10.7717/peerj-cs.1203)
Supplement: Supplemental Information 4 [file peerj-cs-09-1203-s004.gz › raw_dash_scafes/res_3d_sc/weak/plain/heat3d_n1_c1_1290_28892742.out]

DASH
DASH
DASH
SCAFES
REMARK: No time step width tau was specified.
 Set tau=1.0 and proceeded. 

SCAFES
REMARK: No time step width tau was specified.
 Set tau=1.0 and proceeded. 

SCAFES
REMARK: No time step width tau was specified.
 Set tau=1.0 and proceeded. 
