# Supplementary material for: A Halo abstraction for distributed n-dimensional structured grids within the C++ PGAS library DASH
Source: PeerJ Comput Sci. 2023 Feb 3;9:e1203. doi: 10.7717/peerj-cs.1203 (PMC10280232; doi:10.7717/peerj-cs.1203)
Supplement: Supplemental Information 4 [file peerj-cs-09-1203-s004.gz › raw_dash_scafes/res_3d_sc/weak/plain/heat3d_n16_c24_3275_28765986.err]

The following modules were not unloaded:
  (Use "module --force purge" to unload all):

  1) modenv/scs5
Module OpenMPI/4.1.2-GCC-11.2.0 and 14 dependencies loaded.

REMARK: Use --readKindFile=<name>.


REMARK: Use --readPartitionfile=<name>.


REMARK: Use --starttime=<real value>.


REMARK: Use --endtime=<real value>.


REMARK: Use --tau=<real value>.


REMARK: Use --nSnapshots=<integral value>.


REMARK: Use --outputfile=<name>.


REMARK: Use --configfile=<name>.


REMARK: Use --enabledAdolc=<0/1>.


REMARK: Use --asynchronMode=<0/1>.


REMARK: Use --computeGradients=<0/1>.


REMARK: Use --checkGradients=<0/1>.


REMARK: Use --rankOutput=<integral value>.

srun: error: taurusi6271: task 177: Killed
srun: error: taurusi6340: task 302: Killed
slurmstepd: error: *** JOB 28765986 ON taurusi5033 CANCELLED AT 2022-09-19T19:47:01 DUE TO TIME LIMIT ***
srun: Job step aborted: Waiting up to 32 seconds for job step to finish.
slurmstepd: error: *** STEP 28765986.3 ON taurusi5033 CANCELLED AT 2022-09-19T19:47:01 DUE TO TIME LIMIT ***
