# Supplementary material for: A Halo abstraction for distributed n-dimensional structured grids within the C++ PGAS library DASH
Source: PeerJ Comput Sci. 2023 Feb 3;9:e1203. doi: 10.7717/peerj-cs.1203 (PMC10280232; doi:10.7717/peerj-cs.1203)
Supplement: Supplemental Information 4 [file peerj-cs-09-1203-s004.gz › raw_dash_scafes/res_3d_sc/weak/plain/heat3d_n64_c24_5200_28765984.err]

The following modules were not unloaded:
  (Use "module --force purge" to unload all):

  1) modenv/scs5
Module OpenMPI/4.1.2-GCC-11.2.0 and 14 dependencies loaded.

REMARK: Use --readKindFile=<name>.


REMARK: Use --readPartitionfile=<name>.


REMARK: Use --starttime=<real value>.


REMARK: Use --endtime=<real value>.


REMARK: Use --tau=<real value>.


REMARK: Use --nSnapshots=<integral value>.


REMARK: Use --outputfile=<name>.


REMARK: Use --configfile=<name>.


REMARK: Use --enabledAdolc=<0/1>.


REMARK: Use --asynchronMode=<0/1>.


REMARK: Use --computeGradients=<0/1>.


REMARK: Use --checkGradients=<0/1>.


REMARK: Use --rankOutput=<integral value>.

srun: error: taurusi6476: task 1485: Killed
srun: error: taurusi5367: task 1121: Killed
[taurusi6562:21354:0:21354] ib_mlx5_log.c:167  Transport retry count exceeded on mlx5_0:1/IB (synd 0x15 vend 0x81 hw_synd 0/0)
[taurusi6562:21354:0:21354] ib_mlx5_log.c:167  DCI QP 0x1c977 wqe[0]: SEND s-e [rqpn 0x3e14a rlid 981] [va 0x2b6175014f80 len 61 lkey 0xb78433] 
==== backtrace (tid:  21354) ====
 0 0x0000000000025f15 uct_ib_mlx5_completion_with_err()  /dev/shm/easybuild-hpcglrun/build/UCX/1.11.2/GCCcore-11.2.0/ucx-1.11.2/src/uct/ib/mlx5/ib_mlx5_log.c:167
 1 0x000000000004ec91 uct_dc_mlx5_iface_set_ep_failed()  /dev/shm/easybuild-hpcglrun/build/UCX/1.11.2/GCCcore-11.2.0/ucx-1.11.2/src/uct/ib/dc/dc_mlx5.c:1540
 2 0x00000000000489ad uct_dc_mlx5_ep_handle_failure()  /dev/shm/easybuild-hpcglrun/build/UCX/1.11.2/GCCcore-11.2.0/ucx-1.11.2/src/uct/ib/dc/dc_mlx5_ep.c:1450
 3 0x000000000004a83a uct_ib_mlx5_poll_cq()  /dev/shm/easybuild-hpcglrun/build/UCX/1.11.2/GCCcore-11.2.0/ucx-1.11.2/src/uct/ib/mlx5/ib_mlx5.inl:81
 4 0x000000000004a83a uct_dc_mlx5_poll_tx()  /dev/shm/easybuild-hpcglrun/build/UCX/1.11.2/GCCcore-11.2.0/ucx-1.11.2/src/uct/ib/dc/dc_mlx5.c:229
 5 0x000000000004a83a uct_dc_mlx5_iface_progress()  /dev/shm/easybuild-hpcglrun/build/UCX/1.11.2/GCCcore-11.2.0/ucx-1.11.2/src/uct/ib/dc/dc_mlx5.c:271
 6 0x000000000004a83a uct_dc_mlx5_iface_progress_ll()  /dev/shm/easybuild-hpcglrun/build/UCX/1.11.2/GCCcore-11.2.0/ucx-1.11.2/src/uct/ib/dc/dc_mlx5.c:281
 7 0x0000000000034d0a ucs_callbackq_dispatch()  /dev/shm/easybuild-hpcglrun/build/UCX/1.11.2/GCCcore-11.2.0/ucx-1.11.2/src/ucs/datastruct/callbackq.h:211
 8 0x0000000000034d0a uct_worker_progress()  /dev/shm/easybuild-hpcglrun/build/UCX/1.11.2/GCCcore-11.2.0/ucx-1.11.2/src/uct/api/uct.h:2592
 9 0x0000000000034d0a ucp_worker_progress()  /dev/shm/easybuild-hpcglrun/build/UCX/1.11.2/GCCcore-11.2.0/ucx-1.11.2/src/ucp/core/ucp_worker.c:2455
10 0x000000000003159b opal_progress()  ???:0
11 0x00000000000582dd ompi_request_default_wait_all()  ???:0
12 0x000000000009ac3f MPI_Waitall()  ???:0
13 0x0000000000444059 boost::mpi::wait_all<__gnu_cxx::__normal_iterator<boost::mpi::request*, std::vector<boost::mpi::request, std::allocator<boost::mpi::request> > > >()  ???:0
14 0x000000000045ce98 ScaFES::Problem<HeatEqnFDM<double, 3ul>, double, 3ul>::evalInitPbPhase()  ???:0
15 0x0000000000460cf3 ScaFES::Problem<HeatEqnFDM<double, 3ul>, double, 3ul>::iterateOverTime()  ???:0
16 0x0000000000416a3e main()  ???:0
17 0x0000000000022555 __libc_start_main()  ???:0
18 0x0000000000416c8d _start()  ???:0
=================================
[taurusi6562:21354] *** Process received signal ***
[taurusi6562:21354] Signal: Aborted (6)
[taurusi6562:21354] Signal code:  (-6)
[taurusi6562:21354] [ 0] /lib64/libc.so.6(+0x36400)[0x2b61675eb400]
[taurusi6562:21354] [ 1] /lib64/libc.so.6(gsignal+0x37)[0x2b61675eb387]
[taurusi6562:21354] [ 2] /lib64/libc.so.6(abort+0x148)[0x2b61675eca78]
[taurusi6562:21354] [ 3] /sw/installed/UCX/1.11.2-GCCcore-11.2.0/lib/libucs.so.0(ucs_fatal_error_message+0x55)[0x2b6174033fe5]
[taurusi6562:21354] [ 4] /sw/installed/UCX/1.11.2-GCCcore-11.2.0/lib/libucs.so.0(+0x2c4f6)[0x2b61740394f6]
[taurusi6562:21354] [ 5] /sw/installed/UCX/1.11.2-GCCcore-11.2.0/lib/libucs.so.0(ucs_log_dispatch+0xd1)[0x2b6174039661]
[taurusi6562:21354] [ 6] /sw/installed/UCX/1.11.2-GCCcore-11.2.0/lib/ucx/libuct_ib.so.0(uct_ib_mlx5_completion_with_err+0x5f5)[0x2b6174205f15]
[taurusi6562:21354] [ 7] /sw/installed/UCX/1.11.2-GCCcore-11.2.0/lib/ucx/libuct_ib.so.0(uct_dc_mlx5_iface_set_ep_failed+0x61)[0x2b617422ec91]
[taurusi6562:21354] [ 8] /sw/installed/UCX/1.11.2-GCCcore-11.2.0/lib/ucx/libuct_ib.so.0(uct_dc_mlx5_ep_handle_failure+0x18d)[0x2b61742289ad]
[taurusi6562:21354] [ 9] /sw/installed/UCX/1.11.2-GCCcore-11.2.0/lib/ucx/libuct_ib.so.0(+0x4a83a)[0x2b617422a83a]
[taurusi6562:21354] [10] /sw/installed/UCX/1.11.2-GCCcore-11.2.0/lib/libucp.so.0(ucp_worker_progress+0x5a)[0x2b6173f72d0a]
[taurusi6562:21354] [11] /sw/installed/OpenMPI/4.1.2-GCC-11.2.0/lib/libopen-pal.so.40(opal_progress+0x2b)[0x2b6169be059b]
[taurusi6562:21354] [12] /sw/installed/OpenMPI/4.1.2-GCC-11.2.0/lib/libmpi.so.40(ompi_request_default_wait_all+0xed)[0x2b6166f9e2dd]
[taurusi6562:21354] [13] /sw/installed/OpenMPI/4.1.2-GCC-11.2.0/lib/libmpi.so.40(PMPI_Waitall+0x8f)[0x2b6166fe0c3f]
[taurusi6562:21354] [14] /lustre/scratch2/ws/1/huenich-dash_bench/heat_equation_bench/dash_vs_scafes/./heat3d_scafes(_ZN5boost3mpi8wait_allIN9__gnu_cxx17__normal_iteratorIPNS0_7requestESt6vectorIS4_SaIS4_EEEEEEvT_SA_+0x2d9)[0x444059]
[taurusi6562:21354] [15] /lustre/scratch2/ws/1/huenich-dash_bench/heat_equation_bench/dash_vs_scafes/./heat3d_scafes[0x45ce98]
[taurusi6562:21354] [16] /lustre/scratch2/ws/1/huenich-dash_bench/heat_equation_bench/dash_vs_scafes/./heat3d_scafes[0x460cf3]
[taurusi6562:21354] [17] /lustre/scratch2/ws/1/huenich-dash_bench/heat_equation_bench/dash_vs_scafes/./heat3d_scafes[0x416a3e]
[taurusi6562:21354] [18] /lib64/libc.so.6(__libc_start_main+0xf5)[0x2b61675d7555]
[taurusi6562:21354] [19] /lustre/scratch2/ws/1/huenich-dash_bench/heat_equation_bench/dash_vs_scafes/./heat3d_scafes[0x416c8d]
[taurusi6562:21354] *** End of error message ***
srun: error: taurusi6562: task 1493: Aborted
[taurusi6403:21170:0:21170] ib_mlx5_log.c:167  Transport retry count exceeded on mlx5_0:1/IB (synd 0x15 vend 0x81 hw_synd 0/0)
[taurusi6403:21170:0:21170] ib_mlx5_log.c:167  DCI QP 0x3c039 wqe[8]: SEND s-e [rqpn 0x3e14a rlid 981] [va 0x2b497e615f80 len 61 lkey 0x1282bde] 
==== backtrace (tid:  21170) ====
 0 0x0000000000025f15 uct_ib_mlx5_completion_with_err()  /dev/shm/easybuild-hpcglrun/build/UCX/1.11.2/GCCcore-11.2.0/ucx-1.11.2/src/uct/ib/mlx5/ib_mlx5_log.c:167
 1 0x000000000004ec91 uct_dc_mlx5_iface_set_ep_failed()  /dev/shm/easybuild-hpcglrun/build/UCX/1.11.2/GCCcore-11.2.0/ucx-1.11.2/src/uct/ib/dc/dc_mlx5.c:1540
 2 0x00000000000489ad uct_dc_mlx5_ep_handle_failure()  /dev/shm/easybuild-hpcglrun/build/UCX/1.11.2/GCCcore-11.2.0/ucx-1.11.2/src/uct/ib/dc/dc_mlx5_ep.c:1450
 3 0x000000000004a83a uct_ib_mlx5_poll_cq()  /dev/shm/easybuild-hpcglrun/build/UCX/1.11.2/GCCcore-11.2.0/ucx-1.11.2/src/uct/ib/mlx5/ib_mlx5.inl:81
 4 0x000000000004a83a uct_dc_mlx5_poll_tx()  /dev/shm/easybuild-hpcglrun/build/UCX/1.11.2/GCCcore-11.2.0/ucx-1.11.2/src/uct/ib/dc/dc_mlx5.c:229
 5 0x000000000004a83a uct_dc_mlx5_iface_progress()  /dev/shm/easybuild-hpcglrun/build/UCX/1.11.2/GCCcore-11.2.0/ucx-1.11.2/src/uct/ib/dc/dc_mlx5.c:271
 6 0x000000000004a83a uct_dc_mlx5_iface_progress_ll()  /dev/shm/easybuild-hpcglrun/build/UCX/1.11.2/GCCcore-11.2.0/ucx-1.11.2/src/uct/ib/dc/dc_mlx5.c:281
 7 0x0000000000034d0a ucs_callbackq_dispatch()  /dev/shm/easybuild-hpcglrun/build/UCX/1.11.2/GCCcore-11.2.0/ucx-1.11.2/src/ucs/datastruct/callbackq.h:211
 8 0x0000000000034d0a uct_worker_progress()  /dev/shm/easybuild-hpcglrun/build/UCX/1.11.2/GCCcore-11.2.0/ucx-1.11.2/src/uct/api/uct.h:2592
 9 0x0000000000034d0a ucp_worker_progress()  /dev/shm/easybuild-hpcglrun/build/UCX/1.11.2/GCCcore-11.2.0/ucx-1.11.2/src/ucp/core/ucp_worker.c:2455
10 0x000000000003159b opal_progress()  ???:0
11 0x00000000000582dd ompi_request_default_wait_all()  ???:0
12 0x000000000009ac3f MPI_Waitall()  ???:0
13 0x0000000000444059 boost::mpi::wait_all<__gnu_cxx::__normal_iterator<boost::mpi::request*, std::vector<boost::mpi::request, std::allocator<boost::mpi::request> > > >()  ???:0
14 0x000000000045ce98 ScaFES::Problem<HeatEqnFDM<double, 3ul>, double, 3ul>::evalInitPbPhase()  ???:0
15 0x0000000000460cf3 ScaFES::Problem<HeatEqnFDM<double, 3ul>, double, 3ul>::iterateOverTime()  ???:0
16 0x0000000000416a3e main()  ???:0
17 0x0000000000022555 __libc_start_main()  ???:0
18 0x0000000000416c8d _start()  ???:0
=================================
[taurusi6403:21170] *** Process received signal ***
[taurusi6403:21170] Signal: Aborted (6)
[taurusi6403:21170] Signal code:  (-6)
[taurusi6403:21170] [ 0] /lib64/libc.so.6(+0x36400)[0x2b4970b22400]
[taurusi6403:21170] [ 1] /lib64/libc.so.6(gsignal+0x37)[0x2b4970b22387]
[taurusi6403:21170] [ 2] /lib64/libc.so.6(abort+0x148)[0x2b4970b23a78]
[taurusi6403:21170] [ 3] /sw/installed/UCX/1.11.2-GCCcore-11.2.0/lib/libucs.so.0(ucs_fatal_error_message+0x55)[0x2b49783c4fe5]
[taurusi6403:21170] [ 4] /sw/installed/UCX/1.11.2-GCCcore-11.2.0/lib/libucs.so.0(+0x2c4f6)[0x2b49783ca4f6]
[taurusi6403:21170] [ 5] /sw/installed/UCX/1.11.2-GCCcore-11.2.0/lib/libucs.so.0(ucs_log_dispatch+0xd1)[0x2b49783ca661]
[taurusi6403:21170] [ 6] /sw/installed/UCX/1.11.2-GCCcore-11.2.0/lib/ucx/libuct_ib.so.0(uct_ib_mlx5_completion_with_err+0x5f5)[0x2b497d7c7f15]
[taurusi6403:21170] [ 7] /sw/installed/UCX/1.11.2-GCCcore-11.2.0/lib/ucx/libuct_ib.so.0(uct_dc_mlx5_iface_set_ep_failed+0x61)[0x2b497d7f0c91]
[taurusi6403:21170] [ 8] /sw/installed/UCX/1.11.2-GCCcore-11.2.0/lib/ucx/libuct_ib.so.0(uct_dc_mlx5_ep_handle_failure+0x18d)[0x2b497d7ea9ad]
[taurusi6403:21170] [ 9] /sw/installed/UCX/1.11.2-GCCcore-11.2.0/lib/ucx/libuct_ib.so.0(+0x4a83a)[0x2b497d7ec83a]
[taurusi6403:21170] [10] /sw/installed/UCX/1.11.2-GCCcore-11.2.0/lib/libucp.so.0(ucp_worker_progress+0x5a)[0x2b4978995d0a]
[taurusi6403:21170] [11] /sw/installed/OpenMPI/4.1.2-GCC-11.2.0/lib/libopen-pal.so.40(opal_progress+0x2b)[0x2b497311759b]
[taurusi6403:21170] [12] /sw/installed/OpenMPI/4.1.2-GCC-11.2.0/lib/libmpi.so.40(ompi_request_default_wait_all+0xed)[0x2b49704d52dd]
[taurusi6403:21170] [13] /sw/installed/OpenMPI/4.1.2-GCC-11.2.0/lib/libmpi.so.40(PMPI_Waitall+0x8f)[0x2b4970517c3f]
[taurusi6403:21170] [14] /lustre/scratch2/ws/1/huenich-dash_bench/heat_equation_bench/dash_vs_scafes/./heat3d_scafes(_ZN5boost3mpi8wait_allIN9__gnu_cxx17__normal_iteratorIPNS0_7requestESt6vectorIS4_SaIS4_EEEEEEvT_SA_+0x2d9)[0x444059]
[taurusi6403:21170] [15] /lustre/scratch2/ws/1/huenich-dash_bench/heat_equation_bench/dash_vs_scafes/./heat3d_scafes[0x45ce98]
[taurusi6403:21170] [16] /lustre/scratch2/ws/1/huenich-dash_bench/heat_equation_bench/dash_vs_scafes/./heat3d_scafes[0x460cf3]
[taurusi6403:21170] [17] /lustre/scratch2/ws/1/huenich-dash_bench/heat_equation_bench/dash_vs_scafes/./heat3d_scafes[0x416a3e]
[taurusi6403:21170] [18] /lib64/libc.so.6(__libc_start_main+0xf5)[0x2b4970b0e555]
[taurusi6403:21170] [19] /lustre/scratch2/ws/1/huenich-dash_bench/heat_equation_bench/dash_vs_scafes/./heat3d_scafes[0x416c8d]
[taurusi6403:21170] *** End of error message ***
srun: error: taurusi6403: task 1389: Aborted
srun: error: taurusi6467: task 1457: Killed
srun: error: taurusi6418: task 1426: Killed
srun: error: taurusi5207: task 137: Killed
srun: error: taurusi6402: task 1364: Killed
srun: error: taurusi6406: task 1411: Killed
[taurusi5363:24393:0:24393] ib_mlx5_log.c:167  Transport retry count exceeded on mlx5_0:1/IB (synd 0x15 vend 0x81 hw_synd 0/0)
[taurusi5363:24393:0:24393] ib_mlx5_log.c:167  DCI QP 0x2954b wqe[20]: SEND s-e [rqpn 0x199f3 rlid 1433] [inl len 42] 
[taurusi5598:24147:0:24147] ib_mlx5_log.c:167  Transport retry count exceeded on mlx5_0:1/IB (synd 0x15 vend 0x81 hw_synd 0/0)
[taurusi5598:24147:0:24147] ib_mlx5_log.c:167  DCI QP 0x2a4cd wqe[464]: SEND s-e [rqpn 0x199f3 rlid 1433] [inl len 42] 
==== backtrace (tid:  24147) ====
 0 0x0000000000025f15 uct_ib_mlx5_completion_with_err()  /dev/shm/easybuild-hpcglrun/build/UCX/1.11.2/GCCcore-11.2.0/ucx-1.11.2/src/uct/ib/mlx5/ib_mlx5_log.c:167
 1 0x000000000004ec91 uct_dc_mlx5_iface_set_ep_failed()  /dev/shm/easybuild-hpcglrun/build/UCX/1.11.2/GCCcore-11.2.0/ucx-1.11.2/src/uct/ib/dc/dc_mlx5.c:1540
 2 0x00000000000489ad uct_dc_mlx5_ep_handle_failure()  /dev/shm/easybuild-hpcglrun/build/UCX/1.11.2/GCCcore-11.2.0/ucx-1.11.2/src/uct/ib/dc/dc_mlx5_ep.c:1450
 3 0x000000000004a83a uct_ib_mlx5_poll_cq()  /dev/shm/easybuild-hpcglrun/build/UCX/1.11.2/GCCcore-11.2.0/ucx-1.11.2/src/uct/ib/mlx5/ib_mlx5.inl:81
 4 0x000000000004a83a uct_dc_mlx5_poll_tx()  /dev/shm/easybuild-hpcglrun/build/UCX/1.11.2/GCCcore-11.2.0/ucx-1.11.2/src/uct/ib/dc/dc_mlx5.c:229
 5 0x000000000004a83a uct_dc_mlx5_iface_progress()  /dev/shm/easybuild-hpcglrun/build/UCX/1.11.2/GCCcore-11.2.0/ucx-1.11.2/src/uct/ib/dc/dc_mlx5.c:271
 6 0x000000000004a83a uct_dc_mlx5_iface_progress_ll()  /dev/shm/easybuild-hpcglrun/build/UCX/1.11.2/GCCcore-11.2.0/ucx-1.11.2/src/uct/ib/dc/dc_mlx5.c:281
 7 0x0000000000034d0a ucs_callbackq_dispatch()  /dev/shm/easybuild-hpcglrun/build/UCX/1.11.2/GCCcore-11.2.0/ucx-1.11.2/src/ucs/datastruct/callbackq.h:211
 8 0x0000000000034d0a uct_worker_progress()  /dev/shm/easybuild-hpcglrun/build/UCX/1.11.2/GCCcore-11.2.0/ucx-1.11.2/src/uct/api/uct.h:2592
 9 0x0000000000034d0a ucp_worker_progress()  /dev/shm/easybuild-hpcglrun/build/UCX/1.11.2/GCCcore-11.2.0/ucx-1.11.2/src/ucp/core/ucp_worker.c:2455
10 0x000000000003159b opal_progress()  ???:0
11 0x00000000000582dd ompi_request_default_wait_all()  ???:0
12 0x000000000009ac3f MPI_Waitall()  ???:0
13 0x0000000000444059 boost::mpi::wait_all<__gnu_cxx::__normal_iterator<boost::mpi::request*, std::vector<boost::mpi::request, std::allocator<boost::mpi::request> > > >()  ???:0
14 0x000000000041fc1a ScaFES::Problem<HeatEqnFDM<double, 3ul>, double, 3ul>::evalTypeTwoAsynchronously()  heat_3d.cpp:0
15 0x000000000045f5fb ScaFES::Problem<HeatEqnFDM<double, 3ul>, double, 3ul>::evalUpdatePhase()  ???:0
16 0x000000000046039e ScaFES::Problem<HeatEqnFDM<double, 3ul>, double, 3ul>::iterateOverTime()  ???:0
17 0x0000000000416a3e main()  ???:0
18 0x0000000000022555 __libc_start_main()  ???:0
19 0x0000000000416c8d _start()  ???:0
=================================
[taurusi5598:24147] *** Process received signal ***
[taurusi5598:24147] Signal: Aborted (6)
[taurusi5598:24147] Signal code:  (-6)
[taurusi5598:24147] [ 0] /lib64/libc.so.6(+0x36400)[0x2b0e38ce9400]
[taurusi5598:24147] [ 1] /lib64/libc.so.6(gsignal+0x37)[0x2b0e38ce9387]
[taurusi5598:24147] [ 2] /lib64/libc.so.6(abort+0x148)[0x2b0e38ceaa78]
[taurusi5598:24147] [ 3] /sw/installed/UCX/1.11.2-GCCcore-11.2.0/lib/libucs.so.0(ucs_fatal_error_message+0x55)[0x2b0e45751fe5]
[taurusi5598:24147] [ 4] /sw/installed/UCX/1.11.2-GCCcore-11.2.0/lib/libucs.so.0(+0x2c4f6)[0x2b0e457574f6]
[taurusi5598:24147] [ 5] /sw/installed/UCX/1.11.2-GCCcore-11.2.0/lib/libucs.so.0(ucs_log_dispatch+0xd1)[0x2b0e45757661]
[taurusi5598:24147] [ 6] /sw/installed/UCX/1.11.2-GCCcore-11.2.0/lib/ucx/libuct_ib.so.0(uct_ib_mlx5_completion_with_err+0x5f5)[0x2b0e458ebf15]
[taurusi5598:24147] [ 7] /sw/installed/UCX/1.11.2-GCCcore-11.2.0/lib/ucx/libuct_ib.so.0(uct_dc_mlx5_iface_set_ep_failed+0x61)[0x2b0e45914c91]
[taurusi5598:24147] [ 8] /sw/installed/UCX/1.11.2-GCCcore-11.2.0/lib/ucx/libuct_ib.so.0(uct_dc_mlx5_ep_handle_failure+0x18d)[0x2b0e4590e9ad]
[taurusi5598:24147] [ 9] /sw/installed/UCX/1.11.2-GCCcore-11.2.0/lib/ucx/libuct_ib.so.0(+0x4a83a)[0x2b0e4591083a]
[taurusi5598:24147] [10] /sw/installed/UCX/1.11.2-GCCcore-11.2.0/lib/libucp.so.0(ucp_worker_progress+0x5a)[0x2b0e45690d0a]
[taurusi5598:24147] [11] /sw/installed/OpenMPI/4.1.2-GCC-11.2.0/lib/libopen-pal.so.40(opal_progress+0x2b)[0x2b0e3b2de59b]
[taurusi5598:24147] [12] /sw/installed/OpenMPI/4.1.2-GCC-11.2.0/lib/libmpi.so.40(ompi_request_default_wait_all+0xed)[0x2b0e3869c2dd]
[taurusi5598:24147] [13] /sw/installed/OpenMPI/4.1.2-GCC-11.2.0/lib/libmpi.so.40(PMPI_Waitall+0x8f)[0x2b0e386dec3f]
[taurusi5598:24147] [14] /lustre/scratch2/ws/1/huenich-dash_bench/heat_equation_bench/dash_vs_scafes/./heat3d_scafes(_ZN5boost3mpi8wait_allIN9__gnu_cxx17__normal_iteratorIPNS0_7requestESt6vectorIS4_SaIS4_EEEEEEvT_SA_+0x2d9)[0x444059]
[taurusi5598:24147] [15] /lustre/scratch2/ws/1/huenich-dash_bench/heat_equation_bench/dash_vs_scafes/./heat3d_scafes[0x41fc1a]
[taurusi5598:24147] [16] /lustre/scratch2/ws/1/huenich-dash_bench/heat_equation_bench/dash_vs_scafes/./heat3d_scafes[0x45f5fb]
[taurusi5598:24147] [17] /lustre/scratch2/ws/1/huenich-dash_bench/heat_equation_bench/dash_vs_scafes/./heat3d_scafes[0x46039e]
[taurusi5598:24147] [18] /lustre/scratch2/ws/1/huenich-dash_bench/heat_equation_bench/dash_vs_scafes/./heat3d_scafes[0x416a3e]
[taurusi5598:24147] [19] /lib64/libc.so.6(__libc_start_main+0xf5)[0x2b0e38cd5555]
[taurusi5598:24147] [20] /lustre/scratch2/ws/1/huenich-dash_bench/heat_equation_bench/dash_vs_scafes/./heat3d_scafes[0x416c8d]
[taurusi5598:24147] *** End of error message ***
==== backtrace (tid:  24393) ====
 0 0x0000000000025f15 uct_ib_mlx5_completion_with_err()  /dev/shm/easybuild-hpcglrun/build/UCX/1.11.2/GCCcore-11.2.0/ucx-1.11.2/src/uct/ib/mlx5/ib_mlx5_log.c:167
 1 0x000000000004ec91 uct_dc_mlx5_iface_set_ep_failed()  /dev/shm/easybuild-hpcglrun/build/UCX/1.11.2/GCCcore-11.2.0/ucx-1.11.2/src/uct/ib/dc/dc_mlx5.c:1540
 2 0x00000000000489ad uct_dc_mlx5_ep_handle_failure()  /dev/shm/easybuild-hpcglrun/build/UCX/1.11.2/GCCcore-11.2.0/ucx-1.11.2/src/uct/ib/dc/dc_mlx5_ep.c:1450
 3 0x000000000004a83a uct_ib_mlx5_poll_cq()  /dev/shm/easybuild-hpcglrun/build/UCX/1.11.2/GCCcore-11.2.0/ucx-1.11.2/src/uct/ib/mlx5/ib_mlx5.inl:81
 4 0x000000000004a83a uct_dc_mlx5_poll_tx()  /dev/shm/easybuild-hpcglrun/build/UCX/1.11.2/GCCcore-11.2.0/ucx-1.11.2/src/uct/ib/dc/dc_mlx5.c:229
 5 0x000000000004a83a uct_dc_mlx5_iface_progress()  /dev/shm/easybuild-hpcglrun/build/UCX/1.11.2/GCCcore-11.2.0/ucx-1.11.2/src/uct/ib/dc/dc_mlx5.c:271
 6 0x000000000004a83a uct_dc_mlx5_iface_progress_ll()  /dev/shm/easybuild-hpcglrun/build/UCX/1.11.2/GCCcore-11.2.0/ucx-1.11.2/src/uct/ib/dc/dc_mlx5.c:281
 7 0x0000000000034d0a ucs_callbackq_dispatch()  /dev/shm/easybuild-hpcglrun/build/UCX/1.11.2/GCCcore-11.2.0/ucx-1.11.2/src/ucs/datastruct/callbackq.h:211
 8 0x0000000000034d0a uct_worker_progress()  /dev/shm/easybuild-hpcglrun/build/UCX/1.11.2/GCCcore-11.2.0/ucx-1.11.2/src/uct/api/uct.h:2592
 9 0x0000000000034d0a ucp_worker_progress()  /dev/shm/easybuild-hpcglrun/build/UCX/1.11.2/GCCcore-11.2.0/ucx-1.11.2/src/ucp/core/ucp_worker.c:2455
10 0x000000000003159b opal_progress()  ???:0
11 0x00000000000582dd ompi_request_default_wait_all()  ???:0
12 0x000000000009ac3f MPI_Waitall()  ???:0
13 0x0000000000444059 boost::mpi::wait_all<__gnu_cxx::__normal_iterator<boost::mpi::request*, std::vector<boost::mpi::request, std::allocator<boost::mpi::request> > > >()  ???:0
14 0x000000000041fc1a ScaFES::Problem<HeatEqnFDM<double, 3ul>, double, 3ul>::evalTypeTwoAsynchronously()  heat_3d.cpp:0
15 0x000000000045f5fb ScaFES::Problem<HeatEqnFDM<double, 3ul>, double, 3ul>::evalUpdatePhase()  ???:0
16 0x000000000046039e ScaFES::Problem<HeatEqnFDM<double, 3ul>, double, 3ul>::iterateOverTime()  ???:0
17 0x0000000000416a3e main()  ???:0
18 0x0000000000022555 __libc_start_main()  ???:0
19 0x0000000000416c8d _start()  ???:0
=================================
[taurusi5363:24393] *** Process received signal ***
[taurusi5363:24393] Signal: Aborted (6)
[taurusi5363:24393] Signal code:  (-6)
[taurusi5363:24393] [ 0] /lib64/libc.so.6(+0x36400)[0x2b9832c53400]
[taurusi5363:24393] [ 1] /lib64/libc.so.6(gsignal+0x37)[0x2b9832c53387]
[taurusi5363:24393] [ 2] /lib64/libc.so.6(abort+0x148)[0x2b9832c54a78]
[taurusi5363:24393] [ 3] /sw/installed/UCX/1.11.2-GCCcore-11.2.0/lib/libucs.so.0(ucs_fatal_error_message+0x55)[0x2b983f6f0fe5]
[taurusi5363:24393] [ 4] /sw/installed/UCX/1.11.2-GCCcore-11.2.0/lib/libucs.so.0(+0x2c4f6)[0x2b983f6f64f6]
[taurusi5363:24393] [ 5] /sw/installed/UCX/1.11.2-GCCcore-11.2.0/lib/libucs.so.0(ucs_log_dispatch+0xd1)[0x2b983f6f6661]
[taurusi5363:24393] [ 6] /sw/installed/UCX/1.11.2-GCCcore-11.2.0/lib/ucx/libuct_ib.so.0(uct_ib_mlx5_completion_with_err+0x5f5)[0x2b983f88af15]
[taurusi5363:24393] [ 7] /sw/installed/UCX/1.11.2-GCCcore-11.2.0/lib/ucx/libuct_ib.so.0(uct_dc_mlx5_iface_set_ep_failed+0x61)[0x2b983f8b3c91]
[taurusi5363:24393] [ 8] /sw/installed/UCX/1.11.2-GCCcore-11.2.0/lib/ucx/libuct_ib.so.0(uct_dc_mlx5_ep_handle_failure+0x18d)[0x2b983f8ad9ad]
[taurusi5363:24393] [ 9] /sw/installed/UCX/1.11.2-GCCcore-11.2.0/lib/ucx/libuct_ib.so.0(+0x4a83a)[0x2b983f8af83a]
[taurusi5363:24393] [10] /sw/installed/UCX/1.11.2-GCCcore-11.2.0/lib/libucp.so.0(ucp_worker_progress+0x5a)[0x2b983f62fd0a]
[taurusi5363:24393] [11] /sw/installed/OpenMPI/4.1.2-GCC-11.2.0/lib/libopen-pal.so.40(opal_progress+0x2b)[0x2b983524859b]
[taurusi5363:24393] [12] /sw/installed/OpenMPI/4.1.2-GCC-11.2.0/lib/libmpi.so.40(ompi_request_default_wait_all+0xed)[0x2b98326062dd]
[taurusi5363:24393] [13] /sw/installed/OpenMPI/4.1.2-GCC-11.2.0/lib/libmpi.so.40(PMPI_Waitall+0x8f)[0x2b9832648c3f]
[taurusi5363:24393] [14] /lustre/scratch2/ws/1/huenich-dash_bench/heat_equation_bench/dash_vs_scafes/./heat3d_scafes(_ZN5boost3mpi8wait_allIN9__gnu_cxx17__normal_iteratorIPNS0_7requestESt6vectorIS4_SaIS4_EEEEEEvT_SA_+0x2d9)[0x444059]
[taurusi5363:24393] [15] /lustre/scratch2/ws/1/huenich-dash_bench/heat_equation_bench/dash_vs_scafes/./heat3d_scafes[0x41fc1a]
[taurusi5363:24393] [16] /lustre/scratch2/ws/1/huenich-dash_bench/heat_equation_bench/dash_vs_scafes/./heat3d_scafes[0x45f5fb]
[taurusi5363:24393] [17] /lustre/scratch2/ws/1/huenich-dash_bench/heat_equation_bench/dash_vs_scafes/./heat3d_scafes[0x46039e]
[taurusi5363:24393] [18] /lustre/scratch2/ws/1/huenich-dash_bench/heat_equation_bench/dash_vs_scafes/./heat3d_scafes[0x416a3e]
[taurusi5363:24393] [19] /lib64/libc.so.6(__libc_start_main+0xf5)[0x2b9832c3f555]
[taurusi5363:24393] [20] /lustre/scratch2/ws/1/huenich-dash_bench/heat_equation_bench/dash_vs_scafes/./heat3d_scafes[0x416c8d]
[taurusi5363:24393] *** End of error message ***
srun: error: taurusi5598: task 1217: Aborted
srun: error: taurusi5363: task 1025: Aborted
[taurusi5369:14886:0:14886] ib_mlx5_log.c:167  Transport retry count exceeded on mlx5_0:1/IB (synd 0x15 vend 0x81 hw_synd 0/0)
[taurusi5369:14886:0:14886] ib_mlx5_log.c:167  DCI QP 0x1b21e wqe[14]: SEND s-e [rqpn 0x199f3 rlid 1433] [inl len 42] 
==== backtrace (tid:  14886) ====
 0 0x0000000000025f15 uct_ib_mlx5_completion_with_err()  /dev/shm/easybuild-hpcglrun/build/UCX/1.11.2/GCCcore-11.2.0/ucx-1.11.2/src/uct/ib/mlx5/ib_mlx5_log.c:167
 1 0x000000000004ec91 uct_dc_mlx5_iface_set_ep_failed()  /dev/shm/easybuild-hpcglrun/build/UCX/1.11.2/GCCcore-11.2.0/ucx-1.11.2/src/uct/ib/dc/dc_mlx5.c:1540
 2 0x00000000000489ad uct_dc_mlx5_ep_handle_failure()  /dev/shm/easybuild-hpcglrun/build/UCX/1.11.2/GCCcore-11.2.0/ucx-1.11.2/src/uct/ib/dc/dc_mlx5_ep.c:1450
 3 0x000000000004a83a uct_ib_mlx5_poll_cq()  /dev/shm/easybuild-hpcglrun/build/UCX/1.11.2/GCCcore-11.2.0/ucx-1.11.2/src/uct/ib/mlx5/ib_mlx5.inl:81
 4 0x000000000004a83a uct_dc_mlx5_poll_tx()  /dev/shm/easybuild-hpcglrun/build/UCX/1.11.2/GCCcore-11.2.0/ucx-1.11.2/src/uct/ib/dc/dc_mlx5.c:229
 5 0x000000000004a83a uct_dc_mlx5_iface_progress()  /dev/shm/easybuild-hpcglrun/build/UCX/1.11.2/GCCcore-11.2.0/ucx-1.11.2/src/uct/ib/dc/dc_mlx5.c:271
 6 0x000000000004a83a uct_dc_mlx5_iface_progress_ll()  /dev/shm/easybuild-hpcglrun/build/UCX/1.11.2/GCCcore-11.2.0/ucx-1.11.2/src/uct/ib/dc/dc_mlx5.c:281
 7 0x0000000000034d0a ucs_callbackq_dispatch()  /dev/shm/easybuild-hpcglrun/build/UCX/1.11.2/GCCcore-11.2.0/ucx-1.11.2/src/ucs/datastruct/callbackq.h:211
 8 0x0000000000034d0a uct_worker_progress()  /dev/shm/easybuild-hpcglrun/build/UCX/1.11.2/GCCcore-11.2.0/ucx-1.11.2/src/uct/api/uct.h:2592
 9 0x0000000000034d0a ucp_worker_progress()  /dev/shm/easybuild-hpcglrun/build/UCX/1.11.2/GCCcore-11.2.0/ucx-1.11.2/src/ucp/core/ucp_worker.c:2455
10 0x000000000003159b opal_progress()  ???:0
11 0x00000000000582dd ompi_request_default_wait_all()  ???:0
12 0x000000000009ac3f MPI_Waitall()  ???:0
13 0x0000000000444059 boost::mpi::wait_all<__gnu_cxx::__normal_iterator<boost::mpi::request*, std::vector<boost::mpi::request, std::allocator<boost::mpi::request> > > >()  ???:0
14 0x000000000041fc1a ScaFES::Problem<HeatEqnFDM<double, 3ul>, double, 3ul>::evalTypeTwoAsynchronously()  heat_3d.cpp:0
15 0x000000000045f5fb ScaFES::Problem<HeatEqnFDM<double, 3ul>, double, 3ul>::evalUpdatePhase()  ???:0
16 0x000000000046039e ScaFES::Problem<HeatEqnFDM<double, 3ul>, double, 3ul>::iterateOverTime()  ???:0
17 0x0000000000416a3e main()  ???:0
18 0x0000000000022555 __libc_start_main()  ???:0
19 0x0000000000416c8d _start()  ???:0
=================================
[taurusi5369:14886] *** Process received signal ***
[taurusi5369:14886] Signal: Aborted (6)
[taurusi5369:14886] Signal code:  (-6)
[taurusi5369:14886] [ 0] /lib64/libc.so.6(+0x36400)[0x2b1ddbd1c400]
[taurusi5369:14886] [ 1] /lib64/libc.so.6(gsignal+0x37)[0x2b1ddbd1c387]
[taurusi5369:14886] [ 2] /lib64/libc.so.6(abort+0x148)[0x2b1ddbd1da78]
[taurusi5369:14886] [ 3] /sw/installed/UCX/1.11.2-GCCcore-11.2.0/lib/libucs.so.0(ucs_fatal_error_message+0x55)[0x2b1de87bbfe5]
[taurusi5369:14886] [ 4] /sw/installed/UCX/1.11.2-GCCcore-11.2.0/lib/libucs.so.0(+0x2c4f6)[0x2b1de87c14f6]
[taurusi5369:14886] [ 5] /sw/installed/UCX/1.11.2-GCCcore-11.2.0/lib/libucs.so.0(ucs_log_dispatch+0xd1)[0x2b1de87c1661]
[taurusi5369:14886] [ 6] /sw/installed/UCX/1.11.2-GCCcore-11.2.0/lib/ucx/libuct_ib.so.0(uct_ib_mlx5_completion_with_err+0x5f5)[0x2b1de8955f15]
[taurusi5369:14886] [ 7] /sw/installed/UCX/1.11.2-GCCcore-11.2.0/lib/ucx/libuct_ib.so.0(uct_dc_mlx5_iface_set_ep_failed+0x61)[0x2b1de897ec91]
[taurusi5369:14886] [ 8] /sw/installed/UCX/1.11.2-GCCcore-11.2.0/lib/ucx/libuct_ib.so.0(uct_dc_mlx5_ep_handle_failure+0x18d)[0x2b1de89789ad]
[taurusi5369:14886] [ 9] /sw/installed/UCX/1.11.2-GCCcore-11.2.0/lib/ucx/libuct_ib.so.0(+0x4a83a)[0x2b1de897a83a]
[taurusi5369:14886] [10] /sw/installed/UCX/1.11.2-GCCcore-11.2.0/lib/libucp.so.0(ucp_worker_progress+0x5a)[0x2b1de4d6ed0a]
[taurusi5369:14886] [11] /sw/installed/OpenMPI/4.1.2-GCC-11.2.0/lib/libopen-pal.so.40(opal_progress+0x2b)[0x2b1dde31159b]
[taurusi5369:14886] [12] /sw/installed/OpenMPI/4.1.2-GCC-11.2.0/lib/libmpi.so.40(ompi_request_default_wait_all+0xed)[0x2b1ddb6cf2dd]
[taurusi5369:14886] [13] /sw/installed/OpenMPI/4.1.2-GCC-11.2.0/lib/libmpi.so.40(PMPI_Waitall+0x8f)[0x2b1ddb711c3f]
[taurusi5369:14886] [14] /lustre/scratch2/ws/1/huenich-dash_bench/heat_equation_bench/dash_vs_scafes/./heat3d_scafes(_ZN5boost3mpi8wait_allIN9__gnu_cxx17__normal_iteratorIPNS0_7requestESt6vectorIS4_SaIS4_EEEEEEvT_SA_+0x2d9)[0x444059]
[taurusi5369:14886] [15] /lustre/scratch2/ws/1/huenich-dash_bench/heat_equation_bench/dash_vs_scafes/./heat3d_scafes[0x41fc1a]
[taurusi5369:14886] [16] /lustre/scratch2/ws/1/huenich-dash_bench/heat_equation_bench/dash_vs_scafes/./heat3d_scafes[0x45f5fb]
[taurusi5369:14886] [17] /lustre/scratch2/ws/1/huenich-dash_bench/heat_equation_bench/dash_vs_scafes/./heat3d_scafes[0x46039e]
[taurusi5369:14886] [18] /lustre/scratch2/ws/1/huenich-dash_bench/heat_equation_bench/dash_vs_scafes/./heat3d_scafes[0x416a3e]
[taurusi5369:14886] [19] /lib64/libc.so.6(__libc_start_main+0xf5)[0x2b1ddbd08555]
[taurusi5369:14886] [20] /lustre/scratch2/ws/1/huenich-dash_bench/heat_equation_bench/dash_vs_scafes/./heat3d_scafes[0x416c8d]
[taurusi5369:14886] *** End of error message ***
srun: error: taurusi5369: task 1129: Aborted
[taurusi6402:25788:0:25788] ib_mlx5_log.c:167  Transport retry count exceeded on mlx5_0:1/IB (synd 0x15 vend 0x81 hw_synd 0/0)
[taurusi6402:25788:0:25788] ib_mlx5_log.c:167  DCI QP 0x288f6 wqe[8]: SEND s-e [rqpn 0x21909 rlid 469] [inl len 42] 
==== backtrace (tid:  25788) ====
 0 0x0000000000025f15 uct_ib_mlx5_completion_with_err()  /dev/shm/easybuild-hpcglrun/build/UCX/1.11.2/GCCcore-11.2.0/ucx-1.11.2/src/uct/ib/mlx5/ib_mlx5_log.c:167
 1 0x000000000004ec91 uct_dc_mlx5_iface_set_ep_failed()  /dev/shm/easybuild-hpcglrun/build/UCX/1.11.2/GCCcore-11.2.0/ucx-1.11.2/src/uct/ib/dc/dc_mlx5.c:1540
 2 0x00000000000489ad uct_dc_mlx5_ep_handle_failure()  /dev/shm/easybuild-hpcglrun/build/UCX/1.11.2/GCCcore-11.2.0/ucx-1.11.2/src/uct/ib/dc/dc_mlx5_ep.c:1450
 3 0x000000000004a83a uct_ib_mlx5_poll_cq()  /dev/shm/easybuild-hpcglrun/build/UCX/1.11.2/GCCcore-11.2.0/ucx-1.11.2/src/uct/ib/mlx5/ib_mlx5.inl:81
 4 0x000000000004a83a uct_dc_mlx5_poll_tx()  /dev/shm/easybuild-hpcglrun/build/UCX/1.11.2/GCCcore-11.2.0/ucx-1.11.2/src/uct/ib/dc/dc_mlx5.c:229
 5 0x000000000004a83a uct_dc_mlx5_iface_progress()  /dev/shm/easybuild-hpcglrun/build/UCX/1.11.2/GCCcore-11.2.0/ucx-1.11.2/src/uct/ib/dc/dc_mlx5.c:271
 6 0x000000000004a83a uct_dc_mlx5_iface_progress_ll()  /dev/shm/easybuild-hpcglrun/build/UCX/1.11.2/GCCcore-11.2.0/ucx-1.11.2/src/uct/ib/dc/dc_mlx5.c:281
 7 0x0000000000034d0a ucs_callbackq_dispatch()  /dev/shm/easybuild-hpcglrun/build/UCX/1.11.2/GCCcore-11.2.0/ucx-1.11.2/src/ucs/datastruct/callbackq.h:211
 8 0x0000000000034d0a uct_worker_progress()  /dev/shm/easybuild-hpcglrun/build/UCX/1.11.2/GCCcore-11.2.0/ucx-1.11.2/src/uct/api/uct.h:2592
 9 0x0000000000034d0a ucp_worker_progress()  /dev/shm/easybuild-hpcglrun/build/UCX/1.11.2/GCCcore-11.2.0/ucx-1.11.2/src/ucp/core/ucp_worker.c:2455
10 0x000000000003159b opal_progress()  ???:0
11 0x00000000000582dd ompi_request_default_wait_all()  ???:0
12 0x000000000009ac3f MPI_Waitall()  ???:0
13 0x0000000000444059 boost::mpi::wait_all<__gnu_cxx::__normal_iterator<boost::mpi::request*, std::vector<boost::mpi::request, std::allocator<boost::mpi::request> > > >()  ???:0
14 0x000000000041fc1a ScaFES::Problem<HeatEqnFDM<double, 3ul>, double, 3ul>::evalTypeTwoAsynchronously()  heat_3d.cpp:0
15 0x000000000045f5fb ScaFES::Problem<HeatEqnFDM<double, 3ul>, double, 3ul>::evalUpdatePhase()  ???:0
16 0x000000000046039e ScaFES::Problem<HeatEqnFDM<double, 3ul>, double, 3ul>::iterateOverTime()  ???:0
17 0x0000000000416a3e main()  ???:0
18 0x0000000000022555 __libc_start_main()  ???:0
19 0x0000000000416c8d _start()  ???:0
=================================
[taurusi6402:25788] *** Process received signal ***
[taurusi6402:25788] Signal: Aborted (6)
[taurusi6402:25788] Signal code:  (-6)
[taurusi6402:25788] [ 0] /lib64/libc.so.6(+0x36400)[0x2b6ad0f40400]
[taurusi6402:25788] [ 1] /lib64/libc.so.6(gsignal+0x37)[0x2b6ad0f40387]
[taurusi6402:25788] [ 2] /lib64/libc.so.6(abort+0x148)[0x2b6ad0f41a78]
[taurusi6402:25788] [ 3] /sw/installed/UCX/1.11.2-GCCcore-11.2.0/lib/libucs.so.0(ucs_fatal_error_message+0x55)[0x2b6add99cfe5]
[taurusi6402:25788] [ 4] /sw/installed/UCX/1.11.2-GCCcore-11.2.0/lib/libucs.so.0(+0x2c4f6)[0x2b6add9a24f6]
[taurusi6402:25788] [ 5] /sw/installed/UCX/1.11.2-GCCcore-11.2.0/lib/libucs.so.0(ucs_log_dispatch+0xd1)[0x2b6add9a2661]
[taurusi6402:25788] [ 6] /sw/installed/UCX/1.11.2-GCCcore-11.2.0/lib/ucx/libuct_ib.so.0(uct_ib_mlx5_completion_with_err+0x5f5)[0x2b6addb59f15]
[taurusi6402:25788] [ 7] /sw/installed/UCX/1.11.2-GCCcore-11.2.0/lib/ucx/libuct_ib.so.0(uct_dc_mlx5_iface_set_ep_failed+0x61)[0x2b6addb82c91]
[taurusi6402:25788] [ 8] /sw/installed/UCX/1.11.2-GCCcore-11.2.0/lib/ucx/libuct_ib.so.0(uct_dc_mlx5_ep_handle_failure+0x18d)[0x2b6addb7c9ad]
[taurusi6402:25788] [ 9] /sw/installed/UCX/1.11.2-GCCcore-11.2.0/lib/ucx/libuct_ib.so.0(+0x4a83a)[0x2b6addb7e83a]
[taurusi6402:25788] [10] /sw/installed/UCX/1.11.2-GCCcore-11.2.0/lib/libucp.so.0(ucp_worker_progress+0x5a)[0x2b6add913d0a]
[taurusi6402:25788] [11] /sw/installed/OpenMPI/4.1.2-GCC-11.2.0/lib/libopen-pal.so.40(opal_progress+0x2b)[0x2b6ad353559b]
[taurusi6402:25788] [12] /sw/installed/OpenMPI/4.1.2-GCC-11.2.0/lib/libmpi.so.40(ompi_request_default_wait_all+0xed)[0x2b6ad08f32dd]
[taurusi6402:25788] [13] /sw/installed/OpenMPI/4.1.2-GCC-11.2.0/lib/libmpi.so.40(PMPI_Waitall+0x8f)[0x2b6ad0935c3f]
[taurusi6402:25788] [14] /lustre/scratch2/ws/1/huenich-dash_bench/heat_equation_bench/dash_vs_scafes/./heat3d_scafes(_ZN5boost3mpi8wait_allIN9__gnu_cxx17__normal_iteratorIPNS0_7requestESt6vectorIS4_SaIS4_EEEEEEvT_SA_+0x2d9)[0x444059]
[taurusi6402:25788] [15] /lustre/scratch2/ws/1/huenich-dash_bench/heat_equation_bench/dash_vs_scafes/./heat3d_scafes[0x41fc1a]
[taurusi6402:25788] [16] /lustre/scratch2/ws/1/huenich-dash_bench/heat_equation_bench/dash_vs_scafes/./heat3d_scafes[0x45f5fb]
[taurusi6402:25788] [17] /lustre/scratch2/ws/1/huenich-dash_bench/heat_equation_bench/dash_vs_scafes/./heat3d_scafes[0x46039e]
[taurusi6402:25788] [18] /lustre/scratch2/ws/1/huenich-dash_bench/heat_equation_bench/dash_vs_scafes/./heat3d_scafes[0x416a3e]
[taurusi6402:25788] [19] /lib64/libc.so.6(__libc_start_main+0xf5)[0x2b6ad0f2c555]
[taurusi6402:25788] [20] /lustre/scratch2/ws/1/huenich-dash_bench/heat_equation_bench/dash_vs_scafes/./heat3d_scafes[0x416c8d]
[taurusi6402:25788] *** End of error message ***
srun: error: taurusi6402: task 1361: Aborted
[taurusi6467:15392:0:15392] ib_mlx5_log.c:167  Transport retry count exceeded on mlx5_0:1/IB (synd 0x15 vend 0x81 hw_synd 0/0)
[taurusi6467:15392:0:15392] ib_mlx5_log.c:167  DCI QP 0x219b1 wqe[458]: SEND s-e [rqpn 0x28900 rlid 688] [inl len 42] 
==== backtrace (tid:  15392) ====
 0 0x0000000000025f15 uct_ib_mlx5_completion_with_err()  /dev/shm/easybuild-hpcglrun/build/UCX/1.11.2/GCCcore-11.2.0/ucx-1.11.2/src/uct/ib/mlx5/ib_mlx5_log.c:167
 1 0x000000000004ec91 uct_dc_mlx5_iface_set_ep_failed()  /dev/shm/easybuild-hpcglrun/build/UCX/1.11.2/GCCcore-11.2.0/ucx-1.11.2/src/uct/ib/dc/dc_mlx5.c:1540
 2 0x00000000000489ad uct_dc_mlx5_ep_handle_failure()  /dev/shm/easybuild-hpcglrun/build/UCX/1.11.2/GCCcore-11.2.0/ucx-1.11.2/src/uct/ib/dc/dc_mlx5_ep.c:1450
 3 0x000000000004a83a uct_ib_mlx5_poll_cq()  /dev/shm/easybuild-hpcglrun/build/UCX/1.11.2/GCCcore-11.2.0/ucx-1.11.2/src/uct/ib/mlx5/ib_mlx5.inl:81
 4 0x000000000004a83a uct_dc_mlx5_poll_tx()  /dev/shm/easybuild-hpcglrun/build/UCX/1.11.2/GCCcore-11.2.0/ucx-1.11.2/src/uct/ib/dc/dc_mlx5.c:229
 5 0x000000000004a83a uct_dc_mlx5_iface_progress()  /dev/shm/easybuild-hpcglrun/build/UCX/1.11.2/GCCcore-11.2.0/ucx-1.11.2/src/uct/ib/dc/dc_mlx5.c:271
 6 0x000000000004a83a uct_dc_mlx5_iface_progress_ll()  /dev/shm/easybuild-hpcglrun/build/UCX/1.11.2/GCCcore-11.2.0/ucx-1.11.2/src/uct/ib/dc/dc_mlx5.c:281
 7 0x0000000000034d0a ucs_callbackq_dispatch()  /dev/shm/easybuild-hpcglrun/build/UCX/1.11.2/GCCcore-11.2.0/ucx-1.11.2/src/ucs/datastruct/callbackq.h:211
 8 0x0000000000034d0a uct_worker_progress()  /dev/shm/easybuild-hpcglrun/build/UCX/1.11.2/GCCcore-11.2.0/ucx-1.11.2/src/uct/api/uct.h:2592
 9 0x0000000000034d0a ucp_worker_progress()  /dev/shm/easybuild-hpcglrun/build/UCX/1.11.2/GCCcore-11.2.0/ucx-1.11.2/src/ucp/core/ucp_worker.c:2455
10 0x000000000003159b opal_progress()  ???:0
11 0x00000000000582dd ompi_request_default_wait_all()  ???:0
12 0x000000000009ac3f MPI_Waitall()  ???:0
13 0x0000000000444059 boost::mpi::wait_all<__gnu_cxx::__normal_iterator<boost::mpi::request*, std::vector<boost::mpi::request, std::allocator<boost::mpi::request> > > >()  ???:0
14 0x000000000041fc1a ScaFES::Problem<HeatEqnFDM<double, 3ul>, double, 3ul>::evalTypeTwoAsynchronously()  heat_3d.cpp:0
15 0x000000000045f5fb ScaFES::Problem<HeatEqnFDM<double, 3ul>, double, 3ul>::evalUpdatePhase()  ???:0
16 0x000000000046039e ScaFES::Problem<HeatEqnFDM<double, 3ul>, double, 3ul>::iterateOverTime()  ???:0
17 0x0000000000416a3e main()  ???:0
18 0x0000000000022555 __libc_start_main()  ???:0
19 0x0000000000416c8d _start()  ???:0
=================================
[taurusi6467:15392] *** Process received signal ***
[taurusi6467:15392] Signal: Aborted (6)
[taurusi6467:15392] Signal code:  (-6)
[taurusi6467:15392] [ 0] /lib64/libc.so.6(+0x36400)[0x2b5448501400]
[taurusi6467:15392] [ 1] /lib64/libc.so.6(gsignal+0x37)[0x2b5448501387]
[taurusi6467:15392] [ 2] /lib64/libc.so.6(abort+0x148)[0x2b5448502a78]
[taurusi6467:15392] [ 3] /sw/installed/UCX/1.11.2-GCCcore-11.2.0/lib/libucs.so.0(ucs_fatal_error_message+0x55)[0x2b5454f83fe5]
[taurusi6467:15392] [ 4] /sw/installed/UCX/1.11.2-GCCcore-11.2.0/lib/libucs.so.0(+0x2c4f6)[0x2b5454f894f6]
[taurusi6467:15392] [ 5] /sw/installed/UCX/1.11.2-GCCcore-11.2.0/lib/libucs.so.0(ucs_log_dispatch+0xd1)[0x2b5454f89661]
[taurusi6467:15392] [ 6] /sw/installed/UCX/1.11.2-GCCcore-11.2.0/lib/ucx/libuct_ib.so.0(uct_ib_mlx5_completion_with_err+0x5f5)[0x2b545511df15]
[taurusi6467:15392] [ 7] /sw/installed/UCX/1.11.2-GCCcore-11.2.0/lib/ucx/libuct_ib.so.0(uct_dc_mlx5_iface_set_ep_failed+0x61)[0x2b5455146c91]
[taurusi6467:15392] [ 8] /sw/installed/UCX/1.11.2-GCCcore-11.2.0/lib/ucx/libuct_ib.so.0(uct_dc_mlx5_ep_handle_failure+0x18d)[0x2b54551409ad]
[taurusi6467:15392] [ 9] /sw/installed/UCX/1.11.2-GCCcore-11.2.0/lib/ucx/libuct_ib.so.0(+0x4a83a)[0x2b545514283a]
[taurusi6467:15392] [10] /sw/installed/UCX/1.11.2-GCCcore-11.2.0/lib/libucp.so.0(ucp_worker_progress+0x5a)[0x2b5451556d0a]
[taurusi6467:15392] [11] /sw/installed/OpenMPI/4.1.2-GCC-11.2.0/lib/libopen-pal.so.40(opal_progress+0x2b)[0x2b544aaf659b]
[taurusi6467:15392] [12] /sw/installed/OpenMPI/4.1.2-GCC-11.2.0/lib/libmpi.so.40(ompi_request_default_wait_all+0xed)[0x2b5447eb42dd]
[taurusi6467:15392] [13] /sw/installed/OpenMPI/4.1.2-GCC-11.2.0/lib/libmpi.so.40(PMPI_Waitall+0x8f)[0x2b5447ef6c3f]
[taurusi6467:15392] [14] /lustre/scratch2/ws/1/huenich-dash_bench/heat_equation_bench/dash_vs_scafes/./heat3d_scafes(_ZN5boost3mpi8wait_allIN9__gnu_cxx17__normal_iteratorIPNS0_7requestESt6vectorIS4_SaIS4_EEEEEEvT_SA_+0x2d9)[0x444059]
[taurusi6467:15392] [15] /lustre/scratch2/ws/1/huenich-dash_bench/heat_equation_bench/dash_vs_scafes/./heat3d_scafes[0x41fc1a]
[taurusi6467:15392] [16] /lustre/scratch2/ws/1/huenich-dash_bench/heat_equation_bench/dash_vs_scafes/./heat3d_scafes[0x45f5fb]
[taurusi6467:15392] [17] /lustre/scratch2/ws/1/huenich-dash_bench/heat_equation_bench/dash_vs_scafes/./heat3d_scafes[0x46039e]
[taurusi6467:15392] [18] /lustre/scratch2/ws/1/huenich-dash_bench/heat_equation_bench/dash_vs_scafes/./heat3d_scafes[0x416a3e]
[taurusi6467:15392] [19] /lib64/libc.so.6(__libc_start_main+0xf5)[0x2b54484ed555]
[taurusi6467:15392] [20] /lustre/scratch2/ws/1/huenich-dash_bench/heat_equation_bench/dash_vs_scafes/./heat3d_scafes[0x416c8d]
[taurusi6467:15392] *** End of error message ***
srun: error: taurusi6467: task 1460: Aborted
[taurusi6139:24187:0:24187] ib_mlx5_log.c:167  Transport retry count exceeded on mlx5_0:1/IB (synd 0x15 vend 0x81 hw_synd 0/0)
[taurusi6139:24187:0:24187] ib_mlx5_log.c:167  DCI QP 0xb3ff wqe[484]: SEND s-e [rqpn 0x2a4c2 rlid 1563] [inl len 43] 
==== backtrace (tid:  24187) ====
 0 0x0000000000025f15 uct_ib_mlx5_completion_with_err()  /dev/shm/easybuild-hpcglrun/build/UCX/1.11.2/GCCcore-11.2.0/ucx-1.11.2/src/uct/ib/mlx5/ib_mlx5_log.c:167
 1 0x000000000004ec91 uct_dc_mlx5_iface_set_ep_failed()  /dev/shm/easybuild-hpcglrun/build/UCX/1.11.2/GCCcore-11.2.0/ucx-1.11.2/src/uct/ib/dc/dc_mlx5.c:1540
 2 0x00000000000489ad uct_dc_mlx5_ep_handle_failure()  /dev/shm/easybuild-hpcglrun/build/UCX/1.11.2/GCCcore-11.2.0/ucx-1.11.2/src/uct/ib/dc/dc_mlx5_ep.c:1450
 3 0x000000000004a83a uct_ib_mlx5_poll_cq()  /dev/shm/easybuild-hpcglrun/build/UCX/1.11.2/GCCcore-11.2.0/ucx-1.11.2/src/uct/ib/mlx5/ib_mlx5.inl:81
 4 0x000000000004a83a uct_dc_mlx5_poll_tx()  /dev/shm/easybuild-hpcglrun/build/UCX/1.11.2/GCCcore-11.2.0/ucx-1.11.2/src/uct/ib/dc/dc_mlx5.c:229
 5 0x000000000004a83a uct_dc_mlx5_iface_progress()  /dev/shm/easybuild-hpcglrun/build/UCX/1.11.2/GCCcore-11.2.0/ucx-1.11.2/src/uct/ib/dc/dc_mlx5.c:271
 6 0x000000000004a83a uct_dc_mlx5_iface_progress_ll()  /dev/shm/easybuild-hpcglrun/build/UCX/1.11.2/GCCcore-11.2.0/ucx-1.11.2/src/uct/ib/dc/dc_mlx5.c:281
 7 0x0000000000034d0a ucs_callbackq_dispatch()  /dev/shm/easybuild-hpcglrun/build/UCX/1.11.2/GCCcore-11.2.0/ucx-1.11.2/src/ucs/datastruct/callbackq.h:211
 8 0x0000000000034d0a uct_worker_progress()  /dev/shm/easybuild-hpcglrun/build/UCX/1.11.2/GCCcore-11.2.0/ucx-1.11.2/src/uct/api/uct.h:2592
 9 0x0000000000034d0a ucp_worker_progress()  /dev/shm/easybuild-hpcglrun/build/UCX/1.11.2/GCCcore-11.2.0/ucx-1.11.2/src/ucp/core/ucp_worker.c:2455
10 0x000000000003159b opal_progress()  ???:0
11 0x00000000000582dd ompi_request_default_wait_all()  ???:0
12 0x000000000009ac3f MPI_Waitall()  ???:0
13 0x0000000000444059 boost::mpi::wait_all<__gnu_cxx::__normal_iterator<boost::mpi::request*, std::vector<boost::mpi::request, std::allocator<boost::mpi::request> > > >()  ???:0
14 0x000000000041fc1a ScaFES::Problem<HeatEqnFDM<double, 3ul>, double, 3ul>::evalTypeTwoAsynchronously()  heat_3d.cpp:0
15 0x000000000045f5fb ScaFES::Problem<HeatEqnFDM<double, 3ul>, double, 3ul>::evalUpdatePhase()  ???:0
16 0x000000000046039e ScaFES::Problem<HeatEqnFDM<double, 3ul>, double, 3ul>::iterateOverTime()  ???:0
17 0x0000000000416a3e main()  ???:0
18 0x0000000000022555 __libc_start_main()  ???:0
19 0x0000000000416c8d _start()  ???:0
=================================
[taurusi6139:24187] *** Process received signal ***
[taurusi6139:24187] Signal: Aborted (6)
[taurusi6139:24187] Signal code:  (-6)
[taurusi6139:24187] [ 0] /lib64/libc.so.6(+0x36400)[0x2adbea8d9400]
[taurusi6139:24187] [ 1] /lib64/libc.so.6(gsignal+0x37)[0x2adbea8d9387]
[taurusi6139:24187] [ 2] /lib64/libc.so.6(abort+0x148)[0x2adbea8daa78]
[taurusi6139:24187] [ 3] /sw/installed/UCX/1.11.2-GCCcore-11.2.0/lib/libucs.so.0(ucs_fatal_error_message+0x55)[0x2adbf737ffe5]
[taurusi6139:24187] [ 4] /sw/installed/UCX/1.11.2-GCCcore-11.2.0/lib/libucs.so.0(+0x2c4f6)[0x2adbf73854f6]
[taurusi6139:24187] [ 5] /sw/installed/UCX/1.11.2-GCCcore-11.2.0/lib/libucs.so.0(ucs_log_dispatch+0xd1)[0x2adbf7385661]
[taurusi6139:24187] [ 6] /sw/installed/UCX/1.11.2-GCCcore-11.2.0/lib/ucx/libuct_ib.so.0(uct_ib_mlx5_completion_with_err+0x5f5)[0x2adbf7519f15]
[taurusi6139:24187] [ 7] /sw/installed/UCX/1.11.2-GCCcore-11.2.0/lib/ucx/libuct_ib.so.0(uct_dc_mlx5_iface_set_ep_failed+0x61)[0x2adbf7542c91]
[taurusi6139:24187] [ 8] /sw/installed/UCX/1.11.2-GCCcore-11.2.0/lib/ucx/libuct_ib.so.0(uct_dc_mlx5_ep_handle_failure+0x18d)[0x2adbf753c9ad]
[taurusi6139:24187] [ 9] /sw/installed/UCX/1.11.2-GCCcore-11.2.0/lib/ucx/libuct_ib.so.0(+0x4a83a)[0x2adbf753e83a]
[taurusi6139:24187] [10] /sw/installed/UCX/1.11.2-GCCcore-11.2.0/lib/libucp.so.0(ucp_worker_progress+0x5a)[0x2adbeff39d0a]
[taurusi6139:24187] [11] /sw/installed/OpenMPI/4.1.2-GCC-11.2.0/lib/libopen-pal.so.40(opal_progress+0x2b)[0x2adbecece59b]
[taurusi6139:24187] [12] /sw/installed/OpenMPI/4.1.2-GCC-11.2.0/lib/libmpi.so.40(ompi_request_default_wait_all+0xed)[0x2adbea28c2dd]
[taurusi6139:24187] [13] /sw/installed/OpenMPI/4.1.2-GCC-11.2.0/lib/libmpi.so.40(PMPI_Waitall+0x8f)[0x2adbea2cec3f]
[taurusi6139:24187] [14] /lustre/scratch2/ws/1/huenich-dash_bench/heat_equation_bench/dash_vs_scafes/./heat3d_scafes(_ZN5boost3mpi8wait_allIN9__gnu_cxx17__normal_iteratorIPNS0_7requestESt6vectorIS4_SaIS4_EEEEEEvT_SA_+0x2d9)[0x444059]
[taurusi6139:24187] [15] /lustre/scratch2/ws/1/huenich-dash_bench/heat_equation_bench/dash_vs_scafes/./heat3d_scafes[0x41fc1a]
[taurusi6139:24187] [16] /lustre/scratch2/ws/1/huenich-dash_bench/heat_equation_bench/dash_vs_scafes/./heat3d_scafes[0x45f5fb]
[taurusi6139:24187] [17] /lustre/scratch2/ws/1/huenich-dash_bench/heat_equation_bench/dash_vs_scafes/./heat3d_scafes[0x46039e]
[taurusi6139:24187] [18] /lustre/scratch2/ws/1/huenich-dash_bench/heat_equation_bench/dash_vs_scafes/./heat3d_scafes[0x416a3e]
[taurusi6139:24187] [19] /lib64/libc.so.6(__libc_start_main+0xf5)[0x2adbea8c5555]
[taurusi6139:24187] [20] /lustre/scratch2/ws/1/huenich-dash_bench/heat_equation_bench/dash_vs_scafes/./heat3d_scafes[0x416c8d]
[taurusi6139:24187] *** End of error message ***
srun: error: taurusi6139: task 1313: Aborted
srun: Job step aborted: Waiting up to 32 seconds for job step to finish.
slurmstepd: error: *** STEP 28765984.3 ON taurusi4047 CANCELLED AT 2022-09-19T22:27:55 DUE TO TIME LIMIT ***
slurmstepd: error: *** JOB 28765984 ON taurusi4047 CANCELLED AT 2022-09-19T22:27:55 DUE TO TIME LIMIT ***
