# Supplementary material for: A Halo abstraction for distributed n-dimensional structured grids within the C++ PGAS library DASH
Source: PeerJ Comput Sci. 2023 Feb 3;9:e1203. doi: 10.7717/peerj-cs.1203 (PMC10280232; doi:10.7717/peerj-cs.1203)
Supplement: Supplemental Information 4 [file peerj-cs-09-1203-s004.gz › raw_dash_scafes/res_3d_sc/weak/plain/heat3d_n64_c24_5200_28765984.out]

DASH
24;initialize;1;9.30213;9.30213;9.30213
24;async;10;0.0237021;0.010982;0.034094
24;inner;10;0.727742;0.712888;0.752426
24;wait;10;5.88602e-05;3.2873e-05;8.1466e-05
24;boundary;10;0.0570357;0.0458917;0.0661042
24;calc iter;10;0.808541;0.801342;0.816773
24;calc total;1;8.16473;8.16473;8.16473
24;total;1;27.2032;27.2032;27.2032
25;initialize;1;9.30222;9.30222;9.30222
25;async;10;0.0291867;0.0130303;0.0392865
25;inner;10;0.729971;0.716199;0.75017
25;wait;10;4.17418e-05;2.5762e-05;6.6699e-05
25;boundary;10;0.0500014;0.0458464;0.0571513
25;calc iter;10;0.809203;0.80395;0.815608
25;calc total;1;8.16473;8.16473;8.16473
25;total;1;27.2033;27.2033;27.2033
26;initialize;1;9.30225;9.30225;9.30225
26;async;10;0.0303081;0.0134003;0.040795
26;inner;10;0.729008;0.715386;0.751553
26;wait;10;4.76972e-05;3.9706e-05;6.7189e-05
26;boundary;10;0.0499889;0.045893;0.055318
26;calc iter;10;0.809355;0.803739;0.816087
26;calc total;1;8.16472;8.16472;8.16472
26;total;1;27.2033;27.2033;27.2033
InitEnergy=192000.00000
EndEnergy=187744.49280
DiffEnergy=-4255.50720
Matrixspec: 5200 x 5200 x 5200
Iterations: 10
# unit_id;function_name;num_calls;avg_runtime;min_runtime;max_runtime
0;initialize;1;9.73784;9.73784;9.73784
0;async;10;0.02016;0.01142;0.02423
0;inner;10;0.73476;0.71984;0.75278
0;wait;10;0.00005;0.00004;0.00007
0;boundary;10;0.05414;0.04586;0.06518
0;calc iter;10;0.80911;0.80438;0.81294
0;calc total;1;8.16471;8.16471;8.16471
0;total;1;27.63710;27.63710;27.63710
27;initialize;1;9.30217;9.30217;9.30217
27;async;10;0.0365605;0.0134306;0.0484717
27;inner;10;0.726891;0.713705;0.749541
27;wait;10;4.20306e-05;2.8371e-05;7.9683e-05
27;boundary;10;0.0471151;0.0460442;0.0492093
27;calc iter;10;0.81061;0.805907;0.81883
27;calc total;1;8.16472;8.16472;8.16472
27;total;1;27.2033;27.2033;27.2033
1;initialize;1;9.73763;9.73763;9.73763
1;async;10;0.022891;0.0118184;0.0276776
1;inner;10;0.738953;0.728936;0.751975
1;wait;10;4.14161e-05;2.2855e-05;6.1741e-05
1;boundary;10;0.0480729;0.0456898;0.0525579
1;calc iter;10;0.80996;0.806439;0.813716
1;calc total;1;8.16471;8.16471;8.16471
1;total;1;27.637;27.637;27.637
28;initialize;1;9.30227;9.30227;9.30227
28;async;10;0.0512734;0.0133729;0.0684242
28;inner;10;0.715331;0.693963;0.746445
28;wait;10;3.6555e-05;2.1952e-05;0.000116182
28;boundary;10;0.046073;0.0430878;0.0480676
28;calc iter;10;0.812716;0.804445;0.817962
28;calc total;1;8.16471;8.16471;8.16471
28;total;1;27.2034;27.2034;27.2034
2;initialize;1;9.7377;9.7377;9.7377
2;async;10;0.025887;0.0119093;0.032269
2;inner;10;0.737253;0.727391;0.753913
2;wait;10;4.1886e-05;2.6868e-05;5.5582e-05
2;boundary;10;0.0471489;0.0459192;0.0495723
2;calc iter;10;0.810332;0.806933;0.814322
2;calc total;1;8.16471;8.16471;8.16471
2;total;1;27.637;27.637;27.637
29;initialize;1;9.30224;9.30224;9.30224
29;async;10;0.0355396;0.0133367;0.0514571
29;inner;10;0.730176;0.711562;0.753457
29;wait;10;3.58355e-05;2.8684e-05;4.869e-05
29;boundary;10;0.0458685;0.044373;0.0467209
29;calc iter;10;0.811621;0.806092;0.81538
29;calc total;1;8.16472;8.16472;8.16472
29;total;1;27.2033;27.2033;27.2033
3;initialize;1;9.73698;9.73698;9.73698
3;async;10;0.0282594;0.0119601;0.0390717
3;inner;10;0.737156;0.726894;0.750897
3;wait;10;3.54674e-05;2.5905e-05;8.2616e-05
3;boundary;10;0.0458942;0.0451752;0.0461277
3;calc iter;10;0.811347;0.808866;0.813895
3;calc total;1;8.16471;8.16471;8.16471
3;total;1;27.6363;27.6363;27.6363
30;initialize;1;9.30225;9.30225;9.30225
30;async;10;0.0359311;0.0134863;0.0455352
30;inner;10;0.723159;0.710617;0.74118
30;wait;10;5.69734e-05;3.7521e-05;0.000122809
30;boundary;10;0.0505454;0.0467506;0.0538678
30;calc iter;10;0.809694;0.80368;0.813278
30;calc total;1;8.16472;8.16472;8.16472
30;total;1;27.2033;27.2033;27.2033
4;initialize;1;9.73692;9.73692;9.73692
4;async;10;0.035057;0.0130636;0.0499354
4;inner;10;0.731504;0.718283;0.747589
4;wait;10;4.02391e-05;2.7714e-05;8.9164e-05
4;boundary;10;0.0454054;0.0441033;0.0458628
4;calc iter;10;0.812009;0.806394;0.815841
4;calc total;1;8.16471;8.16471;8.16471
4;total;1;27.6362;27.6362;27.6362
31;initialize;1;9.30225;9.30225;9.30225
31;async;10;0.0264017;0.00687944;0.0339464
31;inner;10;0.719475;0.705938;0.741297
31;wait;10;7.62154e-05;5.4127e-05;0.000130968
31;boundary;10;0.0624036;0.0529705;0.0696634
31;calc iter;10;0.808358;0.80128;0.812336
31;calc total;1;8.16472;8.16472;8.16472
31;total;1;27.2034;27.2034;27.2034
5;initialize;1;9.73745;9.73745;9.73745
5;async;10;0.0323199;0.0132433;0.0441126
5;inner;10;0.732365;0.722092;0.745825
5;wait;10;5.22881e-05;3.2044e-05;8.791e-05
5;boundary;10;0.0462801;0.044976;0.0481891
5;calc iter;10;0.811019;0.804932;0.814586
5;calc total;1;8.16471;8.16471;8.16471
5;total;1;27.6368;27.6368;27.6368
32;initialize;1;9.30222;9.30222;9.30222
32;async;10;0.0237827;0.0114853;0.0357393
32;inner;10;0.718691;0.696888;0.749102
32;wait;10;7.90805e-05;6.6497e-05;0.000101428
32;boundary;10;0.0654263;0.0464031;0.0818011
32;calc iter;10;0.807981;0.802225;0.815015
32;calc total;1;8.16471;8.16471;8.16471
32;total;1;27.2033;27.2033;27.2033
6;initialize;1;9.73695;9.73695;9.73695
6;async;10;0.0271658;0.013134;0.0371052
6;inner;10;0.732706;0.724307;0.745618
6;wait;10;5.41275e-05;3.8664e-05;8.8491e-05
6;boundary;10;0.0502487;0.0459449;0.0554196
6;calc iter;10;0.810176;0.804789;0.814027
6;calc total;1;8.16472;8.16472;8.16472
6;total;1;27.6363;27.6363;27.6363
33;initialize;1;9.30223;9.30223;9.30223
33;async;10;0.0271094;0.0128707;0.038308
33;inner;10;0.725642;0.708857;0.74843
33;wait;10;7.15404e-05;4.888e-05;0.000101024
33;boundary;10;0.0562148;0.0459069;0.0684435
33;calc iter;10;0.80904;0.804124;0.813693
33;calc total;1;8.16471;8.16471;8.16471
33;total;1;27.2033;27.2033;27.2033
7;initialize;1;9.73698;9.73698;9.73698
7;async;10;0.0228742;0.00663205;0.0309603
7;inner;10;0.724687;0.71514;0.740362
7;wait;10;6.82971e-05;3.8071e-05;0.000123464
7;boundary;10;0.0614523;0.053153;0.0672313
7;calc iter;10;0.809084;0.800274;0.812153
7;calc total;1;8.16472;8.16472;8.16472
7;total;1;27.6363;27.6363;27.6363
34;initialize;1;9.30223;9.30223;9.30223
34;async;10;0.0307006;0.012947;0.0458627
34;inner;10;0.730691;0.71669;0.752469
34;wait;10;4.53772e-05;3.2315e-05;7.0986e-05
34;boundary;10;0.049266;0.0457918;0.0549999
34;calc iter;10;0.810704;0.805889;0.814495
34;calc total;1;8.16471;8.16471;8.16471
34;total;1;27.2033;27.2033;27.2033
8;initialize;1;9.73757;9.73757;9.73757
8;async;10;0.0224747;0.0114082;0.028312
8;inner;10;0.727819;0.716857;0.74689
8;wait;10;7.11248e-05;5.5449e-05;0.000121511
8;boundary;10;0.0586895;0.0464091;0.0660324
8;calc iter;10;0.809056;0.804832;0.81256
8;calc total;1;8.16471;8.16471;8.16471
8;total;1;27.6369;27.6369;27.6369
35;initialize;1;9.30255;9.30255;9.30255
35;async;10;0.0491731;0.0134373;0.0661634
35;inner;10;0.717122;0.695455;0.748603
35;wait;10;3.34107e-05;2.2689e-05;9.2872e-05
35;boundary;10;0.0465008;0.0433702;0.048803
35;calc iter;10;0.812831;0.804351;0.817773
35;calc total;1;8.16471;8.16471;8.16471
35;total;1;27.2032;27.2032;27.2032
9;initialize;1;9.73754;9.73754;9.73754
9;async;10;0.0273154;0.0126998;0.0335172
9;inner;10;0.732941;0.722599;0.74578
9;wait;10;6.65708e-05;4.8261e-05;0.000104309
9;boundary;10;0.04952;0.0458953;0.0537335
9;calc iter;10;0.809844;0.804892;0.812928
9;calc total;1;8.16471;8.16471;8.16471
9;total;1;27.6369;27.6369;27.6369
36;initialize;1;9.3023;9.3023;9.3023
36;async;10;0.0243138;0.013868;0.0276389
36;inner;10;0.734736;0.715453;0.760264
36;wait;10;4.07394e-05;3.3348e-05;5.2847e-05
36;boundary;10;0.0558143;0.0444338;0.0683164
36;calc iter;10;0.814907;0.788566;0.823895
36;calc total;1;8.16471;8.16471;8.16471
36;total;1;27.2034;27.2034;27.2034
10;initialize;1;9.73754;9.73754;9.73754
10;async;10;0.0269119;0.0127204;0.0364587
10;inner;10;0.738131;0.728191;0.750689
10;wait;10;4.75386e-05;3.3253e-05;6.0073e-05
10;boundary;10;0.0460375;0.0454409;0.0464581
10;calc iter;10;0.81113;0.808696;0.814274
10;calc total;1;8.16471;8.16471;8.16471
10;total;1;27.6369;27.6369;27.6369
37;initialize;1;9.30217;9.30217;9.30217
37;async;10;0.0282496;0.0138165;0.0407227
37;inner;10;0.736616;0.717409;0.756805
37;wait;10;3.65384e-05;2.7409e-05;7.9282e-05
37;boundary;10;0.0489879;0.0448573;0.0538377
37;calc iter;10;0.813892;0.802784;0.819543
37;calc total;1;8.16471;8.16471;8.16471
37;total;1;27.2033;27.2033;27.2033
11;initialize;1;9.73762;9.73762;9.73762
11;async;10;0.0366102;0.0128453;0.051376
11;inner;10;0.729777;0.715033;0.746859
11;wait;10;4.0295e-05;2.77e-05;9.4145e-05
11;boundary;10;0.0457654;0.04432;0.0462566
11;calc iter;10;0.812195;0.806058;0.816497
11;calc total;1;8.16471;8.16471;8.16471
11;total;1;27.637;27.637;27.637
38;initialize;1;9.30231;9.30231;9.30231
38;async;10;0.0207105;0.0139542;0.0318223
38;inner;10;0.744322;0.730027;0.758102
38;wait;10;3.63066e-05;2.5183e-05;6.0201e-05
38;boundary;10;0.0474443;0.0466113;0.0488889
38;calc iter;10;0.812515;0.80693;0.81873
38;calc total;1;8.16471;8.16471;8.16471
38;total;1;27.2034;27.2034;27.2034
12;initialize;1;9.73699;9.73699;9.73699
12;async;10;0.0406526;0.0137702;0.0580742
12;inner;10;0.726899;0.708696;0.752176
12;wait;10;3.78495e-05;2.5579e-05;5.4823e-05
12;boundary;10;0.0463367;0.0439834;0.0475441
12;calc iter;10;0.813929;0.81078;0.81756
12;calc total;1;8.16471;8.16471;8.16471
12;total;1;27.6363;27.6363;27.6363
39;initialize;1;9.30234;9.30234;9.30234
39;async;10;0.0152839;0.00693435;0.0228097
39;inner;10;0.741696;0.729177;0.75321
39;wait;10;6.03518e-05;4.3549e-05;0.000114016
39;boundary;10;0.0541589;0.051025;0.0580829
39;calc iter;10;0.8112;0.806746;0.814845
39;calc total;1;8.16472;8.16472;8.16472
39;total;1;27.2034;27.2034;27.2034
13;initialize;1;9.73699;9.73699;9.73699
13;async;10;0.0367228;0.0137055;0.0482056
13;inner;10;0.729973;0.71748;0.750362
13;wait;10;3.35676e-05;2.4922e-05;5.8565e-05
13;boundary;10;0.046026;0.0445921;0.0465758
13;calc iter;10;0.812757;0.808847;0.817566
13;calc total;1;8.16471;8.16471;8.16471
13;total;1;27.6363;27.6363;27.6363
40;initialize;1;9.30227;9.30227;9.30227
40;async;10;0.0148904;0.0110937;0.0231354
40;inner;10;0.73419;0.716727;0.753702
40;wait;10;6.76217e-05;5.2424e-05;0.000107436
40;boundary;10;0.0610703;0.0473857;0.0744642
40;calc iter;10;0.81022;0.804374;0.813921
40;calc total;1;8.16471;8.16471;8.16471
40;total;1;27.2034;27.2034;27.2034
14;initialize;1;9.73706;9.73706;9.73706
14;async;10;0.0297136;0.0136465;0.0401334
14;inner;10;0.735319;0.725587;0.749256
14;wait;10;4.04033e-05;2.3607e-05;7.5266e-05
14;boundary;10;0.0466503;0.0458724;0.0473417
14;calc iter;10;0.811725;0.808852;0.815326
14;calc total;1;8.16471;8.16471;8.16471
14;total;1;27.6364;27.6364;27.6364
15;initialize;1;9.737;9.737;9.737
15;async;10;0.0244335;0.00686077;0.0333235
15;inner;10;0.729561;0.722202;0.744898
15;wait;10;7.28873e-05;5.3056e-05;0.000130298
15;boundary;10;0.0563572;0.0507862;0.0598495
15;calc iter;10;0.810426;0.802678;0.814624
15;calc total;1;8.16472;8.16472;8.16472
15;total;1;27.6363;27.6363;27.6363
16;initialize;1;9.73705;9.73705;9.73705
16;async;10;0.0240595;0.0120128;0.029946
16;inner;10;0.730194;0.719804;0.74974
16;wait;10;6.92209e-05;5.0563e-05;0.000102687
16;boundary;10;0.0553596;0.045484;0.0624531
16;calc iter;10;0.809684;0.804255;0.816028
16;calc total;1;8.16471;8.16471;8.16471
16;total;1;27.6364;27.6364;27.6364
17;initialize;1;9.73699;9.73699;9.73699
17;async;10;0.0268231;0.0132633;0.0328689
17;inner;10;0.735495;0.727385;0.750471
17;wait;10;5.12046e-05;2.9545e-05;6.4917e-05
17;boundary;10;0.0479311;0.0452647;0.0525856
17;calc iter;10;0.810302;0.807779;0.818035
17;calc total;1;8.16471;8.16471;8.16471
17;total;1;27.6363;27.6363;27.6363
18;initialize;1;9.73697;9.73697;9.73697
18;async;10;0.0301523;0.0133182;0.0405762
18;inner;10;0.731961;0.724325;0.746961
18;wait;10;5.4559e-05;3.3884e-05;8.8712e-05
18;boundary;10;0.0481852;0.0456575;0.0519204
18;calc iter;10;0.810354;0.806028;0.815553
18;calc total;1;8.16471;8.16471;8.16471
18;total;1;27.6363;27.6363;27.6363
19;initialize;1;9.73699;9.73699;9.73699
19;async;10;0.0324385;0.0132926;0.0417915
19;inner;10;0.7316;0.725549;0.746745
19;wait;10;4.1413e-05;2.5685e-05;9.1111e-05
19;boundary;10;0.0467106;0.0457919;0.0485981
19;calc iter;10;0.810792;0.805924;0.816732
19;calc total;1;8.16472;8.16472;8.16472
19;total;1;27.6363;27.6363;27.6363
20;initialize;1;9.73707;9.73707;9.73707
20;async;10;0.0304106;0.0135955;0.0410989
20;inner;10;0.734756;0.72442;0.749514
20;wait;10;3.90513e-05;2.6155e-05;6.0594e-05
20;boundary;10;0.0465744;0.0455891;0.0477256
20;calc iter;10;0.811782;0.808395;0.814664
20;calc total;1;8.16473;8.16473;8.16473
20;total;1;27.6364;27.6364;27.6364
21;initialize;1;9.73705;9.73705;9.73705
21;async;10;0.0304133;0.0137342;0.0389673
21;inner;10;0.731166;0.72419;0.746098
21;wait;10;5.80299e-05;3.6097e-05;0.000102309
21;boundary;10;0.0492356;0.0461151;0.0536483
21;calc iter;10;0.810874;0.806054;0.813816
21;calc total;1;8.16473;8.16473;8.16473
21;total;1;27.6364;27.6364;27.6364
22;initialize;1;9.73698;9.73698;9.73698
22;async;10;0.0260397;0.0135628;0.0318594
22;inner;10;0.734452;0.724664;0.75003
22;wait;10;5.20097e-05;4.2499e-05;6.6215e-05
22;boundary;10;0.0499058;0.0457137;0.0561819
22;calc iter;10;0.810451;0.807991;0.812594
22;calc total;1;8.16473;8.16473;8.16473
22;total;1;27.6363;27.6363;27.6363
23;initialize;1;9.73701;9.73701;9.73701
23;async;10;0.0218055;0.00683873;0.0271719
23;inner;10;0.726838;0.714949;0.746932
23;wait;10;7.11209e-05;5.5847e-05;0.000120261
23;boundary;10;0.0606512;0.0494299;0.0701593
23;calc iter;10;0.809367;0.803324;0.813027
23;calc total;1;8.16473;8.16473;8.16473
23;total;1;27.6363;27.6363;27.6363
120;initialize;1;9.32502;9.32502;9.32502
120;async;10;0.0200645;0.0121158;0.0290322
120;inner;10;0.742387;0.736835;0.755811
120;wait;10;5.197e-05;3.543e-05;0.000101713
120;boundary;10;0.0483173;0.046287;0.05604
120;calc iter;10;0.810823;0.806419;0.8187
120;calc total;1;8.16475;8.16475;8.16475
120;total;1;27.2256;27.2256;27.2256
72;initialize;1;9.21867;9.21867;9.21867
72;async;10;0.0248915;0.011745;0.0399423
72;inner;10;0.736323;0.714441;0.76317
72;wait;10;3.33262e-05;2.65e-05;4.0821e-05
72;boundary;10;0.051834;0.0443325;0.0625323
72;calc iter;10;0.813084;0.786592;0.822581
72;calc total;1;8.16473;8.16473;8.16473
72;total;1;27.1155;27.1155;27.1155
41;initialize;1;9.30226;9.30226;9.30226
41;async;10;0.020956;0.0117504;0.047231
41;inner;10;0.738698;0.727112;0.752885
41;wait;10;5.44044e-05;2.6164e-05;9.3293e-05
41;boundary;10;0.0526853;0.0465973;0.0625038
41;calc iter;10;0.812395;0.806548;0.820978
41;calc total;1;8.16472;8.16472;8.16472
41;total;1;27.2034;27.2034;27.2034
48;initialize;1;9.21019;9.21019;9.21019
48;async;10;0.0216407;0.0115163;0.0425319
48;inner;10;0.743832;0.732118;0.75344
48;wait;10;4.23323e-05;2.3232e-05;7.0091e-05
48;boundary;10;0.0471663;0.0456008;0.0505163
48;calc iter;10;0.812683;0.80772;0.820282
48;calc total;1;8.16473;8.16473;8.16473
48;total;1;27.1118;27.1118;27.1118
96;initialize;1;9.23961;9.23961;9.23961
96;async;10;0.0152614;0.0116346;0.0172649
96;inner;10;0.738606;0.719752;0.758192
96;wait;10;6.94743e-05;5.2278e-05;0.000106394
96;boundary;10;0.0570385;0.0463303;0.071889
96;calc iter;10;0.810978;0.806454;0.816307
96;calc total;1;8.16473;8.16473;8.16473
96;total;1;27.1407;27.1407;27.1407
121;initialize;1;9.325;9.325;9.325
121;async;10;0.0205313;0.0143728;0.030053
121;inner;10;0.743399;0.738161;0.758992
121;wait;10;4.23859e-05;3.3185e-05;5.7892e-05
121;boundary;10;0.0474755;0.0467741;0.0487662
121;calc iter;10;0.811449;0.807316;0.821099
121;calc total;1;8.16475;8.16475;8.16475
121;total;1;27.2256;27.2256;27.2256
73;initialize;1;9.21863;9.21863;9.21863
73;async;10;0.0257968;0.0134914;0.0376078
73;inner;10;0.733735;0.71299;0.760464
73;wait;10;2.96687e-05;2.3768e-05;5.4915e-05
73;boundary;10;0.0536955;0.0441502;0.0655254
73;calc iter;10;0.813259;0.785428;0.829115
73;calc total;1;8.16473;8.16473;8.16473
73;total;1;27.1155;27.1155;27.1155
42;initialize;1;9.30235;9.30235;9.30235
42;async;10;0.0192567;0.0136764;0.0268629
42;inner;10;0.734531;0.722357;0.748951
42;wait;10;6.60669e-05;5.237e-05;0.000107883
42;boundary;10;0.0569889;0.049071;0.0616997
42;calc iter;10;0.810844;0.807186;0.813774
42;calc total;1;8.16471;8.16471;8.16471
42;total;1;27.2034;27.2034;27.2034
49;initialize;1;9.21003;9.21003;9.21003
49;async;10;0.0189984;0.0126118;0.0382687
49;inner;10;0.747573;0.735177;0.757655
49;wait;10;3.47948e-05;2.5759e-05;5.2367e-05
49;boundary;10;0.0467147;0.0452112;0.0478776
49;calc iter;10;0.813322;0.803174;0.82135
49;calc total;1;8.16473;8.16473;8.16473
49;total;1;27.1116;27.1116;27.1116
97;initialize;1;9.23976;9.23976;9.23976
97;async;10;0.0162466;0.0119192;0.0199845
97;inner;10;0.743875;0.728824;0.760286
97;wait;10;5.27367e-05;3.4299e-05;6.1271e-05
97;boundary;10;0.0514603;0.0460952;0.0611987
97;calc iter;10;0.811636;0.807605;0.81859
97;calc total;1;8.16474;8.16474;8.16474
97;total;1;27.1408;27.1408;27.1408
122;initialize;1;9.325;9.325;9.325
122;async;10;0.025052;0.0131472;0.0353559
122;inner;10;0.739451;0.731292;0.755098
122;wait;10;4.23765e-05;2.7041e-05;7.9926e-05
122;boundary;10;0.0472034;0.0462978;0.0485002
122;calc iter;10;0.81175;0.806851;0.816918
122;calc total;1;8.16473;8.16473;8.16473
122;total;1;27.2256;27.2256;27.2256
74;initialize;1;9.21862;9.21862;9.21862
74;async;10;0.0306176;0.013443;0.0466211
74;inner;10;0.733321;0.714822;0.754453
74;wait;10;3.94931e-05;2.9896e-05;8.7392e-05
74;boundary;10;0.0480547;0.0449986;0.0530933
74;calc iter;10;0.812035;0.79747;0.817624
74;calc total;1;8.16472;8.16472;8.16472
74;total;1;27.1155;27.1155;27.1155
43;initialize;1;9.30224;9.30224;9.30224
43;async;10;0.0235786;0.0139991;0.0348893
43;inner;10;0.739865;0.726557;0.753423
43;wait;10;5.06946e-05;3.3242e-05;7.5768e-05
43;boundary;10;0.0484917;0.0468514;0.0493287
43;calc iter;10;0.811988;0.806655;0.814785
43;calc total;1;8.16472;8.16472;8.16472
43;total;1;27.2033;27.2033;27.2033
50;initialize;1;9.21027;9.21027;9.21027
50;async;10;0.0186025;0.012593;0.0324245
50;inner;10;0.745765;0.734991;0.754506
50;wait;10;5.41445e-05;3.6456e-05;8.2065e-05
50;boundary;10;0.0476479;0.0463064;0.0493038
50;calc iter;10;0.812071;0.806894;0.817096
50;calc total;1;8.16472;8.16472;8.16472
50;total;1;27.1118;27.1118;27.1118
98;initialize;1;9.23979;9.23979;9.23979
98;async;10;0.0191849;0.0119532;0.0264613
98;inner;10;0.744955;0.733257;0.760831
98;wait;10;4.32463e-05;3.0104e-05;5.1818e-05
98;boundary;10;0.0483873;0.0466699;0.0515017
98;calc iter;10;0.812572;0.80884;0.819508
98;calc total;1;8.16472;8.16472;8.16472
98;total;1;27.1408;27.1408;27.1408
123;initialize;1;9.32504;9.32504;9.32504
123;async;10;0.0252699;0.0138393;0.030927
123;inner;10;0.738574;0.731999;0.755338
123;wait;10;3.66789e-05;2.8446e-05;5.8949e-05
123;boundary;10;0.0485839;0.0454557;0.0514288
123;calc iter;10;0.812467;0.806361;0.818749
123;calc total;1;8.16473;8.16473;8.16473
123;total;1;27.2257;27.2257;27.2257
75;initialize;1;9.21864;9.21864;9.21864
75;async;10;0.0212246;0.0135244;0.0322876
75;inner;10;0.740548;0.725278;0.755951
75;wait;10;4.3018e-05;3.4588e-05;7.3811e-05
75;boundary;10;0.0489122;0.0464531;0.0531996
75;calc iter;10;0.81073;0.805052;0.816578
75;calc total;1;8.16472;8.16472;8.16472
75;total;1;27.1155;27.1155;27.1155
44;initialize;1;9.30227;9.30227;9.30227
44;async;10;0.0252772;0.0137489;0.0388098
44;inner;10;0.740577;0.723113;0.757936
44;wait;10;3.91692e-05;2.7517e-05;7.8468e-05
44;boundary;10;0.0474038;0.0452584;0.0496286
44;calc iter;10;0.813299;0.806225;0.818248
44;calc total;1;8.16472;8.16472;8.16472
51;initialize;1;9.21008;9.21008;9.21008
51;async;10;0.0185935;0.0116911;0.0241407
51;inner;10;0.744538;0.735365;0.75439
51;wait;10;5.83946e-05;3.5537e-05;7.878e-05
51;boundary;10;0.0482948;0.0462244;0.0509387
51;calc iter;10;0.811487;0.807109;0.815626
51;calc total;1;8.16472;8.16472;8.16472
51;total;1;27.1116;27.1116;27.1116
99;initialize;1;9.23974;9.23974;9.23974
99;async;10;0.0241567;0.0113687;0.0362555
99;inner;10;0.742839;0.728807;0.759857
99;wait;10;4.06554e-05;3.0362e-05;6.5725e-05
99;boundary;10;0.0466689;0.0457004;0.0473224
99;calc iter;10;0.813706;0.809807;0.818174
99;calc total;1;8.16473;8.16473;8.16473
99;total;1;27.1408;27.1408;27.1408
124;initialize;1;9.32509;9.32509;9.32509
124;async;10;0.030404;0.0137088;0.0436143
124;inner;10;0.734776;0.725413;0.748655
124;wait;10;5.03089e-05;2.7078e-05;0.00012273
124;boundary;10;0.0473089;0.0449622;0.0487726
124;calc iter;10;0.812542;0.809416;0.817079
124;calc total;1;8.16473;8.16473;8.16473
124;total;1;27.2257;27.2257;27.2257
76;initialize;1;9.2188;9.2188;9.2188
76;async;10;0.019398;0.0134208;0.0225839
76;inner;10;0.734714;0.719035;0.750928
76;wait;10;6.1071e-05;4.4738e-05;9.2211e-05
76;boundary;10;0.0551368;0.0475798;0.0638651
76;calc iter;10;0.809312;0.804469;0.813294
76;calc total;1;8.16472;8.16472;8.16472
76;total;1;27.1157;27.1157;27.1157
44;total;1;27.2033;27.2033;27.2033
52;initialize;1;9.21025;9.21025;9.21025
52;async;10;0.0222333;0.0130837;0.0263942
52;inner;10;0.742278;0.73306;0.7518
52;wait;10;4.76653e-05;2.6503e-05;0.000104308
52;boundary;10;0.0468822;0.0457544;0.0510375
52;calc iter;10;0.811443;0.807826;0.815396
52;calc total;1;8.16472;8.16472;8.16472
52;total;1;27.1118;27.1118;27.1118
100;initialize;1;9.23974;9.23974;9.23974
100;async;10;0.0340008;0.0133993;0.0475083
100;inner;10;0.733357;0.715349;0.755272
100;wait;10;3.49875e-05;2.5606e-05;7.835e-05
100;boundary;10;0.0472638;0.0446334;0.0505795
100;calc iter;10;0.814659;0.807518;0.818363
100;calc total;1;8.16472;8.16472;8.16472
100;total;1;27.1408;27.1408;27.1408
125;initialize;1;9.32507;9.32507;9.32507
125;async;10;0.0199579;0.0135058;0.0252433
125;inner;10;0.741621;0.736963;0.754513
125;wait;10;6.04865e-05;4.3579e-05;8.033e-05
125;boundary;10;0.0495795;0.0459002;0.0536184
125;calc iter;10;0.811221;0.805649;0.81426
125;calc total;1;8.16473;8.16473;8.16473
125;total;1;27.2257;27.2257;27.2257
77;initialize;1;9.21869;9.21869;9.21869
77;async;10;0.0190714;0.0132688;0.0226839
77;inner;10;0.734934;0.71699;0.750028
77;wait;10;5.88628e-05;4.1575e-05;0.0001193
77;boundary;10;0.0549256;0.0474267;0.0681468
77;calc iter;10;0.808991;0.803186;0.815383
77;calc total;1;8.16472;8.16472;8.16472
77;total;1;27.1155;27.1155;27.1155
45;initialize;1;9.3022;9.3022;9.3022
45;async;10;0.0190348;0.0137022;0.0273619
45;inner;10;0.745132;0.733;0.759434
45;wait;10;4.00291e-05;3.2498e-05;5.0817e-05
45;boundary;10;0.0477955;0.0465343;0.0497096
45;calc iter;10;0.812004;0.805514;0.819785
45;calc total;1;8.16472;8.16472;8.16472
45;total;1;27.2033;27.2033;27.2033
53;initialize;1;9.21006;9.21006;9.21006
53;async;10;0.0209587;0.0133362;0.025428
53;inner;10;0.736101;0.718561;0.748709
53;wait;10;7.15303e-05;5.4631e-05;0.000105513
53;boundary;10;0.0531549;0.0464811;0.0682243
53;calc iter;10;0.810288;0.806944;0.813933
53;calc total;1;8.16472;8.16472;8.16472
53;total;1;27.1116;27.1116;27.1116
101;initialize;1;9.23974;9.23974;9.23974
101;async;10;0.0298753;0.0134187;0.0395009
101;inner;10;0.737063;0.72406;0.754953
101;wait;10;4.575e-05;2.8732e-05;0.000101055
101;boundary;10;0.0465097;0.045401;0.0474248
101;calc iter;10;0.813496;0.807081;0.817162
101;calc total;1;8.16472;8.16472;8.16472
101;total;1;27.1408;27.1408;27.1408
126;initialize;1;9.32508;9.32508;9.32508
126;async;10;0.0173851;0.0134363;0.0211491
126;inner;10;0.73757;0.729169;0.75258
126;wait;10;7.58585e-05;6.0415e-05;0.000101522
126;boundary;10;0.0553975;0.0464745;0.0626179
126;calc iter;10;0.81043;0.806845;0.812595
126;calc total;1;8.16473;8.16473;8.16473
126;total;1;27.2257;27.2257;27.2257
78;initialize;1;9.21871;9.21871;9.21871
78;async;10;0.0164866;0.0132456;0.0207196
78;inner;10;0.736809;0.713682;0.754894
78;wait;10;5.61923e-05;4.0824e-05;7.9104e-05
78;boundary;10;0.0552016;0.0461005;0.0739224
78;calc iter;10;0.808555;0.800573;0.814602
78;calc total;1;8.16473;8.16473;8.16473
78;total;1;27.1156;27.1156;27.1156
46;initialize;1;9.30234;9.30234;9.30234
46;async;10;0.0150286;0.0113445;0.0202264
46;inner;10;0.744235;0.728178;0.758849
46;wait;10;4.68336e-05;3.206e-05;6.586e-05
46;boundary;10;0.0515628;0.0467171;0.0618106
46;calc iter;10;0.810875;0.802594;0.819544
46;calc total;1;8.16472;8.16472;8.16472
46;total;1;27.2034;27.2034;27.2034
54;initialize;1;9.2101;9.2101;9.2101
54;async;10;0.018955;0.0134304;0.0217109
54;inner;10;0.745076;0.734388;0.753463
54;wait;10;5.02121e-05;3.3678e-05;7.346e-05
54;boundary;10;0.0471835;0.0456274;0.0527487
54;calc iter;10;0.811266;0.808508;0.813606
54;calc total;1;8.16472;8.16472;8.16472
54;total;1;27.1116;27.1116;27.1116
102;initialize;1;9.23981;9.23981;9.23981
102;async;10;0.023367;0.0133712;0.0327504
102;inner;10;0.738663;0.727885;0.75265
127;initialize;1;9.32499;9.32499;9.32499
127;async;10;0.0148692;0.00697442;0.0183921
127;inner;10;0.731276;0.721282;0.74738
127;wait;10;7.78305e-05;6.1153e-05;0.000123232
127;boundary;10;0.063587;0.0532133;0.0725371
127;calc iter;10;0.809811;0.807376;0.812417
127;calc total;1;8.16473;8.16473;8.16473
127;total;1;27.2256;27.2256;27.2256
79;initialize;1;9.21875;9.21875;9.21875
79;async;10;0.0149447;0.00687022;0.0182563
79;inner;10;0.722793;0.701115;0.743683
79;wait;10;7.18402e-05;6.1176e-05;0.000104139
79;boundary;10;0.0698575;0.0557606;0.0867597
79;calc iter;10;0.807669;0.801411;0.812099
79;calc total;1;8.16473;8.16473;8.16473
79;total;1;27.1156;27.1156;27.1156
47;initialize;1;9.30226;9.30226;9.30226
47;async;10;0.0118684;0.00691722;0.0145381
47;inner;10;0.739982;0.714904;0.754621
47;wait;10;6.58549e-05;3.8676e-05;0.000112673
47;boundary;10;0.0578585;0.0495809;0.0791196
47;calc iter;10;0.809777;0.803003;0.815864
47;calc total;1;8.16472;8.16472;8.16472
47;total;1;27.2033;27.2033;27.2033
55;initialize;1;9.2101;9.2101;9.2101
55;async;10;0.0163303;0.00683204;0.0196812
55;inner;10;0.733001;0.718053;0.747387
55;wait;10;7.53149e-05;6.0148e-05;9.977e-05
55;boundary;10;0.0606489;0.0511159;0.0730087
55;calc iter;10;0.810057;0.805438;0.81348
55;calc total;1;8.16472;8.16472;8.16472
55;total;1;27.1116;27.1116;27.1116
102;wait;10;5.80368e-05;4.3519e-05;9.2775e-05
102;boundary;10;0.0503806;0.0463172;0.0550186
102;calc iter;10;0.81247;0.80898;0.815484
102;calc total;1;8.16472;8.16472;8.16472
102;total;1;27.1409;27.1409;27.1409
128;initialize;1;9.32503;9.32503;9.32503
128;async;10;0.0149187;0.0109908;0.0222473
128;inner;10;0.741094;0.732481;0.75632
128;wait;10;7.40213e-05;5.1102e-05;9.2873e-05
128;boundary;10;0.0548899;0.0462191;0.0616591
128;calc iter;10;0.810978;0.80826;0.814878
128;calc total;1;8.16471;8.16471;8.16471
128;total;1;27.2257;27.2257;27.2257
80;initialize;1;9.21861;9.21861;9.21861
80;async;10;0.0251856;0.0115212;0.0404547
80;inner;10;0.736918;0.720073;0.75215
80;wait;10;5.46085e-05;3.9083e-05;9.9617e-05
80;boundary;10;0.0490903;0.0464334;0.0521957
80;calc iter;10;0.81125;0.805468;0.818857
80;calc total;1;8.16472;8.16472;8.16472
80;total;1;27.1155;27.1155;27.1155
56;initialize;1;9.21027;9.21027;9.21027
56;async;10;0.0254211;0.0114935;0.047092
56;inner;10;0.736883;0.725885;0.74592
56;wait;10;5.79757e-05;2.6841e-05;0.000122345
56;boundary;10;0.0499246;0.0459154;0.0550476
56;calc iter;10;0.812289;0.804135;0.819978
56;calc total;1;8.16472;8.16472;8.16472
56;total;1;27.1118;27.1118;27.1118
129;initialize;1;9.32503;9.32503;9.32503
129;async;10;0.0198519;0.0132017;0.0309503
129;inner;10;0.741866;0.736279;0.753699
129;wait;10;6.33155e-05;3.2306e-05;0.000106519
129;boundary;10;0.0499576;0.0464142;0.0532246
129;calc iter;10;0.811741;0.808775;0.817083
129;calc total;1;8.16471;8.16471;8.16471
129;total;1;27.2257;27.2257;27.2257
81;initialize;1;9.21868;9.21868;9.21868
81;async;10;0.0242598;0.0131491;0.0401872
81;inner;10;0.739766;0.72154;0.756917
81;wait;10;4.14206e-05;2.9617e-05;5.5917e-05
81;boundary;10;0.0475624;0.0454668;0.0509753
81;calc iter;10;0.811632;0.800278;0.817845
81;calc total;1;8.16472;8.16472;8.16472
81;total;1;27.1155;27.1155;27.1155
57;initialize;1;9.21004;9.21004;9.21004
57;async;10;0.0306;0.0127989;0.0520717
57;inner;10;0.736795;0.718523;0.753988
57;wait;10;3.334e-05;2.4253e-05;6.8943e-05
57;boundary;10;0.0466435;0.0446608;0.0498873
57;calc iter;10;0.814074;0.805045;0.824464
57;calc total;1;8.16472;8.16472;8.16472
57;total;1;27.1116;27.1116;27.1116
82;initialize;1;9.21868;9.21868;9.21868
82;async;10;0.0199511;0.0133151;0.0319409
82;inner;10;0.738057;0.723548;0.75404
82;wait;10;6.71966e-05;5.1252e-05;0.000110548
82;boundary;10;0.0521204;0.0467763;0.0585837
82;calc iter;10;0.810197;0.804625;0.814989
82;calc total;1;8.16472;8.16472;8.16472
82;total;1;27.1155;27.1155;27.1155
58;initialize;1;9.21016;9.21016;9.21016
58;async;10;0.0227455;0.0131601;0.0416956
58;inner;10;0.741937;0.731862;0.750257
58;wait;10;6.42329e-05;2.934e-05;0.000109644
58;boundary;10;0.0475496;0.0459892;0.0488828
58;calc iter;10;0.812298;0.807765;0.820793
58;calc total;1;8.16472;8.16472;8.16472
58;total;1;27.1117;27.1117;27.1117
83;initialize;1;9.21872;9.21872;9.21872
83;async;10;0.0180402;0.0136055;0.0206458
83;inner;10;0.735356;0.717748;0.752487
83;wait;10;5.96795e-05;4.3541e-05;0.000105605
83;boundary;10;0.0556169;0.0471764;0.06731
83;calc iter;10;0.809075;0.803197;0.814539
83;calc total;1;8.16473;8.16473;8.16473
83;total;1;27.1156;27.1156;27.1156
59;initialize;1;9.21003;9.21003;9.21003
59;async;10;0.022715;0.0132831;0.0263687
59;inner;10;0.74116;0.732421;0.751772
59;wait;10;5.07863e-05;2.9262e-05;7.3194e-05
59;boundary;10;0.0474668;0.046047;0.052079
59;calc iter;10;0.811394;0.806736;0.814402
59;calc total;1;8.16472;8.16472;8.16472
59;total;1;27.1116;27.1116;27.1116
84;initialize;1;9.21863;9.21863;9.21863
84;async;10;0.0408993;0.0138566;0.053283
84;inner;10;0.717846;0.706995;0.739955
84;wait;10;4.47981e-05;3.231e-05;6.6868e-05
84;boundary;10;0.0454226;0.0448302;0.0458544
84;calc iter;10;0.804215;0.799391;0.808133
84;calc total;1;8.16473;8.16473;8.16473
84;total;1;27.1155;27.1155;27.1155
60;initialize;1;9.21005;9.21005;9.21005
60;async;10;0.0203252;0.0137335;0.0236149
60;inner;10;0.744115;0.737275;0.756981
60;wait;10;4.20767e-05;3.347e-05;5.8393e-05
60;boundary;10;0.0472985;0.0463413;0.0482497
60;calc iter;10;0.811782;0.803896;0.817117
60;calc total;1;8.16472;8.16472;8.16472
60;total;1;27.1116;27.1116;27.1116
85;initialize;1;9.21862;9.21862;9.21862
85;async;10;0.0370191;0.0137884;0.0505191
85;inner;10;0.721502;0.710671;0.74182
85;wait;10;4.1528e-05;2.8735e-05;6.1413e-05
85;boundary;10;0.0454093;0.0449841;0.0457627
85;calc iter;10;0.803973;0.799297;0.809677
85;calc total;1;8.16473;8.16473;8.16473
85;total;1;27.1155;27.1155;27.1155
61;initialize;1;9.21012;9.21012;9.21012
61;async;10;0.0190027;0.0139057;0.020979
61;inner;10;0.741725;0.734581;0.754246
61;wait;10;5.31565e-05;3.9523e-05;7.4367e-05
61;boundary;10;0.0503279;0.0464063;0.0545603
61;calc iter;10;0.81111;0.806721;0.814635
61;calc total;1;8.16472;8.16472;8.16472
61;total;1;27.1117;27.1117;27.1117
86;initialize;1;9.21864;9.21864;9.21864
86;async;10;0.037536;0.0138846;0.0519257
86;inner;10;0.720548;0.710335;0.740172
86;wait;10;4.0721e-05;2.8409e-05;5.4226e-05
86;boundary;10;0.0456699;0.0452003;0.0468145
86;calc iter;10;0.803796;0.799825;0.808402
86;calc total;1;8.16473;8.16473;8.16473
86;total;1;27.1155;27.1155;27.1155
62;initialize;1;9.21017;9.21017;9.21017
62;async;10;0.0183045;0.0132252;0.0220626
62;inner;10;0.744781;0.73808;0.756526
62;wait;10;4.78789e-05;3.6185e-05;6.733e-05
62;boundary;10;0.0484166;0.0465048;0.0492209
62;calc iter;10;0.811552;0.805113;0.817128
62;calc total;1;8.16472;8.16472;8.16472
62;total;1;27.1117;27.1117;27.1117
87;initialize;1;9.21863;9.21863;9.21863
87;async;10;0.0348531;0.00635815;0.048136
87;inner;10;0.717628;0.707675;0.736528
87;wait;10;6.01133e-05;3.0758e-05;0.000120138
87;boundary;10;0.0506813;0.0492361;0.0525068
87;calc iter;10;0.803225;0.792687;0.80871
87;calc total;1;8.16473;8.16473;8.16473
87;total;1;27.1155;27.1155;27.1155
63;initialize;1;9.21009;9.21009;9.21009
63;async;10;0.0136613;0.00689798;0.0167635
63;inner;10;0.74014;0.734244;0.753712
63;wait;10;6.24062e-05;4.7118e-05;0.000118935
63;boundary;10;0.0569818;0.0498408;0.0613329
63;calc iter;10;0.810848;0.808168;0.813362
63;calc total;1;8.16472;8.16472;8.16472
63;total;1;27.1117;27.1117;27.1117
88;initialize;1;9.21865;9.21865;9.21865
88;async;10;0.0455643;0.0109109;0.0662695
88;inner;10;0.714144;0.698001;0.735174
88;wait;10;4.29385e-05;2.1976e-05;9.988e-05
88;boundary;10;0.0451074;0.0429504;0.0475692
88;calc iter;10;0.80486;0.792956;0.810827
88;calc total;1;8.16472;8.16472;8.16472
88;total;1;27.1155;27.1155;27.1155
64;initialize;1;9.21027;9.21027;9.21027
64;async;10;0.0296483;0.0121596;0.0510004
64;inner;10;0.735;0.715644;0.749997
64;wait;10;4.46936e-05;2.5006e-05;9.0446e-05
64;boundary;10;0.0489839;0.0446321;0.0524241
64;calc iter;10;0.813679;0.805351;0.824286
64;calc total;1;8.16472;8.16472;8.16472
64;total;1;27.1118;27.1118;27.1118
89;initialize;1;9.21862;9.21862;9.21862
89;async;10;0.0476927;0.0120792;0.0702015
89;inner;10;0.713018;0.693728;0.737543
89;wait;10;4.27235e-05;2.6546e-05;8.0624e-05
89;boundary;10;0.0445437;0.0425386;0.0464045
89;calc iter;10;0.805299;0.794524;0.81489
89;calc total;1;8.16472;8.16472;8.16472
89;total;1;27.1155;27.1155;27.1155
65;initialize;1;9.21005;9.21005;9.21005
65;async;10;0.0287444;0.0135574;0.0478402
65;inner;10;0.734412;0.717575;0.756113
65;wait;10;3.27504e-05;2.4347e-05;7.5072e-05
65;boundary;10;0.050763;0.0443335;0.0646417
65;calc iter;10;0.813954;0.787123;0.828221
65;calc total;1;8.16472;8.16472;8.16472
65;total;1;27.1116;27.1116;27.1116
90;initialize;1;9.21864;9.21864;9.21864
90;async;10;0.0427385;0.0119661;0.0610192
90;inner;10;0.716679;0.703289;0.73763
90;wait;10;4.82515e-05;2.8248e-05;0.000104487
90;boundary;10;0.0447441;0.0436695;0.0452507
90;calc iter;10;0.804211;0.794706;0.809544
90;calc total;1;8.16473;8.16473;8.16473
90;total;1;27.1155;27.1155;27.1155
66;initialize;1;9.21005;9.21005;9.21005
66;async;10;0.0267948;0.013756;0.0460245
66;inner;10;0.738674;0.722759;0.752709
66;wait;10;4.87288e-05;2.604e-05;0.000105333
66;boundary;10;0.0476686;0.0448272;0.048889
66;calc iter;10;0.813187;0.80673;0.821869
66;calc total;1;8.16472;8.16472;8.16472
66;total;1;27.1116;27.1116;27.1116
91;initialize;1;9.21862;9.21862;9.21862
91;async;10;0.0395132;0.0121576;0.0526043
91;inner;10;0.719604;0.707929;0.740348
91;wait;10;4.43606e-05;3.0282e-05;8.3663e-05
91;boundary;10;0.044666;0.0441608;0.0456094
91;calc iter;10;0.803829;0.797085;0.807918
91;calc total;1;8.16473;8.16473;8.16473
91;total;1;27.1155;27.1155;27.1155
67;initialize;1;9.21006;9.21006;9.21006
67;async;10;0.0191602;0.0139942;0.0224346
67;inner;10;0.745349;0.738315;0.757261
67;wait;10;3.53644e-05;2.6256e-05;5.0141e-05
67;boundary;10;0.0471845;0.0462039;0.048809
67;calc iter;10;0.811731;0.805307;0.817512
67;calc total;1;8.16472;8.16472;8.16472
67;total;1;27.1116;27.1116;27.1116
92;initialize;1;9.21862;9.21862;9.21862
92;async;10;0.0271657;0.011921;0.0371459
92;inner;10;0.705103;0.688576;0.739115
92;wait;10;6.6479e-05;4.5527e-05;8.3295e-05
92;boundary;10;0.0688264;0.0449586;0.082935
92;calc iter;10;0.801164;0.794175;0.807912
92;calc total;1;8.16473;8.16473;8.16473
92;total;1;27.1155;27.1155;27.1155
68;initialize;1;9.21026;9.21026;9.21026
68;async;10;0.0155734;0.0130375;0.0180077
68;inner;10;0.747703;0.742154;0.75954
68;wait;10;3.76909e-05;2.8434e-05;5.2512e-05
68;boundary;10;0.0481585;0.0470745;0.0498131
68;calc iter;10;0.811474;0.805047;0.820532
68;calc total;1;8.16472;8.16472;8.16472
68;total;1;27.1118;27.1118;27.1118
93;initialize;1;9.21865;9.21865;9.21865
93;async;10;0.0250618;0.0120232;0.0360894
93;inner;10;0.707304;0.691664;0.741
93;wait;10;5.54333e-05;3.9492e-05;6.9428e-05
93;boundary;10;0.0686738;0.0446464;0.0813439
93;calc iter;10;0.801096;0.79347;0.808738
93;calc total;1;8.16473;8.16473;8.16473
93;total;1;27.1155;27.1155;27.1155
69;initialize;1;9.21019;9.21019;9.21019
69;async;10;0.0204857;0.0134973;0.0257948
69;inner;10;0.741201;0.733861;0.753005
69;wait;10;5.02686e-05;2.7706e-05;7.9544e-05
69;boundary;10;0.0492383;0.0464149;0.0542177
69;calc iter;10;0.810977;0.805389;0.819274
69;calc total;1;8.16472;8.16472;8.16472
69;total;1;27.1118;27.1118;27.1118
94;initialize;1;9.21868;9.21868;9.21868
94;async;10;0.0270059;0.0122194;0.0376013
94;inner;10;0.703215;0.685942;0.737785
94;wait;10;6.92896e-05;4.7499e-05;8.5296e-05
94;boundary;10;0.0706235;0.0452432;0.0849367
94;calc iter;10;0.800915;0.793567;0.808558
94;calc total;1;8.16473;8.16473;8.16473
94;total;1;27.1155;27.1155;27.1155
70;initialize;1;9.21013;9.21013;9.21013
70;async;10;0.0161872;0.0126416;0.0187805
70;inner;10;0.737452;0.727674;0.753787
70;wait;10;7.25666e-05;5.2034e-05;8.9592e-05
70;boundary;10;0.0566781;0.0466252;0.0633394
70;calc iter;10;0.810392;0.806443;0.814302
70;calc total;1;8.16472;8.16472;8.16472
70;total;1;27.1116;27.1116;27.1116
95;initialize;1;9.21866;9.21866;9.21866
95;async;10;0.0238962;0.00582383;0.0349117
95;inner;10;0.695902;0.678927;0.734387
95;wait;10;6.43882e-05;2.8267e-05;0.000103817
95;boundary;10;0.0805357;0.0505752;0.0939514
95;calc iter;10;0.8004;0.790894;0.808657
95;calc total;1;8.16473;8.16473;8.16473
95;total;1;27.1155;27.1155;27.1155
71;initialize;1;9.21006;9.21006;9.21006
71;async;10;0.0127896;0.0068519;0.0152445
71;inner;10;0.727683;0.717197;0.747578
71;wait;10;6.8724e-05;5.8514e-05;0.000109639
71;boundary;10;0.0691138;0.0533586;0.0773106
71;calc iter;10;0.809657;0.8079;0.81227
71;calc total;1;8.16472;8.16472;8.16472
71;total;1;27.1116;27.1116;27.1116
130;initialize;1;9.32509;9.32509;9.32509
130;async;10;0.0193451;0.0126223;0.0313154
130;inner;10;0.74399;0.736937;0.756446
130;wait;10;5.72424e-05;3.4297e-05;7.3542e-05
130;boundary;10;0.0487853;0.0455891;0.0524317
130;calc iter;10;0.812179;0.807687;0.816947
130;calc total;1;8.16471;8.16471;8.16471
130;total;1;27.2257;27.2257;27.2257
131;initialize;1;9.32503;9.32503;9.32503
131;async;10;0.0250078;0.0133818;0.0391255
131;inner;10;0.740291;0.729651;0.755696
131;wait;10;5.0531e-05;3.0149e-05;7.222e-05
131;boundary;10;0.0474544;0.0452135;0.0498189
131;calc iter;10;0.812805;0.80687;0.818302
131;calc total;1;8.16471;8.16471;8.16471
131;total;1;27.2257;27.2257;27.2257
132;initialize;1;9.32507;9.32507;9.32507
132;async;10;0.0296868;0.0145492;0.0419515
132;inner;10;0.735377;0.721359;0.754147
132;wait;10;3.95047e-05;2.7215e-05;5.9272e-05
132;boundary;10;0.0477814;0.044813;0.0513023
132;calc iter;10;0.812887;0.801978;0.818989
132;calc total;1;8.16471;8.16471;8.16471
132;total;1;27.2257;27.2257;27.2257
133;initialize;1;9.32506;9.32506;9.32506
133;async;10;0.0230122;0.0135801;0.0324355
133;inner;10;0.742293;0.732896;0.752237
133;wait;10;4.47663e-05;3.098e-05;6.3712e-05
133;boundary;10;0.0464122;0.045373;0.046961
133;calc iter;10;0.811763;0.807885;0.8155
133;calc total;1;8.16471;8.16471;8.16471
133;total;1;27.2257;27.2257;27.2257
134;initialize;1;9.32509;9.32509;9.32509
134;async;10;0.0181629;0.0137702;0.02286
134;inner;10;0.744528;0.736263;0.752924
134;wait;10;5.4524e-05;3.7429e-05;6.6424e-05
134;boundary;10;0.0478064;0.0462644;0.0509224
134;calc iter;10;0.810553;0.808186;0.814054
134;calc total;1;8.16471;8.16471;8.16471
134;total;1;27.2257;27.2257;27.2257
135;initialize;1;9.32508;9.32508;9.32508
135;async;10;0.0148968;0.00701814;0.0189961
135;inner;10;0.738099;0.723957;0.748961
135;wait;10;7.12042e-05;4.2576e-05;0.000113766
135;boundary;10;0.0563173;0.0503278;0.0683027
135;calc iter;10;0.809386;0.806423;0.813996
135;calc total;1;8.16472;8.16472;8.16472
135;total;1;27.2257;27.2257;27.2257
136;initialize;1;9.32511;9.32511;9.32511
136;async;10;0.0203765;0.0124576;0.0281448
136;inner;10;0.730336;0.724065;0.742358
136;wait;10;6.98072e-05;5.0104e-05;0.000103302
136;boundary;10;0.0591556;0.0506236;0.0626692
136;calc iter;10;0.80994;0.805546;0.813499
136;calc total;1;8.16471;8.16471;8.16471
136;total;1;27.2257;27.2257;27.2257
103;initialize;1;9.23979;9.23979;9.23979
103;async;10;0.0121887;0.00669159;0.0187957
103;inner;10;0.740462;0.728925;0.759245
103;wait;10;7.59089e-05;6.2704e-05;8.6433e-05
103;boundary;10;0.0588269;0.0471551;0.0647652
103;calc iter;10;0.811555;0.808826;0.813754
103;calc total;1;8.16473;8.16473;8.16473
103;total;1;27.1408;27.1408;27.1408
104;initialize;1;9.23983;9.23983;9.23983
104;async;10;0.0169444;0.0115774;0.0213148
104;inner;10;0.735582;0.720356;0.753611
104;wait;10;7.21007e-05;5.7803e-05;0.000131087
104;boundary;10;0.0585246;0.0477905;0.0693689
104;calc iter;10;0.811125;0.808747;0.814173
104;calc total;1;8.16472;8.16472;8.16472
104;total;1;27.1409;27.1409;27.1409
105;initialize;1;9.23989;9.23989;9.23989
105;async;10;0.019055;0.0118302;0.0252929
105;inner;10;0.742998;0.730853;0.758714
105;wait;10;5.79667e-05;4.4178e-05;6.5604e-05
105;boundary;10;0.0500722;0.0460337;0.0541031
105;calc iter;10;0.812185;0.809211;0.817967
105;calc total;1;8.16472;8.16472;8.16472
105;total;1;27.1409;27.1409;27.1409
106;initialize;1;9.23978;9.23978;9.23978
106;async;10;0.026642;0.0133458;0.0386384
106;inner;10;0.739618;0.726529;0.755016
106;wait;10;5.81265e-05;3.5363e-05;0.00011255
106;boundary;10;0.0471025;0.046036;0.0481772
106;calc iter;10;0.813424;0.810941;0.815672
106;calc total;1;8.16472;8.16472;8.16472
106;total;1;27.1409;27.1409;27.1409
107;initialize;1;9.23973;9.23973;9.23973
107;async;10;0.030666;0.0132691;0.04266
107;inner;10;0.735974;0.718005;0.758063
107;wait;10;3.387e-05;2.4057e-05;9.8164e-05
107;boundary;10;0.0481582;0.0448819;0.0525371
107;calc iter;10;0.814834;0.805573;0.817708
107;calc total;1;8.16472;8.16472;8.16472
107;total;1;27.1408;27.1408;27.1408
108;initialize;1;9.2397;9.2397;9.2397
108;async;10;0.0238347;0.0143541;0.0278638
108;inner;10;0.740154;0.722431;0.760946
108;wait;10;4.20131e-05;3.0078e-05;5.9553e-05
108;boundary;10;0.0513333;0.044545;0.0624662
108;calc iter;10;0.815366;0.794696;0.821989
108;calc total;1;8.16472;8.16472;8.16472
108;total;1;27.1408;27.1408;27.1408
109;initialize;1;9.23971;9.23971;9.23971
109;async;10;0.025119;0.0143793;0.0320892
109;inner;10;0.740915;0.727132;0.758974
109;wait;10;3.80121e-05;3.0647e-05;6.5572e-05
109;boundary;10;0.0483811;0.0448566;0.0521167
109;calc iter;10;0.814455;0.803833;0.819515
109;calc total;1;8.16472;8.16472;8.16472
109;total;1;27.1408;27.1408;27.1408
110;initialize;1;9.23977;9.23977;9.23977
110;async;10;0.0211878;0.0138249;0.0288709
110;inner;10;0.7448;0.734519;0.758688
110;wait;10;5.06646e-05;3.4295e-05;7.5165e-05
110;boundary;10;0.0472859;0.0463177;0.0481373
110;calc iter;10;0.813326;0.806238;0.819397
110;calc total;1;8.16473;8.16473;8.16473
110;total;1;27.1408;27.1408;27.1408
111;initialize;1;9.23971;9.23971;9.23971
111;async;10;0.0142961;0.00702615;0.0204149
111;inner;10;0.744705;0.738686;0.754198
111;wait;10;6.57129e-05;4.3632e-05;0.000117156
111;boundary;10;0.0534552;0.0501667;0.0570251
111;calc iter;10;0.812525;0.807881;0.815162
111;calc total;1;8.16473;8.16473;8.16473
111;total;1;27.1408;27.1408;27.1408
112;initialize;1;9.23974;9.23974;9.23974
112;async;10;0.0154514;0.0124618;0.0198752
112;inner;10;0.742354;0.729121;0.754464
112;wait;10;7.35927e-05;5.4205e-05;0.000100045
112;boundary;10;0.0536601;0.0474675;0.0638119
112;calc iter;10;0.811541;0.806633;0.81749
112;calc total;1;8.16473;8.16473;8.16473
112;total;1;27.1408;27.1408;27.1408
113;initialize;1;9.23971;9.23971;9.23971
113;async;10;0.0177963;0.0142176;0.0233506
113;inner;10;0.744457;0.733864;0.756264
113;wait;10;5.95739e-05;3.2338e-05;9.6788e-05
113;boundary;10;0.0495563;0.0458044;0.0581223
113;calc iter;10;0.811871;0.806725;0.818988
113;calc total;1;8.16473;8.16473;8.16473
113;total;1;27.1408;27.1408;27.1408
114;initialize;1;9.23971;9.23971;9.23971
114;async;10;0.0184733;0.0133928;0.0265891
114;inner;10;0.745502;0.736418;0.757575
114;wait;10;5.4685e-05;3.4378e-05;7.7222e-05
114;boundary;10;0.0482299;0.045902;0.0532293
114;calc iter;10;0.812261;0.807286;0.81797
114;calc total;1;8.16473;8.16473;8.16473
114;total;1;27.1408;27.1408;27.1408
115;initialize;1;9.23974;9.23974;9.23974
115;async;10;0.0201893;0.0142935;0.0271147
115;inner;10;0.745984;0.737499;0.75892
115;wait;10;4.53554e-05;3.3896e-05;7.0696e-05
115;boundary;10;0.0468891;0.0457713;0.0482557
115;calc iter;10;0.81311;0.80806;0.819058
115;calc total;1;8.16473;8.16473;8.16473
115;total;1;27.1408;27.1408;27.1408
116;initialize;1;9.23971;9.23971;9.23971
116;async;10;0.0198771;0.0131114;0.0313841
116;inner;10;0.7469;0.733054;0.760086
116;wait;10;4.42154e-05;3.0582e-05;5.9678e-05
116;boundary;10;0.0470147;0.0452944;0.0479904
116;calc iter;10;0.813838;0.80977;0.820654
116;calc total;1;8.16473;8.16473;8.16473
116;total;1;27.1408;27.1408;27.1408
117;initialize;1;9.23972;9.23972;9.23972
117;async;10;0.0167814;0.0120828;0.0227893
117;inner;10;0.747897;0.739979;0.759638
117;wait;10;5.51937e-05;4.2526e-05;7.2935e-05
117;boundary;10;0.0481964;0.0461438;0.051211
117;calc iter;10;0.812931;0.80819;0.820127
117;calc total;1;8.16473;8.16473;8.16473
117;total;1;27.1408;27.1408;27.1408
118;initialize;1;9.23973;9.23973;9.23973
118;async;10;0.0135715;0.0112183;0.0167644
118;inner;10;0.746384;0.737678;0.758712
118;wait;10;6.58662e-05;4.9747e-05;9.9801e-05
118;boundary;10;0.0520897;0.0461166;0.0594309
118;calc iter;10;0.812113;0.808562;0.819075
118;calc total;1;8.16473;8.16473;8.16473
118;total;1;27.1408;27.1408;27.1408
119;initialize;1;9.23967;9.23967;9.23967
119;async;10;0.0116061;0.00699997;0.0142203
119;inner;10;0.738474;0.727777;0.752126
119;wait;10;6.97402e-05;5.3716e-05;0.000121639
119;boundary;10;0.0612414;0.0527871;0.0711171
119;calc iter;10;0.811393;0.808959;0.815087
119;calc total;1;8.16474;8.16474;8.16474
119;total;1;27.1408;27.1408;27.1408
137;initialize;1;9.32503;9.32503;9.32503
137;async;10;0.0241686;0.014253;0.03743
137;inner;10;0.740686;0.731399;0.748981
137;wait;10;5.8017e-05;3.2108e-05;9.6124e-05
137;boundary;10;0.0465674;0.0450253;0.0480513
137;calc iter;10;0.811482;0.807881;0.813889
137;calc total;1;8.16471;8.16471;8.16471
137;total;1;27.2257;27.2257;27.2257
138;initialize;1;9.32506;9.32506;9.32506
138;async;10;0.0208446;0.0129361;0.0291798
138;inner;10;0.743609;0.736194;0.752297
138;wait;10;4.7782e-05;3.1557e-05;6.7814e-05
138;boundary;10;0.0466964;0.0456698;0.0479255
138;calc iter;10;0.811199;0.806692;0.814262
138;calc total;1;8.16471;8.16471;8.16471
138;total;1;27.2257;27.2257;27.2257
139;initialize;1;9.32507;9.32507;9.32507
139;async;10;0.0251739;0.014444;0.031492
139;inner;10;0.737806;0.731431;0.745619
139;wait;10;6.46787e-05;3.4843e-05;0.000123517
139;boundary;10;0.04775;0.0459271;0.0502472
139;calc iter;10;0.810796;0.807805;0.813132
139;calc total;1;8.16472;8.16472;8.16472
139;total;1;27.2257;27.2257;27.2257
140;initialize;1;9.32506;9.32506;9.32506
140;async;10;0.0193288;0.0127896;0.0254336
140;inner;10;0.745519;0.739974;0.754978
140;wait;10;3.85463e-05;3.1536e-05;5.4238e-05
140;boundary;10;0.0464485;0.0457187;0.0467656
140;calc iter;10;0.811337;0.807542;0.815928
140;calc total;1;8.16471;8.16471;8.16471
140;total;1;27.2257;27.2257;27.2257
141;initialize;1;9.32501;9.32501;9.32501
141;async;10;0.0193022;0.0137155;0.0230765
141;inner;10;0.741152;0.73144;0.749635
141;wait;10;6.00427e-05;3.9752e-05;9.1962e-05
141;boundary;10;0.0495657;0.0463848;0.0565605
141;calc iter;10;0.810082;0.804913;0.815156
141;calc total;1;8.16472;8.16472;8.16472
141;total;1;27.2256;27.2256;27.2256
142;initialize;1;9.32502;9.32502;9.32502
142;async;10;0.0205001;0.0142785;0.026458
142;inner;10;0.743957;0.737494;0.751503
142;wait;10;5.14556e-05;3.4118e-05;0.000105751
142;boundary;10;0.0464814;0.0460824;0.0469183
142;calc iter;10;0.810992;0.808605;0.813444
142;calc total;1;8.16472;8.16472;8.16472
142;total;1;27.2256;27.2256;27.2256
143;initialize;1;9.32502;9.32502;9.32502
143;async;10;0.0159348;0.00706014;0.0197892
143;inner;10;0.739035;0.729254;0.748125
143;wait;10;7.54501e-05;5.9174e-05;0.00010072
143;boundary;10;0.054742;0.0506074;0.0611132
143;calc iter;10;0.809789;0.805896;0.813717
143;calc total;1;8.16472;8.16472;8.16472
143;total;1;27.2256;27.2256;27.2256
144;initialize;1;9.31892;9.31892;9.31892
144;async;10;0.0225305;0.0116464;0.0298037
144;inner;10;0.736577;0.729954;0.747452
144;wait;10;7.27781e-05;5.8932e-05;9.4095e-05
144;boundary;10;0.0528757;0.0479774;0.0583004
144;calc iter;10;0.812058;0.807172;0.81568
144;calc total;1;8.16472;8.16472;8.16472
144;total;1;27.2165;27.2165;27.2165
168;initialize;1;9.16353;9.16353;9.16353
168;async;10;0.0291502;0.0118176;0.0397801
168;inner;10;0.733591;0.714981;0.757446
168;wait;10;4.5716e-05;3.3934e-05;0.000110093
168;boundary;10;0.0505629;0.0442279;0.0576295
168;calc iter;10;0.813352;0.794332;0.820364
168;calc total;1;8.16473;8.16473;8.16473
168;total;1;27.0645;27.0645;27.0645
145;initialize;1;9.31889;9.31889;9.31889
145;async;10;0.0252921;0.0132784;0.0381594
145;inner;10;0.742543;0.729201;0.753604
145;wait;10;3.42787e-05;2.6491e-05;5.392e-05
145;boundary;10;0.0459239;0.0446862;0.0465533
145;calc iter;10;0.813795;0.812082;0.817611
145;calc total;1;8.16473;8.16473;8.16473
145;total;1;27.2165;27.2165;27.2165
169;initialize;1;9.1636;9.1636;9.1636
169;async;10;0.0307986;0.0139556;0.0391416
169;inner;10;0.728961;0.710255;0.758681
169;wait;10;3.79318e-05;2.8492e-05;8.6268e-05
169;boundary;10;0.0539939;0.0442585;0.0640598
169;calc iter;10;0.813794;0.788136;0.825428
169;calc total;1;8.16473;8.16473;8.16473
169;total;1;27.0645;27.0645;27.0645
146;initialize;1;9.31879;9.31879;9.31879
146;async;10;0.0198746;0.0134321;0.0270287
146;inner;10;0.745853;0.73702;0.754942
146;wait;10;4.83921e-05;3.4331e-05;6.4337e-05
146;boundary;10;0.0465772;0.0458062;0.048083
146;calc iter;10;0.812354;0.805129;0.818174
146;calc total;1;8.16472;8.16472;8.16472
146;total;1;27.2164;27.2164;27.2164
170;initialize;1;9.16986;9.16986;9.16986
170;async;10;0.0247296;0.0138777;0.0353231
170;inner;10;0.739123;0.722856;0.760992
170;wait;10;3.91299e-05;2.8983e-05;7.4489e-05
170;boundary;10;0.0490759;0.0445491;0.0548857
170;calc iter;10;0.812969;0.79869;0.82187
170;calc total;1;8.16472;8.16472;8.16472
170;total;1;27.0708;27.0708;27.0708
147;initialize;1;9.31892;9.31892;9.31892
147;async;10;0.0224446;0.0132513;0.0273305
147;inner;10;0.743426;0.734411;0.752386
147;wait;10;5.48021e-05;4.2829e-05;7.1577e-05
147;boundary;10;0.0465866;0.0458763;0.0473554
147;calc iter;10;0.812514;0.807834;0.816325
147;calc total;1;8.16472;8.16472;8.16472
147;total;1;27.2166;27.2166;27.2166
171;initialize;1;9.16377;9.16377;9.16377
171;async;10;0.0205154;0.014029;0.0319577
171;inner;10;0.742867;0.728553;0.756814
171;wait;10;4.93879e-05;3.6191e-05;7.8402e-05
171;boundary;10;0.0483156;0.046339;0.0512958
171;calc iter;10;0.81175;0.802939;0.817778
171;calc total;1;8.16472;8.16472;8.16472
171;total;1;27.0647;27.0647;27.0647
148;initialize;1;9.319;9.319;9.319
148;async;10;0.0237429;0.0134222;0.0296898
148;inner;10;0.741499;0.733245;0.750429
148;wait;10;6.14409e-05;3.5489e-05;0.000117556
148;boundary;10;0.0466726;0.0455433;0.0507449
148;calc iter;10;0.811977;0.806039;0.815204
148;calc total;1;8.16472;8.16472;8.16472
148;total;1;27.2166;27.2166;27.2166
172;initialize;1;9.16364;9.16364;9.16364
172;async;10;0.0173587;0.0134361;0.0253174
172;inner;10;0.73906;0.723669;0.756493
172;wait;10;6.72896e-05;5.644e-05;9.6847e-05
172;boundary;10;0.0540899;0.0465904;0.0619902
172;calc iter;10;0.810578;0.806129;0.817088
172;calc total;1;8.16472;8.16472;8.16472
172;total;1;27.0646;27.0646;27.0646
149;initialize;1;9.31889;9.31889;9.31889
149;async;10;0.0245335;0.0135836;0.0293819
149;inner;10;0.733076;0.718015;0.744521
149;wait;10;7.13561e-05;4.655e-05;0.000107203
149;boundary;10;0.0533189;0.0455394;0.0659219
149;calc iter;10;0.811002;0.806351;0.814009
149;calc total;1;8.16472;8.16472;8.16472
149;total;1;27.2165;27.2165;27.2165
173;initialize;1;9.16414;9.16414;9.16414
173;async;10;0.0144518;0.0119727;0.0180692
173;inner;10;0.741411;0.721931;0.75955
173;wait;10;6.29567e-05;4.8288e-05;8.2932e-05
173;boundary;10;0.0539901;0.0457338;0.0670249
173;calc iter;10;0.809918;0.804243;0.819325
173;calc total;1;8.16472;8.16472;8.16472
173;total;1;27.0651;27.0651;27.0651
150;initialize;1;9.31893;9.31893;9.31893
150;async;10;0.0181202;0.0137551;0.0208884
150;inner;10;0.746888;0.736116;0.755095
150;wait;10;4.76327e-05;3.0682e-05;7.626e-05
150;boundary;10;0.0468992;0.0459247;0.0512659
150;calc iter;10;0.811956;0.805001;0.814824
150;calc total;1;8.16472;8.16472;8.16472
150;total;1;27.2166;27.2166;27.2166
174;initialize;1;9.16411;9.16411;9.16411
174;async;10;0.0150218;0.0107362;0.0190037
174;inner;10;0.737055;0.713769;0.756742
174;wait;10;6.32447e-05;4.2445e-05;9.1497e-05
174;boundary;10;0.0571272;0.0462;0.0769827
174;calc iter;10;0.809269;0.801358;0.816953
174;calc total;1;8.16472;8.16472;8.16472
174;total;1;27.065;27.065;27.065
151;initialize;1;9.31938;9.31938;9.31938
151;async;10;0.0177665;0.00685719;0.0216495
151;inner;10;0.733964;0.72132;0.748796
151;wait;10;8.27703e-05;5.8419e-05;0.000126356
151;boundary;10;0.0590958;0.0499029;0.0677843
151;calc iter;10;0.81091;0.805685;0.813603
151;calc total;1;8.16473;8.16473;8.16473
151;total;1;27.217;27.217;27.217
175;initialize;1;9.16676;9.16676;9.16676
175;async;10;0.0120463;0.00702456;0.0149999
175;inner;10;0.730088;0.705764;0.749904
175;wait;10;6.83515e-05;5.6127e-05;0.000110574
175;boundary;10;0.0664455;0.054438;0.0856872
175;calc iter;10;0.808649;0.80223;0.813478
175;calc total;1;8.16472;8.16472;8.16472
175;total;1;27.0677;27.0677;27.0677
152;initialize;1;9.31889;9.31889;9.31889
152;async;10;0.0269295;0.0112927;0.0466448
152;inner;10;0.736774;0.723241;0.750752
152;wait;10;6.14842e-05;3.0591e-05;0.000109033
152;boundary;10;0.0498425;0.0447566;0.0540262
152;calc iter;10;0.813609;0.804969;0.821797
152;calc total;1;8.16472;8.16472;8.16472
152;total;1;27.2165;27.2165;27.2165
176;initialize;1;9.16353;9.16353;9.16353
176;async;10;0.0160179;0.00678768;0.0273147
176;inner;10;0.747641;0.732031;0.766443
176;wait;10;4.37929e-05;3.2615e-05;5.5945e-05
176;boundary;10;0.0481877;0.0461822;0.0505048
176;calc iter;10;0.811893;0.801835;0.826132
176;calc total;1;8.16472;8.16472;8.16472
176;total;1;27.0645;27.0645;27.0645
153;initialize;1;9.31886;9.31886;9.31886
153;async;10;0.0334777;0.0131576;0.049389
153;inner;10;0.733598;0.719363;0.747692
153;wait;10;5.54543e-05;2.6662e-05;0.000126624
153;boundary;10;0.0467763;0.0445589;0.0487454
153;calc iter;10;0.813909;0.802628;0.822433
153;calc total;1;8.16472;8.16472;8.16472
153;total;1;27.2165;27.2165;27.2165
177;initialize;1;9.16292;9.16292;9.16292
177;async;10;0.0243503;0.0135798;0.0368558
177;inner;10;0.739734;0.724102;0.757282
177;wait;10;4.92014e-05;2.894e-05;7.4292e-05
177;boundary;10;0.0479549;0.0460507;0.0510459
177;calc iter;10;0.81209;0.802582;0.817588
177;calc total;1;8.16472;8.16472;8.16472
177;total;1;27.0639;27.0639;27.0639
154;initialize;1;9.31909;9.31909;9.31909
154;async;10;0.0237586;0.0131893;0.0340523
154;inner;10;0.742684;0.731248;0.752606
154;wait;10;5.44497e-05;3.3707e-05;9.8807e-05
154;boundary;10;0.0463933;0.0458666;0.0472168
154;calc iter;10;0.812892;0.808472;0.816138
154;calc total;1;8.16472;8.16472;8.16472
154;total;1;27.2167;27.2167;27.2167
178;initialize;1;9.16985;9.16985;9.16985
178;async;10;0.0195934;0.0138231;0.0305484
178;inner;10;0.739856;0.726168;0.756996
178;wait;10;6.29769e-05;4.6909e-05;8.6194e-05
178;boundary;10;0.0515657;0.0468085;0.054893
178;calc iter;10;0.81108;0.804182;0.817717
178;calc total;1;8.16472;8.16472;8.16472
178;total;1;27.0708;27.0708;27.0708
155;initialize;1;9.31896;9.31896;9.31896
155;async;10;0.0215824;0.0135054;0.0268773
155;inner;10;0.743819;0.734754;0.75332
155;wait;10;4.19108e-05;3.0431e-05;6.5453e-05
155;boundary;10;0.0466112;0.0459315;0.0500387
155;calc iter;10;0.812056;0.804369;0.815176
155;calc total;1;8.16472;8.16472;8.16472
155;total;1;27.2166;27.2166;27.2166
179;initialize;1;9.16983;9.16983;9.16983
179;async;10;0.0138642;0.0112934;0.0206351
179;inner;10;0.741708;0.72483;0.7592
179;wait;10;6.57757e-05;4.7597e-05;7.5353e-05
179;boundary;10;0.05468;0.046255;0.0654674
179;calc iter;10;0.810319;0.80616;0.820088
179;calc total;1;8.16473;8.16473;8.16473
179;total;1;27.0708;27.0708;27.0708
156;initialize;1;9.31905;9.31905;9.31905
156;async;10;0.022873;0.0143307;0.0259392
156;inner;10;0.742305;0.734327;0.755952
156;wait;10;4.66518e-05;3.6836e-05;6.7335e-05
156;boundary;10;0.0470396;0.0461498;0.0488834
156;calc iter;10;0.812267;0.806023;0.81688
156;calc total;1;8.16472;8.16472;8.16472
156;total;1;27.2167;27.2167;27.2167
180;initialize;1;9.1655;9.1655;9.1655
180;async;10;0.0310897;0.0144697;0.0387791
180;inner;10;0.728825;0.718389;0.748215
180;wait;10;4.64884e-05;3.4421e-05;6.7433e-05
180;boundary;10;0.0463288;0.0445488;0.047743
180;calc iter;10;0.806292;0.79998;0.809025
180;calc total;1;8.16472;8.16472;8.16472
180;total;1;27.0664;27.0664;27.0664
157;initialize;1;9.31893;9.31893;9.31893
157;async;10;0.0187648;0.0144014;0.0214943
157;inner;10;0.744797;0.736379;0.757606
157;wait;10;4.90913e-05;3.2105e-05;6.663e-05
157;boundary;10;0.0481054;0.0462439;0.0508671
157;calc iter;10;0.811718;0.806476;0.81836
157;calc total;1;8.16472;8.16472;8.16472
157;total;1;27.2166;27.2166;27.2166
181;initialize;1;9.16972;9.16972;9.16972
181;async;10;0.0323199;0.0144935;0.0412039
181;inner;10;0.727374;0.71658;0.744926
181;wait;10;4.6307e-05;3.1234e-05;6.0156e-05
181;boundary;10;0.0459852;0.0453061;0.0469284
181;calc iter;10;0.805727;0.802242;0.809671
181;calc total;1;8.16472;8.16472;8.16472
181;total;1;27.0707;27.0707;27.0707
158;initialize;1;9.31907;9.31907;9.31907
158;async;10;0.0228371;0.0144337;0.0258452
158;inner;10;0.741969;0.734307;0.756945
158;wait;10;4.60755e-05;3.1386e-05;8.258e-05
158;boundary;10;0.0472796;0.0462738;0.0490341
158;calc iter;10;0.812134;0.806343;0.817794
158;calc total;1;8.16472;8.16472;8.16472
158;total;1;27.2167;27.2167;27.2167
182;initialize;1;9.16972;9.16972;9.16972
182;async;10;0.0318206;0.0138961;0.043326
182;inner;10;0.726705;0.715344;0.743844
182;wait;10;5.14017e-05;3.6458e-05;7.3733e-05
182;boundary;10;0.0466233;0.045387;0.0499437
182;calc iter;10;0.805203;0.801028;0.810804
182;calc total;1;8.16472;8.16472;8.16472
182;total;1;27.0707;27.0707;27.0707
159;initialize;1;9.319;9.319;9.319
159;async;10;0.0149817;0.00702037;0.0179905
159;inner;10;0.740113;0.734912;0.75229
159;wait;10;7.10815e-05;5.1047e-05;0.000107358
159;boundary;10;0.0559733;0.0513106;0.0585304
159;calc iter;10;0.811141;0.805723;0.81384
159;calc total;1;8.16472;8.16472;8.16472
159;total;1;27.2166;27.2166;27.2166
183;initialize;1;9.16388;9.16388;9.16388
183;async;10;0.0288906;0.00648746;0.0393673
183;inner;10;0.726544;0.714924;0.742982
183;wait;10;6.63801e-05;4.76e-05;0.000126922
183;boundary;10;0.0494275;0.047422;0.0530761
183;calc iter;10;0.80493;0.799448;0.809991
183;calc total;1;8.16472;8.16472;8.16472
183;total;1;27.0648;27.0648;27.0648
160;initialize;1;9.31888;9.31888;9.31888
160;async;10;0.0256237;0.0123057;0.040903
160;inner;10;0.736847;0.722826;0.753886
160;wait;10;4.38434e-05;2.3239e-05;9.6382e-05
160;boundary;10;0.051685;0.0447287;0.0636258
160;calc iter;10;0.814202;0.787748;0.824351
160;calc total;1;8.16472;8.16472;8.16472
160;total;1;27.2166;27.2166;27.2166
184;initialize;1;9.16359;9.16359;9.16359
184;async;10;0.0371965;0.0109401;0.0504036
184;inner;10;0.724316;0.708441;0.74586
184;wait;10;3.48968e-05;2.2573e-05;8.1939e-05
184;boundary;10;0.0453766;0.0430884;0.0479939
184;calc iter;10;0.806926;0.801352;0.813921
184;calc total;1;8.16472;8.16472;8.16472
184;total;1;27.0645;27.0645;27.0645
161;initialize;1;9.3189;9.3189;9.3189
161;async;10;0.0298895;0.0141103;0.0428964
161;inner;10;0.733053;0.71842;0.754994
161;wait;10;3.95705e-05;2.5786e-05;7.9808e-05
161;boundary;10;0.0510019;0.0444003;0.0623872
161;calc iter;10;0.813986;0.790983;0.823788
161;calc total;1;8.16472;8.16472;8.16472
161;total;1;27.2166;27.2166;27.2166
185;initialize;1;9.16354;9.16354;9.16354
185;async;10;0.0390863;0.0122507;0.0530285
185;inner;10;0.722484;0.705855;0.744117
185;wait;10;4.43988e-05;2.4313e-05;7.3718e-05
185;boundary;10;0.0451564;0.0429236;0.0483499
185;calc iter;10;0.806773;0.79787;0.813519
185;calc total;1;8.16472;8.16472;8.16472
185;total;1;27.0645;27.0645;27.0645
162;initialize;1;9.31886;9.31886;9.31886
162;async;10;0.0290748;0.0142255;0.0425288
162;inner;10;0.737042;0.723223;0.753004
162;wait;10;4.43284e-05;3.0677e-05;8.0941e-05
162;boundary;10;0.0469168;0.0450674;0.0508316
162;calc iter;10;0.813079;0.801127;0.816623
162;calc total;1;8.16472;8.16472;8.16472
162;total;1;27.2165;27.2165;27.2165
186;initialize;1;9.16358;9.16358;9.16358
186;async;10;0.0364621;0.0123162;0.0497918
186;inner;10;0.724494;0.711014;0.742913
186;wait;10;5.34669e-05;3.7421e-05;0.000119335
186;boundary;10;0.0451754;0.0436905;0.0456121
186;calc iter;10;0.806187;0.800818;0.809486
186;calc total;1;8.16472;8.16472;8.16472
186;total;1;27.0645;27.0645;27.0645
163;initialize;1;9.31896;9.31896;9.31896
163;async;10;0.0177222;0.0136314;0.0267199
163;inner;10;0.747089;0.73988;0.758841
163;wait;10;4.69377e-05;3.2261e-05;5.9455e-05
163;boundary;10;0.0476542;0.046109;0.050507
163;calc iter;10;0.812513;0.807029;0.81958
163;calc total;1;8.16472;8.16472;8.16472
163;total;1;27.2166;27.2166;27.2166
187;initialize;1;9.16352;9.16352;9.16352
187;async;10;0.0350677;0.0125339;0.0436289
187;inner;10;0.724721;0.7139;0.743512
187;wait;10;4.87973e-05;3.7499e-05;9.6308e-05
187;boundary;10;0.0456632;0.0449162;0.046897
187;calc iter;10;0.805502;0.801381;0.808887
187;calc total;1;8.16472;8.16472;8.16472
187;total;1;27.0645;27.0645;27.0645
164;initialize;1;9.31891;9.31891;9.31891
164;async;10;0.0195716;0.014082;0.0243795
164;inner;10;0.740506;0.731934;0.752658
164;wait;10;6.09528e-05;4.179e-05;9.5871e-05
164;boundary;10;0.0509385;0.0462048;0.0577733
164;calc iter;10;0.811079;0.806311;0.817526
164;calc total;1;8.16472;8.16472;8.16472
164;total;1;27.2166;27.2166;27.2166
188;initialize;1;9.16354;9.16354;9.16354
188;async;10;0.0237515;0.0121964;0.0314978
188;inner;10;0.71784;0.705778;0.74566
188;wait;10;6.61292e-05;5.4083e-05;8.9268e-05
188;boundary;10;0.0620115;0.0451006;0.0709574
188;calc iter;10;0.803671;0.797113;0.810106
188;calc total;1;8.16472;8.16472;8.16472
188;total;1;27.0644;27.0644;27.0644
165;initialize;1;9.31929;9.31929;9.31929
165;async;10;0.0140224;0.0119902;0.0178921
165;inner;10;0.749169;0.740928;0.761449
165;wait;10;3.96801e-05;2.6955e-05;5.984e-05
165;boundary;10;0.0482928;0.0466802;0.0526018
165;calc iter;10;0.811525;0.805564;0.822828
165;calc total;1;8.16472;8.16472;8.16472
165;total;1;27.2169;27.2169;27.2169
166;initialize;1;9.31889;9.31889;9.31889
166;async;10;0.0168947;0.0134714;0.0213656
166;inner;10;0.739652;0.731337;0.75555
166;wait;10;6.44562e-05;5.3519e-05;8.4916e-05
166;boundary;10;0.0543478;0.0464352;0.0607331
166;calc iter;10;0.81096;0.807037;0.816428
166;calc total;1;8.16472;8.16472;8.16472
166;total;1;27.2165;27.2165;27.2165
167;initialize;1;9.31889;9.31889;9.31889
167;async;10;0.0129312;0.00706005;0.0171806
167;inner;10;0.730098;0.719776;0.749488
167;wait;10;8.3258e-05;6.052e-05;0.000128911
167;boundary;10;0.0669814;0.052973;0.0743925
167;calc iter;10;0.810096;0.806378;0.814403
167;calc total;1;8.16472;8.16472;8.16472
167;total;1;27.2166;27.2166;27.2166
189;initialize;1;9.16975;9.16975;9.16975
216;initialize;1;9.08083;9.08083;9.08083
216;async;10;0.0190064;0.0117229;0.0295716
216;inner;10;0.743674;0.739192;0.753991
216;wait;10;5.83962e-05;4.4048e-05;9.2322e-05
216;boundary;10;0.0488914;0.0472215;0.0521003
216;calc iter;10;0.811633;0.808311;0.816313
216;calc total;1;8.16471;8.16471;8.16471
216;total;1;26.9819;26.9819;26.9819
264;initialize;1;9.22155;9.22155;9.22155
264;async;10;0.0293411;0.0118079;0.0353602
264;inner;10;0.731257;0.711482;0.760166
264;wait;10;3.92919e-05;2.74e-05;9.6452e-05
264;boundary;10;0.0532803;0.0440775;0.0621138
264;calc iter;10;0.81392;0.79064;0.821879
264;calc total;1;8.16473;8.16473;8.16473
264;total;1;27.1138;27.1138;27.1138
192;initialize;1;9.28045;9.28045;9.28045
192;async;10;0.0140455;0.00730228;0.0180084
192;inner;10;0.747036;0.73593;0.760932
192;wait;10;5.56462e-05;2.9852e-05;6.7305e-05
192;boundary;10;0.0509447;0.0463566;0.0591691
192;calc iter;10;0.812084;0.807055;0.818791
192;calc total;1;8.16473;8.16473;8.16473
192;total;1;27.1812;27.1812;27.1812
217;initialize;1;9.08081;9.08081;9.08081
217;async;10;0.0218531;0.0140039;0.0302545
217;inner;10;0.74367;0.736088;0.757315
217;wait;10;3.97788e-05;2.9785e-05;7.438e-05
217;boundary;10;0.046981;0.0457225;0.0476204
217;calc iter;10;0.812547;0.808761;0.81815
217;calc total;1;8.16471;8.16471;8.16471
217;total;1;26.9818;26.9818;26.9818
265;initialize;1;9.22158;9.22158;9.22158
265;async;10;0.0237868;0.0139237;0.0264545
265;inner;10;0.733626;0.714195;0.763055
265;wait;10;3.60022e-05;2.8549e-05;5.5235e-05
265;boundary;10;0.0567418;0.0440494;0.0671021
265;calc iter;10;0.814192;0.78441;0.824987
265;calc total;1;8.16473;8.16473;8.16473
265;total;1;27.1138;27.1138;27.1138
193;initialize;1;9.2805;9.2805;9.2805
193;async;10;0.0203999;0.0119328;0.0264814
193;inner;10;0.743739;0.736372;0.755829
193;wait;10;5.05139e-05;3.5744e-05;9.5973e-05
193;boundary;10;0.0482489;0.0462828;0.0519343
193;calc iter;10;0.81244;0.808291;0.818458
193;calc total;1;8.16473;8.16473;8.16473
193;total;1;27.1813;27.1813;27.1813
218;initialize;1;9.08078;9.08078;9.08078
218;async;10;0.025939;0.014053;0.0315939
218;inner;10;0.739306;0.731381;0.755289
218;wait;10;4.11022e-05;2.6779e-05;0.000104826
218;boundary;10;0.0473762;0.0455326;0.0488801
218;calc iter;10;0.812664;0.80877;0.817602
218;calc total;1;8.1647;8.1647;8.1647
218;total;1;26.9818;26.9818;26.9818
266;initialize;1;9.2216;9.2216;9.2216
266;async;10;0.0301037;0.0137432;0.0399947
266;inner;10;0.732815;0.714115;0.75702
266;wait;10;4.94857e-05;2.9199e-05;8.8539e-05
266;boundary;10;0.0500363;0.0449889;0.0561914
266;calc iter;10;0.813006;0.797352;0.818506
266;calc total;1;8.16472;8.16472;8.16472
266;total;1;27.1138;27.1138;27.1138
194;initialize;1;9.28049;9.28049;9.28049
194;async;10;0.0162905;0.0119672;0.0216939
194;inner;10;0.748285;0.741583;0.762153
194;wait;10;4.51514e-05;2.593e-05;9.3676e-05
194;boundary;10;0.0480816;0.0466634;0.0511866
194;calc iter;10;0.812704;0.806517;0.821172
194;calc total;1;8.16471;8.16471;8.16471
194;total;1;27.1812;27.1812;27.1812
219;initialize;1;9.08074;9.08074;9.08074
219;async;10;0.0221703;0.0141531;0.0257871
219;inner;10;0.741989;0.733111;0.759735
219;wait;10;3.36365e-05;2.7678e-05;5.5167e-05
219;boundary;10;0.0488804;0.045717;0.0514852
219;calc iter;10;0.813075;0.807916;0.821408
219;calc total;1;8.1647;8.1647;8.1647
219;total;1;26.9817;26.9817;26.9817
267;initialize;1;9.22155;9.22155;9.22155
267;async;10;0.0209799;0.0126652;0.0318107
267;inner;10;0.741414;0.725326;0.760004
267;wait;10;4.66783e-05;3.7183e-05;7.8385e-05
267;boundary;10;0.0492879;0.0464069;0.0527719
267;calc iter;10;0.81173;0.805179;0.820551
267;calc total;1;8.16472;8.16472;8.16472
267;total;1;27.1138;27.1138;27.1138
195;initialize;1;9.2804;9.2804;9.2804
195;async;10;0.0215484;0.0118213;0.0305971
195;inner;10;0.743959;0.736859;0.755986
195;wait;10;5.26645e-05;3.9306e-05;8.374e-05
195;boundary;10;0.0477265;0.0462219;0.0502412
195;calc iter;10;0.813288;0.811569;0.81586
195;calc total;1;8.16472;8.16472;8.16472
195;total;1;27.1811;27.1811;27.1811
220;initialize;1;9.0808;9.0808;9.0808
220;async;10;0.0227521;0.0139242;0.0280027
220;inner;10;0.742137;0.735929;0.753849
220;wait;10;5.29124e-05;4.1007e-05;0.00010011
220;boundary;10;0.0469968;0.0463548;0.0480731
220;calc iter;10;0.811941;0.808911;0.814852
220;calc total;1;8.16471;8.16471;8.16471
220;total;1;26.9818;26.9818;26.9818
268;initialize;1;9.2216;9.2216;9.2216
268;async;10;0.0184975;0.0123578;0.0256111
268;inner;10;0.734982;0.717752;0.754164
268;wait;10;6.68516e-05;5.0128e-05;0.00012658
268;boundary;10;0.0567208;0.0474976;0.0657832
268;calc iter;10;0.810269;0.803257;0.81695
268;calc total;1;8.16472;8.16472;8.16472
268;total;1;27.1139;27.1139;27.1139
196;initialize;1;9.2805;9.2805;9.2805
196;async;10;0.0287265;0.0133419;0.0385493
196;inner;10;0.738581;0.728328;0.753432
196;wait;10;4.65443e-05;2.6168e-05;0.000101009
196;boundary;10;0.0464328;0.0451049;0.0471957
196;calc iter;10;0.813789;0.810186;0.815846
196;calc total;1;8.16471;8.16471;8.16471
196;total;1;27.1812;27.1812;27.1812
269;initialize;1;9.22156;9.22156;9.22156
269;async;10;0.0138448;0.0106434;0.0172122
269;inner;10;0.734462;0.707845;0.756676
269;wait;10;6.77446e-05;4.8235e-05;0.000111761
269;boundary;10;0.0607392;0.046277;0.0846362
269;calc iter;10;0.809116;0.798876;0.821583
269;calc total;1;8.16472;8.16472;8.16472
269;total;1;27.1138;27.1138;27.1138
197;initialize;1;9.28051;9.28051;9.28051
197;async;10;0.0304098;0.0132678;0.0379
197;inner;10;0.736937;0.727691;0.754962
197;wait;10;3.4392e-05;2.4064e-05;8.9879e-05
197;boundary;10;0.0467145;0.0447104;0.0487734
197;calc iter;10;0.814098;0.808936;0.816742
197;calc total;1;8.16471;8.16471;8.16471
197;total;1;27.1812;27.1812;27.1812
270;initialize;1;9.22158;9.22158;9.22158
270;async;10;0.0137963;0.0105285;0.0195318
270;inner;10;0.739841;0.716912;0.760003
270;wait;10;5.31255e-05;3.5901e-05;7.6981e-05
270;boundary;10;0.0560787;0.0460958;0.072956
270;calc iter;10;0.80977;0.801851;0.820509
270;calc total;1;8.16472;8.16472;8.16472
270;total;1;27.1138;27.1138;27.1138
198;initialize;1;9.28051;9.28051;9.28051
198;async;10;0.0225115;0.0133835;0.0285203
198;inner;10;0.743534;0.736685;0.754943
198;wait;10;4.79974e-05;3.0923e-05;7.9193e-05
198;boundary;10;0.0467369;0.045789;0.0480618
198;calc iter;10;0.812832;0.81049;0.816949
198;calc total;1;8.16471;8.16471;8.16471
198;total;1;27.1813;27.1813;27.1813
271;initialize;1;9.22155;9.22155;9.22155
271;async;10;0.0138322;0.00702051;0.0211515
271;inner;10;0.730075;0.703622;0.750837
271;wait;10;7.64552e-05;6.1402e-05;0.00012037
271;boundary;10;0.064873;0.0532552;0.0858357
271;calc iter;10;0.808859;0.801315;0.816651
271;calc total;1;8.16472;8.16472;8.16472
271;total;1;27.1138;27.1138;27.1138
199;initialize;1;9.28047;9.28047;9.28047
199;async;10;0.0155567;0.0067337;0.0203492
199;inner;10;0.735937;0.727453;0.74974
199;wait;10;7.44546e-05;5.8379e-05;0.000134357
199;boundary;10;0.0599073;0.0526553;0.0656456
199;calc iter;10;0.811477;0.808883;0.815638
199;calc total;1;8.16472;8.16472;8.16472
199;total;1;27.1812;27.1812;27.1812
272;initialize;1;9.22155;9.22155;9.22155
272;async;10;0.0253315;0.0117213;0.0371635
272;inner;10;0.737208;0.720833;0.753621
272;wait;10;6.02522e-05;4.2219e-05;0.000126322
272;boundary;10;0.0493427;0.0474112;0.0518506
272;calc iter;10;0.811945;0.804306;0.818355
272;calc total;1;8.16472;8.16472;8.16472
272;total;1;27.1138;27.1138;27.1138
200;initialize;1;9.28047;9.28047;9.28047
200;async;10;0.0157781;0.0114831;0.0202572
200;inner;10;0.735814;0.725419;0.754118
200;wait;10;7.43268e-05;5.88e-05;0.000123501
200;boundary;10;0.0598188;0.0474684;0.0675744
200;calc iter;10;0.811487;0.809218;0.813568
200;calc total;1;8.16471;8.16471;8.16471
200;total;1;27.1812;27.1812;27.1812
273;initialize;1;9.22151;9.22151;9.22151
273;async;10;0.0246797;0.0124555;0.0359995
273;inner;10;0.739162;0.720899;0.760838
273;wait;10;4.05077e-05;2.7505e-05;5.6455e-05
273;boundary;10;0.0487234;0.0454868;0.0538001
273;calc iter;10;0.812607;0.80031;0.821126
273;calc total;1;8.16472;8.16472;8.16472
273;total;1;27.1138;27.1138;27.1138
201;initialize;1;9.28045;9.28045;9.28045
201;async;10;0.0165013;0.0115107;0.0231698
201;inner;10;0.744493;0.73788;0.758385
201;wait;10;6.12075e-05;4.8864e-05;7.5461e-05
201;boundary;10;0.0514745;0.0461826;0.0562227
201;calc iter;10;0.812531;0.808657;0.817596
201;calc total;1;8.16471;8.16471;8.16471
201;total;1;27.1812;27.1812;27.1812
274;initialize;1;9.22155;9.22155;9.22155
274;async;10;0.0189567;0.0116569;0.0294665
274;inner;10;0.741354;0.724878;0.760137
274;wait;10;5.18537e-05;4.317e-05;6.3789e-05
274;boundary;10;0.050923;0.0462094;0.0547839
274;calc iter;10;0.811288;0.805917;0.820372
274;calc total;1;8.16472;8.16472;8.16472
274;total;1;27.1138;27.1138;27.1138
202;initialize;1;9.28047;9.28047;9.28047
202;async;10;0.0199521;0.0113763;0.0285917
202;inner;10;0.746013;0.738927;0.758837
202;wait;10;4.90566e-05;3.1236e-05;6.9388e-05
202;boundary;10;0.0473451;0.0458955;0.0494197
202;calc iter;10;0.81336;0.809426;0.818471
202;calc total;1;8.16471;8.16471;8.16471
202;total;1;27.1812;27.1812;27.1812
275;initialize;1;9.22152;9.22152;9.22152
275;async;10;0.0146917;0.0109813;0.0220986
275;inner;10;0.73652;0.720598;0.758431
275;wait;10;7.21873e-05;5.9382e-05;8.1168e-05
275;boundary;10;0.0588175;0.0463382;0.0682424
275;calc iter;10;0.810103;0.805835;0.818691
275;calc total;1;8.16472;8.16472;8.16472
275;total;1;27.1138;27.1138;27.1138
203;initialize;1;9.28046;9.28046;9.28046
203;async;10;0.0257214;0.0132062;0.0342569
203;inner;10;0.741554;0.731615;0.756243
203;wait;10;4.35016e-05;2.9782e-05;8.5978e-05
203;boundary;10;0.0467045;0.0452139;0.0478988
203;calc iter;10;0.814026;0.809549;0.816476
203;calc total;1;8.16471;8.16471;8.16471
203;total;1;27.1812;27.1812;27.1812
189;async;10;0.021613;0.0113749;0.0302112
189;inner;10;0.715299;0.701032;0.746267
189;wait;10;7.13194e-05;5.3039e-05;8.8488e-05
189;boundary;10;0.0661648;0.0449594;0.0753252
189;calc iter;10;0.80315;0.797076;0.810375
189;calc total;1;8.16472;8.16472;8.16472
189;total;1;27.0707;27.0707;27.0707
276;initialize;1;9.22156;9.22156;9.22156
276;async;10;0.0305248;0.0143115;0.0415688
276;inner;10;0.729154;0.715234;0.74727
276;wait;10;5.22999e-05;3.8629e-05;5.8893e-05
276;boundary;10;0.0461642;0.0447137;0.0477407
276;calc iter;10;0.805897;0.801574;0.80798
276;calc total;1;8.16472;8.16472;8.16472
276;total;1;27.1138;27.1138;27.1138
204;initialize;1;9.28046;9.28046;9.28046
204;async;10;0.0254524;0.0141204;0.0330257
204;inner;10;0.740261;0.730371;0.75828
204;wait;10;3.6104e-05;2.9299e-05;5.7209e-05
204;boundary;10;0.0484531;0.0449042;0.0515801
204;calc iter;10;0.814205;0.804811;0.81881
204;calc total;1;8.16471;8.16471;8.16471
204;total;1;27.1812;27.1812;27.1812
190;initialize;1;9.16381;9.16381;9.16381
190;async;10;0.0202769;0.0123532;0.030326
190;inner;10;0.71646;0.700432;0.74647
190;wait;10;6.28577e-05;4.1005e-05;8.2604e-05
190;boundary;10;0.0661765;0.0453028;0.0780503
190;calc iter;10;0.802978;0.795239;0.810644
190;calc total;1;8.16473;8.16473;8.16473
190;total;1;27.0647;27.0647;27.0647
205;initialize;1;9.28056;9.28056;9.28056
205;async;10;0.0268893;0.0141741;0.0344554
205;inner;10;0.737412;0.727568;0.759711
205;wait;10;3.621e-05;2.8752e-05;5.6362e-05
205;boundary;10;0.049962;0.0447914;0.0536577
205;calc iter;10;0.814302;0.801865;0.820665
205;calc total;1;8.16471;8.16471;8.16471
205;total;1;27.1813;27.1813;27.1813
191;initialize;1;9.16288;9.16288;9.16288
191;async;10;0.0189422;0.00592215;0.0272836
191;inner;10;0.71147;0.698544;0.741666
191;wait;10;7.85622e-05;5.924e-05;0.000124689
191;boundary;10;0.072375;0.0502315;0.0822326
191;calc iter;10;0.802868;0.795973;0.810146
191;calc total;1;8.16473;8.16473;8.16473
191;total;1;27.0638;27.0638;27.0638
206;initialize;1;9.28042;9.28042;9.28042
206;async;10;0.0256083;0.0142201;0.0310166
206;inner;10;0.740543;0.733612;0.756697
206;wait;10;3.76135e-05;2.3366e-05;8.7858e-05
206;boundary;10;0.0470983;0.0454123;0.0482173
206;calc iter;10;0.81329;0.808102;0.817253
206;calc total;1;8.16472;8.16472;8.16472
206;total;1;27.1812;27.1812;27.1812
207;initialize;1;9.28048;9.28048;9.28048
207;async;10;0.017756;0.00702195;0.0231367
207;inner;10;0.743441;0.73924;0.753174
207;wait;10;6.233e-05;4.4809e-05;0.00012189
207;boundary;10;0.0508904;0.0490704;0.0529075
207;calc iter;10;0.812151;0.810863;0.814692
207;calc total;1;8.16472;8.16472;8.16472
207;total;1;27.1813;27.1813;27.1813
208;initialize;1;9.28047;9.28047;9.28047
208;async;10;0.0131617;0.00970431;0.0198467
208;inner;10;0.73973;0.729774;0.758867
208;wait;10;7.42486e-05;6.5618e-05;9.7399e-05
208;boundary;10;0.0578671;0.0459004;0.0664655
208;calc iter;10;0.810835;0.808641;0.817133
208;calc total;1;8.16472;8.16472;8.16472
208;total;1;27.1812;27.1812;27.1812
209;initialize;1;9.28051;9.28051;9.28051
209;async;10;0.0196231;0.0139871;0.029744
209;inner;10;0.738537;0.731077;0.755515
209;wait;10;6.34791e-05;4.1077e-05;8.5472e-05
209;boundary;10;0.0532003;0.0459007;0.0590326
209;calc iter;10;0.811426;0.808441;0.817672
209;calc total;1;8.16472;8.16472;8.16472
209;total;1;27.1813;27.1813;27.1813
210;initialize;1;9.28054;9.28054;9.28054
210;async;10;0.0231982;0.0141509;0.032293
210;inner;10;0.739443;0.735299;0.751546
210;wait;10;6.31742e-05;3.7741e-05;0.000107308
210;boundary;10;0.0491823;0.0470224;0.051651
210;calc iter;10;0.811889;0.80744;0.818262
210;calc total;1;8.16472;8.16472;8.16472
210;total;1;27.1813;27.1813;27.1813
211;initialize;1;9.2805;9.2805;9.2805
211;async;10;0.0283327;0.0142986;0.0332251
211;inner;10;0.736971;0.731695;0.752028
211;wait;10;4.73569e-05;2.9822e-05;9.3772e-05
211;boundary;10;0.0470152;0.0461972;0.0477369
211;calc iter;10;0.812368;0.807677;0.817814
211;calc total;1;8.16472;8.16472;8.16472
211;total;1;27.1813;27.1813;27.1813
212;initialize;1;9.28044;9.28044;9.28044
212;async;10;0.0195059;0.0122538;0.0261467
212;inner;10;0.744031;0.738902;0.757742
212;wait;10;5.64081e-05;3.7549e-05;7.2623e-05
212;boundary;10;0.0488613;0.0463021;0.052514
212;calc iter;10;0.812457;0.809561;0.818357
212;calc total;1;8.16472;8.16472;8.16472
212;total;1;27.1812;27.1812;27.1812
213;initialize;1;9.28052;9.28052;9.28052
213;async;10;0.0227903;0.0141959;0.0287894
213;inner;10;0.741767;0.736121;0.754732
213;wait;10;4.93012e-05;3.381e-05;9.1263e-05
213;boundary;10;0.0479229;0.0462192;0.0502538
213;calc iter;10;0.812531;0.808606;0.815295
213;calc total;1;8.16472;8.16472;8.16472
213;total;1;27.1813;27.1813;27.1813
214;initialize;1;9.28044;9.28044;9.28044
214;async;10;0.0180359;0.0135903;0.0212196
214;inner;10;0.741441;0.734482;0.755536
214;wait;10;6.88458e-05;4.289e-05;8.9412e-05
214;boundary;10;0.0521;0.0465168;0.0583851
214;calc iter;10;0.811648;0.80654;0.816803
214;calc total;1;8.16472;8.16472;8.16472
214;total;1;27.1812;27.1812;27.1812
215;initialize;1;9.28046;9.28046;9.28046
215;async;10;0.0127548;0.00704932;0.0157151
215;inner;10;0.735941;0.723474;0.753298
215;wait;10;8.1216e-05;6.5163e-05;9.3623e-05
215;boundary;10;0.0619979;0.0505509;0.0728489
215;calc iter;10;0.810776;0.806725;0.813994
215;calc total;1;8.16473;8.16473;8.16473
215;total;1;27.1812;27.1812;27.1812
240;initialize;1;9.05709;9.05709;9.05709
240;async;10;0.0197941;0.0118241;0.0309867
240;inner;10;0.747214;0.736782;0.758309
240;wait;10;4.9737e-05;2.8492e-05;6.3681e-05
240;boundary;10;0.0474292;0.0451344;0.0503108
240;calc iter;10;0.814489;0.811263;0.816797
240;calc total;1;8.16471;8.16471;8.16471
240;total;1;26.9579;26.9579;26.9579
241;initialize;1;9.05715;9.05715;9.05715
241;async;10;0.0189861;0.0126011;0.0299678
241;inner;10;0.749007;0.735438;0.760873
241;wait;10;3.69021e-05;2.8862e-05;5.1705e-05
241;boundary;10;0.0469472;0.0450099;0.0498223
241;calc iter;10;0.814979;0.804831;0.821461
241;calc total;1;8.16471;8.16471;8.16471
241;total;1;26.958;26.958;26.958
242;initialize;1;9.05712;9.05712;9.05712
242;async;10;0.020582;0.0133471;0.0270195
242;inner;10;0.745444;0.738008;0.75272
242;wait;10;5.99334e-05;4.7921e-05;9.3121e-05
242;boundary;10;0.0477429;0.0466515;0.0496129
242;calc iter;10;0.81383;0.807094;0.819066
242;calc total;1;8.16471;8.16471;8.16471
242;total;1;26.9579;26.9579;26.9579
243;initialize;1;9.05718;9.05718;9.05718
243;async;10;0.0219394;0.0132858;0.0268248
243;inner;10;0.744706;0.736735;0.753475
243;wait;10;5.46348e-05;3.782e-05;8.695e-05
243;boundary;10;0.0470852;0.0464962;0.0481812
243;calc iter;10;0.813786;0.808047;0.81848
243;calc total;1;8.16471;8.16471;8.16471
243;total;1;26.958;26.958;26.958
244;initialize;1;9.05732;9.05732;9.05732
244;async;10;0.0199416;0.0135496;0.0241347
244;inner;10;0.745845;0.736889;0.754945
244;wait;10;4.79845e-05;2.5852e-05;8.9142e-05
244;boundary;10;0.0473015;0.0459187;0.0533157
244;calc iter;10;0.813138;0.806967;0.819159
244;calc total;1;8.16471;8.16471;8.16471
244;total;1;26.9581;26.9581;26.9581
245;initialize;1;9.05708;9.05708;9.05708
245;async;10;0.0196648;0.0134112;0.0227859
245;inner;10;0.735729;0.723353;0.749584
245;wait;10;7.86234e-05;6.6853e-05;0.000121606
245;boundary;10;0.0567409;0.0472543;0.067215
245;calc iter;10;0.812215;0.806573;0.814659
245;calc total;1;8.16471;8.16471;8.16471
245;total;1;26.9579;26.9579;26.9579
246;initialize;1;9.05716;9.05716;9.05716
246;async;10;0.0213947;0.0137398;0.0253493
246;inner;10;0.742943;0.73222;0.75303
246;wait;10;6.27949e-05;3.712e-05;8.0029e-05
246;boundary;10;0.0484512;0.0456044;0.0573661
246;calc iter;10;0.812853;0.807409;0.818333
246;calc total;1;8.16471;8.16471;8.16471
246;total;1;26.9579;26.9579;26.9579
247;initialize;1;9.05718;9.05718;9.05718
247;async;10;0.0168818;0.00690406;0.0203965
247;inner;10;0.729504;0.721374;0.744465
247;wait;10;8.79992e-05;7.0449e-05;0.000127293
247;boundary;10;0.065493;0.0543003;0.0721242
247;calc iter;10;0.811969;0.805799;0.815966
247;calc total;1;8.16471;8.16471;8.16471
247;total;1;26.958;26.958;26.958
248;initialize;1;9.05706;9.05706;9.05706
248;async;10;0.0275681;0.0116987;0.0355406
248;inner;10;0.739997;0.730775;0.747247
248;wait;10;5.93553e-05;3.6332e-05;0.000108614
248;boundary;10;0.0468037;0.0452509;0.04981
248;calc iter;10;0.814431;0.807991;0.81993
248;calc total;1;8.1647;8.1647;8.1647
248;total;1;26.9579;26.9579;26.9579
249;initialize;1;9.05707;9.05707;9.05707
249;async;10;0.0270567;0.01312;0.0358417
249;inner;10;0.740868;0.729009;0.754224
249;wait;10;4.00768e-05;2.6771e-05;7.7222e-05
249;boundary;10;0.0471161;0.044793;0.0509401
249;calc iter;10;0.815083;0.802453;0.820667
249;calc total;1;8.1647;8.1647;8.1647
249;total;1;26.9579;26.9579;26.9579
250;initialize;1;9.05707;9.05707;9.05707
250;async;10;0.0227359;0.013456;0.0310495
250;inner;10;0.742234;0.735364;0.752621
250;wait;10;7.01317e-05;5.0035e-05;8.6538e-05
250;boundary;10;0.048881;0.0464665;0.0513747
250;calc iter;10;0.813923;0.809645;0.817219
250;calc total;1;8.16471;8.16471;8.16471
250;total;1;26.9579;26.9579;26.9579
251;initialize;1;9.05693;9.05693;9.05693
251;async;10;0.0192418;0.0135107;0.0227733
251;inner;10;0.74646;0.737318;0.755576
251;wait;10;4.3275e-05;2.63e-05;6.0627e-05
251;boundary;10;0.0474947;0.0462697;0.0526596
251;calc iter;10;0.813241;0.806423;0.818667
251;calc total;1;8.16471;8.16471;8.16471
251;total;1;26.9578;26.9578;26.9578
252;initialize;1;9.05708;9.05708;9.05708
252;async;10;0.0175105;0.0144084;0.0196686
252;inner;10;0.748197;0.741375;0.760736
252;wait;10;3.68281e-05;3.0216e-05;4.7884e-05
252;boundary;10;0.0472836;0.0461572;0.0482008
252;calc iter;10;0.81303;0.806618;0.822284
252;calc total;1;8.16471;8.16471;8.16471
252;total;1;26.9579;26.9579;26.9579
253;initialize;1;9.05708;9.05708;9.05708
253;async;10;0.0211192;0.0143512;0.0239027
253;inner;10;0.743423;0.736493;0.755276
253;wait;10;4.45034e-05;3.5406e-05;7.0479e-05
253;boundary;10;0.0479173;0.0464099;0.0499219
253;calc iter;10;0.812506;0.808566;0.817529
253;calc total;1;8.16471;8.16471;8.16471
253;total;1;26.9579;26.9579;26.9579
254;initialize;1;9.0571;9.0571;9.0571
254;async;10;0.0165915;0.0144867;0.0186631
254;inner;10;0.748982;0.74275;0.760105
254;wait;10;4.06114e-05;2.8088e-05;5.1865e-05
254;boundary;10;0.0473531;0.0464754;0.0483259
254;calc iter;10;0.812968;0.807143;0.821883
254;calc total;1;8.16471;8.16471;8.16471
254;total;1;26.9579;26.9579;26.9579
255;initialize;1;9.05709;9.05709;9.05709
255;async;10;0.0188222;0.00702899;0.0211957
255;inner;10;0.740685;0.73493;0.748008
255;wait;10;5.97947e-05;3.972e-05;0.000110908
255;boundary;10;0.0523779;0.0497613;0.0544374
255;calc iter;10;0.811947;0.808332;0.817021
255;calc total;1;8.16471;8.16471;8.16471
255;total;1;26.9579;26.9579;26.9579
256;initialize;1;9.05708;9.05708;9.05708
256;async;10;0.0259731;0.00956221;0.0366886
256;inner;10;0.739386;0.725118;0.756707
256;wait;10;3.78593e-05;2.5149e-05;7.4875e-05
256;boundary;10;0.0491636;0.0442895;0.0582294
256;calc iter;10;0.814563;0.79615;0.82033
256;calc total;1;8.16471;8.16471;8.16471
256;total;1;26.9579;26.9579;26.9579
257;initialize;1;9.05707;9.05707;9.05707
257;async;10;0.0359266;0.0140941;0.0454951
257;inner;10;0.727602;0.71419;0.750347
257;wait;10;3.79265e-05;2.2597e-05;0.000128948
257;boundary;10;0.0508191;0.0441551;0.0594055
257;calc iter;10;0.814387;0.792357;0.820492
257;calc total;1;8.16471;8.16471;8.16471
257;total;1;26.9579;26.9579;26.9579
258;initialize;1;9.05707;9.05707;9.05707
258;async;10;0.0286033;0.0143203;0.0397933
258;inner;10;0.736611;0.725668;0.751453
258;wait;10;5.03189e-05;2.9832e-05;9.7186e-05
258;boundary;10;0.0481824;0.0449637;0.0523065
258;calc iter;10;0.813449;0.806267;0.819107
258;calc total;1;8.16472;8.16472;8.16472
258;total;1;26.9579;26.9579;26.9579
259;initialize;1;9.05711;9.05711;9.05711
259;async;10;0.0204731;0.0142542;0.0261491
259;inner;10;0.739704;0.732621;0.75087
259;wait;10;6.68206e-05;4.599e-05;9.8085e-05
259;boundary;10;0.0519496;0.0472398;0.0580061
259;calc iter;10;0.812195;0.808265;0.815639
259;calc total;1;8.16472;8.16472;8.16472
259;total;1;26.9579;26.9579;26.9579
260;initialize;1;9.0571;9.0571;9.0571
260;async;10;0.0167694;0.0126118;0.0187864
260;inner;10;0.740657;0.733473;0.754111
260;wait;10;6.47051e-05;4.9267e-05;8.5787e-05
260;boundary;10;0.0541463;0.0465693;0.0582756
260;calc iter;10;0.811639;0.808893;0.815228
260;calc total;1;8.16472;8.16472;8.16472
260;total;1;26.9579;26.9579;26.9579
261;initialize;1;9.05711;9.05711;9.05711
261;async;10;0.017291;0.0125018;0.0238064
261;inner;10;0.73704;0.725575;0.751581
261;wait;10;6.81013e-05;5.9651e-05;8.6233e-05
261;boundary;10;0.0567013;0.0468868;0.0667503
261;calc iter;10;0.811103;0.804714;0.81692
261;calc total;1;8.16472;8.16472;8.16472
261;total;1;26.9579;26.9579;26.9579
262;initialize;1;9.05707;9.05707;9.05707
262;async;10;0.016472;0.0124825;0.0212337
262;inner;10;0.743172;0.736358;0.755265
262;wait;10;5.62748e-05;3.6695e-05;6.9394e-05
262;boundary;10;0.0519813;0.0465564;0.0573727
262;calc iter;10;0.811684;0.807995;0.816365
262;calc total;1;8.16472;8.16472;8.16472
262;total;1;26.9579;26.9579;26.9579
263;initialize;1;9.05709;9.05709;9.05709
263;async;10;0.0144355;0.00700406;0.0185607
263;inner;10;0.731586;0.721894;0.747318
263;wait;10;7.25444e-05;3.6259e-05;0.000125837
263;boundary;10;0.0646854;0.053487;0.0723849
263;calc iter;10;0.810781;0.806619;0.815864
263;calc total;1;8.16472;8.16472;8.16472
263;total;1;26.9579;26.9579;26.9579
221;initialize;1;9.08093;9.08093;9.08093
221;async;10;0.017579;0.0127884;0.0224646
221;inner;10;0.746225;0.74165;0.758324
221;wait;10;5.34293e-05;3.6994e-05;7.6323e-05
221;boundary;10;0.0480322;0.0465486;0.0510014
221;calc iter;10;0.811892;0.80528;0.819269
221;calc total;1;8.16471;8.16471;8.16471
221;total;1;26.982;26.982;26.982
222;initialize;1;9.08081;9.08081;9.08081
222;async;10;0.0171419;0.0127354;0.0238588
222;inner;10;0.737672;0.729335;0.753582
222;wait;10;6.83297e-05;5.1459e-05;9.4096e-05
222;boundary;10;0.0563189;0.0465272;0.0631517
222;calc iter;10;0.811202;0.807047;0.816449
222;calc total;1;8.16471;8.16471;8.16471
222;total;1;26.9818;26.9818;26.9818
223;initialize;1;9.08078;9.08078;9.08078
223;async;10;0.0148114;0.00690073;0.020134
223;inner;10;0.724532;0.715511;0.742762
223;wait;10;7.60664e-05;4.7371e-05;0.000141065
223;boundary;10;0.0708297;0.0568943;0.0789205
223;calc iter;10;0.810251;0.806701;0.815575
223;calc total;1;8.16471;8.16471;8.16471
223;total;1;26.9818;26.9818;26.9818
224;initialize;1;9.08079;9.08079;9.08079
224;async;10;0.0161731;0.0114026;0.0225641
224;inner;10;0.746706;0.739381;0.757859
224;wait;10;5.49927e-05;3.5892e-05;8.232e-05
224;boundary;10;0.0494437;0.0461607;0.0543114
224;calc iter;10;0.81238;0.80784;0.81708
224;calc total;1;8.1647;8.1647;8.1647
224;total;1;26.9818;26.9818;26.9818
225;initialize;1;9.08089;9.08089;9.08089
225;async;10;0.0204781;0.0124257;0.028937
225;inner;10;0.745289;0.738929;0.756707
225;wait;10;4.72997e-05;2.4031e-05;8.3089e-05
225;boundary;10;0.047229;0.0452031;0.0487827
225;calc iter;10;0.813044;0.809244;0.818545
225;calc total;1;8.1647;8.1647;8.1647
225;total;1;26.9819;26.9819;26.9819
226;initialize;1;9.08087;9.08087;9.08087
226;async;10;0.0189063;0.0125361;0.0249778
226;inner;10;0.743267;0.737322;0.75262
226;wait;10;6.76338e-05;4.6736e-05;0.000113355
226;boundary;10;0.0498496;0.0471184;0.0530469
226;calc iter;10;0.812092;0.805789;0.816738
226;calc total;1;8.1647;8.1647;8.1647
226;total;1;26.9819;26.9819;26.9819
227;initialize;1;9.08091;9.08091;9.08091
227;async;10;0.0174528;0.0131385;0.0227334
227;inner;10;0.746863;0.742461;0.756806
227;wait;10;4.82087e-05;3.2659e-05;7.6107e-05
227;boundary;10;0.0476404;0.0464907;0.0483175
227;calc iter;10;0.812005;0.809195;0.816918
227;calc total;1;8.16471;8.16471;8.16471
227;total;1;26.9819;26.9819;26.9819
228;initialize;1;9.08076;9.08076;9.08076
228;async;10;0.0218518;0.0141498;0.0297608
228;inner;10;0.743345;0.738386;0.752051
228;wait;10;4.8209e-05;2.8745e-05;6.2081e-05
228;boundary;10;0.0461574;0.0455357;0.0468436
228;calc iter;10;0.811404;0.805797;0.81964
228;calc total;1;8.1647;8.1647;8.1647
228;total;1;26.9818;26.9818;26.9818
229;initialize;1;9.08074;9.08074;9.08074
229;async;10;0.0240642;0.0125711;0.0306453
229;inner;10;0.74071;0.735562;0.750531
229;wait;10;5.16745e-05;3.2822e-05;6.3886e-05
229;boundary;10;0.0464536;0.0457535;0.0475389
229;calc iter;10;0.811281;0.805784;0.818815
229;calc total;1;8.16471;8.16471;8.16471
229;total;1;26.9818;26.9818;26.9818
230;initialize;1;9.08085;9.08085;9.08085
230;async;10;0.0232796;0.0144591;0.0272698
230;inner;10;0.737841;0.730433;0.749343
230;wait;10;5.81993e-05;3.9959e-05;6.9033e-05
230;boundary;10;0.0495372;0.0456313;0.055211
230;calc iter;10;0.810718;0.808237;0.813246
230;calc total;1;8.16471;8.16471;8.16471
230;total;1;26.9819;26.9819;26.9819
231;initialize;1;9.08078;9.08078;9.08078
231;async;10;0.0165675;0.00695198;0.0205229
231;inner;10;0.726522;0.716331;0.748269
231;wait;10;8.25752e-05;6.527e-05;0.000137854
231;boundary;10;0.0663271;0.0489531;0.0760725
231;calc iter;10;0.8095;0.804314;0.812748
231;calc total;1;8.16471;8.16471;8.16471
231;total;1;26.9818;26.9818;26.9818
232;initialize;1;9.08081;9.08081;9.08081
232;async;10;0.0274902;0.0123543;0.0354845
232;inner;10;0.735291;0.730709;0.743889
232;wait;10;6.31054e-05;4.7008e-05;0.00011855
232;boundary;10;0.0486696;0.0454959;0.0507146
232;calc iter;10;0.811516;0.804262;0.815234
232;calc total;1;8.1647;8.1647;8.1647
232;total;1;26.9818;26.9818;26.9818
233;initialize;1;9.08078;9.08078;9.08078
233;async;10;0.0336909;0.0142606;0.0469601
233;inner;10;0.733555;0.719982;0.745475
233;wait;10;4.08563e-05;2.765e-05;0.000125972
233;boundary;10;0.0455664;0.0445335;0.0469173
233;calc iter;10;0.812855;0.805956;0.817634
233;calc total;1;8.1647;8.1647;8.1647
233;total;1;26.9818;26.9818;26.9818
234;initialize;1;9.08078;9.08078;9.08078
234;async;10;0.0266573;0.0141777;0.035695
234;inner;10;0.739501;0.733769;0.749017
234;wait;10;4.84993e-05;3.1149e-05;8.7994e-05
234;boundary;10;0.0455169;0.0450655;0.0461454
234;calc iter;10;0.811725;0.805631;0.817434
234;calc total;1;8.1647;8.1647;8.1647
234;total;1;26.9818;26.9818;26.9818
235;initialize;1;9.08084;9.08084;9.08084
235;async;10;0.0286776;0.0144297;0.035678
235;inner;10;0.737551;0.730585;0.747509
235;wait;10;5.4047e-05;3.0199e-05;0.000111502
235;boundary;10;0.0456177;0.0451083;0.0459246
235;calc iter;10;0.811902;0.807478;0.815575
235;calc total;1;8.1647;8.1647;8.1647
235;total;1;26.9819;26.9819;26.9819
236;initialize;1;9.08084;9.08084;9.08084
236;async;10;0.0266614;0.0142287;0.0334331
236;inner;10;0.738917;0.734433;0.749363
236;wait;10;4.17034e-05;2.7475e-05;7.2914e-05
236;boundary;10;0.0459537;0.0455741;0.0464697
236;calc iter;10;0.811576;0.805914;0.815345
236;calc total;1;8.16471;8.16471;8.16471
236;total;1;26.9818;26.9818;26.9818
237;initialize;1;9.08083;9.08083;9.08083
237;async;10;0.0246184;0.0141209;0.0298986
237;inner;10;0.736464;0.731006;0.747915
237;wait;10;6.59254e-05;4.8392e-05;8.2007e-05
237;boundary;10;0.0497039;0.0457123;0.0520929
237;calc iter;10;0.810854;0.805082;0.814169
237;calc total;1;8.16471;8.16471;8.16471
237;total;1;26.9818;26.9818;26.9818
238;initialize;1;9.08078;9.08078;9.08078
238;async;10;0.0253651;0.0145271;0.0317456
238;inner;10;0.740094;0.735796;0.74944
238;wait;10;4.89236e-05;3.4012e-05;6.233e-05
238;boundary;10;0.0458895;0.0456316;0.0462206
238;calc iter;10;0.8114;0.806562;0.814813
238;calc total;1;8.16471;8.16471;8.16471
238;total;1;26.9818;26.9818;26.9818
239;initialize;1;9.08086;9.08086;9.08086
239;async;10;0.0208719;0.00692704;0.0278826
239;inner;10;0.728879;0.723996;0.74373
239;wait;10;8.33384e-05;6.9323e-05;0.000121656
239;boundary;10;0.0604188;0.0516593;0.0641088
239;calc iter;10;0.810255;0.80244;0.815666
239;calc total;1;8.16471;8.16471;8.16471
239;total;1;26.9819;26.9819;26.9819
277;initialize;1;9.22151;9.22151;9.22151
277;async;10;0.0328444;0.0143511;0.0450001
277;inner;10;0.725241;0.712077;0.742373
277;wait;10;5.42649e-05;3.0639e-05;8.4134e-05
277;boundary;10;0.0466874;0.0455035;0.0499406
277;calc iter;10;0.804829;0.79929;0.810468
277;calc total;1;8.16472;8.16472;8.16472
277;total;1;27.1138;27.1138;27.1138
288;initialize;1;9.01477;9.01477;9.01477
288;async;10;0.019278;0.0114387;0.0266516
288;inner;10;0.743901;0.737334;0.758022
288;wait;10;5.61024e-05;4.3822e-05;7.0108e-05
288;boundary;10;0.0493485;0.0460016;0.0523127
288;calc iter;10;0.812585;0.810081;0.815535
288;calc total;1;8.16473;8.16473;8.16473
288;total;1;26.9142;26.9142;26.9142
312;initialize;1;9.18528;9.18528;9.18528
312;async;10;0.0250221;0.0116267;0.0324783
312;inner;10;0.736513;0.73138;0.749294
312;wait;10;7.51447e-05;5.1592e-05;0.000126608
312;boundary;10;0.0509611;0.0467737;0.0532992
312;calc iter;10;0.812573;0.807823;0.816641
312;calc total;1;8.16474;8.16474;8.16474
312;total;1;27.0832;27.0832;27.0832
278;initialize;1;9.22154;9.22154;9.22154
278;async;10;0.0324898;0.01439;0.0407475
278;inner;10;0.726059;0.713477;0.744361
278;wait;10;4.64003e-05;3.414e-05;6.6247e-05
278;boundary;10;0.0465063;0.0455657;0.0484456
278;calc iter;10;0.805103;0.800942;0.809488
278;calc total;1;8.16473;8.16473;8.16473
278;total;1;27.1138;27.1138;27.1138
289;initialize;1;9.01483;9.01483;9.01483
289;async;10;0.0224758;0.0117961;0.0310229
289;inner;10;0.74428;0.737923;0.758371
289;wait;10;4.10388e-05;2.9835e-05;7.8667e-05
289;boundary;10;0.0464929;0.0461877;0.0467348
289;calc iter;10;0.813291;0.809199;0.816742
289;calc total;1;8.16474;8.16474;8.16474
289;total;1;26.9142;26.9142;26.9142
313;initialize;1;9.18515;9.18515;9.18515
313;async;10;0.0290268;0.0137082;0.0366941
313;inner;10;0.738522;0.728273;0.751273
313;wait;10;4.14016e-05;2.8082e-05;8.0313e-05
313;boundary;10;0.0460667;0.0448547;0.0468224
313;calc iter;10;0.813658;0.809292;0.815856
313;calc total;1;8.16474;8.16474;8.16474
313;total;1;27.0831;27.0831;27.0831
279;initialize;1;9.22156;9.22156;9.22156
279;async;10;0.0303677;0.00650501;0.0404935
279;inner;10;0.723506;0.710013;0.738928
279;wait;10;5.84263e-05;3.7951e-05;9.9283e-05
279;boundary;10;0.0504043;0.0472198;0.0550409
279;calc iter;10;0.804338;0.797655;0.809842
279;calc total;1;8.16473;8.16473;8.16473
279;total;1;27.1138;27.1138;27.1138
290;initialize;1;9.01552;9.01552;9.01552
290;async;10;0.0161022;0.0119902;0.0204492
290;inner;10;0.746122;0.740192;0.761081
290;wait;10;5.22265e-05;3.1588e-05;6.3703e-05
290;boundary;10;0.0503103;0.0465958;0.0536842
290;calc iter;10;0.812589;0.80719;0.82011
290;calc total;1;8.16472;8.16472;8.16472
290;total;1;26.9149;26.9149;26.9149
280;initialize;1;9.22156;9.22156;9.22156
280;async;10;0.0381889;0.010981;0.052122
280;inner;10;0.722292;0.704462;0.741898
280;wait;10;5.03869e-05;3.2918e-05;0.000112676
280;boundary;10;0.0458158;0.0431549;0.0486362
280;calc iter;10;0.806349;0.798074;0.810687
280;calc total;1;8.16472;8.16472;8.16472
280;total;1;27.1138;27.1138;27.1138
291;initialize;1;9.01475;9.01475;9.01475
291;async;10;0.0191371;0.0119157;0.0243649
291;inner;10;0.746446;0.740751;0.759921
291;wait;10;4.87365e-05;3.8435e-05;5.9623e-05
291;boundary;10;0.0476554;0.0464115;0.0492872
291;calc iter;10;0.813289;0.810354;0.818677
291;calc total;1;8.16472;8.16472;8.16472
291;total;1;26.9141;26.9141;26.9141
281;initialize;1;9.22159;9.22159;9.22159
281;async;10;0.0419967;0.0124016;0.0568366
281;inner;10;0.718717;0.697948;0.74179
281;wait;10;4.62309e-05;2.5976e-05;0.000111537
281;boundary;10;0.0459705;0.0428818;0.0505276
281;calc iter;10;0.806732;0.794791;0.81401
281;calc total;1;8.16472;8.16472;8.16472
281;total;1;27.1138;27.1138;27.1138
292;initialize;1;9.01553;9.01553;9.01553
292;async;10;0.0296225;0.0134522;0.0369577
292;inner;10;0.737822;0.731336;0.752932
292;wait;10;4.12096e-05;2.715e-05;8.8168e-05
292;boundary;10;0.0463449;0.0450616;0.0472995
292;calc iter;10;0.813832;0.811439;0.817273
292;calc total;1;8.16472;8.16472;8.16472
292;total;1;26.9149;26.9149;26.9149
314;initialize;1;9.18532;9.18532;9.18532
314;async;10;0.0277514;0.0139014;0.03466
314;inner;10;0.739587;0.730636;0.753054
314;wait;10;3.34453e-05;2.6144e-05;4.9805e-05
314;boundary;10;0.0463814;0.0449478;0.0469503
314;calc iter;10;0.813755;0.810273;0.815872
314;calc total;1;8.16473;8.16473;8.16473
314;total;1;27.0833;27.0833;27.0833
282;initialize;1;9.22156;9.22156;9.22156
282;async;10;0.035346;0.0123645;0.0482411
282;inner;10;0.7258;0.709444;0.745377
282;wait;10;4.04755e-05;2.9594e-05;9.3096e-05
282;boundary;10;0.0448424;0.0433367;0.0472106
282;calc iter;10;0.80603;0.799107;0.809772
282;calc total;1;8.16472;8.16472;8.16472
282;total;1;27.1138;27.1138;27.1138
293;initialize;1;9.01493;9.01493;9.01493
293;async;10;0.0324079;0.0135208;0.039747
293;inner;10;0.734781;0.726602;0.755706
293;wait;10;3.43712e-05;2.4819e-05;6.934e-05
293;boundary;10;0.0472357;0.0446065;0.0490073
293;calc iter;10;0.814461;0.807687;0.81854
293;calc total;1;8.16472;8.16472;8.16472
293;total;1;26.9143;26.9143;26.9143
315;initialize;1;9.18545;9.18545;9.18545
315;async;10;0.0232094;0.0132921;0.0270386
315;inner;10;0.741814;0.733694;0.753141
315;wait;10;5.03873e-05;3.7061e-05;6.4852e-05
315;boundary;10;0.0474407;0.0460083;0.0496865
315;calc iter;10;0.812516;0.808456;0.816205
315;calc total;1;8.16473;8.16473;8.16473
315;total;1;27.0834;27.0834;27.0834
283;initialize;1;9.22158;9.22158;9.22158
283;async;10;0.0342721;0.0124378;0.0467628
283;inner;10;0.723904;0.710967;0.744255
283;wait;10;5.95119e-05;4.2116e-05;9.9563e-05
283;boundary;10;0.0469178;0.0451701;0.0490834
283;calc iter;10;0.805156;0.801965;0.807999
283;calc total;1;8.16472;8.16472;8.16472
283;total;1;27.1138;27.1138;27.1138
294;initialize;1;9.01537;9.01537;9.01537
294;async;10;0.0281615;0.0134004;0.0320366
294;inner;10;0.73884;0.733449;0.752394
294;wait;10;4.69507e-05;2.4137e-05;0.000121286
294;boundary;10;0.0462606;0.0457032;0.0468065
294;calc iter;10;0.81331;0.811005;0.818253
294;calc total;1;8.16472;8.16472;8.16472
294;total;1;26.9147;26.9147;26.9147
316;initialize;1;9.185;9.185;9.185
316;async;10;0.0278785;0.0137606;0.0352896
316;inner;10;0.732606;0.721782;0.742389
316;wait;10;7.43825e-05;5.5839e-05;0.00012602
316;boundary;10;0.0512565;0.0482204;0.0583358
316;calc iter;10;0.811817;0.805479;0.817191
316;calc total;1;8.16473;8.16473;8.16473
316;total;1;27.0829;27.0829;27.0829
284;initialize;1;9.22159;9.22159;9.22159
284;async;10;0.0203328;0.0104707;0.026697
284;inner;10;0.722416;0.70875;0.748845
284;wait;10;6.21481e-05;3.776e-05;7.3806e-05
284;boundary;10;0.0605429;0.0451694;0.0677777
284;calc iter;10;0.803356;0.796689;0.807534
284;calc total;1;8.16472;8.16472;8.16472
284;total;1;27.1138;27.1138;27.1138
295;initialize;1;9.01476;9.01476;9.01476
295;async;10;0.0177167;0.00670617;0.0216926
295;inner;10;0.735636;0.729295;0.749572
295;wait;10;7.08557e-05;5.6456e-05;0.000106418
295;boundary;10;0.0585355;0.052556;0.0623742
295;calc iter;10;0.811961;0.808943;0.814749
295;calc total;1;8.16473;8.16473;8.16473
295;total;1;26.9141;26.9141;26.9141
317;initialize;1;9.18527;9.18527;9.18527
317;async;10;0.0296728;0.0134588;0.0383737
317;inner;10;0.735364;0.727731;0.746025
317;wait;10;5.11145e-05;3.8132e-05;0.000115947
317;boundary;10;0.0471995;0.0456655;0.0512606
317;calc iter;10;0.812289;0.806817;0.818794
317;calc total;1;8.16473;8.16473;8.16473
317;total;1;27.0832;27.0832;27.0832
285;initialize;1;9.22151;9.22151;9.22151
285;async;10;0.0202237;0.0123104;0.0296926
285;inner;10;0.715823;0.696749;0.746398
285;wait;10;6.66692e-05;5.5405e-05;8.0718e-05
285;boundary;10;0.0663498;0.0449534;0.0798534
285;calc iter;10;0.802465;0.795291;0.809752
285;calc total;1;8.16472;8.16472;8.16472
285;total;1;27.1138;27.1138;27.1138
296;initialize;1;9.01482;9.01482;9.01482
296;async;10;0.0145112;0.0113714;0.0177046
296;inner;10;0.73527;0.723396;0.755851
296;wait;10;7.33092e-05;5.3025e-05;9.9599e-05
296;boundary;10;0.0615661;0.0464884;0.0723584
296;calc iter;10;0.811422;0.806696;0.814298
296;calc total;1;8.16472;8.16472;8.16472
296;total;1;26.9142;26.9142;26.9142
318;initialize;1;9.18532;9.18532;9.18532
318;async;10;0.0242054;0.0136244;0.0303933
318;inner;10;0.733944;0.722585;0.748422
318;wait;10;8.41968e-05;4.7646e-05;0.000123164
318;boundary;10;0.0533919;0.0460732;0.0616714
318;calc iter;10;0.811627;0.807562;0.816158
318;calc total;1;8.16474;8.16474;8.16474
318;total;1;27.0833;27.0833;27.0833
286;initialize;1;9.22156;9.22156;9.22156
286;async;10;0.0199397;0.0103165;0.0282269
286;inner;10;0.718773;0.700473;0.748344
286;wait;10;6.60052e-05;3.8588e-05;8.3011e-05
286;boundary;10;0.0639195;0.0451774;0.0762931
286;calc iter;10;0.802699;0.795824;0.808469
286;calc total;1;8.16472;8.16472;8.16472
286;total;1;27.1138;27.1138;27.1138
297;initialize;1;9.01474;9.01474;9.01474
297;async;10;0.0158133;0.0114954;0.0199514
297;inner;10;0.740885;0.733212;0.758544
297;wait;10;6.44282e-05;4.6716e-05;7.9548e-05
297;boundary;10;0.0553878;0.0458883;0.0606486
297;calc iter;10;0.812152;0.808106;0.817891
297;calc total;1;8.16472;8.16472;8.16472
297;total;1;26.9141;26.9141;26.9141
319;initialize;1;9.18561;9.18561;9.18561
319;async;10;0.016111;0.00696552;0.020455
319;inner;10;0.732104;0.719174;0.756818
319;wait;10;8.08e-05;6.2845e-05;0.000103833
319;boundary;10;0.0627969;0.0457452;0.0715761
319;calc iter;10;0.811094;0.804468;0.814543
319;calc total;1;8.16474;8.16474;8.16474
319;total;1;27.0835;27.0835;27.0835
287;initialize;1;9.22155;9.22155;9.22155
287;async;10;0.0193431;0.00592525;0.0276641
287;inner;10;0.708837;0.691618;0.738587
287;wait;10;7.78175e-05;5.8373e-05;0.000126035
287;boundary;10;0.073831;0.051974;0.0849816
287;calc iter;10;0.80209;0.795274;0.809049
287;calc total;1;8.16472;8.16472;8.16472
287;total;1;27.1138;27.1138;27.1138
298;initialize;1;9.01482;9.01482;9.01482
298;async;10;0.022534;0.0131701;0.0280342
298;inner;10;0.73938;0.734869;0.753125
298;wait;10;5.77514e-05;3.8093e-05;8.8211e-05
298;boundary;10;0.0509896;0.0469935;0.0550881
298;calc iter;10;0.812963;0.810727;0.814887
298;calc total;1;8.16472;8.16472;8.16472
298;total;1;26.9142;26.9142;26.9142
320;initialize;1;9.18517;9.18517;9.18517
320;async;10;0.0247882;0.0115169;0.0318185
320;inner;10;0.742259;0.732884;0.754481
320;wait;10;4.834e-05;3.2273e-05;7.8928e-05
320;boundary;10;0.0462871;0.0452566;0.0473192
320;calc iter;10;0.813384;0.805899;0.817113
320;calc total;1;8.16472;8.16472;8.16472
320;total;1;27.0831;27.0831;27.0831
299;initialize;1;9.01486;9.01486;9.01486
299;async;10;0.0269286;0.0133633;0.0337141
299;inner;10;0.740375;0.733874;0.755643
299;wait;10;4.13559e-05;2.5089e-05;8.8276e-05
299;boundary;10;0.0466225;0.0452239;0.0471625
299;calc iter;10;0.813969;0.810921;0.817478
299;calc total;1;8.16472;8.16472;8.16472
299;total;1;26.9143;26.9143;26.9143
321;initialize;1;9.1853;9.1853;9.1853
321;async;10;0.0334548;0.0130362;0.0406472
321;inner;10;0.734385;0.722964;0.75168
321;wait;10;3.71707e-05;2.2523e-05;9.0992e-05
321;boundary;10;0.0463883;0.0445053;0.0472442
321;calc iter;10;0.814268;0.80815;0.817811
321;calc total;1;8.16472;8.16472;8.16472
321;total;1;27.0832;27.0832;27.0832
300;initialize;1;9.01527;9.01527;9.01527
300;async;10;0.0303592;0.0143203;0.036173
300;inner;10;0.736281;0.726579;0.757149
300;wait;10;4.12926e-05;2.8894e-05;6.9257e-05
300;boundary;10;0.0478773;0.0447027;0.0501025
300;calc iter;10;0.814561;0.80945;0.819469
300;calc total;1;8.16472;8.16472;8.16472
300;total;1;26.9147;26.9147;26.9147
301;initialize;1;9.01487;9.01487;9.01487
301;async;10;0.0239057;0.0143852;0.0264267
301;inner;10;0.739613;0.730007;0.759963
301;wait;10;3.00768e-05;2.6381e-05;4.3979e-05
301;boundary;10;0.0514819;0.0447305;0.0562187
301;calc iter;10;0.815033;0.805946;0.821516
301;calc total;1;8.16472;8.16472;8.16472
301;total;1;26.9143;26.9143;26.9143
302;initialize;1;9.0152;9.0152;9.0152
302;async;10;0.0242503;0.0143607;0.0296141
302;inner;10;0.742237;0.734549;0.75944
302;wait;10;3.85032e-05;2.9598e-05;6.0536e-05
302;boundary;10;0.0476341;0.0454366;0.0485994
302;calc iter;10;0.814162;0.810421;0.820822
302;calc total;1;8.16473;8.16473;8.16473
302;total;1;26.9146;26.9146;26.9146
303;initialize;1;9.01488;9.01488;9.01488
303;async;10;0.0194482;0.0070879;0.0243033
303;inner;10;0.745171;0.739795;0.752969
303;wait;10;5.18875e-05;3.3715e-05;0.000115088
303;boundary;10;0.0484057;0.0474873;0.0515174
303;calc iter;10;0.813078;0.810481;0.817116
303;calc total;1;8.16473;8.16473;8.16473
303;total;1;26.9142;26.9142;26.9142
304;initialize;1;9.01478;9.01478;9.01478
304;async;10;0.0161444;0.0120969;0.0215679
304;inner;10;0.734432;0.7245;0.751387
304;wait;10;8.23821e-05;6.8736e-05;0.000123018
304;boundary;10;0.0611761;0.0486481;0.0692473
304;calc iter;10;0.811837;0.807378;0.815183
304;calc total;1;8.16473;8.16473;8.16473
304;total;1;26.9141;26.9141;26.9141
305;initialize;1;9.01494;9.01494;9.01494
305;async;10;0.0178254;0.0112293;0.0237762
305;inner;10;0.743557;0.737678;0.755795
305;wait;10;6.37699e-05;4.1447e-05;8.1373e-05
305;boundary;10;0.0514346;0.0459122;0.056399
305;calc iter;10;0.812882;0.808455;0.815847
305;calc total;1;8.16473;8.16473;8.16473
305;total;1;26.9143;26.9143;26.9143
306;initialize;1;9.01482;9.01482;9.01482
306;async;10;0.0191659;0.0120857;0.0250856
306;inner;10;0.743002;0.737885;0.75388
306;wait;10;6.66584e-05;4.4754e-05;0.000101089
306;boundary;10;0.0505863;0.0463816;0.0542372
306;calc iter;10;0.812822;0.810177;0.814944
306;calc total;1;8.16473;8.16473;8.16473
306;total;1;26.9142;26.9142;26.9142
307;initialize;1;9.01482;9.01482;9.01482
307;async;10;0.0174151;0.0130383;0.0217096
307;inner;10;0.74263;0.736622;0.754743
307;wait;10;7.61446e-05;6.0918e-05;8.8295e-05
307;boundary;10;0.0521618;0.0462116;0.0553443
307;calc iter;10;0.812285;0.807248;0.815392
307;calc total;1;8.16473;8.16473;8.16473
307;total;1;26.9142;26.9142;26.9142
308;initialize;1;9.01491;9.01491;9.01491
308;async;10;0.0190257;0.0136912;0.0233274
308;inner;10;0.745555;0.740188;0.7571
308;wait;10;5.00606e-05;3.6841e-05;7.1137e-05
308;boundary;10;0.048261;0.0463055;0.0493746
308;calc iter;10;0.812894;0.809563;0.817724
308;calc total;1;8.16473;8.16473;8.16473
308;total;1;26.9143;26.9143;26.9143
309;initialize;1;9.01483;9.01483;9.01483
309;async;10;0.0236817;0.0144145;0.0291434
309;inner;10;0.742239;0.735623;0.754331
309;wait;10;4.81445e-05;3.3922e-05;9.0136e-05
309;boundary;10;0.0472638;0.0463951;0.0478433
309;calc iter;10;0.813234;0.81006;0.818574
309;calc total;1;8.16473;8.16473;8.16473
309;total;1;26.9142;26.9142;26.9142
310;initialize;1;9.01489;9.01489;9.01489
310;async;10;0.0181508;0.0142918;0.0212623
310;inner;10;0.744408;0.739317;0.759989
310;wait;10;5.47836e-05;3.151e-05;6.6716e-05
310;boundary;10;0.0498802;0.0465568;0.0524975
310;calc iter;10;0.812496;0.806598;0.821125
310;calc total;1;8.16473;8.16473;8.16473
310;total;1;26.9142;26.9142;26.9142
311;initialize;1;9.01482;9.01482;9.01482
311;async;10;0.0129693;0.00706851;0.0157144
311;inner;10;0.741419;0.73301;0.753594
311;wait;10;7.66281e-05;5.8104e-05;0.00011371
311;boundary;10;0.0572893;0.0483197;0.0645467
311;calc iter;10;0.811755;0.806577;0.817034
311;calc total;1;8.16474;8.16474;8.16474
311;total;1;26.9142;26.9142;26.9142
360;initialize;1;9.07639;9.07639;9.07639
336;initialize;1;9.05396;9.05396;9.05396
336;async;10;0.0184905;0.0118922;0.0220405
336;inner;10;0.748596;0.739286;0.760701
322;initialize;1;9.18505;9.18505;9.18505
322;async;10;0.0237166;0.0133621;0.0299723
322;inner;10;0.742638;0.734471;0.753086
322;wait;10;4.88274e-05;3.7487e-05;6.2121e-05
322;boundary;10;0.0466591;0.0458354;0.0472031
322;calc iter;10;0.813064;0.809327;0.816098
322;calc total;1;8.16472;8.16472;8.16472
322;total;1;27.083;27.083;27.083
384;initialize;1;9.10951;9.10951;9.10951
384;async;10;0.0195249;0.0109611;0.0260678
384;inner;10;0.746925;0.739661;0.7595
384;wait;10;3.22121e-05;2.4784e-05;7.2451e-05
384;boundary;10;0.0469561;0.0450983;0.0480488
384;calc iter;10;0.81344;0.809226;0.817077
384;calc total;1;8.16472;8.16472;8.16472
384;total;1;27.0021;27.0021;27.0021
323;initialize;1;9.18536;9.18536;9.18536
323;async;10;0.0252867;0.0136453;0.0314704
323;inner;10;0.740333;0.733798;0.750581
323;wait;10;6.29685e-05;4.544e-05;9.3523e-05
323;boundary;10;0.0470467;0.0458621;0.0490173
323;calc iter;10;0.812731;0.810184;0.816435
323;calc total;1;8.16472;8.16472;8.16472
323;total;1;27.0833;27.0833;27.0833
385;initialize;1;9.10957;9.10957;9.10957
385;async;10;0.0250425;0.011815;0.0321215
385;inner;10;0.74128;0.733139;0.758527
385;wait;10;3.46976e-05;2.2727e-05;9.5957e-05
385;boundary;10;0.0473789;0.0450629;0.0488579
385;calc iter;10;0.813737;0.807782;0.818691
385;calc total;1;8.16472;8.16472;8.16472
385;total;1;27.0021;27.0021;27.0021
324;initialize;1;9.18508;9.18508;9.18508
324;async;10;0.0245482;0.0142568;0.0319154
324;inner;10;0.74129;0.735038;0.753619
324;wait;10;4.46533e-05;2.7048e-05;6.8895e-05
324;boundary;10;0.0461908;0.0458192;0.046618
324;calc iter;10;0.812076;0.804997;0.819037
324;calc total;1;8.16472;8.16472;8.16472
324;total;1;27.083;27.083;27.083
386;initialize;1;9.10958;9.10958;9.10958
386;async;10;0.0173832;0.011921;0.0244389
386;inner;10;0.748523;0.742878;0.75981
386;wait;10;3.98295e-05;2.9668e-05;6.4288e-05
386;boundary;10;0.0467984;0.0462308;0.0472981
386;calc iter;10;0.812746;0.810165;0.818165
386;calc total;1;8.16472;8.16472;8.16472
386;total;1;27.0022;27.0022;27.0022
325;initialize;1;9.18497;9.18497;9.18497
325;async;10;0.0276321;0.0144059;0.0351777
325;inner;10;0.738418;0.732375;0.751471
325;wait;10;3.72741e-05;2.698e-05;7.2198e-05
325;boundary;10;0.0462175;0.0450444;0.0466676
325;calc iter;10;0.812307;0.806865;0.820569
325;calc total;1;8.16472;8.16472;8.16472
325;total;1;27.0829;27.0829;27.0829
387;initialize;1;9.10975;9.10975;9.10975
387;async;10;0.0163769;0.0113547;0.0224329
387;inner;10;0.749029;0.743697;0.759366
387;wait;10;5.08622e-05;3.5731e-05;6.8087e-05
387;boundary;10;0.0472569;0.0463805;0.0483539
387;calc iter;10;0.812715;0.808523;0.817628
387;calc total;1;8.16472;8.16472;8.16472
387;total;1;27.0023;27.0023;27.0023
408;initialize;1;9.1079;9.1079;9.1079
408;async;10;0.0185932;0.0110401;0.024273
408;inner;10;0.748339;0.740305;0.759818
408;wait;10;5.1892e-05;3.8929e-05;7.92e-05
408;boundary;10;0.0479429;0.0462395;0.0491998
408;calc iter;10;0.814929;0.811163;0.817979
408;calc total;1;8.16474;8.16474;8.16474
408;total;1;27.0085;27.0085;27.0085
326;initialize;1;9.18501;9.18501;9.18501
326;async;10;0.0204767;0.0143764;0.0261892
326;inner;10;0.743905;0.736431;0.754962
326;wait;10;4.36639e-05;3.0045e-05;5.7619e-05
326;boundary;10;0.0473015;0.0461845;0.0488214
326;calc iter;10;0.811729;0.807202;0.816001
326;calc total;1;8.16472;8.16472;8.16472
326;total;1;27.0829;27.0829;27.0829
388;initialize;1;9.10951;9.10951;9.10951
388;async;10;0.0240362;0.0133294;0.0302096
388;inner;10;0.741682;0.736176;0.751842
388;wait;10;4.69976e-05;3.3733e-05;0.000103374
388;boundary;10;0.0470317;0.0454315;0.0494413
388;calc iter;10;0.812799;0.810119;0.814619
388;calc total;1;8.16472;8.16472;8.16472
388;total;1;27.0021;27.0021;27.0021
409;initialize;1;9.10804;9.10804;9.10804
409;async;10;0.0238478;0.0141016;0.0295517
409;inner;10;0.74488;0.734872;0.757051
409;wait;10;4.29925e-05;2.7859e-05;9.2496e-05
409;boundary;10;0.0467498;0.0451324;0.0478544
409;calc iter;10;0.815522;0.809596;0.81881
409;calc total;1;8.16474;8.16474;8.16474
409;total;1;27.0086;27.0086;27.0086
327;initialize;1;9.18501;9.18501;9.18501
327;async;10;0.0180503;0.00699203;0.0230535
327;inner;10;0.731929;0.725245;0.747624
327;wait;10;8.13573e-05;5.1149e-05;0.000135782
327;boundary;10;0.0605544;0.051033;0.0652869
327;calc iter;10;0.810617;0.805788;0.813666
327;calc total;1;8.16473;8.16473;8.16473
327;total;1;27.0829;27.0829;27.0829
389;initialize;1;9.10957;9.10957;9.10957
389;async;10;0.0200699;0.0132583;0.0248855
389;inner;10;0.744483;0.739433;0.754044
389;wait;10;6.22345e-05;4.9121e-05;0.000116457
389;boundary;10;0.047792;0.0462948;0.0491093
389;calc iter;10;0.812409;0.810062;0.814548
389;calc total;1;8.16472;8.16472;8.16472
389;total;1;27.0021;27.0021;27.0021
410;initialize;1;9.10805;9.10805;9.10805
410;async;10;0.0238168;0.0143077;0.0321262
410;inner;10;0.744868;0.734853;0.75792
410;wait;10;3.6813e-05;2.3867e-05;8.0031e-05
410;boundary;10;0.0469283;0.0450468;0.0475582
410;calc iter;10;0.815652;0.812051;0.821297
410;calc total;1;8.16472;8.16472;8.16472
410;total;1;27.0086;27.0086;27.0086
328;initialize;1;9.18552;9.18552;9.18552
328;async;10;0.0281068;0.0123237;0.0347315
328;inner;10;0.736373;0.73033;0.747177
328;wait;10;5.79969e-05;3.1789e-05;0.000115221
328;boundary;10;0.0477813;0.0447303;0.0518236
328;calc iter;10;0.812321;0.807487;0.818125
328;calc total;1;8.16472;8.16472;8.16472
328;total;1;27.0834;27.0834;27.0834
390;initialize;1;9.11015;9.11015;9.11015
390;async;10;0.0143918;0.0113472;0.0183378
390;inner;10;0.74366;0.731747;0.758613
390;wait;10;5.68938e-05;3.3366e-05;7.1061e-05
390;boundary;10;0.0533573;0.0459372;0.0614964
390;calc iter;10;0.811467;0.808278;0.818058
390;calc total;1;8.16472;8.16472;8.16472
390;total;1;27.0027;27.0027;27.0027
411;initialize;1;9.10799;9.10799;9.10799
411;async;10;0.0170836;0.0133048;0.0220787
411;inner;10;0.746745;0.739679;0.758883
411;wait;10;5.76138e-05;4.7131e-05;6.9931e-05
411;boundary;10;0.0504319;0.046269;0.0528292
411;calc iter;10;0.814319;0.811907;0.818901
411;calc total;1;8.16472;8.16472;8.16472
411;total;1;27.0086;27.0086;27.0086
329;initialize;1;9.18514;9.18514;9.18514
329;async;10;0.0285175;0.014142;0.0351545
329;inner;10;0.738371;0.730729;0.749028
329;wait;10;4.54718e-05;2.7344e-05;0.000110191
329;boundary;10;0.0456852;0.0444031;0.0461226
329;calc iter;10;0.812621;0.808235;0.817075
329;calc total;1;8.16472;8.16472;8.16472
329;total;1;27.0831;27.0831;27.0831
391;initialize;1;9.10975;9.10975;9.10975
391;async;10;0.013618;0.00660955;0.0162012
391;inner;10;0.730701;0.716064;0.748007
391;wait;10;6.89864e-05;5.0248e-05;0.000116466
391;boundary;10;0.0660478;0.0534511;0.079688
391;calc iter;10;0.810438;0.808097;0.814319
391;calc total;1;8.16472;8.16472;8.16472
391;total;1;27.0023;27.0023;27.0023
412;initialize;1;9.10811;9.10811;9.10811
412;async;10;0.0191601;0.0142584;0.0265858
412;inner;10;0.743502;0.730936;0.755937
412;wait;10;6.54913e-05;4.1986e-05;8.9323e-05
412;boundary;10;0.05086;0.0461086;0.059895
412;calc iter;10;0.813589;0.809087;0.818895
412;calc total;1;8.16472;8.16472;8.16472
412;total;1;27.0087;27.0087;27.0087
330;initialize;1;9.18511;9.18511;9.18511
330;async;10;0.0265881;0.0142254;0.033327
330;inner;10;0.740084;0.73261;0.752208
330;wait;10;4.04863e-05;2.9753e-05;6.3888e-05
330;boundary;10;0.0458331;0.0444;0.0465183
330;calc iter;10;0.812547;0.808365;0.815356
330;calc total;1;8.16472;8.16472;8.16472
330;total;1;27.0831;27.0831;27.0831
392;initialize;1;9.1097;9.1097;9.1097
392;async;10;0.014009;0.00630704;0.0193422
392;inner;10;0.747988;0.738305;0.761898
392;wait;10;6.61095e-05;4.5451e-05;8.42e-05
392;boundary;10;0.0498718;0.0465491;0.0544927
392;calc iter;10;0.811937;0.808859;0.819886
392;calc total;1;8.16472;8.16472;8.16472
392;total;1;27.0023;27.0023;27.0023
413;initialize;1;9.10803;9.10803;9.10803
413;async;10;0.0198507;0.0135412;0.029002
413;inner;10;0.746534;0.737658;0.759562
413;wait;10;4.2995e-05;2.5778e-05;6.8519e-05
413;boundary;10;0.0475973;0.0459212;0.0533552
413;calc iter;10;0.814027;0.808203;0.820934
413;calc total;1;8.16472;8.16472;8.16472
413;total;1;27.0086;27.0086;27.0086
331;initialize;1;9.18501;9.18501;9.18501
331;async;10;0.0290571;0.0144694;0.0354826
331;inner;10;0.737806;0.729502;0.750928
331;wait;10;3.83311e-05;2.3735e-05;9.3661e-05
331;boundary;10;0.0458092;0.0444538;0.0467435
331;calc iter;10;0.812712;0.807154;0.816062
331;calc total;1;8.16472;8.16472;8.16472
331;total;1;27.083;27.083;27.083
393;initialize;1;9.10957;9.10957;9.10957
393;async;10;0.0184474;0.0130564;0.0227405
393;inner;10;0.743857;0.73778;0.75479
393;wait;10;7.17282e-05;6.0436e-05;9.3646e-05
393;boundary;10;0.04976;0.0465106;0.0513178
393;calc iter;10;0.812138;0.810444;0.814453
393;calc total;1;8.16472;8.16472;8.16472
393;total;1;27.0021;27.0021;27.0021
414;initialize;1;9.10808;9.10808;9.10808
414;async;10;0.0179951;0.0136437;0.0217661
414;inner;10;0.738491;0.726367;0.752692
414;wait;10;6.98369e-05;5.4879e-05;0.000103521
414;boundary;10;0.0566184;0.047594;0.0663712
414;calc iter;10;0.813175;0.809676;0.815749
414;calc total;1;8.16472;8.16472;8.16472
414;total;1;27.0086;27.0086;27.0086
332;initialize;1;9.18504;9.18504;9.18504
332;async;10;0.0246682;0.0142768;0.0305026
332;inner;10;0.738353;0.732778;0.749401
332;wait;10;6.31949e-05;5.1234e-05;8.7864e-05
332;boundary;10;0.0487166;0.0462349;0.0521357
332;calc iter;10;0.811803;0.808244;0.81499
332;calc total;1;8.16472;8.16472;8.16472
332;total;1;27.083;27.083;27.083
394;initialize;1;9.11008;9.11008;9.11008
394;async;10;0.0219848;0.0132058;0.0306002
394;inner;10;0.743613;0.738805;0.752825
394;wait;10;5.46776e-05;3.6133e-05;0.000101966
394;boundary;10;0.0472534;0.0456861;0.0484003
394;calc iter;10;0.812908;0.807878;0.815198
394;calc total;1;8.16472;8.16472;8.16472
394;total;1;27.0027;27.0027;27.0027
333;initialize;1;9.18512;9.18512;9.18512
333;async;10;0.0225525;0.0144362;0.0256601
333;inner;10;0.73791;0.730246;0.750366
333;wait;10;6.59989e-05;3.6453e-05;8.8561e-05
333;boundary;10;0.0506837;0.0459995;0.0556761
333;calc iter;10;0.811214;0.808374;0.815618
333;calc total;1;8.16472;8.16472;8.16472
333;total;1;27.083;27.083;27.083
395;initialize;1;9.10943;9.10943;9.10943
395;async;10;0.0209728;0.0123773;0.0265777
395;inner;10;0.745353;0.739179;0.755904
395;wait;10;4.7193e-05;2.928e-05;9.9044e-05
395;boundary;10;0.0467249;0.0453507;0.0474192
395;calc iter;10;0.8131;0.810704;0.815754
395;calc total;1;8.16472;8.16472;8.16472
395;total;1;27.002;27.002;27.002
336;wait;10;3.71009e-05;2.7634e-05;7.937e-05
336;boundary;10;0.0473055;0.0450396;0.0497698
336;calc iter;10;0.814432;0.805381;0.820125
336;calc total;1;8.16473;8.16473;8.16473
336;total;1;26.9551;26.9551;26.9551
334;initialize;1;9.18551;9.18551;9.18551
334;async;10;0.0200835;0.0143529;0.0229249
334;inner;10;0.738567;0.729194;0.752355
334;wait;10;5.87077e-05;3.3776e-05;7.8337e-05
334;boundary;10;0.0522366;0.0460643;0.0603124
334;calc iter;10;0.810948;0.807714;0.814104
334;calc total;1;8.16472;8.16472;8.16472
334;total;1;27.0834;27.0834;27.0834
396;initialize;1;9.10954;9.10954;9.10954
396;async;10;0.0343527;0.0141909;0.0411659
396;inner;10;0.732957;0.727127;0.750707
396;wait;10;3.70919e-05;2.4527e-05;5.1696e-05
396;boundary;10;0.0457369;0.0443604;0.0462614
396;calc iter;10;0.813086;0.807116;0.816662
396;calc total;1;8.16472;8.16472;8.16472
396;total;1;27.0021;27.0021;27.0021
337;initialize;1;9.05397;9.05397;9.05397
337;async;10;0.0185891;0.013036;0.0239769
337;inner;10;0.748613;0.739231;0.759254
337;wait;10;4.92737e-05;3.3712e-05;8.5024e-05
337;boundary;10;0.0469187;0.0455314;0.0483958
337;calc iter;10;0.814173;0.808002;0.819319
337;calc total;1;8.16474;8.16474;8.16474
337;total;1;26.955;26.955;26.955
415;initialize;1;9.108;9.108;9.108
415;async;10;0.0127665;0.00692611;0.0158004
415;inner;10;0.729689;0.717008;0.747863
415;wait;10;7.49337e-05;4.3325e-05;0.000129663
415;boundary;10;0.0698475;0.0546058;0.0803305
415;calc iter;10;0.812379;0.809071;0.814816
415;calc total;1;8.16473;8.16473;8.16473
415;total;1;27.0086;27.0086;27.0086
335;initialize;1;9.18507;9.18507;9.18507
335;async;10;0.0163722;0.00695001;0.0195951
335;inner;10;0.732083;0.722785;0.74959
335;wait;10;7.60643e-05;6.3984e-05;9.3581e-05
335;boundary;10;0.0617859;0.0497853;0.0697785
335;calc iter;10;0.810319;0.806422;0.814131
335;calc total;1;8.16473;8.16473;8.16473
335;total;1;27.083;27.083;27.083
397;initialize;1;9.10957;9.10957;9.10957
397;async;10;0.0299836;0.0141583;0.0378171
397;inner;10;0.735959;0.731562;0.748383
397;wait;10;5.17714e-05;3.2407e-05;9.0819e-05
397;boundary;10;0.0462365;0.0458189;0.0467936
397;calc iter;10;0.812232;0.808454;0.817362
397;calc total;1;8.16472;8.16472;8.16472
397;total;1;27.0021;27.0021;27.0021
338;initialize;1;9.05394;9.05394;9.05394
338;async;10;0.0177516;0.0128949;0.0220397
338;inner;10;0.748569;0.739719;0.760487
338;wait;10;5.2685e-05;4.1343e-05;6.7992e-05
338;boundary;10;0.0474912;0.046634;0.0484599
338;calc iter;10;0.813866;0.806827;0.820731
338;calc total;1;8.16472;8.16472;8.16472
338;total;1;26.955;26.955;26.955
398;initialize;1;9.10958;9.10958;9.10958
398;async;10;0.0252992;0.0142526;0.0284695
398;inner;10;0.736095;0.729274;0.7504
398;wait;10;5.37931e-05;3.0478e-05;7.662e-05
398;boundary;10;0.0500419;0.0457207;0.0549701
398;calc iter;10;0.811491;0.808909;0.813238
398;calc total;1;8.16472;8.16472;8.16472
398;total;1;27.0021;27.0021;27.0021
339;initialize;1;9.05396;9.05396;9.05396
339;async;10;0.020656;0.0136832;0.0275081
339;inner;10;0.746457;0.736239;0.759276
339;wait;10;3.97e-05;2.4433e-05;7.0621e-05
339;boundary;10;0.047283;0.0453788;0.0487877
339;calc iter;10;0.814437;0.809157;0.81957
339;calc total;1;8.16472;8.16472;8.16472
339;total;1;26.955;26.955;26.955
399;initialize;1;9.10957;9.10957;9.10957
399;async;10;0.0213779;0.00694403;0.0247345
399;inner;10;0.72681;0.717332;0.745239
399;wait;10;7.63688e-05;6.4304e-05;0.000121002
399;boundary;10;0.062323;0.0504946;0.0707219
399;calc iter;10;0.810589;0.802802;0.81321
399;calc total;1;8.16472;8.16472;8.16472
399;total;1;27.0021;27.0021;27.0021
340;initialize;1;9.05389;9.05389;9.05389
340;async;10;0.0163597;0.0126201;0.0192159
340;inner;10;0.7457;0.73879;0.757929
340;wait;10;7.31025e-05;6.0974e-05;0.000112574
340;boundary;10;0.0511502;0.0464839;0.0539308
340;calc iter;10;0.813285;0.809435;0.818063
340;calc total;1;8.16472;8.16472;8.16472
340;total;1;26.955;26.955;26.955
400;initialize;1;9.11013;9.11013;9.11013
400;async;10;0.0290944;0.0122796;0.0376932
400;inner;10;0.732596;0.729058;0.745881
400;wait;10;6.2545e-05;3.4603e-05;0.000124898
400;boundary;10;0.0504545;0.045827;0.0560211
400;calc iter;10;0.812209;0.804878;0.816344
400;calc total;1;8.16472;8.16472;8.16472
400;total;1;27.0027;27.0027;27.0027
341;initialize;1;9.05378;9.05378;9.05378
341;async;10;0.0132806;0.0121514;0.0147888
341;inner;10;0.744541;0.733222;0.75974
341;wait;10;6.85969e-05;5.7529e-05;8.1836e-05
341;boundary;10;0.054591;0.0461987;0.0618618
341;calc iter;10;0.812482;0.809295;0.819624
341;calc total;1;8.16473;8.16473;8.16473
341;total;1;26.9549;26.9549;26.9549
401;initialize;1;9.10986;9.10986;9.10986
401;async;10;0.0344725;0.0141205;0.0442433
401;inner;10;0.732995;0.723836;0.747197
401;wait;10;4.92578e-05;2.4064e-05;8.9676e-05
401;boundary;10;0.0456182;0.0440685;0.0472092
401;calc iter;10;0.813137;0.806887;0.817569
401;calc total;1;8.16472;8.16472;8.16472
401;total;1;27.0024;27.0024;27.0024
342;initialize;1;9.05397;9.05397;9.05397
342;async;10;0.0132243;0.0103323;0.0191915
342;inner;10;0.740222;0.723537;0.75603
342;wait;10;7.49488e-05;6.1425e-05;0.000113376
342;boundary;10;0.0582766;0.0467814;0.0729475
342;calc iter;10;0.811799;0.806887;0.817204
342;calc total;1;8.16473;8.16473;8.16473
342;total;1;26.9551;26.9551;26.9551
402;initialize;1;9.10953;9.10953;9.10953
402;async;10;0.0332256;0.0140653;0.0412219
402;inner;10;0.734743;0.726908;0.749681
402;wait;10;4.0893e-05;2.8492e-05;0.000101621
402;boundary;10;0.0452862;0.0440945;0.0457075
402;calc iter;10;0.813297;0.80906;0.816991
402;calc total;1;8.16472;8.16472;8.16472
402;total;1;27.0021;27.0021;27.0021
343;initialize;1;9.05376;9.05376;9.05376
343;async;10;0.0109529;0.00693752;0.0153808
343;inner;10;0.733127;0.719633;0.749344
343;wait;10;7.24516e-05;4.8962e-05;0.000127123
343;boundary;10;0.0673264;0.0549475;0.078968
343;calc iter;10;0.81148;0.808329;0.814948
343;calc total;1;8.16473;8.16473;8.16473
343;total;1;26.9548;26.9548;26.9548
403;initialize;1;9.10966;9.10966;9.10966
403;async;10;0.029342;0.0138368;0.0348124
403;inner;10;0.734759;0.730166;0.746804
403;wait;10;6.65738e-05;3.7979e-05;0.00011806
403;boundary;10;0.0478103;0.0458219;0.049321
403;calc iter;10;0.81198;0.806585;0.814555
403;calc total;1;8.16472;8.16472;8.16472
403;total;1;27.0022;27.0022;27.0022
344;initialize;1;9.05382;9.05382;9.05382
344;async;10;0.0114755;0.0102047;0.0132737
344;inner;10;0.753599;0.743142;0.767391
344;wait;10;3.3831e-05;2.7775e-05;5.9141e-05
344;boundary;10;0.0497268;0.0451511;0.0532762
344;calc iter;10;0.814837;0.800917;0.827658
344;calc total;1;8.16472;8.16472;8.16472
344;total;1;26.9549;26.9549;26.9549
404;initialize;1;9.10954;9.10954;9.10954
404;async;10;0.0275495;0.0141365;0.0355974
404;inner;10;0.737807;0.731993;0.750534
404;wait;10;4.72945e-05;3.543e-05;5.9966e-05
404;boundary;10;0.0464649;0.0456359;0.0483315
404;calc iter;10;0.81187;0.808332;0.815456
404;calc total;1;8.16472;8.16472;8.16472
404;total;1;27.0021;27.0021;27.0021
345;initialize;1;9.05376;9.05376;9.05376
345;async;10;0.0191969;0.0131882;0.0218958
345;inner;10;0.747793;0.7388;0.759247
345;wait;10;4.26809e-05;2.7472e-05;8.7904e-05
345;boundary;10;0.0472698;0.0452793;0.0496123
345;calc iter;10;0.814304;0.805053;0.820532
345;calc total;1;8.16472;8.16472;8.16472
345;total;1;26.9548;26.9548;26.9548
405;initialize;1;9.10954;9.10954;9.10954
405;async;10;0.03054;0.01409;0.0377665
405;inner;10;0.735825;0.730658;0.750757
405;wait;10;4.44428e-05;3.1858e-05;5.5443e-05
405;boundary;10;0.0458103;0.045478;0.0464214
405;calc iter;10;0.812222;0.80903;0.815413
405;calc total;1;8.16472;8.16472;8.16472
405;total;1;27.0021;27.0021;27.0021
346;initialize;1;9.05372;9.05372;9.05372
346;async;10;0.0169032;0.0127385;0.0203063
346;inner;10;0.748444;0.740626;0.758886
346;wait;10;6.25071e-05;4.5597e-05;0.000104162
346;boundary;10;0.0481391;0.046626;0.050522
346;calc iter;10;0.813551;0.808998;0.819085
346;calc total;1;8.16473;8.16473;8.16473
346;total;1;26.9548;26.9548;26.9548
406;initialize;1;9.10959;9.10959;9.10959
406;async;10;0.0268479;0.0142201;0.0334143
406;inner;10;0.733958;0.727376;0.747522
406;wait;10;7.65981e-05;5.1515e-05;8.5577e-05
406;boundary;10;0.0505096;0.0457745;0.0545178
406;calc iter;10;0.811394;0.807755;0.814968
406;calc total;1;8.16472;8.16472;8.16472
406;total;1;27.0021;27.0021;27.0021
347;initialize;1;9.0539;9.0539;9.0539
347;async;10;0.0170495;0.0133784;0.0192435
347;inner;10;0.74871;0.74082;0.759939
347;wait;10;5.05104e-05;3.7702e-05;7.0105e-05
347;boundary;10;0.0477141;0.0465935;0.0496213
347;calc iter;10;0.813525;0.807719;0.820222
347;calc total;1;8.16473;8.16473;8.16473
347;total;1;26.955;26.955;26.955
407;initialize;1;9.1097;9.1097;9.1097
407;async;10;0.0224877;0.0069234;0.0282067
407;inner;10;0.723556;0.716315;0.741919
407;wait;10;7.27762e-05;5.7546e-05;0.000132358
407;boundary;10;0.0645172;0.052525;0.0703489
407;calc iter;10;0.810635;0.801502;0.814137
407;calc total;1;8.16472;8.16472;8.16472
407;total;1;27.0022;27.0022;27.0022
348;initialize;1;9.05365;9.05365;9.05365
348;async;10;0.0243063;0.0143806;0.0311354
348;inner;10;0.74075;0.732412;0.754389
348;wait;10;4.64349e-05;2.5919e-05;7.9872e-05
348;boundary;10;0.0461122;0.0448498;0.0471545
348;calc iter;10;0.811217;0.807032;0.81497
348;calc total;1;8.16472;8.16472;8.16472
348;total;1;26.9547;26.9547;26.9547
349;initialize;1;9.05399;9.05399;9.05399
349;async;10;0.0200788;0.0143067;0.0236216
349;inner;10;0.742619;0.736914;0.754599
349;wait;10;5.22274e-05;3.3566e-05;6.0865e-05
349;boundary;10;0.0474855;0.0460048;0.048907
349;calc iter;10;0.810238;0.80647;0.815131
349;calc total;1;8.16472;8.16472;8.16472
349;total;1;26.9551;26.9551;26.9551
350;initialize;1;9.05365;9.05365;9.05365
350;async;10;0.0199068;0.0144399;0.0237107
350;inner;10;0.744231;0.738574;0.756127
350;wait;10;3.847e-05;2.92e-05;5.5534e-05
350;boundary;10;0.0465439;0.045959;0.0471039
350;calc iter;10;0.810722;0.807326;0.817427
350;calc total;1;8.16472;8.16472;8.16472
350;total;1;26.9547;26.9547;26.9547
351;initialize;1;9.05386;9.05386;9.05386
351;async;10;0.0157824;0.0070094;0.0203757
351;inner;10;0.74465;0.737176;0.754056
351;wait;10;6.77136e-05;4.1742e-05;0.000104491
351;boundary;10;0.0494633;0.046478;0.0522838
351;calc iter;10;0.809965;0.807983;0.813932
351;calc total;1;8.16473;8.16473;8.16473
351;total;1;26.955;26.955;26.955
352;initialize;1;9.05398;9.05398;9.05398
352;async;10;0.032115;0.0122795;0.0438374
352;inner;10;0.732802;0.720841;0.744967
352;wait;10;5.4868e-05;3.5438e-05;0.000119173
352;boundary;10;0.046511;0.044408;0.0499602
352;calc iter;10;0.811484;0.80733;0.814542
352;calc total;1;8.16472;8.16472;8.16472
352;total;1;26.9551;26.9551;26.9551
353;initialize;1;9.05387;9.05387;9.05387
353;async;10;0.0294858;0.0139893;0.0399519
353;inner;10;0.736149;0.722525;0.750723
353;wait;10;4.42135e-05;2.572e-05;8.1192e-05
353;boundary;10;0.0461515;0.0441159;0.0475546
353;calc iter;10;0.811833;0.805776;0.816942
353;calc total;1;8.16472;8.16472;8.16472
353;total;1;26.955;26.955;26.955
354;initialize;1;9.05393;9.05393;9.05393
354;async;10;0.0244379;0.0121907;0.0322462
354;inner;10;0.738997;0.732056;0.75104
354;wait;10;5.63217e-05;3.7777e-05;8.8258e-05
354;boundary;10;0.0471275;0.0456769;0.0498168
354;calc iter;10;0.81062;0.806746;0.818422
354;calc total;1;8.16472;8.16472;8.16472
354;total;1;26.955;26.955;26.955
355;initialize;1;9.05375;9.05375;9.05375
355;async;10;0.024692;0.013401;0.0307912
355;inner;10;0.739159;0.732443;0.750533
355;wait;10;5.29071e-05;3.2496e-05;0.000108972
355;boundary;10;0.0467362;0.0458278;0.0492347
355;calc iter;10;0.810642;0.807402;0.814787
355;calc total;1;8.16472;8.16472;8.16472
355;total;1;26.9548;26.9548;26.9548
356;initialize;1;9.05376;9.05376;9.05376
356;async;10;0.0174391;0.0122147;0.0213748
356;inner;10;0.738415;0.731066;0.752541
356;wait;10;6.8116e-05;4.8978e-05;0.000113815
356;boundary;10;0.05362;0.0460491;0.0578872
356;calc iter;10;0.809544;0.80597;0.812841
356;calc total;1;8.16472;8.16472;8.16472
356;total;1;26.9548;26.9548;26.9548
357;initialize;1;9.0539;9.0539;9.0539
357;async;10;0.0163235;0.0116731;0.0235804
357;inner;10;0.737677;0.726974;0.753371
357;wait;10;6.40005e-05;5.0835e-05;7.4622e-05
357;boundary;10;0.0550805;0.0460069;0.0633409
357;calc iter;10;0.809146;0.80494;0.815489
357;calc total;1;8.16472;8.16472;8.16472
357;total;1;26.955;26.955;26.955
358;initialize;1;9.05395;9.05395;9.05395
358;async;10;0.0182178;0.0116417;0.0230886
358;inner;10;0.738815;0.730408;0.752811
358;wait;10;6.612e-05;5.2001e-05;8.3454e-05
358;boundary;10;0.0524487;0.0461594;0.0571993
358;calc iter;10;0.809549;0.805165;0.813571
358;calc total;1;8.16472;8.16472;8.16472
358;total;1;26.955;26.955;26.955
359;initialize;1;9.05366;9.05366;9.05366
359;async;10;0.0139622;0.00698852;0.0181725
359;inner;10;0.73542;0.72639;0.750504
359;wait;10;7.46296e-05;6.018e-05;9.8284e-05
359;boundary;10;0.0595751;0.050006;0.0653907
359;calc iter;10;0.809033;0.805759;0.812073
359;calc total;1;8.16473;8.16473;8.16473
359;total;1;26.9548;26.9548;26.9548
360;async;10;0.0327796;0.0121253;0.0448944
360;inner;10;0.731392;0.714117;0.752168
360;wait;10;4.01979e-05;2.8269e-05;9.3646e-05
360;boundary;10;0.0465286;0.0441503;0.0490371
360;calc iter;10;0.810742;0.803667;0.815548
360;calc total;1;8.16474;8.16474;8.16474
360;total;1;26.9773;26.9773;26.9773
361;initialize;1;9.07638;9.07638;9.07638
361;async;10;0.0331596;0.01422;0.0454503
361;inner;10;0.729241;0.709351;0.754328
361;wait;10;3.53509e-05;2.7687e-05;6.3896e-05
361;boundary;10;0.0486798;0.0441865;0.0550038
361;calc iter;10;0.811118;0.79891;0.819721
361;calc total;1;8.16474;8.16474;8.16474
361;total;1;26.9773;26.9773;26.9773
362;initialize;1;9.07641;9.07641;9.07641
362;async;10;0.0350964;0.0139008;0.0464746
362;inner;10;0.728969;0.714023;0.751116
362;wait;10;3.89578e-05;2.8885e-05;7.7479e-05
362;boundary;10;0.0462919;0.0445776;0.047299
362;calc iter;10;0.810398;0.805122;0.81669
362;calc total;1;8.16473;8.16473;8.16473
362;total;1;26.9773;26.9773;26.9773
363;initialize;1;9.07645;9.07645;9.07645
363;async;10;0.0274678;0.014091;0.0372334
363;inner;10;0.734231;0.720881;0.751947
363;wait;10;4.36786e-05;3.0356e-05;8.2835e-05
363;boundary;10;0.0474363;0.0462239;0.049079
363;calc iter;10;0.809181;0.805554;0.814312
363;calc total;1;8.16473;8.16473;8.16473
363;total;1;26.9773;26.9773;26.9773
364;initialize;1;9.07636;9.07636;9.07636
364;async;10;0.0200766;0.0133723;0.0287119
364;inner;10;0.733565;0.719894;0.750082
364;wait;10;7.60334e-05;6.0764e-05;0.000113008
364;boundary;10;0.0541603;0.0460773;0.0612516
364;calc iter;10;0.807879;0.803906;0.814304
364;calc total;1;8.16473;8.16473;8.16473
364;total;1;26.9773;26.9773;26.9773
365;initialize;1;9.07644;9.07644;9.07644
365;async;10;0.0199075;0.0137845;0.0265936
365;inner;10;0.735228;0.717642;0.750937
365;wait;10;6.54025e-05;4.4424e-05;9.0025e-05
365;boundary;10;0.0523837;0.0457769;0.0646867
365;calc iter;10;0.807586;0.802524;0.811315
365;calc total;1;8.16473;8.16473;8.16473
365;total;1;26.9773;26.9773;26.9773
366;initialize;1;9.07628;9.07628;9.07628
366;async;10;0.0222208;0.0136239;0.0279056
366;inner;10;0.728486;0.707314;0.744845
366;wait;10;5.92133e-05;3.5358e-05;9.3779e-05
366;boundary;10;0.0561733;0.0483806;0.0731544
366;calc iter;10;0.806941;0.801244;0.811697
366;calc total;1;8.16473;8.16473;8.16473
366;total;1;26.9772;26.9772;26.9772
367;initialize;1;9.07641;9.07641;9.07641
367;async;10;0.0179333;0.00702902;0.0237891
367;inner;10;0.725459;0.704458;0.7419
367;wait;10;7.94021e-05;4.8075e-05;0.000133976
367;boundary;10;0.0630882;0.0543981;0.079719
367;calc iter;10;0.806561;0.800591;0.812115
367;calc total;1;8.16473;8.16473;8.16473
367;total;1;26.9773;26.9773;26.9773
368;initialize;1;9.07635;9.07635;9.07635
368;async;10;0.0227842;0.0116748;0.0328909
368;inner;10;0.737074;0.724061;0.751044
368;wait;10;6.02268e-05;3.6256e-05;0.000114589
368;boundary;10;0.0489172;0.0466513;0.0499158
368;calc iter;10;0.808838;0.806054;0.811493
368;calc total;1;8.16473;8.16473;8.16473
368;total;1;26.9773;26.9773;26.9773
369;initialize;1;9.07637;9.07637;9.07637
369;async;10;0.0253937;0.0125456;0.0364239
369;inner;10;0.737227;0.722736;0.752678
369;wait;10;5.21821e-05;4.0396e-05;7.3057e-05
369;boundary;10;0.0468065;0.0458703;0.0479641
369;calc iter;10;0.809481;0.805377;0.812294
369;calc total;1;8.16473;8.16473;8.16473
369;total;1;26.9773;26.9773;26.9773
370;initialize;1;9.07636;9.07636;9.07636
370;async;10;0.020982;0.0123585;0.0292346
370;inner;10;0.737383;0.724514;0.752456
370;wait;10;6.33413e-05;5.5933e-05;7.3049e-05
370;boundary;10;0.0499833;0.0459984;0.0539962
370;calc iter;10;0.808413;0.80629;0.812453
370;calc total;1;8.16473;8.16473;8.16473
370;total;1;26.9773;26.9773;26.9773
371;initialize;1;9.07637;9.07637;9.07637
371;async;10;0.0189102;0.0128261;0.0269975
371;inner;10;0.737313;0.723767;0.752955
371;wait;10;5.62368e-05;3.1252e-05;7.3953e-05
371;boundary;10;0.0518315;0.0462534;0.0577123
371;calc iter;10;0.808112;0.804993;0.813345
371;calc total;1;8.16473;8.16473;8.16473
371;total;1;26.9773;26.9773;26.9773
372;initialize;1;9.07641;9.07641;9.07641
372;async;10;0.0325274;0.0141992;0.0430131
372;inner;10;0.725179;0.714711;0.742496
372;wait;10;4.54697e-05;2.8032e-05;6.3414e-05
372;boundary;10;0.0460516;0.0444005;0.0471888
372;calc iter;10;0.803805;0.800165;0.807527
372;calc total;1;8.16473;8.16473;8.16473
372;total;1;26.9773;26.9773;26.9773
373;initialize;1;9.07643;9.07643;9.07643
373;async;10;0.0315267;0.0141344;0.0449975
373;inner;10;0.725721;0.715587;0.740602
373;wait;10;5.14363e-05;3.5399e-05;8.4955e-05
373;boundary;10;0.0457892;0.0451707;0.0466672
373;calc iter;10;0.80309;0.799602;0.80807
373;calc total;1;8.16473;8.16473;8.16473
373;total;1;26.9773;26.9773;26.9773
374;initialize;1;9.07637;9.07637;9.07637
374;async;10;0.0300034;0.0142594;0.0418759
374;inner;10;0.726608;0.716339;0.742231
374;wait;10;4.46837e-05;2.927e-05;5.6803e-05
374;boundary;10;0.0462137;0.0452541;0.0483846
374;calc iter;10;0.802872;0.79803;0.807844
374;calc total;1;8.16473;8.16473;8.16473
374;total;1;26.9773;26.9773;26.9773
375;initialize;1;9.07648;9.07648;9.07648
375;async;10;0.0291049;0.00654706;0.0419807
375;inner;10;0.72349;0.713362;0.73632
375;wait;10;6.6561e-05;5.1815e-05;0.000121416
375;boundary;10;0.0498981;0.0475956;0.0522113
375;calc iter;10;0.802561;0.795202;0.807404
375;calc total;1;8.16473;8.16473;8.16473
375;total;1;26.9774;26.9774;26.9774
376;initialize;1;9.0764;9.0764;9.0764
376;async;10;0.0310261;0.00787194;0.0450253
376;inner;10;0.727964;0.713595;0.746382
376;wait;10;3.26213e-05;2.3323e-05;4.683e-05
376;boundary;10;0.0449647;0.0435231;0.0466332
376;calc iter;10;0.80399;0.796883;0.809176
376;calc total;1;8.16473;8.16473;8.16473
376;total;1;26.9773;26.9773;26.9773
377;initialize;1;9.07648;9.07648;9.07648
377;async;10;0.0389638;0.0125203;0.0546365
377;inner;10;0.719696;0.70452;0.737991
377;wait;10;5.44348e-05;3.2562e-05;0.000108419
377;boundary;10;0.0450609;0.043282;0.0471233
377;calc iter;10;0.803777;0.797103;0.809353
377;calc total;1;8.16473;8.16473;8.16473
377;total;1;26.9774;26.9774;26.9774
378;initialize;1;9.07637;9.07637;9.07637
378;async;10;0.0321678;0.0122488;0.0448017
378;inner;10;0.727114;0.715376;0.745301
378;wait;10;3.84715e-05;2.6344e-05;4.8523e-05
378;boundary;10;0.0444041;0.0435554;0.0449233
378;calc iter;10;0.803726;0.799088;0.80824
378;calc total;1;8.16473;8.16473;8.16473
378;total;1;26.9773;26.9773;26.9773
379;initialize;1;9.07643;9.07643;9.07643
379;async;10;0.0334178;0.0123788;0.0450375
379;inner;10;0.724851;0.713487;0.742336
379;wait;10;5.81658e-05;3.7935e-05;0.000102693
379;boundary;10;0.0448965;0.0443499;0.0452825
379;calc iter;10;0.803225;0.799259;0.807027
379;calc total;1;8.16473;8.16473;8.16473
379;total;1;26.9773;26.9773;26.9773
380;initialize;1;9.07646;9.07646;9.07646
380;async;10;0.0213161;0.0110788;0.0310291
380;inner;10;0.718026;0.703278;0.743803
380;wait;10;6.11231e-05;4.4124e-05;8.4869e-05
380;boundary;10;0.0617494;0.045091;0.0737881
380;calc iter;10;0.801155;0.793281;0.80645
380;calc total;1;8.16473;8.16473;8.16473
380;total;1;26.9773;26.9773;26.9773
381;initialize;1;9.07639;9.07639;9.07639
381;async;10;0.0196971;0.0119341;0.0298616
381;inner;10;0.717162;0.700452;0.744181
381;wait;10;6.33912e-05;3.6719e-05;7.4919e-05
381;boundary;10;0.063734;0.0449352;0.0759283
381;calc iter;10;0.800658;0.792575;0.807867
381;calc total;1;8.16473;8.16473;8.16473
381;total;1;26.9773;26.9773;26.9773
382;initialize;1;9.07644;9.07644;9.07644
382;async;10;0.0197537;0.0106842;0.0298614
382;inner;10;0.714602;0.698286;0.743009
382;wait;10;6.51613e-05;5.8371e-05;8.2947e-05
382;boundary;10;0.0660967;0.0453368;0.0781517
382;calc iter;10;0.80052;0.792308;0.807617
382;calc total;1;8.16473;8.16473;8.16473
382;total;1;26.9773;26.9773;26.9773
383;initialize;1;9.07645;9.07645;9.07645
383;async;10;0.0183001;0.00597294;0.0280764
383;inner;10;0.7102;0.694007;0.73812
383;wait;10;7.55846e-05;5.1704e-05;0.000121597
383;boundary;10;0.0716875;0.050651;0.0831839
383;calc iter;10;0.800265;0.791966;0.807804
383;calc total;1;8.16473;8.16473;8.16473
383;total;1;26.9773;26.9773;26.9773
416;initialize;1;9.10802;9.10802;9.10802
416;async;10;0.0223346;0.0116749;0.0274162
416;inner;10;0.746446;0.736624;0.758892
416;wait;10;4.02974e-05;2.9644e-05;9.3507e-05
416;boundary;10;0.0467549;0.0449758;0.0480631
416;calc iter;10;0.815578;0.809052;0.820225
416;calc total;1;8.16472;8.16472;8.16472
416;total;1;27.0086;27.0086;27.0086
417;initialize;1;9.10802;9.10802;9.10802
417;async;10;0.0181499;0.013071;0.0216353
417;inner;10;0.749805;0.739448;0.762804
417;wait;10;3.70498e-05;2.901e-05;6.049e-05
417;boundary;10;0.047972;0.0449159;0.050677
417;calc iter;10;0.815966;0.806036;0.822924
417;calc total;1;8.16472;8.16472;8.16472
417;total;1;27.0086;27.0086;27.0086
418;initialize;1;9.10811;9.10811;9.10811
418;async;10;0.0210648;0.013106;0.0274255
418;inner;10;0.744524;0.736302;0.754215
418;wait;10;6.44516e-05;4.2962e-05;9.387e-05
418;boundary;10;0.0491126;0.0474612;0.0511536
418;calc iter;10;0.814767;0.811358;0.817817
418;calc total;1;8.16472;8.16472;8.16472
418;total;1;27.0087;27.0087;27.0087
419;initialize;1;9.10809;9.10809;9.10809
419;async;10;0.0190422;0.0135952;0.024745
419;inner;10;0.746283;0.738213;0.756292
419;wait;10;5.86054e-05;3.8707e-05;9.9338e-05
419;boundary;10;0.0488163;0.0464273;0.0522885
419;calc iter;10;0.814201;0.808973;0.818859
419;calc total;1;8.16472;8.16472;8.16472
419;total;1;27.0087;27.0087;27.0087
420;initialize;1;9.10803;9.10803;9.10803
420;async;10;0.0208676;0.0134053;0.0267472
420;inner;10;0.745166;0.740166;0.756597
420;wait;10;4.48299e-05;2.6254e-05;9.7135e-05
420;boundary;10;0.046867;0.0460439;0.0476696
420;calc iter;10;0.812948;0.806638;0.819326
420;calc total;1;8.16472;8.16472;8.16472
420;total;1;27.0086;27.0086;27.0086
421;initialize;1;9.108;9.108;9.108
421;async;10;0.0228553;0.0145315;0.0276117
421;inner;10;0.743237;0.738629;0.756719
421;wait;10;3.47973e-05;2.4669e-05;8.0077e-05
421;boundary;10;0.0471628;0.0452565;0.0480004
421;calc iter;10;0.813292;0.807216;0.819951
421;calc total;1;8.16472;8.16472;8.16472
421;total;1;27.0086;27.0086;27.0086
422;initialize;1;9.10803;9.10803;9.10803
422;async;10;0.0163893;0.0134514;0.02115
422;inner;10;0.748671;0.741346;0.757763
422;wait;10;5.35861e-05;3.4436e-05;7.4777e-05
422;boundary;10;0.0474365;0.0462547;0.0498581
422;calc iter;10;0.812552;0.80869;0.818596
422;calc total;1;8.16472;8.16472;8.16472
422;total;1;27.0086;27.0086;27.0086
423;initialize;1;9.10805;9.10805;9.10805
423;async;10;0.0129398;0.00698483;0.0167898
423;inner;10;0.744851;0.737891;0.753149
423;wait;10;7.12731e-05;5.894e-05;0.000100997
423;boundary;10;0.0540895;0.0513897;0.0581931
423;calc iter;10;0.811953;0.808955;0.815521
423;calc total;1;8.16473;8.16473;8.16473
423;total;1;27.0086;27.0086;27.0086
424;initialize;1;9.10803;9.10803;9.10803
424;async;10;0.0175525;0.0115684;0.0245003
424;inner;10;0.747374;0.739896;0.757386
424;wait;10;6.06589e-05;3.7542e-05;0.000106845
424;boundary;10;0.0482454;0.0450815;0.0507603
424;calc iter;10;0.813234;0.809517;0.815822
424;calc total;1;8.16472;8.16472;8.16472
424;total;1;27.0086;27.0086;27.0086
425;initialize;1;9.10804;9.10804;9.10804
425;async;10;0.0206553;0.0134707;0.0270879
425;inner;10;0.74631;0.736272;0.757195
425;wait;10;4.70131e-05;3.5032e-05;6.2036e-05
425;boundary;10;0.0465335;0.0446083;0.0476899
425;calc iter;10;0.813548;0.807808;0.817046
425;calc total;1;8.16472;8.16472;8.16472
425;total;1;27.0086;27.0086;27.0086
426;initialize;1;9.10799;9.10799;9.10799
426;async;10;0.0209371;0.014053;0.0264156
426;inner;10;0.746094;0.73813;0.755744
426;wait;10;4.57491e-05;2.6864e-05;8.5561e-05
426;boundary;10;0.0462462;0.0446906;0.0475353
426;calc iter;10;0.813325;0.805922;0.816429
426;calc total;1;8.16472;8.16472;8.16472
426;total;1;27.0086;27.0086;27.0086
427;initialize;1;9.10806;9.10806;9.10806
427;async;10;0.0237302;0.0143261;0.0316307
427;inner;10;0.743202;0.732151;0.758123
427;wait;10;3.87421e-05;2.3884e-05;6.2631e-05
427;boundary;10;0.0469853;0.0446423;0.0491829
427;calc iter;10;0.813958;0.808465;0.81843
427;calc total;1;8.16472;8.16472;8.16472
427;total;1;27.0086;27.0086;27.0086
428;initialize;1;9.10803;9.10803;9.10803
428;async;10;0.0178438;0.0143904;0.0228848
428;inner;10;0.746951;0.740136;0.755846
428;wait;10;6.13506e-05;4.7213e-05;8.7792e-05
428;boundary;10;0.0479099;0.0461482;0.0492276
428;calc iter;10;0.812768;0.80823;0.816475
428;calc total;1;8.16472;8.16472;8.16472
428;total;1;27.0086;27.0086;27.0086
429;initialize;1;9.10801;9.10801;9.10801
429;async;10;0.0140048;0.0129574;0.0149157
429;inner;10;0.748611;0.740333;0.758424
429;wait;10;5.56561e-05;3.3339e-05;6.959e-05
429;boundary;10;0.0494917;0.0460775;0.0544343
429;calc iter;10;0.812165;0.808942;0.818977
429;calc total;1;8.16473;8.16473;8.16473
429;total;1;27.0086;27.0086;27.0086
430;initialize;1;9.10805;9.10805;9.10805
430;async;10;0.0126155;0.0113291;0.0144462
430;inner;10;0.744486;0.733061;0.758486
430;wait;10;6.74499e-05;4.93e-05;8.1633e-05
430;boundary;10;0.0543905;0.0463152;0.0641036
430;calc iter;10;0.811561;0.808973;0.819299
430;calc total;1;8.16473;8.16473;8.16473
430;total;1;27.0086;27.0086;27.0086
431;initialize;1;9.10801;9.10801;9.10801
431;async;10;0.0102372;0.00696136;0.0135596
431;inner;10;0.740242;0.728129;0.752671
431;wait;10;7.7128e-05;5.532e-05;0.000115669
431;boundary;10;0.0605682;0.0507229;0.0715388
431;calc iter;10;0.811126;0.809168;0.815682
431;calc total;1;8.16473;8.16473;8.16473
431;total;1;27.0086;27.0086;27.0086
432;initialize;1;9.14233;9.14233;9.14233
432;async;10;0.0165411;0.00941951;0.0193602
432;inner;10;0.748221;0.742812;0.76077
432;wait;10;6.30305e-05;4.7958e-05;8.5809e-05
432;boundary;10;0.0487564;0.0462561;0.0500022
432;calc iter;10;0.813584;0.809408;0.818886
432;calc total;1;8.16474;8.16474;8.16474
432;total;1;27.0434;27.0434;27.0434
433;initialize;1;9.14272;9.14272;9.14272
433;async;10;0.0226791;0.0136596;0.0249293
433;inner;10;0.743864;0.737294;0.755727
433;wait;10;5.49929e-05;4.1255e-05;0.000118108
433;boundary;10;0.047295;0.0459465;0.0483446
433;calc iter;10;0.813895;0.807494;0.81798
433;calc total;1;8.16474;8.16474;8.16474
433;total;1;27.0437;27.0437;27.0437
434;initialize;1;9.14279;9.14279;9.14279
434;async;10;0.020821;0.0137431;0.0269271
434;inner;10;0.746128;0.737684;0.759164
434;wait;10;4.25421e-05;3.0145e-05;7.5896e-05
434;boundary;10;0.0474531;0.0452238;0.0486745
434;calc iter;10;0.814446;0.809868;0.819571
434;calc total;1;8.16472;8.16472;8.16472
434;total;1;27.0438;27.0438;27.0438
435;initialize;1;9.14253;9.14253;9.14253
435;async;10;0.0217983;0.0138976;0.025587
435;inner;10;0.74447;0.73517;0.760746
435;wait;10;3.26915e-05;2.4664e-05;6.5945e-05
435;boundary;10;0.048471;0.0450394;0.0508919
435;calc iter;10;0.814774;0.805827;0.821474
435;calc total;1;8.16472;8.16472;8.16472
435;total;1;27.0435;27.0435;27.0435
436;initialize;1;9.14307;9.14307;9.14307
436;async;10;0.0201175;0.0124438;0.0251844
436;inner;10;0.743413;0.737886;0.756197
436;wait;10;6.65407e-05;5.4469e-05;8.9183e-05
436;boundary;10;0.049953;0.0468438;0.0517541
436;calc iter;10;0.813552;0.810594;0.816511
436;calc total;1;8.16473;8.16473;8.16473
436;total;1;27.0441;27.0441;27.0441
437;initialize;1;9.14271;9.14271;9.14271
437;async;10;0.0176428;0.0135762;0.0198307
437;inner;10;0.733012;0.725745;0.748918
437;wait;10;7.0881e-05;5.7701e-05;9.8226e-05
437;boundary;10;0.0615344;0.0505553;0.0671582
437;calc iter;10;0.812262;0.810823;0.813866
437;calc total;1;8.16473;8.16473;8.16473
437;total;1;27.0437;27.0437;27.0437
438;initialize;1;9.14264;9.14264;9.14264
438;async;10;0.0113149;0.0101916;0.0136234
438;inner;10;0.739314;0.725538;0.759459
438;wait;10;7.21239e-05;4.8349e-05;8.7423e-05
438;boundary;10;0.0610038;0.0459851;0.073628
438;calc iter;10;0.811707;0.809532;0.819138
438;calc total;1;8.16473;8.16473;8.16473
438;total;1;27.0436;27.0436;27.0436
439;initialize;1;9.143;9.143;9.143
439;async;10;0.012815;0.0069134;0.0161443
439;inner;10;0.72404;0.710272;0.744789
439;wait;10;8.1155e-05;6.9871e-05;0.000121346
439;boundary;10;0.0740503;0.0571618;0.0868819
439;calc iter;10;0.810988;0.808988;0.81394
439;calc total;1;8.16473;8.16473;8.16473
439;total;1;27.044;27.044;27.044
440;initialize;1;9.14304;9.14304;9.14304
440;async;10;0.0195334;0.0117983;0.0215333
440;inner;10;0.747456;0.741091;0.759395
440;wait;10;4.63035e-05;2.7969e-05;0.000105137
440;boundary;10;0.0470871;0.0453621;0.0482837
440;calc iter;10;0.814124;0.808022;0.819598
440;calc total;1;8.16472;8.16472;8.16472
440;total;1;27.0441;27.0441;27.0441
441;initialize;1;9.14252;9.14252;9.14252
441;async;10;0.0166208;0.0140644;0.0178005
441;inner;10;0.74958;0.742469;0.761455
441;wait;10;3.48461e-05;2.936e-05;4.7069e-05
441;boundary;10;0.0480947;0.0450673;0.0498887
441;calc iter;10;0.814331;0.805374;0.822768
441;calc total;1;8.16472;8.16472;8.16472
441;total;1;27.0435;27.0435;27.0435
442;initialize;1;9.14264;9.14264;9.14264
442;async;10;0.0192346;0.0133379;0.0218568
442;inner;10;0.746149;0.73952;0.758099
442;wait;10;5.65081e-05;3.9238e-05;7.7082e-05
442;boundary;10;0.0479554;0.0464733;0.0495474
442;calc iter;10;0.813397;0.807681;0.81799
442;calc total;1;8.16473;8.16473;8.16473
442;total;1;27.0437;27.0437;27.0437
443;initialize;1;9.14259;9.14259;9.14259
443;async;10;0.0178504;0.0137741;0.0200891
443;inner;10;0.748221;0.743217;0.760502
443;wait;10;4.31923e-05;2.9434e-05;6.6201e-05
443;boundary;10;0.0476526;0.0466819;0.0484061
443;calc iter;10;0.813769;0.807156;0.821026
443;calc total;1;8.16473;8.16473;8.16473
443;total;1;27.0436;27.0436;27.0436
444;initialize;1;9.14269;9.14269;9.14269
444;async;10;0.0367538;0.0144893;0.0434383
444;inner;10;0.727512;0.719593;0.749354
444;wait;10;4.15912e-05;2.8232e-05;6.102e-05
444;boundary;10;0.0458867;0.0441461;0.0465746
444;calc iter;10;0.810196;0.806447;0.817324
444;calc total;1;8.16472;8.16472;8.16472
444;total;1;27.0437;27.0437;27.0437
445;initialize;1;9.14262;9.14262;9.14262
445;async;10;0.0289426;0.0144442;0.0343789
445;inner;10;0.733414;0.724589;0.751567
445;wait;10;3.91751e-05;2.664e-05;6.7267e-05
445;boundary;10;0.0466263;0.0457195;0.0486127
445;calc iter;10;0.809024;0.805501;0.814249
445;calc total;1;8.16473;8.16473;8.16473
445;total;1;27.0437;27.0437;27.0437
446;initialize;1;9.14273;9.14273;9.14273
446;async;10;0.0270434;0.0145087;0.033582
446;inner;10;0.728527;0.719678;0.745334
446;wait;10;6.08728e-05;4.8856e-05;9.4414e-05
446;boundary;10;0.0526901;0.046237;0.0570426
446;calc iter;10;0.808323;0.806177;0.810952
446;calc total;1;8.16473;8.16473;8.16473
446;total;1;27.0437;27.0437;27.0437
447;initialize;1;9.14257;9.14257;9.14257
447;async;10;0.0220895;0.00695481;0.0296878
447;inner;10;0.726359;0.71969;0.744283
447;wait;10;7.0708e-05;5.4477e-05;0.000135585
447;boundary;10;0.0594901;0.0508908;0.0644402
447;calc iter;10;0.808011;0.802267;0.811609
447;calc total;1;8.16473;8.16473;8.16473
447;total;1;27.0435;27.0435;27.0435
456;initialize;1;9.3974;9.3974;9.3974
456;async;10;0.0260562;0.0117988;0.0348534
456;inner;10;0.738244;0.728708;0.757385
456;wait;10;3.94836e-05;3.1632e-05;6.3363e-05
456;boundary;10;0.0469147;0.0453915;0.0477711
456;calc iter;10;0.811256;0.806405;0.815456
456;calc total;1;8.16474;8.16474;8.16474
456;total;1;27.2966;27.2966;27.2966
504;initialize;1;9.26213;9.26213;9.26213
504;async;10;0.0222269;0.0116564;0.0288147
504;inner;10;0.745959;0.739126;0.755943
504;wait;10;4.77589e-05;2.8846e-05;9.0512e-05
504;boundary;10;0.0470467;0.0456984;0.0476215
504;calc iter;10;0.815282;0.813319;0.817238
504;calc total;1;8.16473;8.16473;8.16473
504;total;1;27.1615;27.1615;27.1615
528;initialize;1;9.30868;9.30868;9.30868
528;async;10;0.015755;0.00890147;0.021177
528;inner;10;0.747377;0.742058;0.761844
528;wait;10;5.86029e-05;4.5251e-05;7.3905e-05
528;boundary;10;0.0497918;0.0465935;0.0527935
528;calc iter;10;0.812984;0.807952;0.820299
528;calc total;1;8.16473;8.16473;8.16473
528;total;1;27.2065;27.2065;27.2065
480;initialize;1;9.43145;9.43145;9.43145
480;async;10;0.0194421;0.0116161;0.0256366
480;inner;10;0.747804;0.741183;0.763572
480;wait;10;3.07648e-05;2.4489e-05;4.92e-05
480;boundary;10;0.0473648;0.045204;0.0484066
480;calc iter;10;0.814644;0.808203;0.822051
480;calc total;1;8.16473;8.16473;8.16473
480;total;1;27.3235;27.3235;27.3235
448;initialize;1;9.14262;9.14262;9.14262
448;async;10;0.0319136;0.0123543;0.0441158
448;inner;10;0.730438;0.719947;0.747552
448;wait;10;5.12027e-05;3.6451e-05;8.535e-05
448;boundary;10;0.0474285;0.0444246;0.0513961
448;calc iter;10;0.809833;0.804115;0.814399
448;calc total;1;8.16472;8.16472;8.16472
448;total;1;27.0436;27.0436;27.0436
457;initialize;1;9.39706;9.39706;9.39706
457;async;10;0.0360626;0.0139451;0.0440528
457;inner;10;0.728998;0.717868;0.754164
457;wait;10;3.93596e-05;2.9311e-05;7.6802e-05
457;boundary;10;0.0468613;0.0446838;0.0477838
457;calc iter;10;0.811963;0.806643;0.818229
457;calc total;1;8.16474;8.16474;8.16474
457;total;1;27.2963;27.2963;27.2963
505;initialize;1;9.2614;9.2614;9.2614
505;async;10;0.023474;0.0138591;0.0286615
505;inner;10;0.745602;0.738069;0.758991
505;wait;10;3.6719e-05;2.6619e-05;7.642e-05
505;boundary;10;0.0467572;0.0452272;0.0476661
505;calc iter;10;0.815871;0.811988;0.819474
505;calc total;1;8.16473;8.16473;8.16473
505;total;1;27.1608;27.1608;27.1608
529;initialize;1;9.30842;9.30842;9.30842
529;async;10;0.0221117;0.0130623;0.0269387
529;inner;10;0.743529;0.736498;0.757403
529;wait;10;4.52562e-05;3.1714e-05;7.6955e-05
529;boundary;10;0.0477938;0.0456171;0.0484421
529;calc iter;10;0.813482;0.809089;0.817266
529;calc total;1;8.16473;8.16473;8.16473
529;total;1;27.2062;27.2062;27.2062
481;initialize;1;9.43143;9.43143;9.43143
481;async;10;0.023466;0.0119456;0.0318263
481;inner;10;0.743286;0.736785;0.762455
481;wait;10;3.11016e-05;2.2825e-05;7.0569e-05
481;boundary;10;0.0478928;0.0453091;0.049096
481;calc iter;10;0.814677;0.807992;0.821444
481;calc total;1;8.16473;8.16473;8.16473
481;total;1;27.3234;27.3234;27.3234
449;initialize;1;9.14255;9.14255;9.14255
449;async;10;0.0360139;0.0142166;0.0464225
449;inner;10;0.728349;0.716459;0.748802
449;wait;10;4.24858e-05;2.4648e-05;7.4447e-05
449;boundary;10;0.0457685;0.0437926;0.0469966
449;calc iter;10;0.810176;0.805033;0.816443
449;calc total;1;8.16472;8.16472;8.16472
449;total;1;27.0435;27.0435;27.0435
458;initialize;1;9.39725;9.39725;9.39725
458;async;10;0.0375497;0.0138769;0.0456213
458;inner;10;0.726629;0.715673;0.755948
458;wait;10;3.12049e-05;2.3562e-05;6.6224e-05
458;boundary;10;0.0483751;0.044538;0.0509751
458;calc iter;10;0.812588;0.803957;0.820181
458;calc total;1;8.16472;8.16472;8.16472
458;total;1;27.2965;27.2965;27.2965
506;initialize;1;9.26199;9.26199;9.26199
506;async;10;0.0208295;0.0144041;0.0253255
506;inner;10;0.747721;0.740417;0.76154
506;wait;10;3.06352e-05;2.4874e-05;4.8816e-05
506;boundary;10;0.0476635;0.0453491;0.0489582
506;calc iter;10;0.816246;0.81112;0.82349
506;calc total;1;8.16472;8.16472;8.16472
506;total;1;27.1614;27.1614;27.1614
530;initialize;1;9.3084;9.3084;9.3084
530;async;10;0.0252913;0.0137151;0.0317962
530;inner;10;0.741072;0.731104;0.756547
530;wait;10;3.44454e-05;2.6425e-05;7.5444e-05
530;boundary;10;0.0478598;0.0450993;0.0494665
530;calc iter;10;0.814259;0.808035;0.819583
530;calc total;1;8.16472;8.16472;8.16472
530;total;1;27.2061;27.2061;27.2061
482;initialize;1;9.43143;9.43143;9.43143
482;async;10;0.0208641;0.0118909;0.0272946
482;inner;10;0.744709;0.739382;0.757624
482;wait;10;5.06074e-05;3.3162e-05;0.000115897
482;boundary;10;0.0480212;0.0467961;0.0486898
482;calc iter;10;0.813647;0.810526;0.81643
482;calc total;1;8.16472;8.16472;8.16472
482;total;1;27.3234;27.3234;27.3234
450;initialize;1;9.14259;9.14259;9.14259
450;async;10;0.0389511;0.0144123;0.0504454
450;inner;10;0.726112;0.713355;0.748607
450;wait;10;4.21311e-05;2.4354e-05;6.7241e-05
450;boundary;10;0.045665;0.0434567;0.046484
450;calc iter;10;0.810773;0.80558;0.819744
450;calc total;1;8.16472;8.16472;8.16472
450;total;1;27.0436;27.0436;27.0436
459;initialize;1;9.3971;9.3971;9.3971
459;async;10;0.0253254;0.0142116;0.0317268
459;inner;10;0.738715;0.729149;0.758717
459;wait;10;4.14779e-05;3.5039e-05;5.7553e-05
459;boundary;10;0.0473817;0.0453346;0.0481339
459;calc iter;10;0.811466;0.806231;0.820944
459;calc total;1;8.16472;8.16472;8.16472
459;total;1;27.2963;27.2963;27.2963
507;initialize;1;9.26123;9.26123;9.26123
507;async;10;0.0195888;0.0135221;0.024545
507;inner;10;0.748449;0.74231;0.7578
507;wait;10;5.05712e-05;3.2971e-05;8.2931e-05
507;boundary;10;0.0470676;0.0461009;0.0476004
507;calc iter;10;0.815158;0.812991;0.818403
507;calc total;1;8.16473;8.16473;8.16473
507;total;1;27.1607;27.1607;27.1607
531;initialize;1;9.30861;9.30861;9.30861
531;async;10;0.0210059;0.0144241;0.0246461
531;inner;10;0.74393;0.733126;0.760348
531;wait;10;3.71099e-05;2.8985e-05;5.7002e-05
531;boundary;10;0.0496191;0.0451703;0.0528361
531;calc iter;10;0.814593;0.802978;0.821951
531;calc total;1;8.16472;8.16472;8.16472
531;total;1;27.2063;27.2063;27.2063
483;initialize;1;9.43138;9.43138;9.43138
483;async;10;0.0193318;0.0119307;0.0237085
483;inner;10;0.745433;0.740005;0.758643
483;wait;10;5.63564e-05;4.1757e-05;8.6332e-05
483;boundary;10;0.0488311;0.046648;0.0499078
483;calc iter;10;0.813654;0.811586;0.817311
483;calc total;1;8.16472;8.16472;8.16472
483;total;1;27.3233;27.3233;27.3233
451;initialize;1;9.14241;9.14241;9.14241
451;async;10;0.034568;0.0145259;0.0439015
451;inner;10;0.728446;0.718642;0.744594
451;wait;10;5.00317e-05;3.174e-05;0.000124206
451;boundary;10;0.0464553;0.0454204;0.0478095
451;calc iter;10;0.809521;0.805316;0.814761
451;calc total;1;8.16472;8.16472;8.16472
451;total;1;27.0434;27.0434;27.0434
460;initialize;1;9.39736;9.39736;9.39736
460;async;10;0.0239356;0.013802;0.0300672
460;inner;10;0.732608;0.726043;0.749293
460;wait;10;6.97846e-05;5.0165e-05;0.000132709
460;boundary;10;0.0530509;0.0477839;0.055299
460;calc iter;10;0.809667;0.808118;0.812073
460;calc total;1;8.16472;8.16472;8.16472
460;total;1;27.2966;27.2966;27.2966
508;initialize;1;9.26191;9.26191;9.26191
508;async;10;0.0209706;0.0133641;0.0269286
508;inner;10;0.746228;0.742259;0.755613
508;wait;10;4.41779e-05;3.135e-05;9.2728e-05
508;boundary;10;0.0469691;0.0464375;0.049842
508;calc iter;10;0.814214;0.808894;0.817999
508;calc total;1;8.16473;8.16473;8.16473
508;total;1;27.1613;27.1613;27.1613
484;initialize;1;9.43139;9.43139;9.43139
484;async;10;0.0256714;0.013291;0.0311048
484;inner;10;0.741871;0.736134;0.757026
484;wait;10;4.16242e-05;2.6902e-05;8.1582e-05
484;boundary;10;0.0466148;0.0452913;0.0473929
484;calc iter;10;0.814201;0.808854;0.817518
484;calc total;1;8.16472;8.16472;8.16472
484;total;1;27.3234;27.3234;27.3234
452;initialize;1;9.14241;9.14241;9.14241
452;async;10;0.0269399;0.0143531;0.0317243
452;inner;10;0.73295;0.724087;0.749298
452;wait;10;5.53136e-05;4.5798e-05;6.3269e-05
452;boundary;10;0.048699;0.0456757;0.0524788
452;calc iter;10;0.808647;0.804836;0.81346
452;calc total;1;8.16472;8.16472;8.16472
452;total;1;27.0434;27.0434;27.0434
461;initialize;1;9.39726;9.39726;9.39726
461;async;10;0.0214702;0.0137058;0.0251382
461;inner;10;0.735202;0.72486;0.75337
461;wait;10;6.54574e-05;4.0746e-05;9.8876e-05
461;boundary;10;0.0525394;0.0458356;0.0593727
461;calc iter;10;0.809279;0.806452;0.813013
461;calc total;1;8.16473;8.16473;8.16473
461;total;1;27.2965;27.2965;27.2965
509;initialize;1;9.26199;9.26199;9.26199
509;async;10;0.0191575;0.0123357;0.0266337
509;inner;10;0.748178;0.741955;0.759552
509;wait;10;4.27347e-05;3.0699e-05;6.7845e-05
509;boundary;10;0.047055;0.0466264;0.0479886
509;calc iter;10;0.814434;0.807338;0.82078
509;calc total;1;8.16473;8.16473;8.16473
509;total;1;27.1614;27.1614;27.1614
485;initialize;1;9.43137;9.43137;9.43137
485;async;10;0.0182461;0.0133394;0.0238912
485;inner;10;0.743928;0.738046;0.758502
485;wait;10;6.30324e-05;4.5863e-05;9.0951e-05
485;boundary;10;0.0508573;0.0459861;0.053554
485;calc iter;10;0.813096;0.811516;0.817922
485;calc total;1;8.16472;8.16472;8.16472
485;total;1;27.3234;27.3234;27.3234
453;initialize;1;9.14272;9.14272;9.14272
453;async;10;0.0254923;0.014264;0.0302036
453;inner;10;0.726034;0.714025;0.745665
453;wait;10;7.20938e-05;5.3985e-05;8.1757e-05
453;boundary;10;0.056086;0.0459056;0.0642016
453;calc iter;10;0.807686;0.804336;0.811101
453;calc total;1;8.16472;8.16472;8.16472
453;total;1;27.0437;27.0437;27.0437
462;initialize;1;9.39722;9.39722;9.39722
462;async;10;0.0191684;0.0135258;0.0233025
462;inner;10;0.727262;0.714571;0.752286
462;wait;10;7.10623e-05;6.0713e-05;9.299e-05
462;boundary;10;0.0619987;0.0462026;0.0724508
462;calc iter;10;0.808501;0.806505;0.81211
462;calc total;1;8.16472;8.16472;8.16472
462;total;1;27.2964;27.2964;27.2964
510;initialize;1;9.26116;9.26116;9.26116
510;async;10;0.0182691;0.0135958;0.0240437
510;inner;10;0.745033;0.737815;0.756303
510;wait;10;6.81e-05;5.3655e-05;8.6169e-05
510;boundary;10;0.0503345;0.0459524;0.0564209
510;calc iter;10;0.813707;0.809576;0.816754
510;calc total;1;8.16473;8.16473;8.16473
510;total;1;27.1606;27.1606;27.1606
486;initialize;1;9.43137;9.43137;9.43137
486;async;10;0.0171722;0.0134616;0.0193856
486;inner;10;0.736889;0.726283;0.756702
486;wait;10;6.81899e-05;4.0297e-05;9.8144e-05
486;boundary;10;0.0580156;0.0461376;0.0679797
486;calc iter;10;0.812146;0.808782;0.816403
486;calc total;1;8.16472;8.16472;8.16472
486;total;1;27.3234;27.3234;27.3234
454;initialize;1;9.14275;9.14275;9.14275
454;async;10;0.022361;0.0143863;0.0254543
454;inner;10;0.72728;0.712859;0.748764
454;wait;10;6.36759e-05;4.6911e-05;6.9712e-05
454;boundary;10;0.057728;0.0458219;0.0688823
454;calc iter;10;0.807435;0.804834;0.809261
454;calc total;1;8.16472;8.16472;8.16472
454;total;1;27.0437;27.0437;27.0437
463;initialize;1;9.3971;9.3971;9.3971
463;async;10;0.0137735;0.00698735;0.0175754
463;inner;10;0.725836;0.71259;0.751794
463;wait;10;7.29711e-05;5.6228e-05;0.000122747
463;boundary;10;0.0684173;0.0501013;0.0791663
463;calc iter;10;0.808101;0.806531;0.809251
463;calc total;1;8.16473;8.16473;8.16473
463;total;1;27.2963;27.2963;27.2963
511;initialize;1;9.26141;9.26141;9.26141
511;async;10;0.0141128;0.00690839;0.0182309
511;inner;10;0.733986;0.727149;0.748431
511;wait;10;7.90254e-05;6.3924e-05;0.000119924
511;boundary;10;0.0648769;0.0541889;0.0702802
511;calc iter;10;0.813057;0.809651;0.816346
511;calc total;1;8.16473;8.16473;8.16473
511;total;1;27.1608;27.1608;27.1608
487;initialize;1;9.43138;9.43138;9.43138
487;async;10;0.0130105;0.00660755;0.014867
487;inner;10;0.726637;0.714259;0.748927
487;wait;10;7.74218e-05;6.1083e-05;0.000122893
487;boundary;10;0.0716674;0.0544792;0.0836484
487;calc iter;10;0.811394;0.809561;0.813359
487;calc total;1;8.16472;8.16472;8.16472
487;total;1;27.3233;27.3233;27.3233
455;initialize;1;9.14249;9.14249;9.14249
455;async;10;0.0178839;0.00697729;0.0214634
455;inner;10;0.720311;0.703986;0.746046
455;wait;10;8.60497e-05;7.5938e-05;0.000130527
455;boundary;10;0.0684457;0.0497449;0.0819831
455;calc iter;10;0.806728;0.802901;0.810964
455;calc total;1;8.16472;8.16472;8.16472
455;total;1;27.0435;27.0435;27.0435
464;initialize;1;9.39733;9.39733;9.39733
464;async;10;0.019067;0.0116328;0.0247988
464;inner;10;0.74078;0.733597;0.757406
464;wait;10;5.59676e-05;4.7323e-05;7.5837e-05
464;boundary;10;0.0500981;0.0462289;0.0528155
464;calc iter;10;0.810003;0.806557;0.815345
464;calc total;1;8.16473;8.16473;8.16473
464;total;1;27.2966;27.2966;27.2966
512;initialize;1;9.26149;9.26149;9.26149
512;async;10;0.015646;0.0116736;0.0186654
512;inner;10;0.745985;0.738208;0.757728
512;wait;10;5.85335e-05;4.0289e-05;8.2384e-05
512;boundary;10;0.0525081;0.0466719;0.0584829
512;calc iter;10;0.814199;0.810575;0.816716
512;calc total;1;8.16471;8.16471;8.16471
512;total;1;27.1609;27.1609;27.1609
488;initialize;1;9.43142;9.43142;9.43142
488;async;10;0.0163097;0.00919029;0.0220699
488;inner;10;0.745418;0.739541;0.760615
488;wait;10;6.27411e-05;4.1907e-05;7.8714e-05
488;boundary;10;0.0514324;0.0462459;0.0541526
488;calc iter;10;0.813225;0.808544;0.818369
488;calc total;1;8.16472;8.16472;8.16472
488;total;1;27.3234;27.3234;27.3234
465;initialize;1;9.39715;9.39715;9.39715
465;async;10;0.0241979;0.013637;0.0299409
465;inner;10;0.736276;0.727873;0.752489
465;wait;10;6.29724e-05;3.8715e-05;9.1776e-05
465;boundary;10;0.0495306;0.0464791;0.0509462
465;calc iter;10;0.810069;0.80718;0.812699
465;calc total;1;8.16473;8.16473;8.16473
465;total;1;27.2964;27.2964;27.2964
513;initialize;1;9.26118;9.26118;9.26118
513;async;10;0.0178684;0.0131401;0.020721
513;inner;10;0.747612;0.741395;0.757116
513;wait;10;5.8988e-05;4.0947e-05;7.6333e-05
513;boundary;10;0.0490992;0.0463745;0.0535215
513;calc iter;10;0.81464;0.811007;0.816746
513;calc total;1;8.16471;8.16471;8.16471
513;total;1;27.1606;27.1606;27.1606
489;initialize;1;9.43166;9.43166;9.43166
489;async;10;0.0195833;0.0127149;0.0273279
489;inner;10;0.744205;0.738849;0.757684
489;wait;10;6.13304e-05;3.8824e-05;0.000103412
489;boundary;10;0.0498021;0.0464213;0.0523051
489;calc iter;10;0.813653;0.811884;0.817174
489;calc total;1;8.16472;8.16472;8.16472
489;total;1;27.3237;27.3237;27.3237
466;initialize;1;9.3972;9.3972;9.3972
466;async;10;0.0267447;0.0138273;0.0330612
466;inner;10;0.735042;0.726785;0.751807
466;wait;10;5.70423e-05;4.0218e-05;0.000125615
466;boundary;10;0.0485811;0.0467528;0.0494083
466;calc iter;10;0.810426;0.808268;0.812526
466;calc total;1;8.16472;8.16472;8.16472
466;total;1;27.2964;27.2964;27.2964
514;initialize;1;9.26106;9.26106;9.26106
514;async;10;0.0182766;0.0124487;0.0222966
514;inner;10;0.745239;0.740864;0.755295
514;wait;10;6.29145e-05;4.4598e-05;9.9159e-05
514;boundary;10;0.0509167;0.0469306;0.0537564
514;calc iter;10;0.814496;0.812301;0.815563
514;calc total;1;8.16471;8.16471;8.16471
514;total;1;27.1605;27.1605;27.1605
490;initialize;1;9.4314;9.4314;9.4314
490;async;10;0.0222918;0.0131932;0.0286322
490;inner;10;0.745039;0.739337;0.759077
490;wait;10;4.69993e-05;3.452e-05;7.0794e-05
490;boundary;10;0.047066;0.0453236;0.0484739
490;calc iter;10;0.814446;0.809854;0.818746
490;calc total;1;8.16472;8.16472;8.16472
490;total;1;27.3234;27.3234;27.3234
467;initialize;1;9.39719;9.39719;9.39719
467;async;10;0.0223744;0.0137767;0.0277946
467;inner;10;0.73738;0.727824;0.754076
467;wait;10;5.89207e-05;3.918e-05;9.1056e-05
467;boundary;10;0.0498649;0.0463267;0.054365
467;calc iter;10;0.809679;0.807049;0.814273
467;calc total;1;8.16473;8.16473;8.16473
467;total;1;27.2964;27.2964;27.2964
515;initialize;1;9.26126;9.26126;9.26126
515;async;10;0.0204183;0.0133244;0.0272543
515;inner;10;0.745021;0.741196;0.754014
515;wait;10;5.88349e-05;3.5803e-05;0.000126479
515;boundary;10;0.0486779;0.0469037;0.0518043
515;calc iter;10;0.814177;0.812117;0.818356
515;calc total;1;8.16471;8.16471;8.16471
515;total;1;27.1607;27.1607;27.1607
491;initialize;1;9.43135;9.43135;9.43135
491;async;10;0.0254734;0.0131199;0.0301029
491;inner;10;0.741493;0.735968;0.754799
491;wait;10;4.72114e-05;3.3025e-05;0.000117353
491;boundary;10;0.0470668;0.0458386;0.047644
491;calc iter;10;0.814082;0.808604;0.817522
491;calc total;1;8.16472;8.16472;8.16472
491;total;1;27.3234;27.3234;27.3234
468;initialize;1;9.39709;9.39709;9.39709
468;async;10;0.0389302;0.0141697;0.0541127
468;inner;10;0.719455;0.707387;0.741786
468;wait;10;3.9754e-05;3.126e-05;6.5324e-05
468;boundary;10;0.0462342;0.0437759;0.0471591
468;calc iter;10;0.804661;0.801111;0.809575
468;calc total;1;8.16472;8.16472;8.16472
468;total;1;27.2963;27.2963;27.2963
516;initialize;1;9.26119;9.26119;9.26119
516;async;10;0.0239226;0.0144488;0.0277075
516;inner;10;0.741972;0.736584;0.757057
516;wait;10;3.46206e-05;2.3738e-05;5.3832e-05
516;boundary;10;0.0473007;0.0450789;0.0483133
516;calc iter;10;0.813232;0.807803;0.819111
516;calc total;1;8.16471;8.16471;8.16471
516;total;1;27.1606;27.1606;27.1606
492;initialize;1;9.43134;9.43134;9.43134
492;async;10;0.0208563;0.0141302;0.023989
492;inner;10;0.745396;0.739806;0.760509
492;wait;10;4.05735e-05;3.1838e-05;5.5066e-05
492;boundary;10;0.0481045;0.045421;0.0494345
492;calc iter;10;0.814399;0.805936;0.821271
492;calc total;1;8.16472;8.16472;8.16472
492;total;1;27.3233;27.3233;27.3233
469;initialize;1;9.39725;9.39725;9.39725
469;async;10;0.0363983;0.0143524;0.0523301
469;inner;10;0.721853;0.709973;0.741071
469;wait;10;4.46844e-05;2.9797e-05;8.2891e-05
469;boundary;10;0.0456784;0.0452089;0.0461697
469;calc iter;10;0.803975;0.800009;0.80795
469;calc total;1;8.16473;8.16473;8.16473
469;total;1;27.2965;27.2965;27.2965
517;initialize;1;9.26124;9.26124;9.26124
517;async;10;0.0211869;0.0143393;0.023741
517;inner;10;0.743897;0.738386;0.760704
517;wait;10;3.56112e-05;2.8226e-05;6.0941e-05
517;boundary;10;0.0483587;0.0448474;0.0498994
517;calc iter;10;0.81348;0.806209;0.822054
517;calc total;1;8.16471;8.16471;8.16471
517;total;1;27.1607;27.1607;27.1607
493;initialize;1;9.43134;9.43134;9.43134
493;async;10;0.0195774;0.0141333;0.0233899
493;inner;10;0.746872;0.741479;0.758065
493;wait;10;4.71648e-05;3.4433e-05;8.641e-05
493;boundary;10;0.0470057;0.0463991;0.047845
493;calc iter;10;0.813505;0.809464;0.818786
493;calc total;1;8.16472;8.16472;8.16472
493;total;1;27.3233;27.3233;27.3233
470;initialize;1;9.39725;9.39725;9.39725
470;async;10;0.0311406;0.0132349;0.0460017
470;inner;10;0.726373;0.714549;0.74398
470;wait;10;4.62079e-05;2.8837e-05;6.2962e-05
470;boundary;10;0.0462038;0.0455542;0.0470227
470;calc iter;10;0.803766;0.795014;0.807992
470;calc total;1;8.16473;8.16473;8.16473
470;total;1;27.2965;27.2965;27.2965
518;initialize;1;9.26125;9.26125;9.26125
518;async;10;0.0202758;0.0128284;0.0241938
518;inner;10;0.745222;0.740853;0.756547
518;wait;10;5.26759e-05;3.7367e-05;7.7015e-05
518;boundary;10;0.0470723;0.0461657;0.048108
518;calc iter;10;0.812624;0.80974;0.817294
518;calc total;1;8.16472;8.16472;8.16472
518;total;1;27.1607;27.1607;27.1607
494;initialize;1;9.43144;9.43144;9.43144
494;async;10;0.0147635;0.012779;0.0172778
494;inner;10;0.746421;0.737435;0.75906
494;wait;10;5.57649e-05;3.6461e-05;7.3061e-05
494;boundary;10;0.0514594;0.046378;0.0575603
494;calc iter;10;0.8127;0.809732;0.819827
494;calc total;1;8.16472;8.16472;8.16472
494;total;1;27.3234;27.3234;27.3234
471;initialize;1;9.39738;9.39738;9.39738
471;async;10;0.031489;0.0065722;0.0461904
471;inner;10;0.72249;0.709993;0.740524
471;wait;10;7.27733e-05;5.1152e-05;0.000138918
471;boundary;10;0.0493185;0.0474748;0.0511365
471;calc iter;10;0.803372;0.795751;0.807664
471;calc total;1;8.16473;8.16473;8.16473
471;total;1;27.2966;27.2966;27.2966
519;initialize;1;9.2613;9.2613;9.2613
519;async;10;0.0150512;0.00694051;0.0190013
519;inner;10;0.741465;0.735879;0.752169
519;wait;10;7.14271e-05;5.3572e-05;0.000132297
519;boundary;10;0.0550888;0.0512822;0.0582358
519;calc iter;10;0.811677;0.809183;0.8142
519;calc total;1;8.16472;8.16472;8.16472
519;total;1;27.1607;27.1607;27.1607
495;initialize;1;9.43134;9.43134;9.43134
495;async;10;0.0117852;0.00693737;0.0135674
495;inner;10;0.740695;0.729671;0.75367
495;wait;10;7.56193e-05;5.8179e-05;0.000123769
495;boundary;10;0.059421;0.050754;0.069045
495;calc iter;10;0.811978;0.809733;0.815899
495;calc total;1;8.16472;8.16472;8.16472
495;total;1;27.3233;27.3233;27.3233
472;initialize;1;9.3971;9.3971;9.3971
472;async;10;0.0401218;0.0109339;0.0582556
472;inner;10;0.719052;0.705585;0.738006
472;wait;10;4.87562e-05;3.1553e-05;0.000117392
472;boundary;10;0.0448278;0.0435347;0.0464704
472;calc iter;10;0.804053;0.795532;0.810255
472;calc total;1;8.16472;8.16472;8.16472
472;total;1;27.2963;27.2963;27.2963
520;initialize;1;9.26118;9.26118;9.26118
520;async;10;0.0191158;0.0122465;0.0246434
520;inner;10;0.737883;0.730786;0.752108
520;wait;10;6.86676e-05;5.0225e-05;9.8591e-05
520;boundary;10;0.0549726;0.047995;0.0610581
520;calc iter;10;0.812041;0.807406;0.814382
520;calc total;1;8.16471;8.16471;8.16471
520;total;1;27.1606;27.1606;27.1606
496;initialize;1;9.43137;9.43137;9.43137
496;async;10;0.0184083;0.01149;0.0271295
496;inner;10;0.744392;0.740108;0.754822
496;wait;10;6.35953e-05;3.6796e-05;9.9641e-05
496;boundary;10;0.050625;0.0474493;0.0532653
496;calc iter;10;0.813491;0.810688;0.815418
496;calc total;1;8.16472;8.16472;8.16472
496;total;1;27.3234;27.3234;27.3234
473;initialize;1;9.3971;9.3971;9.3971
473;async;10;0.0392361;0.0122417;0.0568505
473;inner;10;0.720568;0.706515;0.740261
473;wait;10;4.89411e-05;3.3106e-05;0.000113882
473;boundary;10;0.0443911;0.04289;0.0457028
473;calc iter;10;0.804246;0.797451;0.808909
473;calc total;1;8.16473;8.16473;8.16473
473;total;1;27.2963;27.2963;27.2963
521;initialize;1;9.26127;9.26127;9.26127
521;async;10;0.0197861;0.0128436;0.0256638
521;inner;10;0.745355;0.740051;0.757959
521;wait;10;5.19221e-05;3.6835e-05;6.5252e-05
521;boundary;10;0.0474931;0.045776;0.0498422
521;calc iter;10;0.812687;0.808035;0.817972
521;calc total;1;8.16471;8.16471;8.16471
521;total;1;27.1607;27.1607;27.1607
497;initialize;1;9.43141;9.43141;9.43141
497;async;10;0.0264809;0.0139096;0.0369526
497;inner;10;0.74119;0.730572;0.752367
497;wait;10;5.08301e-05;2.5608e-05;0.000126062
497;boundary;10;0.0467433;0.0450037;0.047938
497;calc iter;10;0.814467;0.810657;0.816981
497;calc total;1;8.16472;8.16472;8.16472
497;total;1;27.3234;27.3234;27.3234
474;initialize;1;9.39721;9.39721;9.39721
474;async;10;0.0409682;0.012303;0.0594477
474;inner;10;0.718836;0.70427;0.738927
474;wait;10;3.95287e-05;2.6443e-05;6.2453e-05
474;boundary;10;0.0445176;0.0428751;0.0457996
474;calc iter;10;0.804363;0.796548;0.809474
474;calc total;1;8.16473;8.16473;8.16473
474;total;1;27.2964;27.2964;27.2964
522;initialize;1;9.26116;9.26116;9.26116
522;async;10;0.026006;0.0140829;0.0321446
522;inner;10;0.74075;0.734029;0.754055
522;wait;10;4.6405e-05;3.3198e-05;9.5862e-05
522;boundary;10;0.0464281;0.0445398;0.0474712
522;calc iter;10;0.813232;0.809955;0.816157
522;calc total;1;8.16471;8.16471;8.16471
522;total;1;27.1606;27.1606;27.1606
498;initialize;1;9.43136;9.43136;9.43136
498;async;10;0.0277984;0.0140632;0.0373494
498;inner;10;0.740276;0.729085;0.759515
498;wait;10;3.06943e-05;2.5007e-05;5.007e-05
498;boundary;10;0.0469415;0.0447909;0.048936
498;calc iter;10;0.815049;0.811254;0.819536
498;calc total;1;8.16472;8.16472;8.16472
498;total;1;27.3233;27.3233;27.3233
475;initialize;1;9.3972;9.3972;9.3972
475;async;10;0.0399086;0.0123767;0.0561799
475;inner;10;0.719674;0.707781;0.738313
475;wait;10;4.42872e-05;2.7779e-05;0.000113149
475;boundary;10;0.0445058;0.0432475;0.0455665
475;calc iter;10;0.804134;0.796372;0.808392
475;calc total;1;8.16473;8.16473;8.16473
475;total;1;27.2964;27.2964;27.2964
523;initialize;1;9.26116;9.26116;9.26116
523;async;10;0.0320787;0.0142309;0.0386251
523;inner;10;0.734704;0.725017;0.749706
523;wait;10;4.55246e-05;2.8596e-05;0.000123462
523;boundary;10;0.0468714;0.0444637;0.0483157
523;calc iter;10;0.813702;0.808139;0.820096
523;calc total;1;8.16471;8.16471;8.16471
523;total;1;27.1606;27.1606;27.1606
499;initialize;1;9.43147;9.43147;9.43147
499;async;10;0.0198154;0.0139507;0.0288602
499;inner;10;0.74616;0.739891;0.757279
499;wait;10;6.23371e-05;4.1912e-05;0.000100324
499;boundary;10;0.0477707;0.0461183;0.0497794
499;calc iter;10;0.81381;0.811381;0.817451
499;calc total;1;8.16472;8.16472;8.16472
499;total;1;27.3234;27.3234;27.3234
476;initialize;1;9.39743;9.39743;9.39743
476;async;10;0.0247049;0.0124871;0.0377303
476;inner;10;0.7121;0.692615;0.741409
476;wait;10;6.55965e-05;5.2495e-05;8.2423e-05
476;boundary;10;0.0643597;0.044956;0.0778351
476;calc iter;10;0.801232;0.793009;0.807892
476;calc total;1;8.16473;8.16473;8.16473
476;total;1;27.2966;27.2966;27.2966
524;initialize;1;9.26117;9.26117;9.26117
524;async;10;0.0199702;0.0129338;0.0248931
524;inner;10;0.745316;0.741042;0.756889
524;wait;10;4.87125e-05;3.2437e-05;6.4465e-05
524;boundary;10;0.0472882;0.046077;0.0485461
524;calc iter;10;0.812625;0.809444;0.817506
524;calc total;1;8.16472;8.16472;8.16472
524;total;1;27.1606;27.1606;27.1606
500;initialize;1;9.43138;9.43138;9.43138
500;async;10;0.018065;0.0133419;0.022193
500;inner;10;0.748513;0.742621;0.758827
500;wait;10;4.61157e-05;3.3561e-05;6.8076e-05
500;boundary;10;0.0468902;0.0461881;0.0475233
500;calc iter;10;0.813517;0.810101;0.819289
500;calc total;1;8.16472;8.16472;8.16472
500;total;1;27.3234;27.3234;27.3234
477;initialize;1;9.39704;9.39704;9.39704
477;async;10;0.0204647;0.0109793;0.0310653
477;inner;10;0.714384;0.693301;0.744945
477;wait;10;5.71872e-05;3.1532e-05;6.5402e-05
477;boundary;10;0.065986;0.0450165;0.0828051
477;calc iter;10;0.800894;0.792259;0.807081
477;calc total;1;8.16473;8.16473;8.16473
477;total;1;27.2963;27.2963;27.2963
525;initialize;1;9.26122;9.26122;9.26122
525;async;10;0.0177368;0.0128495;0.0211331
525;inner;10;0.744806;0.739181;0.757008
525;wait;10;5.97936e-05;4.0931e-05;7.167e-05
525;boundary;10;0.0494674;0.0460063;0.0522688
525;calc iter;10;0.812071;0.809814;0.817462
525;calc total;1;8.16472;8.16472;8.16472
525;total;1;27.1606;27.1606;27.1606
501;initialize;1;9.43138;9.43138;9.43138
501;async;10;0.0214995;0.0142597;0.0253195
501;inner;10;0.74529;0.740205;0.759136
501;wait;10;4.09309e-05;2.9985e-05;5.6896e-05
501;boundary;10;0.0468808;0.0462616;0.0475156
501;calc iter;10;0.813713;0.808813;0.819717
501;calc total;1;8.16472;8.16472;8.16472
501;total;1;27.3234;27.3234;27.3234
478;initialize;1;9.39714;9.39714;9.39714
478;async;10;0.0226476;0.0112513;0.0335791
478;inner;10;0.705336;0.683088;0.740643
478;wait;10;6.76202e-05;4.485e-05;8.7576e-05
478;boundary;10;0.0723459;0.0450613;0.0899606
478;calc iter;10;0.800399;0.792918;0.807477
478;calc total;1;8.16473;8.16473;8.16473
478;total;1;27.2963;27.2963;27.2963
526;initialize;1;9.26118;9.26118;9.26118
526;async;10;0.0141117;0.0118106;0.0168212
526;inner;10;0.739938;0.731649;0.756068
526;wait;10;8.19199e-05;6.0978e-05;9.7393e-05
526;boundary;10;0.0571494;0.0462234;0.0641437
526;calc iter;10;0.811283;0.807876;0.816582
526;calc total;1;8.16472;8.16472;8.16472
526;total;1;27.1606;27.1606;27.1606
502;initialize;1;9.43145;9.43145;9.43145
502;async;10;0.0165344;0.012234;0.0194028
502;inner;10;0.746372;0.739606;0.758486
502;wait;10;5.7511e-05;4.0741e-05;8.0001e-05
502;boundary;10;0.0501122;0.046256;0.0528003
502;calc iter;10;0.813077;0.809901;0.818981
502;calc total;1;8.16472;8.16472;8.16472
502;total;1;27.3234;27.3234;27.3234
479;initialize;1;9.39723;9.39723;9.39723
479;async;10;0.0213393;0.0058866;0.0343471
479;inner;10;0.699147;0.678509;0.732907
479;wait;10;7.5837e-05;6.1239e-05;0.000121981
479;boundary;10;0.0794225;0.0527829;0.0941469
479;calc iter;10;0.799986;0.791702;0.807213
479;calc total;1;8.16473;8.16473;8.16473
479;total;1;27.2964;27.2964;27.2964
527;initialize;1;9.26135;9.26135;9.26135
527;async;10;0.0104242;0.00697401;0.0115397
527;inner;10;0.735506;0.726155;0.754423
527;wait;10;8.34243e-05;6.2997e-05;0.000129682
527;boundary;10;0.0647603;0.0499586;0.0734836
527;calc iter;10;0.810775;0.808011;0.813698
527;calc total;1;8.16472;8.16472;8.16472
527;total;1;27.1607;27.1607;27.1607
503;initialize;1;9.43144;9.43144;9.43144
503;async;10;0.0131032;0.00696613;0.0160679
503;inner;10;0.738013;0.731122;0.751452
503;wait;10;8.3769e-05;6.746e-05;0.000130296
503;boundary;10;0.060993;0.0528296;0.0653993
503;calc iter;10;0.812194;0.810025;0.814756
503;calc total;1;8.16473;8.16473;8.16473
503;total;1;27.3234;27.3234;27.3234
552;initialize;1;9.28321;9.28321;9.28321
552;async;10;0.0242243;0.011883;0.0286164
552;inner;10;0.740698;0.730835;0.763145
552;wait;10;3.93412e-05;3.4093e-05;5.3882e-05
552;boundary;10;0.0482075;0.0449285;0.050229
552;calc iter;10;0.813171;0.804233;0.821563
552;calc total;1;8.16473;8.16473;8.16473
552;total;1;27.1837;27.1837;27.1837
553;initialize;1;9.28314;9.28314;9.28314
553;async;10;0.0292824;0.0139818;0.0338019
553;inner;10;0.734788;0.725765;0.759746
553;wait;10;4.02091e-05;3.1332e-05;7.1568e-05
553;boundary;10;0.0493904;0.0447989;0.0520482
553;calc iter;10;0.813503;0.801489;0.821398
553;calc total;1;8.16473;8.16473;8.16473
553;total;1;27.1836;27.1836;27.1836
554;initialize;1;9.28311;9.28311;9.28311
554;async;10;0.0238091;0.014155;0.0252976
554;inner;10;0.737217;0.727608;0.763047
554;wait;10;4.14394e-05;3.1724e-05;6.4117e-05
554;boundary;10;0.0527553;0.0448587;0.0565686
554;calc iter;10;0.813825;0.797798;0.825171
554;calc total;1;8.16472;8.16472;8.16472
554;total;1;27.1836;27.1836;27.1836
532;initialize;1;9.30869;9.30869;9.30869
532;async;10;0.0250775;0.0129864;0.029931
532;inner;10;0.741019;0.734707;0.753785
532;wait;10;4.95701e-05;2.863e-05;0.00013675
532;boundary;10;0.0472888;0.045571;0.0484162
532;calc iter;10;0.813437;0.809959;0.818661
532;calc total;1;8.16472;8.16472;8.16472
532;total;1;27.2064;27.2064;27.2064
533;initialize;1;9.30845;9.30845;9.30845
533;async;10;0.0179035;0.0133236;0.0203225
533;inner;10;0.740672;0.732851;0.754918
533;wait;10;6.59096e-05;4.4949e-05;9.5571e-05
533;boundary;10;0.0535109;0.0469021;0.0601871
533;calc iter;10;0.812154;0.809947;0.81609
533;calc total;1;8.16472;8.16472;8.16472
533;total;1;27.2062;27.2062;27.2062
534;initialize;1;9.30846;9.30846;9.30846
534;async;10;0.0132641;0.01172;0.015406
534;inner;10;0.735315;0.722518;0.756597
534;wait;10;7.11866e-05;6.3437e-05;9.3236e-05
534;boundary;10;0.0625315;0.0461608;0.0734184
534;calc iter;10;0.811184;0.808656;0.81637
534;calc total;1;8.16472;8.16472;8.16472
534;total;1;27.2062;27.2062;27.2062
535;initialize;1;9.30844;9.30844;9.30844
535;async;10;0.0116194;0.00694427;0.0135322
535;inner;10;0.724707;0.71117;0.748112
535;wait;10;7.8201e-05;6.1029e-05;0.000123531
535;boundary;10;0.0740744;0.0545535;0.0861294
535;calc iter;10;0.810481;0.808785;0.812392
535;calc total;1;8.16472;8.16472;8.16472
535;total;1;27.2062;27.2062;27.2062
536;initialize;1;9.30839;9.30839;9.30839
536;async;10;0.0150517;0.00868797;0.0204201
536;inner;10;0.745968;0.738687;0.761049
536;wait;10;6.34119e-05;5.3566e-05;8.2499e-05
536;boundary;10;0.0514835;0.0461828;0.0546857
536;calc iter;10;0.812568;0.809373;0.818986
536;calc total;1;8.16472;8.16472;8.16472
536;total;1;27.2062;27.2062;27.2062
537;initialize;1;9.30846;9.30846;9.30846
537;async;10;0.0209532;0.0130436;0.0272791
537;inner;10;0.743288;0.737126;0.755592
537;wait;10;5.52592e-05;3.9248e-05;9.4137e-05
537;boundary;10;0.0486476;0.046991;0.0502138
537;calc iter;10;0.812945;0.80796;0.817613
537;calc total;1;8.16472;8.16472;8.16472
537;total;1;27.2062;27.2062;27.2062
538;initialize;1;9.30846;9.30846;9.30846
538;async;10;0.0227735;0.0134497;0.0292268
538;inner;10;0.743272;0.738273;0.757276
538;wait;10;4.20881e-05;2.8121e-05;7.9707e-05
538;boundary;10;0.047429;0.0455874;0.0486082
538;calc iter;10;0.813518;0.806646;0.819155
538;calc total;1;8.16472;8.16472;8.16472
538;total;1;27.2062;27.2062;27.2062
539;initialize;1;9.30849;9.30849;9.30849
539;async;10;0.0182985;0.013657;0.0216866
539;inner;10;0.747035;0.741623;0.761809
539;wait;10;3.62897e-05;2.9106e-05;4.7857e-05
539;boundary;10;0.0481516;0.0457756;0.0492166
539;calc iter;10;0.813523;0.804418;0.822448
539;calc total;1;8.16472;8.16472;8.16472
539;total;1;27.2062;27.2062;27.2062
540;initialize;1;9.30843;9.30843;9.30843
540;async;10;0.0207847;0.0140502;0.0242018
540;inner;10;0.741069;0.733581;0.760495
540;wait;10;4.04371e-05;2.8231e-05;5.4206e-05
540;boundary;10;0.0497609;0.0445107;0.0525283
540;calc iter;10;0.811657;0.802335;0.82133
540;calc total;1;8.16472;8.16472;8.16472
540;total;1;27.2062;27.2062;27.2062
541;initialize;1;9.3085;9.3085;9.3085
541;async;10;0.020399;0.0143382;0.0237323
541;inner;10;0.742256;0.733963;0.759218
541;wait;10;4.28765e-05;2.9438e-05;5.7411e-05
541;boundary;10;0.0479538;0.0465199;0.0492451
541;calc iter;10;0.810653;0.805397;0.820131
541;calc total;1;8.16472;8.16472;8.16472
541;total;1;27.2062;27.2062;27.2062
542;initialize;1;9.30844;9.30844;9.30844
542;async;10;0.0166172;0.0128367;0.0197809
542;inner;10;0.739529;0.73045;0.756795
542;wait;10;6.56828e-05;4.7303e-05;7.3563e-05
542;boundary;10;0.0534868;0.046504;0.0586087
542;calc iter;10;0.809701;0.806007;0.817735
542;calc total;1;8.16473;8.16473;8.16473
542;total;1;27.2062;27.2062;27.2062
543;initialize;1;9.30848;9.30848;9.30848
543;async;10;0.011508;0.00700897;0.0134637
543;inner;10;0.736359;0.726635;0.753842
543;wait;10;7.56899e-05;5.7872e-05;0.000108131
543;boundary;10;0.0611293;0.0504453;0.0675844
543;calc iter;10;0.809073;0.806927;0.812862
543;calc total;1;8.16473;8.16473;8.16473
543;total;1;27.2063;27.2063;27.2063
544;initialize;1;9.30844;9.30844;9.30844
544;async;10;0.0265638;0.0123587;0.0344994
544;inner;10;0.73635;0.726367;0.752567
544;wait;10;5.22747e-05;3.9324e-05;8.976e-05
544;boundary;10;0.0482413;0.0452527;0.0501134
544;calc iter;10;0.811209;0.805087;0.815254
544;calc total;1;8.16472;8.16472;8.16472
544;total;1;27.2062;27.2062;27.2062
545;initialize;1;9.30844;9.30844;9.30844
545;async;10;0.03173;0.0141611;0.0379974
545;inner;10;0.731408;0.718865;0.75361
545;wait;10;4.84538e-05;2.829e-05;0.000102744
545;boundary;10;0.0487971;0.0439044;0.0527632
545;calc iter;10;0.811985;0.799837;0.819236
545;calc total;1;8.16472;8.16472;8.16472
545;total;1;27.2062;27.2062;27.2062
546;initialize;1;9.30847;9.30847;9.30847
546;async;10;0.0362236;0.0142677;0.0432897
546;inner;10;0.725079;0.71299;0.750699
546;wait;10;3.88614e-05;2.5899e-05;9.4238e-05
546;boundary;10;0.0509028;0.0437909;0.056398
546;calc iter;10;0.812246;0.795403;0.821531
546;calc total;1;8.16472;8.16472;8.16472
546;total;1;27.2062;27.2062;27.2062
547;initialize;1;9.30841;9.30841;9.30841
547;async;10;0.0256259;0.0143949;0.0322663
547;inner;10;0.738247;0.727957;0.755684
547;wait;10;5.15906e-05;3.7506e-05;0.000105015
547;boundary;10;0.0473763;0.0448989;0.0490128
547;calc iter;10;0.811303;0.804617;0.816244
547;calc total;1;8.16472;8.16472;8.16472
547;total;1;27.2062;27.2062;27.2062
548;initialize;1;9.30844;9.30844;9.30844
548;async;10;0.018529;0.0138102;0.0218033
548;inner;10;0.741959;0.733281;0.758724
548;wait;10;5.64986e-05;4.8596e-05;6.5324e-05
548;boundary;10;0.0497357;0.0464243;0.0521582
548;calc iter;10;0.810282;0.80637;0.819504
548;calc total;1;8.16472;8.16472;8.16472
548;total;1;27.2062;27.2062;27.2062
549;initialize;1;9.30841;9.30841;9.30841
549;async;10;0.0184629;0.0144524;0.0215618
549;inner;10;0.735506;0.726814;0.753343
549;wait;10;6.51081e-05;5.3516e-05;8.0326e-05
549;boundary;10;0.0555589;0.0466465;0.061497
549;calc iter;10;0.809595;0.806562;0.814525
549;calc total;1;8.16472;8.16472;8.16472
549;total;1;27.2062;27.2062;27.2062
550;initialize;1;9.30843;9.30843;9.30843
550;async;10;0.0137823;0.0114106;0.0164783
550;inner;10;0.734437;0.722949;0.75632
550;wait;10;7.47729e-05;5.7569e-05;8.9977e-05
550;boundary;10;0.0607022;0.0463569;0.0687699
550;calc iter;10;0.808998;0.806386;0.81723
550;calc total;1;8.16472;8.16472;8.16472
550;total;1;27.2062;27.2062;27.2062
551;initialize;1;9.30847;9.30847;9.30847
551;async;10;0.0115068;0.00698872;0.014019
551;inner;10;0.726471;0.713474;0.748271
551;wait;10;8.58532e-05;6.7922e-05;0.000117025
551;boundary;10;0.0702647;0.0537538;0.0806089
551;calc iter;10;0.80833;0.806256;0.813026
551;calc total;1;8.16472;8.16472;8.16472
551;total;1;27.2062;27.2062;27.2062
576;initialize;1;9.12906;9.12906;9.12906
576;async;10;0.0297363;0.011551;0.0348299
576;inner;10;0.73509;0.726555;0.756838
576;wait;10;3.83898e-05;2.5795e-05;9.4405e-05
576;boundary;10;0.04866;0.0449687;0.0505561
576;calc iter;10;0.813527;0.807102;0.821006
576;calc total;1;8.16473;8.16473;8.16473
576;total;1;27.03;27.03;27.03
577;initialize;1;9.12883;9.12883;9.12883
577;async;10;0.0223236;0.0118459;0.0249896
577;inner;10;0.740393;0.732321;0.763664
577;wait;10;3.17891e-05;2.6593e-05;5.6212e-05
577;boundary;10;0.051231;0.0448602;0.0550088
577;calc iter;10;0.813981;0.803992;0.823186
577;calc total;1;8.16473;8.16473;8.16473
577;total;1;27.0297;27.0297;27.0297
578;initialize;1;9.12897;9.12897;9.12897
578;async;10;0.0249702;0.0118793;0.0308735
578;inner;10;0.740213;0.732155;0.758659
578;wait;10;3.74632e-05;2.7956e-05;7.9426e-05
578;boundary;10;0.0477161;0.0456371;0.0489864
578;calc iter;10;0.812938;0.809176;0.817166
578;calc total;1;8.16472;8.16472;8.16472
578;total;1;27.0298;27.0298;27.0298
579;initialize;1;9.12908;9.12908;9.12908
579;async;10;0.019278;0.0119709;0.0261126
579;inner;10;0.745247;0.739287;0.760476
579;wait;10;4.87233e-05;4.0359e-05;7.2808e-05
579;boundary;10;0.0477583;0.0466682;0.0486725
579;calc iter;10;0.812333;0.807745;0.81919
579;calc total;1;8.16472;8.16472;8.16472
579;total;1;27.0299;27.0299;27.0299
580;initialize;1;9.12898;9.12898;9.12898
580;async;10;0.0197541;0.0123243;0.0259385
580;inner;10;0.74007;0.733992;0.756171
580;wait;10;6.93029e-05;5.3882e-05;9.1417e-05
580;boundary;10;0.0520907;0.0463008;0.0582383
580;calc iter;10;0.811986;0.808877;0.815957
580;calc total;1;8.16472;8.16472;8.16472
580;total;1;27.0298;27.0298;27.0298
581;initialize;1;9.12964;9.12964;9.12964
581;async;10;0.0165068;0.011744;0.0228976
581;inner;10;0.73552;0.726106;0.754626
581;wait;10;6.65147e-05;5.2436e-05;0.000100112
581;boundary;10;0.0590216;0.0469717;0.0661912
581;calc iter;10;0.811117;0.806507;0.815039
581;calc total;1;8.16472;8.16472;8.16472
581;total;1;27.0305;27.0305;27.0305
582;initialize;1;9.12892;9.12892;9.12892
582;async;10;0.0135513;0.0105352;0.0179658
582;inner;10;0.736315;0.724315;0.758187
582;wait;10;6.82042e-05;4.9461e-05;7.6939e-05
582;boundary;10;0.0606727;0.0461642;0.071123
582;calc iter;10;0.810609;0.80612;0.817918
582;calc total;1;8.16472;8.16472;8.16472
582;total;1;27.0298;27.0298;27.0298
583;initialize;1;9.12878;9.12878;9.12878
583;async;10;0.012782;0.00662769;0.0170847
583;inner;10;0.723982;0.710154;0.747575
583;wait;10;7.12617e-05;6.129e-05;0.000116023
583;boundary;10;0.0729202;0.0549904;0.0860563
583;calc iter;10;0.809758;0.805437;0.814346
583;calc total;1;8.16473;8.16473;8.16473
583;total;1;27.0297;27.0297;27.0297
584;initialize;1;9.1288;9.1288;9.1288
584;async;10;0.0178394;0.0103891;0.0226941
584;inner;10;0.744564;0.738939;0.759122
584;wait;10;6.53828e-05;5.2602e-05;8.0212e-05
584;boundary;10;0.0494417;0.0465447;0.0506808
584;calc iter;10;0.811912;0.809238;0.81715
584;calc total;1;8.16472;8.16472;8.16472
584;total;1;27.0297;27.0297;27.0297
585;initialize;1;9.12948;9.12948;9.12948
585;async;10;0.0236111;0.0129382;0.0284416
585;inner;10;0.740782;0.734608;0.756687
585;wait;10;5.34559e-05;3.8517e-05;8.3506e-05
585;boundary;10;0.047716;0.046586;0.0488445
585;calc iter;10;0.812164;0.810416;0.816298
585;calc total;1;8.16472;8.16472;8.16472
585;total;1;27.0304;27.0304;27.0304
586;initialize;1;9.12886;9.12886;9.12886
586;async;10;0.0185034;0.012983;0.0236265
586;inner;10;0.745978;0.740025;0.760575
586;wait;10;4.64859e-05;3.2811e-05;6.7881e-05
586;boundary;10;0.0478081;0.0467341;0.0488139
586;calc iter;10;0.812338;0.806682;0.820751
586;calc total;1;8.16472;8.16472;8.16472
586;total;1;27.0298;27.0298;27.0298
587;initialize;1;9.12885;9.12885;9.12885
587;async;10;0.0237072;0.0130656;0.0308902
587;inner;10;0.741321;0.734885;0.755793
587;wait;10;4.83464e-05;3.0841e-05;9.8735e-05
587;boundary;10;0.0474268;0.0461844;0.0482383
587;calc iter;10;0.812506;0.808601;0.817159
587;calc total;1;8.16472;8.16472;8.16472
587;total;1;27.0297;27.0297;27.0297
588;initialize;1;9.12892;9.12892;9.12892
588;async;10;0.0255216;0.0141628;0.0311611
588;inner;10;0.740483;0.735244;0.752421
588;wait;10;3.93981e-05;2.7246e-05;6.8646e-05
588;boundary;10;0.0458636;0.0445865;0.046259
588;calc iter;10;0.811909;0.808904;0.814734
588;calc total;1;8.16472;8.16472;8.16472
588;total;1;27.0298;27.0298;27.0298
589;initialize;1;9.1289;9.1289;9.1289
589;async;10;0.0210634;0.0140686;0.0265977
589;inner;10;0.74422;0.739363;0.750867
589;wait;10;4.17859e-05;3.339e-05;5.4514e-05
589;boundary;10;0.045806;0.0454245;0.0460856
589;calc iter;10;0.811133;0.806836;0.813647
589;calc total;1;8.16472;8.16472;8.16472
589;total;1;27.0298;27.0298;27.0298
590;initialize;1;9.12895;9.12895;9.12895
590;async;10;0.0196303;0.0140724;0.0248252
590;inner;10;0.742517;0.736504;0.75071
590;wait;10;4.71691e-05;3.055e-05;6.0764e-05
590;boundary;10;0.0482272;0.0457222;0.0519649
590;calc iter;10;0.810423;0.807694;0.813623
590;calc total;1;8.16472;8.16472;8.16472
590;total;1;27.0298;27.0298;27.0298
591;initialize;1;9.1288;9.1288;9.1288
591;async;10;0.0190009;0.00699108;0.0229768
591;inner;10;0.735445;0.726827;0.743695
591;wait;10;7.61878e-05;5.9872e-05;0.000117805
591;boundary;10;0.0552689;0.0501923;0.0622321
591;calc iter;10;0.809793;0.80256;0.813065
591;calc total;1;8.16473;8.16473;8.16473
591;total;1;27.0297;27.0297;27.0297
555;initialize;1;9.28309;9.28309;9.28309
555;async;10;0.0266506;0.0140582;0.0304525
555;inner;10;0.737919;0.729437;0.75828
555;wait;10;4.33836e-05;3.4087e-05;8.0788e-05
555;boundary;10;0.0481396;0.0457427;0.049742
555;calc iter;10;0.812754;0.80545;0.81897
555;calc total;1;8.16472;8.16472;8.16472
555;total;1;27.1836;27.1836;27.1836
592;initialize;1;9.12887;9.12887;9.12887
592;async;10;0.0214899;0.0122798;0.027629
592;inner;10;0.739911;0.735512;0.747315
592;wait;10;7.07208e-05;5.6713e-05;0.000102291
592;boundary;10;0.0490621;0.0459973;0.0511733
592;calc iter;10;0.810536;0.805862;0.81434
592;calc total;1;8.16472;8.16472;8.16472
592;total;1;27.0297;27.0297;27.0297
648;initialize;1;8.99468;8.99468;8.99468
648;async;10;0.0224727;0.0117371;0.0276974
648;inner;10;0.742757;0.730067;0.760107
648;wait;10;3.82534e-05;2.6515e-05;7.8648e-05
648;boundary;10;0.0483395;0.0448736;0.0523015
648;calc iter;10;0.81361;0.802669;0.818824
648;calc total;1;8.16474;8.16474;8.16474
648;total;1;26.8929;26.8929;26.8929
624;initialize;1;9.21909;9.21909;9.21909
624;async;10;0.0244811;0.0115809;0.0348198
624;inner;10;0.736327;0.730251;0.752624
624;wait;10;6.8557e-05;4.8221e-05;0.000102127
624;boundary;10;0.0507774;0.0456663;0.053807
624;calc iter;10;0.811655;0.805263;0.819775
624;calc total;1;8.16474;8.16474;8.16474
556;initialize;1;9.28313;9.28313;9.28313
556;async;10;0.0212979;0.013825;0.0258929
556;inner;10;0.736956;0.730665;0.752806
556;wait;10;6.88028e-05;4.9877e-05;0.000122034
556;boundary;10;0.0530446;0.0485462;0.0553322
556;calc iter;10;0.81137;0.808999;0.815303
556;calc total;1;8.16472;8.16472;8.16472
556;total;1;27.1836;27.1836;27.1836
593;initialize;1;9.12901;9.12901;9.12901
593;async;10;0.0239308;0.0129675;0.0337768
593;inner;10;0.741595;0.735848;0.751102
593;wait;10;5.51789e-05;4.0439e-05;7.4017e-05
593;boundary;10;0.045692;0.0446542;0.0465819
593;calc iter;10;0.811275;0.80464;0.814321
593;calc total;1;8.16472;8.16472;8.16472
593;total;1;27.0299;27.0299;27.0299
649;initialize;1;8.99472;8.99472;8.99472
649;async;10;0.0212491;0.0140385;0.0259411
649;inner;10;0.743324;0.730826;0.76157
649;wait;10;3.52377e-05;2.9958e-05;4.6521e-05
649;boundary;10;0.0491996;0.0447938;0.0538141
649;calc iter;10;0.81381;0.801594;0.822375
649;calc total;1;8.16474;8.16474;8.16474
649;total;1;26.8929;26.8929;26.8929
557;initialize;1;9.28317;9.28317;9.28317
557;async;10;0.0167569;0.0135506;0.0186778
557;inner;10;0.738382;0.728276;0.758284
557;wait;10;6.58653e-05;4.2621e-05;0.000117808
557;boundary;10;0.0555111;0.0461206;0.0625443
557;calc iter;10;0.810717;0.80806;0.818075
557;calc total;1;8.16472;8.16472;8.16472
557;total;1;27.1836;27.1836;27.1836
594;initialize;1;9.12905;9.12905;9.12905
594;async;10;0.0288344;0.0138336;0.0377882
594;inner;10;0.736866;0.730318;0.744559
594;wait;10;5.48902e-05;2.973e-05;0.000119922
594;boundary;10;0.0456757;0.0446281;0.0471095
594;calc iter;10;0.811433;0.805247;0.814874
594;calc total;1;8.16472;8.16472;8.16472
594;total;1;27.0299;27.0299;27.0299
650;initialize;1;8.99463;8.99463;8.99463
650;async;10;0.0215174;0.0139554;0.0244891
650;inner;10;0.743316;0.73547;0.760768
650;wait;10;3.77493e-05;2.6471e-05;5.3616e-05
650;boundary;10;0.0480949;0.0453339;0.0493073
650;calc iter;10;0.812968;0.805324;0.821258
650;calc total;1;8.16472;8.16472;8.16472
650;total;1;26.8928;26.8928;26.8928
558;initialize;1;9.28314;9.28314;9.28314
558;async;10;0.0151792;0.0127031;0.017394
558;inner;10;0.727378;0.714939;0.753152
558;wait;10;7.13013e-05;5.7404e-05;9.248e-05
558;boundary;10;0.0671895;0.0482833;0.0781265
558;calc iter;10;0.80982;0.807657;0.815191
558;calc total;1;8.16472;8.16472;8.16472
558;total;1;27.1836;27.1836;27.1836
595;initialize;1;9.12874;9.12874;9.12874
595;async;10;0.0240853;0.0140208;0.0317419
595;inner;10;0.742055;0.736004;0.749885
595;wait;10;4.0674e-05;2.701e-05;7.5577e-05
595;boundary;10;0.0453275;0.0446315;0.045572
595;calc iter;10;0.81151;0.807964;0.813415
595;calc total;1;8.16472;8.16472;8.16472
595;total;1;27.0296;27.0296;27.0296
651;initialize;1;8.99464;8.99464;8.99464
651;async;10;0.0219818;0.0141742;0.0246756
651;inner;10;0.742342;0.736;0.760531
651;wait;10;3.35675e-05;2.2784e-05;5.5582e-05
651;boundary;10;0.0485251;0.0454967;0.0498392
651;calc iter;10;0.812884;0.802632;0.821376
651;calc total;1;8.16473;8.16473;8.16473
651;total;1;26.8929;26.8929;26.8929
559;initialize;1;9.28317;9.28317;9.28317
559;async;10;0.0117022;0.00696375;0.0140146
559;inner;10;0.723829;0.710463;0.75004
559;wait;10;7.48698e-05;5.819e-05;0.000108648
559;boundary;10;0.0737121;0.0543325;0.0852913
559;calc iter;10;0.80932;0.806632;0.811679
559;calc total;1;8.16472;8.16472;8.16472
559;total;1;27.1836;27.1836;27.1836
596;initialize;1;9.12893;9.12893;9.12893
596;async;10;0.0236405;0.0138019;0.0295012
596;inner;10;0.74084;0.736518;0.748258
596;wait;10;5.86801e-05;3.9766e-05;0.000105199
596;boundary;10;0.0463133;0.045431;0.047001
596;calc iter;10;0.810854;0.805409;0.813333
596;calc total;1;8.16472;8.16472;8.16472
596;total;1;27.0297;27.0297;27.0297
560;initialize;1;9.28305;9.28305;9.28305
560;async;10;0.0155726;0.00957091;0.0209683
560;inner;10;0.74586;0.738494;0.763338
560;wait;10;4.85809e-05;4.2064e-05;6.1227e-05
560;boundary;10;0.050223;0.0464885;0.0521746
560;calc iter;10;0.811705;0.807456;0.821489
560;calc total;1;8.16472;8.16472;8.16472
560;total;1;27.1835;27.1835;27.1835
597;initialize;1;9.12902;9.12902;9.12902
597;async;10;0.0238369;0.0125688;0.0293748
597;inner;10;0.741671;0.737247;0.749449
597;wait;10;4.31894e-05;2.4649e-05;9.8961e-05
597;boundary;10;0.0455766;0.0452732;0.0459151
597;calc iter;10;0.81113;0.805866;0.814091
597;calc total;1;8.16472;8.16472;8.16472
597;total;1;27.0299;27.0299;27.0299
600;initialize;1;9.06622;9.06622;9.06622
600;async;10;0.0208012;0.00905472;0.0292898
600;inner;10;0.743196;0.738801;0.756667
600;wait;10;6.34234e-05;4.559e-05;8.0743e-05
600;boundary;10;0.0484976;0.045798;0.0507659
600;calc iter;10;0.81256;0.807289;0.815686
600;calc total;1;8.16474;8.16474;8.16474
600;total;1;26.9649;26.9649;26.9649
561;initialize;1;9.28306;9.28306;9.28306
561;async;10;0.0200141;0.0132427;0.0247881
561;inner;10;0.742028;0.735239;0.758805
561;wait;10;5.96165e-05;4.5799e-05;7.6617e-05
561;boundary;10;0.0497737;0.0462228;0.0511708
561;calc iter;10;0.811878;0.808375;0.818722
561;calc total;1;8.16472;8.16472;8.16472
561;total;1;27.1835;27.1835;27.1835
598;initialize;1;9.12893;9.12893;9.12893
598;async;10;0.023402;0.0141927;0.0288513
598;inner;10;0.736131;0.731713;0.744256
598;wait;10;7.18875e-05;5.8541e-05;9.4463e-05
598;boundary;10;0.0507839;0.0470485;0.0537448
598;calc iter;10;0.810391;0.805595;0.813393
598;calc total;1;8.16472;8.16472;8.16472
598;total;1;27.0298;27.0298;27.0298
601;initialize;1;9.0725;9.0725;9.0725
601;async;10;0.0301003;0.0135721;0.0366002
601;inner;10;0.73456;0.729886;0.747482
601;wait;10;5.74328e-05;4.2995e-05;9.9241e-05
601;boundary;10;0.0477434;0.0460304;0.050342
601;calc iter;10;0.812462;0.807307;0.815361
601;calc total;1;8.16474;8.16474;8.16474
601;total;1;26.9711;26.9711;26.9711
562;initialize;1;9.28308;9.28308;9.28308
562;async;10;0.022455;0.0137627;0.0268839
562;inner;10;0.741133;0.733392;0.758963
562;wait;10;4.72845e-05;3.5882e-05;8.0828e-05
562;boundary;10;0.0485956;0.0464696;0.0499379
562;calc iter;10;0.812233;0.806671;0.819278
562;calc total;1;8.16472;8.16472;8.16472
562;total;1;27.1836;27.1836;27.1836
599;initialize;1;9.12923;9.12923;9.12923
599;async;10;0.0190597;0.00696496;0.024391
599;inner;10;0.732654;0.727294;0.741881
599;wait;10;8.69131e-05;7.604e-05;0.000127721
599;boundary;10;0.0580357;0.0528221;0.0617416
599;calc iter;10;0.809839;0.801799;0.813628
599;calc total;1;8.16473;8.16473;8.16473
599;total;1;27.0301;27.0301;27.0301
652;initialize;1;8.99464;8.99464;8.99464
652;async;10;0.0208928;0.0141337;0.024129
652;inner;10;0.742538;0.736742;0.755805
652;wait;10;5.57233e-05;4.2305e-05;0.000112389
652;boundary;10;0.0485206;0.0467426;0.0492532
652;calc iter;10;0.812009;0.805984;0.816797
652;calc total;1;8.16472;8.16472;8.16472
652;total;1;26.8928;26.8928;26.8928
602;initialize;1;9.08408;9.08408;9.08408
602;async;10;0.0289115;0.0136996;0.035164
602;inner;10;0.737801;0.732065;0.750444
602;wait;10;4.57545e-05;2.9075e-05;5.9901e-05
602;boundary;10;0.0461671;0.0457349;0.0466958
602;calc iter;10;0.812927;0.810028;0.81468
602;calc total;1;8.16473;8.16473;8.16473
602;total;1;26.9827;26.9827;26.9827
563;initialize;1;9.28311;9.28311;9.28311
563;async;10;0.0195038;0.0139165;0.0232441
563;inner;10;0.739974;0.731182;0.758398
563;wait;10;5.78554e-05;3.6744e-05;9.0627e-05
563;boundary;10;0.0517064;0.0463521;0.0572481
563;calc iter;10;0.811244;0.806923;0.81876
563;calc total;1;8.16473;8.16473;8.16473
563;total;1;27.1836;27.1836;27.1836
653;initialize;1;8.99466;8.99466;8.99466
653;async;10;0.0146768;0.0125792;0.0165373
653;inner;10;0.743414;0.732478;0.760062
653;wait;10;5.76138e-05;3.7309e-05;8.2105e-05
653;boundary;10;0.0529782;0.0465091;0.0587975
653;calc iter;10;0.811128;0.806946;0.821096
653;calc total;1;8.16473;8.16473;8.16473
653;total;1;26.8929;26.8929;26.8929
603;initialize;1;9.06302;9.06302;9.06302
603;async;10;0.029001;0.0140491;0.0369205
603;inner;10;0.738571;0.731696;0.752996
603;wait;10;3.42254e-05;2.7341e-05;6.3896e-05
603;boundary;10;0.0461229;0.0447624;0.0463966
603;calc iter;10;0.813731;0.810898;0.81609
603;calc total;1;8.16473;8.16473;8.16473
603;total;1;26.9617;26.9617;26.9617
564;initialize;1;9.28304;9.28304;9.28304
564;async;10;0.0485066;0.014239;0.0647585
564;inner;10;0.7095;0.695102;0.741277
564;wait;10;4.02976e-05;2.606e-05;7.1473e-05
564;boundary;10;0.046631;0.0432248;0.0475663
564;calc iter;10;0.80468;0.801213;0.80835
564;calc total;1;8.16472;8.16472;8.16472
564;total;1;27.1835;27.1835;27.1835
604;initialize;1;9.08405;9.08405;9.08405
604;async;10;0.0278898;0.0134393;0.0383764
604;inner;10;0.737686;0.732266;0.750116
604;wait;10;5.49167e-05;3.7826e-05;9.3527e-05
604;boundary;10;0.0470488;0.0455219;0.0495188
604;calc iter;10;0.812681;0.809173;0.818159
604;calc total;1;8.16473;8.16473;8.16473
604;total;1;26.9827;26.9827;26.9827
565;initialize;1;9.28307;9.28307;9.28307
565;async;10;0.0491707;0.0142707;0.0681378
565;inner;10;0.708802;0.693;0.737257
565;wait;10;4.22153e-05;2.9084e-05;6.8165e-05
565;boundary;10;0.0456427;0.0448995;0.0462531
565;calc iter;10;0.80366;0.796978;0.808334
565;calc total;1;8.16472;8.16472;8.16472
565;total;1;27.1835;27.1835;27.1835
605;initialize;1;9.06039;9.06039;9.06039
605;async;10;0.0293972;0.0134651;0.0351869
605;inner;10;0.73624;0.730139;0.748923
605;wait;10;4.8497e-05;3.1751e-05;7.6624e-05
605;boundary;10;0.0465377;0.0452447;0.0496373
605;calc iter;10;0.812226;0.80777;0.815867
605;calc total;1;8.16473;8.16473;8.16473
605;total;1;26.959;26.959;26.959
566;initialize;1;9.28307;9.28307;9.28307
566;async;10;0.0470998;0.0142029;0.0653438
566;inner;10;0.707307;0.692224;0.73629
566;wait;10;6.06343e-05;4.9953e-05;7.8301e-05
566;boundary;10;0.0485679;0.04556;0.0511188
566;calc iter;10;0.803037;0.796135;0.807772
566;calc total;1;8.16472;8.16472;8.16472
566;total;1;27.1836;27.1836;27.1836
606;initialize;1;9.05344;9.05344;9.05344
606;async;10;0.0265539;0.0133732;0.0321903
606;inner;10;0.72788;0.718761;0.7458
606;wait;10;7.63722e-05;6.4069e-05;0.000105606
606;boundary;10;0.0568141;0.0464122;0.0640322
606;calc iter;10;0.811326;0.805694;0.81508
606;calc total;1;8.16473;8.16473;8.16473
606;total;1;26.9521;26.9521;26.9521
567;initialize;1;9.28311;9.28311;9.28311
567;async;10;0.0459793;0.00651631;0.063489
567;inner;10;0.704299;0.68876;0.731028
567;wait;10;7.20709e-05;5.808e-05;0.000143412
567;boundary;10;0.0522976;0.0491857;0.0547249
567;calc iter;10;0.80265;0.789668;0.807798
567;calc total;1;8.16472;8.16472;8.16472
567;total;1;27.1836;27.1836;27.1836
607;initialize;1;9.07022;9.07022;9.07022
607;async;10;0.0222404;0.00685449;0.0279721
607;inner;10;0.716779;0.706038;0.742612
607;wait;10;8.02299e-05;6.3716e-05;0.000140506
607;boundary;10;0.0714067;0.0524326;0.0796282
607;calc iter;10;0.810508;0.802043;0.814528
607;calc total;1;8.16473;8.16473;8.16473
607;total;1;26.9689;26.9689;26.9689
568;initialize;1;9.28312;9.28312;9.28312
568;async;10;0.0518684;0.0108041;0.072961
568;inner;10;0.707904;0.690698;0.738629
568;wait;10;3.91799e-05;2.4778e-05;0.000117823
568;boundary;10;0.0444918;0.042489;0.0450557
568;calc iter;10;0.804305;0.794271;0.810886
568;calc total;1;8.16472;8.16472;8.16472
568;total;1;27.1836;27.1836;27.1836
608;initialize;1;9.08406;9.08406;9.08406
608;async;10;0.0270091;0.0116405;0.0329541
608;inner;10;0.732092;0.725572;0.746423
608;wait;10;6.89748e-05;5.2941e-05;0.000118187
608;boundary;10;0.052704;0.0468689;0.0555029
608;calc iter;10;0.811876;0.805449;0.814571
608;calc total;1;8.16472;8.16472;8.16472
608;total;1;26.9827;26.9827;26.9827
569;initialize;1;9.28305;9.28305;9.28305
569;async;10;0.0545917;0.01215;0.0750309
569;inner;10;0.705111;0.687685;0.734566
569;wait;10;5.04048e-05;2.9187e-05;0.000127759
569;boundary;10;0.0443554;0.0424785;0.0455401
569;calc iter;10;0.80411;0.792387;0.80937
569;calc total;1;8.16472;8.16472;8.16472
569;total;1;27.1835;27.1835;27.1835
609;initialize;1;9.08405;9.08405;9.08405
609;async;10;0.0294003;0.0134247;0.035863
609;inner;10;0.736628;0.732233;0.748728
609;wait;10;4.95506e-05;3.9094e-05;9.9278e-05
609;boundary;10;0.0466463;0.0455104;0.0484088
609;calc iter;10;0.812726;0.80792;0.816135
609;calc total;1;8.16472;8.16472;8.16472
609;total;1;26.9827;26.9827;26.9827
570;initialize;1;9.28311;9.28311;9.28311
570;async;10;0.0549992;0.012243;0.0763335
570;inner;10;0.704866;0.685706;0.737498
570;wait;10;3.85787e-05;2.5799e-05;8.3615e-05
570;boundary;10;0.0445174;0.0423385;0.0452577
570;calc iter;10;0.804422;0.794255;0.809693
570;calc total;1;8.16472;8.16472;8.16472
570;total;1;27.1836;27.1836;27.1836
610;initialize;1;9.06538;9.06538;9.06538
610;async;10;0.0325208;0.0135205;0.0410313
610;inner;10;0.735037;0.727774;0.750588
610;wait;10;4.06879e-05;3.5008e-05;6.3016e-05
610;boundary;10;0.0458701;0.0448198;0.0462097
610;calc iter;10;0.813471;0.809783;0.816476
610;calc total;1;8.16472;8.16472;8.16472
610;total;1;26.9641;26.9641;26.9641
571;initialize;1;9.2831;9.2831;9.2831
571;async;10;0.053402;0.0125035;0.0720486
571;inner;10;0.705675;0.689625;0.735033
571;wait;10;4.60101e-05;3.1653e-05;0.000101124
571;boundary;10;0.0445179;0.043643;0.0452864
571;calc iter;10;0.803643;0.792927;0.807841
571;calc total;1;8.16472;8.16472;8.16472
571;total;1;27.1836;27.1836;27.1836
611;initialize;1;9.06166;9.06166;9.06166
611;async;10;0.0383956;0.0132103;0.0486982
611;inner;10;0.729528;0.720672;0.746972
611;wait;10;3.66776e-05;2.3588e-05;0.000100034
611;boundary;10;0.0459835;0.0445595;0.0464571
611;calc iter;10;0.813946;0.806742;0.816242
611;calc total;1;8.16472;8.16472;8.16472
611;total;1;26.9603;26.9603;26.9603
572;initialize;1;9.28308;9.28308;9.28308
572;async;10;0.0336603;0.0108742;0.0476961
572;inner;10;0.693269;0.67055;0.738115
572;wait;10;5.99932e-05;4.5657e-05;8.1685e-05
572;boundary;10;0.0730444;0.0445771;0.085576
572;calc iter;10;0.800035;0.788526;0.806857
572;calc total;1;8.16472;8.16472;8.16472
572;total;1;27.1836;27.1836;27.1836
612;initialize;1;9.06448;9.06448;9.06448
612;async;10;0.0350099;0.0142115;0.0436741
612;inner;10;0.731435;0.725324;0.748522
612;wait;10;4.65348e-05;3.0193e-05;7.1961e-05
612;boundary;10;0.0457307;0.0442361;0.0461103
612;calc iter;10;0.812223;0.808481;0.814968
612;calc total;1;8.16472;8.16472;8.16472
612;total;1;26.9631;26.9631;26.9631
573;initialize;1;9.28311;9.28311;9.28311
573;async;10;0.0308193;0.0117442;0.0485512
573;inner;10;0.69018;0.664792;0.738983
573;wait;10;6.68565e-05;4.9424e-05;7.7191e-05
573;boundary;10;0.0777267;0.0445309;0.0927488
573;calc iter;10;0.798795;0.789742;0.806711
573;calc total;1;8.16472;8.16472;8.16472
573;total;1;27.1836;27.1836;27.1836
613;initialize;1;9.08066;9.08066;9.08066
613;async;10;0.0371953;0.0142652;0.0432341
613;inner;10;0.729173;0.723578;0.74943
613;wait;10;3.3849e-05;2.6836e-05;5.8952e-05
613;boundary;10;0.0459334;0.0442499;0.0463059
613;calc iter;10;0.812337;0.8095;0.815697
613;calc total;1;8.16472;8.16472;8.16472
613;total;1;26.9793;26.9793;26.9793
574;initialize;1;9.28313;9.28313;9.28313
574;async;10;0.0298386;0.0107726;0.0491936
574;inner;10;0.687884;0.660135;0.740544
574;wait;10;7.12561e-05;5.5511e-05;7.9664e-05
574;boundary;10;0.0801162;0.0446224;0.0950059
574;calc iter;10;0.797911;0.789278;0.80693
574;calc total;1;8.16472;8.16472;8.16472
574;total;1;27.1836;27.1836;27.1836
614;initialize;1;9.0748;9.0748;9.0748
614;async;10;0.0238498;0.0142364;0.02878
614;inner;10;0.741511;0.737424;0.753418
614;wait;10;3.9061e-05;3.0689e-05;4.8359e-05
614;boundary;10;0.0461223;0.0455072;0.0466261
614;calc iter;10;0.811523;0.807443;0.814332
614;calc total;1;8.16472;8.16472;8.16472
614;total;1;26.9735;26.9735;26.9735
575;initialize;1;9.28311;9.28311;9.28311
575;async;10;0.0278604;0.0059047;0.0475833
575;inner;10;0.687039;0.660832;0.739051
575;wait;10;7.4819e-05;5.6928e-05;0.000115762
575;boundary;10;0.0827708;0.0468979;0.0956409
575;calc iter;10;0.797746;0.78678;0.806337
575;calc total;1;8.16473;8.16473;8.16473
575;total;1;27.1836;27.1836;27.1836
615;initialize;1;9.07364;9.07364;9.07364
615;async;10;0.02257;0.00691438;0.0274122
615;inner;10;0.731493;0.725803;0.744165
615;wait;10;7.9614e-05;5.1476e-05;0.000130711
615;boundary;10;0.0559611;0.0509086;0.0590382
615;calc iter;10;0.810106;0.802121;0.813469
615;calc total;1;8.16473;8.16473;8.16473
615;total;1;26.9723;26.9723;26.9723
616;initialize;1;9.06843;9.06843;9.06843
616;async;10;0.0245958;0.0123944;0.032656
616;inner;10;0.732513;0.727498;0.748517
616;wait;10;6.62183e-05;5.2373e-05;8.9847e-05
616;boundary;10;0.0531024;0.0454381;0.0559382
616;calc iter;10;0.810279;0.805277;0.815402
616;calc total;1;8.16472;8.16472;8.16472
616;total;1;26.9671;26.9671;26.9671
617;initialize;1;9.07772;9.07772;9.07772
617;async;10;0.0289559;0.0142998;0.0368995
617;inner;10;0.735017;0.73056;0.74744
617;wait;10;5.63901e-05;4.3402e-05;9.7506e-05
617;boundary;10;0.0470591;0.0452126;0.0486039
617;calc iter;10;0.81109;0.807053;0.814013
617;calc total;1;8.16472;8.16472;8.16472
617;total;1;26.9764;26.9764;26.9764
618;initialize;1;9.05543;9.05543;9.05543
618;async;10;0.0355252;0.0140909;0.0479259
618;inner;10;0.730761;0.723013;0.74503
618;wait;10;4.96923e-05;2.8365e-05;0.000121756
618;boundary;10;0.0456522;0.0440358;0.0461752
618;calc iter;10;0.81199;0.805261;0.815475
618;calc total;1;8.16472;8.16472;8.16472
618;total;1;26.9541;26.9541;26.9541
619;initialize;1;9.08396;9.08396;9.08396
619;async;10;0.0318756;0.0141785;0.0393898
619;inner;10;0.733092;0.728985;0.745909
619;wait;10;5.52575e-05;4.0505e-05;0.000104234
619;boundary;10;0.046176;0.0457576;0.0467255
619;calc iter;10;0.811201;0.805952;0.815449
619;calc total;1;8.16472;8.16472;8.16472
619;total;1;26.9826;26.9826;26.9826
620;initialize;1;9.08397;9.08397;9.08397
620;async;10;0.0267357;0.0140654;0.0323253
620;inner;10;0.735624;0.73051;0.748427
620;wait;10;6.55399e-05;5.1233e-05;7.5948e-05
620;boundary;10;0.0482939;0.0455726;0.0500206
620;calc iter;10;0.810721;0.807012;0.813315
620;calc total;1;8.16473;8.16473;8.16473
620;total;1;26.9826;26.9826;26.9826
621;initialize;1;9.0639;9.0639;9.0639
621;async;10;0.0273835;0.0141137;0.0331686
621;inner;10;0.736046;0.731946;0.747944
621;wait;10;5.59822e-05;4.2474e-05;7.7379e-05
621;boundary;10;0.0474384;0.045403;0.0495776
621;calc iter;10;0.810926;0.80726;0.814652
621;calc total;1;8.16473;8.16473;8.16473
621;total;1;26.9625;26.9625;26.9625
622;initialize;1;9.07167;9.07167;9.07167
622;async;10;0.0262559;0.0140208;0.0311437
622;inner;10;0.732807;0.726769;0.747805
622;wait;10;6.92155e-05;5.0009e-05;8.1028e-05
622;boundary;10;0.0512161;0.045525;0.0547378
622;calc iter;10;0.81035;0.807429;0.813605
622;calc total;1;8.16473;8.16473;8.16473
622;total;1;26.9703;26.9703;26.9703
623;initialize;1;9.08395;9.08395;9.08395
623;async;10;0.021702;0.00689204;0.0271779
623;inner;10;0.72236;0.714784;0.740233
623;wait;10;8.43016e-05;7.518e-05;0.000119019
623;boundary;10;0.0653097;0.053195;0.0727668
623;calc iter;10;0.809458;0.800441;0.813594
623;calc total;1;8.16473;8.16473;8.16473
623;total;1;26.9826;26.9826;26.9826
654;initialize;1;8.9947;8.9947;8.9947
654;async;10;0.0140561;0.0126849;0.0155647
654;inner;10;0.733323;0.721622;0.753935
654;wait;10;7.43183e-05;6.1981e-05;0.000110621
654;boundary;10;0.0628565;0.0476104;0.0714965
654;calc iter;10;0.810311;0.807798;0.815542
654;calc total;1;8.16473;8.16473;8.16473
654;total;1;26.8929;26.8929;26.8929
655;initialize;1;8.99458;8.99458;8.99458
655;async;10;0.00697448;0.00591745;0.00842214
655;inner;10;0.736945;0.723012;0.759824
655;wait;10;7.7602e-05;6.5795e-05;9.7218e-05
655;boundary;10;0.0660197;0.0481424;0.0767733
655;calc iter;10;0.810019;0.807917;0.815136
655;calc total;1;8.16473;8.16473;8.16473
655;total;1;26.8928;26.8928;26.8928
656;initialize;1;8.99465;8.99465;8.99465
656;async;10;0.0160345;0.0115244;0.0212711
656;inner;10;0.744915;0.73965;0.756765
656;wait;10;5.8818e-05;4.3798e-05;9.7005e-05
656;boundary;10;0.0511433;0.0475125;0.0545827
656;calc iter;10;0.812153;0.808681;0.816097
656;calc total;1;8.16473;8.16473;8.16473
656;total;1;26.8929;26.8929;26.8929
657;initialize;1;8.99462;8.99462;8.99462
657;async;10;0.0207456;0.0140088;0.0262386
657;inner;10;0.7402;0.73376;0.75281
657;wait;10;5.8532e-05;3.5561e-05;0.00012673
657;boundary;10;0.0509819;0.0484137;0.0537061
657;calc iter;10;0.811988;0.808727;0.815928
657;calc total;1;8.16473;8.16473;8.16473
657;total;1;26.8928;26.8928;26.8928
658;initialize;1;8.99466;8.99466;8.99466
658;async;10;0.016636;0.0139811;0.0182631
658;inner;10;0.744659;0.736561;0.757769
658;wait;10;5.77005e-05;4.3781e-05;9.9653e-05
658;boundary;10;0.0501756;0.0465549;0.0537338
658;calc iter;10;0.81153;0.807123;0.818407
658;calc total;1;8.16473;8.16473;8.16473
658;total;1;26.8929;26.8929;26.8929
659;initialize;1;8.99466;8.99466;8.99466
659;async;10;0.0154114;0.0141158;0.0165536
659;inner;10;0.747442;0.74004;0.760936
659;wait;10;4.95209e-05;3.7492e-05;6.4279e-05
659;boundary;10;0.0488593;0.0466314;0.0507668
659;calc iter;10;0.811764;0.806625;0.821741
659;calc total;1;8.16473;8.16473;8.16473
659;total;1;26.8929;26.8929;26.8929
660;initialize;1;8.99462;8.99462;8.99462
660;async;10;0.0472031;0.0145922;0.0610114
660;inner;10;0.711863;0.699211;0.740341
660;wait;10;4.96075e-05;3.4592e-05;6.9518e-05
660;boundary;10;0.0469293;0.0436993;0.0479181
660;calc iter;10;0.806047;0.800781;0.809021
660;calc total;1;8.16473;8.16473;8.16473
660;total;1;26.8928;26.8928;26.8928
661;initialize;1;8.99475;8.99475;8.99475
661;async;10;0.0454665;0.0145598;0.059804
661;inner;10;0.714117;0.702034;0.737047
661;wait;10;4.90753e-05;3.1342e-05;9.462e-05
661;boundary;10;0.0454718;0.0442312;0.045995
661;calc iter;10;0.805106;0.797138;0.809612
661;calc total;1;8.16473;8.16473;8.16473
661;total;1;26.893;26.893;26.893
624;total;1;27.119;27.119;27.119
662;initialize;1;8.99465;8.99465;8.99465
662;async;10;0.0438233;0.0145266;0.0589937
662;inner;10;0.712344;0.698807;0.737239
662;wait;10;5.49623e-05;4.7727e-05;6.3553e-05
662;boundary;10;0.0481841;0.0457303;0.050963
662;calc iter;10;0.804407;0.796806;0.808722
662;calc total;1;8.16473;8.16473;8.16473
662;total;1;26.8929;26.8929;26.8929
625;initialize;1;9.21928;9.21928;9.21928
625;async;10;0.029461;0.013362;0.0359387
625;inner;10;0.73712;0.732087;0.750209
625;wait;10;4.25829e-05;2.9698e-05;9.3029e-05
625;boundary;10;0.0460172;0.0450728;0.0468575
625;calc iter;10;0.812643;0.809229;0.814403
625;calc total;1;8.16474;8.16474;8.16474
625;total;1;27.1192;27.1192;27.1192
663;initialize;1;8.99471;8.99471;8.99471
663;async;10;0.0420332;0.00657971;0.0561503
663;inner;10;0.713625;0.699753;0.735972
663;wait;10;5.78583e-05;3.7548e-05;0.000134974
663;boundary;10;0.0485786;0.0459566;0.051446
663;calc iter;10;0.804296;0.792132;0.808589
663;calc total;1;8.16473;8.16473;8.16473
663;total;1;26.8929;26.8929;26.8929
626;initialize;1;9.21938;9.21938;9.21938
626;async;10;0.0318488;0.0132102;0.0403605
626;inner;10;0.735202;0.728577;0.750957
626;wait;10;4.12652e-05;2.8792e-05;7.3454e-05
626;boundary;10;0.0458318;0.0448167;0.0462282
626;calc iter;10;0.812926;0.809586;0.817247
626;calc total;1;8.16472;8.16472;8.16472
626;total;1;27.1193;27.1193;27.1193
664;initialize;1;8.99465;8.99465;8.99465
664;async;10;0.0485075;0.0110489;0.0663938
664;inner;10;0.712194;0.697117;0.739099
664;wait;10;4.26224e-05;2.9337e-05;6.7019e-05
664;boundary;10;0.0445961;0.0428485;0.0457592
664;calc iter;10;0.805342;0.794819;0.811018
664;calc total;1;8.16473;8.16473;8.16473
664;total;1;26.8928;26.8928;26.8928
627;initialize;1;9.21926;9.21926;9.21926
627;async;10;0.0303214;0.0134341;0.0367813
627;inner;10;0.735816;0.731896;0.751204
627;wait;10;3.64613e-05;2.8291e-05;5.8769e-05
627;boundary;10;0.0461183;0.0458034;0.046388
627;calc iter;10;0.812294;0.808506;0.81621
627;calc total;1;8.16472;8.16472;8.16472
627;total;1;27.1191;27.1191;27.1191
665;initialize;1;8.99463;8.99463;8.99463
665;async;10;0.0500277;0.0123442;0.0682155
665;inner;10;0.710365;0.696826;0.734996
665;wait;10;5.59015e-05;3.6311e-05;0.000116831
665;boundary;10;0.0446979;0.0428393;0.0461584
665;calc iter;10;0.805149;0.792998;0.810349
665;calc total;1;8.16473;8.16473;8.16473
665;total;1;26.8928;26.8928;26.8928
628;initialize;1;9.2192;9.2192;9.2192
628;async;10;0.0238584;0.0131316;0.0309064
628;inner;10;0.740893;0.734501;0.75426
628;wait;10;5.46849e-05;4.1013e-05;6.3849e-05
628;boundary;10;0.0469787;0.0455303;0.0498891
628;calc iter;10;0.811786;0.80882;0.816819
628;calc total;1;8.16473;8.16473;8.16473
628;total;1;27.1191;27.1191;27.1191
666;initialize;1;8.99467;8.99467;8.99467
666;async;10;0.0500312;0.0121968;0.0651865
666;inner;10;0.710707;0.697857;0.737671
666;wait;10;4.85399e-05;3.4041e-05;0.000114614
666;boundary;10;0.0441789;0.0431289;0.0445912
666;calc iter;10;0.804968;0.794489;0.809323
666;calc total;1;8.16473;8.16473;8.16473
666;total;1;26.8929;26.8929;26.8929
629;initialize;1;9.21932;9.21932;9.21932
629;async;10;0.0260112;0.0135716;0.0326447
629;inner;10;0.73934;0.734134;0.75099
629;wait;10;5.48616e-05;4.3456e-05;8.264e-05
629;boundary;10;0.0465919;0.0450951;0.0479328
629;calc iter;10;0.811999;0.809111;0.815429
629;calc total;1;8.16473;8.16473;8.16473
629;total;1;27.1192;27.1192;27.1192
667;initialize;1;8.99489;8.99489;8.99489
667;async;10;0.0473194;0.0123848;0.0617547
667;inner;10;0.713495;0.701469;0.742558
667;wait;10;3.38155e-05;2.515e-05;5.7027e-05
667;boundary;10;0.04474;0.0427816;0.0453701
667;calc iter;10;0.80559;0.799628;0.809367
667;calc total;1;8.16473;8.16473;8.16473
667;total;1;26.8931;26.8931;26.8931
630;initialize;1;9.21928;9.21928;9.21928
630;async;10;0.0271971;0.0136376;0.0325808
630;inner;10;0.72617;0.717652;0.746841
630;wait;10;7.34254e-05;5.6958e-05;0.000123167
630;boundary;10;0.0574713;0.0461781;0.0634055
630;calc iter;10;0.810914;0.806782;0.816057
630;calc total;1;8.16473;8.16473;8.16473
630;total;1;27.1192;27.1192;27.1192
631;initialize;1;9.21907;9.21907;9.21907
631;async;10;0.020876;0.00684669;0.0253338
631;inner;10;0.718272;0.709461;0.742468
631;wait;10;7.88564e-05;4.6493e-05;0.000136593
631;boundary;10;0.0709118;0.0527033;0.0779956
631;calc iter;10;0.810141;0.802157;0.814493
631;calc total;1;8.16473;8.16473;8.16473
631;total;1;27.1189;27.1189;27.1189
632;initialize;1;9.21936;9.21936;9.21936
632;async;10;0.0264274;0.0114972;0.0359223
632;inner;10;0.733418;0.727722;0.749428
632;wait;10;7.56818e-05;4.9788e-05;9.2771e-05
632;boundary;10;0.0521468;0.0463052;0.0584199
632;calc iter;10;0.81207;0.806726;0.816658
632;calc total;1;8.16472;8.16472;8.16472
632;total;1;27.1193;27.1193;27.1193
633;initialize;1;9.21923;9.21923;9.21923
633;async;10;0.0290791;0.0129698;0.0380242
633;inner;10;0.737698;0.730637;0.751594
633;wait;10;5.10636e-05;3.0067e-05;7.6892e-05
633;boundary;10;0.0459558;0.0447373;0.0468006
633;calc iter;10;0.812786;0.808932;0.819671
633;calc total;1;8.16473;8.16473;8.16473
633;total;1;27.1191;27.1191;27.1191
634;initialize;1;9.21921;9.21921;9.21921
634;async;10;0.0349197;0.0130509;0.0439122
634;inner;10;0.732368;0.723507;0.749992
634;wait;10;4.26465e-05;2.6056e-05;9.8414e-05
634;boundary;10;0.046092;0.0446028;0.0472433
634;calc iter;10;0.813424;0.807932;0.816676
634;calc total;1;8.16472;8.16472;8.16472
634;total;1;27.1191;27.1191;27.1191
635;initialize;1;9.21924;9.21924;9.21924
635;async;10;0.0338103;0.013278;0.0392446
635;inner;10;0.732204;0.72869;0.747341
635;wait;10;4.30811e-05;2.4949e-05;0.000100262
635;boundary;10;0.0462582;0.0460325;0.0467886
635;calc iter;10;0.812317;0.807353;0.816882
635;calc total;1;8.16472;8.16472;8.16472
635;total;1;27.1191;27.1191;27.1191
636;initialize;1;9.21929;9.21929;9.21929
636;async;10;0.0275813;0.0118291;0.0348844
636;inner;10;0.735874;0.729234;0.751884
636;wait;10;5.66645e-05;3.7298e-05;7.7404e-05
636;boundary;10;0.0471091;0.0459949;0.0489713
636;calc iter;10;0.810623;0.803525;0.813347
636;calc total;1;8.16473;8.16473;8.16473
636;total;1;27.1192;27.1192;27.1192
637;initialize;1;9.21926;9.21926;9.21926
637;async;10;0.0268453;0.0119354;0.037325
637;inner;10;0.736538;0.730425;0.752153
637;wait;10;6.0685e-05;4.482e-05;7.6254e-05
637;boundary;10;0.0473959;0.0457765;0.049682
637;calc iter;10;0.810842;0.804729;0.815672
637;calc total;1;8.16473;8.16473;8.16473
637;total;1;27.1192;27.1192;27.1192
638;initialize;1;9.21926;9.21926;9.21926
638;async;10;0.0249805;0.0119248;0.0352544
638;inner;10;0.725833;0.714272;0.748381
638;wait;10;7.28899e-05;5.4139e-05;9.1076e-05
638;boundary;10;0.0589555;0.0459035;0.0687842
638;calc iter;10;0.809843;0.801818;0.815537
638;calc total;1;8.16473;8.16473;8.16473
638;total;1;27.1192;27.1192;27.1192
639;initialize;1;9.21928;9.21928;9.21928
639;async;10;0.0206919;0.00696832;0.0304043
639;inner;10;0.719248;0.707848;0.745755
639;wait;10;7.86677e-05;6.735e-05;0.000105946
639;boundary;10;0.0689084;0.0498932;0.07866
639;calc iter;10;0.808929;0.802725;0.815364
639;calc total;1;8.16473;8.16473;8.16473
639;total;1;27.1192;27.1192;27.1192
640;initialize;1;9.21926;9.21926;9.21926
640;async;10;0.0368559;0.0121923;0.0461762
640;inner;10;0.727644;0.720323;0.742922
640;wait;10;5.191e-05;2.5262e-05;0.000123389
640;boundary;10;0.0467192;0.0444858;0.049523
640;calc iter;10;0.811272;0.803432;0.813935
640;calc total;1;8.16472;8.16472;8.16472
640;total;1;27.1191;27.1191;27.1191
641;initialize;1;9.21925;9.21925;9.21925
641;async;10;0.0425071;0.0139591;0.0530494
641;inner;10;0.723798;0.714674;0.745108
641;wait;10;4.14288e-05;2.6411e-05;0.000126435
641;boundary;10;0.0457427;0.0438418;0.0464051
641;calc iter;10;0.812091;0.805332;0.815514
641;calc total;1;8.16472;8.16472;8.16472
641;total;1;27.1191;27.1191;27.1191
642;initialize;1;9.21928;9.21928;9.21928
642;async;10;0.0360037;0.014089;0.0436688
642;inner;10;0.729638;0.72048;0.749968
642;wait;10;3.66e-05;2.913e-05;6.0162e-05
642;boundary;10;0.0458381;0.0440937;0.0466369
642;calc iter;10;0.811518;0.808712;0.815653
642;calc total;1;8.16472;8.16472;8.16472
642;total;1;27.1192;27.1192;27.1192
643;initialize;1;9.21918;9.21918;9.21918
643;async;10;0.04277;0.0142631;0.0504308
643;inner;10;0.722434;0.714854;0.74105
643;wait;10;4.40658e-05;2.5485e-05;9.5705e-05
643;boundary;10;0.0459526;0.0446271;0.0480512
643;calc iter;10;0.811202;0.803463;0.817233
643;calc total;1;8.16472;8.16472;8.16472
643;total;1;27.1191;27.1191;27.1191
644;initialize;1;9.21923;9.21923;9.21923
644;async;10;0.0305488;0.0141576;0.0381549
644;inner;10;0.733096;0.725862;0.748948
644;wait;10;4.50999e-05;3.5952e-05;6.1105e-05
644;boundary;10;0.0468303;0.0457579;0.0477942
644;calc iter;10;0.810522;0.808926;0.81255
644;calc total;1;8.16472;8.16472;8.16472
644;total;1;27.1191;27.1191;27.1191
645;initialize;1;9.21965;9.21965;9.21965
645;async;10;0.0302148;0.014183;0.0374188
645;inner;10;0.731007;0.723893;0.748254
645;wait;10;5.79333e-05;4.073e-05;7.6334e-05
645;boundary;10;0.0490813;0.0457027;0.0529045
645;calc iter;10;0.810363;0.807903;0.814399
645;calc total;1;8.16472;8.16472;8.16472
645;total;1;27.1191;27.1191;27.1191
646;initialize;1;9.21931;9.21931;9.21931
646;async;10;0.0268905;0.0142992;0.0343247
646;inner;10;0.728278;0.719321;0.747453
646;wait;10;6.6342e-05;5.1478e-05;7.9725e-05
646;boundary;10;0.0545635;0.0457995;0.0611393
646;calc iter;10;0.809799;0.806998;0.814743
646;calc total;1;8.16472;8.16472;8.16472
646;total;1;27.1192;27.1192;27.1192
647;initialize;1;9.21932;9.21932;9.21932
647;async;10;0.0207743;0.00689872;0.0267849
647;inner;10;0.723693;0.710804;0.744289
647;wait;10;7.63515e-05;5.5859e-05;0.000128545
647;boundary;10;0.064507;0.0509125;0.0788752
647;calc iter;10;0.809052;0.802232;0.816584
647;calc total;1;8.16472;8.16472;8.16472
647;total;1;27.1192;27.1192;27.1192
672;initialize;1;9.10255;9.10255;9.10255
696;initialize;1;9.31648;9.31648;9.31648
696;async;10;0.015709;0.0116888;0.0200457
696;inner;10;0.745847;0.738401;0.759231
696;wait;10;6.02299e-05;5.2499e-05;7.4803e-05
696;boundary;10;0.0519548;0.0461066;0.0563807
696;calc iter;10;0.813573;0.810509;0.817104
696;calc total;1;8.16474;8.16474;8.16474
696;total;1;27.2175;27.2175;27.2175
744;initialize;1;9.35279;9.35279;9.35279
744;async;10;0.0188676;0.0118627;0.0232223
744;inner;10;0.745746;0.740139;0.761209
744;wait;10;4.49566e-05;3.2658e-05;6.8787e-05
744;boundary;10;0.0474824;0.0451859;0.0488464
744;calc iter;10;0.812143;0.807524;0.819342
744;calc total;1;8.16474;8.16474;8.16474
744;total;1;27.2509;27.2509;27.2509
720;initialize;1;9.23439;9.23439;9.23439
720;async;10;0.0166799;0.0108136;0.0215022
720;inner;10;0.748437;0.743355;0.757183
720;wait;10;5.93384e-05;4.6236e-05;9.0507e-05
720;boundary;10;0.0488213;0.0466395;0.0510697
720;calc iter;10;0.814;0.80958;0.819303
720;calc total;1;8.16474;8.16474;8.16474
720;total;1;27.1323;27.1323;27.1323
668;initialize;1;8.99463;8.99463;8.99463
668;async;10;0.032705;0.0120301;0.044792
668;inner;10;0.698907;0.680458;0.737734
668;wait;10;6.95859e-05;5.202e-05;8.5508e-05
668;boundary;10;0.0702307;0.0448291;0.0816661
668;calc iter;10;0.801915;0.791098;0.808279
668;calc total;1;8.16473;8.16473;8.16473
668;total;1;26.8929;26.8929;26.8929
672;async;10;0.0162248;0.00932842;0.0203258
672;inner;10;0.748662;0.739799;0.764031
672;wait;10;3.26737e-05;2.6205e-05;5.5253e-05
672;boundary;10;0.0481187;0.0451403;0.0500646
672;calc iter;10;0.81304;0.805296;0.823397
672;calc total;1;8.16473;8.16473;8.16473
672;total;1;27.002;27.002;27.002
697;initialize;1;9.31657;9.31657;9.31657
697;async;10;0.0191416;0.0131183;0.0251306
697;inner;10;0.746649;0.740203;0.759102
697;wait;10;5.90986e-05;3.7883e-05;8.1628e-05
697;boundary;10;0.0481894;0.046335;0.0505145
697;calc iter;10;0.814041;0.80987;0.819303
697;calc total;1;8.16474;8.16474;8.16474
697;total;1;27.2176;27.2176;27.2176
745;initialize;1;9.35285;9.35285;9.35285
745;async;10;0.0234471;0.0140356;0.0274071
745;inner;10;0.741191;0.735194;0.75941
745;wait;10;4.60786e-05;3.3051e-05;6.3882e-05
745;boundary;10;0.0476123;0.0449731;0.0490801
745;calc iter;10;0.812298;0.807835;0.819882
745;calc total;1;8.16474;8.16474;8.16474
745;total;1;27.2509;27.2509;27.2509
721;initialize;1;9.23476;9.23476;9.23476
721;async;10;0.0178309;0.0139519;0.0230013
721;inner;10;0.749649;0.744518;0.760383
721;wait;10;4.49529e-05;3.2422e-05;6.1244e-05
721;boundary;10;0.0470117;0.0459471;0.0474478
721;calc iter;10;0.814538;0.810682;0.821279
721;calc total;1;8.16474;8.16474;8.16474
721;total;1;27.1327;27.1327;27.1327
669;initialize;1;8.99468;8.99468;8.99468
669;async;10;0.0284017;0.0108272;0.0412834
669;inner;10;0.696496;0.675977;0.740015
669;wait;10;6.31036e-05;5.1007e-05;7.1262e-05
669;boundary;10;0.076228;0.0445125;0.0910283
669;calc iter;10;0.801191;0.79063;0.808073
669;calc total;1;8.16473;8.16473;8.16473
669;total;1;26.8929;26.8929;26.8929
673;initialize;1;9.10241;9.10241;9.10241
673;async;10;0.0172139;0.0117765;0.0206758
673;inner;10;0.748076;0.740505;0.761469
673;wait;10;3.33095e-05;2.5014e-05;6.946e-05
673;boundary;10;0.0477916;0.0451323;0.0497484
673;calc iter;10;0.813116;0.806339;0.819704
673;calc total;1;8.16473;8.16473;8.16473
673;total;1;27.0018;27.0018;27.0018
698;initialize;1;9.31646;9.31646;9.31646
698;async;10;0.0217155;0.0138257;0.0261391
698;inner;10;0.745975;0.738831;0.756938
698;wait;10;4.72242e-05;3.2166e-05;0.000103166
698;boundary;10;0.0469928;0.0463591;0.0476832
698;calc iter;10;0.814732;0.81137;0.817316
698;calc total;1;8.16473;8.16473;8.16473
698;total;1;27.2175;27.2175;27.2175
746;initialize;1;9.35283;9.35283;9.35283
746;async;10;0.0240853;0.0141258;0.0276033
746;inner;10;0.739845;0.733885;0.758218
746;wait;10;3.95379e-05;2.7851e-05;7.6683e-05
746;boundary;10;0.0486207;0.0448408;0.0510894
746;calc iter;10;0.812593;0.806155;0.820626
746;calc total;1;8.16472;8.16472;8.16472
746;total;1;27.2509;27.2509;27.2509
722;initialize;1;9.23443;9.23443;9.23443
722;async;10;0.0225447;0.0134691;0.027833
722;inner;10;0.745312;0.738127;0.75883
722;wait;10;3.96136e-05;2.5651e-05;7.5636e-05
722;boundary;10;0.0470855;0.0455736;0.0480483
722;calc iter;10;0.814983;0.811485;0.819306
722;calc total;1;8.16472;8.16472;8.16472
722;total;1;27.1324;27.1324;27.1324
670;initialize;1;8.9947;8.9947;8.9947
670;async;10;0.0270006;0.0122725;0.0413944
670;inner;10;0.694473;0.670965;0.740633
670;wait;10;6.63212e-05;5.0807e-05;7.7039e-05
670;boundary;10;0.0787546;0.0447589;0.0947519
670;calc iter;10;0.800297;0.78982;0.807176
670;calc total;1;8.16473;8.16473;8.16473
670;total;1;26.8929;26.8929;26.8929
674;initialize;1;9.10257;9.10257;9.10257
674;async;10;0.017155;0.0118143;0.0216438
674;inner;10;0.748233;0.743259;0.760259
674;wait;10;4.41509e-05;3.2442e-05;8.0528e-05
674;boundary;10;0.0469755;0.0460958;0.0477278
674;calc iter;10;0.81241;0.808681;0.818573
674;calc total;1;8.16472;8.16472;8.16472
674;total;1;27.002;27.002;27.002
699;initialize;1;9.31656;9.31656;9.31656
699;async;10;0.0240074;0.0139642;0.0307633
699;inner;10;0.744199;0.735004;0.757258
699;wait;10;3.89698e-05;3.122e-05;7.1174e-05
699;boundary;10;0.0472083;0.0453143;0.0485474
699;calc iter;10;0.815455;0.811118;0.818487
699;calc total;1;8.16473;8.16473;8.16473
699;total;1;27.2175;27.2175;27.2175
747;initialize;1;9.35282;9.35282;9.35282
747;async;10;0.0227508;0.0144027;0.0245425
747;inner;10;0.740148;0.733767;0.76201
747;wait;10;3.60821e-05;3.03e-05;6.3363e-05
747;boundary;10;0.0497866;0.0450175;0.051962
747;calc iter;10;0.812723;0.80469;0.824354
747;calc total;1;8.16472;8.16472;8.16472
747;total;1;27.2509;27.2509;27.2509
723;initialize;1;9.23437;9.23437;9.23437
723;async;10;0.017507;0.0137932;0.0227982
723;inner;10;0.74881;0.744473;0.760375
723;wait;10;4.5023e-05;3.1991e-05;8.7475e-05
723;boundary;10;0.0476584;0.0469317;0.0485037
723;calc iter;10;0.814022;0.809861;0.821191
723;calc total;1;8.16473;8.16473;8.16473
723;total;1;27.1323;27.1323;27.1323
671;initialize;1;8.99466;8.99466;8.99466
671;async;10;0.028415;0.00591251;0.0441213
671;inner;10;0.687329;0.665215;0.732333
671;wait;10;7.9406e-05;6.8567e-05;0.000127572
671;boundary;10;0.0840021;0.0514135;0.0964415
671;calc iter;10;0.799828;0.78979;0.80606
671;calc total;1;8.16474;8.16474;8.16474
671;total;1;26.8928;26.8928;26.8928
675;initialize;1;9.10262;9.10262;9.10262
675;async;10;0.0201342;0.0119721;0.0245548
675;inner;10;0.745285;0.740096;0.758426
675;wait;10;3.98463e-05;3.0579e-05;9.5858e-05
675;boundary;10;0.0471532;0.0455262;0.0484054
675;calc iter;10;0.812614;0.807725;0.817206
675;calc total;1;8.16472;8.16472;8.16472
675;total;1;27.002;27.002;27.002
700;initialize;1;9.31656;9.31656;9.31656
700;async;10;0.0213092;0.0136065;0.0282101
700;inner;10;0.745123;0.73895;0.755376
700;wait;10;5.32402e-05;3.5315e-05;0.000105046
700;boundary;10;0.0479283;0.0464965;0.0505235
700;calc iter;10;0.814415;0.810265;0.818549
700;calc total;1;8.16473;8.16473;8.16473
700;total;1;27.2176;27.2176;27.2176
748;initialize;1;9.35282;9.35282;9.35282
748;async;10;0.0235594;0.0139959;0.0275382
748;inner;10;0.740058;0.735152;0.754185
748;wait;10;5.40754e-05;3.5413e-05;0.00012156
748;boundary;10;0.0479837;0.046391;0.0487596
748;calc iter;10;0.811658;0.808401;0.815307
748;calc total;1;8.16472;8.16472;8.16472
748;total;1;27.2509;27.2509;27.2509
724;initialize;1;9.23444;9.23444;9.23444
724;async;10;0.0163427;0.0127667;0.0184976
724;inner;10;0.746032;0.738538;0.757484
724;wait;10;7.03377e-05;5.8028e-05;8.9522e-05
724;boundary;10;0.0508883;0.0462552;0.05572
724;calc iter;10;0.813336;0.810437;0.817248
724;calc total;1;8.16473;8.16473;8.16473
724;total;1;27.1324;27.1324;27.1324
676;initialize;1;9.10258;9.10258;9.10258
676;async;10;0.0167085;0.0123352;0.0210736
676;inner;10;0.743354;0.738222;0.756262
676;wait;10;6.58529e-05;5.3492e-05;9.8891e-05
676;boundary;10;0.0515845;0.0465361;0.0535069
676;calc iter;10;0.811714;0.809423;0.816051
676;calc total;1;8.16472;8.16472;8.16472
676;total;1;27.002;27.002;27.002
701;initialize;1;9.31649;9.31649;9.31649
701;async;10;0.0248958;0.0131812;0.0299102
701;inner;10;0.741531;0.736242;0.752655
701;wait;10;5.54973e-05;3.5434e-05;0.00012115
701;boundary;10;0.0474741;0.0458605;0.0508658
701;calc iter;10;0.813958;0.80978;0.820926
701;calc total;1;8.16473;8.16473;8.16473
701;total;1;27.2175;27.2175;27.2175
749;initialize;1;9.35275;9.35275;9.35275
749;async;10;0.0167498;0.0121964;0.0222759
749;inner;10;0.73805;0.733292;0.754562
749;wait;10;7.84249e-05;5.3478e-05;9.3424e-05
749;boundary;10;0.0559017;0.0468551;0.0598265
749;calc iter;10;0.810782;0.808833;0.815299
749;calc total;1;8.16473;8.16473;8.16473
749;total;1;27.2509;27.2509;27.2509
725;initialize;1;9.23441;9.23441;9.23441
725;async;10;0.0193443;0.0134014;0.0235994
725;inner;10;0.745585;0.739381;0.756691
725;wait;10;6.42242e-05;5.3575e-05;9.9729e-05
725;boundary;10;0.0486668;0.0463282;0.0511369
725;calc iter;10;0.813662;0.810829;0.817875
725;calc total;1;8.16473;8.16473;8.16473
725;total;1;27.1324;27.1324;27.1324
677;initialize;1;9.10243;9.10243;9.10243
677;async;10;0.0147183;0.0122228;0.017127
677;inner;10;0.735905;0.728253;0.751732
677;wait;10;6.63421e-05;4.6681e-05;0.000105156
677;boundary;10;0.0600752;0.0484572;0.0665435
677;calc iter;10;0.810767;0.808161;0.813467
677;calc total;1;8.16472;8.16472;8.16472
677;total;1;27.0019;27.0019;27.0019
702;initialize;1;9.31652;9.31652;9.31652
702;async;10;0.0184046;0.0135889;0.0213047
702;inner;10;0.735357;0.725063;0.750161
702;wait;10;6.95699e-05;5.5146e-05;0.000116076
702;boundary;10;0.0590037;0.0489298;0.0674471
702;calc iter;10;0.812836;0.808845;0.815207
702;calc total;1;8.16473;8.16473;8.16473
702;total;1;27.2175;27.2175;27.2175
750;initialize;1;9.35284;9.35284;9.35284
750;async;10;0.0139834;0.0108024;0.0195365
750;inner;10;0.733953;0.723993;0.755143
750;wait;10;7.5824e-05;5.6028e-05;9.4914e-05
750;boundary;10;0.0622349;0.0466142;0.0722062
750;calc iter;10;0.810248;0.806648;0.815668
750;calc total;1;8.16473;8.16473;8.16473
750;total;1;27.2509;27.2509;27.2509
726;initialize;1;9.23467;9.23467;9.23467
726;async;10;0.0149504;0.0133385;0.0165921
726;inner;10;0.740872;0.734007;0.755382
726;wait;10;7.73164e-05;5.6078e-05;0.000122955
726;boundary;10;0.0570457;0.0468695;0.0620572
726;calc iter;10;0.812946;0.810942;0.815716
726;calc total;1;8.16473;8.16473;8.16473
726;total;1;27.1326;27.1326;27.1326
678;initialize;1;9.10277;9.10277;9.10277
678;async;10;0.0132003;0.0112586;0.0154619
678;inner;10;0.737821;0.729019;0.755375
678;wait;10;6.71557e-05;5.095e-05;8.9497e-05
678;boundary;10;0.0596743;0.0466503;0.0674649
678;calc iter;10;0.810764;0.808052;0.815414
678;calc total;1;8.16472;8.16472;8.16472
678;total;1;27.0022;27.0022;27.0022
703;initialize;1;9.31657;9.31657;9.31657
703;async;10;0.0123526;0.00688293;0.0145812
703;inner;10;0.728833;0.720131;0.74907
703;wait;10;8.13938e-05;6.5227e-05;0.000128693
703;boundary;10;0.0709991;0.0537823;0.0784151
703;calc iter;10;0.812268;0.809867;0.813981
703;calc total;1;8.16474;8.16474;8.16474
703;total;1;27.2176;27.2176;27.2176
751;initialize;1;9.35283;9.35283;9.35283
751;async;10;0.0117623;0.00708057;0.0158765
751;inner;10;0.725482;0.715704;0.746176
751;wait;10;7.35016e-05;5.042e-05;0.000115192
751;boundary;10;0.0719992;0.0558422;0.0818419
751;calc iter;10;0.809319;0.807158;0.81285
751;calc total;1;8.16473;8.16473;8.16473
751;total;1;27.2509;27.2509;27.2509
727;initialize;1;9.23438;9.23438;9.23438
727;async;10;0.0129719;0.00694615;0.0147689
727;inner;10;0.728169;0.720056;0.74611
727;wait;10;7.08908e-05;5.8446e-05;0.000126615
727;boundary;10;0.0707991;0.0561455;0.077744
727;calc iter;10;0.812013;0.809332;0.813742
727;calc total;1;8.16473;8.16473;8.16473
727;total;1;27.1323;27.1323;27.1323
679;initialize;1;9.10307;9.10307;9.10307
679;async;10;0.00941976;0.00666221;0.0117943
679;inner;10;0.733329;0.724011;0.752361
679;wait;10;7.30979e-05;6.1617e-05;0.000128504
679;boundary;10;0.0673825;0.0522593;0.0765953
679;calc iter;10;0.810206;0.807945;0.812366
679;calc total;1;8.16473;8.16473;8.16473
679;total;1;27.0025;27.0025;27.0025
752;initialize;1;9.35278;9.35278;9.35278
752;async;10;0.0158801;0.0117544;0.0198394
752;inner;10;0.744814;0.740302;0.757916
752;wait;10;5.71541e-05;3.2686e-05;8.6296e-05
752;boundary;10;0.0501107;0.0467762;0.0527589
752;calc iter;10;0.810864;0.806542;0.816536
752;calc total;1;8.16472;8.16472;8.16472
752;total;1;27.2509;27.2509;27.2509
728;initialize;1;9.2342;9.2342;9.2342
728;async;10;0.0163961;0.0106463;0.0224163
728;inner;10;0.749224;0.746208;0.760071
728;wait;10;5.80475e-05;3.3926e-05;8.3097e-05
728;boundary;10;0.0486461;0.0462395;0.0536198
728;calc iter;10;0.814326;0.809764;0.818132
728;calc total;1;8.16472;8.16472;8.16472
728;total;1;27.1321;27.1321;27.1321
680;initialize;1;9.1023;9.1023;9.1023
680;async;10;0.0136527;0.01031;0.0166355
680;inner;10;0.750206;0.744845;0.760973
680;wait;10;5.60651e-05;4.3498e-05;6.7327e-05
680;boundary;10;0.0481311;0.0462797;0.0499369
680;calc iter;10;0.812048;0.809022;0.81879
680;calc total;1;8.16472;8.16472;8.16472
680;total;1;27.0017;27.0017;27.0017
753;initialize;1;9.35275;9.35275;9.35275
753;async;10;0.0154124;0.0132554;0.0171517
753;inner;10;0.746388;0.742682;0.758115
753;wait;10;6.13892e-05;3.369e-05;0.000108099
753;boundary;10;0.0491695;0.0462257;0.051756
753;calc iter;10;0.811034;0.807088;0.818368
753;calc total;1;8.16473;8.16473;8.16473
753;total;1;27.2509;27.2509;27.2509
729;initialize;1;9.23427;9.23427;9.23427
729;async;10;0.022824;0.0127749;0.0291891
729;inner;10;0.744814;0.737861;0.757136
729;wait;10;4.79124e-05;3.2272e-05;7.9725e-05
729;boundary;10;0.0471334;0.0453453;0.0492933
729;calc iter;10;0.814821;0.811824;0.817204
729;calc total;1;8.16472;8.16472;8.16472
729;total;1;27.1322;27.1322;27.1322
681;initialize;1;9.10303;9.10303;9.10303
681;async;10;0.0175575;0.0128934;0.0211305
681;inner;10;0.746818;0.741805;0.758223
681;wait;10;5.78099e-05;4.5299e-05;8.4855e-05
681;boundary;10;0.0477239;0.0462621;0.0487572
681;calc iter;10;0.812158;0.809336;0.817466
681;calc total;1;8.16472;8.16472;8.16472
681;total;1;27.0025;27.0025;27.0025
754;initialize;1;9.35278;9.35278;9.35278
754;async;10;0.0185794;0.0140685;0.0221942
754;inner;10;0.741522;0.737588;0.75506
754;wait;10;6.23206e-05;4.369e-05;9.441e-05
754;boundary;10;0.0508794;0.0469723;0.0530227
754;calc iter;10;0.811044;0.808668;0.816199
754;calc total;1;8.16473;8.16473;8.16473
754;total;1;27.2509;27.2509;27.2509
730;initialize;1;9.23439;9.23439;9.23439
730;async;10;0.0274463;0.0135044;0.0309128
730;inner;10;0.740042;0.732545;0.755948
730;wait;10;4.04517e-05;2.7729e-05;9.3189e-05
730;boundary;10;0.0477487;0.0453395;0.04945
730;calc iter;10;0.81528;0.808836;0.820397
730;calc total;1;8.16472;8.16472;8.16472
730;total;1;27.1323;27.1323;27.1323
682;initialize;1;9.10238;9.10238;9.10238
682;async;10;0.0212211;0.0130815;0.0252299
682;inner;10;0.744216;0.739325;0.755116
682;wait;10;5.70281e-05;4.3018e-05;0.000117093
682;boundary;10;0.0469709;0.0457517;0.0476019
682;calc iter;10;0.812467;0.807963;0.816511
682;calc total;1;8.16472;8.16472;8.16472
682;total;1;27.0019;27.0019;27.0019
755;initialize;1;9.35274;9.35274;9.35274
755;async;10;0.0177575;0.014095;0.0209899
755;inner;10;0.744527;0.740122;0.758826
755;wait;10;6.41137e-05;5.4582e-05;8.1617e-05
755;boundary;10;0.0489926;0.0463435;0.0508787
755;calc iter;10;0.811343;0.808736;0.819348
755;calc total;1;8.16473;8.16473;8.16473
755;total;1;27.2509;27.2509;27.2509
731;initialize;1;9.23461;9.23461;9.23461
731;async;10;0.0173521;0.0142699;0.0203398
731;inner;10;0.749419;0.743767;0.762
731;wait;10;4.36499e-05;3.2433e-05;6.0864e-05
731;boundary;10;0.0475138;0.0463165;0.0483953
731;calc iter;10;0.81433;0.810205;0.82431
731;calc total;1;8.16473;8.16473;8.16473
731;total;1;27.1326;27.1326;27.1326
683;initialize;1;9.10263;9.10263;9.10263
683;async;10;0.0180509;0.0132669;0.0209808
683;inner;10;0.747058;0.742329;0.760119
683;wait;10;3.50533e-05;2.8497e-05;5.8411e-05
683;boundary;10;0.0476737;0.0452083;0.0491758
683;calc iter;10;0.812819;0.806534;0.819976
683;calc total;1;8.16472;8.16472;8.16472
683;total;1;27.0021;27.0021;27.0021
732;initialize;1;9.23426;9.23426;9.23426
732;async;10;0.0288131;0.0143925;0.0359582
732;inner;10;0.738492;0.73226;0.751699
732;wait;10;4.91746e-05;3.3548e-05;6.9371e-05
732;boundary;10;0.0456594;0.0445257;0.0461005
732;calc iter;10;0.813015;0.806002;0.821841
732;calc total;1;8.16472;8.16472;8.16472
732;total;1;27.1322;27.1322;27.1322
684;initialize;1;9.10239;9.10239;9.10239
684;async;10;0.0278815;0.0140247;0.0339451
684;inner;10;0.736245;0.727242;0.751457
684;wait;10;6.57204e-05;5.3181e-05;8.152e-05
684;boundary;10;0.0464087;0.0453471;0.0487108
684;calc iter;10;0.810603;0.805862;0.813042
684;calc total;1;8.16473;8.16473;8.16473
684;total;1;27.0018;27.0018;27.0018
733;initialize;1;9.23427;9.23427;9.23427
733;async;10;0.0336131;0.0143236;0.039557
733;inner;10;0.733888;0.727519;0.749639
733;wait;10;3.82123e-05;2.7716e-05;6.3281e-05
733;boundary;10;0.0456008;0.0443836;0.0459502
685;initialize;1;9.10237;9.10237;9.10237
685;async;10;0.0242961;0.0140872;0.0305683
685;inner;10;0.73228;0.719458;0.750369
685;wait;10;7.24082e-05;6.2264e-05;9.6387e-05
685;boundary;10;0.0529352;0.0454846;0.0614226
685;calc iter;10;0.809585;0.805934;0.813148
685;calc total;1;8.16473;8.16473;8.16473
685;total;1;27.0018;27.0018;27.0018
733;calc iter;10;0.813142;0.807223;0.819142
733;calc total;1;8.16472;8.16472;8.16472
733;total;1;27.1322;27.1322;27.1322
686;initialize;1;9.10241;9.10241;9.10241
686;async;10;0.0250397;0.0141753;0.0303468
686;inner;10;0.731953;0.718986;0.749754
686;wait;10;6.65135e-05;5.4307e-05;8.5665e-05
686;boundary;10;0.0525645;0.0456436;0.0613821
686;calc iter;10;0.809626;0.80496;0.813065
686;calc total;1;8.16473;8.16473;8.16473
686;total;1;27.0018;27.0018;27.0018
734;initialize;1;9.23436;9.23436;9.23436
734;async;10;0.0295546;0.0143577;0.0367913
734;inner;10;0.732308;0.721958;0.749312
734;wait;10;5.765e-05;3.9054e-05;8.2309e-05
734;boundary;10;0.0502104;0.045554;0.0557098
734;calc iter;10;0.812133;0.808442;0.816888
734;calc total;1;8.16473;8.16473;8.16473
734;total;1;27.1323;27.1323;27.1323
687;initialize;1;9.10237;9.10237;9.10237
687;async;10;0.01935;0.00699926;0.025672
687;inner;10;0.718323;0.702701;0.743393
687;wait;10;8.68689e-05;6.3983e-05;0.000127165
687;boundary;10;0.0706668;0.0522934;0.0834946
687;calc iter;10;0.808428;0.802815;0.812742
687;calc total;1;8.16473;8.16473;8.16473
687;total;1;27.0018;27.0018;27.0018
735;initialize;1;9.23436;9.23436;9.23436
735;async;10;0.0240374;0.00700702;0.0302143
735;inner;10;0.724647;0.714951;0.744142
735;wait;10;7.78648e-05;5.9242e-05;0.000105681
735;boundary;10;0.0624096;0.0513081;0.0694644
735;calc iter;10;0.811173;0.802565;0.817301
735;calc total;1;8.16473;8.16473;8.16473
735;total;1;27.1323;27.1323;27.1323
688;initialize;1;9.10239;9.10239;9.10239
688;async;10;0.0289153;0.0121889;0.0373964
688;inner;10;0.731955;0.724363;0.744511
688;wait;10;6.78495e-05;4.9913e-05;0.000124007
688;boundary;10;0.0495141;0.0477326;0.0519055
688;calc iter;10;0.810454;0.804843;0.813399
688;calc total;1;8.16472;8.16472;8.16472
688;total;1;27.0018;27.0018;27.0018
736;initialize;1;9.23431;9.23431;9.23431
736;async;10;0.0288364;0.0121888;0.0393948
736;inner;10;0.729878;0.723752;0.744344
736;wait;10;7.58627e-05;5.5269e-05;0.000139714
736;boundary;10;0.0528574;0.0477639;0.0573084
736;calc iter;10;0.811649;0.804439;0.819575
736;calc total;1;8.16472;8.16472;8.16472
736;total;1;27.1322;27.1322;27.1322
689;initialize;1;9.10238;9.10238;9.10238
689;async;10;0.0292768;0.0137614;0.0362587
689;inner;10;0.736772;0.728017;0.750572
689;wait;10;4.37057e-05;2.5496e-05;7.5188e-05
689;boundary;10;0.0452937;0.0442753;0.0459085
689;calc iter;10;0.811388;0.808345;0.814499
689;calc total;1;8.16472;8.16472;8.16472
689;total;1;27.0018;27.0018;27.0018
737;initialize;1;9.23429;9.23429;9.23429
737;async;10;0.0288113;0.0141852;0.0390257
737;inner;10;0.736477;0.727232;0.748882
737;wait;10;5.60153e-05;4.1666e-05;0.000108351
737;boundary;10;0.0465704;0.0452701;0.0501161
737;calc iter;10;0.811916;0.796899;0.833067
737;calc total;1;8.16472;8.16472;8.16472
737;total;1;27.1322;27.1322;27.1322
690;initialize;1;9.10242;9.10242;9.10242
690;async;10;0.0324664;0.0141416;0.0429728
690;inner;10;0.733998;0.723113;0.751012
690;wait;10;3.81995e-05;2.8449e-05;5.8726e-05
690;boundary;10;0.0452408;0.0439713;0.0461193
690;calc iter;10;0.811745;0.808012;0.815094
690;calc total;1;8.16472;8.16472;8.16472
690;total;1;27.0019;27.0019;27.0019
738;initialize;1;9.23435;9.23435;9.23435
738;async;10;0.0318626;0.0140914;0.039818
738;inner;10;0.73535;0.726295;0.750697
738;wait;10;4.63135e-05;3.6544e-05;6.1658e-05
738;boundary;10;0.0452893;0.0448051;0.0456426
738;calc iter;10;0.812549;0.808026;0.818331
738;calc total;1;8.16472;8.16472;8.16472
738;total;1;27.1323;27.1323;27.1323
691;initialize;1;9.10236;9.10236;9.10236
691;async;10;0.03717;0.0141134;0.0494299
691;inner;10;0.729573;0.71658;0.74956
691;wait;10;4.05553e-05;2.8464e-05;9.1188e-05
691;boundary;10;0.0453396;0.0438021;0.0461094
691;calc iter;10;0.812125;0.807635;0.814657
691;calc total;1;8.16472;8.16472;8.16472
691;total;1;27.0018;27.0018;27.0018
739;initialize;1;9.2343;9.2343;9.2343
739;async;10;0.034688;0.0141373;0.0414857
739;inner;10;0.732238;0.724538;0.74667
739;wait;10;4.69057e-05;2.8422e-05;0.000121418
739;boundary;10;0.0456758;0.0448049;0.0471014
739;calc iter;10;0.81265;0.806716;0.820333
739;calc total;1;8.16472;8.16472;8.16472
739;total;1;27.1322;27.1322;27.1322
692;initialize;1;9.10238;9.10238;9.10238
692;async;10;0.0306988;0.013936;0.044016
692;inner;10;0.735257;0.724755;0.750597
692;wait;10;4.63384e-05;3.8916e-05;6.2627e-05
692;boundary;10;0.045616;0.0443669;0.0462421
692;calc iter;10;0.81162;0.808127;0.815296
692;calc total;1;8.16472;8.16472;8.16472
692;total;1;27.0018;27.0018;27.0018
740;initialize;1;9.23428;9.23428;9.23428
740;async;10;0.0306611;0.0142945;0.0379819
740;inner;10;0.7345;0.727036;0.748994
740;wait;10;5.78384e-05;3.0776e-05;7.2784e-05
740;boundary;10;0.0474823;0.0448028;0.0505871
740;calc iter;10;0.812703;0.808983;0.818498
740;calc total;1;8.16472;8.16472;8.16472
740;total;1;27.1322;27.1322;27.1322
693;initialize;1;9.10242;9.10242;9.10242
693;async;10;0.0321395;0.0140429;0.0389367
693;inner;10;0.733555;0.724988;0.748981
693;wait;10;4.77838e-05;2.7637e-05;0.000116096
693;boundary;10;0.0454942;0.0449142;0.0461195
693;calc iter;10;0.811239;0.807216;0.814721
693;calc total;1;8.16473;8.16473;8.16473
693;total;1;27.0019;27.0019;27.0019
741;initialize;1;9.23426;9.23426;9.23426
741;async;10;0.0323932;0.0142413;0.0381749
741;inner;10;0.734271;0.726684;0.749397
741;wait;10;5.67566e-05;4.1168e-05;7.108e-05
741;boundary;10;0.0462501;0.0444104;0.0477129
741;calc iter;10;0.812973;0.807119;0.817795
741;calc total;1;8.16472;8.16472;8.16472
741;total;1;27.1322;27.1322;27.1322
694;initialize;1;9.1024;9.1024;9.1024
694;async;10;0.0263309;0.0141978;0.0344151
694;inner;10;0.736376;0.728521;0.751084
694;wait;10;6.09774e-05;4.5217e-05;7.2673e-05
694;boundary;10;0.0479301;0.0456682;0.0496898
694;calc iter;10;0.810699;0.806458;0.813784
694;calc total;1;8.16473;8.16473;8.16473
694;total;1;27.0018;27.0018;27.0018
742;initialize;1;9.23429;9.23429;9.23429
742;async;10;0.0280003;0.0144144;0.034194
742;inner;10;0.732166;0.722211;0.749286
742;wait;10;6.73062e-05;4.3724e-05;9.3381e-05
742;boundary;10;0.0518978;0.0455009;0.0575746
742;calc iter;10;0.812133;0.805757;0.818147
742;calc total;1;8.16472;8.16472;8.16472
742;total;1;27.1322;27.1322;27.1322
695;initialize;1;9.10239;9.10239;9.10239
695;async;10;0.0222594;0.00693994;0.0294227
695;inner;10;0.727756;0.720568;0.748084
695;wait;10;7.60477e-05;6.2279e-05;0.000135759
695;boundary;10;0.0596417;0.0494244;0.0632225
695;calc iter;10;0.809735;0.804207;0.813223
695;calc total;1;8.16473;8.16473;8.16473
695;total;1;27.0019;27.0019;27.0019
743;initialize;1;9.23438;9.23438;9.23438
743;async;10;0.0228182;0.00702434;0.0293853
743;inner;10;0.720371;0.708871;0.743639
743;wait;10;8.35978e-05;6.5114e-05;0.000109071
743;boundary;10;0.067639;0.051563;0.0759712
743;calc iter;10;0.810914;0.802338;0.818161
743;calc total;1;8.16472;8.16472;8.16472
743;total;1;27.1323;27.1323;27.1323
704;initialize;1;9.31648;9.31648;9.31648
704;async;10;0.0143144;0.00738168;0.0181704
704;inner;10;0.750802;0.744761;0.762948
704;wait;10;5.86498e-05;4.7201e-05;7.051e-05
704;boundary;10;0.0489891;0.0463968;0.0515497
704;calc iter;10;0.814166;0.810503;0.820961
704;calc total;1;8.16472;8.16472;8.16472
704;total;1;27.2175;27.2175;27.2175
705;initialize;1;9.31654;9.31654;9.31654
705;async;10;0.0219011;0.0130594;0.0263748
705;inner;10;0.745785;0.73956;0.756657
705;wait;10;4.66878e-05;3.2199e-05;9.2431e-05
705;boundary;10;0.0469414;0.046063;0.0480055
705;calc iter;10;0.814676;0.812199;0.819093
705;calc total;1;8.16472;8.16472;8.16472
705;total;1;27.2176;27.2176;27.2176
706;initialize;1;9.31657;9.31657;9.31657
706;async;10;0.0222167;0.0132429;0.0290527
706;inner;10;0.745963;0.736354;0.760404
706;wait;10;3.25247e-05;2.3769e-05;5.765e-05
706;boundary;10;0.0472554;0.0452227;0.0487099
706;calc iter;10;0.81547;0.810654;0.820102
706;calc total;1;8.16472;8.16472;8.16472
706;total;1;27.2176;27.2176;27.2176
707;initialize;1;9.31658;9.31658;9.31658
707;async;10;0.0196795;0.0140407;0.025212
707;inner;10;0.747622;0.737093;0.761256
707;wait;10;3.32598e-05;2.9821e-05;4.7405e-05
707;boundary;10;0.0484246;0.0453717;0.0513768
707;calc iter;10;0.815761;0.806112;0.822533
707;calc total;1;8.16472;8.16472;8.16472
707;total;1;27.2176;27.2176;27.2176
708;initialize;1;9.3165;9.3165;9.3165
708;async;10;0.0265253;0.0142302;0.0319556
708;inner;10;0.740724;0.7331;0.756635
708;wait;10;4.5359e-05;3.3037e-05;7.3075e-05
708;boundary;10;0.0469487;0.0449012;0.0476039
708;calc iter;10;0.814245;0.809993;0.818122
708;calc total;1;8.16472;8.16472;8.16472
708;total;1;27.2175;27.2175;27.2175
709;initialize;1;9.31654;9.31654;9.31654
709;async;10;0.0214702;0.0142503;0.024205
709;inner;10;0.744659;0.739921;0.760558
709;wait;10;3.41833e-05;2.6757e-05;6.0225e-05
709;boundary;10;0.0478571;0.0450455;0.0489154
709;calc iter;10;0.814022;0.807785;0.821926
709;calc total;1;8.16472;8.16472;8.16472
709;total;1;27.2176;27.2176;27.2176
710;initialize;1;9.31675;9.31675;9.31675
710;async;10;0.0209781;0.0144091;0.0239653
710;inner;10;0.744891;0.740572;0.755722
710;wait;10;4.86891e-05;3.8204e-05;7.0878e-05
710;boundary;10;0.0471259;0.0462092;0.0479319
710;calc iter;10;0.813045;0.810694;0.816477
710;calc total;1;8.16472;8.16472;8.16472
710;total;1;27.2177;27.2177;27.2177
711;initialize;1;9.31652;9.31652;9.31652
711;async;10;0.0140369;0.00693379;0.0168368
711;inner;10;0.742931;0.738074;0.753848
711;wait;10;7.95523e-05;5.7942e-05;0.000112562
711;boundary;10;0.0551046;0.0503923;0.0581145
711;calc iter;10;0.812154;0.810669;0.813361
711;calc total;1;8.16473;8.16473;8.16473
711;total;1;27.2175;27.2175;27.2175
712;initialize;1;9.31651;9.31651;9.31651
712;async;10;0.0170263;0.0104688;0.0249836
712;inner;10;0.744916;0.741163;0.75755
712;wait;10;6.01273e-05;4.6203e-05;7.9022e-05
712;boundary;10;0.0505877;0.0460246;0.0536549
712;calc iter;10;0.812592;0.809464;0.817227
712;calc total;1;8.16472;8.16472;8.16472
712;total;1;27.2175;27.2175;27.2175
713;initialize;1;9.3166;9.3166;9.3166
713;async;10;0.0234019;0.0139965;0.0307132
713;inner;10;0.743142;0.737792;0.754025
713;wait;10;5.12653e-05;3.7861e-05;0.000113238
713;boundary;10;0.0468963;0.0453521;0.0479875
713;calc iter;10;0.813494;0.810927;0.81588
713;calc total;1;8.16472;8.16472;8.16472
713;total;1;27.2176;27.2176;27.2176
714;initialize;1;9.31655;9.31655;9.31655
714;async;10;0.0208609;0.0143196;0.0275339
714;inner;10;0.746855;0.740666;0.758814
714;wait;10;3.60896e-05;2.6095e-05;6.5653e-05
714;boundary;10;0.0463568;0.0445972;0.0474388
714;calc iter;10;0.81411;0.808435;0.819381
714;calc total;1;8.16472;8.16472;8.16472
714;total;1;27.2176;27.2176;27.2176
715;initialize;1;9.31649;9.31649;9.31649
715;async;10;0.0250755;0.0143826;0.030369
715;inner;10;0.742071;0.738119;0.754283
715;wait;10;4.49857e-05;2.6664e-05;9.8343e-05
715;boundary;10;0.0463782;0.0452651;0.0468993
715;calc iter;10;0.813571;0.811851;0.817625
715;calc total;1;8.16472;8.16472;8.16472
715;total;1;27.2175;27.2175;27.2175
716;initialize;1;9.31655;9.31655;9.31655
716;async;10;0.0184072;0.0140889;0.0231515
716;inner;10;0.744611;0.739212;0.755784
716;wait;10;6.94839e-05;5.7142e-05;7.975e-05
716;boundary;10;0.0494447;0.0461506;0.0525874
716;calc iter;10;0.812534;0.809908;0.816288
716;calc total;1;8.16473;8.16473;8.16473
716;total;1;27.2175;27.2175;27.2175
717;initialize;1;9.31652;9.31652;9.31652
717;async;10;0.0188259;0.0131023;0.0226918
717;inner;10;0.745777;0.740794;0.755442
717;wait;10;7.03927e-05;4.6229e-05;0.000132801
717;boundary;10;0.0481623;0.0460314;0.0502895
717;calc iter;10;0.812838;0.809439;0.815728
717;calc total;1;8.16473;8.16473;8.16473
717;total;1;27.2175;27.2175;27.2175
718;initialize;1;9.31651;9.31651;9.31651
718;async;10;0.0159803;0.0124729;0.0191035
718;inner;10;0.743;0.73746;0.755441
718;wait;10;6.11355e-05;4.7326e-05;7.7471e-05
718;boundary;10;0.0531914;0.0462545;0.0567825
718;calc iter;10;0.812235;0.809012;0.816132
718;calc total;1;8.16473;8.16473;8.16473
718;total;1;27.2175;27.2175;27.2175
719;initialize;1;9.31653;9.31653;9.31653
719;async;10;0.0124281;0.0069553;0.0151115
719;inner;10;0.733583;0.725214;0.750165
719;wait;10;8.1432e-05;6.4727e-05;0.000140893
719;boundary;10;0.0652808;0.0526968;0.0731689
719;calc iter;10;0.811375;0.809241;0.814002
719;calc total;1;8.16473;8.16473;8.16473
719;total;1;27.2175;27.2175;27.2175
768;initialize;1;9.27123;9.27123;9.27123
768;async;10;0.0178553;0.0113951;0.022992
768;inner;10;0.741735;0.734503;0.755977
768;wait;10;6.35293e-05;4.2919e-05;8.5432e-05
768;boundary;10;0.052;0.0462757;0.0550998
768;calc iter;10;0.811656;0.808809;0.81539
768;calc total;1;8.16472;8.16472;8.16472
768;total;1;27.1703;27.1703;27.1703
769;initialize;1;9.27144;9.27144;9.27144
769;async;10;0.0201819;0.0118125;0.0265044
769;inner;10;0.74575;0.739781;0.755799
769;wait;10;4.37866e-05;2.9916e-05;6.8497e-05
769;boundary;10;0.0466156;0.0460387;0.0475425
769;calc iter;10;0.812594;0.809943;0.814094
769;calc total;1;8.16473;8.16473;8.16473
769;total;1;27.1705;27.1705;27.1705
770;initialize;1;9.27118;9.27118;9.27118
770;async;10;0.0206224;0.0118536;0.027143
770;inner;10;0.74602;0.739698;0.756884
770;wait;10;3.7684e-05;2.6123e-05;5.8456e-05
770;boundary;10;0.0464722;0.0454498;0.0468097
770;calc iter;10;0.813154;0.809931;0.815389
770;calc total;1;8.16471;8.16471;8.16471
770;total;1;27.1703;27.1703;27.1703
771;initialize;1;9.27125;9.27125;9.27125
771;async;10;0.02292;0.0118649;0.0305288
771;inner;10;0.743656;0.73755;0.754147
771;wait;10;3.68479e-05;2.4189e-05;7.7535e-05
771;boundary;10;0.0464216;0.0453155;0.0471035
771;calc iter;10;0.813036;0.809088;0.816677
771;calc total;1;8.16471;8.16471;8.16471
771;total;1;27.1704;27.1704;27.1704
756;initialize;1;9.35283;9.35283;9.35283
756;async;10;0.0481189;0.0143387;0.0660383
756;inner;10;0.710262;0.696686;0.735347
756;wait;10;4.4515e-05;2.6479e-05;0.000136649
756;boundary;10;0.0466239;0.0434838;0.0475688
756;calc iter;10;0.805051;0.796059;0.809064
756;calc total;1;8.16472;8.16472;8.16472
756;total;1;27.2509;27.2509;27.2509
757;initialize;1;9.35287;9.35287;9.35287
757;async;10;0.0435428;0.0143804;0.0621818
757;inner;10;0.713866;0.700929;0.736676
757;wait;10;5.45018e-05;3.8747e-05;9.4346e-05
757;boundary;10;0.0467342;0.0453065;0.0476605
757;calc iter;10;0.804199;0.796935;0.809059
757;calc total;1;8.16473;8.16473;8.16473
757;total;1;27.251;27.251;27.251
758;initialize;1;9.35289;9.35289;9.35289
758;async;10;0.040717;0.0144487;0.0594688
758;inner;10;0.715382;0.702329;0.738716
758;wait;10;6.67327e-05;5.2548e-05;7.6333e-05
758;boundary;10;0.0477967;0.0457469;0.0506793
758;calc iter;10;0.803963;0.79898;0.809964
758;calc total;1;8.16473;8.16473;8.16473
758;total;1;27.251;27.251;27.251
759;initialize;1;9.35289;9.35289;9.35289
759;async;10;0.0376368;0.00653594;0.053788
759;inner;10;0.715356;0.702347;0.736678
759;wait;10;6.14337e-05;3.6729e-05;0.000121558
759;boundary;10;0.0504806;0.0487404;0.0526335
759;calc iter;10;0.803536;0.793147;0.808412
759;calc total;1;8.16473;8.16473;8.16473
759;total;1;27.251;27.251;27.251
760;initialize;1;9.35296;9.35296;9.35296
760;async;10;0.0416182;0.0110012;0.0592147
760;inner;10;0.717721;0.705267;0.741992
760;wait;10;4.22301e-05;2.4311e-05;8.8624e-05
760;boundary;10;0.045436;0.0427538;0.0470296
760;calc iter;10;0.804819;0.797583;0.809902
760;calc total;1;8.16472;8.16472;8.16472
760;total;1;27.2511;27.2511;27.2511
761;initialize;1;9.35289;9.35289;9.35289
761;async;10;0.0467756;0.012305;0.0633294
761;inner;10;0.712734;0.700018;0.73803
761;wait;10;5.33502e-05;3.3136e-05;0.000105277
761;boundary;10;0.0448229;0.0429964;0.0457187
761;calc iter;10;0.804388;0.795222;0.808808
761;calc total;1;8.16473;8.16473;8.16473
761;total;1;27.251;27.251;27.251
762;initialize;1;9.35292;9.35292;9.35292
762;async;10;0.0466108;0.012214;0.065292
762;inner;10;0.712907;0.69959;0.739313
762;wait;10;5.0922e-05;3.835e-05;7.8978e-05
762;boundary;10;0.0447823;0.0432758;0.0452186
762;calc iter;10;0.804353;0.796233;0.809163
762;calc total;1;8.16473;8.16473;8.16473
762;total;1;27.251;27.251;27.251
763;initialize;1;9.35279;9.35279;9.35279
763;async;10;0.0440479;0.0124227;0.063284
763;inner;10;0.715573;0.701081;0.741657
763;wait;10;3.411e-05;2.4833e-05;6.1412e-05
763;boundary;10;0.0452422;0.0427079;0.0462114
763;calc iter;10;0.804899;0.798736;0.809342
763;calc total;1;8.16473;8.16473;8.16473
763;total;1;27.2509;27.2509;27.2509
764;initialize;1;9.35284;9.35284;9.35284
764;async;10;0.0300867;0.0122697;0.0432058
764;inner;10;0.703849;0.68227;0.739543
764;wait;10;6.36474e-05;4.2386e-05;8.38e-05
764;boundary;10;0.0672418;0.0448162;0.0822416
764;calc iter;10;0.801243;0.792885;0.808669
764;calc total;1;8.16473;8.16473;8.16473
764;total;1;27.2509;27.2509;27.2509
765;initialize;1;9.35288;9.35288;9.35288
765;async;10;0.0254215;0.0123791;0.0398875
765;inner;10;0.698414;0.675483;0.739288
765;wait;10;8.62261e-05;6.8276e-05;9.8684e-05
765;boundary;10;0.0762698;0.0447671;0.0926196
765;calc iter;10;0.800193;0.790128;0.808087
765;calc total;1;8.16473;8.16473;8.16473
765;total;1;27.251;27.251;27.251
766;initialize;1;9.35285;9.35285;9.35285
766;async;10;0.0212865;0.010264;0.034769
766;inner;10;0.705824;0.682522;0.74469
766;wait;10;6.36424e-05;4.3941e-05;9.8037e-05
766;boundary;10;0.0732632;0.0449679;0.0910871
766;calc iter;10;0.800439;0.789931;0.809745
766;calc total;1;8.16473;8.16473;8.16473
766;total;1;27.2509;27.2509;27.2509
767;initialize;1;9.3529;9.3529;9.3529
767;async;10;0.0225144;0.00592666;0.0360165
767;inner;10;0.698983;0.675752;0.738784
767;wait;10;7.81242e-05;5.9566e-05;0.000121766
767;boundary;10;0.0782049;0.0480949;0.094682
767;calc iter;10;0.799783;0.791322;0.80731
767;calc total;1;8.16473;8.16473;8.16473
767;total;1;27.251;27.251;27.251
816;initialize;1;9.09689;9.09689;9.09689
816;async;10;0.0174611;0.0118007;0.0203839
816;inner;10;0.744591;0.740154;0.757457
816;wait;10;6.74779e-05;5.2484e-05;0.000100131
816;boundary;10;0.0520341;0.0469587;0.0543776
816;calc iter;10;0.814156;0.811399;0.81632
816;calc total;1;8.16473;8.16473;8.16473
816;total;1;26.998;26.998;26.998
817;initialize;1;9.09695;9.09695;9.09695
817;async;10;0.0196091;0.0126742;0.0229577
817;inner;10;0.748321;0.74371;0.760087
817;wait;10;3.99429e-05;2.8557e-05;6.2658e-05
817;boundary;10;0.0470062;0.0459867;0.0474249
817;calc iter;10;0.814977;0.812687;0.819925
817;calc total;1;8.16474;8.16474;8.16474
817;total;1;26.998;26.998;26.998
864;initialize;1;9.23289;9.23289;9.23289
864;async;10;0.0159743;0.0112745;0.0209818
864;inner;10;0.74756;0.741753;0.755959
864;wait;10;6.63393e-05;5.1959e-05;9.8557e-05
864;boundary;10;0.0498296;0.0468712;0.0529369
864;calc iter;10;0.813432;0.810684;0.817782
864;calc total;1;8.16473;8.16473;8.16473
864;total;1;27.1339;27.1339;27.1339
772;initialize;1;9.27133;9.27133;9.27133
772;async;10;0.0222828;0.0129558;0.0283685
772;inner;10;0.738275;0.733377;0.747638
772;wait;10;6.87936e-05;5.1332e-05;0.000107632
772;boundary;10;0.0513597;0.0486844;0.0550029
772;calc iter;10;0.811988;0.809389;0.814494
772;calc total;1;8.16471;8.16471;8.16471
772;total;1;27.1704;27.1704;27.1704
818;initialize;1;9.09691;9.09691;9.09691
818;async;10;0.0277181;0.0134244;0.0317896
818;inner;10;0.740526;0.73454;0.754492
818;wait;10;4.33678e-05;2.7182e-05;0.000102494
818;boundary;10;0.0471875;0.0453482;0.047843
818;calc iter;10;0.815477;0.81056;0.82057
818;calc total;1;8.16472;8.16472;8.16472
818;total;1;26.998;26.998;26.998
792;initialize;1;9.31164;9.31164;9.31164
792;async;10;0.0143709;0.00922675;0.0192494
792;inner;10;0.75187;0.741475;0.763155
792;wait;10;5.63455e-05;3.782e-05;7.0123e-05
792;boundary;10;0.0478857;0.0462404;0.0537884
792;calc iter;10;0.814185;0.809604;0.821161
792;calc total;1;8.16473;8.16473;8.16473
792;total;1;27.2109;27.2109;27.2109
840;initialize;1;9.46466;9.46466;9.46466
840;async;10;0.0226204;0.0118675;0.0295088
840;inner;10;0.741606;0.73858;0.750873
840;wait;10;4.61519e-05;3.1415e-05;7.9841e-05
840;boundary;10;0.0470056;0.0461579;0.0478017
840;calc iter;10;0.81128;0.80798;0.815149
840;calc total;1;8.16473;8.16473;8.16473
840;total;1;27.3655;27.3655;27.3655
888;initialize;1;9.07915;9.07915;9.07915
888;async;10;0.0142286;0.010001;0.020479
888;inner;10;0.752831;0.742691;0.762982
888;wait;10;4.46257e-05;2.8385e-05;6.2455e-05
888;boundary;10;0.0475967;0.0463856;0.0516732
888;calc iter;10;0.814703;0.808195;0.821318
888;calc total;1;8.16474;8.16474;8.16474
888;total;1;26.9775;26.9775;26.9775
865;initialize;1;9.23306;9.23306;9.23306
865;async;10;0.0184531;0.0120332;0.0241549
865;inner;10;0.748504;0.744006;0.754307
865;wait;10;5.75698e-05;3.9345e-05;0.000115886
865;boundary;10;0.0468396;0.0458386;0.0479863
865;calc iter;10;0.813856;0.810905;0.819333
865;calc total;1;8.16473;8.16473;8.16473
865;total;1;27.134;27.134;27.134
773;initialize;1;9.27197;9.27197;9.27197
773;async;10;0.0166805;0.0124483;0.020776
773;inner;10;0.743751;0.734203;0.756494
773;wait;10;7.48544e-05;4.1681e-05;9.3306e-05
773;boundary;10;0.0509745;0.0456463;0.0571028
773;calc iter;10;0.811482;0.808688;0.816035
773;calc total;1;8.16472;8.16472;8.16472
773;total;1;27.1711;27.1711;27.1711
819;initialize;1;9.09686;9.09686;9.09686
819;async;10;0.0163357;0.0119898;0.0200788
819;inner;10;0.747698;0.742945;0.760384
819;wait;10;6.01894e-05;5.0824e-05;8.0337e-05
819;boundary;10;0.0503021;0.0466789;0.0521038
819;calc iter;10;0.814398;0.811216;0.820429
819;calc total;1;8.16472;8.16472;8.16472
819;total;1;26.9979;26.9979;26.9979
793;initialize;1;9.3113;9.3113;9.3113
793;async;10;0.0200576;0.013572;0.0256092
793;inner;10;0.746903;0.739431;0.758074
793;wait;10;4.55587e-05;2.9422e-05;9.2029e-05
793;boundary;10;0.0474456;0.0464752;0.051111
793;calc iter;10;0.814453;0.810055;0.81901
793;calc total;1;8.16474;8.16474;8.16474
793;total;1;27.2105;27.2105;27.2105
841;initialize;1;9.46463;9.46463;9.46463
841;async;10;0.0205804;0.0140922;0.0264552
841;inner;10;0.745449;0.740539;0.758276
841;wait;10;3.6133e-05;2.8101e-05;6.2106e-05
841;boundary;10;0.0462889;0.0449561;0.0469598
841;calc iter;10;0.812357;0.808493;0.818996
841;calc total;1;8.16473;8.16473;8.16473
841;total;1;27.3655;27.3655;27.3655
889;initialize;1;9.07921;9.07921;9.07921
889;async;10;0.0205441;0.0138448;0.0253675
889;inner;10;0.74726;0.741262;0.757905
889;wait;10;4.4808e-05;2.5565e-05;0.000104391
889;boundary;10;0.0471263;0.0463827;0.0487597
889;calc iter;10;0.814977;0.809617;0.820435
889;calc total;1;8.16474;8.16474;8.16474
889;total;1;26.9775;26.9775;26.9775
866;initialize;1;9.23359;9.23359;9.23359
866;async;10;0.0156955;0.0118677;0.0236462
866;inner;10;0.751644;0.745658;0.760279
866;wait;10;4.11328e-05;3.1878e-05;6.3427e-05
866;boundary;10;0.0467589;0.0456355;0.0475507
866;calc iter;10;0.814141;0.809909;0.818812
866;calc total;1;8.16472;8.16472;8.16472
866;total;1;27.1346;27.1346;27.1346
774;initialize;1;9.27142;9.27142;9.27142
774;async;10;0.0182474;0.0126819;0.0213806
774;inner;10;0.740138;0.730727;0.752302
774;wait;10;7.11413e-05;4.3501e-05;0.00011275
774;boundary;10;0.0528779;0.0462593;0.0593656
774;calc iter;10;0.811336;0.808569;0.814661
774;calc total;1;8.16472;8.16472;8.16472
774;total;1;27.1705;27.1705;27.1705
820;initialize;1;9.09715;9.09715;9.09715
820;async;10;0.0206044;0.0136037;0.0257913
820;inner;10;0.742439;0.736794;0.753713
820;wait;10;7.18669e-05;5.5825e-05;0.000121174
820;boundary;10;0.0508778;0.0475568;0.0543168
820;calc iter;10;0.813995;0.812168;0.816552
820;calc total;1;8.16472;8.16472;8.16472
820;total;1;26.9982;26.9982;26.9982
794;initialize;1;9.31194;9.31194;9.31194
794;async;10;0.0178284;0.0138662;0.0254759
794;inner;10;0.75067;0.741445;0.761666
794;wait;10;4.20491e-05;2.6461e-05;6.2571e-05
794;boundary;10;0.0467497;0.0457309;0.0475124
794;calc iter;10;0.815291;0.812416;0.822168
794;calc total;1;8.16472;8.16472;8.16472
794;total;1;27.2112;27.2112;27.2112
842;initialize;1;9.46463;9.46463;9.46463
842;async;10;0.0290744;0.0140368;0.035785
842;inner;10;0.736781;0.731545;0.754439
842;wait;10;3.81355e-05;2.7417e-05;9.8002e-05
842;boundary;10;0.0464867;0.0450818;0.0471997
842;calc iter;10;0.812382;0.807056;0.817581
842;calc total;1;8.16472;8.16472;8.16472
842;total;1;27.3655;27.3655;27.3655
890;initialize;1;9.07901;9.07901;9.07901
890;async;10;0.0197305;0.0142555;0.0275299
890;inner;10;0.747676;0.739688;0.756342
890;wait;10;5.73848e-05;4.0089e-05;0.000106855
890;boundary;10;0.0476799;0.0462885;0.0496441
890;calc iter;10;0.815146;0.810879;0.818175
890;calc total;1;8.16472;8.16472;8.16472
890;total;1;26.9773;26.9773;26.9773
867;initialize;1;9.23288;9.23288;9.23288
867;async;10;0.0162859;0.0118451;0.0237075
867;inner;10;0.751067;0.746204;0.759457
867;wait;10;3.0931e-05;2.178e-05;6.8394e-05
867;boundary;10;0.0468246;0.0455485;0.0476347
867;calc iter;10;0.814211;0.810044;0.818397
867;calc total;1;8.16472;8.16472;8.16472
867;total;1;27.1339;27.1339;27.1339
775;initialize;1;9.27156;9.27156;9.27156
775;async;10;0.0145785;0.00659791;0.0190415
775;inner;10;0.728885;0.718366;0.745787
775;wait;10;8.71558e-05;5.9904e-05;0.000117614
775;boundary;10;0.0669698;0.0537436;0.0749919
775;calc iter;10;0.810522;0.806249;0.813134
775;calc total;1;8.16472;8.16472;8.16472
775;total;1;27.1707;27.1707;27.1707
821;initialize;1;9.09705;9.09705;9.09705
821;async;10;0.0212097;0.0132158;0.0238996
821;inner;10;0.746309;0.74113;0.760054
821;wait;10;4.74782e-05;3.5721e-05;7.6959e-05
821;boundary;10;0.0469365;0.0458776;0.0480709
821;calc iter;10;0.814505;0.811213;0.819227
821;calc total;1;8.16472;8.16472;8.16472
821;total;1;26.9981;26.9981;26.9981
795;initialize;1;9.31145;9.31145;9.31145
795;async;10;0.0220347;0.0139453;0.028919
795;inner;10;0.746695;0.736518;0.75985
795;wait;10;4.20405e-05;2.5033e-05;0.000102161
795;boundary;10;0.0469198;0.0453246;0.0486572
795;calc iter;10;0.815693;0.809414;0.820244
795;calc total;1;8.16472;8.16472;8.16472
795;total;1;27.2107;27.2107;27.2107
843;initialize;1;9.46458;9.46458;9.46458
843;async;10;0.0239986;0.0128202;0.0324432
843;inner;10;0.741542;0.736101;0.755057
843;wait;10;3.80996e-05;2.6229e-05;5.7125e-05
843;boundary;10;0.0464117;0.0453731;0.0468984
843;calc iter;10;0.811992;0.809469;0.818523
843;calc total;1;8.16472;8.16472;8.16472
843;total;1;27.3655;27.3655;27.3655
891;initialize;1;9.07941;9.07941;9.07941
891;async;10;0.0199819;0.0137979;0.0292362
891;inner;10;0.749326;0.737549;0.759286
891;wait;10;4.02605e-05;2.9531e-05;7.027e-05
891;boundary;10;0.046719;0.0455982;0.0479693
891;calc iter;10;0.816069;0.812418;0.819853
891;calc total;1;8.16472;8.16472;8.16472
891;total;1;26.9773;26.9773;26.9773
868;initialize;1;9.23285;9.23285;9.23285
868;async;10;0.0185329;0.0132765;0.0257426
868;inner;10;0.746507;0.741527;0.754696
868;wait;10;5.45615e-05;2.6131e-05;8.9577e-05
868;boundary;10;0.0487727;0.0454497;0.0527779
868;calc iter;10;0.813869;0.810233;0.816388
868;calc total;1;8.16472;8.16472;8.16472
868;total;1;27.1339;27.1339;27.1339
776;initialize;1;9.27124;9.27124;9.27124
776;async;10;0.0169889;0.00946802;0.0238836
776;inner;10;0.74868;0.742131;0.757213
776;wait;10;4.8521e-05;3.2287e-05;7.4915e-05
776;boundary;10;0.046817;0.0461865;0.048161
776;calc iter;10;0.812537;0.809944;0.815057
776;calc total;1;8.16471;8.16471;8.16471
776;total;1;27.1704;27.1704;27.1704
822;initialize;1;9.09701;9.09701;9.09701
822;async;10;0.0171419;0.0136889;0.0182659
822;inner;10;0.741143;0.732772;0.756923
822;wait;10;8.14108e-05;6.107e-05;0.000103504
822;boundary;10;0.0551194;0.0461265;0.0620033
822;calc iter;10;0.813487;0.809996;0.816923
822;calc total;1;8.16472;8.16472;8.16472
822;total;1;26.9979;26.9979;26.9979
796;initialize;1;9.31185;9.31185;9.31185
796;async;10;0.0186085;0.0134215;0.0272775
796;inner;10;0.74983;0.73898;0.759358
796;wait;10;4.96897e-05;3.2212e-05;8.2385e-05
796;boundary;10;0.0468795;0.0452827;0.0486094
796;calc iter;10;0.815369;0.81158;0.820066
796;calc total;1;8.16472;8.16472;8.16472
796;total;1;27.2111;27.2111;27.2111
844;initialize;1;9.4646;9.4646;9.4646
844;async;10;0.0231669;0.0138661;0.0311401
844;inner;10;0.738524;0.73335;0.749286
844;wait;10;6.15619e-05;3.9296e-05;9.4144e-05
844;boundary;10;0.0498067;0.0456481;0.0570375
844;calc iter;10;0.811563;0.805369;0.814449
844;calc total;1;8.16472;8.16472;8.16472
844;total;1;27.3655;27.3655;27.3655
892;initialize;1;9.07906;9.07906;9.07906
892;async;10;0.0273819;0.0132443;0.0347584
892;inner;10;0.742007;0.730293;0.754408
892;wait;10;4.60378e-05;2.3808e-05;9.8687e-05
892;boundary;10;0.0466684;0.0451201;0.0481764
892;calc iter;10;0.816105;0.810197;0.818388
892;calc total;1;8.16472;8.16472;8.16472
892;total;1;26.9774;26.9774;26.9774
869;initialize;1;9.23283;9.23283;9.23283
869;async;10;0.0146786;0.0128001;0.0164804
869;inner;10;0.743817;0.73651;0.755026
869;wait;10;6.41343e-05;3.8017e-05;9.0458e-05
869;boundary;10;0.0540898;0.0460062;0.059796
869;calc iter;10;0.812651;0.809845;0.814807
869;calc total;1;8.16472;8.16472;8.16472
869;total;1;27.1338;27.1338;27.1338
777;initialize;1;9.27122;9.27122;9.27122
777;async;10;0.0235257;0.0130246;0.0300157
777;inner;10;0.743015;0.73717;0.753528
777;wait;10;4.85988e-05;3.2851e-05;9.5093e-05
777;boundary;10;0.0461844;0.0453375;0.046574
777;calc iter;10;0.812776;0.809058;0.81497
777;calc total;1;8.16471;8.16471;8.16471
777;total;1;27.1704;27.1704;27.1704
823;initialize;1;9.09699;9.09699;9.09699
823;async;10;0.0113963;0.00702337;0.0130985
823;inner;10;0.736071;0.726643;0.756107
823;wait;10;7.92721e-05;7.0234e-05;0.000124857
823;boundary;10;0.0652705;0.0500393;0.0734638
823;calc iter;10;0.812819;0.810353;0.81386
823;calc total;1;8.16472;8.16472;8.16472
823;total;1;26.998;26.998;26.998
797;initialize;1;9.3113;9.3113;9.3113
797;async;10;0.0164125;0.0129273;0.021437
797;inner;10;0.744074;0.73805;0.758157
797;wait;10;7.4167e-05;4.8983e-05;8.5861e-05
797;boundary;10;0.0535865;0.0461246;0.0573597
797;calc iter;10;0.814149;0.81262;0.817885
797;calc total;1;8.16472;8.16472;8.16472
797;total;1;27.2105;27.2105;27.2105
845;initialize;1;9.46517;9.46517;9.46517
845;async;10;0.0230825;0.0130199;0.0321801
845;inner;10;0.741024;0.73443;0.754584
845;wait;10;5.18916e-05;3.1398e-05;7.5712e-05
845;boundary;10;0.0475653;0.0451229;0.0512599
845;calc iter;10;0.811726;0.806874;0.815045
845;calc total;1;8.16472;8.16472;8.16472
845;total;1;27.366;27.366;27.366
893;initialize;1;9.07904;9.07904;9.07904
893;async;10;0.0212212;0.0137427;0.0279267
893;inner;10;0.744021;0.737252;0.751958
893;wait;10;7.48229e-05;5.344e-05;0.000127893
893;boundary;10;0.0496711;0.0479907;0.0522743
893;calc iter;10;0.814989;0.812253;0.817881
893;calc total;1;8.16472;8.16472;8.16472
893;total;1;26.9773;26.9773;26.9773
870;initialize;1;9.23284;9.23284;9.23284
870;async;10;0.0167536;0.0135023;0.0184629
870;inner;10;0.741059;0.734321;0.751159
870;wait;10;6.11397e-05;4.1505e-05;0.000102875
870;boundary;10;0.0546591;0.0477634;0.0612558
870;calc iter;10;0.812535;0.809316;0.815457
870;calc total;1;8.16472;8.16472;8.16472
870;total;1;27.1339;27.1339;27.1339
778;initialize;1;9.27138;9.27138;9.27138
778;async;10;0.0221625;0.013045;0.0302057
778;inner;10;0.744039;0.738309;0.752809
778;wait;10;5.33731e-05;4.1382e-05;9.197e-05
778;boundary;10;0.046499;0.0456153;0.0469713
778;calc iter;10;0.812755;0.808742;0.816988
778;calc total;1;8.16471;8.16471;8.16471
778;total;1;27.1705;27.1705;27.1705
824;initialize;1;9.09715;9.09715;9.09715
824;async;10;0.0187259;0.00985115;0.0220052
824;inner;10;0.749144;0.744326;0.761193
824;wait;10;5.096e-05;3.7559e-05;8.3806e-05
824;boundary;10;0.0470243;0.0459878;0.0479778
824;calc iter;10;0.814948;0.811818;0.819176
824;calc total;1;8.16472;8.16472;8.16472
824;total;1;26.9982;26.9982;26.9982
798;initialize;1;9.31156;9.31156;9.31156
798;async;10;0.0150628;0.0126865;0.0181931
798;inner;10;0.7437;0.727716;0.758363
798;wait;10;7.51399e-05;6.4385e-05;8.1683e-05
798;boundary;10;0.0544437;0.0462334;0.0674116
798;calc iter;10;0.813284;0.808069;0.818313
798;calc total;1;8.16473;8.16473;8.16473
798;total;1;27.2108;27.2108;27.2108
846;initialize;1;9.46456;9.46456;9.46456
846;async;10;0.021709;0.0135197;0.02864
846;inner;10;0.737152;0.732423;0.748938
846;wait;10;7.25395e-05;5.3255e-05;0.000119846
846;boundary;10;0.0521869;0.0476917;0.0572038
846;calc iter;10;0.811122;0.807543;0.813978
846;calc total;1;8.16472;8.16472;8.16472
846;total;1;27.3654;27.3654;27.3654
894;initialize;1;9.07905;9.07905;9.07905
894;async;10;0.0169531;0.0134517;0.0196461
894;inner;10;0.744998;0.731299;0.756463
894;wait;10;5.79617e-05;4.4826e-05;9.3211e-05
894;boundary;10;0.0518471;0.0462236;0.0636027
894;calc iter;10;0.813857;0.809708;0.817674
894;calc total;1;8.16472;8.16472;8.16472
894;total;1;26.9774;26.9774;26.9774
871;initialize;1;9.23314;9.23314;9.23314
871;async;10;0.0115989;0.00663015;0.0138754
871;inner;10;0.73478;0.727468;0.747749
871;wait;10;7.78119e-05;5.9714e-05;0.000107889
871;boundary;10;0.0654378;0.0542185;0.0719677
871;calc iter;10;0.811896;0.808707;0.814782
871;calc total;1;8.16472;8.16472;8.16472
871;total;1;27.1342;27.1342;27.1342
779;initialize;1;9.27154;9.27154;9.27154
779;async;10;0.0224263;0.0132387;0.0310724
779;inner;10;0.744088;0.737448;0.75601
779;wait;10;3.25525e-05;2.605e-05;6.0445e-05
779;boundary;10;0.0466971;0.045277;0.0473663
779;calc iter;10;0.813246;0.809598;0.819242
779;calc total;1;8.16471;8.16471;8.16471
779;total;1;27.1706;27.1706;27.1706
825;initialize;1;9.09684;9.09684;9.09684
825;async;10;0.0258595;0.0130818;0.0301505
825;inner;10;0.742513;0.735652;0.757666
825;wait;10;3.63671e-05;2.8702e-05;8.0023e-05
799;initialize;1;9.31129;9.31129;9.31129
799;async;10;0.0119289;0.00689787;0.0148093
799;inner;10;0.736129;0.723016;0.752086
799;wait;10;7.80501e-05;6.0087e-05;0.000133858
799;boundary;10;0.0646865;0.0533716;0.0751824
799;calc iter;10;0.812824;0.80873;0.815079
799;calc total;1;8.16473;8.16473;8.16473
799;total;1;27.2105;27.2105;27.2105
847;initialize;1;9.46468;9.46468;9.46468
847;async;10;0.0189607;0.00701674;0.0265652
847;inner;10;0.725375;0.718969;0.738261
847;wait;10;8.10335e-05;6.1396e-05;0.00013451
847;boundary;10;0.0659132;0.0579829;0.0739419
847;calc iter;10;0.810331;0.803783;0.814734
895;initialize;1;9.07904;9.07904;9.07904
895;async;10;0.013535;0.00695694;0.0164612
895;inner;10;0.734328;0.717826;0.748938
895;wait;10;8.1823e-05;6.3959e-05;0.000133887
895;boundary;10;0.0649665;0.0544119;0.0793881
895;calc iter;10;0.812913;0.808772;0.816256
895;calc total;1;8.16473;8.16473;8.16473
895;total;1;26.9773;26.9773;26.9773
872;initialize;1;9.23281;9.23281;9.23281
872;async;10;0.0149437;0.0108516;0.0215035
872;inner;10;0.75237;0.747501;0.759925
872;wait;10;3.93201e-05;2.734e-05;6.733e-05
872;boundary;10;0.0465357;0.0457246;0.0472708
872;calc iter;10;0.813893;0.810531;0.818687
872;calc total;1;8.16472;8.16472;8.16472
872;total;1;27.1339;27.1339;27.1339
780;initialize;1;9.27173;9.27173;9.27173
780;async;10;0.0260422;0.0139768;0.0368716
780;inner;10;0.739805;0.732855;0.749769
780;wait;10;6.75698e-05;3.9549e-05;0.000102005
780;boundary;10;0.0467091;0.0453352;0.049914
780;calc iter;10;0.812625;0.809817;0.815645
780;calc total;1;8.16472;8.16472;8.16472
780;total;1;27.1709;27.1709;27.1709
825;boundary;10;0.047066;0.0453463;0.0477143
825;calc iter;10;0.815476;0.810386;0.820581
825;calc total;1;8.16472;8.16472;8.16472
825;total;1;26.9979;26.9979;26.9979
800;initialize;1;9.31164;9.31164;9.31164
800;async;10;0.0171706;0.0116207;0.0206084
800;inner;10;0.747143;0.739466;0.75666
800;wait;10;6.33839e-05;4.3295e-05;0.000105762
800;boundary;10;0.0499492;0.0464791;0.0533041
800;calc iter;10;0.814328;0.811336;0.821168
800;calc total;1;8.16471;8.16471;8.16471
800;total;1;27.2109;27.2109;27.2109
847;calc total;1;8.16472;8.16472;8.16472
847;total;1;27.3655;27.3655;27.3655
896;initialize;1;9.079;9.079;9.079
896;async;10;0.011012;0.00730776;0.0168337
896;inner;10;0.753719;0.74374;0.76554
896;wait;10;6.70053e-05;3.1472e-05;9.1126e-05
896;boundary;10;0.0498333;0.0462461;0.0545468
896;calc iter;10;0.814633;0.811462;0.824508
896;calc total;1;8.16471;8.16471;8.16471
896;total;1;26.9774;26.9774;26.9774
873;initialize;1;9.23313;9.23313;9.23313
873;async;10;0.0166946;0.0130176;0.0235282
873;inner;10;0.750536;0.744996;0.760025
873;wait;10;3.58246e-05;2.6814e-05;5.3682e-05
873;boundary;10;0.0466045;0.0456725;0.0471698
873;calc iter;10;0.813873;0.810144;0.819702
873;calc total;1;8.16472;8.16472;8.16472
873;total;1;27.1342;27.1342;27.1342
781;initialize;1;9.27138;9.27138;9.27138
781;async;10;0.0192461;0.0141857;0.0246805
781;inner;10;0.743705;0.735237;0.753445
781;wait;10;5.62531e-05;3.4568e-05;8.6706e-05
781;boundary;10;0.0486201;0.0458077;0.0526742
781;calc iter;10;0.811629;0.809353;0.814139
781;calc total;1;8.16472;8.16472;8.16472
781;total;1;27.1705;27.1705;27.1705
826;initialize;1;9.09703;9.09703;9.09703
826;async;10;0.0205132;0.0138158;0.0226705
826;inner;10;0.746913;0.739821;0.763005
826;wait;10;3.73877e-05;3.1423e-05;5.8154e-05
826;boundary;10;0.0486522;0.0463835;0.0501826
826;calc iter;10;0.816118;0.808585;0.824388
826;calc total;1;8.16472;8.16472;8.16472
826;total;1;26.9981;26.9981;26.9981
801;initialize;1;9.31131;9.31131;9.31131
801;async;10;0.0178955;0.0131745;0.0257263
801;inner;10;0.75038;0.740976;0.763371
801;wait;10;4.77991e-05;3.2033e-05;5.8509e-05
801;boundary;10;0.0467818;0.0459798;0.0475417
801;calc iter;10;0.815107;0.812195;0.823311
801;calc total;1;8.16472;8.16472;8.16472
801;total;1;27.2105;27.2105;27.2105
848;initialize;1;9.46446;9.46446;9.46446
848;async;10;0.017888;0.0117079;0.0237137
848;inner;10;0.739745;0.730011;0.751428
848;wait;10;6.32465e-05;4.1185e-05;8.9018e-05
848;boundary;10;0.0524162;0.0462725;0.0632253
848;calc iter;10;0.810114;0.807036;0.816376
848;calc total;1;8.16472;8.16472;8.16472
848;total;1;27.3654;27.3654;27.3654
897;initialize;1;9.07897;9.07897;9.07897
897;async;10;0.0160749;0.0119801;0.0234527
897;inner;10;0.749341;0.742839;0.760652
897;wait;10;6.04141e-05;4.2779e-05;7.6235e-05
897;boundary;10;0.0495138;0.0462522;0.0522217
897;calc iter;10;0.814992;0.811647;0.820176
897;calc total;1;8.16471;8.16471;8.16471
897;total;1;26.9773;26.9773;26.9773
874;initialize;1;9.23279;9.23279;9.23279
874;async;10;0.0189801;0.0131555;0.0263339
874;inner;10;0.748227;0.743332;0.755376
874;wait;10;4.55757e-05;3.092e-05;6.7461e-05
874;boundary;10;0.0466472;0.0458184;0.0469677
874;calc iter;10;0.813901;0.810507;0.818055
874;calc total;1;8.16472;8.16472;8.16472
874;total;1;27.1338;27.1338;27.1338
782;initialize;1;9.27135;9.27135;9.27135
782;async;10;0.0200811;0.0142099;0.0243115
782;inner;10;0.743234;0.734261;0.752554
782;wait;10;5.25694e-05;2.961e-05;8.0757e-05
782;boundary;10;0.0482403;0.0460529;0.0526584
782;calc iter;10;0.81161;0.809469;0.813655
782;calc total;1;8.16472;8.16472;8.16472
782;total;1;27.1705;27.1705;27.1705
827;initialize;1;9.09694;9.09694;9.09694
827;async;10;0.0218997;0.0130674;0.0259421
827;inner;10;0.74549;0.740253;0.75851
827;wait;10;6.14353e-05;4.1836e-05;0.000107849
827;boundary;10;0.0474488;0.0463045;0.0484188
827;calc iter;10;0.814902;0.811983;0.818706
827;calc total;1;8.16472;8.16472;8.16472
827;total;1;26.998;26.998;26.998
802;initialize;1;9.31118;9.31118;9.31118
802;async;10;0.0223031;0.0132818;0.0288558
802;inner;10;0.746296;0.736374;0.757781
802;wait;10;5.09136e-05;3.1221e-05;0.000128107
802;boundary;10;0.0469222;0.0454599;0.0483878
802;calc iter;10;0.815574;0.809342;0.81806
802;calc total;1;8.16471;8.16471;8.16471
802;total;1;27.2105;27.2105;27.2105
849;initialize;1;9.46462;9.46462;9.46462
849;async;10;0.0144415;0.0105443;0.0189075
849;inner;10;0.747925;0.741824;0.758844
849;wait;10;4.93276e-05;3.0353e-05;7.4991e-05
849;boundary;10;0.0483107;0.0462141;0.0528949
849;calc iter;10;0.810728;0.806891;0.819357
849;calc total;1;8.16472;8.16472;8.16472
849;total;1;27.3655;27.3655;27.3655
898;initialize;1;9.07919;9.07919;9.07919
898;async;10;0.0226557;0.0137086;0.0318836
898;inner;10;0.7454;0.734803;0.755551
898;wait;10;5.27994e-05;3.3455e-05;9.8553e-05
898;boundary;10;0.0476088;0.045851;0.0489828
898;calc iter;10;0.815719;0.812573;0.817915
898;calc total;1;8.16471;8.16471;8.16471
898;total;1;26.9775;26.9775;26.9775
875;initialize;1;9.23276;9.23276;9.23276
875;async;10;0.0181625;0.0126902;0.0228753
875;inner;10;0.74906;0.743778;0.759756
875;wait;10;3.26239e-05;2.5028e-05;5.1372e-05
875;boundary;10;0.0469713;0.0454587;0.0479232
875;calc iter;10;0.814228;0.810364;0.8198
875;calc total;1;8.16472;8.16472;8.16472
875;total;1;27.1338;27.1338;27.1338
783;initialize;1;9.27134;9.27134;9.27134
783;async;10;0.0171168;0.00689474;0.0208751
783;inner;10;0.730782;0.717847;0.74867
783;wait;10;9.3132e-05;6.8538e-05;0.000124954
783;boundary;10;0.0624169;0.0492133;0.0727672
783;calc iter;10;0.810411;0.804905;0.813586
783;calc total;1;8.16472;8.16472;8.16472
783;total;1;27.1705;27.1705;27.1705
828;initialize;1;9.09687;9.09687;9.09687
828;async;10;0.0218792;0.0144527;0.0249056
828;inner;10;0.746177;0.742513;0.758064
828;wait;10;3.75404e-05;2.8206e-05;6.8041e-05
828;boundary;10;0.0464292;0.0454227;0.0467918
828;calc iter;10;0.814525;0.811277;0.818906
828;calc total;1;8.16472;8.16472;8.16472
828;total;1;26.9979;26.9979;26.9979
803;initialize;1;9.31146;9.31146;9.31146
803;async;10;0.0191932;0.0138424;0.0245493
803;inner;10;0.749301;0.739584;0.761418
803;wait;10;4.0034e-05;3.1873e-05;7.3249e-05
803;boundary;10;0.0477587;0.0458091;0.050247
803;calc iter;10;0.816295;0.809871;0.821905
803;calc total;1;8.16471;8.16471;8.16471
803;total;1;27.2107;27.2107;27.2107
850;initialize;1;9.46464;9.46464;9.46464
850;async;10;0.0165347;0.0132575;0.020433
850;inner;10;0.74519;0.740792;0.755996
850;wait;10;6.04729e-05;4.4616e-05;7.8925e-05
850;boundary;10;0.0490792;0.0462517;0.0522207
850;calc iter;10;0.810866;0.807252;0.816105
850;calc total;1;8.16472;8.16472;8.16472
850;total;1;27.3655;27.3655;27.3655
899;initialize;1;9.079;9.079;9.079
899;async;10;0.0221563;0.0135808;0.0286963
899;inner;10;0.746912;0.734609;0.759634
899;wait;10;3.87888e-05;2.7484e-05;6.925e-05
899;boundary;10;0.0473572;0.0455154;0.0503634
899;calc iter;10;0.816465;0.807991;0.81968
899;calc total;1;8.16471;8.16471;8.16471
899;total;1;26.9773;26.9773;26.9773
876;initialize;1;9.23291;9.23291;9.23291
876;async;10;0.0186808;0.0121058;0.0274572
876;inner;10;0.748982;0.738074;0.756882
876;wait;10;5.41732e-05;3.8061e-05;8.4229e-05
876;boundary;10;0.0465373;0.0453735;0.0475651
876;calc iter;10;0.814256;0.810478;0.817499
876;calc total;1;8.16472;8.16472;8.16472
876;total;1;27.1339;27.1339;27.1339
784;initialize;1;9.27137;9.27137;9.27137
784;async;10;0.0228884;0.0122798;0.0282007
784;inner;10;0.743299;0.736417;0.752029
784;wait;10;4.54763e-05;3.2475e-05;6.6209e-05
784;boundary;10;0.0459373;0.0454693;0.0469021
784;calc iter;10;0.812172;0.809346;0.818478
784;calc total;1;8.16472;8.16472;8.16472
784;total;1;27.1705;27.1705;27.1705
829;initialize;1;9.09687;9.09687;9.09687
829;async;10;0.0197619;0.0143402;0.0218783
829;inner;10;0.748;0.744477;0.760802
829;wait;10;3.41586e-05;2.621e-05;5.8581e-05
829;boundary;10;0.0472021;0.0451993;0.0479793
829;calc iter;10;0.815;0.811936;0.822152
829;calc total;1;8.16472;8.16472;8.16472
829;total;1;26.9979;26.9979;26.9979
804;initialize;1;9.31126;9.31126;9.31126
804;async;10;0.0323572;0.0143364;0.0435255
804;inner;10;0.736008;0.721277;0.754581
804;wait;10;3.95401e-05;2.96e-05;6.0063e-05
804;boundary;10;0.0467195;0.0443294;0.0485252
804;calc iter;10;0.815126;0.809167;0.819005
804;calc total;1;8.16472;8.16472;8.16472
804;total;1;27.2105;27.2105;27.2105
851;initialize;1;9.46461;9.46461;9.46461
851;async;10;0.0170171;0.0139864;0.0203507
851;inner;10;0.741933;0.736353;0.752077
851;wait;10;6.64514e-05;5.2144e-05;9.7458e-05
851;boundary;10;0.0515011;0.0465167;0.055818
851;calc iter;10;0.810519;0.807555;0.81268
851;calc total;1;8.16472;8.16472;8.16472
851;total;1;27.3655;27.3655;27.3655
900;initialize;1;9.07899;9.07899;9.07899
900;async;10;0.0232127;0.0144622;0.0280447
900;inner;10;0.74295;0.727119;0.759337
900;wait;10;3.5636e-05;2.74e-05;5.5615e-05
900;boundary;10;0.0495659;0.0448073;0.0571159
900;calc iter;10;0.815766;0.799521;0.820356
900;calc total;1;8.16471;8.16471;8.16471
900;total;1;26.9773;26.9773;26.9773
877;initialize;1;9.23294;9.23294;9.23294
877;async;10;0.016076;0.0134215;0.0220158
785;initialize;1;9.27125;9.27125;9.27125
785;async;10;0.0305821;0.0139491;0.0373765
785;inner;10;0.735907;0.730274;0.745737
785;wait;10;5.49086e-05;3.1132e-05;0.000131774
785;boundary;10;0.0458008;0.0454254;0.0465165
785;calc iter;10;0.812346;0.806337;0.816232
785;calc total;1;8.16472;8.16472;8.16472
785;total;1;27.1704;27.1704;27.1704
830;initialize;1;9.0969;9.0969;9.0969
830;async;10;0.0177461;0.0145266;0.020421
830;inner;10;0.748872;0.746769;0.758741
830;wait;10;5.04187e-05;4.3981e-05;6.0454e-05
830;boundary;10;0.0473241;0.0464411;0.0480978
830;calc iter;10;0.813994;0.810941;0.820057
830;calc total;1;8.16472;8.16472;8.16472
830;total;1;26.998;26.998;26.998
805;initialize;1;9.31143;9.31143;9.31143
805;async;10;0.0258636;0.0143939;0.0351956
805;inner;10;0.742111;0.731325;0.754223
805;wait;10;3.96448e-05;2.6991e-05;6.8385e-05
805;boundary;10;0.046083;0.0449859;0.04654
805;calc iter;10;0.814098;0.811545;0.816622
805;calc total;1;8.16472;8.16472;8.16472
805;total;1;27.2107;27.2107;27.2107
852;initialize;1;9.46463;9.46463;9.46463
852;async;10;0.0400222;0.0144945;0.0591858
852;inner;10;0.719548;0.707864;0.741044
852;wait;10;4.2302e-05;2.4671e-05;5.7844e-05
852;boundary;10;0.0459211;0.0438852;0.0471716
852;calc iter;10;0.805535;0.800626;0.811337
852;calc total;1;8.16472;8.16472;8.16472
852;total;1;27.3655;27.3655;27.3655
901;initialize;1;9.07897;9.07897;9.07897
901;async;10;0.0206666;0.014381;0.0298338
901;inner;10;0.747123;0.732994;0.757916
901;wait;10;3.72612e-05;2.7192e-05;6.8422e-05
901;boundary;10;0.0471571;0.0451461;0.0494561
901;calc iter;10;0.814985;0.808008;0.818913
901;calc total;1;8.16471;8.16471;8.16471
901;total;1;26.9773;26.9773;26.9773
877;inner;10;0.746713;0.738174;0.755918
877;wait;10;6.46561e-05;5.0386e-05;8.1751e-05
877;boundary;10;0.0501013;0.0462859;0.0543048
877;calc iter;10;0.812957;0.810771;0.816531
877;calc total;1;8.16472;8.16472;8.16472
786;initialize;1;9.27143;9.27143;9.27143
786;async;10;0.0340886;0.0139029;0.0411491
786;inner;10;0.73249;0.725547;0.74209
786;wait;10;4.64173e-05;3.223e-05;0.000100701
786;boundary;10;0.0459158;0.0451576;0.0484878
786;calc iter;10;0.812542;0.804584;0.816068
786;calc total;1;8.16472;8.16472;8.16472
786;total;1;27.1706;27.1706;27.1706
831;initialize;1;9.09689;9.09689;9.09689
831;async;10;0.0119851;0.00704485;0.0140641
831;inner;10;0.747748;0.743001;0.757464
831;wait;10;7.1633e-05;3.651e-05;0.000125461
831;boundary;10;0.0534779;0.0480124;0.057181
831;calc iter;10;0.813284;0.810428;0.814815
831;calc total;1;8.16473;8.16473;8.16473
831;total;1;26.9979;26.9979;26.9979
806;initialize;1;9.31129;9.31129;9.31129
806;async;10;0.0222913;0.0144322;0.0265835
806;inner;10;0.743927;0.737488;0.755756
806;wait;10;4.39332e-05;3.0217e-05;6.3689e-05
806;boundary;10;0.0465832;0.0459698;0.0483789
806;calc iter;10;0.812847;0.808419;0.816803
806;calc total;1;8.16472;8.16472;8.16472
806;total;1;27.2106;27.2106;27.2106
853;initialize;1;9.4646;9.4646;9.4646
853;async;10;0.0419959;0.014457;0.0624315
853;inner;10;0.717701;0.70487;0.738514
853;wait;10;4.49014e-05;2.9436e-05;7.8485e-05
853;boundary;10;0.0457328;0.0439452;0.0467413
853;calc iter;10;0.805476;0.798549;0.811491
853;calc total;1;8.16472;8.16472;8.16472
853;total;1;27.3655;27.3655;27.3655
902;initialize;1;9.079;9.079;9.079
902;async;10;0.0172071;0.0144314;0.0222512
902;inner;10;0.749844;0.741781;0.758656
902;wait;10;3.72583e-05;2.5431e-05;6.3945e-05
902;boundary;10;0.0468675;0.0463235;0.047519
902;calc iter;10;0.813957;0.810034;0.819715
902;calc total;1;8.16472;8.16472;8.16472
902;total;1;26.9773;26.9773;26.9773
877;total;1;27.134;27.134;27.134
787;initialize;1;9.27138;9.27138;9.27138
787;async;10;0.0316745;0.0140946;0.0431788
787;inner;10;0.735761;0.724298;0.74714
787;wait;10;4.15004e-05;2.7977e-05;8.8165e-05
787;boundary;10;0.0460886;0.0446421;0.0470893
787;calc iter;10;0.813567;0.807427;0.817142
787;calc total;1;8.16472;8.16472;8.16472
787;total;1;27.1705;27.1705;27.1705
832;initialize;1;9.09691;9.09691;9.09691
832;async;10;0.0170199;0.0123462;0.0194253
832;inner;10;0.741679;0.737812;0.752415
832;wait;10;7.43084e-05;5.7984e-05;0.000103439
832;boundary;10;0.0544588;0.0482383;0.0583471
832;calc iter;10;0.813234;0.810724;0.814969
832;calc total;1;8.16471;8.16471;8.16471
832;total;1;26.998;26.998;26.998
807;initialize;1;9.31129;9.31129;9.31129
807;async;10;0.0184953;0.00697;0.0222246
807;inner;10;0.737229;0.726021;0.747821
807;wait;10;7.02259e-05;5.4624e-05;0.000128392
807;boundary;10;0.055941;0.0518981;0.0639759
807;calc iter;10;0.811737;0.80682;0.814532
807;calc total;1;8.16472;8.16472;8.16472
807;total;1;27.2106;27.2106;27.2106
854;initialize;1;9.46462;9.46462;9.46462
854;async;10;0.0398856;0.0132827;0.0599601
854;inner;10;0.718626;0.707609;0.738825
854;wait;10;4.92409e-05;3.5351e-05;6.3611e-05
854;boundary;10;0.0465558;0.0445148;0.0486293
854;calc iter;10;0.805118;0.795979;0.81213
854;calc total;1;8.16472;8.16472;8.16472
854;total;1;27.3655;27.3655;27.3655
903;initialize;1;9.07906;9.07906;9.07906
903;async;10;0.0127387;0.00698265;0.0146785
903;inner;10;0.750625;0.740127;0.756038
903;wait;10;6.55635e-05;3.912e-05;0.000131631
903;boundary;10;0.0495513;0.0478542;0.0542413
903;calc iter;10;0.812982;0.809102;0.81644
903;calc total;1;8.16472;8.16472;8.16472
903;total;1;26.9773;26.9773;26.9773
878;initialize;1;9.23291;9.23291;9.23291
878;async;10;0.0144595;0.0123124;0.0170463
878;inner;10;0.748154;0.73627;0.757296
878;wait;10;5.65418e-05;3.2053e-05;6.6737e-05
878;boundary;10;0.0498963;0.0464804;0.0573898
878;calc iter;10;0.812568;0.808305;0.818118
878;calc total;1;8.16472;8.16472;8.16472
878;total;1;27.134;27.134;27.134
788;initialize;1;9.27121;9.27121;9.27121
788;async;10;0.0296902;0.0140366;0.0400871
788;inner;10;0.737434;0.727424;0.748173
788;wait;10;4.78151e-05;2.7899e-05;9.6289e-05
788;boundary;10;0.0459791;0.0449995;0.0464317
788;calc iter;10;0.813153;0.808507;0.815862
788;calc total;1;8.16472;8.16472;8.16472
788;total;1;27.1703;27.1703;27.1703
833;initialize;1;9.09689;9.09689;9.09689
833;async;10;0.0192131;0.0141626;0.021784
833;inner;10;0.745854;0.742569;0.755046
833;wait;10;5.51801e-05;3.4583e-05;0.000113645
833;boundary;10;0.0486573;0.0460071;0.0515408
833;calc iter;10;0.813782;0.809559;0.815598
833;calc total;1;8.16472;8.16472;8.16472
833;total;1;26.998;26.998;26.998
808;initialize;1;9.31134;9.31134;9.31134
808;async;10;0.0203135;0.012283;0.0257088
808;inner;10;0.737674;0.730903;0.750668
808;wait;10;7.46892e-05;5.8385e-05;0.000116968
808;boundary;10;0.0541374;0.046878;0.0576442
808;calc iter;10;0.812201;0.809421;0.815243
808;calc total;1;8.16472;8.16472;8.16472
808;total;1;27.2106;27.2106;27.2106
855;initialize;1;9.46457;9.46457;9.46457
855;async;10;0.0347628;0.00653671;0.0560192
855;inner;10;0.720153;0.710863;0.738865
855;wait;10;6.32349e-05;3.4588e-05;0.0001218
855;boundary;10;0.0498442;0.0457878;0.0527307
855;calc iter;10;0.804825;0.794927;0.813268
855;calc total;1;8.16472;8.16472;8.16472
855;total;1;27.3655;27.3655;27.3655
904;initialize;1;9.079;9.079;9.079
904;async;10;0.0167777;0.0124467;0.0203756
904;inner;10;0.747223;0.737191;0.754761
904;wait;10;6.2531e-05;4.545e-05;9.8725e-05
904;boundary;10;0.0489064;0.046801;0.0535924
904;calc iter;10;0.812971;0.80654;0.817147
904;calc total;1;8.16471;8.16471;8.16471
904;total;1;26.9773;26.9773;26.9773
879;initialize;1;9.2328;9.2328;9.2328
879;async;10;0.0139102;0.00695952;0.0160287
879;inner;10;0.737434;0.726086;0.748788
879;wait;10;7.92979e-05;6.0751e-05;0.000124135
879;boundary;10;0.0603995;0.0529558;0.069379
879;calc iter;10;0.811825;0.80883;0.814867
879;calc total;1;8.16472;8.16472;8.16472
879;total;1;27.1338;27.1338;27.1338
789;initialize;1;9.27138;9.27138;9.27138
789;async;10;0.026325;0.0139274;0.0344951
789;inner;10;0.736505;0.731122;0.746971
789;wait;10;6.8048e-05;4.4923e-05;9.5922e-05
789;boundary;10;0.0490917;0.0463783;0.0516347
789;calc iter;10;0.811991;0.807376;0.813821
789;calc total;1;8.16472;8.16472;8.16472
789;total;1;27.1705;27.1705;27.1705
834;initialize;1;9.09692;9.09692;9.09692
834;async;10;0.0213778;0.0127909;0.0249467
834;inner;10;0.745787;0.743233;0.754927
834;wait;10;5.47492e-05;4.0515e-05;8.513e-05
834;boundary;10;0.0470182;0.0457502;0.0498012
834;calc iter;10;0.81424;0.810042;0.818326
834;calc total;1;8.16471;8.16471;8.16471
809;initialize;1;9.31145;9.31145;9.31145
809;async;10;0.0252602;0.0140908;0.031643
809;inner;10;0.740743;0.734134;0.749956
809;wait;10;5.29564e-05;3.7497e-05;8.1938e-05
809;boundary;10;0.0469547;0.0461474;0.0482956
809;calc iter;10;0.813012;0.81038;0.816177
809;calc total;1;8.16472;8.16472;8.16472
809;total;1;27.2107;27.2107;27.2107
856;initialize;1;9.46458;9.46458;9.46458
856;async;10;0.0408633;0.0109865;0.0555573
856;inner;10;0.717921;0.706998;0.738915
856;wait;10;5.03206e-05;3.1465e-05;0.000124942
856;boundary;10;0.0455736;0.0443527;0.0475698
856;calc iter;10;0.80441;0.795825;0.810177
856;calc total;1;8.16472;8.16472;8.16472
856;total;1;27.3655;27.3655;27.3655
905;initialize;1;9.079;9.079;9.079
905;async;10;0.0161904;0.012296;0.0196699
905;inner;10;0.750668;0.742179;0.757606
905;wait;10;4.70557e-05;3.4306e-05;7.4825e-05
905;boundary;10;0.046531;0.0457446;0.0482787
905;calc iter;10;0.813438;0.807547;0.817985
905;calc total;1;8.16472;8.16472;8.16472
905;total;1;26.9773;26.9773;26.9773
880;initialize;1;9.23296;9.23296;9.23296
880;async;10;0.0182689;0.0123427;0.0237961
880;inner;10;0.748675;0.741926;0.756278
880;wait;10;4.51668e-05;2.3633e-05;7.4347e-05
880;boundary;10;0.0464737;0.0460288;0.0473016
880;calc iter;10;0.813465;0.808492;0.818193
880;calc total;1;8.16472;8.16472;8.16472
880;total;1;27.134;27.134;27.134
790;initialize;1;9.2713;9.2713;9.2713
790;async;10;0.0221928;0.0141866;0.0272184
790;inner;10;0.743086;0.735815;0.751477
790;wait;10;5.70303e-05;3.7436e-05;7.6947e-05
790;boundary;10;0.0466504;0.0461189;0.0483131
790;calc iter;10;0.811988;0.809125;0.814364
790;calc total;1;8.16472;8.16472;8.16472
790;total;1;27.1704;27.1704;27.1704
834;total;1;26.998;26.998;26.998
810;initialize;1;9.31143;9.31143;9.31143
810;async;10;0.0279279;0.0141939;0.036321
810;inner;10;0.739546;0.730993;0.749548
810;wait;10;4.9122e-05;2.5402e-05;0.000101153
810;boundary;10;0.0460794;0.0451849;0.0483579
810;calc iter;10;0.813604;0.810242;0.81694
810;calc total;1;8.16472;8.16472;8.16472
810;total;1;27.2107;27.2107;27.2107
857;initialize;1;9.46459;9.46459;9.46459
857;async;10;0.0416055;0.012258;0.0586153
857;inner;10;0.718563;0.708548;0.74317
857;wait;10;4.13188e-05;3.0003e-05;8.035e-05
857;boundary;10;0.0449471;0.0431483;0.046423
857;calc iter;10;0.805158;0.800068;0.811304
857;calc total;1;8.16472;8.16472;8.16472
857;total;1;27.3655;27.3655;27.3655
906;initialize;1;9.07902;9.07902;9.07902
906;async;10;0.0189996;0.0141326;0.0273781
906;inner;10;0.745838;0.737722;0.753689
906;wait;10;5.63949e-05;3.5969e-05;9.8939e-05
906;boundary;10;0.0486085;0.0464302;0.0526416
906;calc iter;10;0.813504;0.810621;0.81802
906;calc total;1;8.16472;8.16472;8.16472
906;total;1;26.9773;26.9773;26.9773
881;initialize;1;9.23283;9.23283;9.23283
881;async;10;0.0227857;0.0138314;0.0284281
881;inner;10;0.744552;0.738699;0.754715
881;wait;10;4.14476e-05;2.6598e-05;9.4679e-05
881;boundary;10;0.0463718;0.045557;0.0470403
881;calc iter;10;0.813753;0.808229;0.819029
881;calc total;1;8.16472;8.16472;8.16472
881;total;1;27.1338;27.1338;27.1338
791;initialize;1;9.27143;9.27143;9.27143
791;async;10;0.0222339;0.00692745;0.0289709
791;inner;10;0.725282;0.71893;0.7392
791;wait;10;9.64972e-05;8.0029e-05;0.000154735
791;boundary;10;0.0632689;0.0549419;0.0657827
791;calc iter;10;0.810883;0.801226;0.813253
791;calc total;1;8.16472;8.16472;8.16472
791;total;1;27.1706;27.1706;27.1706
835;initialize;1;9.09687;9.09687;9.09687
835;async;10;0.0193389;0.0144191;0.0233366
835;inner;10;0.746015;0.743679;0.754842
835;wait;10;6.18625e-05;4.2407e-05;9.1633e-05
835;boundary;10;0.0485165;0.0462359;0.0508501
835;calc iter;10;0.813935;0.811105;0.816497
835;calc total;1;8.16472;8.16472;8.16472
835;total;1;26.9979;26.9979;26.9979
811;initialize;1;9.3113;9.3113;9.3113
811;async;10;0.0248158;0.0143076;0.0323883
811;inner;10;0.741386;0.733577;0.751089
811;wait;10;6.0492e-05;3.7173e-05;9.1129e-05
811;boundary;10;0.0470771;0.0459699;0.0488232
811;calc iter;10;0.813341;0.811552;0.815991
811;calc total;1;8.16472;8.16472;8.16472
811;total;1;27.2106;27.2106;27.2106
858;initialize;1;9.46461;9.46461;9.46461
858;async;10;0.0426502;0.0122958;0.060563
858;inner;10;0.717386;0.705977;0.738277
858;wait;10;4.62643e-05;3.2378e-05;9.7281e-05
858;boundary;10;0.0446698;0.0440865;0.0454265
858;calc iter;10;0.804754;0.796099;0.811658
858;calc total;1;8.16472;8.16472;8.16472
858;total;1;27.3655;27.3655;27.3655
907;initialize;1;9.07903;9.07903;9.07903
907;async;10;0.0196021;0.0137636;0.0278681
907;inner;10;0.747908;0.737688;0.756185
907;wait;10;5.01832e-05;2.5892e-05;8.8054e-05
907;boundary;10;0.046498;0.0456211;0.0471871
907;calc iter;10;0.81406;0.811212;0.817029
907;calc total;1;8.16472;8.16472;8.16472
907;total;1;26.9774;26.9774;26.9774
882;initialize;1;9.23288;9.23288;9.23288
882;async;10;0.0228002;0.0139663;0.0311777
882;inner;10;0.743187;0.735205;0.749964
882;wait;10;6.24654e-05;3.9384e-05;0.000119001
882;boundary;10;0.0475068;0.046338;0.048568
882;calc iter;10;0.813558;0.811624;0.815729
882;calc total;1;8.16472;8.16472;8.16472
882;total;1;27.1339;27.1339;27.1339
836;initialize;1;9.09693;9.09693;9.09693
836;async;10;0.0212649;0.0141985;0.0259736
836;inner;10;0.747088;0.742415;0.758017
836;wait;10;5.05001e-05;3.5696e-05;7.7673e-05
836;boundary;10;0.0463235;0.0452067;0.0466663
836;calc iter;10;0.814729;0.812999;0.818534
836;calc total;1;8.16471;8.16471;8.16471
836;total;1;26.9979;26.9979;26.9979
812;initialize;1;9.3114;9.3114;9.3114
812;async;10;0.021629;0.0134967;0.0280613
812;inner;10;0.74417;0.737948;0.753843
812;wait;10;5.94646e-05;3.623e-05;8.397e-05
812;boundary;10;0.0471548;0.0459256;0.0487352
812;calc iter;10;0.813015;0.809709;0.816854
812;calc total;1;8.16472;8.16472;8.16472
812;total;1;27.2106;27.2106;27.2106
859;initialize;1;9.46463;9.46463;9.46463
859;async;10;0.0407006;0.0122215;0.0580228
859;inner;10;0.71934;0.70858;0.74068
859;wait;10;4.75958e-05;2.8896e-05;8.197e-05
859;boundary;10;0.0447371;0.0440961;0.0454888
859;calc iter;10;0.804826;0.797678;0.811024
859;calc total;1;8.16472;8.16472;8.16472
859;total;1;27.3655;27.3655;27.3655
908;initialize;1;9.07903;9.07903;9.07903
908;async;10;0.0201048;0.0143351;0.0282856
908;inner;10;0.747369;0.73672;0.754648
908;wait;10;5.48032e-05;3.4762e-05;0.000107339
908;boundary;10;0.0466477;0.0457676;0.0474485
908;calc iter;10;0.814178;0.809632;0.816702
908;calc total;1;8.16472;8.16472;8.16472
908;total;1;26.9773;26.9773;26.9773
883;initialize;1;9.2328;9.2328;9.2328
883;async;10;0.0246165;0.0141695;0.0346333
883;inner;10;0.74336;0.732738;0.752658
883;wait;10;4.5276e-05;2.7332e-05;9.7334e-05
883;boundary;10;0.0462524;0.0450543;0.0476358
883;calc iter;10;0.814276;0.809169;0.816328
883;calc total;1;8.16472;8.16472;8.16472
883;total;1;27.1338;27.1338;27.1338
837;initialize;1;9.09691;9.09691;9.09691
837;async;10;0.0250068;0.0142225;0.0285918
837;inner;10;0.743542;0.738929;0.756518
837;wait;10;4.09361e-05;2.8312e-05;8.4643e-05
837;boundary;10;0.0463795;0.0451235;0.0467643
837;calc iter;10;0.814971;0.812677;0.817057
837;calc total;1;8.16471;8.16471;8.16471
837;total;1;26.9979;26.9979;26.9979
813;initialize;1;9.31133;9.31133;9.31133
813;async;10;0.0235455;0.014469;0.0272618
813;inner;10;0.743133;0.736806;0.753214
813;wait;10;5.16036e-05;3.436e-05;0.000106894
813;boundary;10;0.0462523;0.0458683;0.0469085
813;calc iter;10;0.812984;0.810561;0.815667
813;calc total;1;8.16472;8.16472;8.16472
813;total;1;27.2105;27.2105;27.2105
860;initialize;1;9.46473;9.46473;9.46473
860;async;10;0.0240058;0.0113493;0.0365344
860;inner;10;0.712887;0.692214;0.74501
860;wait;10;6.07676e-05;3.6038e-05;7.2541e-05
860;boundary;10;0.064954;0.045501;0.0818283
860;calc iter;10;0.801909;0.790932;0.810637
860;calc total;1;8.16472;8.16472;8.16472
860;total;1;27.3655;27.3655;27.3655
884;initialize;1;9.23306;9.23306;9.23306
884;async;10;0.0203977;0.0122503;0.0302368
884;inner;10;0.747387;0.733377;0.756823
884;wait;10;4.24467e-05;2.7342e-05;7.238e-05
884;boundary;10;0.046974;0.0452149;0.0497957
884;calc iter;10;0.814803;0.808858;0.817145
884;calc total;1;8.16472;8.16472;8.16472
884;total;1;27.1341;27.1341;27.1341
838;initialize;1;9.09691;9.09691;9.09691
838;async;10;0.0190493;0.0143964;0.0223295
838;inner;10;0.746901;0.744199;0.755129
838;wait;10;5.84116e-05;4.9666e-05;7.9487e-05
838;boundary;10;0.0480495;0.0464725;0.048954
838;calc iter;10;0.814059;0.812615;0.81608
838;calc total;1;8.16472;8.16472;8.16472
838;total;1;26.998;26.998;26.998
814;initialize;1;9.31127;9.31127;9.31127
814;async;10;0.019459;0.0144088;0.0233526
814;inner;10;0.741784;0.732328;0.754494
814;wait;10;6.09992e-05;3.8674e-05;7.962e-05
814;boundary;10;0.0509098;0.0460678;0.0559763
814;calc iter;10;0.812215;0.81091;0.815028
814;calc total;1;8.16472;8.16472;8.16472
814;total;1;27.2105;27.2105;27.2105
861;initialize;1;9.46463;9.46463;9.46463
861;async;10;0.0250081;0.0120148;0.0382333
861;inner;10;0.707064;0.686979;0.741645
861;wait;10;6.67493e-05;5.7031e-05;7.9502e-05
861;boundary;10;0.0695126;0.0448675;0.0855591
861;calc iter;10;0.801653;0.793966;0.811113
861;calc total;1;8.16472;8.16472;8.16472
861;total;1;27.3655;27.3655;27.3655
885;initialize;1;9.23287;9.23287;9.23287
885;async;10;0.0175946;0.0125556;0.0255164
885;inner;10;0.749082;0.740687;0.757627
885;wait;10;5.03978e-05;3.129e-05;6.4709e-05
885;boundary;10;0.0469674;0.0460694;0.047918
885;calc iter;10;0.813696;0.811406;0.81819
885;calc total;1;8.16472;8.16472;8.16472
885;total;1;27.1339;27.1339;27.1339
839;initialize;1;9.09692;9.09692;9.09692
839;async;10;0.0135541;0.00700577;0.0157623
839;inner;10;0.739451;0.736151;0.750819
839;wait;10;8.67822e-05;7.0628e-05;0.000131442
839;boundary;10;0.0598961;0.0526026;0.0623646
839;calc iter;10;0.81299;0.810562;0.814833
839;calc total;1;8.16472;8.16472;8.16472
839;total;1;26.9979;26.9979;26.9979
815;initialize;1;9.3113;9.3113;9.3113
815;async;10;0.0175088;0.00695047;0.0214639
815;inner;10;0.728286;0.716882;0.744554
815;wait;10;8.55054e-05;6.6904e-05;0.000128385
815;boundary;10;0.0652946;0.0539995;0.0736373
815;calc iter;10;0.811177;0.805635;0.813133
815;calc total;1;8.16472;8.16472;8.16472
815;total;1;27.2105;27.2105;27.2105
862;initialize;1;9.46464;9.46464;9.46464
862;async;10;0.025246;0.011686;0.0392434
862;inner;10;0.701217;0.679455;0.740199
862;wait;10;7.20942e-05;5.7387e-05;0.000114626
862;boundary;10;0.0745791;0.0450455;0.0928939
862;calc iter;10;0.801115;0.7931;0.811672
862;calc total;1;8.16472;8.16472;8.16472
862;total;1;27.3655;27.3655;27.3655
886;initialize;1;9.23293;9.23293;9.23293
886;async;10;0.0176311;0.0131643;0.0212246
886;inner;10;0.747014;0.737228;0.754838
886;wait;10;5.69151e-05;4.093e-05;7.8475e-05
886;boundary;10;0.0481418;0.046363;0.0535422
886;calc iter;10;0.812845;0.808966;0.816213
886;calc total;1;8.16472;8.16472;8.16472
886;total;1;27.1339;27.1339;27.1339
863;initialize;1;9.46458;9.46458;9.46458
863;async;10;0.0210379;0.00589828;0.0359261
863;inner;10;0.701326;0.682194;0.740092
863;wait;10;7.28566e-05;5.7712e-05;0.000100472
863;boundary;10;0.0786052;0.0481973;0.0927895
863;calc iter;10;0.801044;0.790367;0.810985
863;calc total;1;8.16473;8.16473;8.16473
863;total;1;27.3655;27.3655;27.3655
887;initialize;1;9.23286;9.23286;9.23286
887;async;10;0.0143929;0.00693996;0.0171002
887;inner;10;0.737926;0.727373;0.747049
887;wait;10;8.8557e-05;6.7093e-05;0.000136148
887;boundary;10;0.0595922;0.0539498;0.0667544
887;calc iter;10;0.812002;0.808077;0.814798
887;calc total;1;8.16472;8.16472;8.16472
887;total;1;27.1339;27.1339;27.1339
909;initialize;1;9.07903;9.07903;9.07903
909;async;10;0.0162421;0.0127559;0.0216183
909;inner;10;0.746383;0.738835;0.755464
909;wait;10;6.95089e-05;5.0069e-05;8.8709e-05
909;boundary;10;0.0505318;0.0462684;0.0556145
909;calc iter;10;0.813228;0.811099;0.816199
909;calc total;1;8.16472;8.16472;8.16472
909;total;1;26.9773;26.9773;26.9773
910;initialize;1;9.07903;9.07903;9.07903
910;async;10;0.0130221;0.0120149;0.0144875
910;inner;10;0.74686;0.733457;0.757563
910;wait;10;6.18945e-05;4.075e-05;7.9828e-05
910;boundary;10;0.0525409;0.0463088;0.0616074
910;calc iter;10;0.812486;0.809187;0.818427
910;calc total;1;8.16472;8.16472;8.16472
910;total;1;26.9773;26.9773;26.9773
911;initialize;1;9.079;9.079;9.079
911;async;10;0.0107411;0.0070039;0.0134109
911;inner;10;0.742009;0.726012;0.752776
911;wait;10;8.04745e-05;5.9852e-05;0.00013734
911;boundary;10;0.0590573;0.0513201;0.071638
911;calc iter;10;0.81189;0.807455;0.815326
911;calc total;1;8.16472;8.16472;8.16472
911;total;1;26.9773;26.9773;26.9773
936;initialize;1;9.24447;9.24447;9.24447
936;async;10;0.0219452;0.0118101;0.0279898
936;inner;10;0.742901;0.738977;0.752632
936;wait;10;4.82278e-05;3.1403e-05;8.7923e-05
936;boundary;10;0.0472972;0.0463707;0.0487404
936;calc iter;10;0.812194;0.8086;0.815297
936;calc total;1;8.16473;8.16473;8.16473
936;total;1;27.1426;27.1426;27.1426
960;initialize;1;9.05513;9.05513;9.05513
960;async;10;0.0168154;0.0114908;0.0249885
960;inner;10;0.743844;0.736827;0.758325
960;wait;10;6.02108e-05;3.4999e-05;7.0474e-05
960;boundary;10;0.0505539;0.0460722;0.0546151
960;calc iter;10;0.811275;0.8075;0.816189
960;calc total;1;8.16473;8.16473;8.16473
960;total;1;26.9559;26.9559;26.9559
912;initialize;1;9.27138;9.27138;9.27138
912;async;10;0.0234819;0.0117108;0.0299857
912;inner;10;0.741183;0.735863;0.751916
912;wait;10;6.21174e-05;3.8472e-05;9.6604e-05
912;boundary;10;0.0477507;0.0458513;0.0534624
912;calc iter;10;0.812479;0.809204;0.816366
912;calc total;1;8.16473;8.16473;8.16473
912;total;1;27.1702;27.1702;27.1702
937;initialize;1;9.24469;9.24469;9.24469
937;async;10;0.0252796;0.0140144;0.0309761
937;inner;10;0.741201;0.735715;0.756078
937;wait;10;3.71108e-05;2.942e-05;6.5867e-05
937;boundary;10;0.0464332;0.0449434;0.0467325
937;calc iter;10;0.812952;0.808658;0.817119
937;calc total;1;8.16473;8.16473;8.16473
937;total;1;27.1428;27.1428;27.1428
961;initialize;1;9.05492;9.05492;9.05492
961;async;10;0.0184657;0.0117917;0.0231488
961;inner;10;0.745099;0.739339;0.758409
961;wait;10;4.69747e-05;2.7782e-05;5.9731e-05
961;boundary;10;0.0479796;0.0464749;0.0493288
961;calc iter;10;0.811593;0.80884;0.816765
961;calc total;1;8.16473;8.16473;8.16473
961;total;1;26.9556;26.9556;26.9556
913;initialize;1;9.27136;9.27136;9.27136
913;async;10;0.0284286;0.013143;0.0354955
913;inner;10;0.739124;0.732503;0.752817
913;wait;10;3.64883e-05;2.6625e-05;6.4189e-05
913;boundary;10;0.045943;0.0449626;0.0463951
913;calc iter;10;0.813534;0.809254;0.818326
913;calc total;1;8.16473;8.16473;8.16473
913;total;1;27.1701;27.1701;27.1701
938;initialize;1;9.24454;9.24454;9.24454
938;async;10;0.0264833;0.0143949;0.0325821
938;inner;10;0.739326;0.733141;0.759634
938;wait;10;3.32114e-05;2.9183e-05;5.4405e-05
938;boundary;10;0.0473526;0.0449994;0.0482364
938;calc iter;10;0.813197;0.806515;0.822322
938;calc total;1;8.16472;8.16472;8.16472
938;total;1;27.1426;27.1426;27.1426
962;initialize;1;9.05506;9.05506;9.05506
962;async;10;0.0224121;0.0117149;0.028504
962;inner;10;0.742447;0.735168;0.75666
962;wait;10;4.43082e-05;2.8664e-05;7.583e-05
962;boundary;10;0.0469409;0.0460484;0.0489462
962;calc iter;10;0.811846;0.808394;0.815813
962;calc total;1;8.16472;8.16472;8.16472
962;total;1;26.9558;26.9558;26.9558
914;initialize;1;9.27141;9.27141;9.27141
914;async;10;0.0274949;0.0133011;0.0391069
914;inner;10;0.739957;0.733089;0.751192
914;wait;10;4.17408e-05;2.7211e-05;6.9435e-05
914;boundary;10;0.045834;0.0453784;0.046127
914;calc iter;10;0.813329;0.807606;0.818167
914;calc total;1;8.16472;8.16472;8.16472
914;total;1;27.1702;27.1702;27.1702
939;initialize;1;9.24455;9.24455;9.24455
939;async;10;0.0288726;0.0141709;0.0333618
939;inner;10;0.73731;0.731155;0.754071
939;wait;10;3.7293e-05;2.7635e-05;9.674e-05
939;boundary;10;0.0466011;0.0450829;0.0471835
939;calc iter;10;0.812823;0.808064;0.818037
939;calc total;1;8.16472;8.16472;8.16472
939;total;1;27.1427;27.1427;27.1427
963;initialize;1;9.05489;9.05489;9.05489
963;async;10;0.0285945;0.0118267;0.0374383
963;inner;10;0.737237;0.728269;0.756948
963;wait;10;3.86654e-05;2.683e-05;6.7025e-05
963;boundary;10;0.0466995;0.0451584;0.0477375
963;calc iter;10;0.812572;0.808346;0.818038
963;calc total;1;8.16472;8.16472;8.16472
963;total;1;26.9556;26.9556;26.9556
915;initialize;1;9.27135;9.27135;9.27135
915;async;10;0.0212553;0.0129016;0.0271366
915;inner;10;0.742607;0.737829;0.754965
915;wait;10;4.84214e-05;2.9937e-05;7.7946e-05
915;boundary;10;0.0485622;0.0460352;0.0543191
915;calc iter;10;0.812474;0.806007;0.816274
915;calc total;1;8.16472;8.16472;8.16472
915;total;1;27.1701;27.1701;27.1701
940;initialize;1;9.24454;9.24454;9.24454
940;async;10;0.0239522;0.0140695;0.0309877
940;inner;10;0.740917;0.737326;0.751627
940;wait;10;6.41774e-05;4.119e-05;0.000115531
940;boundary;10;0.047416;0.0454598;0.0489186
940;calc iter;10;0.812352;0.81066;0.814418
940;calc total;1;8.16472;8.16472;8.16472
940;total;1;27.1427;27.1427;27.1427
964;initialize;1;9.05496;9.05496;9.05496
964;async;10;0.0201844;0.0117663;0.0252103
964;inner;10;0.742109;0.735983;0.755588
964;wait;10;6.34889e-05;4.9727e-05;8.1315e-05
964;boundary;10;0.0488429;0.045597;0.0502166
964;calc iter;10;0.811201;0.80857;0.81427
964;calc total;1;8.16472;8.16472;8.16472
964;total;1;26.9557;26.9557;26.9557
916;initialize;1;9.27145;9.27145;9.27145
916;async;10;0.0268157;0.0134756;0.033372
916;inner;10;0.741015;0.737047;0.750832
916;wait;10;4.86955e-05;2.8001e-05;7.6942e-05
916;boundary;10;0.0456981;0.0447118;0.0468135
916;calc iter;10;0.81358;0.809919;0.816997
916;calc total;1;8.16472;8.16472;8.16472
916;total;1;27.1702;27.1702;27.1702
941;initialize;1;9.24433;9.24433;9.24433
941;async;10;0.0238129;0.0133773;0.0313055
941;inner;10;0.742202;0.735868;0.755009
941;wait;10;4.26175e-05;3.0898e-05;7.0818e-05
941;boundary;10;0.0464747;0.0448069;0.0475246
941;calc iter;10;0.812534;0.81015;0.814184
941;calc total;1;8.16472;8.16472;8.16472
941;total;1;27.1424;27.1424;27.1424
965;initialize;1;9.05498;9.05498;9.05498
965;async;10;0.0191918;0.0133722;0.0236163
965;inner;10;0.736968;0.727064;0.754846
965;wait;10;6.76587e-05;4.3979e-05;8.7325e-05
965;boundary;10;0.0542185;0.0456133;0.0624311
965;calc iter;10;0.810448;0.806731;0.814462
965;calc total;1;8.16472;8.16472;8.16472
965;total;1;26.9557;26.9557;26.9557
917;initialize;1;9.27149;9.27149;9.27149
917;async;10;0.0297345;0.0133453;0.0362218
917;inner;10;0.73866;0.734844;0.749784
917;wait;10;4.26646e-05;2.9639e-05;9.5377e-05
917;boundary;10;0.045338;0.0444663;0.0456254
917;calc iter;10;0.813777;0.808726;0.818418
917;calc total;1;8.16472;8.16472;8.16472
917;total;1;27.1703;27.1703;27.1703
942;initialize;1;9.24447;9.24447;9.24447
942;async;10;0.0200204;0.0136417;0.0252168
942;inner;10;0.743587;0.73881;0.752874
942;wait;10;6.05062e-05;4.3651e-05;8.6762e-05
942;boundary;10;0.0484686;0.0460891;0.053274
942;calc iter;10;0.812137;0.807662;0.814357
942;calc total;1;8.16473;8.16473;8.16473
942;total;1;27.1426;27.1426;27.1426
966;initialize;1;9.05551;9.05551;9.05551
966;async;10;0.0190322;0.013502;0.022549
966;inner;10;0.735358;0.72627;0.751727
966;wait;10;6.90488e-05;5.2055e-05;0.000110333
966;boundary;10;0.0559721;0.0463498;0.0634316
966;calc iter;10;0.810433;0.806837;0.813328
966;calc total;1;8.16472;8.16472;8.16472
966;total;1;26.9562;26.9562;26.9562
918;initialize;1;9.27142;9.27142;9.27142
918;async;10;0.0245228;0.01375;0.027957
918;inner;10;0.738747;0.732715;0.750457
918;wait;10;6.63913e-05;4.6544e-05;8.6888e-05
918;boundary;10;0.0494767;0.0454262;0.0541599
918;calc iter;10;0.812815;0.809723;0.815099
918;calc total;1;8.16472;8.16472;8.16472
918;total;1;27.1702;27.1702;27.1702
943;initialize;1;9.24452;9.24452;9.24452
943;async;10;0.0181559;0.00709134;0.0240351
943;inner;10;0.734323;0.729866;0.746889
943;wait;10;7.44778e-05;4.8804e-05;0.000121611
943;boundary;10;0.058946;0.0530167;0.0641895
943;calc iter;10;0.811501;0.807223;0.814201
943;calc total;1;8.16473;8.16473;8.16473
943;total;1;27.1426;27.1426;27.1426
967;initialize;1;9.0551;9.0551;9.0551
967;async;10;0.0134759;0.00661465;0.0179092
967;inner;10;0.734662;0.72748;0.752498
967;wait;10;7.75198e-05;6.0464e-05;0.000135046
967;boundary;10;0.0620214;0.0499347;0.0669643
967;calc iter;10;0.810238;0.808235;0.813488
967;calc total;1;8.16472;8.16472;8.16472
967;total;1;26.9558;26.9558;26.9558
919;initialize;1;9.27141;9.27141;9.27141
919;async;10;0.0201918;0.0069368;0.0235528
919;inner;10;0.726027;0.718758;0.744421
919;wait;10;8.43047e-05;6.0878e-05;0.000122037
919;boundary;10;0.0654104;0.0522635;0.0727966
919;calc iter;10;0.811716;0.803746;0.814749
919;calc total;1;8.16472;8.16472;8.16472
919;total;1;27.1702;27.1702;27.1702
944;initialize;1;9.24478;9.24478;9.24478
944;async;10;0.0152985;0.0116549;0.0189738
944;inner;10;0.736558;0.727078;0.754166
944;wait;10;6.91981e-05;5.9736e-05;8.2747e-05
944;boundary;10;0.0586526;0.0465529;0.0682182
944;calc iter;10;0.810581;0.8085;0.814023
944;calc total;1;8.16472;8.16472;8.16472
944;total;1;27.1429;27.1429;27.1429
968;initialize;1;9.05508;9.05508;9.05508
968;async;10;0.0194393;0.0113998;0.0272318
968;inner;10;0.743537;0.737902;0.756643
968;wait;10;6.36892e-05;4.9372e-05;9.3953e-05
968;boundary;10;0.0486402;0.0459368;0.0516658
968;calc iter;10;0.811682;0.809142;0.814166
968;calc total;1;8.16472;8.16472;8.16472
968;total;1;26.9558;26.9558;26.9558
920;initialize;1;9.27132;9.27132;9.27132
920;async;10;0.0223284;0.0117146;0.0272648
920;inner;10;0.733566;0.72684;0.751528
920;wait;10;8.61045e-05;7.299e-05;9.1642e-05
920;boundary;10;0.0564378;0.046041;0.0627803
920;calc iter;10;0.81242;0.804271;0.815856
920;calc total;1;8.16472;8.16472;8.16472
920;total;1;27.1701;27.1701;27.1701
945;initialize;1;9.24451;9.24451;9.24451
945;async;10;0.0184713;0.0134872;0.0212469
945;inner;10;0.74161;0.735535;0.753585
945;wait;10;6.80018e-05;5.1644e-05;8.6404e-05
945;boundary;10;0.0512332;0.0461908;0.0565707
945;calc iter;10;0.811384;0.80667;0.813632
945;calc total;1;8.16472;8.16472;8.16472
945;total;1;27.1426;27.1426;27.1426
969;initialize;1;9.05498;9.05498;9.05498
969;async;10;0.0229655;0.0128279;0.0290719
969;inner;10;0.742186;0.73575;0.756283
969;wait;10;4.6147e-05;3.2495e-05;7.4963e-05
969;boundary;10;0.0465434;0.0459727;0.0470837
969;calc iter;10;0.811743;0.809339;0.815161
969;calc total;1;8.16472;8.16472;8.16472
969;total;1;26.9557;26.9557;26.9557
921;initialize;1;9.27125;9.27125;9.27125
921;async;10;0.0249372;0.0131598;0.0291145
921;inner;10;0.738681;0.732647;0.749569
921;wait;10;6.91297e-05;6.0448e-05;7.8381e-05
921;boundary;10;0.0492826;0.0459767;0.0538905
921;calc iter;10;0.812971;0.808781;0.815855
921;calc total;1;8.16472;8.16472;8.16472
921;total;1;27.1701;27.1701;27.1701
946;initialize;1;9.24512;9.24512;9.24512
946;async;10;0.0209839;0.0139667;0.0249151
946;inner;10;0.740597;0.735993;0.751787
946;wait;10;6.13442e-05;4.9663e-05;9.0229e-05
946;boundary;10;0.0498697;0.0466747;0.0530286
946;calc iter;10;0.811513;0.807286;0.815947
946;calc total;1;8.16472;8.16472;8.16472
946;total;1;27.1433;27.1433;27.1433
970;initialize;1;9.05512;9.05512;9.05512
970;async;10;0.0298509;0.0129587;0.0376796
970;inner;10;0.735647;0.727514;0.750875
970;wait;10;4.8835e-05;2.9028e-05;0.000118097
970;boundary;10;0.0468342;0.0456873;0.0485046
970;calc iter;10;0.812383;0.810136;0.816721
970;calc total;1;8.16472;8.16472;8.16472
970;total;1;26.9558;26.9558;26.9558
922;initialize;1;9.27134;9.27134;9.27134
922;async;10;0.0272237;0.0131048;0.0305665
922;inner;10;0.740082;0.736039;0.749289
922;wait;10;5.93822e-05;3.0466e-05;0.000134109
922;boundary;10;0.0461696;0.044981;0.0483572
922;calc iter;10;0.813536;0.808771;0.815987
922;calc total;1;8.16472;8.16472;8.16472
922;total;1;27.1702;27.1702;27.1702
947;initialize;1;9.24442;9.24442;9.24442
947;async;10;0.0178229;0.0141191;0.020935
947;inner;10;0.743546;0.736893;0.755299
947;wait;10;6.14622e-05;4.3222e-05;7.4936e-05
947;boundary;10;0.0499005;0.0462057;0.0557931
947;calc iter;10;0.811332;0.807991;0.815687
947;calc total;1;8.16472;8.16472;8.16472
947;total;1;27.1426;27.1426;27.1426
971;initialize;1;9.05553;9.05553;9.05553
971;async;10;0.0346053;0.0131144;0.0410584
971;inner;10;0.730218;0.720391;0.754235
971;wait;10;4.07487e-05;2.8492e-05;0.000107717
971;boundary;10;0.048202;0.0451627;0.0507352
971;calc iter;10;0.813068;0.807153;0.819194
971;calc total;1;8.16472;8.16472;8.16472
971;total;1;26.9562;26.9562;26.9562
923;initialize;1;9.27137;9.27137;9.27137
923;async;10;0.0257873;0.0132588;0.0319373
923;inner;10;0.74166;0.738125;0.751855
923;wait;10;4.58973e-05;2.8626e-05;7.2978e-05
923;boundary;10;0.0460981;0.0450251;0.046963
923;calc iter;10;0.813592;0.811166;0.816481
923;calc total;1;8.16472;8.16472;8.16472
923;total;1;27.1702;27.1702;27.1702
948;initialize;1;9.24449;9.24449;9.24449
948;async;10;0.0384995;0.0142702;0.0577248
948;inner;10;0.722254;0.708795;0.742609
948;wait;10;4.51074e-05;3.3808e-05;5.8185e-05
948;boundary;10;0.0454553;0.0435467;0.0461876
948;calc iter;10;0.806257;0.802009;0.810101
948;calc total;1;8.16472;8.16472;8.16472
948;total;1;27.1426;27.1426;27.1426
924;initialize;1;9.2714;9.2714;9.2714
924;async;10;0.019244;0.0143574;0.0236992
924;inner;10;0.749169;0.744137;0.758528
924;wait;10;4.47436e-05;3.4069e-05;6.9084e-05
924;boundary;10;0.0464834;0.0456159;0.0468571
924;calc iter;10;0.814943;0.81182;0.819295
924;calc total;1;8.16472;8.16472;8.16472
924;total;1;27.1702;27.1702;27.1702
949;initialize;1;9.24451;9.24451;9.24451
949;async;10;0.0402226;0.0143632;0.0603251
949;inner;10;0.720728;0.706396;0.74044
949;wait;10;4.30155e-05;3.0128e-05;7.0971e-05
949;boundary;10;0.0453839;0.0435302;0.0459284
949;calc iter;10;0.806379;0.800507;0.810912
949;calc total;1;8.16472;8.16472;8.16472
949;total;1;27.1426;27.1426;27.1426
925;initialize;1;9.27135;9.27135;9.27135
925;async;10;0.0222632;0.0143072;0.0261697
925;inner;10;0.746346;0.741263;0.7593
925;wait;10;3.19729e-05;2.5397e-05;5.4945e-05
925;boundary;10;0.0465691;0.0452047;0.0471173
925;calc iter;10;0.815212;0.812665;0.820285
925;calc total;1;8.16472;8.16472;8.16472
925;total;1;27.1702;27.1702;27.1702
950;initialize;1;9.24459;9.24459;9.24459
950;async;10;0.0401894;0.0143035;0.0617149
950;inner;10;0.720238;0.705957;0.738255
950;wait;10;4.43851e-05;2.9868e-05;8.0834e-05
950;boundary;10;0.0454591;0.044007;0.0459247
950;calc iter;10;0.805932;0.798378;0.811718
950;calc total;1;8.16472;8.16472;8.16472
950;total;1;27.1427;27.1427;27.1427
926;initialize;1;9.27136;9.27136;9.27136
926;async;10;0.0166748;0.0131722;0.0195434
926;inner;10;0.749054;0.745264;0.758355
926;wait;10;4.84833e-05;4.0841e-05;7.6302e-05
926;boundary;10;0.0485052;0.0462507;0.0499778
926;calc iter;10;0.814284;0.81219;0.81913
926;calc total;1;8.16472;8.16472;8.16472
926;total;1;27.1702;27.1702;27.1702
951;initialize;1;9.24453;9.24453;9.24453
951;async;10;0.0375745;0.00653822;0.0594472
951;inner;10;0.717927;0.706869;0.733966
951;wait;10;7.22622e-05;5.2578e-05;0.000134122
951;boundary;10;0.0498384;0.0453257;0.0536307
951;calc iter;10;0.805414;0.792473;0.812158
951;calc total;1;8.16472;8.16472;8.16472
951;total;1;27.1426;27.1426;27.1426
927;initialize;1;9.27137;9.27137;9.27137
927;async;10;0.012522;0.0070518;0.0139478
927;inner;10;0.743376;0.739112;0.753226
927;wait;10;8.13403e-05;5.9171e-05;0.000127544
927;boundary;10;0.0574235;0.0514695;0.0612391
927;calc iter;10;0.813404;0.810944;0.814921
927;calc total;1;8.16472;8.16472;8.16472
927;total;1;27.1702;27.1702;27.1702
952;initialize;1;9.24438;9.24438;9.24438
952;async;10;0.0360409;0.0109616;0.0564609
952;inner;10;0.723527;0.709525;0.743073
952;wait;10;4.73769e-05;3.2456e-05;7.1624e-05
952;boundary;10;0.0455158;0.0445845;0.0474685
952;calc iter;10;0.805133;0.796875;0.81169
952;calc total;1;8.16472;8.16472;8.16472
952;total;1;27.1425;27.1425;27.1425
928;initialize;1;9.27134;9.27134;9.27134
928;async;10;0.014394;0.0111741;0.0180139
928;inner;10;0.741907;0.735339;0.754481
928;wait;10;6.74946e-05;4.995e-05;0.000103387
928;boundary;10;0.0568399;0.0473292;0.0624932
928;calc iter;10;0.813211;0.80972;0.815925
928;calc total;1;8.16472;8.16472;8.16472
928;total;1;27.1701;27.1701;27.1701
953;initialize;1;9.24443;9.24443;9.24443
953;async;10;0.0398464;0.0122412;0.0585624
953;inner;10;0.720717;0.706549;0.740175
953;wait;10;4.56977e-05;3.2918e-05;8.7612e-05
953;boundary;10;0.0445837;0.0440527;0.0456944
929;initialize;1;9.27139;9.27139;9.27139
929;async;10;0.0178737;0.0133643;0.0224731
929;inner;10;0.744704;0.739689;0.754809
929;wait;10;6.53585e-05;5.6487e-05;8.0639e-05
929;boundary;10;0.0509805;0.0462889;0.0551505
929;calc iter;10;0.813625;0.809698;0.817159
929;calc total;1;8.16472;8.16472;8.16472
929;total;1;27.1702;27.1702;27.1702
953;calc iter;10;0.805194;0.796885;0.811719
953;calc total;1;8.16473;8.16473;8.16473
953;total;1;27.1426;27.1426;27.1426
930;initialize;1;9.27135;9.27135;9.27135
930;async;10;0.021881;0.0141514;0.0279587
930;inner;10;0.744841;0.740499;0.754626
930;wait;10;4.84066e-05;3.5982e-05;9.2672e-05
930;boundary;10;0.0471153;0.0460312;0.0517403
930;calc iter;10;0.813888;0.809344;0.81964
930;calc total;1;8.16472;8.16472;8.16472
930;total;1;27.1702;27.1702;27.1702
954;initialize;1;9.24439;9.24439;9.24439
954;async;10;0.0409967;0.012336;0.060792
954;inner;10;0.719599;0.706146;0.738544
954;wait;10;4.97312e-05;3.2139e-05;0.00010672
954;boundary;10;0.0448665;0.0434366;0.0478506
954;calc iter;10;0.805513;0.796053;0.811112
954;calc total;1;8.16472;8.16472;8.16472
954;total;1;27.1425;27.1425;27.1425
931;initialize;1;9.27141;9.27141;9.27141
931;async;10;0.0219447;0.0142149;0.0259533
931;inner;10;0.745566;0.741131;0.753914
931;wait;10;5.77135e-05;4.4036e-05;0.000106662
931;boundary;10;0.0470235;0.0460368;0.0477202
931;calc iter;10;0.814594;0.813174;0.815678
931;calc total;1;8.16472;8.16472;8.16472
931;total;1;27.1702;27.1702;27.1702
955;initialize;1;9.24444;9.24444;9.24444
955;async;10;0.0419783;0.0124072;0.0597682
955;inner;10;0.718263;0.70466;0.736889
955;wait;10;5.73546e-05;3.8234e-05;0.000124013
955;boundary;10;0.0449129;0.0443789;0.0461257
955;calc iter;10;0.805213;0.795174;0.810108
955;calc total;1;8.16473;8.16473;8.16473
955;total;1;27.1426;27.1426;27.1426
932;initialize;1;9.27138;9.27138;9.27138
932;async;10;0.0216339;0.0145354;0.024491
932;inner;10;0.746992;0.741825;0.758656
932;wait;10;3.49066e-05;2.8059e-05;5.8893e-05
932;boundary;10;0.0465043;0.0452647;0.0469692
932;calc iter;10;0.815167;0.811614;0.819683
932;calc total;1;8.16472;8.16472;8.16472
932;total;1;27.1701;27.1701;27.1701
956;initialize;1;9.24452;9.24452;9.24452
956;async;10;0.0249424;0.0124568;0.0374964
956;inner;10;0.71408;0.689067;0.743717
956;wait;10;5.89534e-05;4.2384e-05;7.8147e-05
956;boundary;10;0.0633614;0.0450486;0.0824159
956;calc iter;10;0.802445;0.795572;0.809035
956;calc total;1;8.16473;8.16473;8.16473
956;total;1;27.1426;27.1426;27.1426
933;initialize;1;9.27135;9.27135;9.27135
933;async;10;0.0194454;0.0141092;0.0217605
933;inner;10;0.74873;0.743531;0.761146
933;wait;10;3.23735e-05;2.8065e-05;5.4927e-05
933;boundary;10;0.0472275;0.0450817;0.0481204
933;calc iter;10;0.815436;0.810404;0.82216
933;calc total;1;8.16472;8.16472;8.16472
933;total;1;27.1701;27.1701;27.1701
957;initialize;1;9.24483;9.24483;9.24483
957;async;10;0.0269464;0.0123039;0.0405619
957;inner;10;0.710104;0.687577;0.740407
957;wait;10;6.63751e-05;5.3027e-05;7.5774e-05
957;boundary;10;0.0652909;0.0446399;0.0823436
957;calc iter;10;0.802409;0.79631;0.810544
957;calc total;1;8.16473;8.16473;8.16473
957;total;1;27.1429;27.1429;27.1429
934;initialize;1;9.27136;9.27136;9.27136
934;async;10;0.0169271;0.013048;0.0197928
934;inner;10;0.750655;0.746565;0.757491
934;wait;10;4.41403e-05;2.9679e-05;8.5957e-05
934;boundary;10;0.0470224;0.0464743;0.047574
934;calc iter;10;0.81465;0.812899;0.81832
934;calc total;1;8.16472;8.16472;8.16472
934;total;1;27.1701;27.1701;27.1701
958;initialize;1;9.24453;9.24453;9.24453
958;async;10;0.0258939;0.0123716;0.0390645
958;inner;10;0.706597;0.680054;0.74039
958;wait;10;6.35526e-05;4.8064e-05;8.5381e-05
958;boundary;10;0.0692969;0.0451096;0.0903585
958;calc iter;10;0.801852;0.795446;0.810002
958;calc total;1;8.16473;8.16473;8.16473
958;total;1;27.1426;27.1426;27.1426
935;initialize;1;9.27137;9.27137;9.27137
935;async;10;0.0128851;0.00701881;0.0151143
935;inner;10;0.747934;0.744515;0.756533
935;wait;10;6.68777e-05;5.482e-05;0.000115675
935;boundary;10;0.0530001;0.0493591;0.0548631
935;calc iter;10;0.813887;0.812321;0.814901
935;calc total;1;8.16472;8.16472;8.16472
935;total;1;27.1701;27.1701;27.1701
959;initialize;1;9.24468;9.24468;9.24468
959;async;10;0.0237825;0.00594132;0.040213
959;inner;10;0.699799;0.675547;0.734797
959;wait;10;6.99506e-05;5.6707e-05;9.1923e-05
959;boundary;10;0.0776896;0.0511644;0.095167
959;calc iter;10;0.801343;0.791998;0.810809
959;calc total;1;8.16473;8.16473;8.16473
959;total;1;27.1428;27.1428;27.1428
984;initialize;1;8.98209;8.98209;8.98209
984;async;10;0.0211139;0.0117482;0.02504
984;inner;10;0.746083;0.741752;0.76248
984;wait;10;3.90333e-05;2.4481e-05;8.9254e-05
984;boundary;10;0.0473173;0.0453067;0.0483587
984;calc iter;10;0.814555;0.807848;0.820711
984;calc total;1;8.16473;8.16473;8.16473
984;total;1;26.8821;26.8821;26.8821
985;initialize;1;8.9821;8.9821;8.9821
985;async;10;0.0202782;0.0138069;0.0229187
985;inner;10;0.74662;0.741347;0.761703
985;wait;10;3.23526e-05;2.4029e-05;5.484e-05
985;boundary;10;0.0478872;0.045174;0.0491207
985;calc iter;10;0.81482;0.808002;0.822213
985;calc total;1;8.16474;8.16474;8.16474
985;total;1;26.8821;26.8821;26.8821
986;initialize;1;8.98233;8.98233;8.98233
986;async;10;0.0199658;0.0138321;0.0246812
986;inner;10;0.747722;0.74065;0.760671
986;wait;10;3.46524e-05;2.632e-05;5.7702e-05
986;boundary;10;0.047095;0.0452763;0.0486002
986;calc iter;10;0.814819;0.808858;0.821103
986;calc total;1;8.16472;8.16472;8.16472
986;total;1;26.8823;26.8823;26.8823
987;initialize;1;8.98208;8.98208;8.98208
987;async;10;0.0196167;0.0139234;0.0233579
987;inner;10;0.748022;0.742827;0.76084
987;wait;10;4.19694e-05;2.8993e-05;6.3628e-05
987;boundary;10;0.0469323;0.0454043;0.0480782
987;calc iter;10;0.814614;0.80964;0.821318
987;calc total;1;8.16472;8.16472;8.16472
987;total;1;26.882;26.882;26.882
988;initialize;1;8.98212;8.98212;8.98212
988;async;10;0.0180253;0.0132515;0.0228175
988;inner;10;0.748;0.74248;0.759326
988;wait;10;5.34434e-05;4.0137e-05;9.0358e-05
988;boundary;10;0.047972;0.0461739;0.0499022
988;calc iter;10;0.814053;0.811233;0.819139
988;calc total;1;8.16472;8.16472;8.16472
988;total;1;26.8821;26.8821;26.8821
989;initialize;1;8.9821;8.9821;8.9821
989;async;10;0.015472;0.0121571;0.0190734
989;inner;10;0.742659;0.736917;0.755949
989;wait;10;7.88863e-05;5.8297e-05;0.000128082
989;boundary;10;0.054965;0.0467695;0.0594784
989;calc iter;10;0.813177;0.810959;0.816598
989;calc total;1;8.16473;8.16473;8.16473
989;total;1;26.882;26.882;26.882
990;initialize;1;8.98213;8.98213;8.98213
990;async;10;0.0147198;0.0123892;0.0172309
990;inner;10;0.740123;0.727519;0.754164
990;wait;10;7.40889e-05;5.682e-05;0.000108717
990;boundary;10;0.057485;0.0476333;0.0695863
990;calc iter;10;0.812403;0.809568;0.816398
990;calc total;1;8.16472;8.16472;8.16472
990;total;1;26.8821;26.8821;26.8821
991;initialize;1;8.98208;8.98208;8.98208
991;async;10;0.0116343;0.00699583;0.0134658
991;inner;10;0.733209;0.72346;0.749935
991;wait;10;7.46622e-05;5.8181e-05;0.000120617
991;boundary;10;0.0670785;0.0543245;0.0760745
991;calc iter;10;0.811999;0.810201;0.813695
991;calc total;1;8.16473;8.16473;8.16473
991;total;1;26.8821;26.8821;26.8821
992;initialize;1;8.98203;8.98203;8.98203
992;async;10;0.0136232;0.00888378;0.0166919
992;inner;10;0.749302;0.743785;0.762613
992;wait;10;6.44876e-05;5.5344e-05;7.0043e-05
992;boundary;10;0.0506733;0.0462392;0.0530494
992;calc iter;10;0.813665;0.8109;0.820684
992;calc total;1;8.16472;8.16472;8.16472
992;total;1;26.882;26.882;26.882
993;initialize;1;8.98212;8.98212;8.98212
993;async;10;0.0195691;0.0133218;0.0233151
993;inner;10;0.744548;0.739682;0.756777
993;wait;10;6.39615e-05;5.3763e-05;9.767e-05
993;boundary;10;0.0496136;0.0470985;0.0508935
993;calc iter;10;0.813796;0.810072;0.817298
993;calc total;1;8.16472;8.16472;8.16472
993;total;1;26.8821;26.8821;26.8821
994;initialize;1;8.98216;8.98216;8.98216
994;async;10;0.0178242;0.0131215;0.0216126
994;inner;10;0.749132;0.743729;0.759735
994;wait;10;4.74839e-05;3.8744e-05;7.5266e-05
994;boundary;10;0.0472178;0.0463452;0.0478852
994;calc iter;10;0.814223;0.8093;0.819523
994;calc total;1;8.16472;8.16472;8.16472
994;total;1;26.8821;26.8821;26.8821
995;initialize;1;8.98207;8.98207;8.98207
995;async;10;0.0191906;0.0134895;0.0222473
995;inner;10;0.748435;0.743453;0.758623
995;wait;10;5.07609e-05;2.9799e-05;0.000103444
995;boundary;10;0.0469179;0.0453685;0.0480161
995;calc iter;10;0.814596;0.809813;0.818822
995;calc total;1;8.16472;8.16472;8.16472
995;total;1;26.8821;26.8821;26.8821
996;initialize;1;8.98209;8.98209;8.98209
996;async;10;0.0233401;0.0145516;0.0300071
996;inner;10;0.743571;0.733352;0.757177
996;wait;10;4.54778e-05;2.7876e-05;8.2103e-05
996;boundary;10;0.0466895;0.0448612;0.0490327
996;calc iter;10;0.813649;0.808254;0.817895
996;calc total;1;8.16472;8.16472;8.16472
996;total;1;26.882;26.882;26.882
997;initialize;1;8.98212;8.98212;8.98212
997;async;10;0.0190827;0.0145669;0.0247165
997;inner;10;0.745324;0.740539;0.757509
997;wait;10;5.96198e-05;3.1435e-05;7.5291e-05
997;boundary;10;0.0483837;0.0455573;0.0513076
997;calc iter;10;0.812852;0.810146;0.818412
997;calc total;1;8.16472;8.16472;8.16472
997;total;1;26.8821;26.8821;26.8821
998;initialize;1;8.98213;8.98213;8.98213
998;async;10;0.0158431;0.0138549;0.0187036
998;inner;10;0.746853;0.742369;0.758431
998;wait;10;5.44268e-05;3.9701e-05;7.3054e-05
998;boundary;10;0.0494412;0.0464232;0.0521047
998;calc iter;10;0.812194;0.809332;0.819651
998;calc total;1;8.16472;8.16472;8.16472
998;total;1;26.8821;26.8821;26.8821
999;initialize;1;8.98211;8.98211;8.98211
999;async;10;0.0132016;0.00708091;0.0164611
999;inner;10;0.743418;0.739395;0.75427
999;wait;10;7.42329e-05;5.5839e-05;0.000123015
999;boundary;10;0.0550143;0.0506373;0.05777
999;calc iter;10;0.811709;0.809115;0.813856
999;calc total;1;8.16472;8.16472;8.16472
999;total;1;26.8821;26.8821;26.8821
1000;initialize;1;8.9821;8.9821;8.9821
1000;async;10;0.0213765;0.0124368;0.0265949
1000;inner;10;0.74412;0.740149;0.754731
1000;wait;10;5.07576e-05;3.1737e-05;0.00011451
1000;boundary;10;0.0472693;0.0453294;0.0513577
1000;calc iter;10;0.812819;0.808327;0.816651
1000;calc total;1;8.16472;8.16472;8.16472
1000;total;1;26.882;26.882;26.882
972;initialize;1;9.05521;9.05521;9.05521
972;async;10;0.0289045;0.013841;0.036599
972;inner;10;0.735509;0.729376;0.750868
972;wait;10;5.87227e-05;3.9986e-05;7.845e-05
972;boundary;10;0.0466744;0.0457679;0.0485453
972;calc iter;10;0.811149;0.805728;0.819683
972;calc total;1;8.16472;8.16472;8.16472
972;total;1;26.9559;26.9559;26.9559
1001;initialize;1;8.9821;8.9821;8.9821
1001;async;10;0.027179;0.0142114;0.0329012
1001;inner;10;0.739226;0.733146;0.753338
1001;wait;10;4.08929e-05;2.6471e-05;9.2962e-05
1001;boundary;10;0.0467019;0.0447434;0.0476938
1001;calc iter;10;0.81315;0.807511;0.81843
1001;calc total;1;8.16472;8.16472;8.16472
1001;total;1;26.8821;26.8821;26.8821
973;initialize;1;9.05521;9.05521;9.05521
973;async;10;0.023905;0.0133335;0.0289682
973;inner;10;0.729794;0.723348;0.749277
973;wait;10;6.78862e-05;3.6368e-05;9.5005e-05
973;boundary;10;0.0562628;0.0456395;0.0606688
973;calc iter;10;0.810033;0.802378;0.813612
973;calc total;1;8.16472;8.16472;8.16472
973;total;1;26.9559;26.9559;26.9559
1002;initialize;1;8.98213;8.98213;8.98213
1002;async;10;0.0244615;0.0142302;0.0327574
1002;inner;10;0.742164;0.736252;0.755843
1002;wait;10;4.68467e-05;2.6373e-05;0.000106316
1002;boundary;10;0.0465731;0.0446744;0.048629
1002;calc iter;10;0.813247;0.804461;0.816901
1002;calc total;1;8.16472;8.16472;8.16472
1002;total;1;26.8821;26.8821;26.8821
974;initialize;1;9.05519;9.05519;9.05519
974;async;10;0.0239522;0.0141997;0.0283282
974;inner;10;0.731837;0.724731;0.749702
974;wait;10;6.6898e-05;5.5984e-05;8.7201e-05
974;boundary;10;0.054231;0.0457053;0.0586122
974;calc iter;10;0.810089;0.804565;0.813975
974;calc total;1;8.16472;8.16472;8.16472
974;total;1;26.9559;26.9559;26.9559
1003;initialize;1;8.98214;8.98214;8.98214
1003;async;10;0.0196249;0.0144749;0.021813
1003;inner;10;0.746302;0.742132;0.757275
1003;wait;10;4.668e-05;2.8261e-05;7.8305e-05
1003;boundary;10;0.0466473;0.0459496;0.0473153
1003;calc iter;10;0.812623;0.809556;0.81778
1003;calc total;1;8.16472;8.16472;8.16472
1003;total;1;26.8821;26.8821;26.8821
975;initialize;1;9.05508;9.05508;9.05508
975;async;10;0.0218492;0.00696154;0.0266632
975;inner;10;0.721607;0.713351;0.743084
975;wait;10;8.29961e-05;6.8154e-05;0.000138251
975;boundary;10;0.0657763;0.0517779;0.0718898
975;calc iter;10;0.809317;0.801965;0.814053
975;calc total;1;8.16472;8.16472;8.16472
975;total;1;26.9558;26.9558;26.9558
976;initialize;1;9.05518;9.05518;9.05518
976;async;10;0.0329844;0.0121411;0.0402893
976;inner;10;0.733054;0.725963;0.751377
976;wait;10;4.53875e-05;2.8054e-05;7.2266e-05
976;boundary;10;0.0456626;0.0449298;0.0460167
976;calc iter;10;0.811749;0.806512;0.817336
976;calc total;1;8.16472;8.16472;8.16472
976;total;1;26.9559;26.9559;26.9559
977;initialize;1;9.05564;9.05564;9.05564
977;async;10;0.0402644;0.0137329;0.0472968
977;inner;10;0.72667;0.719323;0.749919
977;wait;10;3.47455e-05;2.4985e-05;6.5589e-05
977;boundary;10;0.0454092;0.0439592;0.0459471
977;calc iter;10;0.81238;0.808847;0.816364
977;calc total;1;8.16472;8.16472;8.16472
977;total;1;26.9563;26.9563;26.9563
978;initialize;1;9.05544;9.05544;9.05544
978;async;10;0.0378396;0.0139829;0.0476594
978;inner;10;0.72898;0.720099;0.747294
978;wait;10;4.26503e-05;2.8377e-05;9.7829e-05
978;boundary;10;0.0453528;0.0440961;0.0458145
978;calc iter;10;0.812216;0.806755;0.81429
978;calc total;1;8.16472;8.16472;8.16472
978;total;1;26.9561;26.9561;26.9561
979;initialize;1;9.05542;9.05542;9.05542
979;async;10;0.0337077;0.0139568;0.0427233
979;inner;10;0.733121;0.725684;0.749898
979;wait;10;3.59983e-05;2.973e-05;6.2605e-05
979;boundary;10;0.0454963;0.0441452;0.045894
979;calc iter;10;0.812363;0.809216;0.81481
979;calc total;1;8.16472;8.16472;8.16472
979;total;1;26.9562;26.9562;26.9562
980;initialize;1;9.05491;9.05491;9.05491
980;async;10;0.0318553;0.0138801;0.0393968
980;inner;10;0.733204;0.726684;0.748291
980;wait;10;5.35344e-05;3.5639e-05;0.000108986
980;boundary;10;0.0463673;0.0455082;0.0471702
980;calc iter;10;0.811482;0.807822;0.814729
980;calc total;1;8.16472;8.16472;8.16472
980;total;1;26.9556;26.9556;26.9556
981;initialize;1;9.0552;9.0552;9.0552
981;async;10;0.0282147;0.0140129;0.0348973
981;inner;10;0.732787;0.726508;0.74836
981;wait;10;6.17782e-05;5.041e-05;8.4345e-05
981;boundary;10;0.0496785;0.0454385;0.0524385
981;calc iter;10;0.810744;0.807899;0.81257
981;calc total;1;8.16472;8.16472;8.16472
981;total;1;26.9559;26.9559;26.9559
982;initialize;1;9.05503;9.05503;9.05503
982;async;10;0.0282317;0.0141034;0.0336391
982;inner;10;0.73149;0.724754;0.746255
982;wait;10;6.42937e-05;3.9235e-05;0.000122436
982;boundary;10;0.0506328;0.0460385;0.0543361
982;calc iter;10;0.81042;0.806522;0.813369
982;calc total;1;8.16472;8.16472;8.16472
982;total;1;26.9557;26.9557;26.9557
983;initialize;1;9.05522;9.05522;9.05522
983;async;10;0.0233547;0.00693552;0.0291819
983;inner;10;0.726498;0.718774;0.743864
983;wait;10;7.28554e-05;6.1824e-05;0.000118452
983;boundary;10;0.0599164;0.0513156;0.0650855
983;calc iter;10;0.809843;0.802236;0.813816
983;calc total;1;8.16472;8.16472;8.16472
983;total;1;26.9559;26.9559;26.9559
1004;initialize;1;8.98209;8.98209;8.98209
1004;async;10;0.0200292;0.0144107;0.0229721
1004;inner;10;0.745534;0.741821;0.757934
1004;wait;10;4.09088e-05;2.6269e-05;7.2541e-05
1004;boundary;10;0.0468675;0.0463058;0.0476338
1004;calc iter;10;0.812473;0.806906;0.818727
1004;calc total;1;8.16472;8.16472;8.16472
1004;total;1;26.882;26.882;26.882
1080;initialize;1;9.25132;9.25132;9.25132
1080;async;10;0.0176145;0.0117456;0.0220696
1080;inner;10;0.749879;0.742154;0.759523
1080;wait;10;4.8781e-05;3.5802e-05;8.0988e-05
1080;boundary;10;0.0469618;0.0454141;0.0484143
1080;calc iter;10;0.814506;0.807372;0.818848
1080;calc total;1;8.16473;8.16473;8.16473
1080;total;1;27.147;27.147;27.147
1032;initialize;1;9.34947;9.34947;9.34947
1032;async;10;0.0225649;0.0117072;0.0291121
1032;inner;10;0.742384;0.734117;0.757626
1032;wait;10;4.96207e-05;3.3545e-05;0.000116909
1032;boundary;10;0.0473331;0.045354;0.0483159
1032;calc iter;10;0.812333;0.807139;0.817493
1032;calc total;1;8.16472;8.16472;8.16472
1032;total;1;27.2485;27.2485;27.2485
1056;initialize;1;8.9362;8.9362;8.9362
1056;async;10;0.0173206;0.0114058;0.0217882
1056;inner;10;0.737763;0.727867;0.756243
1056;wait;10;7.32353e-05;5.6837e-05;8.5318e-05
1056;boundary;10;0.0557942;0.0473589;0.0605652
1056;calc iter;10;0.810953;0.80851;0.815089
1056;calc total;1;8.16473;8.16473;8.16473
1056;total;1;26.8372;26.8372;26.8372
1008;initialize;1;9.21935;9.21935;9.21935
1008;async;10;0.0235028;0.0118158;0.0278621
1008;inner;10;0.741008;0.730974;0.761555
1008;wait;10;4.03314e-05;2.9673e-05;7.1899e-05
1008;boundary;10;0.0484814;0.0454849;0.0516645
1008;calc iter;10;0.813035;0.808381;0.820432
1008;calc total;1;8.16473;8.16473;8.16473
1008;total;1;27.1202;27.1202;27.1202
1005;initialize;1;8.98209;8.98209;8.98209
1005;async;10;0.0152225;0.0134451;0.0175701
1005;inner;10;0.748202;0.742912;0.7593
1005;wait;10;5.26732e-05;3.3346e-05;6.5377e-05
1005;boundary;10;0.0485385;0.0462677;0.0520639
1005;calc iter;10;0.812017;0.80864;0.820241
1081;initialize;1;9.2513;9.2513;9.2513
1081;async;10;0.0174915;0.0137985;0.0209239
1081;inner;10;0.749907;0.741223;0.761694
1081;wait;10;3.7828e-05;2.8205e-05;5.2474e-05
1081;boundary;10;0.0473356;0.0453632;0.0491408
1081;calc iter;10;0.814774;0.807544;0.822368
1081;calc total;1;8.16473;8.16473;8.16473
1081;total;1;27.1469;27.1469;27.1469
1033;initialize;1;9.34945;9.34945;9.34945
1033;async;10;0.0252783;0.0138564;0.030476
1033;inner;10;0.739702;0.731336;0.758445
1033;wait;10;3.81668e-05;2.9111e-05;8.8723e-05
1033;boundary;10;0.0477399;0.0450134;0.0500098
1033;calc iter;10;0.812761;0.806323;0.818883
1033;calc total;1;8.16473;8.16473;8.16473
1033;total;1;27.2484;27.2484;27.2484
1057;initialize;1;8.93623;8.93623;8.93623
1057;async;10;0.019321;0.0118024;0.0250035
1057;inner;10;0.74264;0.733739;0.759542
1057;wait;10;5.57029e-05;3.978e-05;9.5324e-05
1057;boundary;10;0.0497378;0.0464702;0.0521713
1057;calc iter;10;0.811756;0.80828;0.817913
1057;calc total;1;8.16473;8.16473;8.16473
1057;total;1;26.8372;26.8372;26.8372
1009;initialize;1;9.21931;9.21931;9.21931
1009;async;10;0.0228724;0.0135226;0.0261622
1009;inner;10;0.741323;0.731404;0.76067
1009;wait;10;3.26951e-05;2.4891e-05;5.2933e-05
1009;boundary;10;0.0491735;0.045343;0.0529337
1009;calc iter;10;0.813403;0.80832;0.821064
1009;calc total;1;8.16474;8.16474;8.16474
1009;total;1;27.1201;27.1201;27.1201
1005;calc total;1;8.16472;8.16472;8.16472
1005;total;1;26.882;26.882;26.882
1034;initialize;1;9.34942;9.34942;9.34942
1034;async;10;0.02565;0.0140387;0.029051
1034;inner;10;0.737903;0.729687;0.760469
1034;wait;10;3.11787e-05;2.3498e-05;6.2581e-05
1034;boundary;10;0.0494277;0.0449768;0.0521298
1034;calc iter;10;0.813013;0.804009;0.821373
1034;calc total;1;8.16472;8.16472;8.16472
1034;total;1;27.2484;27.2484;27.2484
1058;initialize;1;8.93631;8.93631;8.93631
1058;async;10;0.0263778;0.0118939;0.0348717
1058;inner;10;0.737376;0.728089;0.755963
1058;wait;10;4.18126e-05;3.1515e-05;8.081e-05
1058;boundary;10;0.0485859;0.0464809;0.0514236
1058;calc iter;10;0.812383;0.807771;0.8187
1058;calc total;1;8.16472;8.16472;8.16472
1058;total;1;26.8373;26.8373;26.8373
1010;initialize;1;9.21933;9.21933;9.21933
1010;async;10;0.0249344;0.013454;0.0343515
1010;inner;10;0.739999;0.731862;0.758918
1010;wait;10;4.16411e-05;2.9109e-05;0.000103781
1010;boundary;10;0.0482044;0.0453017;0.0509202
1010;calc iter;10;0.813182;0.80683;0.81898
1010;calc total;1;8.16472;8.16472;8.16472
1010;total;1;27.1201;27.1201;27.1201
1006;initialize;1;8.98206;8.98206;8.98206
1006;async;10;0.013562;0.0119917;0.0152151
1006;inner;10;0.741671;0.735538;0.756661
1006;wait;10;8.60497e-05;6.744e-05;9.9055e-05
1006;boundary;10;0.0561175;0.0462731;0.0613527
1006;calc iter;10;0.811438;0.809562;0.817533
1006;calc total;1;8.16472;8.16472;8.16472
1006;total;1;26.882;26.882;26.882
1035;initialize;1;9.34967;9.34967;9.34967
1035;async;10;0.0221285;0.0139447;0.0257993
1035;inner;10;0.741633;0.734544;0.762404
1035;wait;10;3.30825e-05;2.5875e-05;5.6329e-05
1035;boundary;10;0.0491094;0.0452111;0.0512272
1035;calc iter;10;0.812906;0.80671;0.823973
1035;calc total;1;8.16472;8.16472;8.16472
1035;total;1;27.2487;27.2487;27.2487
1059;initialize;1;8.93618;8.93618;8.93618
1059;async;10;0.0299206;0.0126013;0.0360487
1059;inner;10;0.73424;0.724521;0.757566
1059;wait;10;3.55552e-05;2.5516e-05;9.4057e-05
1059;boundary;10;0.0489798;0.0453515;0.0517411
1059;calc iter;10;0.813177;0.807068;0.821138
1059;calc total;1;8.16472;8.16472;8.16472
1059;total;1;26.8372;26.8372;26.8372
1011;initialize;1;9.21935;9.21935;9.21935
1011;async;10;0.0195881;0.0134971;0.0246104
1011;inner;10;0.745175;0.738229;0.760377
1011;wait;10;3.87849e-05;3.2211e-05;5.0272e-05
1011;boundary;10;0.0477564;0.0460544;0.0491162
1011;calc iter;10;0.81256;0.806385;0.820655
1011;calc total;1;8.16472;8.16472;8.16472
1011;total;1;27.1202;27.1202;27.1202
1007;initialize;1;8.9821;8.9821;8.9821
1007;async;10;0.011784;0.00705934;0.0145406
1007;inner;10;0.73435;0.72721;0.749875
1007;wait;10;8.44297e-05;6.8976e-05;0.000118233
1007;boundary;10;0.0646823;0.0534186;0.0702532
1007;calc iter;10;0.810902;0.808864;0.813333
1007;calc total;1;8.16473;8.16473;8.16473
1007;total;1;26.882;26.882;26.882
1036;initialize;1;9.3494;9.3494;9.3494
1036;async;10;0.0220841;0.0137541;0.0264777
1036;inner;10;0.742119;0.735657;0.757381
1036;wait;10;5.11851e-05;3.4704e-05;0.000105222
1036;boundary;10;0.0475571;0.0464812;0.0486791
1036;calc iter;10;0.811813;0.808484;0.817725
1036;calc total;1;8.16472;8.16472;8.16472
1036;total;1;27.2484;27.2484;27.2484
1060;initialize;1;8.93607;8.93607;8.93607
1060;async;10;0.0237051;0.0132457;0.0320083
1060;inner;10;0.738149;0.729321;0.754207
1060;wait;10;4.76284e-05;3.3425e-05;9.0461e-05
1060;boundary;10;0.0497511;0.0471216;0.0511689
1060;calc iter;10;0.811655;0.807803;0.81584
1060;calc total;1;8.16472;8.16472;8.16472
1060;total;1;26.8371;26.8371;26.8371
1012;initialize;1;9.21932;9.21932;9.21932
1012;async;10;0.0163784;0.013288;0.0182977
1012;inner;10;0.747019;0.741418;0.759174
1012;wait;10;5.76505e-05;4.325e-05;7.9269e-05
1012;boundary;10;0.0484097;0.0462492;0.0500521
1012;calc iter;10;0.811867;0.807736;0.818787
1012;calc total;1;8.16473;8.16473;8.16473
1012;total;1;27.1201;27.1201;27.1201
1037;initialize;1;9.34969;9.34969;9.34969
1037;async;10;0.0153366;0.011763;0.0183745
1037;inner;10;0.742863;0.73556;0.759546
1037;wait;10;6.16706e-05;5.0292e-05;7.0964e-05
1037;boundary;10;0.0525806;0.0462687;0.0562534
1037;calc iter;10;0.810844;0.807937;0.820331
1037;calc total;1;8.16472;8.16472;8.16472
1037;total;1;27.2487;27.2487;27.2487
1061;initialize;1;8.93622;8.93622;8.93622
1061;async;10;0.0154137;0.0110742;0.0227172
1061;inner;10;0.740975;0.729262;0.760582
1061;wait;10;5.95408e-05;4.4105e-05;7.6316e-05
1061;boundary;10;0.0547087;0.0462112;0.0622233
1061;calc iter;10;0.811159;0.805729;0.820402
1061;calc total;1;8.16472;8.16472;8.16472
1061;total;1;26.8372;26.8372;26.8372
1013;initialize;1;9.21935;9.21935;9.21935
1013;async;10;0.017213;0.0127791;0.0233065
1013;inner;10;0.740431;0.731532;0.754907
1013;wait;10;7.65512e-05;5.4219e-05;0.000109713
1013;boundary;10;0.0540221;0.046632;0.0600945
1013;calc iter;10;0.811745;0.807895;0.815257
1013;calc total;1;8.16473;8.16473;8.16473
1013;total;1;27.1202;27.1202;27.1202
1038;initialize;1;9.34954;9.34954;9.34954
1038;async;10;0.0126724;0.010948;0.0176871
1038;inner;10;0.740425;0.728343;0.758008
1038;wait;10;6.43287e-05;3.332e-05;8.9552e-05
1038;boundary;10;0.0573576;0.0461699;0.0678295
1038;calc iter;10;0.81052;0.806761;0.817954
1038;calc total;1;8.16472;8.16472;8.16472
1038;total;1;27.2485;27.2485;27.2485
1062;initialize;1;8.93635;8.93635;8.93635
1062;async;10;0.0131481;0.0102202;0.018846
1062;inner;10;0.733951;0.717286;0.759502
1062;wait;10;6.70768e-05;4.9989e-05;8.0393e-05
1062;boundary;10;0.0630215;0.0459954;0.0769439
1062;calc iter;10;0.810189;0.80483;0.819028
1062;calc total;1;8.16472;8.16472;8.16472
1062;total;1;26.8373;26.8373;26.8373
1014;initialize;1;9.21935;9.21935;9.21935
1014;async;10;0.0141432;0.0109042;0.0196854
1014;inner;10;0.737752;0.727023;0.755895
1014;wait;10;7.21524e-05;5.7826e-05;8.671e-05
1014;boundary;10;0.0591098;0.0464372;0.0684161
1014;calc iter;10;0.811079;0.806553;0.815898
1014;calc total;1;8.16473;8.16473;8.16473
1014;total;1;27.1202;27.1202;27.1202
1039;initialize;1;9.34946;9.34946;9.34946
1039;async;10;0.0123082;0.00699147;0.0176394
1039;inner;10;0.729295;0.716013;0.748872
1039;wait;10;7.12999e-05;5.2945e-05;0.000130581
1039;boundary;10;0.0681265;0.0548065;0.0801753
1039;calc iter;10;0.809803;0.806899;0.814222
1039;calc total;1;8.16472;8.16472;8.16472
1039;total;1;27.2484;27.2484;27.2484
1063;initialize;1;8.93636;8.93636;8.93636
1063;async;10;0.0140631;0.00664094;0.0181302
1063;inner;10;0.716947;0.699594;0.745257
1063;wait;10;7.18609e-05;4.0798e-05;0.000118443
1063;boundary;10;0.0777433;0.0564163;0.0937362
1063;calc iter;10;0.808827;0.804788;0.814015
1063;calc total;1;8.16472;8.16472;8.16472
1063;total;1;26.8372;26.8372;26.8372
1015;initialize;1;9.21935;9.21935;9.21935
1015;async;10;0.0093396;0.00693538;0.0135477
1015;inner;10;0.736534;0.726766;0.754797
1015;wait;10;7.79045e-05;6.068e-05;0.000104193
1015;boundary;10;0.0644968;0.0506052;0.072945
1015;calc iter;10;0.81045;0.806771;0.814051
1015;calc total;1;8.16473;8.16473;8.16473
1015;total;1;27.1202;27.1202;27.1202
1040;initialize;1;9.34941;9.34941;9.34941
1040;async;10;0.0151069;0.0116064;0.0191284
1040;inner;10;0.742827;0.7352;0.758336
1040;wait;10;6.68937e-05;5.4988e-05;9.2099e-05
1040;boundary;10;0.0530151;0.0469948;0.0572615
1040;calc iter;10;0.811018;0.807567;0.817032
1040;calc total;1;8.16472;8.16472;8.16472
1040;total;1;27.2484;27.2484;27.2484
1064;initialize;1;8.9362;8.9362;8.9362
1064;async;10;0.0209661;0.0113728;0.0253619
1064;inner;10;0.738998;0.730324;0.755508
1064;wait;10;6.46288e-05;5.3965e-05;0.000111976
1064;boundary;10;0.0514634;0.0475528;0.0538631
1064;calc iter;10;0.811494;0.808621;0.815752
1064;calc total;1;8.16472;8.16472;8.16472
1064;total;1;26.8372;26.8372;26.8372
1016;initialize;1;9.21922;9.21922;9.21922
1016;async;10;0.0168795;0.011635;0.0224495
1016;inner;10;0.745038;0.739699;0.755101
1016;wait;10;6.75644e-05;5.071e-05;0.000133265
1016;boundary;10;0.0496831;0.047849;0.0514142
1016;calc iter;10;0.81167;0.808796;0.814721
1016;calc total;1;8.16472;8.16472;8.16472
1016;total;1;27.12;27.12;27.12
1082;initialize;1;9.25145;9.25145;9.25145
1082;async;10;0.0170242;0.0135019;0.0203334
1082;inner;10;0.750058;0.740852;0.761717
1082;wait;10;3.12619e-05;2.4583e-05;5.7449e-05
1082;boundary;10;0.0477515;0.0454682;0.0498521
1082;calc iter;10;0.814866;0.80668;0.82186
1082;calc total;1;8.16472;8.16472;8.16472
1082;total;1;27.1471;27.1471;27.1471
1041;initialize;1;9.3493;9.3493;9.3493
1041;async;10;0.0168453;0.0122261;0.0219151
1041;inner;10;0.74437;0.738131;0.759171
1041;wait;10;6.04159e-05;4.9206e-05;7.711e-05
1041;boundary;10;0.0499782;0.0463747;0.0524289
1041;calc iter;10;0.811256;0.807472;0.819164
1041;calc total;1;8.16472;8.16472;8.16472
1041;total;1;27.2483;27.2483;27.2483
1065;initialize;1;8.93615;8.93615;8.93615
1065;async;10;0.0212123;0.012498;0.0265084
1065;inner;10;0.74318;0.734003;0.760326
1065;wait;10;3.65458e-05;2.7805e-05;5.349e-05
1065;boundary;10;0.0479378;0.046211;0.0497459
1065;calc iter;10;0.812369;0.807719;0.820135
1065;calc total;1;8.16472;8.16472;8.16472
1065;total;1;26.8372;26.8372;26.8372
1017;initialize;1;9.21935;9.21935;9.21935
1017;async;10;0.0194882;0.0130774;0.023757
1017;inner;10;0.743594;0.737734;0.756198
1017;wait;10;5.75469e-05;4.3272e-05;9.6689e-05
1017;boundary;10;0.0486887;0.0468404;0.0500132
1017;calc iter;10;0.81183;0.808519;0.816215
1017;calc total;1;8.16473;8.16473;8.16473
1017;total;1;27.1202;27.1202;27.1202
1083;initialize;1;9.25149;9.25149;9.25149
1083;async;10;0.0165172;0.0140673;0.0181349
1083;inner;10;0.75066;0.743891;0.761269
1083;wait;10;3.56901e-05;3.0862e-05;5.2309e-05
1083;boundary;10;0.0475069;0.0456436;0.0490972
1083;calc iter;10;0.814721;0.807709;0.82212
1083;calc total;1;8.16472;8.16472;8.16472
1083;total;1;27.1471;27.1471;27.1471
1042;initialize;1;9.34945;9.34945;9.34945
1042;async;10;0.0210898;0.0139025;0.0245123
1042;inner;10;0.74087;0.735055;0.753795
1042;wait;10;5.64641e-05;4.4491e-05;0.000116553
1042;boundary;10;0.0493865;0.0467233;0.051112
1042;calc iter;10;0.811405;0.807838;0.81754
1042;calc total;1;8.16472;8.16472;8.16472
1042;total;1;27.2485;27.2485;27.2485
1066;initialize;1;8.9362;8.9362;8.9362
1066;async;10;0.0318338;0.0130864;0.0379421
1066;inner;10;0.732615;0.722379;0.753812
1066;wait;10;4.39498e-05;3.2579e-05;0.00010574
1066;boundary;10;0.0484641;0.0453999;0.0506056
1066;calc iter;10;0.812958;0.807581;0.820616
1066;calc total;1;8.16472;8.16472;8.16472
1066;total;1;26.8372;26.8372;26.8372
1018;initialize;1;9.21935;9.21935;9.21935
1018;async;10;0.0166872;0.0133728;0.0208941
1018;inner;10;0.74743;0.742735;0.759289
1018;wait;10;4.86934e-05;4.063e-05;6.3086e-05
1018;boundary;10;0.0479496;0.0463138;0.0492718
1018;calc iter;10;0.812118;0.806011;0.819041
1018;calc total;1;8.16473;8.16473;8.16473
1018;total;1;27.1202;27.1202;27.1202
1084;initialize;1;9.25127;9.25127;9.25127
1084;async;10;0.017559;0.0137372;0.0203186
1084;inner;10;0.748526;0.742336;0.759617
1084;wait;10;5.85404e-05;3.4923e-05;9.6022e-05
1084;boundary;10;0.0477194;0.0460242;0.0502467
1084;calc iter;10;0.813865;0.810232;0.819545
1084;calc total;1;8.16472;8.16472;8.16472
1084;total;1;27.1469;27.1469;27.1469
1043;initialize;1;9.34939;9.34939;9.34939
1043;async;10;0.0175012;0.012338;0.0213965
1043;inner;10;0.744549;0.738279;0.758919
1043;wait;10;5.53602e-05;4.5133e-05;7.8374e-05
1043;boundary;10;0.0493028;0.0467693;0.0505321
1043;calc iter;10;0.81141;0.808479;0.819726
1043;calc total;1;8.16472;8.16472;8.16472
1043;total;1;27.2484;27.2484;27.2484
1067;initialize;1;8.93625;8.93625;8.93625
1067;async;10;0.022631;0.0136263;0.0246499
1067;inner;10;0.739185;0.729204;0.762519
1067;wait;10;3.43424e-05;2.7371e-05;5.737e-05
1067;boundary;10;0.051691;0.0454517;0.0557663
1067;calc iter;10;0.813543;0.801982;0.823961
1067;calc total;1;8.16472;8.16472;8.16472
1067;total;1;26.8373;26.8373;26.8373
1019;initialize;1;9.21935;9.21935;9.21935
1019;async;10;0.016797;0.0129712;0.0222762
1019;inner;10;0.743418;0.736881;0.756063
1019;wait;10;6.56131e-05;5.1159e-05;9.8625e-05
1019;boundary;10;0.0514841;0.0467986;0.0551957
1019;calc iter;10;0.811766;0.808323;0.816597
1019;calc total;1;8.16473;8.16473;8.16473
1019;total;1;27.1202;27.1202;27.1202
1085;initialize;1;9.25138;9.25138;9.25138
1085;async;10;0.0153674;0.0133919;0.0173672
1085;inner;10;0.742556;0.733265;0.756043
1085;wait;10;7.09208e-05;4.5921e-05;0.000118695
1085;boundary;10;0.0549395;0.046821;0.0613835
1085;calc iter;10;0.812935;0.809925;0.816377
1085;calc total;1;8.16472;8.16472;8.16472
1085;total;1;27.147;27.147;27.147
1044;initialize;1;9.34946;9.34946;9.34946
1044;async;10;0.0330961;0.014383;0.0446824
1044;inner;10;0.727308;0.715574;0.74641
1044;wait;10;5.40231e-05;4.0344e-05;8.5068e-05
1044;boundary;10;0.0465592;0.0444253;0.0476145
1044;calc iter;10;0.807019;0.804603;0.809631
1044;calc total;1;8.16472;8.16472;8.16472
1044;total;1;27.2484;27.2484;27.2484
1068;initialize;1;8.93651;8.93651;8.93651
1068;async;10;0.0332587;0.0141547;0.0431366
1068;inner;10;0.732074;0.723882;0.753657
1068;wait;10;3.89075e-05;2.6921e-05;4.9854e-05
1068;boundary;10;0.0464035;0.0452509;0.0472162
1068;calc iter;10;0.811777;0.806621;0.817173
1068;calc total;1;8.16472;8.16472;8.16472
1068;total;1;26.8375;26.8375;26.8375
1020;initialize;1;9.2193;9.2193;9.2193
1020;async;10;0.0265959;0.0143042;0.0335837
1020;inner;10;0.73722;0.732802;0.749018
1020;wait;10;6.86082e-05;5.391e-05;9.9897e-05
1020;boundary;10;0.0481095;0.0456156;0.0508338
1020;calc iter;10;0.811996;0.802861;0.816062
1020;calc total;1;8.16473;8.16473;8.16473
1020;total;1;27.1201;27.1201;27.1201
1045;initialize;1;9.34941;9.34941;9.34941
1045;async;10;0.0277834;0.0143284;0.0398653
1045;inner;10;0.732687;0.722587;0.750618
1045;wait;10;4.04665e-05;2.6266e-05;7.1675e-05
1045;boundary;10;0.0461144;0.0446598;0.0469477
1045;calc iter;10;0.806627;0.802607;0.811665
1045;calc total;1;8.16472;8.16472;8.16472
1045;total;1;27.2484;27.2484;27.2484
1069;initialize;1;8.93645;8.93645;8.93645
1069;async;10;0.0286085;0.0139456;0.0412068
1069;inner;10;0.731177;0.724099;0.750829
1069;wait;10;6.1284e-05;4.4045e-05;8.0515e-05
1069;boundary;10;0.0513687;0.0459334;0.0577785
1069;calc iter;10;0.811217;0.804337;0.816949
1069;calc total;1;8.16472;8.16472;8.16472
1069;total;1;26.8374;26.8374;26.8374
1021;initialize;1;9.2193;9.2193;9.2193
1021;async;10;0.0281529;0.013896;0.0332306
1021;inner;10;0.736508;0.732627;0.747858
1021;wait;10;5.05455e-05;3.5413e-05;8.1417e-05
1021;boundary;10;0.0475624;0.0454126;0.04999
1021;calc iter;10;0.812275;0.802213;0.815601
1021;calc total;1;8.16473;8.16473;8.16473
1021;total;1;27.1201;27.1201;27.1201
1046;initialize;1;9.34945;9.34945;9.34945
1046;async;10;0.0276516;0.0144175;0.0401858
1046;inner;10;0.731612;0.720422;0.74739
1046;wait;10;4.61973e-05;3.0155e-05;5.8792e-05
1046;boundary;10;0.0466258;0.0457595;0.048455
1046;calc iter;10;0.805937;0.804659;0.807991
1046;calc total;1;8.16473;8.16473;8.16473
1046;total;1;27.2484;27.2484;27.2484
1070;initialize;1;8.9363;8.9363;8.9363
1070;async;10;0.0224196;0.0121714;0.0303614
1070;inner;10;0.728013;0.717402;0.752932
1070;wait;10;6.7499e-05;5.073e-05;8.415e-05
1070;boundary;10;0.0594946;0.0461409;0.0675681
1070;calc iter;10;0.809996;0.803465;0.814807
1070;calc total;1;8.16472;8.16472;8.16472
1070;total;1;26.8373;26.8373;26.8373
1022;initialize;1;9.21932;9.21932;9.21932
1022;async;10;0.0239547;0.0131788;0.0293058
1022;inner;10;0.736684;0.730333;0.750098
1022;wait;10;5.86317e-05;5.0765e-05;6.6718e-05
1022;boundary;10;0.0509915;0.045987;0.0546101
1022;calc iter;10;0.81169;0.803211;0.815391
1022;calc total;1;8.16473;8.16473;8.16473
1022;total;1;27.1201;27.1201;27.1201
1047;initialize;1;9.34942;9.34942;9.34942
1047;async;10;0.0240886;0.00651541;0.0359507
1047;inner;10;0.732679;0.720575;0.747386
1047;wait;10;6.1983e-05;4.8701e-05;0.00012542
1047;boundary;10;0.0487582;0.0470712;0.0518466
1047;calc iter;10;0.805589;0.802489;0.807652
1047;calc total;1;8.16473;8.16473;8.16473
1047;total;1;27.2484;27.2484;27.2484
1071;initialize;1;8.93617;8.93617;8.93617
1071;async;10;0.0200909;0.00697204;0.0260933
1071;inner;10;0.709331;0.694559;0.742666
1071;wait;10;7.23126e-05;5.6983e-05;0.000121252
1071;boundary;10;0.0790124;0.0528328;0.0930054
1071;calc iter;10;0.808509;0.801987;0.813314
1071;calc total;1;8.16472;8.16472;8.16472
1071;total;1;26.8372;26.8372;26.8372
1023;initialize;1;9.21933;9.21933;9.21933
1023;async;10;0.0222744;0.00701111;0.0269205
1048;initialize;1;9.34944;9.34944;9.34944
1048;async;10;0.030781;0.01101;0.0437445
1048;inner;10;0.730128;0.718662;0.746152
1048;wait;10;5.07332e-05;3.4585e-05;9.1885e-05
1048;boundary;10;0.0451827;0.0443392;0.0462785
1048;calc iter;10;0.806144;0.803044;0.809178
1048;calc total;1;8.16472;8.16472;8.16472
1048;total;1;27.2484;27.2484;27.2484
1072;initialize;1;8.93616;8.93616;8.93616
1072;async;10;0.0328345;0.0124957;0.0423064
1072;inner;10;0.73136;0.724406;0.74828
1072;wait;10;5.4366e-05;3.3069e-05;0.000111861
1072;boundary;10;0.0473797;0.0454242;0.0491676
1072;calc iter;10;0.811631;0.806539;0.81561
1072;calc total;1;8.16472;8.16472;8.16472
1072;total;1;26.8372;26.8372;26.8372
1023;inner;10;0.728712;0.722609;0.743565
1023;wait;10;7.10767e-05;4.9668e-05;0.000132148
1023;boundary;10;0.0599413;0.0510878;0.0637484
1023;calc iter;10;0.811;0.801798;0.815434
1023;calc total;1;8.16473;8.16473;8.16473
1023;total;1;27.1201;27.1201;27.1201
1049;initialize;1;9.34941;9.34941;9.34941
1049;async;10;0.0320639;0.0123551;0.0458863
1049;inner;10;0.729689;0.717573;0.747054
1049;wait;10;4.63989e-05;2.4232e-05;0.000113171
1049;boundary;10;0.0447034;0.0435192;0.0454344
1049;calc iter;10;0.806504;0.80403;0.808743
1049;calc total;1;8.16472;8.16472;8.16472
1049;total;1;27.2484;27.2484;27.2484
1073;initialize;1;8.93633;8.93633;8.93633
1073;async;10;0.0382305;0.0142395;0.0473138
1073;inner;10;0.728183;0.718785;0.747027
1073;wait;10;4.4022e-05;2.7733e-05;9.3058e-05
1073;boundary;10;0.0457453;0.0443521;0.0461994
1073;calc iter;10;0.812204;0.807313;0.815077
1073;calc total;1;8.16472;8.16472;8.16472
1073;total;1;26.8373;26.8373;26.8373
1024;initialize;1;9.21935;9.21935;9.21935
1024;async;10;0.0280447;0.0123613;0.0384001
1024;inner;10;0.73235;0.727746;0.743175
1024;wait;10;6.40667e-05;4.2942e-05;0.000125114
1024;boundary;10;0.0506705;0.0478322;0.057433
1024;calc iter;10;0.811131;0.803496;0.816753
1024;calc total;1;8.16471;8.16471;8.16471
1024;total;1;27.1201;27.1201;27.1201
1050;initialize;1;9.34954;9.34954;9.34954
1050;async;10;0.0340966;0.0123201;0.0470196
1050;inner;10;0.726946;0.714727;0.744204
1050;wait;10;4.71641e-05;2.4548e-05;7.9413e-05
1050;boundary;10;0.0452646;0.0437912;0.0492779
1050;calc iter;10;0.806357;0.801898;0.810279
1050;calc total;1;8.16472;8.16472;8.16472
1050;total;1;27.2484;27.2484;27.2484
1074;initialize;1;8.9362;8.9362;8.9362
1074;async;10;0.0392097;0.0141077;0.0492474
1074;inner;10;0.727388;0.717586;0.747934
1074;wait;10;4.02633e-05;2.5314e-05;7.8851e-05
1074;boundary;10;0.0457673;0.0442351;0.0463348
1074;calc iter;10;0.812407;0.807899;0.815517
1074;calc total;1;8.16472;8.16472;8.16472
1074;total;1;26.8372;26.8372;26.8372
1025;initialize;1;9.21934;9.21934;9.21934
1025;async;10;0.0326545;0.014145;0.0425876
1025;inner;10;0.734397;0.727641;0.749497
1025;wait;10;3.46023e-05;2.7164e-05;5.5943e-05
1025;boundary;10;0.0453428;0.044674;0.04568
1025;calc iter;10;0.81243;0.808005;0.817536
1025;calc total;1;8.16471;8.16471;8.16471
1025;total;1;27.1201;27.1201;27.1201
1051;initialize;1;9.34942;9.34942;9.34942
1051;async;10;0.0348199;0.0124617;0.0481271
1051;inner;10;0.726105;0.714412;0.74358
1051;wait;10;5.48424e-05;3.5075e-05;0.00010326
1051;boundary;10;0.0453597;0.043974;0.0472538
1051;calc iter;10;0.806342;0.802419;0.808483
1051;calc total;1;8.16472;8.16472;8.16472
1051;total;1;27.2484;27.2484;27.2484
1075;initialize;1;8.93617;8.93617;8.93617
1075;async;10;0.0369697;0.0140564;0.045285
1075;inner;10;0.729404;0.720742;0.749479
1075;wait;10;3.33952e-05;2.4392e-05;7.0436e-05
1075;boundary;10;0.0458583;0.0443814;0.0463531
1075;calc iter;10;0.812267;0.80922;0.8145
1075;calc total;1;8.16472;8.16472;8.16472
1075;total;1;26.8372;26.8372;26.8372
1026;initialize;1;9.21934;9.21934;9.21934
1026;async;10;0.0374893;0.014032;0.0457277
1026;inner;10;0.729763;0.721954;0.74767
1026;wait;10;3.92211e-05;2.9632e-05;8.9612e-05
1026;boundary;10;0.0454359;0.044745;0.0457332
1026;calc iter;10;0.812729;0.807106;0.817575
1026;calc total;1;8.16471;8.16471;8.16471
1026;total;1;27.1201;27.1201;27.1201
1052;initialize;1;9.34946;9.34946;9.34946
1052;async;10;0.020739;0.0109605;0.0304105
1052;inner;10;0.72461;0.70831;0.749253
1052;wait;10;6.05034e-05;4.2105e-05;8.02e-05
1052;boundary;10;0.0587486;0.045156;0.0672897
1052;calc iter;10;0.80416;0.798406;0.80839
1052;calc total;1;8.16473;8.16473;8.16473
1052;total;1;27.2484;27.2484;27.2484
1076;initialize;1;8.93625;8.93625;8.93625
1076;async;10;0.034318;0.0140312;0.0410421
1076;inner;10;0.730399;0.723764;0.747599
1076;wait;10;5.56176e-05;4.0525e-05;9.3404e-05
1076;boundary;10;0.0465998;0.0455637;0.0476193
1076;calc iter;10;0.811374;0.807967;0.815514
1076;calc total;1;8.16472;8.16472;8.16472
1076;total;1;26.8372;26.8372;26.8372
1027;initialize;1;9.2193;9.2193;9.2193
1027;async;10;0.0373819;0.0140861;0.0456649
1027;inner;10;0.729401;0.722727;0.746897
1027;wait;10;4.27291e-05;2.7477e-05;9.5249e-05
1027;boundary;10;0.045604;0.0449665;0.0458422
1027;calc iter;10;0.812431;0.806682;0.815249
1027;calc total;1;8.16471;8.16471;8.16471
1027;total;1;27.1201;27.1201;27.1201
1053;initialize;1;9.34941;9.34941;9.34941
1053;async;10;0.0194294;0.0108255;0.0281973
1053;inner;10;0.72289;0.704673;0.748962
1053;wait;10;6.67404e-05;5.5541e-05;7.622e-05
1053;boundary;10;0.0613713;0.0450665;0.0732827
1053;calc iter;10;0.803759;0.797963;0.806497
1053;calc total;1;8.16473;8.16473;8.16473
1053;total;1;27.2484;27.2484;27.2484
1077;initialize;1;8.93647;8.93647;8.93647
1077;async;10;0.0294963;0.0138026;0.0366424
1077;inner;10;0.731787;0.722663;0.748816
1077;wait;10;6.41161e-05;5.3131e-05;7.3191e-05
1077;boundary;10;0.049329;0.0458602;0.0536267
1077;calc iter;10;0.810679;0.808562;0.814288
1077;calc total;1;8.16472;8.16472;8.16472
1077;total;1;26.8375;26.8375;26.8375
1028;initialize;1;9.21931;9.21931;9.21931
1028;async;10;0.0294426;0.0141099;0.0336428
1028;inner;10;0.736187;0.731535;0.74627
1028;wait;10;5.76923e-05;3.9492e-05;0.000113138
1028;boundary;10;0.0465615;0.0453765;0.0474597
1028;calc iter;10;0.812251;0.806322;0.815707
1028;calc total;1;8.16471;8.16471;8.16471
1028;total;1;27.1201;27.1201;27.1201
1054;initialize;1;9.34944;9.34944;9.34944
1054;async;10;0.0189816;0.0125345;0.025927
1054;inner;10;0.718445;0.696271;0.747642
1054;wait;10;6.8788e-05;5.9815e-05;7.9617e-05
1054;boundary;10;0.0656636;0.0453086;0.0834231
1054;calc iter;10;0.80316;0.797148;0.805897
1054;calc total;1;8.16473;8.16473;8.16473
1054;total;1;27.2484;27.2484;27.2484
1078;initialize;1;8.9362;8.9362;8.9362
1078;async;10;0.0290673;0.014189;0.0343257
1078;inner;10;0.729612;0.719271;0.748427
1078;wait;10;5.4534e-05;3.8886e-05;7.5821e-05
1078;boundary;10;0.0515441;0.0458264;0.058895
1078;calc iter;10;0.81028;0.808423;0.811738
1078;calc total;1;8.16472;8.16472;8.16472
1078;total;1;26.8372;26.8372;26.8372
1029;initialize;1;9.21934;9.21934;9.21934
1029;async;10;0.029605;0.0143682;0.0340667
1029;inner;10;0.736688;0.732607;0.749169
1029;wait;10;4.37138e-05;2.7368e-05;6.02e-05
1029;boundary;10;0.0462074;0.0450233;0.0469788
1029;calc iter;10;0.812546;0.80905;0.81532
1029;calc total;1;8.16472;8.16472;8.16472
1029;total;1;27.1201;27.1201;27.1201
1055;initialize;1;9.34945;9.34945;9.34945
1055;async;10;0.0162863;0.00597648;0.0231885
1055;inner;10;0.717431;0.697161;0.744637
1055;wait;10;8.39612e-05;6.2789e-05;0.000118698
1055;boundary;10;0.0692585;0.049816;0.0847459
1055;calc iter;10;0.803062;0.798693;0.805708
1055;calc total;1;8.16473;8.16473;8.16473
1055;total;1;27.2484;27.2484;27.2484
1079;initialize;1;8.93627;8.93627;8.93627
1079;async;10;0.0257322;0.00692608;0.0329102
1079;inner;10;0.719665;0.708598;0.740624
1079;wait;10;7.10636e-05;4.9248e-05;0.000117969
1079;boundary;10;0.0640094;0.054197;0.0716741
1079;calc iter;10;0.809479;0.801868;0.814572
1079;calc total;1;8.16472;8.16472;8.16472
1079;total;1;26.8373;26.8373;26.8373
1030;initialize;1;9.21931;9.21931;9.21931
1030;async;10;0.0260263;0.0142523;0.0306739
1030;inner;10;0.737508;0.731967;0.750229
1030;wait;10;5.5246e-05;4.0152e-05;6.9668e-05
1030;boundary;10;0.0483061;0.0457535;0.0516374
1030;calc iter;10;0.811897;0.806979;0.815087
1030;calc total;1;8.16472;8.16472;8.16472
1030;total;1;27.1201;27.1201;27.1201
1031;initialize;1;9.21934;9.21934;9.21934
1031;async;10;0.0252683;0.006993;0.0309131
1031;inner;10;0.725422;0.718862;0.741225
1031;wait;10;8.21879e-05;6.6368e-05;0.000133535
1031;boundary;10;0.0602733;0.0525458;0.0647958
1031;calc iter;10;0.811048;0.800899;0.81506
1031;calc total;1;8.16472;8.16472;8.16472
1031;total;1;27.1201;27.1201;27.1201
1086;initialize;1;9.25136;9.25136;9.25136
1086;async;10;0.0122198;0.0103231;0.0165683
1086;inner;10;0.741753;0.727553;0.757519
1086;wait;10;7.17393e-05;5.6315e-05;8.3501e-05
1086;boundary;10;0.0582796;0.046133;0.0710287
1086;calc iter;10;0.812326;0.80897;0.81819
1086;calc total;1;8.16473;8.16473;8.16473
1086;total;1;27.147;27.147;27.147
1104;initialize;1;9.15471;9.15471;9.15471
1104;async;10;0.0287579;0.011755;0.0352001
1104;inner;10;0.735364;0.726978;0.75126
1104;wait;10;4.31762e-05;2.6171e-05;0.000105054
1104;boundary;10;0.0474455;0.045717;0.04994
1104;calc iter;10;0.811612;0.807922;0.816013
1104;calc total;1;8.16474;8.16474;8.16474
1104;total;1;27.0561;27.0561;27.0561
1152;initialize;1;9.19076;9.19076;9.19076
1152;async;10;0.0150785;0.00880515;0.0193863
1152;inner;10;0.740373;0.731281;0.758551
1152;wait;10;6.46139e-05;4.1699e-05;8.5076e-05
1152;boundary;10;0.0544879;0.0464004;0.0618443
1152;calc iter;10;0.810005;0.805232;0.816422
1152;calc total;1;8.16473;8.16473;8.16473
1152;total;1;27.0904;27.0904;27.0904
1087;initialize;1;9.25139;9.25139;9.25139
1087;async;10;0.011783;0.00697216;0.0170111
1087;inner;10;0.732074;0.719025;0.747851
1087;wait;10;8.38401e-05;6.0784e-05;0.000134673
1087;boundary;10;0.0678656;0.0556109;0.0796017
1087;calc iter;10;0.811808;0.80907;0.816771
1087;calc total;1;8.16473;8.16473;8.16473
1087;total;1;27.147;27.147;27.147
1105;initialize;1;9.15479;9.15479;9.15479
1105;async;10;0.0367327;0.0132023;0.0425608
1105;inner;10;0.728184;0.71858;0.750726
1105;wait;10;4.0941e-05;2.8094e-05;0.000104881
1105;boundary;10;0.047443;0.0449957;0.0493702
1105;calc iter;10;0.812402;0.805186;0.819069
1105;calc total;1;8.16474;8.16474;8.16474
1105;total;1;27.0561;27.0561;27.0561
1153;initialize;1;9.19071;9.19071;9.19071
1153;async;10;0.0214667;0.0116997;0.0266269
1153;inner;10;0.738012;0.73024;0.753483
1153;wait;10;5.61078e-05;3.8132e-05;6.9892e-05
1153;boundary;10;0.0507859;0.0464708;0.0575752
1153;calc iter;10;0.810323;0.807287;0.812966
1153;calc total;1;8.16474;8.16474;8.16474
1153;total;1;27.0902;27.0902;27.0902
1088;initialize;1;9.25133;9.25133;9.25133
1088;async;10;0.0151968;0.00969807;0.018858
1088;inner;10;0.747577;0.741345;0.759984
1088;wait;10;6.27572e-05;4.242e-05;8.7469e-05
1088;boundary;10;0.0508825;0.0464145;0.0551795
1088;calc iter;10;0.813721;0.808078;0.818192
1088;calc total;1;8.16472;8.16472;8.16472
1088;total;1;27.147;27.147;27.147
1106;initialize;1;9.15474;9.15474;9.15474
1106;async;10;0.0348272;0.0133101;0.0413947
1106;inner;10;0.728812;0.718428;0.755066
1106;wait;10;3.97502e-05;2.8072e-05;6.8651e-05
1106;boundary;10;0.0492121;0.0449328;0.0520872
1106;calc iter;10;0.812893;0.802534;0.82228
1106;calc total;1;8.16472;8.16472;8.16472
1106;total;1;27.0561;27.0561;27.0561
1154;initialize;1;9.19062;9.19062;9.19062
1154;async;10;0.0307001;0.0122815;0.0377286
1154;inner;10;0.734151;0.728062;0.752708
1154;wait;10;3.75779e-05;2.7687e-05;7.9885e-05
1154;boundary;10;0.046833;0.0459634;0.048089
1154;calc iter;10;0.811724;0.807007;0.815495
1154;calc total;1;8.16472;8.16472;8.16472
1154;total;1;27.0902;27.0902;27.0902
1089;initialize;1;9.25124;9.25124;9.25124
1089;async;10;0.020288;0.0132661;0.0245792
1089;inner;10;0.745034;0.739781;0.754591
1089;wait;10;7.30207e-05;5.3351e-05;0.00011305
1089;boundary;10;0.0485783;0.0473041;0.0522415
1089;calc iter;10;0.813975;0.809308;0.817985
1089;calc total;1;8.16472;8.16472;8.16472
1089;total;1;27.1469;27.1469;27.1469
1107;initialize;1;9.15475;9.15475;9.15475
1107;async;10;0.0284612;0.0134491;0.0346175
1107;inner;10;0.736016;0.727195;0.753574
1107;wait;10;4.11133e-05;3.1491e-05;8.3382e-05
1107;boundary;10;0.0470802;0.0458277;0.047789
1107;calc iter;10;0.8116;0.807677;0.814417
1107;calc total;1;8.16472;8.16472;8.16472
1107;total;1;27.0562;27.0562;27.0562
1155;initialize;1;9.19072;9.19072;9.19072
1155;async;10;0.0209366;0.0119523;0.0264228
1155;inner;10;0.743365;0.737549;0.759565
1155;wait;10;3.30861e-05;2.6902e-05;5.4448e-05
1155;boundary;10;0.0482689;0.0449588;0.0498084
1155;calc iter;10;0.812606;0.803897;0.819761
1155;calc total;1;8.16472;8.16472;8.16472
1155;total;1;27.0903;27.0903;27.0903
1090;initialize;1;9.25129;9.25129;9.25129
1090;async;10;0.0186943;0.0135237;0.0212027
1090;inner;10;0.7484;0.741766;0.757488
1090;wait;10;5.10119e-05;3.1207e-05;9.708e-05
1090;boundary;10;0.0471695;0.0460981;0.0481583
1090;calc iter;10;0.814317;0.807858;0.817893
1090;calc total;1;8.16472;8.16472;8.16472
1090;total;1;27.147;27.147;27.147
1108;initialize;1;9.15474;9.15474;9.15474
1108;async;10;0.0235873;0.0134739;0.0276654
1108;inner;10;0.736657;0.728285;0.750701
1108;wait;10;6.07455e-05;4.0969e-05;8.4422e-05
1108;boundary;10;0.0500672;0.046542;0.0522018
1108;calc iter;10;0.810375;0.807987;0.812365
1108;calc total;1;8.16472;8.16472;8.16472
1108;total;1;27.0561;27.0561;27.0561
1156;initialize;1;9.19074;9.19074;9.19074
1156;async;10;0.0304272;0.013156;0.0398785
1156;inner;10;0.735568;0.725209;0.75336
1156;wait;10;3.67764e-05;2.3288e-05;7.9208e-05
1156;boundary;10;0.0463868;0.0446046;0.0474135
1156;calc iter;10;0.812421;0.807369;0.815349
1156;calc total;1;8.16472;8.16472;8.16472
1156;total;1;27.0903;27.0903;27.0903
1091;initialize;1;9.25133;9.25133;9.25133
1091;async;10;0.0163553;0.0132842;0.0175666
1091;inner;10;0.750587;0.743382;0.761352
1091;wait;10;4.08205e-05;2.7128e-05;8.2483e-05
1091;boundary;10;0.0475489;0.0457006;0.0489997
1091;calc iter;10;0.814534;0.806692;0.821352
1091;calc total;1;8.16472;8.16472;8.16472
1091;total;1;27.1469;27.1469;27.1469
1109;initialize;1;9.15484;9.15484;9.15484
1109;async;10;0.0208793;0.0135381;0.0238864
1109;inner;10;0.73149;0.720957;0.749561
1109;wait;10;7.82574e-05;6.1684e-05;9.8202e-05
1109;boundary;10;0.0570233;0.0467649;0.0640571
1109;calc iter;10;0.809473;0.807952;0.810969
1109;calc total;1;8.16473;8.16473;8.16473
1109;total;1;27.0562;27.0562;27.0562
1157;initialize;1;9.19095;9.19095;9.19095
1157;async;10;0.0301654;0.0132485;0.0408986
1157;inner;10;0.733212;0.725501;0.749208
1157;wait;10;4.64532e-05;2.9593e-05;8.4834e-05
1157;boundary;10;0.0482874;0.0453908;0.0512047
1157;calc iter;10;0.811713;0.806258;0.816964
1157;calc total;1;8.16472;8.16472;8.16472
1157;total;1;27.0905;27.0905;27.0905
1092;initialize;1;9.25125;9.25125;9.25125
1092;async;10;0.020124;0.0145459;0.0247627
1092;inner;10;0.745181;0.736851;0.759535
1092;wait;10;3.87513e-05;2.5751e-05;5.7859e-05
1092;boundary;10;0.0475053;0.0448818;0.0487663
1092;calc iter;10;0.812851;0.806523;0.820576
1092;calc total;1;8.16472;8.16472;8.16472
1092;total;1;27.1469;27.1469;27.1469
1110;initialize;1;9.15473;9.15473;9.15473
1110;async;10;0.0198529;0.0135559;0.024928
1110;inner;10;0.733823;0.719394;0.751069
1110;wait;10;6.64935e-05;4.1596e-05;8.4972e-05
1110;boundary;10;0.0554775;0.0462617;0.0681271
1110;calc iter;10;0.809222;0.807292;0.813636
1110;calc total;1;8.16473;8.16473;8.16473
1110;total;1;27.0562;27.0562;27.0562
1158;initialize;1;9.19065;9.19065;9.19065
1158;async;10;0.0237189;0.0132971;0.0309738
1158;inner;10;0.732125;0.725868;0.749084
1158;wait;10;6.81527e-05;4.7428e-05;0.000116079
1158;boundary;10;0.0547383;0.0470991;0.0595614
1158;calc iter;10;0.810652;0.805901;0.814362
1158;calc total;1;8.16472;8.16472;8.16472
1158;total;1;27.0902;27.0902;27.0902
1093;initialize;1;9.25129;9.25129;9.25129
1093;async;10;0.0175884;0.0143474;0.0218369
1093;inner;10;0.745728;0.73904;0.758416
1093;wait;10;5.01375e-05;3.6234e-05;7.706e-05
1176;initialize;1;9.25121;9.25121;9.25121
1176;async;10;0.0192821;0.00968783;0.0269613
1176;inner;10;0.744878;0.739263;0.757878
1176;wait;10;6.09546e-05;3.764e-05;8.9421e-05
1176;boundary;10;0.0481969;0.0460676;0.0500638
1176;calc iter;10;0.81242;0.808442;0.815669
1176;calc total;1;8.16474;8.16474;8.16474
1176;total;1;27.15;27.15;27.15
1111;initialize;1;9.15504;9.15504;9.15504
1111;async;10;0.0143645;0.00686781;0.0177941
1111;inner;10;0.726936;0.711119;0.749546
1111;wait;10;7.91181e-05;6.0732e-05;0.000116824
1111;boundary;10;0.0671122;0.0506213;0.0811532
1111;calc iter;10;0.808493;0.807155;0.811155
1111;calc total;1;8.16473;8.16473;8.16473
1111;total;1;27.0564;27.0564;27.0564
1159;initialize;1;9.19078;9.19078;9.19078
1159;async;10;0.0183128;0.00655336;0.0248027
1159;inner;10;0.718989;0.709971;0.741818
1159;wait;10;7.83496e-05;4.9713e-05;0.000113214
1159;boundary;10;0.0720484;0.0555682;0.0800845
1159;calc iter;10;0.80943;0.804056;0.813853
1159;calc total;1;8.16472;8.16472;8.16472
1159;total;1;27.0904;27.0904;27.0904
1093;boundary;10;0.0485623;0.0462788;0.0504814
1093;calc iter;10;0.811931;0.808884;0.819122
1093;calc total;1;8.16472;8.16472;8.16472
1093;total;1;27.1469;27.1469;27.1469
1112;initialize;1;9.1547;9.1547;9.1547
1112;async;10;0.018097;0.0110719;0.0224442
1112;inner;10;0.741131;0.733086;0.756391
1112;wait;10;6.58212e-05;5.0409e-05;8.8502e-05
1112;boundary;10;0.0510281;0.0462836;0.0530315
1112;calc iter;10;0.810324;0.807749;0.814395
1112;calc total;1;8.16472;8.16472;8.16472
1112;total;1;27.0561;27.0561;27.0561
1160;initialize;1;9.19073;9.19073;9.19073
1160;async;10;0.0209872;0.0113241;0.0255384
1160;inner;10;0.730996;0.721852;0.747963
1160;wait;10;8.33169e-05;7.1138e-05;0.000121267
1160;boundary;10;0.0576795;0.0490126;0.0659525
1160;calc iter;10;0.809748;0.808424;0.812538
1160;calc total;1;8.16472;8.16472;8.16472
1160;total;1;27.0903;27.0903;27.0903
1094;initialize;1;9.25143;9.25143;9.25143
1094;async;10;0.0141341;0.0122782;0.0158628
1094;inner;10;0.742994;0.735146;0.758744
1094;wait;10;5.58226e-05;3.3509e-05;6.6999e-05
1094;boundary;10;0.0538586;0.0465271;0.0592006
1094;calc iter;10;0.811044;0.808456;0.819846
1094;calc total;1;8.16472;8.16472;8.16472
1094;total;1;27.1471;27.1471;27.1471
1113;initialize;1;9.15464;9.15464;9.15464
1113;async;10;0.0228957;0.0130554;0.0298387
1113;inner;10;0.739523;0.731821;0.753118
1113;wait;10;5.40891e-05;3.617e-05;8.5667e-05
1113;boundary;10;0.0484396;0.0462334;0.0497901
1113;calc iter;10;0.810915;0.807993;0.81468
1113;calc total;1;8.16472;8.16472;8.16472
1113;total;1;27.0561;27.0561;27.0561
1161;initialize;1;9.19081;9.19081;9.19081
1161;async;10;0.0248859;0.0129161;0.0306272
1161;inner;10;0.736205;0.729975;0.752002
1161;wait;10;4.88745e-05;4.0904e-05;6.6276e-05
1161;boundary;10;0.049521;0.0463531;0.05375
1161;calc iter;10;0.810663;0.806672;0.814856
1161;calc total;1;8.16472;8.16472;8.16472
1161;total;1;27.0904;27.0904;27.0904
1095;initialize;1;9.25127;9.25127;9.25127
1095;async;10;0.0106125;0.00700509;0.0138114
1095;inner;10;0.741229;0.732409;0.754386
1095;wait;10;6.39289e-05;4.7026e-05;0.000118483
1095;boundary;10;0.0588098;0.0487457;0.06617
1095;calc iter;10;0.810717;0.808601;0.815764
1095;calc total;1;8.16472;8.16472;8.16472
1095;total;1;27.1469;27.1469;27.1469
1114;initialize;1;9.15471;9.15471;9.15471
1114;async;10;0.0209975;0.0125619;0.0266723
1114;inner;10;0.742271;0.733196;0.757756
1114;wait;10;5.02324e-05;4.2223e-05;6.0149e-05
1114;boundary;10;0.0477747;0.0470836;0.0484953
1114;calc iter;10;0.811095;0.806598;0.819129
1114;calc total;1;8.16473;8.16473;8.16473
1114;total;1;27.0561;27.0561;27.0561
1162;initialize;1;9.19075;9.19075;9.19075
1162;async;10;0.020412;0.012956;0.0274809
1162;inner;10;0.744333;0.738387;0.760189
1162;wait;10;4.52351e-05;3.8376e-05;5.425e-05
1162;boundary;10;0.0469275;0.0459781;0.0475646
1162;calc iter;10;0.81172;0.807148;0.820766
1162;calc total;1;8.16472;8.16472;8.16472
1162;total;1;27.0904;27.0904;27.0904
1096;initialize;1;9.25131;9.25131;9.25131
1096;async;10;0.0224514;0.0125237;0.0305591
1096;inner;10;0.741527;0.732652;0.755692
1096;wait;10;5.24193e-05;2.9883e-05;8.9631e-05
1096;boundary;10;0.0487828;0.0448024;0.0541029
1096;calc iter;10;0.812816;0.805129;0.822198
1096;calc total;1;8.16472;8.16472;8.16472
1096;total;1;27.1469;27.1469;27.1469
1115;initialize;1;9.15465;9.15465;9.15465
1115;async;10;0.0200383;0.0136212;0.025794
1115;inner;10;0.738533;0.731515;0.75365
1115;wait;10;7.03664e-05;4.7307e-05;9.4176e-05
1115;boundary;10;0.0517628;0.0465131;0.0558057
1115;calc iter;10;0.810407;0.807948;0.813856
1115;calc total;1;8.16473;8.16473;8.16473
1115;total;1;27.0561;27.0561;27.0561
1163;initialize;1;9.19054;9.19054;9.19054
1163;async;10;0.0318139;0.0132018;0.0414287
1163;inner;10;0.733665;0.723773;0.751273
1163;wait;10;4.89485e-05;3.1498e-05;0.000104691
1163;boundary;10;0.0468319;0.0448529;0.0481587
1163;calc iter;10;0.812361;0.808356;0.816009
1163;calc total;1;8.16472;8.16472;8.16472
1163;total;1;27.0902;27.0902;27.0902
1097;initialize;1;9.25193;9.25193;9.25193
1097;async;10;0.0252129;0.0127973;0.0340947
1097;inner;10;0.739473;0.728572;0.75646
1097;wait;10;4.51239e-05;2.4989e-05;0.00010381
1097;boundary;10;0.0485155;0.0443073;0.0513656
1097;calc iter;10;0.813249;0.803541;0.822147
1097;calc total;1;8.16472;8.16472;8.16472
1097;total;1;27.1471;27.1471;27.1471
1116;initialize;1;9.15463;9.15463;9.15463
1116;async;10;0.02178;0.0143038;0.0304983
1116;inner;10;0.733069;0.726067;0.75099
1116;wait;10;7.46191e-05;5.7441e-05;9.5628e-05
1116;boundary;10;0.0539775;0.0457744;0.0589613
1116;calc iter;10;0.808903;0.805668;0.81325
1116;calc total;1;8.16473;8.16473;8.16473
1116;total;1;27.0561;27.0561;27.0561
1164;initialize;1;9.19068;9.19068;9.19068
1164;async;10;0.0389553;0.0140682;0.0515043
1098;initialize;1;9.25132;9.25132;9.25132
1098;async;10;0.0261932;0.0128701;0.0335231
1098;inner;10;0.738696;0.728946;0.756708
1098;wait;10;3.71884e-05;2.2908e-05;7.1205e-05
1098;boundary;10;0.0482642;0.0443825;0.0518265
1098;calc iter;10;0.813193;0.803383;0.821551
1098;calc total;1;8.16472;8.16472;8.16472
1098;total;1;27.1469;27.1469;27.1469
1117;initialize;1;9.15475;9.15475;9.15475
1117;async;10;0.0245974;0.0133589;0.0331618
1117;inner;10;0.73085;0.724507;0.749422
1117;wait;10;6.15356e-05;4.1768e-05;8.2852e-05
1117;boundary;10;0.0533229;0.0461403;0.0576796
1117;calc iter;10;0.808834;0.802947;0.813723
1117;calc total;1;8.16473;8.16473;8.16473
1117;total;1;27.0562;27.0562;27.0562
1164;inner;10;0.728439;0.715101;0.75112
1164;wait;10;3.39862e-05;2.5366e-05;5.3805e-05
1164;boundary;10;0.0459926;0.0441449;0.0465339
1164;calc iter;10;0.813423;0.809047;0.817044
1164;calc total;1;8.16472;8.16472;8.16472
1164;total;1;27.0903;27.0903;27.0903
1099;initialize;1;9.25138;9.25138;9.25138
1099;async;10;0.0237791;0.0143031;0.0276849
1099;inner;10;0.741188;0.73479;0.75313
1099;wait;10;4.97432e-05;3.3435e-05;0.00010231
1099;boundary;10;0.0470994;0.0460175;0.048173
1099;calc iter;10;0.812117;0.807235;0.817586
1099;calc total;1;8.16472;8.16472;8.16472
1099;total;1;27.147;27.147;27.147
1118;initialize;1;9.15464;9.15464;9.15464
1118;async;10;0.0241673;0.0143785;0.0282639
1118;inner;10;0.734979;0.728225;0.751293
1118;wait;10;5.13102e-05;3.1311e-05;8.5704e-05
1118;boundary;10;0.0494568;0.0461249;0.0563216
1118;calc iter;10;0.808655;0.805306;0.812613
1118;calc total;1;8.16473;8.16473;8.16473
1118;total;1;27.0561;27.0561;27.0561
1165;initialize;1;9.1906;9.1906;9.1906
1165;async;10;0.0384382;0.014123;0.04949
1165;inner;10;0.7288;0.717083;0.749633
1165;wait;10;3.50954e-05;2.7871e-05;6.2632e-05
1165;boundary;10;0.0458237;0.0442143;0.0462809
1165;calc iter;10;0.813099;0.80878;0.816899
1165;calc total;1;8.16472;8.16472;8.16472
1165;total;1;27.0902;27.0902;27.0902
1100;initialize;1;9.25137;9.25137;9.25137
1100;async;10;0.018613;0.0141406;0.01994
1100;inner;10;0.745886;0.74058;0.760317
1100;wait;10;3.71265e-05;2.4875e-05;5.0655e-05
1100;boundary;10;0.0477126;0.0466752;0.0487714
1100;calc iter;10;0.81225;0.806329;0.821185
1100;calc total;1;8.16472;8.16472;8.16472
1100;total;1;27.147;27.147;27.147
1119;initialize;1;9.15473;9.15473;9.15473
1119;async;10;0.0185143;0.00701118;0.0247325
1119;inner;10;0.732741;0.724783;0.74953
1119;wait;10;7.44428e-05;5.678e-05;0.00011413
1119;boundary;10;0.0569409;0.0491403;0.0639193
1119;calc iter;10;0.808273;0.805798;0.812849
1119;calc total;1;8.16473;8.16473;8.16473
1119;total;1;27.0562;27.0562;27.0562
1166;initialize;1;9.19058;9.19058;9.19058
1166;async;10;0.0312997;0.0141541;0.0411581
1166;inner;10;0.733261;0.725002;0.74843
1166;wait;10;4.7462e-05;3.0773e-05;8.3459e-05
1166;boundary;10;0.0471458;0.0457711;0.0490634
1166;calc iter;10;0.811756;0.80821;0.815619
1166;calc total;1;8.16472;8.16472;8.16472
1166;total;1;27.0902;27.0902;27.0902
1101;initialize;1;9.25135;9.25135;9.25135
1101;async;10;0.017108;0.0143865;0.0193394
1101;inner;10;0.745576;0.739321;0.757192
1101;wait;10;4.99615e-05;3.8534e-05;7.091e-05
1101;boundary;10;0.0488925;0.0461995;0.051773
1101;calc iter;10;0.811628;0.807495;0.817852
1101;calc total;1;8.16472;8.16472;8.16472
1101;total;1;27.147;27.147;27.147
1128;initialize;1;9.07799;9.07799;9.07799
1128;async;10;0.0185045;0.00819563;0.0219836
1128;inner;10;0.746346;0.738449;0.764368
1128;wait;10;3.71456e-05;2.3424e-05;5.5781e-05
1128;boundary;10;0.0478358;0.0449168;0.0499257
1128;calc iter;10;0.812726;0.802179;0.823047
1128;calc total;1;8.16473;8.16473;8.16473
1128;total;1;26.9787;26.9787;26.9787
1120;initialize;1;9.15473;9.15473;9.15473
1120;async;10;0.0350174;0.012422;0.0443645
1120;inner;10;0.72839;0.719671;0.745677
1120;wait;10;6.06692e-05;2.778e-05;0.000124764
1120;boundary;10;0.0468325;0.0454375;0.0481969
1120;calc iter;10;0.810303;0.805987;0.814155
1120;calc total;1;8.16472;8.16472;8.16472
1120;total;1;27.0561;27.0561;27.0561
1167;initialize;1;9.19078;9.19078;9.19078
1167;async;10;0.0231666;0.00691632;0.0306313
1167;inner;10;0.730441;0.72482;0.745571
1167;wait;10;7.5789e-05;6.35e-05;0.00012053
1167;boundary;10;0.0567915;0.0500361;0.0611235
1167;calc iter;10;0.810476;0.802646;0.813433
1167;calc total;1;8.16473;8.16473;8.16473
1167;total;1;27.0904;27.0904;27.0904
1102;initialize;1;9.25141;9.25141;9.25141
1102;async;10;0.0160222;0.0144325;0.0173264
1102;inner;10;0.737026;0.728596;0.752127
1102;wait;10;7.13213e-05;4.5475e-05;0.000123171
1102;boundary;10;0.0576186;0.0476653;0.0637474
1102;calc iter;10;0.810739;0.8085;0.814351
1102;calc total;1;8.16472;8.16472;8.16472
1102;total;1;27.147;27.147;27.147
1129;initialize;1;9.07795;9.07795;9.07795
1129;async;10;0.028723;0.0138204;0.0332832
1129;inner;10;0.736147;0.729063;0.757742
1129;wait;10;3.80101e-05;2.7621e-05;8.1678e-05
1129;boundary;10;0.047695;0.0449685;0.049288
1129;calc iter;10;0.812606;0.803046;0.818777
1129;calc total;1;8.16474;8.16474;8.16474
1129;total;1;26.9787;26.9787;26.9787
1121;initialize;1;9.15473;9.15473;9.15473
1121;async;10;0.0362507;0.0140876;0.0453779
1121;inner;10;0.728934;0.718755;0.751674
1121;wait;10;3.50475e-05;2.7535e-05;5.1397e-05
1121;boundary;10;0.0457852;0.0442242;0.0463659
1121;calc iter;10;0.811007;0.808333;0.814755
1121;calc total;1;8.16472;8.16472;8.16472
1121;total;1;27.0561;27.0561;27.0561
1168;initialize;1;9.1906;9.1906;9.1906
1168;async;10;0.0271258;0.0121377;0.0337775
1168;inner;10;0.727688;0.719651;0.744421
1168;wait;10;7.59983e-05;5.9059e-05;0.000126145
1168;boundary;10;0.0551147;0.0472295;0.0604431
1168;calc iter;10;0.810006;0.803918;0.815754
1168;calc total;1;8.16473;8.16473;8.16473
1168;total;1;27.0902;27.0902;27.0902
1103;initialize;1;9.25147;9.25147;9.25147
1103;async;10;0.0109409;0.00708403;0.0125456
1103;inner;10;0.731822;0.722589;0.749721
1103;wait;10;7.60192e-05;6.029e-05;0.000124571
1103;boundary;10;0.0672559;0.0534554;0.0746397
1103;calc iter;10;0.810096;0.808631;0.812922
1103;calc total;1;8.16473;8.16473;8.16473
1103;total;1;27.1471;27.1471;27.1471
1130;initialize;1;9.07791;9.07791;9.07791
1130;async;10;0.0233015;0.0138844;0.0253677
1130;inner;10;0.739545;0.731773;0.762606
1130;wait;10;3.4831e-05;3.1908e-05;4.508e-05
1130;boundary;10;0.0502435;0.0449459;0.053302
1130;calc iter;10;0.813127;0.802337;0.823785
1130;calc total;1;8.16473;8.16473;8.16473
1130;total;1;26.9786;26.9786;26.9786
1122;initialize;1;9.15482;9.15482;9.15482
1122;async;10;0.0446883;0.0141318;0.0526912
1122;inner;10;0.720055;0.710607;0.744163
1122;wait;10;3.84458e-05;2.4091e-05;0.000100679
1122;boundary;10;0.0462985;0.0442461;0.0475611
1122;calc iter;10;0.811082;0.805959;0.8183
1122;calc total;1;8.16472;8.16472;8.16472
1122;total;1;27.0562;27.0562;27.0562
1169;initialize;1;9.19063;9.19063;9.19063
1169;async;10;0.0308385;0.0139946;0.0380765
1169;inner;10;0.733375;0.727586;0.746626
1169;wait;10;4.88735e-05;2.998e-05;8.2661e-05
1169;boundary;10;0.0466311;0.0453992;0.048526
1169;calc iter;10;0.810895;0.806105;0.816849
1169;calc total;1;8.16473;8.16473;8.16473
1169;total;1;27.0902;27.0902;27.0902
1131;initialize;1;9.07817;9.07817;9.07817
1131;async;10;0.0272686;0.0139108;0.0347199
1131;inner;10;0.737707;0.727477;0.759877
1131;wait;10;4.12703e-05;3.0144e-05;7.53e-05
1131;boundary;10;0.0478185;0.0449617;0.050071
1131;calc iter;10;0.812838;0.8032;0.820792
1131;calc total;1;8.16473;8.16473;8.16473
1131;total;1;26.9789;26.9789;26.9789
1123;initialize;1;9.15469;9.15469;9.15469
1123;async;10;0.0381203;0.0144052;0.0499346
1123;inner;10;0.727064;0.717829;0.74841
1123;wait;10;5.04312e-05;3.4081e-05;8.3068e-05
1123;boundary;10;0.0458;0.0443307;0.0462099
1123;calc iter;10;0.811037;0.808721;0.814526
1123;calc total;1;8.16472;8.16472;8.16472
1123;total;1;27.0561;27.0561;27.0561
1170;initialize;1;9.19058;9.19058;9.19058
1170;async;10;0.0286798;0.0139485;0.0357506
1170;inner;10;0.735014;0.728961;0.74886
1170;wait;10;5.03227e-05;3.9605e-05;7.2818e-05
1170;boundary;10;0.0472691;0.0451375;0.0485944
1170;calc iter;10;0.811015;0.806657;0.81391
1170;calc total;1;8.16473;8.16473;8.16473
1170;total;1;27.0902;27.0902;27.0902
1132;initialize;1;9.07799;9.07799;9.07799
1132;async;10;0.0210642;0.0136511;0.0280111
1132;inner;10;0.740966;0.733438;0.756373
1132;wait;10;5.47904e-05;4.1787e-05;7.8183e-05
1132;boundary;10;0.0496054;0.0465507;0.0522142
1132;calc iter;10;0.811693;0.80905;0.816656
1132;calc total;1;8.16473;8.16473;8.16473
1132;total;1;26.9787;26.9787;26.9787
1124;initialize;1;9.15463;9.15463;9.15463
1124;async;10;0.0245289;0.0142127;0.0329622
1124;inner;10;0.737864;0.730842;0.753845
1124;wait;10;5.25302e-05;3.9015e-05;6.5368e-05
1124;boundary;10;0.0474282;0.0462305;0.048315
1124;calc iter;10;0.809876;0.805963;0.814426
1124;calc total;1;8.16472;8.16472;8.16472
1124;total;1;27.0561;27.0561;27.0561
1171;initialize;1;9.1906;9.1906;9.1906
1171;async;10;0.0286794;0.014097;0.0338906
1171;inner;10;0.732361;0.725284;0.746808
1171;wait;10;5.80382e-05;4.7915e-05;7.0521e-05
1171;boundary;10;0.0494023;0.0454013;0.0531487
1171;calc iter;10;0.810502;0.80638;0.814091
1171;calc total;1;8.16473;8.16473;8.16473
1171;total;1;27.0902;27.0902;27.0902
1133;initialize;1;9.07807;9.07807;9.07807
1133;async;10;0.0173673;0.013068;0.0218433
1133;inner;10;0.732167;0.723893;0.75274
1133;wait;10;7.42543e-05;5.6101e-05;0.000104776
1133;boundary;10;0.060588;0.0477873;0.0665407
1133;calc iter;10;0.810198;0.80849;0.814083
1133;calc total;1;8.16473;8.16473;8.16473
1133;total;1;26.9788;26.9788;26.9788
1125;initialize;1;9.15475;9.15475;9.15475
1125;async;10;0.0238936;0.0143286;0.0331313
1125;inner;10;0.731965;0.725791;0.748368
1125;wait;10;6.51955e-05;4.7605e-05;0.000117625
1125;boundary;10;0.0530919;0.0460721;0.0575931
1125;calc iter;10;0.809017;0.806237;0.813094
1125;calc total;1;8.16472;8.16472;8.16472
1125;total;1;27.0561;27.0561;27.0561
1172;initialize;1;9.19065;9.19065;9.19065
1172;async;10;0.0292925;0.0139178;0.0383967
1172;inner;10;0.735748;0.72852;0.751189
1172;wait;10;3.81839e-05;3.0379e-05;5.8672e-05
1172;boundary;10;0.0464784;0.0457491;0.047372
1172;calc iter;10;0.811559;0.808769;0.814483
1172;calc total;1;8.16473;8.16473;8.16473
1172;total;1;27.0902;27.0902;27.0902
1134;initialize;1;9.078;9.078;9.078
1134;async;10;0.0165019;0.0136038;0.0192137
1134;inner;10;0.731637;0.715619;0.751746
1134;wait;10;7.5396e-05;6.2066e-05;0.000113587
1134;boundary;10;0.061195;0.0483259;0.0770313
1134;calc iter;10;0.809412;0.806984;0.813793
1134;calc total;1;8.16473;8.16473;8.16473
1134;total;1;26.9787;26.9787;26.9787
1126;initialize;1;9.1548;9.1548;9.1548
1126;async;10;0.0210308;0.0126573;0.0280938
1126;inner;10;0.737064;0.731141;0.752847
1126;wait;10;5.51717e-05;4.2246e-05;6.97e-05
1126;boundary;10;0.0507765;0.0463143;0.0547442
1126;calc iter;10;0.808929;0.805343;0.813502
1126;calc total;1;8.16473;8.16473;8.16473
1126;total;1;27.0562;27.0562;27.0562
1173;initialize;1;9.19058;9.19058;9.19058
1173;async;10;0.0302878;0.0140145;0.036182
1173;inner;10;0.734656;0.728754;0.748941
1173;wait;10;3.74448e-05;2.7576e-05;5.9681e-05
1173;boundary;10;0.0463695;0.0455228;0.0472703
1173;calc iter;10;0.811352;0.808541;0.815389
1173;calc total;1;8.16473;8.16473;8.16473
1173;total;1;27.0902;27.0902;27.0902
1135;initialize;1;9.07795;9.07795;9.07795
1135;async;10;0.0105771;0.00698625;0.0124823
1135;inner;10;0.72788;0.711353;0.752143
1135;wait;10;6.59293e-05;5.3261e-05;0.000108359
1135;boundary;10;0.0703854;0.0522068;0.0858404
1135;calc iter;10;0.80891;0.806573;0.811447
1135;calc total;1;8.16473;8.16473;8.16473
1135;total;1;26.9787;26.9787;26.9787
1127;initialize;1;9.15475;9.15475;9.15475
1127;async;10;0.0195056;0.00702674;0.027819
1127;inner;10;0.725627;0.718185;0.744274
1127;wait;10;9.69064e-05;6.9839e-05;0.000139475
1127;boundary;10;0.0629105;0.0522462;0.0681003
1127;calc iter;10;0.808142;0.803689;0.813612
1127;calc total;1;8.16473;8.16473;8.16473
1127;total;1;27.0562;27.0562;27.0562
1174;initialize;1;9.19063;9.19063;9.19063
1174;async;10;0.0273496;0.0140395;0.0323189
1174;inner;10;0.731506;0.723898;0.746361
1174;wait;10;7.31915e-05;5.4601e-05;0.000116189
1174;boundary;10;0.0513968;0.0459974;0.0561301
1174;calc iter;10;0.810327;0.806517;0.812985
1174;calc total;1;8.16473;8.16473;8.16473
1174;total;1;27.0902;27.0902;27.0902
1136;initialize;1;9.07786;9.07786;9.07786
1136;async;10;0.018544;0.0116681;0.0224054
1136;inner;10;0.740828;0.735058;0.755111
1136;wait;10;6.00434e-05;4.2335e-05;9.1122e-05
1136;boundary;10;0.0517623;0.0478632;0.0529628
1136;calc iter;10;0.811197;0.808618;0.814737
1136;calc total;1;8.16472;8.16472;8.16472
1136;total;1;26.9786;26.9786;26.9786
1175;initialize;1;9.19065;9.19065;9.19065
1175;async;10;0.022995;0.00688782;0.0277832
1175;inner;10;0.721527;0.711142;0.740961
1175;wait;10;7.38491e-05;6.3005e-05;0.000113413
1175;boundary;10;0.0647767;0.052972;0.0724277
1175;calc iter;10;0.809374;0.800936;0.812699
1175;calc total;1;8.16473;8.16473;8.16473
1175;total;1;27.0902;27.0902;27.0902
1137;initialize;1;9.07807;9.07807;9.07807
1137;async;10;0.0202772;0.0137274;0.0229703
1137;inner;10;0.73941;0.732703;0.754518
1137;wait;10;6.164e-05;5.1783e-05;0.00011082
1137;boundary;10;0.0512266;0.0468685;0.0539733
1137;calc iter;10;0.810978;0.807629;0.816436
1137;calc total;1;8.16473;8.16473;8.16473
1137;total;1;26.9788;26.9788;26.9788
1138;initialize;1;9.07798;9.07798;9.07798
1138;async;10;0.0194119;0.0141528;0.0226374
1138;inner;10;0.743341;0.736678;0.759987
1138;wait;10;4.56876e-05;3.0682e-05;5.4012e-05
1138;boundary;10;0.048722;0.0467998;0.0509783
1138;calc iter;10;0.811523;0.805816;0.821491
1138;calc total;1;8.16473;8.16473;8.16473
1138;total;1;26.9787;26.9787;26.9787
1139;initialize;1;9.078;9.078;9.078
1139;async;10;0.0178596;0.0135171;0.0236231
1139;inner;10;0.740825;0.734904;0.756187
1139;wait;10;6.26664e-05;5.3466e-05;9.8104e-05
1139;boundary;10;0.0524703;0.0470123;0.055172
1139;calc iter;10;0.811219;0.80944;0.817059
1139;calc total;1;8.16473;8.16473;8.16473
1139;total;1;26.9787;26.9787;26.9787
1140;initialize;1;9.07798;9.07798;9.07798
1140;async;10;0.0314703;0.0142491;0.0449029
1140;inner;10;0.729005;0.716116;0.745959
1140;wait;10;4.54664e-05;2.6158e-05;9.3026e-05
1140;boundary;10;0.0463684;0.0441925;0.0479431
1140;calc iter;10;0.806891;0.804896;0.808867
1140;calc total;1;8.16472;8.16472;8.16472
1140;total;1;26.9787;26.9787;26.9787
1141;initialize;1;9.07799;9.07799;9.07799
1141;async;10;0.0281319;0.0135072;0.0427943
1141;inner;10;0.730079;0.71855;0.745524
1141;wait;10;6.18147e-05;4.4263e-05;8.1929e-05
1141;boundary;10;0.0475886;0.0460288;0.0485586
1141;calc iter;10;0.805862;0.802371;0.808842
1141;calc total;1;8.16473;8.16473;8.16473
1141;total;1;26.9787;26.9787;26.9787
1142;initialize;1;9.07802;9.07802;9.07802
1142;async;10;0.0269776;0.014107;0.0368906
1142;inner;10;0.731778;0.719442;0.745979
1142;wait;10;5.136e-05;4.3981e-05;6.2178e-05
1142;boundary;10;0.0467912;0.0458933;0.0492577
1142;calc iter;10;0.805599;0.803644;0.807534
1142;calc total;1;8.16473;8.16473;8.16473
1142;total;1;26.9787;26.9787;26.9787
1143;initialize;1;9.07799;9.07799;9.07799
1143;async;10;0.0180729;0.00652566;0.0296442
1143;inner;10;0.741498;0.729902;0.755824
1143;wait;10;4.521e-05;2.9468e-05;6.3171e-05
1143;boundary;10;0.046324;0.0460812;0.0466749
1143;calc iter;10;0.805941;0.80285;0.808724
1143;calc total;1;8.16473;8.16473;8.16473
1143;total;1;26.9787;26.9787;26.9787
1144;initialize;1;9.07805;9.07805;9.07805
1144;async;10;0.0331317;0.0108872;0.0481574
1144;inner;10;0.727567;0.714483;0.744783
1144;wait;10;5.38248e-05;3.2969e-05;0.000120244
1144;boundary;10;0.04548;0.0438546;0.0478923
1144;calc iter;10;0.806235;0.801841;0.809537
1144;calc total;1;8.16472;8.16472;8.16472
1144;total;1;26.9787;26.9787;26.9787
1145;initialize;1;9.078;9.078;9.078
1145;async;10;0.0338833;0.0122361;0.0482382
1145;inner;10;0.727021;0.714981;0.742058
1145;wait;10;5.48947e-05;3.6408e-05;0.000121297
1145;boundary;10;0.0451621;0.0439117;0.047769
1145;calc iter;10;0.806124;0.801075;0.808362
1145;calc total;1;8.16472;8.16472;8.16472
1145;total;1;26.9787;26.9787;26.9787
1146;initialize;1;9.07801;9.07801;9.07801
1146;async;10;0.0355066;0.0124656;0.0479418
1146;inner;10;0.725823;0.712596;0.744918
1146;wait;10;3.99063e-05;2.7666e-05;7.7655e-05
1146;boundary;10;0.0452296;0.0434386;0.0465665
1146;calc iter;10;0.806601;0.802832;0.809415
1146;calc total;1;8.16472;8.16472;8.16472
1146;total;1;26.9787;26.9787;26.9787
1147;initialize;1;9.078;9.078;9.078
1147;async;10;0.0306314;0.0122746;0.0448088
1147;inner;10;0.730907;0.718317;0.746564
1147;wait;10;4.77432e-05;3.1502e-05;0.000106011
1147;boundary;10;0.0449011;0.043657;0.0457604
1147;calc iter;10;0.806489;0.804066;0.810185
1147;calc total;1;8.16472;8.16472;8.16472
1147;total;1;26.9787;26.9787;26.9787
1148;initialize;1;9.07803;9.07803;9.07803
1148;async;10;0.0221591;0.0123139;0.033833
1148;inner;10;0.720622;0.704269;0.744264
1148;wait;10;6.70025e-05;5.2464e-05;0.000102445
1148;boundary;10;0.0610336;0.0459336;0.0697665
1148;calc iter;10;0.803883;0.799134;0.807487
1148;calc total;1;8.16473;8.16473;8.16473
1148;total;1;26.9787;26.9787;26.9787
1149;initialize;1;9.07805;9.07805;9.07805
1149;async;10;0.0168185;0.0103605;0.0252693
1149;inner;10;0.721424;0.701353;0.748143
1149;wait;10;6.16481e-05;4.321e-05;7.8802e-05
1149;boundary;10;0.0649112;0.0453287;0.0799553
1149;calc iter;10;0.803216;0.796487;0.807847
1149;calc total;1;8.16473;8.16473;8.16473
1149;total;1;26.9787;26.9787;26.9787
1150;initialize;1;9.07792;9.07792;9.07792
1150;async;10;0.0167428;0.0106523;0.0240681
1150;inner;10;0.724276;0.704134;0.748817
1150;wait;10;5.85407e-05;3.8167e-05;7.3446e-05
1150;boundary;10;0.0622317;0.0451162;0.0781568
1150;calc iter;10;0.803311;0.797826;0.80644
1150;calc total;1;8.16473;8.16473;8.16473
1150;total;1;26.9786;26.9786;26.9786
1151;initialize;1;9.07794;9.07794;9.07794
1151;async;10;0.0196504;0.00595328;0.0276113
1151;inner;10;0.717622;0.698889;0.738002
1151;wait;10;6.88993e-05;4.8545e-05;0.000126275
1151;boundary;10;0.0658849;0.0533401;0.079521
1151;calc iter;10;0.803227;0.797424;0.806106
1151;calc total;1;8.16473;8.16473;8.16473
1151;total;1;26.9786;26.9786;26.9786
1177;initialize;1;9.25126;9.25126;9.25126
1177;async;10;0.0263892;0.0134649;0.0294928
1177;inner;10;0.739464;0.734566;0.753957
1177;wait;10;4.1257e-05;2.6332e-05;0.000104131
1177;boundary;10;0.046561;0.045798;0.047098
1177;calc iter;10;0.812457;0.809257;0.817477
1177;calc total;1;8.16475;8.16475;8.16475
1177;total;1;27.15;27.15;27.15
1178;initialize;1;9.25106;9.25106;9.25106
1178;async;10;0.0245364;0.0136226;0.0319755
1178;inner;10;0.741388;0.734386;0.756427
1178;wait;10;3.98529e-05;3.0604e-05;7.7663e-05
1178;boundary;10;0.0467252;0.0456823;0.0476051
1178;calc iter;10;0.81269;0.806695;0.816284
1178;calc total;1;8.16473;8.16473;8.16473
1178;total;1;27.1499;27.1499;27.1499
1179;initialize;1;9.25126;9.25126;9.25126
1179;async;10;0.0214001;0.0142433;0.0269799
1179;inner;10;0.743709;0.738291;0.755951
1179;wait;10;4.67759e-05;3.2051e-05;6.6615e-05
1179;boundary;10;0.0472464;0.0461075;0.0489804
1179;calc iter;10;0.812404;0.809333;0.816426
1179;calc total;1;8.16473;8.16473;8.16473
1179;total;1;27.15;27.15;27.15
1180;initialize;1;9.25121;9.25121;9.25121
1180;async;10;0.0207889;0.0139096;0.0244002
1180;inner;10;0.73728;0.730921;0.752719
1180;wait;10;7.76241e-05;6.2942e-05;9.2015e-05
1180;boundary;10;0.0533575;0.0463014;0.056671
1180;calc iter;10;0.811506;0.809456;0.813137
1180;calc total;1;8.16474;8.16474;8.16474
1180;total;1;27.15;27.15;27.15
1181;initialize;1;9.25142;9.25142;9.25142
1181;async;10;0.0196758;0.013725;0.023312
1181;inner;10;0.734845;0.72375;0.751626
1181;wait;10;7.30098e-05;4.2982e-05;0.000131208
1181;boundary;10;0.0561916;0.046503;0.065128
1181;calc iter;10;0.810787;0.808227;0.813324
1181;calc total;1;8.16474;8.16474;8.16474
1181;total;1;27.1502;27.1502;27.1502
1182;initialize;1;9.25138;9.25138;9.25138
1182;async;10;0.016358;0.0134933;0.018209
1182;inner;10;0.738723;0.726524;0.756136
1182;wait;10;7.21947e-05;5.8551e-05;8.8322e-05
1182;boundary;10;0.0555661;0.0454779;0.0662895
1182;calc iter;10;0.81072;0.807659;0.815188
1182;calc total;1;8.16474;8.16474;8.16474
1182;total;1;27.1502;27.1502;27.1502
1183;initialize;1;9.25131;9.25131;9.25131
1183;async;10;0.0144545;0.00693848;0.0171083
1183;inner;10;0.730174;0.720383;0.749427
1183;wait;10;7.86796e-05;6.5158e-05;0.000125594
1183;boundary;10;0.0656017;0.0518945;0.0736023
1183;calc iter;10;0.810311;0.808146;0.812063
1183;calc total;1;8.16474;8.16474;8.16474
1183;total;1;27.1501;27.1501;27.1501
1184;initialize;1;9.2512;9.2512;9.2512
1184;async;10;0.0256174;0.0116418;0.0305056
1184;inner;10;0.739234;0.734534;0.750633
1184;wait;10;5.96666e-05;3.5133e-05;0.000126846
1184;boundary;10;0.0473981;0.0463059;0.0498761
1184;calc iter;10;0.812311;0.809642;0.815821
1184;calc total;1;8.16472;8.16472;8.16472
1184;total;1;27.15;27.15;27.15
1185;initialize;1;9.25122;9.25122;9.25122
1185;async;10;0.0274863;0.0131418;0.0321796
1185;inner;10;0.738703;0.730797;0.757874
1185;wait;10;3.37151e-05;2.5765e-05;5.7605e-05
1185;boundary;10;0.0472974;0.0447939;0.0488335
1185;calc iter;10;0.813522;0.807322;0.818142
1185;calc total;1;8.16472;8.16472;8.16472
1185;total;1;27.15;27.15;27.15
1186;initialize;1;9.25133;9.25133;9.25133
1186;async;10;0.0257801;0.0143231;0.0326814
1186;inner;10;0.739997;0.731233;0.758241
1186;wait;10;3.41515e-05;2.5943e-05;5.7649e-05
1186;boundary;10;0.0476803;0.0451174;0.0496169
1186;calc iter;10;0.813494;0.806488;0.819412
1186;calc total;1;8.16472;8.16472;8.16472
1186;total;1;27.1502;27.1502;27.1502
1187;initialize;1;9.2514;9.2514;9.2514
1187;async;10;0.0235536;0.0133418;0.031475
1187;inner;10;0.740745;0.734908;0.752578
1187;wait;10;6.13434e-05;3.9183e-05;8.9036e-05
1187;boundary;10;0.0478185;0.0468264;0.048948
1187;calc iter;10;0.81218;0.808251;0.816013
1187;calc total;1;8.16473;8.16473;8.16473
1187;total;1;27.1502;27.1502;27.1502
1188;initialize;1;9.2512;9.2512;9.2512
1188;async;10;0.0166559;0.0120849;0.0226873
1188;inner;10;0.744203;0.735456;0.758119
1188;wait;10;7.55731e-05;5.2676e-05;9.5912e-05
1188;boundary;10;0.0498309;0.0464512;0.0514904
1188;calc iter;10;0.810767;0.807666;0.819089
1188;calc total;1;8.16473;8.16473;8.16473
1188;total;1;27.15;27.15;27.15
1189;initialize;1;9.2512;9.2512;9.2512
1189;async;10;0.0172303;0.0145104;0.0188451
1189;inner;10;0.743586;0.733983;0.755725
1189;wait;10;5.63426e-05;4.5809e-05;7.8652e-05
1189;boundary;10;0.0494069;0.0460968;0.0540854
1189;calc iter;10;0.810281;0.805107;0.816414
1189;calc total;1;8.16473;8.16473;8.16473
1189;total;1;27.15;27.15;27.15
1224;initialize;1;9.24429;9.24429;9.24429
1224;async;10;0.0213499;0.0117402;0.0268853
1224;inner;10;0.74333;0.735823;0.75744
1224;wait;10;4.24417e-05;2.7993e-05;7.5396e-05
1224;boundary;10;0.0472857;0.0461377;0.0485636
1224;calc iter;10;0.812009;0.803477;0.819147
1224;calc total;1;8.16475;8.16475;8.16475
[truncated: 1,155,112 more chars]
