# Supplementary material for: A Halo abstraction for distributed n-dimensional structured grids within the C++ PGAS library DASH
Source: PeerJ Comput Sci. 2023 Feb 3;9:e1203. doi: 10.7717/peerj-cs.1203 (PMC10280232; doi:10.7717/peerj-cs.1203)
Supplement: Supplemental Information 4 [file peerj-cs-09-1203-s004.gz › raw_dash_scafes/res_3d_sc/weak/plain/heat3d_n32_c24_4127_28887050.out]

DASH
24;initialize;1;12.5282;12.5282;12.5282
24;async;10;0.0174636;0.0133409;0.021122
24;inner;10;0.747332;0.740752;0.757277
24;wait;10;5.59562e-05;2.9067e-05;9.73e-05
24;boundary;10;0.0566936;0.0542817;0.0616927
24;calc iter;10;0.821547;0.816771;0.825835
24;calc total;1;8.26741;8.26741;8.26741
24;total;1;30.2385;30.2385;30.2385
InitEnergy=96000.00000
EndEnergy=93385.82135
DiffEnergy=-2614.17865
Matrixspec: 4127 x 4127 x 4127
Iterations: 10
# unit_id;function_name;num_calls;avg_runtime;min_runtime;max_runtime
0;initialize;1;13.11519;13.11519;13.11519
0;async;10;0.01979;0.01340;0.02510
0;inner;10;0.72931;0.71349;0.75439
0;wait;10;0.00006;0.00004;0.00007
0;boundary;10;0.06822;0.05418;0.08055
0;calc iter;10;0.81738;0.81244;0.82204
0;calc total;1;8.26742;8.26742;8.26742
0;total;1;30.82549;30.82549;30.82549
25;initialize;1;12.5284;12.5284;12.5284
25;async;10;0.0181449;0.0146129;0.0220154
25;inner;10;0.748407;0.74371;0.757674
25;wait;10;4.01219e-05;2.6311e-05;6.3859e-05
25;boundary;10;0.0555977;0.0546131;0.0577179
25;calc iter;10;0.822192;0.81774;0.826966
25;calc total;1;8.26743;8.26743;8.26743
25;total;1;30.2387;30.2387;30.2387
1;initialize;1;13.1006;13.1006;13.1006
1;async;10;0.0258335;0.013535;0.0357155
1;inner;10;0.734116;0.724472;0.75499
1;wait;10;5.52475e-05;4.3676e-05;6.3127e-05
1;boundary;10;0.0588177;0.0545377;0.0630736
1;calc iter;10;0.818824;0.814085;0.823129
1;calc total;1;8.26745;8.26745;8.26745
1;total;1;30.811;30.811;30.811
26;initialize;1;12.5284;12.5284;12.5284
26;async;10;0.0215299;0.0146859;0.0329268
26;inner;10;0.746221;0.738555;0.756605
26;wait;10;3.73045e-05;2.3691e-05;8.7237e-05
26;boundary;10;0.0552566;0.0534548;0.0561952
26;calc iter;10;0.823047;0.817946;0.826181
26;calc total;1;8.26741;8.26741;8.26741
26;total;1;30.2387;30.2387;30.2387
2;initialize;1;13.1091;13.1091;13.1091
2;async;10;0.0267688;0.0138207;0.0380872
2;inner;10;0.735699;0.726841;0.75538
2;wait;10;4.73897e-05;3.0939e-05;5.8936e-05
2;boundary;10;0.0567247;0.0548839;0.0588274
2;calc iter;10;0.819241;0.81492;0.82414
2;calc total;1;8.26743;8.26743;8.26743
2;total;1;30.8194;30.8194;30.8194
27;initialize;1;12.5283;12.5283;12.5283
27;async;10;0.0212228;0.0152054;0.0323608
27;inner;10;0.746362;0.736008;0.757307
27;wait;10;3.34279e-05;2.2053e-05;5.0049e-05
27;boundary;10;0.0555332;0.053693;0.0568858
27;calc iter;10;0.823153;0.816542;0.827277
27;calc total;1;8.26744;8.26744;8.26744
27;total;1;30.2386;30.2386;30.2386
3;initialize;1;13.111;13.111;13.111
3;async;10;0.0302881;0.0136185;0.0403245
3;inner;10;0.733723;0.72442;0.754627
3;wait;10;4.24274e-05;3.1697e-05;6.887e-05
3;boundary;10;0.0555488;0.0543263;0.0564424
3;calc iter;10;0.819605;0.817362;0.822643
3;calc total;1;8.26745;8.26745;8.26745
3;total;1;30.8213;30.8213;30.8213
28;initialize;1;12.5284;12.5284;12.5284
28;async;10;0.0237311;0.0145936;0.03239
28;inner;10;0.74355;0.73441;0.755736
28;wait;10;4.1173e-05;2.6021e-05;7.3021e-05
28;boundary;10;0.0556745;0.053275;0.0573679
28;calc iter;10;0.822999;0.815857;0.828401
28;calc total;1;8.26741;8.26741;8.26741
28;total;1;30.2387;30.2387;30.2387
4;initialize;1;13.0939;13.0939;13.0939
4;async;10;0.0330695;0.0140745;0.044767
4;inner;10;0.73127;0.720688;0.753804
4;wait;10;4.18434e-05;2.7813e-05;6.1691e-05
4;boundary;10;0.0555427;0.0534968;0.0590734
4;calc iter;10;0.819926;0.814622;0.823257
4;calc total;1;8.26743;8.26743;8.26743
4;total;1;30.8043;30.8043;30.8043
29;initialize;1;12.5283;12.5283;12.5283
29;async;10;0.0213678;0.0148549;0.0306424
29;inner;10;0.740915;0.73525;0.751675
29;wait;10;6.11485e-05;4.1035e-05;0.000109434
29;boundary;10;0.0594839;0.0549683;0.065339
29;calc iter;10;0.82183;0.817549;0.825297
29;calc total;1;8.26743;8.26743;8.26743
29;total;1;30.2386;30.2386;30.2386
5;initialize;1;13.1259;13.1259;13.1259
5;async;10;0.0250265;0.0140475;0.0337607
5;inner;10;0.727229;0.716708;0.751912
5;wait;10;6.45226e-05;4.7107e-05;8.1969e-05
5;boundary;10;0.0657497;0.0538909;0.0693091
5;calc iter;10;0.818072;0.812713;0.820487
5;calc total;1;8.26745;8.26745;8.26745
5;total;1;30.8362;30.8362;30.8362
30;initialize;1;12.5283;12.5283;12.5283
30;async;10;0.0166892;0.0140992;0.0218441
30;inner;10;0.736274;0.72776;0.752442
30;wait;10;7.05733e-05;5.7561e-05;0.00012054
30;boundary;10;0.0678432;0.0547633;0.0763632
30;calc iter;10;0.820878;0.818301;0.823746
30;calc total;1;8.26741;8.26741;8.26741
30;total;1;30.2386;30.2386;30.2386
6;initialize;1;13.1259;13.1259;13.1259
6;async;10;0.0237624;0.0148603;0.0305192
6;inner;10;0.718971;0.70711;0.743806
6;wait;10;7.05731e-05;5.3603e-05;0.000134227
6;boundary;10;0.074449;0.0579424;0.0835035
6;calc iter;10;0.817254;0.813138;0.820378
6;calc total;1;8.26743;8.26743;8.26743
6;total;1;30.8362;30.8362;30.8362
31;initialize;1;12.5284;12.5284;12.5284
31;async;10;0.0134978;0.00765753;0.0160271
31;inner;10;0.723591;0.712384;0.740335
31;wait;10;7.76685e-05;5.4995e-05;0.000129961
31;boundary;10;0.0825741;0.0668154;0.0928285
31;calc iter;10;0.819742;0.814942;0.822604
31;calc total;1;8.26744;8.26744;8.26744
31;total;1;30.2387;30.2387;30.2387
7;initialize;1;13.12;13.12;13.12
7;async;10;0.0181799;0.00738306;0.0247305
7;inner;10;0.703664;0.686574;0.736938
7;wait;10;6.8479e-05;4.2128e-05;0.00012259
7;boundary;10;0.0939359;0.0670997;0.108198
7;calc iter;10;0.815851;0.811547;0.820108
7;calc total;1;8.26745;8.26745;8.26745
7;total;1;30.8303;30.8303;30.8303
32;initialize;1;12.5284;12.5284;12.5284
32;async;10;0.0184421;0.0130561;0.0253529
32;inner;10;0.744588;0.736895;0.757564
32;wait;10;5.73106e-05;4.8332e-05;7.09e-05
32;boundary;10;0.0582578;0.0546303;0.0648851
32;calc iter;10;0.821347;0.818097;0.825515
32;calc total;1;8.26742;8.26742;8.26742
32;total;1;30.2387;30.2387;30.2387
8;initialize;1;13.0922;13.0922;13.0922
8;async;10;0.0300202;0.0132264;0.0411878
8;inner;10;0.732555;0.723189;0.751816
8;wait;10;5.22726e-05;3.6059e-05;0.000102802
8;boundary;10;0.0566115;0.0549642;0.0585543
8;calc iter;10;0.819241;0.81785;0.821285
8;calc total;1;8.26742;8.26742;8.26742
8;total;1;30.8025;30.8025;30.8025
33;initialize;1;12.5284;12.5284;12.5284
33;async;10;0.0209112;0.0141141;0.0277709
33;inner;10;0.745928;0.741335;0.755911
33;wait;10;4.5503e-05;2.7195e-05;8.5968e-05
33;boundary;10;0.0553364;0.0542464;0.0576643
33;calc iter;10;0.822223;0.816903;0.826628
33;calc total;1;8.26744;8.26744;8.26744
33;total;1;30.2387;30.2387;30.2387
9;initialize;1;13.1259;13.1259;13.1259
9;async;10;0.0342594;0.0142494;0.0467776
9;inner;10;0.731034;0.720579;0.754501
9;wait;10;3.55102e-05;2.9306e-05;5.8206e-05
9;boundary;10;0.0550265;0.0530294;0.0556914
9;calc iter;10;0.820357;0.815393;0.823032
9;calc total;1;8.26744;8.26744;8.26744
9;total;1;30.8362;30.8362;30.8362
34;initialize;1;12.5259;12.5259;12.5259
34;async;10;0.019357;0.0145561;0.0242825
34;inner;10;0.747376;0.743415;0.755844
34;wait;10;4.08471e-05;2.4814e-05;0.00013251
34;boundary;10;0.0557758;0.0543179;0.0567815
34;calc iter;10;0.822551;0.817625;0.829098
34;calc total;1;8.26741;8.26741;8.26741
34;total;1;30.2362;30.2362;30.2362
10;initialize;1;13.1037;13.1037;13.1037
10;async;10;0.0382258;0.0143758;0.0496417
10;inner;10;0.72712;0.7157;0.751978
10;wait;10;4.14585e-05;2.6573e-05;0.000114237
10;boundary;10;0.0554627;0.052746;0.0566334
10;calc iter;10;0.820851;0.816206;0.823377
10;calc total;1;8.26742;8.26742;8.26742
10;total;1;30.814;30.814;30.814
35;initialize;1;12.5283;12.5283;12.5283
35;async;10;0.019922;0.0147055;0.0290026
35;inner;10;0.74666;0.73979;0.756871
35;wait;10;4.74685e-05;2.7035e-05;7.1376e-05
35;boundary;10;0.0557934;0.0542982;0.0576116
35;calc iter;10;0.822425;0.816498;0.828599
35;calc total;1;8.26744;8.26744;8.26744
35;total;1;30.2387;30.2387;30.2387
11;initialize;1;13.1259;13.1259;13.1259
11;async;10;0.04067;0.014622;0.0510931
11;inner;10;0.724368;0.711786;0.753237
11;wait;10;3.77425e-05;2.6404e-05;7.4497e-05
11;boundary;10;0.0562965;0.0529302;0.0578345
11;calc iter;10;0.821374;0.815703;0.824945
11;calc total;1;8.26744;8.26744;8.26744
11;total;1;30.8362;30.8362;30.8362
36;initialize;1;12.5283;12.5283;12.5283
36;async;10;0.02401;0.0154662;0.0353862
36;inner;10;0.743282;0.734795;0.755559
36;wait;10;4.10663e-05;2.6494e-05;6.2169e-05
36;boundary;10;0.055507;0.0531722;0.0577161
36;calc iter;10;0.822842;0.817892;0.827935
36;calc total;1;8.26742;8.26742;8.26742
36;total;1;30.2386;30.2386;30.2386
12;initialize;1;13.1073;13.1073;13.1073
12;async;10;0.0409068;0.0152704;0.0495017
12;inner;10;0.725875;0.714614;0.749942
12;wait;10;3.5787e-05;2.5574e-05;5.8058e-05
12;boundary;10;0.0551443;0.0524563;0.0560598
12;calc iter;10;0.821963;0.815569;0.827369
12;calc total;1;8.26742;8.26742;8.26742
12;total;1;30.8177;30.8177;30.8177
37;initialize;1;12.5283;12.5283;12.5283
37;async;10;0.0196742;0.015347;0.0279884
37;inner;10;0.745209;0.738951;0.757098
37;wait;10;5.96423e-05;4.3257e-05;7.5404e-05
37;boundary;10;0.0564787;0.0547009;0.0585747
37;calc iter;10;0.821423;0.818014;0.82765
37;calc total;1;8.26744;8.26744;8.26744
37;total;1;30.2386;30.2386;30.2386
38;initialize;1;12.5283;12.5283;12.5283
38;async;10;0.0175379;0.0142623;0.0217719
38;inner;10;0.739671;0.730774;0.754836
38;wait;10;7.41017e-05;5.8998e-05;8.4387e-05
38;boundary;10;0.0632057;0.054813;0.0706836
38;calc iter;10;0.82049;0.817482;0.825399
38;calc total;1;8.26742;8.26742;8.26742
38;total;1;30.2386;30.2386;30.2386
39;initialize;1;12.5283;12.5283;12.5283
39;async;10;0.0129844;0.00767833;0.0162877
39;inner;10;0.732734;0.721694;0.750956
39;wait;10;7.07631e-05;4.8881e-05;0.000135595
39;boundary;10;0.0738442;0.0591228;0.084219
39;calc iter;10;0.819636;0.817896;0.821657
39;calc total;1;8.26744;8.26744;8.26744
39;total;1;30.2386;30.2386;30.2386
40;initialize;1;12.5284;12.5284;12.5284
40;async;10;0.0227866;0.014161;0.0314456
40;inner;10;0.739348;0.732794;0.751004
40;wait;10;6.04814e-05;3.4536e-05;0.000125387
40;boundary;10;0.0587135;0.0544186;0.0627926
40;calc iter;10;0.82091;0.817694;0.828434
40;calc total;1;8.26741;8.26741;8.26741
40;total;1;30.2387;30.2387;30.2387
41;initialize;1;12.5283;12.5283;12.5283
41;async;10;0.0292558;0.0154034;0.0347872
41;inner;10;0.737861;0.733481;0.751324
41;wait;10;4.43205e-05;2.7645e-05;9.0292e-05
41;boundary;10;0.0546847;0.0540268;0.0551754
41;calc iter;10;0.821848;0.818597;0.830222
41;calc total;1;8.26743;8.26743;8.26743
41;total;1;30.2386;30.2386;30.2386
42;initialize;1;12.5283;12.5283;12.5283
42;async;10;0.0281716;0.0152712;0.0356689
42;inner;10;0.739155;0.733988;0.752249
42;wait;10;4.02967e-05;2.6422e-05;8.0646e-05
42;boundary;10;0.05465;0.053548;0.0552987
42;calc iter;10;0.822018;0.818444;0.832271
42;calc total;1;8.26741;8.26741;8.26741
42;total;1;30.2386;30.2386;30.2386
48;initialize;1;12.766;12.766;12.766
48;async;10;0.028217;0.0131665;0.0330465
48;inner;10;0.738536;0.734927;0.755817
48;wait;10;3.94359e-05;2.5905e-05;8.4476e-05
48;boundary;10;0.0553292;0.0546498;0.0558331
48;calc iter;10;0.822123;0.819359;0.827893
48;calc total;1;8.26742;8.26742;8.26742
48;total;1;30.4762;30.4762;30.4762
43;initialize;1;12.5284;12.5284;12.5284
43;async;10;0.0283639;0.0156274;0.0397908
43;inner;10;0.738915;0.729746;0.751321
43;wait;10;4.89215e-05;3.1485e-05;8.1574e-05
43;boundary;10;0.0551591;0.0531838;0.056585
43;calc iter;10;0.822489;0.818906;0.826455
43;calc total;1;8.26744;8.26744;8.26744
43;total;1;30.2386;30.2386;30.2386
13;initialize;1;13.1257;13.1257;13.1257
13;async;10;0.0316611;0.0155214;0.0416877
13;inner;10;0.733687;0.723964;0.748695
13;wait;10;4.8016e-05;3.1737e-05;9.223e-05
13;boundary;10;0.0547614;0.0540986;0.0552662
13;calc iter;10;0.820159;0.816832;0.822394
13;calc total;1;8.26744;8.26744;8.26744
13;total;1;30.836;30.836;30.836
72;initialize;1;12.5166;12.5166;12.5166
72;async;10;0.0215387;0.0135324;0.0291575
72;inner;10;0.744605;0.737298;0.75901
72;wait;10;4.39052e-05;3.166e-05;9.1134e-05
72;boundary;10;0.0560767;0.0548221;0.0572448
72;calc iter;10;0.822266;0.817662;0.827458
72;calc total;1;8.26741;8.26741;8.26741
72;total;1;30.227;30.227;30.227
120;initialize;1;10.1328;10.1328;10.1328
120;async;10;0.0214233;0.0126502;0.0265973
120;inner;10;0.731522;0.724066;0.748909
120;wait;10;6.82702e-05;5.8479e-05;9.4559e-05
120;boundary;10;0.0657601;0.0549161;0.072366
120;calc iter;10;0.818775;0.812786;0.823306
120;calc total;1;8.26742;8.26742;8.26742
120;total;1;27.8345;27.8345;27.8345
49;initialize;1;12.7653;12.7653;12.7653
49;async;10;0.0228441;0.014929;0.0255
49;inner;10;0.744236;0.740811;0.760825
49;wait;10;2.88759e-05;2.4048e-05;4.4438e-05
49;boundary;10;0.0555858;0.0532385;0.0568835
49;calc iter;10;0.822697;0.819439;0.830917
49;calc total;1;8.26744;8.26744;8.26744
49;total;1;30.4755;30.4755;30.4755
44;initialize;1;12.5284;12.5284;12.5284
44;async;10;0.0271066;0.0157253;0.0340941
44;inner;10;0.739836;0.729393;0.755443
44;wait;10;3.72086e-05;3.0885e-05;5.3431e-05
44;boundary;10;0.0562163;0.0532055;0.0586257
44;calc iter;10;0.823198;0.816725;0.828314
44;calc total;1;8.26741;8.26741;8.26741
44;total;1;30.2387;30.2387;30.2387
14;initialize;1;13.1125;13.1125;13.1125
14;async;10;0.0268297;0.0154679;0.0329039
14;inner;10;0.733006;0.724043;0.749049
14;wait;10;5.79917e-05;3.7216e-05;7.1548e-05
14;boundary;10;0.0590742;0.0543037;0.0631694
14;calc iter;10;0.81897;0.816712;0.820738
14;calc total;1;8.26742;8.26742;8.26742
14;total;1;30.8229;30.8229;30.8229
73;initialize;1;12.5167;12.5167;12.5167
73;async;10;0.0252017;0.0160947;0.0323529
73;inner;10;0.742063;0.734326;0.758024
73;wait;10;3.65127e-05;2.7945e-05;6.8706e-05
73;boundary;10;0.0554955;0.0541021;0.0564069
73;calc iter;10;0.8228;0.818749;0.828818
73;calc total;1;8.26743;8.26743;8.26743
73;total;1;30.227;30.227;30.227
121;initialize;1;10.1233;10.1233;10.1233
121;async;10;0.0216512;0.013738;0.0286821
121;inner;10;0.737881;0.731058;0.750096
121;wait;10;6.59812e-05;4.0656e-05;9.3875e-05
121;boundary;10;0.0598299;0.054505;0.0648283
121;calc iter;10;0.81943;0.812307;0.825506
121;calc total;1;8.26744;8.26744;8.26744
121;total;1;27.8251;27.8251;27.8251
50;initialize;1;12.7769;12.7769;12.7769
50;async;10;0.0225606;0.0149515;0.0264847
50;inner;10;0.744604;0.740781;0.760729
50;wait;10;3.40501e-05;2.7591e-05;5.7447e-05
50;boundary;10;0.0557028;0.0533321;0.0569811
50;calc iter;10;0.822903;0.819784;0.831384
50;calc total;1;8.26742;8.26742;8.26742
50;total;1;30.4871;30.4871;30.4871
45;initialize;1;12.5283;12.5283;12.5283
45;async;10;0.0275515;0.0156016;0.0348985
45;inner;10;0.738938;0.733029;0.749901
45;wait;10;5.14997e-05;3.7678e-05;7.865e-05
45;boundary;10;0.0552517;0.0546532;0.0558469
45;calc iter;10;0.821795;0.817723;0.826162
45;calc total;1;8.26744;8.26744;8.26744
45;total;1;30.2386;30.2386;30.2386
15;initialize;1;13.0857;13.0857;13.0857
15;async;10;0.0226181;0.00761548;0.028889
15;inner;10;0.721152;0.709344;0.741034
15;wait;10;7.68882e-05;6.2236e-05;0.00013864
15;boundary;10;0.0739212;0.0612297;0.0820156
15;calc iter;10;0.817769;0.81002;0.821032
15;calc total;1;8.26745;8.26745;8.26745
15;total;1;30.7961;30.7961;30.7961
74;initialize;1;12.5166;12.5166;12.5166
74;async;10;0.0274625;0.0157865;0.0330435
74;inner;10;0.739807;0.731724;0.758394
74;wait;10;3.46904e-05;2.9415e-05;6.2231e-05
74;boundary;10;0.0560189;0.0535158;0.0574674
74;calc iter;10;0.823324;0.817678;0.829111
74;calc total;1;8.26741;8.26741;8.26741
74;total;1;30.2269;30.2269;30.2269
122;initialize;1;10.1327;10.1327;10.1327
122;async;10;0.0234676;0.0136906;0.0304531
122;inner;10;0.738218;0.733595;0.750856
122;wait;10;6.65197e-05;4.3348e-05;8.443e-05
122;boundary;10;0.0579571;0.0542428;0.0616336
122;calc iter;10;0.819711;0.812887;0.823674
122;calc total;1;8.26741;8.26741;8.26741
122;total;1;27.8345;27.8345;27.8345
51;initialize;1;12.7654;12.7654;12.7654
51;async;10;0.0276369;0.0150519;0.0348973
51;inner;10;0.739669;0.733421;0.756893
51;wait;10;3.63509e-05;2.7521e-05;5.1401e-05
51;boundary;10;0.0553394;0.0533919;0.0570558
51;calc iter;10;0.822683;0.819197;0.827089
51;calc total;1;8.26744;8.26744;8.26744
51;total;1;30.4756;30.4756;30.4756
46;initialize;1;12.5283;12.5283;12.5283
46;async;10;0.0226387;0.0156915;0.0271361
46;inner;10;0.738741;0.731586;0.750442
46;wait;10;6.52993e-05;4.8585e-05;8.7387e-05
46;boundary;10;0.0594861;0.0551123;0.0637982
46;calc iter;10;0.820933;0.818477;0.823495
46;calc total;1;8.26741;8.26741;8.26741
46;total;1;30.2387;30.2387;30.2387
16;initialize;1;13.0874;13.0874;13.0874
16;async;10;0.0292565;0.0137114;0.0358831
16;inner;10;0.730868;0.721318;0.746519
16;wait;10;6.01008e-05;4.5892e-05;9.7593e-05
16;boundary;10;0.0586307;0.0544387;0.0635627
16;calc iter;10;0.818817;0.81303;0.823703
16;calc total;1;8.26742;8.26742;8.26742
16;total;1;30.7978;30.7978;30.7978
75;initialize;1;12.5166;12.5166;12.5166
75;async;10;0.0261374;0.0161197;0.0302811
75;inner;10;0.740105;0.731304;0.759373
75;wait;10;3.35118e-05;2.777e-05;4.9767e-05
75;boundary;10;0.057425;0.0534457;0.0597361
75;calc iter;10;0.823703;0.815483;0.830914
75;calc total;1;8.26743;8.26743;8.26743
75;total;1;30.227;30.227;30.227
123;initialize;1;10.1325;10.1325;10.1325
123;async;10;0.0281552;0.0139128;0.0351369
123;inner;10;0.736194;0.732197;0.747843
123;wait;10;5.10566e-05;2.8224e-05;8.1533e-05
123;boundary;10;0.0556375;0.0540472;0.0576696
123;calc iter;10;0.820039;0.813804;0.823659
123;calc total;1;8.26744;8.26744;8.26744
123;total;1;27.8342;27.8342;27.8342
52;initialize;1;12.7658;12.7658;12.7658
52;async;10;0.0322393;0.0150231;0.0395992
52;inner;10;0.735331;0.728432;0.756356
52;wait;10;3.59865e-05;2.4383e-05;7.8126e-05
52;boundary;10;0.0555875;0.0527623;0.0574246
52;calc iter;10;0.823196;0.817717;0.827366
52;calc total;1;8.26742;8.26742;8.26742
52;total;1;30.476;30.476;30.476
47;initialize;1;12.5283;12.5283;12.5283
47;async;10;0.0184414;0.0076404;0.022713
47;inner;10;0.723053;0.714161;0.737781
47;wait;10;7.25821e-05;5.7968e-05;0.000111727
47;boundary;10;0.0781107;0.0672485;0.0851379
47;calc iter;10;0.819679;0.812784;0.822438
47;calc total;1;8.26744;8.26744;8.26744
47;total;1;30.2386;30.2386;30.2386
17;initialize;1;13.0959;13.0959;13.0959
17;async;10;0.0335712;0.014643;0.0400111
17;inner;10;0.731006;0.722614;0.746224
17;wait;10;4.35781e-05;2.9772e-05;8.7716e-05
17;boundary;10;0.0547449;0.0538338;0.0573362
17;calc iter;10;0.819367;0.814845;0.82465
17;calc total;1;8.26743;8.26743;8.26743
17;total;1;30.8062;30.8062;30.8062
144;initialize;1;12.6377;12.6377;12.6377
144;async;10;0.0307189;0.0136848;0.0449375
144;inner;10;0.726215;0.715762;0.750542
144;wait;10;6.84184e-05;4.5361e-05;8.2434e-05
144;boundary;10;0.063043;0.0540936;0.0691485
144;calc iter;10;0.820047;0.809073;0.827926
144;calc total;1;8.26742;8.26742;8.26742
144;total;1;30.3384;30.3384;30.3384
124;initialize;1;10.1274;10.1274;10.1274
124;async;10;0.0342171;0.0138656;0.0415592
124;inner;10;0.73135;0.726211;0.743206
124;wait;10;5.09233e-05;2.9111e-05;0.000140438
124;boundary;10;0.0547662;0.0529013;0.057606
124;calc iter;10;0.820386;0.814217;0.824565
124;calc total;1;8.26742;8.26742;8.26742
124;total;1;27.8291;27.8291;27.8291
53;initialize;1;12.7654;12.7654;12.7654
53;async;10;0.0288761;0.0151894;0.0368076
53;inner;10;0.738222;0.732762;0.754857
53;wait;10;4.11977e-05;3.1366e-05;6.6898e-05
53;boundary;10;0.0549458;0.0543117;0.0560875
53;calc iter;10;0.822086;0.818395;0.826847
53;calc total;1;8.26744;8.26744;8.26744
53;total;1;30.4756;30.4756;30.4756
18;initialize;1;13.0884;13.0884;13.0884
18;async;10;0.0351453;0.014727;0.0434199
18;inner;10;0.730436;0.722349;0.746758
18;wait;10;3.70871e-05;2.7497e-05;8.6779e-05
18;boundary;10;0.054254;0.0536604;0.0553187
18;calc iter;10;0.819874;0.815362;0.82432
18;calc total;1;8.26741;8.26741;8.26741
18;total;1;30.7987;30.7987;30.7987
145;initialize;1;12.6376;12.6376;12.6376
145;async;10;0.033806;0.014593;0.0489356
145;inner;10;0.730603;0.72165;0.752824
145;wait;10;5.27659e-05;3.0846e-05;6.5308e-05
145;boundary;10;0.056971;0.0536406;0.0595933
145;calc iter;10;0.821434;0.809152;0.828264
145;calc total;1;8.26743;8.26743;8.26743
145;total;1;30.3383;30.3383;30.3383
125;initialize;1;10.1327;10.1327;10.1327
125;async;10;0.0290613;0.0137199;0.0363253
125;inner;10;0.736001;0.731075;0.747677
125;wait;10;5.54604e-05;3.0966e-05;0.000136434
125;boundary;10;0.0547979;0.0539471;0.0573102
125;calc iter;10;0.819918;0.814005;0.823709
125;calc total;1;8.26744;8.26744;8.26744
125;total;1;27.8345;27.8345;27.8345
54;initialize;1;12.7654;12.7654;12.7654
54;async;10;0.0237738;0.0149923;0.0322672
54;inner;10;0.737323;0.733565;0.751887
54;wait;10;4.77623e-05;3.7618e-05;9.4805e-05
54;boundary;10;0.0598132;0.054945;0.0628663
54;calc iter;10;0.820959;0.818551;0.82489
54;calc total;1;8.26742;8.26742;8.26742
54;total;1;30.4756;30.4756;30.4756
19;initialize;1;13.089;13.089;13.089
19;async;10;0.0369675;0.0151654;0.0550711
19;inner;10;0.729265;0.715824;0.745652
19;wait;10;4.27134e-05;2.8281e-05;8.1223e-05
19;boundary;10;0.0545462;0.0527873;0.0560426
19;calc iter;10;0.820824;0.815114;0.824817
19;calc total;1;8.26744;8.26744;8.26744
19;total;1;30.7993;30.7993;30.7993
146;initialize;1;12.6352;12.6352;12.6352
146;async;10;0.0343372;0.0142495;0.0472699
146;inner;10;0.727014;0.717607;0.749789
146;wait;10;5.8286e-05;4.3522e-05;7.1114e-05
146;boundary;10;0.0589754;0.0542643;0.0611873
146;calc iter;10;0.820387;0.812712;0.825674
146;calc total;1;8.2674;8.2674;8.2674
146;total;1;30.3358;30.3358;30.3358
126;initialize;1;10.1328;10.1328;10.1328
126;async;10;0.0266191;0.0138175;0.0331418
126;inner;10;0.732777;0.727351;0.744963
126;wait;10;7.74318e-05;5.8362e-05;0.000139317
126;boundary;10;0.0594996;0.0558587;0.0637238
126;calc iter;10;0.818975;0.814627;0.82466
126;calc total;1;8.26742;8.26742;8.26742
126;total;1;27.8345;27.8345;27.8345
55;initialize;1;12.7769;12.7769;12.7769
55;async;10;0.0162716;0.00735404;0.0222932
55;inner;10;0.729181;0.724665;0.746447
55;wait;10;7.7474e-05;5.9925e-05;0.000131214
55;boundary;10;0.0743935;0.0625019;0.0787874
55;calc iter;10;0.819925;0.815026;0.823231
55;calc total;1;8.26744;8.26744;8.26744
55;total;1;30.4871;30.4871;30.4871
20;initialize;1;13.1232;13.1232;13.1232
20;async;10;0.031233;0.0153354;0.0475258
20;inner;10;0.735709;0.723032;0.752419
20;wait;10;3.56022e-05;2.757e-05;6.7099e-05
20;boundary;10;0.0545347;0.0524628;0.0556711
20;calc iter;10;0.821514;0.813281;0.826262
20;calc total;1;8.26741;8.26741;8.26741
20;total;1;30.8335;30.8335;30.8335
147;initialize;1;12.6377;12.6377;12.6377
147;async;10;0.0398128;0.0143524;0.0517262
147;inner;10;0.725861;0.714929;0.750224
147;wait;10;4.38194e-05;3.2957e-05;7.1234e-05
147;boundary;10;0.0552156;0.0541858;0.0564304
147;calc iter;10;0.820934;0.812947;0.823665
147;calc total;1;8.26743;8.26743;8.26743
147;total;1;30.3384;30.3384;30.3384
127;initialize;1;10.125;10.125;10.125
127;async;10;0.024627;0.00691909;0.0320774
127;inner;10;0.715303;0.70951;0.729173
127;wait;10;0.000138887;6.3309e-05;0.000449446
127;boundary;10;0.0778525;0.0701192;0.0824951
127;calc iter;10;0.817922;0.806664;0.822739
127;calc total;1;8.26744;8.26744;8.26744
127;total;1;27.8268;27.8268;27.8268
56;initialize;1;12.7653;12.7653;12.7653
56;async;10;0.0189516;0.0126148;0.0244497
56;inner;10;0.731991;0.727553;0.74994
56;wait;10;6.02174e-05;3.4889e-05;8.3958e-05
56;boundary;10;0.0692799;0.05736;0.0730421
56;calc iter;10;0.820284;0.813597;0.823631
56;calc total;1;8.26742;8.26742;8.26742
56;total;1;30.4756;30.4756;30.4756
21;initialize;1;13.1221;13.1221;13.1221
21;async;10;0.0296825;0.0150504;0.0392497
21;inner;10;0.732649;0.724983;0.747875
21;wait;10;6.35503e-05;5.0355e-05;8.955e-05
21;boundary;10;0.0572553;0.0539757;0.0604176
21;calc iter;10;0.819652;0.814174;0.823496
21;calc total;1;8.26744;8.26744;8.26744
21;total;1;30.8324;30.8324;30.8324
148;initialize;1;12.6377;12.6377;12.6377
148;async;10;0.0564975;0.0152408;0.0699808
148;inner;10;0.711519;0.698093;0.747812
148;wait;10;4.14355e-05;2.9147e-05;0.00012369
148;boundary;10;0.0548753;0.0518646;0.0563596
148;calc iter;10;0.822935;0.817371;0.827145
148;calc total;1;8.2674;8.2674;8.2674
148;total;1;30.3384;30.3384;30.3384
128;initialize;1;10.1327;10.1327;10.1327
128;async;10;0.0232922;0.0129469;0.0289385
128;inner;10;0.739315;0.734589;0.752274
128;wait;10;5.18329e-05;2.5437e-05;7.0065e-05
128;boundary;10;0.0565678;0.0541211;0.0606406
128;calc iter;10;0.819228;0.815951;0.823002
128;calc total;1;8.26742;8.26742;8.26742
128;total;1;27.8345;27.8345;27.8345
57;initialize;1;12.7653;12.7653;12.7653
57;async;10;0.0208375;0.0134282;0.0254739
57;inner;10;0.736718;0.732267;0.753911
57;wait;10;5.6385e-05;4.5194e-05;8.27e-05
57;boundary;10;0.0631346;0.0550437;0.0659657
57;calc iter;10;0.820749;0.816859;0.822468
57;calc total;1;8.26744;8.26744;8.26744
57;total;1;30.4756;30.4756;30.4756
22;initialize;1;13.1169;13.1169;13.1169
22;async;10;0.0279132;0.0152189;0.0338163
22;inner;10;0.726564;0.716369;0.744373
22;wait;10;7.12311e-05;5.7538e-05;0.000125642
22;boundary;10;0.0638761;0.0549186;0.0705231
22;calc iter;10;0.818426;0.814638;0.821948
22;calc total;1;8.26741;8.26741;8.26741
22;total;1;30.8272;30.8272;30.8272
149;initialize;1;12.6376;12.6376;12.6376
149;async;10;0.0433694;0.0150002;0.05639
149;inner;10;0.722724;0.712087;0.746409
149;wait;10;4.97992e-05;3.2327e-05;0.000105725
149;boundary;10;0.0546632;0.0541293;0.0550557
149;calc iter;10;0.820808;0.815899;0.823255
149;calc total;1;8.26743;8.26743;8.26743
149;total;1;30.3383;30.3383;30.3383
129;initialize;1;10.1293;10.1293;10.1293
129;async;10;0.0238945;0.0145057;0.0295034
129;inner;10;0.742365;0.738478;0.754469
129;wait;10;3.16116e-05;2.5661e-05;4.6845e-05
129;boundary;10;0.0540782;0.0530032;0.0545505
129;calc iter;10;0.820371;0.817128;0.823517
129;calc total;1;8.26744;8.26744;8.26744
129;total;1;27.831;27.831;27.831
58;initialize;1;12.7663;12.7663;12.7663
58;async;10;0.0223099;0.0134998;0.026829
58;inner;10;0.732062;0.727799;0.747043
58;wait;10;6.43221e-05;5.1395e-05;9.9538e-05
58;boundary;10;0.0661751;0.0584872;0.0684203
58;calc iter;10;0.820613;0.815549;0.822187
58;calc total;1;8.26742;8.26742;8.26742
58;total;1;30.4765;30.4765;30.4765
23;initialize;1;13.1051;13.1051;13.1051
23;async;10;0.0224555;0.00760137;0.0285901
23;inner;10;0.714761;0.701526;0.738293
23;wait;10;9.13794e-05;7.5585e-05;0.000141968
23;boundary;10;0.0800333;0.0630544;0.0902257
23;calc iter;10;0.817344;0.809094;0.821105
23;calc total;1;8.26744;8.26744;8.26744
23;total;1;30.8154;30.8154;30.8154
150;initialize;1;12.6376;12.6376;12.6376
150;async;10;0.0335534;0.0152036;0.0417325
150;inner;10;0.723515;0.713607;0.746804
150;wait;10;6.93667e-05;4.8288e-05;0.000103861
150;boundary;10;0.0622592;0.0541982;0.0690425
150;calc iter;10;0.819399;0.811686;0.82433
150;calc total;1;8.2674;8.2674;8.2674
150;total;1;30.3382;30.3382;30.3382
130;initialize;1;10.1192;10.1192;10.1192
130;async;10;0.0262403;0.0146544;0.0321169
130;inner;10;0.740091;0.735611;0.753719
130;wait;10;3.29538e-05;2.6652e-05;5.7585e-05
130;boundary;10;0.0542033;0.0530524;0.0546205
130;calc iter;10;0.82057;0.817434;0.823168
130;calc total;1;8.26742;8.26742;8.26742
130;total;1;27.821;27.821;27.821
59;initialize;1;12.7762;12.7762;12.7762
59;async;10;0.0207567;0.0135141;0.0270766
59;inner;10;0.726537;0.716623;0.745782
59;wait;10;7.38476e-05;5.2625e-05;0.000138702
59;boundary;10;0.0731094;0.0592446;0.0830282
59;calc iter;10;0.820478;0.814569;0.825416
59;calc total;1;8.26744;8.26744;8.26744
59;total;1;30.4864;30.4864;30.4864
151;initialize;1;12.6378;12.6378;12.6378
151;async;10;0.0265791;0.00772455;0.0366685
151;inner;10;0.705952;0.692604;0.73665
151;wait;10;8.41788e-05;6.1185e-05;0.000140168
151;boundary;10;0.085201;0.0650007;0.0966035
151;calc iter;10;0.817819;0.809518;0.824498
151;calc total;1;8.26743;8.26743;8.26743
151;total;1;30.3385;30.3385;30.3385
131;initialize;1;10.1209;10.1209;10.1209
131;async;10;0.029355;0.0148864;0.0342324
131;inner;10;0.737354;0.732778;0.753751
131;wait;10;3.06571e-05;2.3881e-05;4.7897e-05
131;boundary;10;0.0543705;0.0529127;0.0549104
131;calc iter;10;0.821112;0.818859;0.823106
131;calc total;1;8.26745;8.26745;8.26745
131;total;1;27.8226;27.8226;27.8226
60;initialize;1;12.7654;12.7654;12.7654
60;async;10;0.0362429;0.0139524;0.0460701
60;inner;10;0.721654;0.716507;0.743739
60;wait;10;7.02848e-05;4.4255e-05;0.000131069
60;boundary;10;0.0610014;0.0541516;0.066024
60;calc iter;10;0.81897;0.807925;0.825054
60;calc total;1;8.26742;8.26742;8.26742
60;total;1;30.4756;30.4756;30.4756
152;initialize;1;12.6377;12.6377;12.6377
152;async;10;0.0246018;0.0133414;0.0357271
152;inner;10;0.718594;0.705608;0.75062
152;wait;10;7.45618e-05;5.9963e-05;0.000104487
152;boundary;10;0.0753592;0.0540569;0.0853146
152;calc iter;10;0.818631;0.810486;0.826729
152;calc total;1;8.2674;8.2674;8.2674
152;total;1;30.3384;30.3384;30.3384
132;initialize;1;10.1327;10.1327;10.1327
132;async;10;0.0199992;0.0146588;0.0294287
132;inner;10;0.746437;0.741296;0.755338
132;wait;10;4.28043e-05;3.0039e-05;6.5954e-05
132;boundary;10;0.0550409;0.0546655;0.055644
132;calc iter;10;0.821521;0.816689;0.826403
132;calc total;1;8.26743;8.26743;8.26743
132;total;1;27.8344;27.8344;27.8344
61;initialize;1;12.7654;12.7654;12.7654
61;async;10;0.0320816;0.0138273;0.0408452
61;inner;10;0.721111;0.713834;0.74631
61;wait;10;6.78758e-05;5.377e-05;8.0733e-05
61;boundary;10;0.064938;0.0536739;0.0697213
61;calc iter;10;0.8182;0.808404;0.824988
61;calc total;1;8.26744;8.26744;8.26744
61;total;1;30.4756;30.4756;30.4756
133;initialize;1;10.114;10.114;10.114
133;async;10;0.0203839;0.0154776;0.0241664
133;inner;10;0.744321;0.738064;0.754249
133;wait;10;4.48181e-05;2.8934e-05;6.9634e-05
133;boundary;10;0.0562747;0.0546608;0.0592226
133;calc iter;10;0.821027;0.81847;0.824459
133;calc total;1;8.26745;8.26745;8.26745
133;total;1;27.8158;27.8158;27.8158
62;initialize;1;12.7767;12.7767;12.7767
62;async;10;0.0286358;0.0139722;0.0374517
62;inner;10;0.716668;0.706808;0.7464
62;wait;10;6.62716e-05;4.9094e-05;8.0361e-05
62;boundary;10;0.0721002;0.0536279;0.0791551
62;calc iter;10;0.817472;0.807138;0.823612
62;calc total;1;8.26742;8.26742;8.26742
62;total;1;30.4869;30.4869;30.4869
63;initialize;1;12.7655;12.7655;12.7655
63;async;10;0.0290795;0.00695809;0.0374291
63;inner;10;0.691814;0.680818;0.726234
63;wait;10;0.000105867;4.1037e-05;0.000337633
63;boundary;10;0.0952662;0.0691803;0.103917
63;calc iter;10;0.816268;0.802713;0.822352
63;calc total;1;8.26744;8.26744;8.26744
63;total;1;30.4757;30.4757;30.4757
64;initialize;1;12.7654;12.7654;12.7654
64;async;10;0.0365409;0.0135369;0.0455266
64;inner;10;0.725514;0.718451;0.747246
64;wait;10;5.05911e-05;3.632e-05;6.5307e-05
64;boundary;10;0.056828;0.0530942;0.0594202
64;calc iter;10;0.818935;0.811933;0.824018
64;calc total;1;8.26742;8.26742;8.26742
64;total;1;30.4756;30.4756;30.4756
65;initialize;1;12.7696;12.7696;12.7696
65;async;10;0.0442377;0.0143789;0.0542653
65;inner;10;0.721926;0.713997;0.74527
65;wait;10;4.3221e-05;3.3295e-05;7.7692e-05
65;boundary;10;0.0535975;0.0531455;0.0541972
65;calc iter;10;0.819805;0.812921;0.825739
65;calc total;1;8.26744;8.26744;8.26744
65;total;1;30.4798;30.4798;30.4798
66;initialize;1;12.7767;12.7767;12.7767
66;async;10;0.0445101;0.0142677;0.053727
66;inner;10;0.723224;0.715006;0.74845
66;wait;10;4.00227e-05;2.8722e-05;7.425e-05
66;boundary;10;0.052878;0.0513283;0.0532547
66;calc iter;10;0.820654;0.815894;0.824294
66;calc total;1;8.26742;8.26742;8.26742
66;total;1;30.4869;30.4869;30.4869
67;initialize;1;12.7767;12.7767;12.7767
67;async;10;0.0506284;0.0143488;0.0597502
67;inner;10;0.71719;0.707934;0.745131
67;wait;10;3.92048e-05;2.4072e-05;9.9907e-05
67;boundary;10;0.0529572;0.0512121;0.053521
67;calc iter;10;0.820817;0.813103;0.824813
67;calc total;1;8.26745;8.26745;8.26745
67;total;1;30.4869;30.4869;30.4869
68;initialize;1;12.7653;12.7653;12.7653
68;async;10;0.0487191;0.0146384;0.0587434
68;inner;10;0.719176;0.708699;0.74839
68;wait;10;4.07227e-05;3.7358e-05;5.092e-05
68;boundary;10;0.0533835;0.0511082;0.0538799
68;calc iter;10;0.821321;0.816715;0.826037
68;calc total;1;8.26742;8.26742;8.26742
68;total;1;30.4755;30.4755;30.4755
69;initialize;1;12.7656;12.7656;12.7656
69;async;10;0.0376558;0.0141856;0.0474802
69;inner;10;0.727395;0.720228;0.748824
69;wait;10;4.85821e-05;3.3027e-05;6.592e-05
69;boundary;10;0.0546184;0.0534589;0.0555758
69;calc iter;10;0.819719;0.814337;0.824633
69;calc total;1;8.26745;8.26745;8.26745
69;total;1;30.4756;30.4756;30.4756
70;initialize;1;12.7654;12.7654;12.7654
70;async;10;0.0366383;0.0141282;0.0456728
70;inner;10;0.723325;0.714956;0.744116
70;wait;10;6.15306e-05;3.3529e-05;0.0001007
70;boundary;10;0.0582935;0.0540923;0.0652874
70;calc iter;10;0.81832;0.812489;0.822039
70;calc total;1;8.26743;8.26743;8.26743
70;total;1;30.4756;30.4756;30.4756
71;initialize;1;12.7654;12.7654;12.7654
71;async;10;0.0302179;0.00737258;0.0370171
71;inner;10;0.711674;0.700296;0.734929
71;wait;10;8.05315e-05;6.3224e-05;0.000133836
71;boundary;10;0.0751895;0.0636612;0.0850094
71;calc iter;10;0.817165;0.806099;0.821481
71;calc total;1;8.26745;8.26745;8.26745
71;total;1;30.4756;30.4756;30.4756
76;initialize;1;12.5166;12.5166;12.5166
76;async;10;0.02552;0.0163737;0.0289288
76;inner;10;0.740503;0.731296;0.75815
76;wait;10;3.17709e-05;2.5407e-05;5.878e-05
76;boundary;10;0.057878;0.0530789;0.0606297
76;calc iter;10;0.823935;0.815491;0.82997
76;calc total;1;8.26741;8.26741;8.26741
76;total;1;30.2269;30.2269;30.2269
77;initialize;1;12.5166;12.5166;12.5166
77;async;10;0.0262072;0.0147764;0.0326949
77;inner;10;0.739532;0.732163;0.754041
77;wait;10;5.17454e-05;3.2315e-05;0.000118245
77;boundary;10;0.0565693;0.0550114;0.0585459
77;calc iter;10;0.822362;0.818131;0.825037
77;calc total;1;8.26743;8.26743;8.26743
77;total;1;30.227;30.227;30.227
78;initialize;1;12.5167;12.5167;12.5167
78;async;10;0.0177546;0.0135956;0.0225366
78;inner;10;0.738708;0.731643;0.755775
78;wait;10;7.14698e-05;6.2169e-05;8.8763e-05
78;boundary;10;0.0645938;0.0547084;0.0696864
78;calc iter;10;0.821129;0.818571;0.825516
78;calc total;1;8.26741;8.26741;8.26741
78;total;1;30.227;30.227;30.227
79;initialize;1;12.5166;12.5166;12.5166
79;async;10;0.013779;0.00773192;0.0173806
79;inner;10;0.727551;0.718205;0.745587
79;wait;10;7.35683e-05;5.1103e-05;0.000137611
79;boundary;10;0.078609;0.0648047;0.0854201
79;calc iter;10;0.820014;0.818265;0.823158
79;calc total;1;8.26744;8.26744;8.26744
79;total;1;30.227;30.227;30.227
80;initialize;1;12.5165;12.5165;12.5165
80;async;10;0.0162783;0.0133211;0.0199582
80;inner;10;0.738027;0.727358;0.754972
80;wait;10;6.84108e-05;4.9836e-05;0.00011985
80;boundary;10;0.0663565;0.0560084;0.0756362
80;calc iter;10;0.820733;0.817031;0.824581
80;calc total;1;8.26742;8.26742;8.26742
80;total;1;30.2269;30.2269;30.2269
81;initialize;1;12.5164;12.5164;12.5164
81;async;10;0.019171;0.0146686;0.0231976
81;inner;10;0.738289;0.729311;0.75262
81;wait;10;6.74271e-05;5.0685e-05;0.000122429
81;boundary;10;0.0633642;0.0561855;0.0703649
81;calc iter;10;0.820893;0.817313;0.825794
81;calc total;1;8.26743;8.26743;8.26743
81;total;1;30.2268;30.2268;30.2268
82;initialize;1;12.5167;12.5167;12.5167
82;async;10;0.0179643;0.0146786;0.0225417
82;inner;10;0.744025;0.736756;0.759011
82;wait;10;5.22654e-05;3.2028e-05;8.9156e-05
82;boundary;10;0.0594958;0.0548805;0.063364
82;calc iter;10;0.821539;0.81801;0.828662
82;calc total;1;8.26741;8.26741;8.26741
82;total;1;30.227;30.227;30.227
83;initialize;1;12.5168;12.5168;12.5168
83;async;10;0.0202273;0.0149643;0.0254026
83;inner;10;0.74197;0.735009;0.756753
83;wait;10;5.68061e-05;4.08e-05;0.000107084
83;boundary;10;0.0594743;0.0548966;0.0616479
83;calc iter;10;0.82173;0.819306;0.826866
83;calc total;1;8.26744;8.26744;8.26744
83;total;1;30.2271;30.2271;30.2271
84;initialize;1;12.5166;12.5166;12.5166
84;async;10;0.0381566;0.0152151;0.052464
84;inner;10;0.728769;0.716118;0.750567
84;wait;10;4.76762e-05;2.8995e-05;7.3457e-05
84;boundary;10;0.0539446;0.0518912;0.0547547
84;calc iter;10;0.820919;0.813685;0.825757
84;calc total;1;8.26741;8.26741;8.26741
84;total;1;30.2269;30.2269;30.2269
85;initialize;1;12.5165;12.5165;12.5165
85;async;10;0.0294716;0.014623;0.0385789
85;inner;10;0.728437;0.721458;0.749075
85;wait;10;5.93735e-05;5.11e-05;7.849e-05
85;boundary;10;0.0608429;0.0539301;0.0649376
85;calc iter;10;0.818813;0.810695;0.822614
85;calc total;1;8.26743;8.26743;8.26743
85;total;1;30.2269;30.2269;30.2269
86;initialize;1;12.5166;12.5166;12.5166
86;async;10;0.0256758;0.0146429;0.0330664
86;inner;10;0.724506;0.715515;0.748159
86;wait;10;7.54358e-05;6.6874e-05;8.5578e-05
86;boundary;10;0.0676104;0.053914;0.0746891
86;calc iter;10;0.817869;0.811486;0.821236
86;calc total;1;8.26741;8.26741;8.26741
86;total;1;30.2269;30.2269;30.2269
87;initialize;1;12.5165;12.5165;12.5165
87;async;10;0.024308;0.00775408;0.0312254
87;inner;10;0.712454;0.701423;0.735867
87;wait;10;9.28055e-05;7.0593e-05;0.000150533
87;boundary;10;0.0801919;0.0642348;0.0883102
87;calc iter;10;0.817049;0.808008;0.821473
87;calc total;1;8.26744;8.26744;8.26744
87;total;1;30.2269;30.2269;30.2269
88;initialize;1;12.5166;12.5166;12.5166
88;async;10;0.031902;0.0141552;0.0388154
88;inner;10;0.724455;0.714474;0.742401
88;wait;10;6.67951e-05;4.6596e-05;0.000126894
88;boundary;10;0.0616516;0.0559837;0.0685751
88;calc iter;10;0.818077;0.812669;0.822593
88;calc total;1;8.26741;8.26741;8.26741
88;total;1;30.2269;30.2269;30.2269
89;initialize;1;12.5166;12.5166;12.5166
89;async;10;0.0327762;0.0156877;0.0414598
89;inner;10;0.730335;0.722079;0.748727
89;wait;10;4.4865e-05;3.5094e-05;6.3577e-05
89;boundary;10;0.0559407;0.0533613;0.059483
89;calc iter;10;0.819098;0.815338;0.821807
89;calc total;1;8.26743;8.26743;8.26743
89;total;1;30.2269;30.2269;30.2269
96;initialize;1;12.58;12.58;12.58
96;async;10;0.0153424;0.0123346;0.0193023
96;inner;10;0.746648;0.736157;0.757422
96;wait;10;5.60075e-05;3.929e-05;7.5286e-05
96;boundary;10;0.0593749;0.0545699;0.0681168
96;calc iter;10;0.821423;0.816659;0.825835
96;calc total;1;8.26742;8.26742;8.26742
96;total;1;30.2902;30.2902;30.2902
90;initialize;1;12.5166;12.5166;12.5166
90;async;10;0.0329732;0.0151882;0.0457632
90;inner;10;0.730758;0.721349;0.749894
90;wait;10;4.94674e-05;3.1728e-05;6.1917e-05
90;boundary;10;0.0557493;0.0533177;0.0581605
90;calc iter;10;0.819531;0.816274;0.82352
90;calc total;1;8.26741;8.26741;8.26741
90;total;1;30.227;30.227;30.227
97;initialize;1;12.5492;12.5492;12.5492
97;async;10;0.020153;0.0146682;0.0250657
97;inner;10;0.743563;0.736156;0.754906
97;wait;10;5.00828e-05;2.8013e-05;8.3951e-05
97;boundary;10;0.0578344;0.0547374;0.063348
97;calc iter;10;0.821602;0.816823;0.82619
97;calc total;1;8.26744;8.26744;8.26744
97;total;1;30.2595;30.2595;30.2595
91;initialize;1;12.5166;12.5166;12.5166
91;async;10;0.0412472;0.014984;0.0555061
91;inner;10;0.725736;0.714258;0.746874
91;wait;10;5.02699e-05;3.7024e-05;0.00012249
91;boundary;10;0.0536851;0.0518672;0.0542916
91;calc iter;10;0.820721;0.81572;0.824224
91;calc total;1;8.26744;8.26744;8.26744
91;total;1;30.2269;30.2269;30.2269
98;initialize;1;12.5433;12.5433;12.5433
98;async;10;0.0209898;0.0148269;0.0308011
98;inner;10;0.743815;0.737591;0.754734
98;wait;10;6.17742e-05;3.6761e-05;9.9581e-05
98;boundary;10;0.0572327;0.0547354;0.0621539
98;calc iter;10;0.822101;0.817398;0.825458
98;calc total;1;8.26742;8.26742;8.26742
98;total;1;30.2535;30.2535;30.2535
92;initialize;1;12.5166;12.5166;12.5166
92;async;10;0.0537935;0.0156663;0.065122
92;inner;10;0.712374;0.698919;0.747856
92;wait;10;4.24966e-05;2.7114e-05;9.8649e-05
92;boundary;10;0.056115;0.0509504;0.0614186
92;calc iter;10;0.822327;0.81143;0.82774
92;calc total;1;8.26741;8.26741;8.26741
92;total;1;30.2269;30.2269;30.2269
99;initialize;1;12.5683;12.5683;12.5683
99;async;10;0.0220888;0.0141563;0.0329427
99;inner;10;0.745631;0.735733;0.756471
99;wait;10;4.28929e-05;2.6997e-05;6.4865e-05
99;boundary;10;0.0553734;0.0537071;0.0563885
99;calc iter;10;0.823138;0.818263;0.828461
99;calc total;1;8.26744;8.26744;8.26744
99;total;1;30.2784;30.2784;30.2784
93;initialize;1;12.5166;12.5166;12.5166
93;async;10;0.0436606;0.0157746;0.054273
93;inner;10;0.72191;0.711133;0.741551
93;wait;10;5.68167e-05;4.2311e-05;0.000118565
93;boundary;10;0.0545414;0.0530543;0.0556868
93;calc iter;10;0.82017;0.813134;0.825391
93;calc total;1;8.26744;8.26744;8.26744
93;total;1;30.227;30.227;30.227
100;initialize;1;12.5716;12.5716;12.5716
100;async;10;0.0293;0.0150249;0.0370027
100;inner;10;0.738958;0.729125;0.752211
100;wait;10;4.3257e-05;2.4224e-05;0.000107219
100;boundary;10;0.0548598;0.053108;0.0557749
100;calc iter;10;0.823163;0.819067;0.827339
100;calc total;1;8.26742;8.26742;8.26742
100;total;1;30.2818;30.2818;30.2818
94;initialize;1;12.5166;12.5166;12.5166
94;async;10;0.0320415;0.0151293;0.039209
94;inner;10;0.727172;0.719004;0.745384
94;wait;10;6.25982e-05;4.0075e-05;0.000123766
94;boundary;10;0.0593251;0.0540089;0.0636912
94;calc iter;10;0.818603;0.814806;0.821274
94;calc total;1;8.26742;8.26742;8.26742
94;total;1;30.2269;30.2269;30.2269
101;initialize;1;12.5822;12.5822;12.5822
101;async;10;0.0254168;0.0151128;0.0319934
101;inner;10;0.741304;0.73429;0.752568
101;wait;10;5.32051e-05;3.5929e-05;9.1153e-05
101;boundary;10;0.0552804;0.0542061;0.056606
101;calc iter;10;0.822056;0.818535;0.826161
101;calc total;1;8.26744;8.26744;8.26744
101;total;1;30.2923;30.2923;30.2923
95;initialize;1;12.5142;12.5142;12.5142
95;async;10;0.0255343;0.00768123;0.0328796
95;inner;10;0.714929;0.704386;0.736008
95;wait;10;7.95038e-05;5.7408e-05;9.977e-05
95;boundary;10;0.076741;0.0641569;0.0830217
95;calc iter;10;0.817285;0.807948;0.821686
95;calc total;1;8.26744;8.26744;8.26744
95;total;1;30.2245;30.2245;30.2245
102;initialize;1;12.5822;12.5822;12.5822
102;async;10;0.0222317;0.0151683;0.0260595
102;inner;10;0.735821;0.72732;0.747604
102;wait;10;8.25949e-05;5.5357e-05;0.000131022
102;boundary;10;0.0628827;0.0563367;0.0685253
102;calc iter;10;0.821019;0.818369;0.824859
102;calc total;1;8.26742;8.26742;8.26742
102;total;1;30.2924;30.2924;30.2924
103;initialize;1;12.5703;12.5703;12.5703
103;async;10;0.0161532;0.00767057;0.0192468
103;inner;10;0.722737;0.712721;0.738423
103;wait;10;8.4533e-05;6.4186e-05;0.000142994
103;boundary;10;0.0810352;0.0673476;0.0901605
103;calc iter;10;0.820011;0.813586;0.822682
103;calc total;1;8.26744;8.26744;8.26744
103;total;1;30.2804;30.2804;30.2804
104;initialize;1;12.5509;12.5509;12.5509
104;async;10;0.0213404;0.013529;0.0267007
104;inner;10;0.741061;0.732537;0.751482
104;wait;10;6.50807e-05;3.5584e-05;0.000123595
104;boundary;10;0.0589354;0.0547155;0.0654354
104;calc iter;10;0.821404;0.816786;0.826713
104;calc total;1;8.26742;8.26742;8.26742
104;total;1;30.2611;30.2611;30.2611
105;initialize;1;12.5822;12.5822;12.5822
105;async;10;0.0193691;0.0148521;0.0272614
105;inner;10;0.747224;0.740822;0.75897
105;wait;10;3.9596e-05;2.5288e-05;5.6138e-05
105;boundary;10;0.0556052;0.0547445;0.0566682
105;calc iter;10;0.822239;0.818147;0.829129
105;calc total;1;8.26744;8.26744;8.26744
105;total;1;30.2924;30.2924;30.2924
106;initialize;1;12.5821;12.5821;12.5821
106;async;10;0.0223672;0.0138193;0.032544
106;inner;10;0.745413;0.736132;0.756631
106;wait;10;4.52003e-05;3.159e-05;6.6524e-05
106;boundary;10;0.0552546;0.0535717;0.056869
106;calc iter;10;0.823081;0.819337;0.82679
106;calc total;1;8.26742;8.26742;8.26742
106;total;1;30.2923;30.2923;30.2923
107;initialize;1;12.5734;12.5734;12.5734
107;async;10;0.0260086;0.0150482;0.0329123
107;inner;10;0.741659;0.732576;0.753128
107;wait;10;3.84565e-05;2.5416e-05;8.6387e-05
107;boundary;10;0.0557753;0.0538244;0.0568911
107;calc iter;10;0.823483;0.818088;0.827771
107;calc total;1;8.26744;8.26744;8.26744
107;total;1;30.2836;30.2836;30.2836
108;initialize;1;12.5821;12.5821;12.5821
108;async;10;0.0266278;0.0155549;0.0339553
108;inner;10;0.740716;0.7348;0.755985
108;wait;10;4.18102e-05;2.9425e-05;7.666e-05
108;boundary;10;0.0564343;0.0535208;0.0585712
108;calc iter;10;0.823822;0.816004;0.828281
108;calc total;1;8.26742;8.26742;8.26742
108;total;1;30.2923;30.2923;30.2923
109;initialize;1;12.5453;12.5453;12.5453
109;async;10;0.0233466;0.0157762;0.0291919
109;inner;10;0.744236;0.739042;0.757505
109;wait;10;3.87215e-05;2.9466e-05;4.9626e-05
109;boundary;10;0.0553698;0.0544297;0.05579
109;calc iter;10;0.822993;0.818964;0.828572
109;calc total;1;8.26744;8.26744;8.26744
109;total;1;30.2555;30.2555;30.2555
110;initialize;1;12.5821;12.5821;12.5821
110;async;10;0.0183356;0.0155014;0.0216759
110;inner;10;0.745217;0.740906;0.757255
110;wait;10;5.30333e-05;3.4482e-05;6.6998e-05
110;boundary;10;0.0583912;0.0551375;0.0612806
110;calc iter;10;0.821998;0.81909;0.827986
110;calc total;1;8.26742;8.26742;8.26742
110;total;1;30.2923;30.2923;30.2923
111;initialize;1;12.5598;12.5598;12.5598
111;async;10;0.0151373;0.00770762;0.0177128
111;inner;10;0.737028;0.731906;0.749419
111;wait;10;7.10183e-05;4.8704e-05;0.000132033
111;boundary;10;0.0689335;0.0613506;0.0736215
111;calc iter;10;0.821171;0.818611;0.824439
111;calc total;1;8.26744;8.26744;8.26744
111;total;1;30.2699;30.2699;30.2699
112;initialize;1;12.5822;12.5822;12.5822
112;async;10;0.0173255;0.0136687;0.0204244
112;inner;10;0.736414;0.72897;0.751992
112;wait;10;7.02392e-05;5.5667e-05;0.000108926
112;boundary;10;0.0675387;0.0555608;0.0749145
112;calc iter;10;0.82135;0.817583;0.823916
112;calc total;1;8.26742;8.26742;8.26742
112;total;1;30.2923;30.2923;30.2923
113;initialize;1;12.5473;12.5473;12.5473
113;async;10;0.0185167;0.0136327;0.0231429
113;inner;10;0.742784;0.736767;0.75613
113;wait;10;6.39158e-05;5.7556e-05;7.3238e-05
113;boundary;10;0.0607321;0.0543281;0.0658544
113;calc iter;10;0.822098;0.818561;0.826475
113;calc total;1;8.26744;8.26744;8.26744
113;total;1;30.2575;30.2575;30.2575
114;initialize;1;12.5653;12.5653;12.5653
114;async;10;0.0254298;0.014346;0.0324623
114;inner;10;0.738081;0.734311;0.750622
114;wait;10;6.32391e-05;4.7491e-05;8.117e-05
114;boundary;10;0.0589604;0.05526;0.0638054
114;calc iter;10;0.822536;0.819082;0.825597
114;calc total;1;8.26742;8.26742;8.26742
114;total;1;30.2755;30.2755;30.2755
115;initialize;1;12.5552;12.5552;12.5552
115;async;10;0.032436;0.0161004;0.0390899
115;inner;10;0.735305;0.729856;0.74928
115;wait;10;4.52231e-05;2.6659e-05;0.000111607
115;boundary;10;0.0555005;0.0536185;0.0582222
115;calc iter;10;0.823288;0.819616;0.82867
115;calc total;1;8.26744;8.26744;8.26744
115;total;1;30.2654;30.2654;30.2654
116;initialize;1;12.5775;12.5775;12.5775
116;async;10;0.0269963;0.015997;0.03192
116;inner;10;0.739813;0.734824;0.756518
116;wait;10;3.60448e-05;2.5435e-05;5.5944e-05
116;boundary;10;0.0569943;0.0534995;0.0588953
116;calc iter;10;0.823842;0.81595;0.82956
116;calc total;1;8.26742;8.26742;8.26742
116;total;1;30.2877;30.2877;30.2877
117;initialize;1;12.5822;12.5822;12.5822
117;async;10;0.0312733;0.0162331;0.036417
117;inner;10;0.736354;0.730782;0.751102
117;wait;10;3.75063e-05;2.8188e-05;8.979e-05
117;boundary;10;0.0554128;0.0541663;0.0565238
117;calc iter;10;0.823079;0.817784;0.830788
117;calc total;1;8.26744;8.26744;8.26744
117;total;1;30.2923;30.2923;30.2923
118;initialize;1;12.5489;12.5489;12.5489
118;async;10;0.0215656;0.0160485;0.026954
118;inner;10;0.741799;0.737976;0.754307
118;wait;10;5.69263e-05;4.0304e-05;9.3423e-05
118;boundary;10;0.0584405;0.0549835;0.0625529
118;calc iter;10;0.821864;0.817516;0.825864
118;calc total;1;8.26742;8.26742;8.26742
118;total;1;30.2591;30.2591;30.2591
119;initialize;1;12.5497;12.5497;12.5497
119;async;10;0.017305;0.00782572;0.0221404
119;inner;10;0.730587;0.723779;0.74328
119;wait;10;8.05089e-05;6.0526e-05;0.00013954
119;boundary;10;0.0728286;0.0649222;0.0798748
119;calc iter;10;0.820803;0.81617;0.823918
119;calc total;1;8.26744;8.26744;8.26744
119;total;1;30.2599;30.2599;30.2599
153;initialize;1;12.6378;12.6378;12.6378
153;async;10;0.0285717;0.0147261;0.0395134
153;inner;10;0.722537;0.710188;0.750143
153;wait;10;6.78924e-05;5.4787e-05;8.0064e-05
153;boundary;10;0.0680563;0.0539359;0.0760753
153;calc iter;10;0.819234;0.812614;0.826769
153;calc total;1;8.26743;8.26743;8.26743
153;total;1;30.3384;30.3384;30.3384
154;initialize;1;12.6376;12.6376;12.6376
154;async;10;0.0418271;0.0147452;0.0538396
154;inner;10;0.722957;0.712828;0.74623
154;wait;10;5.20549e-05;2.9861e-05;0.000133992
154;boundary;10;0.0558212;0.0551019;0.0579163
154;calc iter;10;0.82066;0.815348;0.823047
154;calc total;1;8.2674;8.2674;8.2674
154;total;1;30.3383;30.3383;30.3383
155;initialize;1;12.6375;12.6375;12.6375
155;async;10;0.0518293;0.0150592;0.0640014
155;inner;10;0.715584;0.701771;0.75137
155;wait;10;3.68495e-05;3.0336e-05;6.388e-05
155;boundary;10;0.055924;0.0520199;0.0580868
155;calc iter;10;0.823376;0.819142;0.827697
155;calc total;1;8.26743;8.26743;8.26743
155;total;1;30.3381;30.3381;30.3381
156;initialize;1;12.6375;12.6375;12.6375
156;async;10;0.0314102;0.0162333;0.0340252
156;inner;10;0.726121;0.713826;0.757979
156;wait;10;3.42776e-05;2.3839e-05;5.9855e-05
156;boundary;10;0.0666554;0.0523688;0.0745828
156;calc iter;10;0.824223;0.803479;0.835952
156;calc total;1;8.2674;8.2674;8.2674
156;total;1;30.3382;30.3382;30.3382
157;initialize;1;12.6377;12.6377;12.6377
157;async;10;0.0383832;0.0159412;0.0478331
157;inner;10;0.72838;0.716409;0.753466
168;initialize;1;12.0603;12.0603;12.0603
168;async;10;0.027314;0.0133067;0.034883
168;inner;10;0.725103;0.717426;0.747846
168;wait;10;7.52014e-05;5.7956e-05;0.000124113
168;boundary;10;0.0676544;0.0551731;0.0728426
168;calc iter;10;0.820149;0.813737;0.825172
168;calc total;1;8.26741;8.26741;8.26741
168;total;1;29.7704;29.7704;29.7704
157;wait;10;3.35469e-05;2.6648e-05;6.9966e-05
157;boundary;10;0.056059;0.0528501;0.0583741
157;calc iter;10;0.822857;0.816918;0.827182
157;calc total;1;8.26743;8.26743;8.26743
157;total;1;30.3384;30.3384;30.3384
158;initialize;1;12.6377;12.6377;12.6377
158;async;10;0.0270194;0.0161777;0.0362068
158;inner;10;0.737671;0.729149;0.753725
158;wait;10;3.84081e-05;2.8068e-05;5.3416e-05
158;boundary;10;0.0562854;0.0549174;0.0570043
158;calc iter;10;0.821016;0.814101;0.824875
158;calc total;1;8.26741;8.26741;8.26741
158;total;1;30.3384;30.3384;30.3384
159;initialize;1;12.6376;12.6376;12.6376
159;async;10;0.0208544;0.00768499;0.0280655
159;inner;10;0.726137;0.716126;0.743451
159;wait;10;7.95441e-05;6.0043e-05;0.000140115
159;boundary;10;0.0721077;0.0622732;0.0794599
159;calc iter;10;0.81918;0.81358;0.822927
159;calc total;1;8.26743;8.26743;8.26743
159;total;1;30.3383;30.3383;30.3383
160;initialize;1;12.6378;12.6378;12.6378
160;async;10;0.0205846;0.0129806;0.0261489
160;inner;10;0.730988;0.716761;0.750615
160;wait;10;7.24868e-05;5.713e-05;8.4435e-05
160;boundary;10;0.0673272;0.0551841;0.0812008
160;calc iter;10;0.818973;0.815708;0.821963
160;calc total;1;8.26741;8.26741;8.26741
160;total;1;30.3384;30.3384;30.3384
161;initialize;1;12.6378;12.6378;12.6378
161;async;10;0.0242746;0.0155098;0.0323791
161;inner;10;0.73245;0.722235;0.749034
161;wait;10;6.56448e-05;5.2276e-05;0.000105634
161;boundary;10;0.0630988;0.0548908;0.0710757
161;calc iter;10;0.81989;0.81721;0.824293
161;calc total;1;8.26743;8.26743;8.26743
161;total;1;30.3384;30.3384;30.3384
162;initialize;1;12.6378;12.6378;12.6378
162;async;10;0.0245406;0.0135543;0.0368331
162;inner;10;0.735339;0.726705;0.751759
162;wait;10;5.43797e-05;4.925e-05;7.3875e-05
162;boundary;10;0.0605783;0.0542687;0.0638045
162;calc iter;10;0.820513;0.814966;0.826165
162;calc total;1;8.26741;8.26741;8.26741
162;total;1;30.3384;30.3384;30.3384
163;initialize;1;12.6377;12.6377;12.6377
163;async;10;0.0286057;0.0162606;0.0364883
163;inner;10;0.734141;0.72607;0.749415
163;wait;10;5.4668e-05;4.1783e-05;0.000106594
163;boundary;10;0.0577699;0.0548377;0.0591759
163;calc iter;10;0.820572;0.816331;0.822011
163;calc total;1;8.26744;8.26744;8.26744
163;total;1;30.3384;30.3384;30.3384
164;initialize;1;12.6377;12.6377;12.6377
164;async;10;0.0335808;0.0161506;0.0436183
164;inner;10;0.733368;0.723024;0.752098
164;wait;10;3.73074e-05;2.8166e-05;8.3543e-05
164;boundary;10;0.0551994;0.0533585;0.0557094
164;calc iter;10;0.822187;0.81965;0.824232
164;calc total;1;8.26741;8.26741;8.26741
164;total;1;30.3384;30.3384;30.3384
165;initialize;1;12.6378;12.6378;12.6378
165;async;10;0.0318554;0.0156145;0.0410445
165;inner;10;0.734099;0.725055;0.751467
165;wait;10;4.48897e-05;3.2949e-05;8.0127e-05
165;boundary;10;0.0555172;0.0544842;0.0562659
165;calc iter;10;0.821519;0.819608;0.822666
165;calc total;1;8.26743;8.26743;8.26743
165;total;1;30.3384;30.3384;30.3384
166;initialize;1;12.6377;12.6377;12.6377
166;async;10;0.0261401;0.0163613;0.0344339
166;inner;10;0.735752;0.72876;0.750306
166;wait;10;5.51548e-05;3.3641e-05;0.000104652
166;boundary;10;0.058765;0.0548015;0.0619303
166;calc iter;10;0.820714;0.816042;0.823582
166;calc total;1;8.26741;8.26741;8.26741
166;total;1;30.3384;30.3384;30.3384
167;initialize;1;12.6378;12.6378;12.6378
167;async;10;0.0227089;0.00770374;0.0320804
167;inner;10;0.721549;0.71229;0.738911
167;wait;10;8.34207e-05;5.988e-05;0.000132944
167;boundary;10;0.0750991;0.065971;0.082052
167;calc iter;10;0.819442;0.812721;0.824191
167;calc total;1;8.26744;8.26744;8.26744
167;total;1;30.3384;30.3384;30.3384
169;initialize;1;12.0783;12.0783;12.0783
169;async;10;0.0324147;0.0146072;0.0404194
169;inner;10;0.733267;0.727447;0.7515
169;wait;10;4.515e-05;3.2875e-05;5.9882e-05
169;boundary;10;0.0557691;0.0535994;0.0586864
169;calc iter;10;0.821498;0.816734;0.824614
169;calc total;1;8.26743;8.26743;8.26743
169;total;1;29.7884;29.7884;29.7884
170;initialize;1;12.0642;12.0642;12.0642
170;async;10;0.0300909;0.0148943;0.0411225
170;inner;10;0.736549;0.731156;0.75433
170;wait;10;4.26382e-05;2.5245e-05;6.3428e-05
170;boundary;10;0.05528;0.0529447;0.0594403
170;calc iter;10;0.821964;0.814638;0.827433
170;calc total;1;8.26741;8.26741;8.26741
170;total;1;29.7743;29.7743;29.7743
171;initialize;1;12.0754;12.0754;12.0754
171;async;10;0.0372274;0.0151329;0.0470794
171;inner;10;0.730199;0.722763;0.750355
171;wait;10;4.52395e-05;2.6442e-05;9.553e-05
171;boundary;10;0.0547482;0.0531109;0.0574471
171;calc iter;10;0.822222;0.815446;0.827658
171;calc total;1;8.26743;8.26743;8.26743
171;total;1;29.7855;29.7855;29.7855
172;initialize;1;12.0782;12.0782;12.0782
172;async;10;0.0426916;0.0150529;0.0487373
172;inner;10;0.724625;0.718239;0.743956
172;wait;10;4.21385e-05;2.5904e-05;0.000106739
172;boundary;10;0.0540569;0.0532901;0.0560105
172;calc iter;10;0.821418;0.815129;0.828081
172;calc total;1;8.26741;8.26741;8.26741
172;total;1;29.7883;29.7883;29.7883
173;initialize;1;12.0784;12.0784;12.0784
173;async;10;0.0408751;0.01504;0.0469238
173;inner;10;0.727136;0.721808;0.74827
173;wait;10;3.82493e-05;2.6243e-05;0.000106098
173;boundary;10;0.0537545;0.0525708;0.0544266
173;calc iter;10;0.821806;0.817299;0.828835
173;calc total;1;8.26743;8.26743;8.26743
173;total;1;29.7884;29.7884;29.7884
174;initialize;1;12.0783;12.0783;12.0783
174;async;10;0.03346;0.0149225;0.0388546
174;inner;10;0.72932;0.721984;0.748481
174;wait;10;5.67375e-05;4.1907e-05;8.5244e-05
174;boundary;10;0.0578377;0.0534335;0.0625546
174;calc iter;10;0.820676;0.817028;0.82512
174;calc total;1;8.26741;8.26741;8.26741
174;total;1;29.7884;29.7884;29.7884
175;initialize;1;12.0783;12.0783;12.0783
175;async;10;0.0259983;0.00772786;0.0337739
175;inner;10;0.709605;0.701909;0.734805
175;wait;10;8.58931e-05;7.1545e-05;0.000149211
175;boundary;10;0.0835105;0.0662832;0.0904282
175;calc iter;10;0.819201;0.808968;0.824174
175;calc total;1;8.26743;8.26743;8.26743
175;total;1;29.7884;29.7884;29.7884
176;initialize;1;12.0783;12.0783;12.0783
176;async;10;0.0248546;0.0136291;0.0303736
176;inner;10;0.719404;0.70844;0.746376
176;wait;10;7.46433e-05;5.88e-05;0.000106906
176;boundary;10;0.0746841;0.0557158;0.0852655
176;calc iter;10;0.819019;0.815831;0.824104
176;calc total;1;8.26741;8.26741;8.26741
176;total;1;29.7884;29.7884;29.7884
177;initialize;1;12.0783;12.0783;12.0783
177;async;10;0.0247361;0.0153174;0.0313327
177;inner;10;0.736884;0.73112;0.754224
177;wait;10;5.89135e-05;4.7766e-05;6.9517e-05
177;boundary;10;0.0586727;0.0540666;0.0635605
177;calc iter;10;0.820353;0.81592;0.824416
177;calc total;1;8.26743;8.26743;8.26743
177;total;1;29.7884;29.7884;29.7884
178;initialize;1;12.0783;12.0783;12.0783
178;async;10;0.0307565;0.014675;0.0383708
178;inner;10;0.732767;0.726892;0.751207
178;wait;10;5.28683e-05;3.9653e-05;6.8484e-05
178;boundary;10;0.0570176;0.0541471;0.0604004
178;calc iter;10;0.820595;0.817044;0.825366
178;calc total;1;8.26741;8.26741;8.26741
178;total;1;29.7884;29.7884;29.7884
179;initialize;1;12.0783;12.0783;12.0783
179;async;10;0.0383062;0.0148667;0.0441276
179;inner;10;0.729112;0.722854;0.748824
179;wait;10;3.54494e-05;2.4882e-05;8.8391e-05
179;boundary;10;0.0543915;0.0533386;0.0550854
179;calc iter;10;0.821847;0.817673;0.827194
179;calc total;1;8.26743;8.26743;8.26743
179;total;1;29.7884;29.7884;29.7884
180;initialize;1;12.0566;12.0566;12.0566
180;async;10;0.030714;0.0155136;0.034886
180;inner;10;0.730958;0.722477;0.757074
180;wait;10;3.8727e-05;2.3312e-05;6.3878e-05
180;boundary;10;0.0600171;0.0521951;0.0643359
180;calc iter;10;0.82173;0.810542;0.828411
180;calc total;1;8.26741;8.26741;8.26741
180;total;1;29.7667;29.7667;29.7667
181;initialize;1;12.0783;12.0783;12.0783
181;async;10;0.031931;0.0154944;0.0380633
181;inner;10;0.730209;0.719571;0.757742
181;wait;10;3.25998e-05;2.5185e-05;4.6517e-05
181;boundary;10;0.059748;0.0522912;0.0632625
181;calc iter;10;0.821923;0.809063;0.829553
181;calc total;1;8.26743;8.26743;8.26743
181;total;1;29.7884;29.7884;29.7884
182;initialize;1;12.0681;12.0681;12.0681
182;async;10;0.0295963;0.0155452;0.0371428
182;inner;10;0.73557;0.728298;0.755218
182;wait;10;3.65881e-05;2.7374e-05;5.6932e-05
182;boundary;10;0.0555269;0.0531394;0.0563792
182;calc iter;10;0.820731;0.818034;0.825682
182;calc total;1;8.26741;8.26741;8.26741
182;total;1;29.7783;29.7783;29.7783
183;initialize;1;12.0784;12.0784;12.0784
183;async;10;0.0234201;0.0073602;0.0284813
183;inner;10;0.737329;0.731442;0.750266
183;wait;10;6.23826e-05;4.0002e-05;0.00013921
183;boundary;10;0.0579846;0.0564943;0.059307
183;calc iter;10;0.818797;0.815859;0.82204
183;calc total;1;8.26744;8.26744;8.26744
183;total;1;29.7885;29.7885;29.7885
184;initialize;1;12.0703;12.0703;12.0703
184;async;10;0.0192654;0.0129896;0.0254888
184;inner;10;0.727541;0.719466;0.748166
184;wait;10;7.38907e-05;5.8551e-05;0.000107528
184;boundary;10;0.0706561;0.0560536;0.0765955
184;calc iter;10;0.817538;0.813708;0.820796
184;calc total;1;8.26741;8.26741;8.26741
184;total;1;29.7804;29.7804;29.7804
185;initialize;1;12.0784;12.0784;12.0784
185;async;10;0.0220269;0.0145757;0.02855
185;inner;10;0.729479;0.722143;0.748196
185;wait;10;7.26374e-05;5.0528e-05;0.000123829
185;boundary;10;0.0662828;0.0553134;0.0713029
185;calc iter;10;0.817863;0.814854;0.821324
185;calc total;1;8.26743;8.26743;8.26743
185;total;1;29.7884;29.7884;29.7884
186;initialize;1;12.0784;12.0784;12.0784
186;async;10;0.0230634;0.014532;0.0287646
186;inner;10;0.732918;0.7259;0.749288
186;wait;10;6.72761e-05;6.0657e-05;8.1263e-05
186;boundary;10;0.0621299;0.0549402;0.0671086
186;calc iter;10;0.818181;0.815134;0.821286
186;calc total;1;8.26741;8.26741;8.26741
186;total;1;29.7885;29.7885;29.7885
216;initialize;1;12.5855;12.5855;12.5855
216;async;10;0.0233621;0.0130929;0.0324591
216;inner;10;0.737387;0.732081;0.753298
216;wait;10;6.33692e-05;5.5611e-05;8.4859e-05
216;boundary;10;0.0606383;0.0540812;0.0647245
216;calc iter;10;0.821452;0.814286;0.827392
216;calc total;1;8.2674;8.2674;8.2674
216;total;1;30.2957;30.2957;30.2957
240;initialize;1;11.4782;11.4782;11.4782
240;async;10;0.0192068;0.0132797;0.0252367
240;inner;10;0.743261;0.738547;0.757326
240;wait;10;5.31752e-05;3.9197e-05;8.3973e-05
240;boundary;10;0.0581175;0.0546377;0.0608797
240;calc iter;10;0.82064;0.81799;0.82533
240;calc total;1;8.26741;8.26741;8.26741
240;total;1;29.1885;29.1885;29.1885
192;initialize;1;12.4229;12.4229;12.4229
192;async;10;0.0162208;0.0131104;0.0215632
192;inner;10;0.74473;0.730948;0.759501
192;wait;10;6.07451e-05;3.2702e-05;8.7327e-05
192;boundary;10;0.0603917;0.0546555;0.0706124
192;calc iter;10;0.821405;0.816962;0.827628
192;calc total;1;8.26741;8.26741;8.26741
192;total;1;30.13;30.13;30.13
264;initialize;1;12.2384;12.2384;12.2384
264;async;10;0.0207671;0.0134839;0.0309398
264;inner;10;0.744654;0.737533;0.754385
264;wait;10;7.05128e-05;3.1449e-05;0.000117047
264;boundary;10;0.0601364;0.0544108;0.0651655
264;calc iter;10;0.82563;0.822916;0.828262
264;calc total;1;8.26742;8.26742;8.26742
264;total;1;29.9488;29.9488;29.9488
187;initialize;1;12.0783;12.0783;12.0783
187;async;10;0.0248493;0.0151222;0.0309176
187;inner;10;0.736888;0.731235;0.751549
187;wait;10;5.0948e-05;4.407e-05;6.7293e-05
187;boundary;10;0.0571497;0.0542784;0.0587336
187;calc iter;10;0.818939;0.815074;0.821019
187;calc total;1;8.26743;8.26743;8.26743
187;total;1;29.7884;29.7884;29.7884
217;initialize;1;12.6018;12.6018;12.6018
217;async;10;0.0259938;0.0147521;0.0356025
217;inner;10;0.73897;0.73422;0.751688
217;wait;10;6.99902e-05;3.8414e-05;9.8508e-05
217;boundary;10;0.0569894;0.0536767;0.0608377
217;calc iter;10;0.822025;0.815021;0.827566
217;calc total;1;8.26743;8.26743;8.26743
217;total;1;30.312;30.312;30.312
241;initialize;1;11.4783;11.4783;11.4783
241;async;10;0.0234766;0.0149064;0.0295497
241;inner;10;0.741224;0.735561;0.756155
241;wait;10;4.68814e-05;3.695e-05;5.9683e-05
241;boundary;10;0.0563173;0.0545962;0.0579488
241;calc iter;10;0.821066;0.818213;0.82572
241;calc total;1;8.26743;8.26743;8.26743
241;total;1;29.1886;29.1886;29.1886
193;initialize;1;12.4115;12.4115;12.4115
193;async;10;0.0213321;0.0137816;0.040933
193;inner;10;0.744934;0.735702;0.757821
193;wait;10;5.55785e-05;3.39e-05;7.3733e-05
193;boundary;10;0.0565808;0.0547997;0.060166
193;calc iter;10;0.822905;0.818048;0.831472
193;calc total;1;8.26743;8.26743;8.26743
193;total;1;30.1185;30.1185;30.1185
265;initialize;1;12.2452;12.2452;12.2452
265;async;10;0.0212347;0.0146337;0.031507
265;inner;10;0.749345;0.736786;0.760778
265;wait;10;5.19635e-05;2.8562e-05;7.3252e-05
265;boundary;10;0.055627;0.0532761;0.0576611
265;calc iter;10;0.826261;0.821599;0.830631
265;calc total;1;8.26744;8.26744;8.26744
265;total;1;29.9557;29.9557;29.9557
188;initialize;1;12.0783;12.0783;12.0783
188;async;10;0.0282789;0.0143597;0.0359861
188;inner;10;0.734552;0.72783;0.750689
188;wait;10;4.64759e-05;3.4798e-05;8.2847e-05
188;boundary;10;0.0563863;0.0549339;0.0578232
188;calc iter;10;0.819265;0.816724;0.822418
188;calc total;1;8.26741;8.26741;8.26741
188;total;1;29.7884;29.7884;29.7884
218;initialize;1;12.5499;12.5499;12.5499
218;async;10;0.0277109;0.0148044;0.0344169
218;inner;10;0.73759;0.732465;0.751873
218;wait;10;5.60371e-05;4.4183e-05;6.6819e-05
218;boundary;10;0.0561479;0.0540755;0.0575944
218;calc iter;10;0.821506;0.816437;0.824179
218;calc total;1;8.26741;8.26741;8.26741
218;total;1;30.2601;30.2601;30.2601
242;initialize;1;11.4783;11.4783;11.4783
242;async;10;0.0262031;0.0147361;0.0327336
242;inner;10;0.740128;0.733158;0.756064
242;wait;10;4.01508e-05;3.06e-05;6.0914e-05
242;boundary;10;0.0554669;0.0541006;0.0561978
242;calc iter;10;0.82184;0.819314;0.825538
242;calc total;1;8.26741;8.26741;8.26741
242;total;1;29.1886;29.1886;29.1886
194;initialize;1;12.4067;12.4067;12.4067
194;async;10;0.0227466;0.0137376;0.0278215
194;inner;10;0.743418;0.73499;0.756379
194;wait;10;4.49481e-05;2.7358e-05;7.4704e-05
194;boundary;10;0.0560839;0.0548926;0.0588583
194;calc iter;10;0.822296;0.818704;0.825368
194;calc total;1;8.26741;8.26741;8.26741
194;total;1;30.1138;30.1138;30.1138
266;initialize;1;12.2326;12.2326;12.2326
266;async;10;0.0174218;0.0141806;0.0215844
266;inner;10;0.751844;0.743471;0.761539
266;wait;10;5.67793e-05;4.18e-05;7.6562e-05
266;boundary;10;0.0558092;0.0549776;0.0572302
266;calc iter;10;0.825133;0.819312;0.831538
266;calc total;1;8.26742;8.26742;8.26742
266;total;1;29.943;29.943;29.943
189;initialize;1;12.0784;12.0784;12.0784
189;async;10;0.0290854;0.0140666;0.0375603
189;inner;10;0.733505;0.726745;0.748988
189;wait;10;5.43872e-05;3.5774e-05;9.2992e-05
189;boundary;10;0.0566986;0.0554308;0.0577743
189;calc iter;10;0.819345;0.815679;0.820761
189;calc total;1;8.26743;8.26743;8.26743
189;total;1;29.7884;29.7884;29.7884
219;initialize;1;12.5706;12.5706;12.5706
219;async;10;0.0222079;0.0143819;0.0283753
219;inner;10;0.746208;0.74082;0.758697
219;wait;10;3.13458e-05;2.4879e-05;4.9515e-05
219;boundary;10;0.0543676;0.0526476;0.0552038
219;calc iter;10;0.822817;0.818938;0.829024
219;calc total;1;8.26743;8.26743;8.26743
219;total;1;30.2808;30.2808;30.2808
243;initialize;1;11.4665;11.4665;11.4665
243;async;10;0.0264736;0.0149595;0.0325025
243;inner;10;0.740017;0.731823;0.758132
243;wait;10;3.83374e-05;2.8655e-05;6.15e-05
243;boundary;10;0.0557991;0.0535188;0.0566901
243;calc iter;10;0.82233;0.816935;0.827934
243;calc total;1;8.26743;8.26743;8.26743
243;total;1;29.1768;29.1768;29.1768
195;initialize;1;12.423;12.423;12.423
195;async;10;0.0222116;0.0137278;0.0274319
195;inner;10;0.745151;0.739141;0.759271
195;wait;10;3.74547e-05;2.7523e-05;5.4861e-05
195;boundary;10;0.0556052;0.0545945;0.0560608
195;calc iter;10;0.823007;0.81973;0.828132
195;calc total;1;8.26744;8.26744;8.26744
195;total;1;30.13;30.13;30.13
267;initialize;1;12.2453;12.2453;12.2453
267;async;10;0.0170557;0.0140583;0.0219035
267;inner;10;0.752462;0.743962;0.761467
267;wait;10;5.2343e-05;3.548e-05;7.8088e-05
267;boundary;10;0.0555182;0.0549343;0.056639
267;calc iter;10;0.82509;0.817827;0.831504
267;calc total;1;8.26744;8.26744;8.26744
267;total;1;29.9557;29.9557;29.9557
190;initialize;1;12.0783;12.0783;12.0783
190;async;10;0.0221027;0.0144333;0.0270581
190;inner;10;0.733826;0.726969;0.750319
190;wait;10;6.6199e-05;4.9164e-05;0.000105032
190;boundary;10;0.0621648;0.0549859;0.0655864
190;calc iter;10;0.818161;0.813925;0.820174
190;calc total;1;8.26741;8.26741;8.26741
190;total;1;29.7884;29.7884;29.7884
220;initialize;1;12.5898;12.5898;12.5898
220;async;10;0.035086;0.0152009;0.043511
220;inner;10;0.733586;0.726354;0.748646
220;wait;10;4.0179e-05;2.5104e-05;0.000107958
220;boundary;10;0.0536731;0.0524671;0.0541685
220;calc iter;10;0.822387;0.818126;0.826132
220;calc total;1;8.26741;8.26741;8.26741
220;total;1;30.3;30.3;30.3
244;initialize;1;11.4782;11.4782;11.4782
244;async;10;0.0301103;0.0145824;0.0348754
244;inner;10;0.736185;0.727573;0.7573
244;wait;10;3.60498e-05;3.0989e-05;5.8594e-05
244;boundary;10;0.0563397;0.0528161;0.05823
244;calc iter;10;0.822674;0.814814;0.828149
244;calc total;1;8.26741;8.26741;8.26741
244;total;1;29.1885;29.1885;29.1885
196;initialize;1;12.4231;12.4231;12.4231
196;async;10;0.0210891;0.0146952;0.0278594
196;inner;10;0.743195;0.734369;0.755557
196;wait;10;6.00343e-05;4.7179e-05;8.2483e-05
196;boundary;10;0.0577282;0.0545176;0.0608934
196;calc iter;10;0.822074;0.8196;0.825188
196;calc total;1;8.26741;8.26741;8.26741
196;total;1;30.1301;30.1301;30.1301
268;initialize;1;12.2452;12.2452;12.2452
268;async;10;0.0202281;0.0149385;0.0270361
268;inner;10;0.748156;0.739308;0.758522
268;wait;10;5.97246e-05;2.9039e-05;9.1351e-05
268;boundary;10;0.0560189;0.0544175;0.0626265
268;calc iter;10;0.824465;0.817224;0.828731
268;calc total;1;8.26742;8.26742;8.26742
268;total;1;29.9556;29.9556;29.9556
191;initialize;1;12.0783;12.0783;12.0783
191;async;10;0.0194765;0.00708345;0.0239959
191;inner;10;0.713504;0.702942;0.733704
191;wait;10;0.000143675;6.0435e-05;0.000456856
191;boundary;10;0.0834327;0.068908;0.0923169
191;calc iter;10;0.816559;0.810156;0.819946
191;calc total;1;8.26744;8.26744;8.26744
191;total;1;29.7884;29.7884;29.7884
221;initialize;1;12.5761;12.5761;12.5761
221;async;10;0.0340192;0.0152087;0.041212
221;inner;10;0.733558;0.728102;0.745754
221;wait;10;5.44552e-05;3.7335e-05;0.000129375
221;boundary;10;0.0542738;0.0532998;0.0548333
221;calc iter;10;0.821908;0.815706;0.824421
221;calc total;1;8.26743;8.26743;8.26743
221;total;1;30.2863;30.2863;30.2863
197;initialize;1;12.423;12.423;12.423
197;async;10;0.0220348;0.0136657;0.0290034
197;inner;10;0.740826;0.732375;0.754272
197;wait;10;5.85303e-05;3.823e-05;8.6877e-05
197;boundary;10;0.0590808;0.0544823;0.0636797
197;calc iter;10;0.822002;0.817419;0.826844
197;calc total;1;8.26744;8.26744;8.26744
197;total;1;30.13;30.13;30.13
269;initialize;1;12.2452;12.2452;12.2452
269;async;10;0.0224498;0.0149846;0.0290733
269;inner;10;0.746266;0.737175;0.758702
269;wait;10;4.9133e-05;2.3761e-05;8.5722e-05
269;boundary;10;0.055671;0.0542365;0.0625274
269;calc iter;10;0.824438;0.816551;0.829491
269;calc total;1;8.26744;8.26744;8.26744
269;total;1;29.9557;29.9557;29.9557
222;initialize;1;12.5815;12.5815;12.5815
222;async;10;0.0284081;0.0152041;0.0350675
222;inner;10;0.731657;0.725871;0.746408
222;wait;10;7.38782e-05;4.964e-05;0.000109765
222;boundary;10;0.0607699;0.0543625;0.0647845
222;calc iter;10;0.82091;0.816087;0.825821
222;calc total;1;8.26741;8.26741;8.26741
222;total;1;30.2916;30.2916;30.2916
198;initialize;1;12.4229;12.4229;12.4229
198;async;10;0.0199425;0.0142579;0.0271194
198;inner;10;0.737151;0.727816;0.752828
198;wait;10;7.22546e-05;5.6418e-05;0.000113106
198;boundary;10;0.0643355;0.0549686;0.069126
198;calc iter;10;0.821503;0.818666;0.823913
198;calc total;1;8.26742;8.26742;8.26742
198;total;1;30.13;30.13;30.13
270;initialize;1;12.207;12.207;12.207
270;async;10;0.0173464;0.0136212;0.0198044
270;inner;10;0.745334;0.734112;0.758692
270;wait;10;6.82462e-05;5.8656e-05;8.3376e-05
270;boundary;10;0.0612299;0.0542791;0.0697747
270;calc iter;10;0.823981;0.817573;0.828258
270;calc total;1;8.26742;8.26742;8.26742
270;total;1;29.9174;29.9174;29.9174
223;initialize;1;12.6018;12.6018;12.6018
223;async;10;0.0226557;0.00760868;0.0298431
223;inner;10;0.717895;0.710491;0.738205
223;wait;10;8.34357e-05;6.3428e-05;0.000147023
223;boundary;10;0.0792395;0.0640461;0.0858451
223;calc iter;10;0.819875;0.81001;0.824738
223;calc total;1;8.26743;8.26743;8.26743
223;total;1;30.312;30.312;30.312
199;initialize;1;12.4049;12.4049;12.4049
199;async;10;0.0170477;0.00738512;0.0232626
199;inner;10;0.717563;0.704336;0.737363
199;wait;10;8.27604e-05;6.1682e-05;0.000133318
199;boundary;10;0.0853023;0.0690471;0.0960897
199;calc iter;10;0.819997;0.813932;0.82378
199;calc total;1;8.26744;8.26744;8.26744
199;total;1;30.112;30.112;30.112
271;initialize;1;12.2453;12.2453;12.2453
271;async;10;0.0151974;0.0076164;0.0178501
271;inner;10;0.731821;0.722088;0.745681
271;wait;10;8.41901e-05;6.4888e-05;0.000143321
271;boundary;10;0.0762035;0.0658477;0.0824791
271;calc iter;10;0.823308;0.818646;0.826777
271;calc total;1;8.26744;8.26744;8.26744
271;total;1;29.9557;29.9557;29.9557
224;initialize;1;12.6018;12.6018;12.6018
224;async;10;0.0238777;0.013334;0.0299076
224;inner;10;0.73722;0.728666;0.750986
224;wait;10;7.05363e-05;4.9962e-05;8.3668e-05
224;boundary;10;0.0599256;0.0540216;0.0665166
224;calc iter;10;0.821095;0.818751;0.825777
224;calc total;1;8.26741;8.26741;8.26741
224;total;1;30.312;30.312;30.312
200;initialize;1;12.4135;12.4135;12.4135
200;async;10;0.022717;0.0108379;0.0355768
200;inner;10;0.743446;0.734548;0.755985
200;wait;10;5.36408e-05;3.2506e-05;0.000105629
200;boundary;10;0.0567783;0.0542851;0.0596513
200;calc iter;10;0.822998;0.817515;0.824659
200;calc total;1;8.26741;8.26741;8.26741
200;total;1;30.1206;30.1206;30.1206
272;initialize;1;12.1998;12.1998;12.1998
272;async;10;0.0179438;0.0121358;0.0267335
272;inner;10;0.753277;0.740973;0.763104
272;wait;10;4.26982e-05;3.0865e-05;6.3987e-05
272;boundary;10;0.0553068;0.0531937;0.0570459
272;calc iter;10;0.826573;0.820938;0.831711
272;calc total;1;8.26742;8.26742;8.26742
272;total;1;29.9102;29.9102;29.9102
225;initialize;1;12.5724;12.5724;12.5724
225;async;10;0.0321495;0.0146662;0.038414
225;inner;10;0.735319;0.731441;0.747979
225;wait;10;4.98517e-05;3.2487e-05;0.000115506
225;boundary;10;0.0545409;0.0532766;0.0560299
225;calc iter;10;0.822061;0.817209;0.825889
225;calc total;1;8.26743;8.26743;8.26743
225;total;1;30.2826;30.2826;30.2826
201;initialize;1;12.4228;12.4228;12.4228
201;async;10;0.0327307;0.0147394;0.0511024
201;inner;10;0.735553;0.721445;0.748318
201;wait;10;5.46534e-05;3.2618e-05;0.000110495
201;boundary;10;0.0556563;0.0532069;0.0579055
201;calc iter;10;0.823996;0.821076;0.828144
201;calc total;1;8.26743;8.26743;8.26743
201;total;1;30.1299;30.1299;30.1299
273;initialize;1;12.2205;12.2205;12.2205
273;async;10;0.0192982;0.0145383;0.0269617
273;inner;10;0.751971;0.740566;0.759811
273;wait;10;4.32566e-05;2.9513e-05;7.8229e-05
273;boundary;10;0.055331;0.0532488;0.0572774
273;calc iter;10;0.826645;0.820807;0.82945
273;calc total;1;8.26743;8.26743;8.26743
273;total;1;29.931;29.931;29.931
226;initialize;1;12.5653;12.5653;12.5653
226;async;10;0.0329573;0.01486;0.0422303
226;inner;10;0.734683;0.729389;0.746931
226;wait;10;4.80119e-05;2.9713e-05;9.3257e-05
226;boundary;10;0.0544082;0.0531817;0.0551155
226;calc iter;10;0.822098;0.816719;0.826767
226;calc total;1;8.26741;8.26741;8.26741
226;total;1;30.2755;30.2755;30.2755
202;initialize;1;12.4231;12.4231;12.4231
202;async;10;0.0266751;0.0147114;0.0353706
202;inner;10;0.741554;0.732367;0.756593
202;wait;10;3.72207e-05;2.7982e-05;8.3068e-05
202;boundary;10;0.0552293;0.0536808;0.0558582
202;calc iter;10;0.823497;0.820298;0.826107
202;calc total;1;8.26741;8.26741;8.26741
202;total;1;30.1301;30.1301;30.1301
274;initialize;1;12.2084;12.2084;12.2084
274;async;10;0.0218489;0.0149242;0.0266374
274;inner;10;0.748163;0.739904;0.758072
274;wait;10;5.74737e-05;3.3165e-05;0.000140033
274;boundary;10;0.0552293;0.0548532;0.0559991
274;calc iter;10;0.8253;0.820847;0.828558
274;calc total;1;8.26741;8.26741;8.26741
274;total;1;29.9189;29.9189;29.9189
227;initialize;1;12.6018;12.6018;12.6018
227;async;10;0.0375274;0.0148766;0.0461374
227;inner;10;0.730974;0.724299;0.747867
227;wait;10;3.71672e-05;2.4148e-05;9.0317e-05
227;boundary;10;0.054111;0.0526088;0.0547778
227;calc iter;10;0.822651;0.817613;0.828047
227;calc total;1;8.26743;8.26743;8.26743
227;total;1;30.312;30.312;30.312
203;initialize;1;12.3858;12.3858;12.3858
203;async;10;0.0246445;0.0146735;0.0320542
203;inner;10;0.743226;0.734526;0.758582
203;wait;10;3.19043e-05;2.6406e-05;5.4396e-05
203;boundary;10;0.0559642;0.0536899;0.056932
203;calc iter;10;0.823868;0.820303;0.828721
203;calc total;1;8.26743;8.26743;8.26743
203;total;1;30.0929;30.0929;30.0929
275;initialize;1;12.2452;12.2452;12.2452
275;async;10;0.0226623;0.015254;0.0291487
275;inner;10;0.746702;0.739162;0.756037
275;wait;10;4.74297e-05;2.8424e-05;0.00011263
275;boundary;10;0.0555103;0.0548874;0.0577619
275;calc iter;10;0.824924;0.818201;0.829363
275;calc total;1;8.26744;8.26744;8.26744
275;total;1;29.9557;29.9557;29.9557
228;initialize;1;12.6017;12.6017;12.6017
228;async;10;0.0207168;0.0155543;0.0257776
228;inner;10;0.746328;0.741993;0.758154
228;wait;10;5.02738e-05;2.8635e-05;7.0416e-05
228;boundary;10;0.0562992;0.0549501;0.0575587
228;calc iter;10;0.823396;0.819615;0.829135
228;calc total;1;8.26741;8.26741;8.26741
228;total;1;30.3119;30.3119;30.3119
204;initialize;1;12.42;12.42;12.42
204;async;10;0.029837;0.0162788;0.0358659
204;inner;10;0.73881;0.734052;0.750302
204;wait;10;4.33352e-05;3.1775e-05;5.9189e-05
204;boundary;10;0.0543427;0.0537751;0.0546078
204;calc iter;10;0.823034;0.818714;0.827089
204;calc total;1;8.2674;8.2674;8.2674
204;total;1;30.127;30.127;30.127
276;initialize;1;12.2256;12.2256;12.2256
276;async;10;0.0266912;0.0157313;0.0316078
276;inner;10;0.741262;0.735095;0.75733
276;wait;10;4.52637e-05;2.9744e-05;7.5726e-05
276;boundary;10;0.0555367;0.0528483;0.0564028
276;calc iter;10;0.823537;0.815905;0.827995
276;calc total;1;8.26741;8.26741;8.26741
276;total;1;29.936;29.936;29.936
229;initialize;1;12.5791;12.5791;12.5791
229;async;10;0.023214;0.0151384;0.0274892
229;inner;10;0.745653;0.74109;0.757627
229;wait;10;4.1225e-05;3.1653e-05;5.9881e-05
229;boundary;10;0.0550158;0.0537335;0.0553746
229;calc iter;10;0.823925;0.822047;0.828508
229;calc total;1;8.26743;8.26743;8.26743
229;total;1;30.2893;30.2893;30.2893
205;initialize;1;12.4093;12.4093;12.4093
205;async;10;0.0313211;0.0163914;0.0372701
205;inner;10;0.73729;0.732998;0.74924
205;wait;10;3.91764e-05;3.0656e-05;5.2668e-05
205;boundary;10;0.0543355;0.0539683;0.0547302
205;calc iter;10;0.822987;0.817197;0.827811
205;calc total;1;8.26743;8.26743;8.26743
205;total;1;30.1164;30.1164;30.1164
277;initialize;1;12.218;12.218;12.218
277;async;10;0.0260305;0.0162077;0.0305123
277;inner;10;0.741713;0.735559;0.758591
277;wait;10;3.44799e-05;2.886e-05;5.9352e-05
277;boundary;10;0.0559344;0.0528566;0.0569328
277;calc iter;10;0.823714;0.816185;0.830111
277;calc total;1;8.26743;8.26743;8.26743
277;total;1;29.9285;29.9285;29.9285
230;initialize;1;12.6017;12.6017;12.6017
230;async;10;0.0193419;0.0160507;0.0223455
230;inner;10;0.739681;0.733213;0.752667
230;wait;10;6.98052e-05;5.6508e-05;0.000113458
230;boundary;10;0.063612;0.0557024;0.0694046
230;calc iter;10;0.822706;0.818763;0.824536
230;calc total;1;8.26741;8.26741;8.26741
230;total;1;30.3119;30.3119;30.3119
206;initialize;1;12.394;12.394;12.394
206;async;10;0.029471;0.0164173;0.0356412
206;inner;10;0.734842;0.728799;0.749001
206;wait;10;6.46276e-05;4.5723e-05;7.9115e-05
206;boundary;10;0.0580484;0.054355;0.0617542
206;calc iter;10;0.822428;0.818931;0.825757
206;calc total;1;8.26741;8.26741;8.26741
206;total;1;30.1011;30.1011;30.1011
278;initialize;1;12.2201;12.2201;12.2201
278;async;10;0.0219339;0.0163624;0.0261968
278;inner;10;0.745334;0.740628;0.757215
278;wait;10;4.44731e-05;3.6605e-05;5.7208e-05
278;boundary;10;0.0554444;0.0551226;0.055826
278;calc iter;10;0.822758;0.818543;0.82876
278;calc total;1;8.26741;8.26741;8.26741
278;total;1;29.9305;29.9305;29.9305
231;initialize;1;12.5494;12.5494;12.5494
231;async;10;0.0138659;0.00767818;0.0176669
231;inner;10;0.731105;0.722466;0.749041
231;wait;10;7.15454e-05;5.1292e-05;0.000131343
231;boundary;10;0.0767092;0.0625304;0.0839559
231;calc iter;10;0.821754;0.818224;0.825811
231;calc total;1;8.26744;8.26744;8.26744
231;total;1;30.2595;30.2595;30.2595
207;initialize;1;12.3898;12.3898;12.3898
207;async;10;0.0248668;0.00778756;0.0309431
207;inner;10;0.720028;0.713241;0.741026
207;wait;10;8.09609e-05;6.5715e-05;0.000147709
207;boundary;10;0.0763576;0.0614874;0.082337
207;calc iter;10;0.821335;0.810452;0.825767
207;calc total;1;8.26743;8.26743;8.26743
207;total;1;30.0968;30.0968;30.0968
279;initialize;1;12.2031;12.2031;12.2031
279;async;10;0.0181693;0.00767996;0.0217811
279;inner;10;0.74048;0.733818;0.748963
279;wait;10;7.0474e-05;5.4017e-05;0.000133939
279;boundary;10;0.0630414;0.0589483;0.0673022
279;calc iter;10;0.821763;0.818454;0.824425
279;calc total;1;8.26744;8.26744;8.26744
279;total;1;29.9135;29.9135;29.9135
232;initialize;1;12.5567;12.5567;12.5567
232;async;10;0.0229235;0.0142523;0.0261375
232;inner;10;0.740607;0.735927;0.75072
232;wait;10;6.04298e-05;3.7493e-05;0.000107929
232;boundary;10;0.0594797;0.054915;0.0648116
232;calc iter;10;0.823072;0.819422;0.828127
232;calc total;1;8.26741;8.26741;8.26741
232;total;1;30.2669;30.2669;30.2669
208;initialize;1;12.4006;12.4006;12.4006
208;async;10;0.0348123;0.014135;0.0461193
208;inner;10;0.730507;0.724095;0.743492
208;wait;10;7.34542e-05;3.2275e-05;0.00013519
208;boundary;10;0.0580679;0.0532853;0.0608347
208;calc iter;10;0.823462;0.813681;0.827694
208;calc total;1;8.26741;8.26741;8.26741
208;total;1;30.1076;30.1076;30.1076
280;initialize;1;12.2418;12.2418;12.2418
280;async;10;0.0237076;0.014243;0.0336149
280;inner;10;0.7435;0.735412;0.75394
280;wait;10;5.24378e-05;3.0096e-05;8.7545e-05
280;boundary;10;0.0561115;0.0527892;0.0578202
280;calc iter;10;0.823373;0.821416;0.827204
280;calc total;1;8.26741;8.26741;8.26741
280;total;1;29.9522;29.9522;29.9522
233;initialize;1;12.5696;12.5696;12.5696
233;async;10;0.0190235;0.0158987;0.0236394
233;inner;10;0.749449;0.746034;0.760297
233;wait;10;4.38439e-05;2.6919e-05;5.8657e-05
233;boundary;10;0.0550854;0.0541164;0.0560582
233;calc iter;10;0.823604;0.818618;0.831134
233;calc total;1;8.26743;8.26743;8.26743
233;total;1;30.2797;30.2797;30.2797
209;initialize;1;12.4229;12.4229;12.4229
209;async;10;0.0371267;0.0154415;0.0503914
209;inner;10;0.733265;0.719288;0.748327
209;wait;10;4.509e-05;2.684e-05;7.7279e-05
209;boundary;10;0.0539971;0.0525179;0.0554962
209;calc iter;10;0.824435;0.817444;0.82888
209;calc total;1;8.26743;8.26743;8.26743
209;total;1;30.13;30.13;30.13
281;initialize;1;12.2452;12.2452;12.2452
281;async;10;0.0254063;0.0154959;0.0356529
281;inner;10;0.741855;0.733692;0.751793
281;wait;10;5.72568e-05;3.6311e-05;0.000122253
281;boundary;10;0.0559521;0.0527126;0.0590772
281;calc iter;10;0.823272;0.818465;0.825148
281;calc total;1;8.26743;8.26743;8.26743
281;total;1;29.9557;29.9557;29.9557
234;initialize;1;12.5994;12.5994;12.5994
234;async;10;0.0269524;0.0159343;0.0330059
234;inner;10;0.741841;0.737562;0.754185
234;wait;10;4.28894e-05;2.8967e-05;7.9017e-05
234;boundary;10;0.0549495;0.0536489;0.0563015
234;calc iter;10;0.823788;0.820347;0.82702
234;calc total;1;8.26741;8.26741;8.26741
234;total;1;30.3096;30.3096;30.3096
210;initialize;1;12.4163;12.4163;12.4163
210;async;10;0.0345878;0.0152438;0.0406543
210;inner;10;0.733901;0.729009;0.745813
210;wait;10;5.8276e-05;4.1357e-05;0.000102784
210;boundary;10;0.0544413;0.0534084;0.0550529
210;calc iter;10;0.822991;0.815312;0.826387
210;calc total;1;8.26741;8.26741;8.26741
210;total;1;30.1233;30.1233;30.1233
282;initialize;1;12.2055;12.2055;12.2055
282;async;10;0.0229141;0.0155882;0.028151
282;inner;10;0.743996;0.737976;0.754559
282;wait;10;5.05373e-05;3.2717e-05;7.1776e-05
282;boundary;10;0.0555941;0.0543601;0.0562618
282;calc iter;10;0.822557;0.818936;0.825327
282;calc total;1;8.26741;8.26741;8.26741
282;total;1;29.916;29.916;29.916
235;initialize;1;12.6017;12.6017;12.6017
235;async;10;0.032163;0.0160828;0.0367347
235;inner;10;0.736412;0.731076;0.753798
235;wait;10;3.82072e-05;2.5987e-05;0.000106018
235;boundary;10;0.0555795;0.0533346;0.0564268
235;calc iter;10;0.824195;0.819204;0.830075
235;calc total;1;8.26743;8.26743;8.26743
235;total;1;30.3119;30.3119;30.3119
211;initialize;1;12.423;12.423;12.423
211;async;10;0.0335334;0.0152302;0.0399881
211;inner;10;0.735449;0.730469;0.7477
211;wait;10;5.02073e-05;3.2343e-05;0.000115453
211;boundary;10;0.0541114;0.0533464;0.054646
211;calc iter;10;0.823146;0.816972;0.827867
211;calc total;1;8.26743;8.26743;8.26743
211;total;1;30.13;30.13;30.13
283;initialize;1;12.2111;12.2111;12.2111
283;async;10;0.0286637;0.0161257;0.0337024
283;inner;10;0.739543;0.734342;0.752674
283;wait;10;4.85882e-05;3.0694e-05;9.1974e-05
283;boundary;10;0.0548139;0.0532361;0.0554404
283;calc iter;10;0.823071;0.818886;0.829483
283;calc total;1;8.26743;8.26743;8.26743
283;total;1;29.9215;29.9215;29.9215
236;initialize;1;12.5635;12.5635;12.5635
236;async;10;0.0232953;0.0149258;0.027854
236;inner;10;0.745604;0.740822;0.757065
236;wait;10;4.22046e-05;2.9812e-05;6.6e-05
236;boundary;10;0.054973;0.0537538;0.0553826
236;calc iter;10;0.823916;0.822053;0.828207
236;calc total;1;8.26741;8.26741;8.26741
236;total;1;30.2736;30.2736;30.2736
212;initialize;1;12.3979;12.3979;12.3979
212;async;10;0.0329542;0.0153621;0.0400773
212;inner;10;0.735257;0.729452;0.749027
212;wait;10;4.39411e-05;2.9901e-05;7.0469e-05
212;boundary;10;0.0546085;0.0540848;0.0551337
212;calc iter;10;0.822865;0.818636;0.829116
212;calc total;1;8.2674;8.2674;8.2674
212;total;1;30.105;30.105;30.105
284;initialize;1;12.2348;12.2348;12.2348
284;async;10;0.0193903;0.0145245;0.0228934
284;inner;10;0.742732;0.73548;0.753977
284;wait;10;6.28936e-05;4.8852e-05;8.7465e-05
284;boundary;10;0.0597402;0.0548073;0.0637369
284;calc iter;10;0.821927;0.819783;0.82431
284;calc total;1;8.26741;8.26741;8.26741
284;total;1;29.9452;29.9452;29.9452
237;initialize;1;12.5947;12.5947;12.5947
237;async;10;0.0266473;0.0162813;0.0300215
237;inner;10;0.741906;0.737192;0.756502
237;wait;10;3.81967e-05;2.9415e-05;6.6167e-05
237;boundary;10;0.0555364;0.0537313;0.0564318
237;calc iter;10;0.824129;0.81991;0.828373
237;calc total;1;8.26743;8.26743;8.26743
237;total;1;30.3049;30.3049;30.3049
213;initialize;1;12.423;12.423;12.423
213;async;10;0.036821;0.0153708;0.0440838
213;inner;10;0.731488;0.7258;0.745857
213;wait;10;3.8635e-05;2.7679e-05;8.1883e-05
213;boundary;10;0.0545245;0.0540721;0.0548219
213;calc iter;10;0.822874;0.81571;0.829826
213;calc total;1;8.26743;8.26743;8.26743
213;total;1;30.13;30.13;30.13
285;initialize;1;12.2289;12.2289;12.2289
285;async;10;0.019324;0.014338;0.0227104
285;inner;10;0.744797;0.738585;0.754855
285;wait;10;6.51113e-05;4.8038e-05;7.7179e-05
285;boundary;10;0.057943;0.054571;0.061064
285;calc iter;10;0.822131;0.81903;0.824817
285;calc total;1;8.26743;8.26743;8.26743
285;total;1;29.9393;29.9393;29.9393
238;initialize;1;12.6017;12.6017;12.6017
238;async;10;0.0195896;0.0143751;0.0228647
238;inner;10;0.74468;0.740346;0.756591
238;wait;10;6.89803e-05;5.3058e-05;9.9065e-05
238;boundary;10;0.0587988;0.0548775;0.0610298
238;calc iter;10;0.823139;0.819275;0.827602
238;calc total;1;8.26741;8.26741;8.26741
238;total;1;30.3119;30.3119;30.3119
214;initialize;1;12.423;12.423;12.423
214;async;10;0.0299747;0.0154494;0.0356231
214;inner;10;0.729456;0.720209;0.744979
214;wait;10;7.0458e-05;3.692e-05;0.000135859
214;boundary;10;0.0622008;0.0542575;0.0701798
214;calc iter;10;0.821703;0.815477;0.826248
214;calc total;1;8.2674;8.2674;8.2674
214;total;1;30.13;30.13;30.13
286;initialize;1;12.2275;12.2275;12.2275
286;async;10;0.0170741;0.0150236;0.0190422
286;inner;10;0.739279;0.729299;0.754126
286;wait;10;6.19449e-05;4.0381e-05;9.1077e-05
286;boundary;10;0.0648528;0.0550203;0.0738562
286;calc iter;10;0.821269;0.818391;0.825002
286;calc total;1;8.26741;8.26741;8.26741
286;total;1;29.938;29.938;29.938
239;initialize;1;12.5517;12.5517;12.5517
239;async;10;0.0170295;0.00775459;0.020156
239;inner;10;0.730281;0.724096;0.74631
239;wait;10;8.62991e-05;6.5076e-05;0.00014165
239;boundary;10;0.0745699;0.0640552;0.0798693
239;calc iter;10;0.821968;0.818264;0.824383
239;calc total;1;8.26744;8.26744;8.26744
239;total;1;30.2618;30.2618;30.2618
215;initialize;1;12.423;12.423;12.423
215;async;10;0.0221604;0.0076332;0.026511
215;inner;10;0.711729;0.700552;0.7377
215;wait;10;8.55452e-05;7.3248e-05;0.000121169
215;boundary;10;0.0862466;0.063598;0.097404
215;calc iter;10;0.820224;0.809056;0.824126
215;calc total;1;8.26743;8.26743;8.26743
215;total;1;30.13;30.13;30.13
287;initialize;1;12.2267;12.2267;12.2267
287;async;10;0.0149706;0.0076593;0.0167868
287;inner;10;0.725272;0.713679;0.74353
287;wait;10;7.42336e-05;4.7754e-05;0.000126456
287;boundary;10;0.080048;0.0650272;0.0910062
287;calc iter;10;0.820367;0.816345;0.822212
287;calc total;1;8.26744;8.26744;8.26744
287;total;1;29.9372;29.9372;29.9372
245;initialize;1;11.4782;11.4782;11.4782
245;async;10;0.0268414;0.0154291;0.0301424
245;inner;10;0.737674;0.730174;0.758908
245;wait;10;3.44263e-05;2.7968e-05;5.7068e-05
245;boundary;10;0.0585625;0.0528618;0.0617406
245;calc iter;10;0.823114;0.813001;0.829346
245;calc total;1;8.26743;8.26743;8.26743
245;total;1;29.1885;29.1885;29.1885
246;initialize;1;11.4696;11.4696;11.4696
246;async;10;0.0273665;0.0147809;0.0332853
246;inner;10;0.738556;0.731042;0.754877
246;wait;10;5.29304e-05;3.9765e-05;0.000106317
246;boundary;10;0.0556559;0.0542443;0.0563368
246;calc iter;10;0.821633;0.818622;0.824117
246;calc total;1;8.26741;8.26741;8.26741
246;total;1;29.1799;29.1799;29.1799
247;initialize;1;11.4781;11.4781;11.4781
247;async;10;0.0182796;0.0074721;0.0231371
247;inner;10;0.735071;0.730719;0.746202
247;wait;10;7.6846e-05;6.045e-05;0.000141001
247;boundary;10;0.0668253;0.0629492;0.0689814
247;calc iter;10;0.820254;0.816768;0.822005
247;calc total;1;8.26743;8.26743;8.26743
247;total;1;29.1884;29.1884;29.1884
248;initialize;1;11.4783;11.4783;11.4783
248;async;10;0.0141117;0.0106673;0.0183769
248;inner;10;0.73205;0.722233;0.752352
248;wait;10;7.2627e-05;4.9617e-05;9.2175e-05
248;boundary;10;0.0729766;0.0563679;0.0810243
248;calc iter;10;0.819212;0.816286;0.821632
248;calc total;1;8.26741;8.26741;8.26741
248;total;1;29.1886;29.1886;29.1886
249;initialize;1;11.4782;11.4782;11.4782
249;async;10;0.0178312;0.0134884;0.0228908
249;inner;10;0.728857;0.720521;0.74693
249;wait;10;7.62499e-05;5.2812e-05;0.000113431
249;boundary;10;0.0725296;0.0588031;0.0795327
249;calc iter;10;0.819296;0.817809;0.822429
249;calc total;1;8.26743;8.26743;8.26743
249;total;1;29.1885;29.1885;29.1885
250;initialize;1;11.4625;11.4625;11.4625
250;async;10;0.0180658;0.013777;0.02277
250;inner;10;0.735021;0.728582;0.750777
250;wait;10;6.96347e-05;4.4056e-05;0.000109467
250;boundary;10;0.0666875;0.0566433;0.0710125
250;calc iter;10;0.819846;0.816572;0.822557
250;calc total;1;8.26741;8.26741;8.26741
250;total;1;29.1728;29.1728;29.1728
251;initialize;1;11.4685;11.4685;11.4685
251;async;10;0.0187623;0.0137714;0.0235897
251;inner;10;0.738988;0.733557;0.754135
251;wait;10;5.60232e-05;4.1686e-05;9.1232e-05
251;boundary;10;0.0626002;0.0551193;0.0658492
251;calc iter;10;0.820408;0.817192;0.823119
251;calc total;1;8.26743;8.26743;8.26743
251;total;1;29.1788;29.1788;29.1788
252;initialize;1;11.4782;11.4782;11.4782
252;async;10;0.0244359;0.0136981;0.0318257
252;inner;10;0.73179;0.715233;0.751886
252;wait;10;7.42162e-05;5.6361e-05;0.000103197
252;boundary;10;0.06379;0.0542826;0.072983
252;calc iter;10;0.820091;0.816608;0.822426
252;calc total;1;8.26741;8.26741;8.26741
252;total;1;29.1885;29.1885;29.1885
253;initialize;1;11.4784;11.4784;11.4784
253;async;10;0.027981;0.0146131;0.0369481
253;inner;10;0.729734;0.714488;0.749453
253;wait;10;6.5733e-05;4.1906e-05;0.000107491
253;boundary;10;0.0625525;0.0546743;0.070641
253;calc iter;10;0.820335;0.816097;0.823787
253;calc total;1;8.26744;8.26744;8.26744
253;total;1;29.1887;29.1887;29.1887
254;initialize;1;11.4782;11.4782;11.4782
254;async;10;0.0207482;0.0130351;0.0278432
254;inner;10;0.723343;0.703403;0.752291
254;wait;10;6.9238e-05;4.6537e-05;8.7574e-05
254;boundary;10;0.074949;0.0544453;0.0895528
254;calc iter;10;0.81911;0.813119;0.822064
254;calc total;1;8.26741;8.26741;8.26741
254;total;1;29.1885;29.1885;29.1885
255;initialize;1;11.4782;11.4782;11.4782
255;async;10;0.0188539;0.00721894;0.0241967
255;inner;10;0.704969;0.686563;0.732994
255;wait;10;0.000142748;5.6856e-05;0.000483792
255;boundary;10;0.0941053;0.0686991;0.110926
255;calc iter;10;0.818074;0.809399;0.826893
255;calc total;1;8.26744;8.26744;8.26744
255;total;1;29.1885;29.1885;29.1885
256;initialize;1;11.4783;11.4783;11.4783
256;async;10;0.0299963;0.0137963;0.0471953
256;inner;10;0.734433;0.721647;0.750988
256;wait;10;5.43285e-05;4.1351e-05;7.8616e-05
256;boundary;10;0.057469;0.0541077;0.0596679
256;calc iter;10;0.821954;0.818017;0.825802
256;calc total;1;8.26742;8.26742;8.26742
256;total;1;29.1885;29.1885;29.1885
257;initialize;1;11.4784;11.4784;11.4784
257;async;10;0.0336961;0.0142453;0.0506564
257;inner;10;0.737179;0.72781;0.753078
257;wait;10;3.62021e-05;2.3984e-05;6.495e-05
257;boundary;10;0.0544969;0.0516001;0.0578427
257;calc iter;10;0.82541;0.820625;0.837609
257;calc total;1;8.26744;8.26744;8.26744
257;total;1;29.1887;29.1887;29.1887
258;initialize;1;11.4782;11.4782;11.4782
258;async;10;0.0332017;0.0142192;0.0460477
258;inner;10;0.734797;0.721324;0.75316
258;wait;10;3.21281e-05;2.3038e-05;6.002e-05
258;boundary;10;0.0543287;0.0533502;0.0550007
258;calc iter;10;0.822361;0.81985;0.825484
258;calc total;1;8.26742;8.26742;8.26742
258;total;1;29.1885;29.1885;29.1885
259;initialize;1;11.4782;11.4782;11.4782
259;async;10;0.034379;0.0144059;0.0446381
259;inner;10;0.733396;0.72212;0.749671
259;wait;10;4.63563e-05;3.4047e-05;9.9045e-05
259;boundary;10;0.0547845;0.0534782;0.0574714
259;calc iter;10;0.822608;0.813716;0.82984
259;calc total;1;8.26744;8.26744;8.26744
259;total;1;29.1885;29.1885;29.1885
260;initialize;1;11.4754;11.4754;11.4754
260;async;10;0.0344069;0.0144527;0.0425184
260;inner;10;0.73231;0.720704;0.748359
260;wait;10;5.43762e-05;3.0832e-05;0.000127954
260;boundary;10;0.0550575;0.0546293;0.0558443
260;calc iter;10;0.821831;0.813746;0.825185
260;calc total;1;8.26742;8.26742;8.26742
260;total;1;29.1857;29.1857;29.1857
261;initialize;1;11.4577;11.4577;11.4577
261;async;10;0.0336628;0.0145323;0.0407328
261;inner;10;0.733235;0.722523;0.752329
261;wait;10;3.94378e-05;2.4579e-05;6.5419e-05
261;boundary;10;0.0550433;0.05431;0.0557848
261;calc iter;10;0.821982;0.817654;0.825629
261;calc total;1;8.26745;8.26745;8.26745
261;total;1;29.168;29.168;29.168
262;initialize;1;11.4782;11.4782;11.4782
262;async;10;0.0296203;0.0144789;0.0386679
262;inner;10;0.736569;0.723317;0.75312
262;wait;10;4.62867e-05;2.6342e-05;5.7571e-05
262;boundary;10;0.0553363;0.054431;0.05663
262;calc iter;10;0.821574;0.815974;0.823971
262;calc total;1;8.26743;8.26743;8.26743
262;total;1;29.1885;29.1885;29.1885
263;initialize;1;11.4782;11.4782;11.4782
263;async;10;0.0269183;0.00728375;0.0376562
263;inner;10;0.725561;0.714024;0.741518
263;wait;10;7.19871e-05;5.4431e-05;0.000137746
263;boundary;10;0.0678806;0.063281;0.0701457
263;calc iter;10;0.820434;0.812223;0.824474
263;calc total;1;8.26745;8.26745;8.26745
263;total;1;29.1885;29.1885;29.1885
288;initialize;1;11.9037;11.9037;11.9037
288;async;10;0.0161414;0.0106722;0.0201881
288;inner;10;0.74411;0.736649;0.762285
288;wait;10;5.90589e-05;3.9837e-05;7.7673e-05
288;boundary;10;0.0613043;0.0551115;0.0650549
288;calc iter;10;0.821617;0.816007;0.831267
288;calc total;1;8.26742;8.26742;8.26742
288;total;1;29.6146;29.6146;29.6146
360;initialize;1;12.316;12.316;12.316
360;async;10;0.0218909;0.0135499;0.0285608
360;inner;10;0.734704;0.728737;0.751114
360;wait;10;7.24757e-05;5.1194e-05;0.000119336
360;boundary;10;0.0658709;0.0574876;0.0746498
360;calc iter;10;0.822539;0.817841;0.825911
360;calc total;1;8.26742;8.26742;8.26742
360;total;1;30.0262;30.0262;30.0262
312;initialize;1;12.0359;12.0359;12.0359
312;async;10;0.0259844;0.0126688;0.0346276
312;inner;10;0.723612;0.713916;0.743012
312;wait;10;8.12258e-05;5.8053e-05;0.000139189
312;boundary;10;0.0674099;0.057407;0.0767142
312;calc iter;10;0.817089;0.810037;0.823283
312;calc total;1;8.26741;8.26741;8.26741
312;total;1;29.7463;29.7463;29.7463
134;initialize;1;10.1226;10.1226;10.1226
134;async;10;0.0166717;0.0139897;0.0207202
134;inner;10;0.746884;0.73956;0.756837
134;wait;10;4.19429e-05;2.4872e-05;6.4381e-05
134;boundary;10;0.0572079;0.055103;0.0632653
134;calc iter;10;0.820807;0.816928;0.826707
134;calc total;1;8.26743;8.26743;8.26743
134;total;1;27.8243;27.8243;27.8243
289;initialize;1;11.9226;11.9226;11.9226
289;async;10;0.0221015;0.0148435;0.0278544
289;inner;10;0.742003;0.735374;0.758476
289;wait;10;5.06768e-05;3.1689e-05;6.9796e-05
289;boundary;10;0.0579609;0.0548606;0.0593851
289;calc iter;10;0.822117;0.818889;0.828253
289;calc total;1;8.26744;8.26744;8.26744
289;total;1;29.6334;29.6334;29.6334
361;initialize;1;12.3126;12.3126;12.3126
361;async;10;0.0225448;0.0147897;0.029802
361;inner;10;0.744366;0.740512;0.758546
361;wait;10;5.56728e-05;3.8085e-05;8.3576e-05
361;boundary;10;0.0567911;0.0535547;0.0618262
361;calc iter;10;0.823759;0.816235;0.828202
361;calc total;1;8.26744;8.26744;8.26744
361;total;1;30.0227;30.0227;30.0227
313;initialize;1;12.0351;12.0351;12.0351
313;async;10;0.0276063;0.0136445;0.0374072
313;inner;10;0.734609;0.72836;0.749302
313;wait;10;6.22505e-05;4.1987e-05;8.6957e-05
313;boundary;10;0.0560267;0.0543162;0.058699
313;calc iter;10;0.818306;0.810661;0.823117
313;calc total;1;8.26744;8.26744;8.26744
313;total;1;29.7454;29.7454;29.7454
135;initialize;1;10.1149;10.1149;10.1149
135;async;10;0.0161141;0.00737459;0.0203545
135;inner;10;0.737387;0.72186;0.746576
135;wait;10;6.74219e-05;4.8177e-05;0.000127856
135;boundary;10;0.0660448;0.0593877;0.0820218
135;calc iter;10;0.819614;0.816421;0.822327
135;calc total;1;8.26745;8.26745;8.26745
135;total;1;27.8166;27.8166;27.8166
290;initialize;1;11.9044;11.9044;11.9044
290;async;10;0.0274496;0.0146408;0.0323558
290;inner;10;0.739169;0.732263;0.757411
290;wait;10;4.26797e-05;2.8905e-05;8.2011e-05
290;boundary;10;0.0562796;0.0545732;0.0572144
290;calc iter;10;0.822943;0.81887;0.82731
290;calc total;1;8.26742;8.26742;8.26742
290;total;1;29.6152;29.6152;29.6152
362;initialize;1;12.3164;12.3164;12.3164
362;async;10;0.0234088;0.0150423;0.0320027
362;inner;10;0.744774;0.739482;0.758773
362;wait;10;3.63661e-05;2.3511e-05;6.4378e-05
362;boundary;10;0.0557285;0.0536274;0.0572394
362;calc iter;10;0.82395;0.816005;0.82895
362;calc total;1;8.26741;8.26741;8.26741
362;total;1;30.0265;30.0265;30.0265
314;initialize;1;12.0355;12.0355;12.0355
314;async;10;0.0289833;0.0136515;0.0375347
314;inner;10;0.730102;0.723671;0.745513
314;wait;10;6.56126e-05;4.5322e-05;0.000124866
314;boundary;10;0.0587527;0.0557161;0.0615255
314;calc iter;10;0.817905;0.811568;0.82248
314;calc total;1;8.26741;8.26741;8.26741
314;total;1;29.7458;29.7458;29.7458
136;initialize;1;10.1184;10.1184;10.1184
136;async;10;0.0191276;0.0135372;0.0258577
136;inner;10;0.741435;0.736776;0.751857
136;wait;10;6.86447e-05;5.6323e-05;9.0474e-05
136;boundary;10;0.0602682;0.0550062;0.0628187
136;calc iter;10;0.820902;0.815762;0.823271
136;calc total;1;8.26742;8.26742;8.26742
136;total;1;27.8201;27.8201;27.8201
291;initialize;1;11.9226;11.9226;11.9226
291;async;10;0.0320414;0.014981;0.0361409
291;inner;10;0.73491;0.727171;0.757481
291;wait;10;3.07159e-05;2.3665e-05;6.5746e-05
291;boundary;10;0.0566441;0.0538604;0.0581992
291;calc iter;10;0.823628;0.817803;0.829736
291;calc total;1;8.26744;8.26744;8.26744
291;total;1;29.6334;29.6334;29.6334
363;initialize;1;12.3165;12.3165;12.3165
363;async;10;0.0203639;0.0150435;0.025276
363;inner;10;0.747459;0.742945;0.76118
363;wait;10;4.51072e-05;3.3354e-05;5.8787e-05
363;boundary;10;0.0556664;0.0543178;0.0562857
363;calc iter;10;0.823536;0.816861;0.831757
363;calc total;1;8.26744;8.26744;8.26744
363;total;1;30.0266;30.0266;30.0266
315;initialize;1;12.0355;12.0355;12.0355
315;async;10;0.0289374;0.0137991;0.0376381
315;inner;10;0.732302;0.7259;0.748713
315;wait;10;6.26758e-05;3.914e-05;0.000104661
315;boundary;10;0.0568329;0.0546147;0.0587224
315;calc iter;10;0.818137;0.812824;0.821652
315;calc total;1;8.26744;8.26744;8.26744
315;total;1;29.7458;29.7458;29.7458
137;initialize;1;10.112;10.112;10.112
137;async;10;0.0229964;0.0147753;0.0346396
137;inner;10;0.742813;0.736501;0.752334
137;wait;10;5.47886e-05;2.7792e-05;0.000105362
137;boundary;10;0.0559437;0.0533261;0.0582697
137;calc iter;10;0.821809;0.816813;0.824495
137;calc total;1;8.26744;8.26744;8.26744
137;total;1;27.8137;27.8137;27.8137
292;initialize;1;11.9114;11.9114;11.9114
292;async;10;0.0251087;0.0145165;0.0303874
292;inner;10;0.737892;0.731853;0.754845
292;wait;10;6.1626e-05;4.8202e-05;9.8453e-05
292;boundary;10;0.0589687;0.0553663;0.0604138
292;calc iter;10;0.822033;0.819584;0.825243
292;calc total;1;8.26742;8.26742;8.26742
292;total;1;29.6222;29.6222;29.6222
364;initialize;1;12.3163;12.3163;12.3163
364;async;10;0.0300814;0.0151035;0.0361552
364;inner;10;0.738237;0.732888;0.753608
364;wait;10;4.18868e-05;2.934e-05;9.304e-05
364;boundary;10;0.0551263;0.0540645;0.0559338
364;calc iter;10;0.823489;0.817779;0.831863
364;calc total;1;8.26742;8.26742;8.26742
364;total;1;30.0265;30.0265;30.0265
316;initialize;1;12.0361;12.0361;12.0361
316;async;10;0.0336011;0.0139213;0.0423845
316;inner;10;0.72944;0.723002;0.745803
316;wait;10;5.78852e-05;3.8719e-05;0.000105329
316;boundary;10;0.0551902;0.0543905;0.0566178
316;calc iter;10;0.818291;0.813205;0.822681
316;calc total;1;8.26741;8.26741;8.26741
316;total;1;29.7464;29.7464;29.7464
138;initialize;1;10.1155;10.1155;10.1155
138;async;10;0.0265165;0.0155808;0.032365
138;inner;10;0.740537;0.735343;0.750303
138;wait;10;4.52747e-05;2.6954e-05;9.7213e-05
138;boundary;10;0.0547009;0.0535632;0.0554865
138;calc iter;10;0.821801;0.820219;0.824252
138;calc total;1;8.26742;8.26742;8.26742
138;total;1;27.8172;27.8172;27.8172
293;initialize;1;11.9226;11.9226;11.9226
293;async;10;0.0227128;0.015032;0.0288721
293;inner;10;0.731534;0.722793;0.749786
293;wait;10;7.00367e-05;5.7755e-05;0.000114372
293;boundary;10;0.066856;0.0577546;0.072532
293;calc iter;10;0.821175;0.818291;0.824922
293;calc total;1;8.26744;8.26744;8.26744
293;total;1;29.6334;29.6334;29.6334
365;initialize;1;12.3163;12.3163;12.3163
365;async;10;0.0238529;0.0150884;0.0339046
365;inner;10;0.738535;0.732528;0.754902
365;wait;10;5.73351e-05;3.3693e-05;9.6608e-05
365;boundary;10;0.0599313;0.0542079;0.0658734
365;calc iter;10;0.822378;0.817182;0.828539
365;calc total;1;8.26744;8.26744;8.26744
365;total;1;30.0264;30.0264;30.0264
317;initialize;1;12.0496;12.0496;12.0496
317;async;10;0.0260127;0.0138277;0.0325262
317;inner;10;0.732218;0.722466;0.750133
317;wait;10;5.99043e-05;4.845e-05;8.5477e-05
317;boundary;10;0.0590427;0.0536053;0.0649008
317;calc iter;10;0.817335;0.812191;0.820102
317;calc total;1;8.26744;8.26744;8.26744
317;total;1;29.7599;29.7599;29.7599
139;initialize;1;10.1288;10.1288;10.1288
139;async;10;0.0290037;0.0157736;0.03448
139;inner;10;0.738298;0.732176;0.750546
139;wait;10;3.58136e-05;2.3554e-05;9.0002e-05
139;boundary;10;0.0548522;0.05343;0.0555526
139;calc iter;10;0.822191;0.818663;0.826228
139;calc total;1;8.26744;8.26744;8.26744
139;total;1;27.8305;27.8305;27.8305
294;initialize;1;11.9;11.9;11.9
294;async;10;0.0158532;0.0132456;0.0202775
294;inner;10;0.735128;0.72228;0.758511
294;wait;10;6.74581e-05;5.3933e-05;8.16e-05
294;boundary;10;0.0696706;0.0543757;0.0812316
294;calc iter;10;0.820721;0.816663;0.828022
294;calc total;1;8.26742;8.26742;8.26742
294;total;1;29.6108;29.6108;29.6108
366;initialize;1;12.3164;12.3164;12.3164
366;async;10;0.0182697;0.014255;0.0267373
366;inner;10;0.733351;0.722807;0.753364
366;wait;10;6.36156e-05;5.0754e-05;0.000111497
366;boundary;10;0.0697934;0.0550414;0.081843
366;calc iter;10;0.82148;0.818282;0.828114
366;calc total;1;8.26742;8.26742;8.26742
366;total;1;30.0265;30.0265;30.0265
318;initialize;1;12.0352;12.0352;12.0352
318;async;10;0.0231226;0.0137619;0.0298396
318;inner;10;0.726926;0.713333;0.749223
318;wait;10;7.28667e-05;5.8838e-05;8.6904e-05
318;boundary;10;0.0663717;0.0538825;0.079545
318;calc iter;10;0.816495;0.812399;0.820187
318;calc total;1;8.26741;8.26741;8.26741
318;total;1;29.7455;29.7455;29.7455
140;initialize;1;10.126;10.126;10.126
140;async;10;0.0224168;0.01577;0.0277886
140;inner;10;0.744482;0.739774;0.755899
140;wait;10;3.40273e-05;2.8673e-05;5.2409e-05
140;boundary;10;0.0551335;0.0535946;0.0559867
140;calc iter;10;0.822069;0.818954;0.826714
140;calc total;1;8.26742;8.26742;8.26742
140;total;1;27.8278;27.8278;27.8278
295;initialize;1;11.919;11.919;11.919
295;async;10;0.0163838;0.00765962;0.0211146
295;inner;10;0.717275;0.703702;0.742263
295;wait;10;7.82203e-05;6.6316e-05;0.000129513
295;boundary;10;0.0860355;0.0672056;0.0991237
295;calc iter;10;0.819774;0.817194;0.82364
295;calc total;1;8.26744;8.26744;8.26744
295;total;1;29.6299;29.6299;29.6299
367;initialize;1;12.3115;12.3115;12.3115
367;async;10;0.0140788;0.00780959;0.0199574
367;inner;10;0.723364;0.712543;0.747282
367;wait;10;7.48781e-05;5.4552e-05;0.00012325
367;boundary;10;0.0832776;0.0630829;0.0949234
367;calc iter;10;0.820797;0.8183;0.824128
367;calc total;1;8.26744;8.26744;8.26744
367;total;1;30.0216;30.0216;30.0216
319;initialize;1;12.0352;12.0352;12.0352
319;async;10;0.0228308;0.00693875;0.0342963
319;inner;10;0.699747;0.685966;0.726838
319;wait;10;0.000131672;4.4803e-05;0.000444714
319;boundary;10;0.0927117;0.0708303;0.106568
319;calc iter;10;0.815423;0.805055;0.82425
319;calc total;1;8.26744;8.26744;8.26744
319;total;1;29.7455;29.7455;29.7455
141;initialize;1;10.117;10.117;10.117
141;async;10;0.0219175;0.0134655;0.0284855
141;inner;10;0.744329;0.739015;0.753929
141;wait;10;4.66254e-05;2.8987e-05;7.8444e-05
141;boundary;10;0.0556227;0.053646;0.0587742
141;calc iter;10;0.821918;0.818031;0.8267
141;calc total;1;8.26744;8.26744;8.26744
141;total;1;27.8187;27.8187;27.8187
296;initialize;1;11.9062;11.9062;11.9062
296;async;10;0.021292;0.0134111;0.0268115
296;inner;10;0.741563;0.735709;0.757742
296;wait;10;6.07869e-05;4.1802e-05;0.000113259
296;boundary;10;0.0590188;0.0551998;0.0606993
296;calc iter;10;0.821936;0.818677;0.826591
296;calc total;1;8.26741;8.26741;8.26741
296;total;1;29.6171;29.6171;29.6171
368;initialize;1;12.3162;12.3162;12.3162
368;async;10;0.0227294;0.0137635;0.0279344
368;inner;10;0.74138;0.737849;0.755184
368;wait;10;6.28455e-05;4.8208e-05;9.3348e-05
368;boundary;10;0.0591423;0.0553389;0.0645343
368;calc iter;10;0.823316;0.820088;0.827409
368;calc total;1;8.26742;8.26742;8.26742
368;total;1;30.0264;30.0264;30.0264
320;initialize;1;12.0473;12.0473;12.0473
320;async;10;0.0254698;0.0104949;0.0349534
320;inner;10;0.739043;0.73304;0.755788
320;wait;10;3.86653e-05;2.7125e-05;5.9521e-05
320;boundary;10;0.0543147;0.0530671;0.0549419
320;calc iter;10;0.818868;0.815342;0.823239
320;calc total;1;8.26742;8.26742;8.26742
320;total;1;29.7577;29.7577;29.7577
384;initialize;1;12.3847;12.3847;12.3847
384;async;10;0.0203646;0.0132741;0.0245805
384;inner;10;0.741147;0.7329;0.756443
384;wait;10;5.391e-05;3.318e-05;0.000104882
384;boundary;10;0.0589725;0.0546403;0.0647509
384;calc iter;10;0.820539;0.813866;0.827956
384;calc total;1;8.26742;8.26742;8.26742
384;total;1;30.0949;30.0949;30.0949
142;initialize;1;10.1173;10.1173;10.1173
142;async;10;0.0200445;0.0135743;0.027798
142;inner;10;0.742372;0.738476;0.752367
142;wait;10;6.45102e-05;4.8471e-05;8.812e-05
142;boundary;10;0.058863;0.0550157;0.061988
142;calc iter;10;0.821346;0.817409;0.824126
142;calc total;1;8.26742;8.26742;8.26742
142;total;1;27.8191;27.8191;27.8191
297;initialize;1;11.9067;11.9067;11.9067
297;async;10;0.027134;0.0149428;0.0318831
297;inner;10;0.739476;0.732645;0.756958
297;wait;10;4.53801e-05;3.4324e-05;9.4531e-05
297;boundary;10;0.056155;0.0546898;0.0571834
297;calc iter;10;0.822812;0.819319;0.826836
297;calc total;1;8.26744;8.26744;8.26744
297;total;1;29.6175;29.6175;29.6175
369;initialize;1;12.3165;12.3165;12.3165
369;async;10;0.0215776;0.014465;0.0265447
369;inner;10;0.74697;0.74296;0.759576
369;wait;10;3.89825e-05;2.6857e-05;5.4204e-05
369;boundary;10;0.0552792;0.0535099;0.0563817
369;calc iter;10;0.823867;0.817429;0.829767
369;calc total;1;8.26744;8.26744;8.26744
369;total;1;30.0266;30.0266;30.0266
321;initialize;1;12.0496;12.0496;12.0496
321;async;10;0.0355389;0.0146298;0.050548
321;inner;10;0.729975;0.722248;0.751133
321;wait;10;3.41821e-05;2.9658e-05;4.9636e-05
321;boundary;10;0.0540094;0.0518233;0.0552138
321;calc iter;10;0.81956;0.815804;0.824654
321;calc total;1;8.26744;8.26744;8.26744
321;total;1;29.7599;29.7599;29.7599
385;initialize;1;12.3848;12.3848;12.3848
385;async;10;0.0200213;0.0136826;0.0265186
385;inner;10;0.744952;0.737675;0.761026
385;wait;10;3.98129e-05;2.5535e-05;5.274e-05
385;boundary;10;0.0564993;0.0553625;0.0584142
385;calc iter;10;0.821514;0.814993;0.830229
385;calc total;1;8.26744;8.26744;8.26744
385;total;1;30.095;30.095;30.095
143;initialize;1;10.1327;10.1327;10.1327
143;async;10;0.0164365;0.00769642;0.0231418
143;inner;10;0.72771;0.721579;0.741785
143;wait;10;7.52992e-05;5.704e-05;0.000138753
143;boundary;10;0.075713;0.0648978;0.0808462
143;calc iter;10;0.819937;0.81452;0.823016
143;calc total;1;8.26745;8.26745;8.26745
143;total;1;27.8344;27.8344;27.8344
298;initialize;1;11.9135;11.9135;11.9135
298;async;10;0.0319511;0.0147073;0.035913
298;inner;10;0.735332;0.727955;0.758094
298;wait;10;3.55034e-05;2.8292e-05;6.0456e-05
298;boundary;10;0.056264;0.0535688;0.0576403
298;calc iter;10;0.823584;0.818634;0.828683
298;calc total;1;8.26741;8.26741;8.26741
298;total;1;29.6243;29.6243;29.6243
370;initialize;1;12.3162;12.3162;12.3162
370;async;10;0.0285364;0.0146527;0.0324627
370;inner;10;0.740017;0.7355;0.755148
370;wait;10;4.17125e-05;2.8462e-05;9.8479e-05
370;boundary;10;0.0552688;0.0535998;0.0562795
370;calc iter;10;0.823865;0.817976;0.830649
370;calc total;1;8.26742;8.26742;8.26742
370;total;1;30.0264;30.0264;30.0264
322;initialize;1;12.0382;12.0382;12.0382
322;async;10;0.0350078;0.0145314;0.0444446
322;inner;10;0.730268;0.722393;0.750451
322;wait;10;4.27938e-05;3.2427e-05;6.6235e-05
322;boundary;10;0.0540642;0.0520337;0.0546965
322;calc iter;10;0.819385;0.816584;0.822527
322;calc total;1;8.26742;8.26742;8.26742
322;total;1;29.7486;29.7486;29.7486
299;initialize;1;11.9083;11.9083;11.9083
299;async;10;0.0264609;0.0151882;0.0284795
299;inner;10;0.73917;0.732102;0.761342
299;wait;10;3.67981e-05;2.8209e-05;8.4125e-05
299;boundary;10;0.0585134;0.0537665;0.0605817
299;calc iter;10;0.824183;0.81624;0.832832
299;calc total;1;8.26744;8.26744;8.26744
299;total;1;29.6191;29.6191;29.6191
371;initialize;1;12.306;12.306;12.306
371;async;10;0.0274523;0.0147919;0.0332049
371;inner;10;0.740466;0.735528;0.75728
371;wait;10;3.72014e-05;2.7661e-05;7.9267e-05
371;boundary;10;0.055634;0.0539663;0.0567381
371;calc iter;10;0.823592;0.817241;0.830521
371;calc total;1;8.26744;8.26744;8.26744
371;total;1;30.0162;30.0162;30.0162
323;initialize;1;12.0359;12.0359;12.0359
323;async;10;0.0400456;0.0147313;0.0515902
323;inner;10;0.72545;0.715686;0.749755
323;wait;10;3.59977e-05;2.3875e-05;7.2926e-05
323;boundary;10;0.0543225;0.052026;0.0552298
323;calc iter;10;0.819856;0.815901;0.824067
323;calc total;1;8.26744;8.26744;8.26744
323;total;1;29.7462;29.7462;29.7462
300;initialize;1;11.9157;11.9157;11.9157
300;async;10;0.0333342;0.0155625;0.040248
300;inner;10;0.73403;0.72609;0.752334
300;wait;10;4.52622e-05;3.3393e-05;7.7877e-05
300;boundary;10;0.0544527;0.0524949;0.0552302
300;calc iter;10;0.821863;0.815506;0.828372
300;calc total;1;8.26742;8.26742;8.26742
300;total;1;29.6265;29.6265;29.6265
372;initialize;1;12.3102;12.3102;12.3102
372;async;10;0.0312778;0.0161563;0.0341994
372;inner;10;0.733228;0.724779;0.757645
372;wait;10;4.14125e-05;3.5742e-05;5.3333e-05
372;boundary;10;0.0577447;0.0522194;0.0605035
372;calc iter;10;0.822294;0.810468;0.830422
372;calc total;1;8.26742;8.26742;8.26742
372;total;1;30.0204;30.0204;30.0204
324;initialize;1;12.0351;12.0351;12.0351
324;async;10;0.0260161;0.0149049;0.0331383
324;inner;10;0.732422;0.722484;0.751412
324;wait;10;6.17775e-05;5.0062e-05;7.6822e-05
324;boundary;10;0.0609889;0.0543938;0.0679665
324;calc iter;10;0.81949;0.817328;0.822123
324;calc total;1;8.26742;8.26742;8.26742
324;total;1;29.7454;29.7454;29.7454
301;initialize;1;11.9225;11.9225;11.9225
301;async;10;0.0314206;0.01564;0.0387218
301;inner;10;0.733041;0.726529;0.750111
301;wait;10;5.66193e-05;4.3171e-05;7.082e-05
301;boundary;10;0.0559985;0.0543243;0.0583953
301;calc iter;10;0.820519;0.814138;0.827971
301;calc total;1;8.26744;8.26744;8.26744
301;total;1;29.6333;29.6333;29.6333
373;initialize;1;12.3135;12.3135;12.3135
373;async;10;0.0276901;0.0159356;0.0314066
373;inner;10;0.737709;0.732763;0.756599
373;wait;10;4.17184e-05;3.6063e-05;5.4059e-05
373;boundary;10;0.0558227;0.0526474;0.05758
373;calc iter;10;0.821265;0.814639;0.828354
373;calc total;1;8.26744;8.26744;8.26744
373;total;1;30.0237;30.0237;30.0237
325;initialize;1;12.0497;12.0497;12.0497
325;async;10;0.0264046;0.0148648;0.0334976
325;inner;10;0.729872;0.719438;0.748844
325;wait;10;7.79715e-05;7.0569e-05;8.4823e-05
325;boundary;10;0.0629321;0.0545582;0.0711479
325;calc iter;10;0.819288;0.814906;0.823489
325;calc total;1;8.26744;8.26744;8.26744
325;total;1;29.76;29.76;29.76
302;initialize;1;11.9148;11.9148;11.9148
302;async;10;0.0297559;0.0156791;0.0363624
302;inner;10;0.726937;0.718654;0.74693
302;wait;10;6.93396e-05;5.4017e-05;0.000108298
302;boundary;10;0.0628094;0.0545263;0.0688674
302;calc iter;10;0.819574;0.81418;0.824244
302;calc total;1;8.26742;8.26742;8.26742
302;total;1;29.6256;29.6256;29.6256
374;initialize;1;12.3162;12.3162;12.3162
374;async;10;0.0226873;0.0154859;0.0268248
374;inner;10;0.741475;0.735868;0.755647
374;wait;10;4.0679e-05;3.0944e-05;6.1445e-05
374;boundary;10;0.0555499;0.0548983;0.0561674
374;calc iter;10;0.819754;0.815407;0.826095
374;calc total;1;8.26742;8.26742;8.26742
374;total;1;30.0264;30.0264;30.0264
326;initialize;1;12.0352;12.0352;12.0352
326;async;10;0.024237;0.0148258;0.0307973
326;inner;10;0.728281;0.715371;0.750078
326;wait;10;6.31487e-05;4.2437e-05;9.2434e-05
326;boundary;10;0.0665987;0.0544596;0.07776
326;calc iter;10;0.819182;0.814917;0.823774
326;calc total;1;8.26742;8.26742;8.26742
326;total;1;29.7455;29.7455;29.7455
303;initialize;1;11.9169;11.9169;11.9169
303;async;10;0.0234155;0.00768886;0.0298133
303;inner;10;0.719366;0.711471;0.744193
303;wait;10;7.45292e-05;6.1302e-05;0.000141305
303;boundary;10;0.0759669;0.0600628;0.0803396
303;calc iter;10;0.818824;0.812089;0.824087
303;calc total;1;8.26744;8.26744;8.26744
303;total;1;29.6277;29.6277;29.6277
375;initialize;1;12.3162;12.3162;12.3162
375;async;10;0.018965;0.00735323;0.0242598
375;inner;10;0.734937;0.723343;0.749139
375;wait;10;6.24318e-05;3.9203e-05;0.000122695
375;boundary;10;0.0645909;0.0561759;0.0742672
375;calc iter;10;0.818556;0.816025;0.822749
375;calc total;1;8.26744;8.26744;8.26744
375;total;1;30.0264;30.0264;30.0264
327;initialize;1;12.0351;12.0351;12.0351
327;async;10;0.0187099;0.00737131;0.0259706
327;inner;10;0.71693;0.701475;0.746634
327;wait;10;7.73035e-05;5.147e-05;0.000123352
327;boundary;10;0.0823663;0.0585882;0.0969417
327;calc iter;10;0.818086;0.81272;0.823607
327;calc total;1;8.26745;8.26745;8.26745
327;total;1;29.7455;29.7455;29.7455
304;initialize;1;11.9225;11.9225;11.9225
304;async;10;0.0315427;0.0143899;0.0410682
304;inner;10;0.726033;0.720155;0.746204
304;wait;10;6.47704e-05;4.2119e-05;0.000126326
304;boundary;10;0.0624236;0.0546792;0.0729016
304;calc iter;10;0.820065;0.811366;0.824087
304;calc total;1;8.26742;8.26742;8.26742
304;total;1;29.6333;29.6333;29.6333
376;initialize;1;12.3162;12.3162;12.3162
376;async;10;0.0249997;0.0131717;0.0334439
376;inner;10;0.734547;0.729189;0.749455
376;wait;10;6.8076e-05;4.5534e-05;0.000125818
376;boundary;10;0.0600369;0.0556332;0.0678234
376;calc iter;10;0.819653;0.812899;0.824069
376;calc total;1;8.26742;8.26742;8.26742
376;total;1;30.0263;30.0263;30.0263
328;initialize;1;12.0352;12.0352;12.0352
328;async;10;0.0417277;0.0141938;0.0548384
328;inner;10;0.725102;0.716777;0.743175
328;wait;10;5.10508e-05;3.572e-05;9.8716e-05
328;boundary;10;0.0545734;0.0529444;0.0561811
328;calc iter;10;0.821456;0.813651;0.826011
328;calc total;1;8.26741;8.26741;8.26741
328;total;1;29.7455;29.7455;29.7455
305;initialize;1;11.9123;11.9123;11.9123
305;async;10;0.0399973;0.0160459;0.0509439
305;inner;10;0.725855;0.718419;0.74306
305;wait;10;6.17991e-05;3.7239e-05;0.000134013
305;boundary;10;0.055189;0.0525804;0.0587595
305;calc iter;10;0.821105;0.81434;0.826778
305;calc total;1;8.26744;8.26744;8.26744
305;total;1;29.6231;29.6231;29.6231
377;initialize;1;12.3162;12.3162;12.3162
377;async;10;0.0269768;0.0144252;0.0376288
377;inner;10;0.738247;0.72909;0.752078
377;wait;10;4.46246e-05;2.9739e-05;8.2031e-05
377;boundary;10;0.0551324;0.0531096;0.0578529
377;calc iter;10;0.820402;0.814752;0.824808
377;calc total;1;8.26744;8.26744;8.26744
377;total;1;30.0263;30.0263;30.0263
329;initialize;1;12.0352;12.0352;12.0352
329;async;10;0.0414649;0.0153269;0.0519364
329;inner;10;0.726148;0.716364;0.745378
329;wait;10;3.99797e-05;2.5491e-05;0.00010351
329;boundary;10;0.0540054;0.052425;0.0544857
329;calc iter;10;0.82166;0.815091;0.824356
329;calc total;1;8.26743;8.26743;8.26743
329;total;1;29.7455;29.7455;29.7455
306;initialize;1;11.8973;11.8973;11.8973
306;async;10;0.0358649;0.0153802;0.0437927
306;inner;10;0.731587;0.72452;0.749238
306;wait;10;4.49906e-05;2.9777e-05;9.7199e-05
306;boundary;10;0.0539245;0.0521219;0.0545265
306;calc iter;10;0.821423;0.814929;0.826259
306;calc total;1;8.26742;8.26742;8.26742
306;total;1;29.6081;29.6081;29.6081
378;initialize;1;12.3162;12.3162;12.3162
378;async;10;0.0288097;0.0134248;0.0383466
378;inner;10;0.735509;0.727297;0.749739
378;wait;10;5.53197e-05;2.9326e-05;8.1808e-05
378;boundary;10;0.0558245;0.0534684;0.0585558
378;calc iter;10;0.8202;0.815468;0.824664
378;calc total;1;8.26742;8.26742;8.26742
378;total;1;30.0264;30.0264;30.0264
330;initialize;1;12.0497;12.0497;12.0497
330;async;10;0.0444747;0.0151661;0.0527179
330;inner;10;0.722824;0.713864;0.742188
330;wait;10;4.21779e-05;2.62e-05;0.00011265
330;boundary;10;0.0543896;0.0525403;0.055897
330;calc iter;10;0.821733;0.813366;0.826086
330;calc total;1;8.26741;8.26741;8.26741
330;total;1;29.76;29.76;29.76
307;initialize;1;11.9119;11.9119;11.9119
307;async;10;0.0393388;0.0158586;0.0480491
307;inner;10;0.727133;0.718935;0.745271
307;wait;10;5.36603e-05;3.5201e-05;0.000100528
307;boundary;10;0.0544406;0.0532302;0.0552955
307;calc iter;10;0.820968;0.81594;0.826845
307;calc total;1;8.26744;8.26744;8.26744
307;total;1;29.6228;29.6228;29.6228
379;initialize;1;12.3053;12.3053;12.3053
379;async;10;0.028701;0.0145504;0.0367124
379;inner;10;0.736074;0.728323;0.749595
379;wait;10;4.61695e-05;3.0905e-05;9.9825e-05
379;boundary;10;0.0553026;0.0538142;0.0567119
379;calc iter;10;0.820125;0.816239;0.824588
379;calc total;1;8.26744;8.26744;8.26744
379;total;1;30.0155;30.0155;30.0155
331;initialize;1;12.0434;12.0434;12.0434
331;async;10;0.0431142;0.0153546;0.051898
331;inner;10;0.724508;0.715586;0.74653
331;wait;10;4.47587e-05;2.9045e-05;0.000117446
331;boundary;10;0.0544661;0.0525427;0.055168
331;calc iter;10;0.822135;0.816228;0.826636
331;calc total;1;8.26743;8.26743;8.26743
331;total;1;29.7537;29.7537;29.7537
308;initialize;1;11.9225;11.9225;11.9225
308;async;10;0.0377999;0.0153296;0.0432928
308;inner;10;0.729091;0.720343;0.753214
308;wait;10;3.28827e-05;2.6054e-05;4.9223e-05
308;boundary;10;0.0552121;0.0522247;0.0564461
308;calc iter;10;0.822138;0.816727;0.827875
308;calc total;1;8.26741;8.26741;8.26741
308;total;1;29.6333;29.6333;29.6333
380;initialize;1;12.3162;12.3162;12.3162
380;async;10;0.0263053;0.0145985;0.0318887
380;inner;10;0.73759;0.730443;0.750847
380;wait;10;5.35617e-05;4.0637e-05;8.5257e-05
380;boundary;10;0.0559598;0.0551375;0.0567083
380;calc iter;10;0.81991;0.817826;0.823521
380;calc total;1;8.26742;8.26742;8.26742
380;total;1;30.0264;30.0264;30.0264
332;initialize;1;12.0358;12.0358;12.0358
332;async;10;0.0320914;0.0154636;0.0427046
332;inner;10;0.733127;0.725467;0.749834
332;wait;10;4.98263e-05;3.9216e-05;6.5701e-05
332;boundary;10;0.0555989;0.0541782;0.0566107
332;calc iter;10;0.820868;0.817074;0.824922
332;calc total;1;8.26741;8.26741;8.26741
332;total;1;29.746;29.746;29.746
309;initialize;1;11.9225;11.9225;11.9225
309;async;10;0.0363213;0.0155123;0.0461882
309;inner;10;0.727912;0.722324;0.74603
309;wait;10;5.14654e-05;3.1747e-05;9.7637e-05
309;boundary;10;0.0558162;0.0541376;0.0589371
309;calc iter;10;0.820102;0.815231;0.827024
309;calc total;1;8.26744;8.26744;8.26744
309;total;1;29.6333;29.6333;29.6333
381;initialize;1;12.3044;12.3044;12.3044
381;async;10;0.0230208;0.0141888;0.0284505
381;inner;10;0.735495;0.725792;0.750894
381;wait;10;6.67521e-05;5.5605e-05;7.9065e-05
381;boundary;10;0.0603908;0.0548177;0.0654445
381;calc iter;10;0.818975;0.816622;0.821215
381;calc total;1;8.26744;8.26744;8.26744
381;total;1;30.0145;30.0145;30.0145
333;initialize;1;12.0497;12.0497;12.0497
333;async;10;0.0343692;0.0154864;0.0444463
333;inner;10;0.730651;0.722257;0.749296
333;wait;10;5.6139e-05;4.2927e-05;7.7335e-05
333;boundary;10;0.0556651;0.0540456;0.0568761
333;calc iter;10;0.820744;0.818025;0.824109
333;calc total;1;8.26744;8.26744;8.26744
333;total;1;29.76;29.76;29.76
310;initialize;1;11.9102;11.9102;11.9102
310;async;10;0.0287056;0.0157265;0.0398253
310;inner;10;0.724775;0.71458;0.747159
310;wait;10;6.26691e-05;3.2573e-05;7.665e-05
310;boundary;10;0.0653381;0.0541861;0.0761321
310;calc iter;10;0.818883;0.813387;0.824428
310;calc total;1;8.26741;8.26741;8.26741
310;total;1;29.621;29.621;29.621
382;initialize;1;12.3162;12.3162;12.3162
382;async;10;0.0189643;0.0134762;0.0227646
382;inner;10;0.727992;0.714244;0.748696
382;wait;10;6.99755e-05;4.1775e-05;9.018e-05
382;boundary;10;0.0709016;0.0557362;0.0827737
382;calc iter;10;0.817929;0.815843;0.820102
382;calc total;1;8.26742;8.26742;8.26742
382;total;1;30.0263;30.0263;30.0263
334;initialize;1;12.0354;12.0354;12.0354
334;async;10;0.0302437;0.0153803;0.0411035
334;inner;10;0.733064;0.725096;0.750572
334;wait;10;4.5826e-05;3.7769e-05;6.2888e-05
334;boundary;10;0.0571935;0.0544073;0.0606117
334;calc iter;10;0.820549;0.816541;0.825508
334;calc total;1;8.26741;8.26741;8.26741
334;total;1;29.7457;29.7457;29.7457
311;initialize;1;11.9225;11.9225;11.9225
311;async;10;0.0231267;0.00780623;0.0301366
311;inner;10;0.70479;0.692289;0.733813
311;wait;10;9.18212e-05;6.6011e-05;0.000135564
311;boundary;10;0.0896342;0.0663278;0.101126
311;calc iter;10;0.817644;0.808085;0.823363
311;calc total;1;8.26744;8.26744;8.26744
311;total;1;29.6333;29.6333;29.6333
383;initialize;1;12.3162;12.3162;12.3162
383;async;10;0.0174583;0.00705806;0.0216674
383;inner;10;0.707844;0.691455;0.733143
383;wait;10;0.00014018;6.7138e-05;0.000462648
383;boundary;10;0.0911705;0.0693844;0.107544
383;calc iter;10;0.816614;0.810051;0.820137
383;calc total;1;8.26744;8.26744;8.26744
383;total;1;30.0264;30.0264;30.0264
335;initialize;1;12.0357;12.0357;12.0357
335;async;10;0.0305853;0.00779407;0.0421998
335;inner;10;0.716484;0.710928;0.733548
335;wait;10;9.32404e-05;5.4243e-05;0.000161426
335;boundary;10;0.0724608;0.0663831;0.077283
335;calc iter;10;0.819625;0.807889;0.825657
335;calc total;1;8.26744;8.26744;8.26744
335;total;1;29.746;29.746;29.746
336;initialize;1;12.5287;12.5287;12.5287
336;async;10;0.0153132;0.0107674;0.0191049
336;inner;10;0.751619;0.745895;0.764538
336;wait;10;3.69283e-05;2.9603e-05;5.74e-05
336;boundary;10;0.0574572;0.0531827;0.060054
336;calc iter;10;0.824429;0.81504;0.834057
336;calc total;1;8.26742;8.26742;8.26742
336;total;1;30.2382;30.2382;30.2382
337;initialize;1;12.5335;12.5335;12.5335
337;async;10;0.0260418;0.0148955;0.0302632
337;inner;10;0.742053;0.735579;0.757902
337;wait;10;4.0914e-05;3.2726e-05;6.3148e-05
337;boundary;10;0.0555946;0.0536161;0.0565966
337;calc iter;10;0.823732;0.817484;0.82783
337;calc total;1;8.26743;8.26743;8.26743
337;total;1;30.2429;30.2429;30.2429
338;initialize;1;12.5299;12.5299;12.5299
338;async;10;0.0259134;0.0158199;0.0297593
338;inner;10;0.742289;0.735392;0.758647
338;wait;10;3.51281e-05;2.6519e-05;5.3184e-05
338;boundary;10;0.0557537;0.0533667;0.0567586
338;calc iter;10;0.823993;0.81855;0.829593
338;calc total;1;8.26741;8.26741;8.26741
338;total;1;30.2394;30.2394;30.2394
339;initialize;1;12.5286;12.5286;12.5286
339;async;10;0.0258727;0.0151054;0.0295287
339;inner;10;0.742191;0.735174;0.759232
339;wait;10;3.45422e-05;2.4725e-05;8.5472e-05
339;boundary;10;0.0559909;0.053362;0.0573251
339;calc iter;10;0.824091;0.817093;0.829664
339;calc total;1;8.26744;8.26744;8.26744
339;total;1;30.2381;30.2381;30.2381
340;initialize;1;12.5413;12.5413;12.5413
340;async;10;0.0234671;0.0145899;0.0278602
340;inner;10;0.742627;0.735821;0.755129
340;wait;10;5.01793e-05;3.4851e-05;9.5021e-05
340;boundary;10;0.0566963;0.0547123;0.0573388
340;calc iter;10;0.822843;0.81963;0.825234
340;calc total;1;8.26741;8.26741;8.26741
340;total;1;30.2507;30.2507;30.2507
341;initialize;1;12.5286;12.5286;12.5286
341;async;10;0.0201445;0.0152561;0.0231965
341;inner;10;0.740198;0.734259;0.751196
341;wait;10;7.12904e-05;4.8437e-05;0.000118756
341;boundary;10;0.0615019;0.0564051;0.0638136
341;calc iter;10;0.821917;0.819629;0.823609
341;calc total;1;8.26744;8.26744;8.26744
341;total;1;30.2381;30.2381;30.2381
342;initialize;1;12.5289;12.5289;12.5289
342;async;10;0.0148313;0.0131673;0.0165732
342;inner;10;0.742717;0.732304;0.757158
342;wait;10;6.08537e-05;4.2795e-05;8.1844e-05
342;boundary;10;0.0637674;0.054363;0.0723326
342;calc iter;10;0.821378;0.818561;0.826805
342;calc total;1;8.26741;8.26741;8.26741
342;total;1;30.2384;30.2384;30.2384
343;initialize;1;12.53;12.53;12.53
343;async;10;0.014538;0.00773902;0.0167206
343;inner;10;0.727919;0.71689;0.74301
343;wait;10;7.44076e-05;4.9203e-05;0.000135593
343;boundary;10;0.0779963;0.0661261;0.0886477
343;calc iter;10;0.82053;0.817014;0.824253
343;calc total;1;8.26744;8.26744;8.26744
343;total;1;30.2394;30.2394;30.2394
344;initialize;1;12.5287;12.5287;12.5287
344;async;10;0.0196332;0.0134054;0.0264543
344;inner;10;0.745285;0.739805;0.755741
344;wait;10;5.61855e-05;3.6319e-05;0.000118527
344;boundary;10;0.0577145;0.0555433;0.0590415
344;calc iter;10;0.82269;0.819978;0.824811
344;calc total;1;8.26741;8.26741;8.26741
344;total;1;30.2382;30.2382;30.2382
345;initialize;1;12.5287;12.5287;12.5287
345;async;10;0.0168656;0.0134848;0.0205835
345;inner;10;0.74493;0.737863;0.755776
345;wait;10;5.86664e-05;3.4471e-05;7.9904e-05
345;boundary;10;0.0602864;0.0551864;0.0638502
345;calc iter;10;0.822142;0.820547;0.825968
345;calc total;1;8.26743;8.26743;8.26743
345;total;1;30.2382;30.2382;30.2382
346;initialize;1;12.541;12.541;12.541
346;async;10;0.0181588;0.0145929;0.0251589
346;inner;10;0.745398;0.739581;0.75504
346;wait;10;5.43384e-05;4.0991e-05;9.1138e-05
346;boundary;10;0.0586366;0.0554042;0.0607739
346;calc iter;10;0.822249;0.816189;0.825259
346;calc total;1;8.26741;8.26741;8.26741
346;total;1;30.2505;30.2505;30.2505
347;initialize;1;12.5286;12.5286;12.5286
347;async;10;0.0184145;0.0148558;0.0213898
347;inner;10;0.745152;0.739216;0.754975
347;wait;10;5.83599e-05;4.1915e-05;8.4543e-05
347;boundary;10;0.0587351;0.0555741;0.0605905
347;calc iter;10;0.822361;0.820327;0.825493
347;calc total;1;8.26744;8.26744;8.26744
347;total;1;30.2381;30.2381;30.2381
348;initialize;1;12.5411;12.5411;12.5411
348;async;10;0.0220666;0.0146139;0.0276107
348;inner;10;0.743949;0.735492;0.754251
348;wait;10;5.71517e-05;4.1281e-05;6.9714e-05
348;boundary;10;0.0546148;0.0540747;0.05534
348;calc iter;10;0.820689;0.817515;0.825169
348;calc total;1;8.26741;8.26741;8.26741
348;total;1;30.2506;30.2506;30.2506
349;initialize;1;12.5301;12.5301;12.5301
349;async;10;0.0215865;0.0162873;0.026459
349;inner;10;0.740013;0.729901;0.751238
349;wait;10;6.19891e-05;4.1753e-05;7.6931e-05
349;boundary;10;0.0580157;0.0545345;0.0644276
349;calc iter;10;0.819679;0.815035;0.823314
349;calc total;1;8.26744;8.26744;8.26744
349;total;1;30.2396;30.2396;30.2396
350;initialize;1;12.5299;12.5299;12.5299
350;async;10;0.0162045;0.0142432;0.0209736
350;inner;10;0.742277;0.731081;0.756101
350;wait;10;6.11119e-05;2.9945e-05;7.8887e-05
350;boundary;10;0.060869;0.0542942;0.069144
350;calc iter;10;0.819413;0.816197;0.827567
350;calc total;1;8.26741;8.26741;8.26741
350;total;1;30.2394;30.2394;30.2394
351;initialize;1;12.5286;12.5286;12.5286
351;async;10;0.0166831;0.00782855;0.0210414
351;inner;10;0.727792;0.714175;0.743242
351;wait;10;7.73159e-05;6.1599e-05;0.00011385
351;boundary;10;0.0739087;0.0626893;0.0860025
351;calc iter;10;0.818463;0.81409;0.823554
351;calc total;1;8.26744;8.26744;8.26744
351;total;1;30.2381;30.2381;30.2381
352;initialize;1;12.5292;12.5292;12.5292
352;async;10;0.0232804;0.0143758;0.0345369
352;inner;10;0.735287;0.729708;0.747497
352;wait;10;7.14119e-05;4.5746e-05;0.000127902
352;boundary;10;0.0616129;0.0560261;0.0672461
352;calc iter;10;0.820253;0.817543;0.822163
352;calc total;1;8.26742;8.26742;8.26742
352;total;1;30.2387;30.2387;30.2387
353;initialize;1;12.5411;12.5411;12.5411
353;async;10;0.028055;0.0159183;0.0396725
353;inner;10;0.738584;0.72895;0.750524
353;wait;10;5.39484e-05;3.3627e-05;8.7e-05
353;boundary;10;0.0544282;0.0526185;0.0567375
353;calc iter;10;0.821123;0.816122;0.823897
353;calc total;1;8.26744;8.26744;8.26744
353;total;1;30.2506;30.2506;30.2506
354;initialize;1;12.5287;12.5287;12.5287
354;async;10;0.0305694;0.0156671;0.0452127
354;inner;10;0.73684;0.72411;0.751216
354;wait;10;4.06896e-05;3.0306e-05;7.2936e-05
354;boundary;10;0.0544762;0.0521879;0.0564697
354;calc iter;10;0.821928;0.814344;0.827403
354;calc total;1;8.26741;8.26741;8.26741
354;total;1;30.2382;30.2382;30.2382
355;initialize;1;12.53;12.53;12.53
355;async;10;0.0296963;0.0158569;0.038755
355;inner;10;0.737706;0.72763;0.750942
355;wait;10;4.09104e-05;2.9278e-05;8.0443e-05
355;boundary;10;0.0540541;0.0524962;0.0547907
355;calc iter;10;0.821498;0.818912;0.825597
355;calc total;1;8.26744;8.26744;8.26744
355;total;1;30.2394;30.2394;30.2394
356;initialize;1;12.537;12.537;12.537
356;async;10;0.0321444;0.0156454;0.0373307
356;inner;10;0.734371;0.725821;0.747988
356;wait;10;4.45303e-05;2.8512e-05;0.00011429
356;boundary;10;0.054767;0.0528306;0.0558101
356;calc iter;10;0.821328;0.81694;0.825922
356;calc total;1;8.26742;8.26742;8.26742
356;total;1;30.2465;30.2465;30.2465
357;initialize;1;12.5411;12.5411;12.5411
357;async;10;0.0242661;0.0159711;0.031072
357;inner;10;0.741662;0.734162;0.752767
357;wait;10;4.46221e-05;2.8086e-05;8.3945e-05
357;boundary;10;0.0547247;0.0540153;0.0558161
357;calc iter;10;0.820699;0.816402;0.825014
357;calc total;1;8.26744;8.26744;8.26744
357;total;1;30.2506;30.2506;30.2506
358;initialize;1;12.5411;12.5411;12.5411
358;async;10;0.0222502;0.0160375;0.0283647
358;inner;10;0.738924;0.730681;0.750165
358;wait;10;7.10616e-05;5.0056e-05;0.000125282
358;boundary;10;0.0586628;0.054506;0.062964
358;calc iter;10;0.81991;0.817381;0.823106
358;calc total;1;8.26742;8.26742;8.26742
358;total;1;30.2506;30.2506;30.2506
359;initialize;1;12.5286;12.5286;12.5286
359;async;10;0.0194045;0.0078052;0.0243767
359;inner;10;0.723049;0.714873;0.737
359;wait;10;8.06151e-05;6.2229e-05;0.000139807
359;boundary;10;0.0762035;0.0671946;0.0803335
359;calc iter;10;0.818739;0.812142;0.822246
359;calc total;1;8.26744;8.26744;8.26744
359;total;1;30.2381;30.2381;30.2381
456;initialize;1;12.2762;12.2762;12.2762
456;async;10;0.0182841;0.0136204;0.0232159
456;inner;10;0.744891;0.74022;0.75655
456;wait;10;5.79193e-05;4.3153e-05;7.9848e-05
456;boundary;10;0.0592156;0.0549405;0.0616201
456;calc iter;10;0.82245;0.820246;0.825193
456;calc total;1;8.26741;8.26741;8.26741
456;total;1;29.9865;29.9865;29.9865
408;initialize;1;12.4597;12.4597;12.4597
408;async;10;0.0161008;0.0077176;0.0228972
408;inner;10;0.742723;0.734406;0.759453
408;wait;10;6.21356e-05;4.4498e-05;7.4288e-05
408;boundary;10;0.0618052;0.0547823;0.0670373
408;calc iter;10;0.820693;0.814183;0.828321
408;calc total;1;8.26741;8.26741;8.26741
408;total;1;30.17;30.17;30.17
386;initialize;1;12.3849;12.3849;12.3849
386;async;10;0.0242263;0.0136637;0.03177
386;inner;10;0.741678;0.733417;0.75812
386;wait;10;4.01633e-05;2.6986e-05;8.0578e-05
386;boundary;10;0.0560092;0.0545044;0.0570475
386;calc iter;10;0.821956;0.817017;0.827152
386;calc total;1;8.26742;8.26742;8.26742
386;total;1;30.095;30.095;30.095
432;initialize;1;12.154;12.154;12.154
432;async;10;0.0280379;0.0132061;0.0346371
432;inner;10;0.738309;0.727346;0.758229
432;wait;10;3.30844e-05;2.8219e-05;5.2349e-05
432;boundary;10;0.0555502;0.0531039;0.0576657
432;calc iter;10;0.821932;0.813449;0.827517
432;calc total;1;8.26741;8.26741;8.26741
432;total;1;29.8555;29.8555;29.8555
457;initialize;1;12.2763;12.2763;12.2763
457;async;10;0.0210789;0.0157558;0.0256745
457;inner;10;0.746145;0.742323;0.755892
457;wait;10;4.76992e-05;3.4449e-05;9.5616e-05
457;boundary;10;0.0557515;0.0549015;0.0568534
457;calc iter;10;0.823025;0.819782;0.826669
457;calc total;1;8.26743;8.26743;8.26743
457;total;1;29.9866;29.9866;29.9866
409;initialize;1;12.4597;12.4597;12.4597
409;async;10;0.0236159;0.0147929;0.0312373
409;inner;10;0.736097;0.731033;0.749357
409;wait;10;7.53524e-05;6.1031e-05;9.4522e-05
409;boundary;10;0.0608397;0.0559809;0.0639949
409;calc iter;10;0.82063;0.818677;0.824137
409;calc total;1;8.26743;8.26743;8.26743
409;total;1;30.17;30.17;30.17
387;initialize;1;12.3849;12.3849;12.3849
387;async;10;0.0286953;0.0137364;0.035296
387;inner;10;0.737535;0.727452;0.756231
387;wait;10;3.59487e-05;2.5929e-05;9.6624e-05
387;boundary;10;0.0562943;0.0536867;0.0581589
387;calc iter;10;0.822562;0.817901;0.827966
387;calc total;1;8.26745;8.26745;8.26745
387;total;1;30.095;30.095;30.095
433;initialize;1;12.1467;12.1467;12.1467
433;async;10;0.0312607;0.0148616;0.0370357
433;inner;10;0.734574;0.722615;0.756425
433;wait;10;3.40865e-05;2.6859e-05;6.1857e-05
433;boundary;10;0.0564922;0.0529525;0.0594316
433;calc iter;10;0.822364;0.812631;0.829679
433;calc total;1;8.26743;8.26743;8.26743
433;total;1;29.8481;29.8481;29.8481
458;initialize;1;12.2763;12.2763;12.2763
458;async;10;0.0201342;0.0159087;0.0244221
458;inner;10;0.74789;0.742188;0.758561
458;wait;10;4.11587e-05;3.4153e-05;5.8886e-05
458;boundary;10;0.0555133;0.0540132;0.0563588
458;calc iter;10;0.82358;0.819769;0.829627
458;calc total;1;8.26741;8.26741;8.26741
458;total;1;29.9866;29.9866;29.9866
410;initialize;1;12.4543;12.4543;12.4543
410;async;10;0.0244091;0.014911;0.0319378
410;inner;10;0.741146;0.73522;0.754209
410;wait;10;5.2118e-05;3.6028e-05;8.7089e-05
410;boundary;10;0.0560052;0.0540664;0.057583
410;calc iter;10;0.821614;0.819391;0.82426
410;calc total;1;8.26741;8.26741;8.26741
410;total;1;30.1646;30.1646;30.1646
480;initialize;1;12.6361;12.6361;12.6361
480;async;10;0.0142528;0.0117944;0.016815
480;inner;10;0.751051;0.746816;0.759679
480;wait;10;4.32202e-05;3.3347e-05;5.6368e-05
480;boundary;10;0.0551655;0.0546775;0.0555107
480;calc iter;10;0.820515;0.816364;0.828506
480;calc total;1;8.26741;8.26741;8.26741
480;total;1;30.3469;30.3469;30.3469
388;initialize;1;12.3849;12.3849;12.3849
388;async;10;0.0229822;0.014715;0.0305111
388;inner;10;0.737937;0.730721;0.753688
388;wait;10;6.67685e-05;5.2453e-05;0.000121784
388;boundary;10;0.0599522;0.0555262;0.0621769
388;calc iter;10;0.820941;0.817887;0.824536
388;calc total;1;8.26742;8.26742;8.26742
388;total;1;30.0951;30.0951;30.0951
434;initialize;1;12.154;12.154;12.154
434;async;10;0.0280583;0.0157435;0.0309485
434;inner;10;0.736267;0.725896;0.75911
434;wait;10;3.36485e-05;3.0008e-05;5.2108e-05
434;boundary;10;0.0584584;0.0530831;0.0629701
434;calc iter;10;0.822821;0.80996;0.830614
434;calc total;1;8.26741;8.26741;8.26741
434;total;1;29.8555;29.8555;29.8555
459;initialize;1;12.2763;12.2763;12.2763
459;async;10;0.0208192;0.0159615;0.0244127
459;inner;10;0.747134;0.741705;0.758722
459;wait;10;3.76322e-05;2.8495e-05;5.9669e-05
459;boundary;10;0.0559403;0.0539216;0.0567697
459;calc iter;10;0.823933;0.820074;0.829926
459;calc total;1;8.26743;8.26743;8.26743
459;total;1;29.9866;29.9866;29.9866
411;initialize;1;12.4597;12.4597;12.4597
411;async;10;0.0241021;0.0152096;0.0320753
411;inner;10;0.742653;0.73646;0.757234
411;wait;10;3.5505e-05;2.7651e-05;5.2711e-05
411;boundary;10;0.0552195;0.0537068;0.056074
411;calc iter;10;0.822011;0.81681;0.827831
411;calc total;1;8.26743;8.26743;8.26743
411;total;1;30.17;30.17;30.17
481;initialize;1;12.6395;12.6395;12.6395
481;async;10;0.0193001;0.0147408;0.0239541
481;inner;10;0.746649;0.741991;0.756074
481;wait;10;4.37324e-05;3.2022e-05;7.5908e-05
481;boundary;10;0.0547676;0.0536269;0.0553409
481;calc iter;10;0.820762;0.818898;0.82527
481;calc total;1;8.26743;8.26743;8.26743
481;total;1;30.3502;30.3502;30.3502
389;initialize;1;12.3847;12.3847;12.3847
389;async;10;0.0185074;0.0147027;0.0267408
389;inner;10;0.73724;0.725051;0.756081
389;wait;10;6.04827e-05;4.8458e-05;7.2843e-05
389;boundary;10;0.0645355;0.0544935;0.0743376
389;calc iter;10;0.820345;0.814207;0.825741
389;calc total;1;8.26744;8.26744;8.26744
389;total;1;30.0949;30.0949;30.0949
435;initialize;1;12.1538;12.1538;12.1538
435;async;10;0.0270876;0.0153099;0.0339926
435;inner;10;0.738377;0.727006;0.755183
435;wait;10;3.87547e-05;2.9281e-05;7.4654e-05
435;boundary;10;0.0558902;0.0542372;0.0572266
435;calc iter;10;0.821395;0.814878;0.825496
435;calc total;1;8.26743;8.26743;8.26743
435;total;1;29.8553;29.8553;29.8553
460;initialize;1;12.2699;12.2699;12.2699
460;async;10;0.0237651;0.0156336;0.0307373
460;inner;10;0.740409;0.735505;0.751126
460;wait;10;6.36055e-05;4.3078e-05;9.3483e-05
460;boundary;10;0.0581643;0.0551251;0.0612427
460;calc iter;10;0.822403;0.819102;0.826555
460;calc total;1;8.26741;8.26741;8.26741
460;total;1;29.9802;29.9802;29.9802
412;initialize;1;12.4596;12.4596;12.4596
412;async;10;0.0320624;0.0152195;0.0374458
412;inner;10;0.73462;0.729321;0.750203
412;wait;10;4.00761e-05;2.6404e-05;9.0867e-05
412;boundary;10;0.0547984;0.0539521;0.0554337
412;calc iter;10;0.821523;0.81558;0.825299
412;calc total;1;8.26741;8.26741;8.26741
412;total;1;30.1699;30.1699;30.1699
482;initialize;1;12.6394;12.6394;12.6394
482;async;10;0.0228149;0.0148416;0.0288796
482;inner;10;0.743277;0.737333;0.754185
482;wait;10;4.26896e-05;2.6466e-05;8.6797e-05
482;boundary;10;0.0548749;0.0533411;0.0554823
482;calc iter;10;0.821012;0.818641;0.823732
482;calc total;1;8.26741;8.26741;8.26741
482;total;1;30.3501;30.3501;30.3501
390;initialize;1;12.3848;12.3848;12.3848
390;async;10;0.0162019;0.0125397;0.0238271
390;inner;10;0.733581;0.720408;0.756054
390;wait;10;6.56785e-05;5.5145e-05;8.6678e-05
390;boundary;10;0.0701816;0.0547426;0.0810106
390;calc iter;10;0.820032;0.816765;0.825924
390;calc total;1;8.26743;8.26743;8.26743
390;total;1;30.0951;30.0951;30.0951
436;initialize;1;12.1505;12.1505;12.1505
436;async;10;0.025108;0.0150877;0.0381291
436;inner;10;0.737529;0.730352;0.751799
436;wait;10;5.28774e-05;3.5618e-05;0.000112633
436;boundary;10;0.0574319;0.0550797;0.0599939
436;calc iter;10;0.820123;0.810837;0.82673
436;calc total;1;8.26741;8.26741;8.26741
436;total;1;29.852;29.852;29.852
461;initialize;1;12.2763;12.2763;12.2763
461;async;10;0.0206096;0.0151407;0.0251474
461;inner;10;0.740498;0.732961;0.752712
461;wait;10;5.57403e-05;3.0852e-05;8.8956e-05
461;boundary;10;0.0606988;0.0542979;0.067588
461;calc iter;10;0.821863;0.816011;0.827286
461;calc total;1;8.26743;8.26743;8.26743
461;total;1;29.9866;29.9866;29.9866
413;initialize;1;12.4597;12.4597;12.4597
413;async;10;0.0255472;0.0152531;0.0307324
413;inner;10;0.736867;0.73063;0.749775
413;wait;10;5.44197e-05;4.2725e-05;6.7262e-05
413;boundary;10;0.0580367;0.054577;0.0615438
413;calc iter;10;0.820508;0.817693;0.822816
413;calc total;1;8.26743;8.26743;8.26743
413;total;1;30.17;30.17;30.17
483;initialize;1;12.6206;12.6206;12.6206
483;async;10;0.021836;0.0147618;0.0255459
483;inner;10;0.743873;0.739486;0.755197
483;wait;10;3.56227e-05;2.6774e-05;7.8775e-05
483;boundary;10;0.0553626;0.0534051;0.0561685
483;calc iter;10;0.821108;0.816127;0.825598
483;calc total;1;8.26743;8.26743;8.26743
483;total;1;30.3313;30.3313;30.3313
391;initialize;1;12.3849;12.3849;12.3849
391;async;10;0.0146909;0.00737181;0.0197793
391;inner;10;0.717008;0.701406;0.741711
391;wait;10;6.70141e-05;4.0202e-05;0.000125307
391;boundary;10;0.0868122;0.0672999;0.101295
391;calc iter;10;0.818581;0.816511;0.823275
391;calc total;1;8.26745;8.26745;8.26745
391;total;1;30.095;30.095;30.095
437;initialize;1;12.1271;12.1271;12.1271
437;async;10;0.0196702;0.0149516;0.0229418
437;inner;10;0.739772;0.729833;0.754476
437;wait;10;6.23375e-05;4.62e-05;9.2668e-05
437;boundary;10;0.059864;0.0541578;0.0657069
437;calc iter;10;0.819371;0.815469;0.82424
437;calc total;1;8.26743;8.26743;8.26743
437;total;1;29.8286;29.8286;29.8286
462;initialize;1;12.2763;12.2763;12.2763
462;async;10;0.0184092;0.0150783;0.0224735
462;inner;10;0.739273;0.732081;0.753983
462;wait;10;7.93467e-05;6.5627e-05;0.000106428
462;boundary;10;0.0643014;0.0546612;0.0708148
462;calc iter;10;0.822065;0.819755;0.824389
462;calc total;1;8.26741;8.26741;8.26741
462;total;1;29.9866;29.9866;29.9866
414;initialize;1;12.4597;12.4597;12.4597
414;async;10;0.0224059;0.0152022;0.0258467
414;inner;10;0.731799;0.720575;0.748776
414;wait;10;7.30875e-05;5.7798e-05;9.6642e-05
414;boundary;10;0.0652672;0.0553628;0.0767039
414;calc iter;10;0.819548;0.81783;0.822189
414;calc total;1;8.26741;8.26741;8.26741
414;total;1;30.17;30.17;30.17
392;initialize;1;12.3848;12.3848;12.3848
392;async;10;0.0190793;0.0131357;0.0256297
392;inner;10;0.743015;0.735851;0.759284
392;wait;10;5.77643e-05;4.3979e-05;7.5388e-05
392;boundary;10;0.0589154;0.054935;0.061115
392;calc iter;10;0.821069;0.817496;0.827545
392;calc total;1;8.26741;8.26741;8.26741
392;total;1;30.095;30.095;30.095
438;initialize;1;12.1164;12.1164;12.1164
438;async;10;0.0149066;0.0123618;0.0198068
438;inner;10;0.741418;0.72766;0.758908
438;wait;10;5.54919e-05;3.4638e-05;7.7844e-05
438;boundary;10;0.0623978;0.0543437;0.0754042
438;calc iter;10;0.818779;0.815008;0.828143
438;calc total;1;8.26741;8.26741;8.26741
438;total;1;29.8178;29.8178;29.8178
463;initialize;1;12.2763;12.2763;12.2763
463;async;10;0.0168486;0.0077033;0.0209187
463;inner;10;0.719618;0.710855;0.738384
463;wait;10;8.21855e-05;6.4961e-05;0.000134321
463;boundary;10;0.0842524;0.068268;0.0931547
463;calc iter;10;0.820803;0.814492;0.823704
463;calc total;1;8.26743;8.26743;8.26743
463;total;1;29.9866;29.9866;29.9866
415;initialize;1;12.4597;12.4597;12.4597
415;async;10;0.0172246;0.00774721;0.0228662
415;inner;10;0.71852;0.704915;0.740537
415;wait;10;8.15591e-05;6.553e-05;0.000132776
415;boundary;10;0.0826968;0.0649619;0.0970256
415;calc iter;10;0.818525;0.813384;0.821751
415;calc total;1;8.26743;8.26743;8.26743
415;total;1;30.17;30.17;30.17
393;initialize;1;12.3848;12.3848;12.3848
393;async;10;0.0233328;0.0143019;0.0309814
393;inner;10;0.742241;0.734028;0.757705
393;wait;10;4.71139e-05;3.415e-05;8.1336e-05
393;boundary;10;0.0561395;0.0546035;0.0569437
393;calc iter;10;0.821762;0.81737;0.827461
393;calc total;1;8.26744;8.26744;8.26744
393;total;1;30.095;30.095;30.095
439;initialize;1;12.1364;12.1364;12.1364
439;async;10;0.0164119;0.00742542;0.0201191
439;inner;10;0.72565;0.706887;0.743857
439;wait;10;7.53423e-05;5.8689e-05;0.000143936
439;boundary;10;0.0756908;0.0623184;0.0932666
439;calc iter;10;0.81783;0.815185;0.823328
439;calc total;1;8.26744;8.26744;8.26744
439;total;1;29.8379;29.8379;29.8379
464;initialize;1;12.2763;12.2763;12.2763
464;async;10;0.0228449;0.0133326;0.0353756
464;inner;10;0.743458;0.739204;0.753309
464;wait;10;5.47259e-05;3.1951e-05;0.000115839
464;boundary;10;0.0566597;0.0553465;0.0596641
464;calc iter;10;0.823019;0.817423;0.830258
464;calc total;1;8.26741;8.26741;8.26741
464;total;1;29.9866;29.9866;29.9866
416;initialize;1;12.4597;12.4597;12.4597
416;async;10;0.0229574;0.013491;0.0340372
416;inner;10;0.737306;0.73247;0.750074
416;wait;10;6.95417e-05;5.2015e-05;0.000123839
416;boundary;10;0.0603372;0.0561139;0.0628512
416;calc iter;10;0.820672;0.816778;0.826657
416;calc total;1;8.26741;8.26741;8.26741
416;total;1;30.17;30.17;30.17
394;initialize;1;12.3848;12.3848;12.3848
394;async;10;0.0295578;0.0148713;0.0365436
394;inner;10;0.736751;0.72681;0.755603
394;wait;10;4.03474e-05;2.8974e-05;9.2925e-05
394;boundary;10;0.0560761;0.053814;0.0577392
394;calc iter;10;0.822426;0.818308;0.826092
394;calc total;1;8.26741;8.26741;8.26741
394;total;1;30.095;30.095;30.095
440;initialize;1;12.107;12.107;12.107
440;async;10;0.0223712;0.012563;0.0287671
440;inner;10;0.731386;0.725548;0.746169
440;wait;10;6.72382e-05;4.997e-05;0.000124497
440;boundary;10;0.0657677;0.0593374;0.07028
440;calc iter;10;0.819594;0.81817;0.822675
440;calc total;1;8.26741;8.26741;8.26741
440;total;1;29.8084;29.8084;29.8084
465;initialize;1;12.2763;12.2763;12.2763
465;async;10;0.0229527;0.0147676;0.0309542
465;inner;10;0.744727;0.740571;0.754556
465;wait;10;5.66765e-05;3.3675e-05;8.0753e-05
465;boundary;10;0.0554923;0.054407;0.0561659
465;calc iter;10;0.82323;0.820431;0.828193
465;calc total;1;8.26743;8.26743;8.26743
465;total;1;29.9866;29.9866;29.9866
417;initialize;1;12.4597;12.4597;12.4597
417;async;10;0.031159;0.0146191;0.0423202
417;inner;10;0.735318;0.728311;0.750301
417;wait;10;5.05895e-05;2.5478e-05;0.000114643
417;boundary;10;0.0552099;0.0536433;0.056228
417;calc iter;10;0.82174;0.817617;0.826328
417;calc total;1;8.26743;8.26743;8.26743
417;total;1;30.17;30.17;30.17
395;initialize;1;12.3848;12.3848;12.3848
395;async;10;0.024177;0.0147447;0.0284095
395;inner;10;0.741274;0.731544;0.759109
395;wait;10;3.43502e-05;2.6771e-05;8.2682e-05
395;boundary;10;0.0575993;0.0538746;0.0603031
395;calc iter;10;0.823087;0.816716;0.829533
395;calc total;1;8.26744;8.26744;8.26744
395;total;1;30.095;30.095;30.095
441;initialize;1;12.1386;12.1386;12.1386
441;async;10;0.0226042;0.0134386;0.0291892
441;inner;10;0.737158;0.729023;0.751416
441;wait;10;5.31925e-05;3.4733e-05;9.9439e-05
441;boundary;10;0.060207;0.0561178;0.0632287
441;calc iter;10;0.820026;0.816293;0.822904
441;calc total;1;8.26743;8.26743;8.26743
441;total;1;29.8401;29.8401;29.8401
466;initialize;1;12.2763;12.2763;12.2763
466;async;10;0.0256105;0.0149625;0.0298041
466;inner;10;0.742427;0.737571;0.752708
466;wait;10;4.72651e-05;2.8835e-05;0.000112977
466;boundary;10;0.0553651;0.054184;0.0558909
466;calc iter;10;0.823452;0.821573;0.82756
466;calc total;1;8.26741;8.26741;8.26741
466;total;1;29.9866;29.9866;29.9866
418;initialize;1;12.4597;12.4597;12.4597
418;async;10;0.0356748;0.0151792;0.0447328
418;inner;10;0.730952;0.723748;0.748436
418;wait;10;4.19657e-05;2.5516e-05;0.000100453
418;boundary;10;0.0554167;0.0536497;0.0564943
418;calc iter;10;0.822089;0.814785;0.826622
418;calc total;1;8.26741;8.26741;8.26741
418;total;1;30.17;30.17;30.17
396;initialize;1;12.3848;12.3848;12.3848
396;async;10;0.0253826;0.0161637;0.0313797
396;inner;10;0.741507;0.734986;0.753482
396;wait;10;4.27441e-05;2.9063e-05;5.8887e-05
396;boundary;10;0.055064;0.0537262;0.0559741
396;calc iter;10;0.821999;0.819098;0.824529
396;calc total;1;8.26742;8.26742;8.26742
396;total;1;30.095;30.095;30.095
442;initialize;1;12.154;12.154;12.154
442;async;10;0.0253162;0.0134664;0.032765
442;inner;10;0.734649;0.726449;0.745763
442;wait;10;5.08127e-05;3.11e-05;9.3324e-05
442;boundary;10;0.0603265;0.0579116;0.0639998
442;calc iter;10;0.820345;0.817162;0.823331
442;calc total;1;8.26741;8.26741;8.26741
442;total;1;29.8555;29.8555;29.8555
467;initialize;1;12.2736;12.2736;12.2736
467;async;10;0.0200216;0.0158513;0.0228406
467;inner;10;0.747857;0.743634;0.758836
467;wait;10;3.51824e-05;2.6555e-05;8.0455e-05
467;boundary;10;0.0562239;0.0539651;0.0568678
467;calc iter;10;0.824138;0.820469;0.830422
467;calc total;1;8.26743;8.26743;8.26743
467;total;1;29.9839;29.9839;29.9839
419;initialize;1;12.4597;12.4597;12.4597
419;async;10;0.0238842;0.0151378;0.0291285
419;inner;10;0.74248;0.73681;0.757403
419;wait;10;3.44878e-05;3.0458e-05;4.9584e-05
419;boundary;10;0.0559172;0.0536506;0.0574655
419;calc iter;10;0.822317;0.815372;0.828214
419;calc total;1;8.26744;8.26744;8.26744
419;total;1;30.17;30.17;30.17
397;initialize;1;12.3849;12.3849;12.3849
397;async;10;0.0204959;0.015369;0.0277036
397;inner;10;0.743971;0.737604;0.755114
397;wait;10;4.79142e-05;3.4507e-05;6.7161e-05
397;boundary;10;0.0564595;0.0543342;0.0596264
397;calc iter;10;0.820976;0.814648;0.826332
397;calc total;1;8.26744;8.26744;8.26744
397;total;1;30.0951;30.0951;30.0951
468;initialize;1;12.2763;12.2763;12.2763
468;async;10;0.0244359;0.0162134;0.0295285
468;inner;10;0.742542;0.73631;0.75529
468;wait;10;4.46838e-05;3.4397e-05;7.788e-05
468;boundary;10;0.0554526;0.0536116;0.0564565
468;calc iter;10;0.822477;0.819543;0.826344
468;calc total;1;8.2674;8.2674;8.2674
468;total;1;29.9866;29.9866;29.9866
420;initialize;1;12.4488;12.4488;12.4488
420;async;10;0.0232592;0.0163356;0.0264767
420;inner;10;0.741921;0.733005;0.758059
420;wait;10;3.36536e-05;2.713e-05;5.2344e-05
420;boundary;10;0.0565984;0.0537501;0.0594149
420;calc iter;10;0.821814;0.812331;0.829545
420;calc total;1;8.26741;8.26741;8.26741
420;total;1;30.1591;30.1591;30.1591
484;initialize;1;12.6349;12.6349;12.6349
484;async;10;0.0219315;0.0151575;0.0255808
484;inner;10;0.743773;0.739016;0.756872
484;wait;10;3.28539e-05;2.578e-05;5.903e-05
484;boundary;10;0.0555487;0.0531913;0.0567495
484;calc iter;10;0.821288;0.816307;0.827137
484;calc total;1;8.26741;8.26741;8.26741
484;total;1;30.3456;30.3456;30.3456
398;initialize;1;12.3848;12.3848;12.3848
398;async;10;0.0208527;0.015664;0.0274971
398;inner;10;0.740783;0.734044;0.753607
398;wait;10;6.83337e-05;4.7621e-05;8.1027e-05
398;boundary;10;0.0593625;0.0546137;0.0633817
398;calc iter;10;0.821068;0.817873;0.824617
398;calc total;1;8.26742;8.26742;8.26742
398;total;1;30.095;30.095;30.095
469;initialize;1;12.2763;12.2763;12.2763
469;async;10;0.0224452;0.0164076;0.0281088
469;inner;10;0.744976;0.741487;0.757115
469;wait;10;3.96572e-05;2.6919e-05;6.4549e-05
469;boundary;10;0.055086;0.0535757;0.0554514
469;calc iter;10;0.822549;0.818459;0.828669
469;calc total;1;8.26743;8.26743;8.26743
469;total;1;29.9866;29.9866;29.9866
421;initialize;1;12.4556;12.4556;12.4556
421;async;10;0.0207476;0.0147148;0.0256555
421;inner;10;0.743603;0.735384;0.755374
421;wait;10;4.82188e-05;3.3028e-05;6.7948e-05
421;boundary;10;0.0565093;0.0547738;0.0571295
421;calc iter;10;0.82091;0.815802;0.826641
421;calc total;1;8.26743;8.26743;8.26743
421;total;1;30.1659;30.1659;30.1659
399;initialize;1;12.3848;12.3848;12.3848
399;async;10;0.015815;0.00781827;0.0204356
399;inner;10;0.728744;0.717245;0.747382
399;wait;10;7.0689e-05;5.7128e-05;0.000113312
399;boundary;10;0.0749125;0.0605515;0.0858324
399;calc iter;10;0.819544;0.815868;0.823549
399;calc total;1;8.26744;8.26744;8.26744
399;total;1;30.095;30.095;30.095
470;initialize;1;12.2764;12.2764;12.2764
470;async;10;0.02172;0.0157938;0.0277819
470;inner;10;0.743733;0.739541;0.754289
470;wait;10;5.41354e-05;4.15e-05;7.0889e-05
470;boundary;10;0.0567371;0.0541689;0.0587231
470;calc iter;10;0.822246;0.818785;0.825636
470;calc total;1;8.26741;8.26741;8.26741
470;total;1;29.9867;29.9867;29.9867
422;initialize;1;12.4597;12.4597;12.4597
422;async;10;0.0169579;0.0150146;0.0194397
422;inner;10;0.742422;0.732241;0.755906
422;wait;10;5.4878e-05;4.3588e-05;7.205e-05
422;boundary;10;0.0605901;0.0551167;0.0662405
422;calc iter;10;0.820026;0.817019;0.827316
400;initialize;1;12.3851;12.3851;12.3851
400;async;10;0.0289539;0.0141312;0.038349
400;inner;10;0.737026;0.731681;0.747992
400;wait;10;5.36203e-05;2.5496e-05;0.000111159
400;boundary;10;0.055629;0.0536065;0.0595206
400;calc iter;10;0.821664;0.818261;0.824631
400;calc total;1;8.26742;8.26742;8.26742
400;total;1;30.0953;30.0953;30.0953
471;initialize;1;12.2763;12.2763;12.2763
471;async;10;0.0140125;0.0078559;0.0188066
471;inner;10;0.742015;0.736383;0.754319
471;wait;10;7.99446e-05;6.3861e-05;0.000131003
471;boundary;10;0.065048;0.0579344;0.0694047
471;calc iter;10;0.821157;0.817942;0.824207
471;calc total;1;8.26743;8.26743;8.26743
471;total;1;29.9866;29.9866;29.9866
422;calc total;1;8.26741;8.26741;8.26741
422;total;1;30.17;30.17;30.17
401;initialize;1;12.3848;12.3848;12.3848
401;async;10;0.0273846;0.0154372;0.0371748
401;inner;10;0.739146;0.734113;0.749954
401;wait;10;5.40144e-05;3.6729e-05;0.000107425
401;boundary;10;0.0550025;0.0535387;0.0562079
401;calc iter;10;0.821589;0.819855;0.825786
401;calc total;1;8.26743;8.26743;8.26743
401;total;1;30.095;30.095;30.095
472;initialize;1;12.2763;12.2763;12.2763
472;async;10;0.0215571;0.0142667;0.0275997
472;inner;10;0.739025;0.733477;0.750344
472;wait;10;7.21943e-05;5.7845e-05;0.000128374
472;boundary;10;0.0608746;0.0562387;0.0656594
472;calc iter;10;0.821531;0.819438;0.82536
472;calc total;1;8.26741;8.26741;8.26741
472;total;1;29.9866;29.9866;29.9866
423;initialize;1;12.4597;12.4597;12.4597
423;async;10;0.0133284;0.00792479;0.0155338
423;inner;10;0.735163;0.724172;0.749244
423;wait;10;7.67604e-05;5.7732e-05;0.000136177
423;boundary;10;0.0706574;0.0622541;0.0788788
423;calc iter;10;0.819227;0.816265;0.822428
423;calc total;1;8.26744;8.26744;8.26744
423;total;1;30.17;30.17;30.17
402;initialize;1;12.3848;12.3848;12.3848
402;async;10;0.0281916;0.0156483;0.0348461
402;inner;10;0.738904;0.734121;0.749964
402;wait;10;5.12939e-05;3.1473e-05;7.9722e-05
402;boundary;10;0.0545661;0.0533372;0.0557431
402;calc iter;10;0.821715;0.819335;0.824039
402;calc total;1;8.2674;8.2674;8.2674
402;total;1;30.095;30.095;30.095
473;initialize;1;12.2763;12.2763;12.2763
473;async;10;0.027501;0.0156862;0.0345948
473;inner;10;0.737672;0.733705;0.747132
473;wait;10;6.45154e-05;4.5324e-05;0.000107419
473;boundary;10;0.0568541;0.0538215;0.0605827
473;calc iter;10;0.822093;0.818502;0.824184
473;calc total;1;8.26743;8.26743;8.26743
473;total;1;29.9866;29.9866;29.9866
424;initialize;1;12.4597;12.4597;12.4597
424;async;10;0.0257549;0.0141948;0.0341872
424;inner;10;0.738978;0.730273;0.752645
424;wait;10;4.79712e-05;2.7759e-05;0.000119587
424;boundary;10;0.0568397;0.053671;0.0623603
424;calc iter;10;0.821623;0.814549;0.831112
424;calc total;1;8.26741;8.26741;8.26741
424;total;1;30.17;30.17;30.17
403;initialize;1;12.385;12.385;12.385
403;async;10;0.0332706;0.0154533;0.0397763
403;inner;10;0.734066;0.727997;0.748747
403;wait;10;3.92366e-05;2.3536e-05;0.000100201
403;boundary;10;0.0551198;0.0532786;0.0561134
403;calc iter;10;0.822498;0.8195;0.826013
403;calc total;1;8.26743;8.26743;8.26743
403;total;1;30.0952;30.0952;30.0952
474;initialize;1;12.2763;12.2763;12.2763
474;async;10;0.0284821;0.0158225;0.0365509
474;inner;10;0.738729;0.732111;0.750791
474;wait;10;4.89365e-05;2.74e-05;0.000125189
474;boundary;10;0.0553567;0.0531052;0.0572692
474;calc iter;10;0.822619;0.818164;0.824627
474;calc total;1;8.26741;8.26741;8.26741
474;total;1;29.9866;29.9866;29.9866
425;initialize;1;12.4597;12.4597;12.4597
425;async;10;0.0298128;0.0166853;0.0361652
425;inner;10;0.735926;0.725611;0.752821
425;wait;10;4.30709e-05;2.5642e-05;0.000104488
425;boundary;10;0.0563619;0.0531594;0.0590296
425;calc iter;10;0.822146;0.813463;0.830707
425;calc total;1;8.26743;8.26743;8.26743
425;total;1;30.17;30.17;30.17
404;initialize;1;12.3823;12.3823;12.3823
404;async;10;0.0260857;0.0158875;0.032684
404;inner;10;0.740392;0.735172;0.753874
404;wait;10;4.18776e-05;3.0294e-05;5.3767e-05
404;boundary;10;0.0550121;0.0540602;0.0563248
404;calc iter;10;0.821533;0.817681;0.826324
404;calc total;1;8.2674;8.2674;8.2674
404;total;1;30.0925;30.0925;30.0925
475;initialize;1;12.2763;12.2763;12.2763
475;async;10;0.0266682;0.0158782;0.0322459
475;inner;10;0.740418;0.734315;0.752507
475;wait;10;5.00458e-05;3.0476e-05;9.8339e-05
475;boundary;10;0.0548635;0.0543524;0.0550618
475;calc iter;10;0.822002;0.818617;0.827891
475;calc total;1;8.26743;8.26743;8.26743
475;total;1;29.9866;29.9866;29.9866
426;initialize;1;12.4598;12.4598;12.4598
426;async;10;0.0301223;0.0164693;0.0345237
426;inner;10;0.734759;0.723854;0.754624
426;wait;10;3.91405e-05;2.9932e-05;8.0483e-05
426;boundary;10;0.057669;0.0529167;0.0622301
426;calc iter;10;0.822592;0.811336;0.83003
426;calc total;1;8.26741;8.26741;8.26741
426;total;1;30.17;30.17;30.17
405;initialize;1;12.3848;12.3848;12.3848
405;async;10;0.0292677;0.0154288;0.0357445
405;inner;10;0.734502;0.730152;0.744941
405;wait;10;6.58703e-05;3.9743e-05;0.00013376
405;boundary;10;0.0570519;0.0541293;0.0593984
405;calc iter;10;0.820889;0.816706;0.825746
405;calc total;1;8.26743;8.26743;8.26743
405;total;1;30.095;30.095;30.095
476;initialize;1;12.2763;12.2763;12.2763
476;async;10;0.0218312;0.0157728;0.0268074
476;inner;10;0.744358;0.738058;0.756095
476;wait;10;3.72663e-05;2.6584e-05;5.2216e-05
476;boundary;10;0.0561904;0.0538065;0.0574793
476;calc iter;10;0.822418;0.816474;0.828502
476;calc total;1;8.2674;8.2674;8.2674
476;total;1;29.9866;29.9866;29.9866
427;initialize;1;12.4598;12.4598;12.4598
427;async;10;0.025298;0.0164984;0.0324178
427;inner;10;0.740357;0.731839;0.754337
427;wait;10;4.66659e-05;3.3128e-05;0.000110546
427;boundary;10;0.0556395;0.0543571;0.0564199
427;calc iter;10;0.821343;0.81684;0.82592
427;calc total;1;8.26743;8.26743;8.26743
427;total;1;30.1701;30.1701;30.1701
406;initialize;1;12.3848;12.3848;12.3848
406;async;10;0.0227735;0.0162193;0.0293075
406;inner;10;0.738953;0.733456;0.751844
406;wait;10;6.76835e-05;4.2056e-05;0.000107041
406;boundary;10;0.0592632;0.0547776;0.0635416
406;calc iter;10;0.82106;0.817081;0.824313
406;calc total;1;8.2674;8.2674;8.2674
406;total;1;30.095;30.095;30.095
477;initialize;1;12.2763;12.2763;12.2763
477;async;10;0.0197377;0.0155686;0.0235614
477;inner;10;0.745555;0.740912;0.75628
477;wait;10;5.64586e-05;4.3456e-05;7.3858e-05
477;boundary;10;0.0562362;0.0548308;0.0588166
477;calc iter;10;0.821587;0.819602;0.826736
477;calc total;1;8.26743;8.26743;8.26743
477;total;1;29.9866;29.9866;29.9866
428;initialize;1;12.4523;12.4523;12.4523
428;async;10;0.020459;0.0137479;0.0266471
428;inner;10;0.743476;0.734989;0.757676
428;wait;10;6.28487e-05;3.8179e-05;7.7818e-05
428;boundary;10;0.05689;0.0548391;0.0585961
428;calc iter;10;0.82089;0.816758;0.829553
428;calc total;1;8.26741;8.26741;8.26741
428;total;1;30.1626;30.1626;30.1626
407;initialize;1;12.3848;12.3848;12.3848
407;async;10;0.0190117;0.0076948;0.0253817
407;inner;10;0.722292;0.714967;0.740415
407;wait;10;7.83529e-05;6.2543e-05;0.000125678
407;boundary;10;0.0781184;0.0647878;0.0836668
407;calc iter;10;0.819502;0.813025;0.823467
407;calc total;1;8.26743;8.26743;8.26743
407;total;1;30.095;30.095;30.095
478;initialize;1;12.2764;12.2764;12.2764
478;async;10;0.01705;0.0144456;0.0198607
478;inner;10;0.738388;0.729986;0.754009
478;wait;10;7.45791e-05;5.8661e-05;9.0771e-05
478;boundary;10;0.065098;0.054837;0.0729486
478;calc iter;10;0.820612;0.817771;0.82464
478;calc total;1;8.2674;8.2674;8.2674
478;total;1;29.9867;29.9867;29.9867
429;initialize;1;12.457;12.457;12.457
429;async;10;0.017179;0.0141646;0.0215858
429;inner;10;0.741948;0.733267;0.754697
429;wait;10;6.41411e-05;4.7066e-05;7.7746e-05
429;boundary;10;0.060962;0.0548396;0.0674004
429;calc iter;10;0.820155;0.81673;0.826197
429;calc total;1;8.26743;8.26743;8.26743
429;total;1;30.1672;30.1672;30.1672
479;initialize;1;12.2763;12.2763;12.2763
479;async;10;0.0141093;0.00772332;0.0165906
479;inner;10;0.726339;0.716606;0.744051
479;wait;10;8.36805e-05;6.6289e-05;0.000135982
479;boundary;10;0.0791872;0.0642646;0.0891577
479;calc iter;10;0.819721;0.816177;0.822922
479;calc total;1;8.26743;8.26743;8.26743
479;total;1;29.9866;29.9866;29.9866
430;initialize;1;12.4598;12.4598;12.4598
430;async;10;0.0159063;0.0130427;0.0200079
430;inner;10;0.741234;0.728774;0.755312
430;wait;10;5.92251e-05;3.3637e-05;7.7537e-05
430;boundary;10;0.0624142;0.0549851;0.0735637
430;calc iter;10;0.819615;0.815447;0.826901
430;calc total;1;8.26741;8.26741;8.26741
430;total;1;30.1701;30.1701;30.1701
431;initialize;1;12.4598;12.4598;12.4598
431;async;10;0.0158407;0.00790417;0.0199411
431;inner;10;0.726426;0.713578;0.74086
431;wait;10;8.123e-05;7.122e-05;0.000118679
431;boundary;10;0.0763744;0.0673511;0.0875712
431;calc iter;10;0.818725;0.816237;0.823382
431;calc total;1;8.26744;8.26744;8.26744
431;total;1;30.1701;30.1701;30.1701
443;initialize;1;12.1247;12.1247;12.1247
443;async;10;0.0189503;0.0123643;0.0248501
443;inner;10;0.733627;0.725925;0.750157
443;wait;10;7.39546e-05;4.7823e-05;0.000104696
443;boundary;10;0.0667186;0.0567517;0.0716893
443;calc iter;10;0.819371;0.815325;0.821913
443;calc total;1;8.26743;8.26743;8.26743
443;total;1;29.8262;29.8262;29.8262
444;initialize;1;12.1012;12.1012;12.1012
444;async;10;0.0282006;0.0140144;0.0400599
444;inner;10;0.723137;0.710135;0.747941
444;wait;10;6.80519e-05;5.3949e-05;9.0801e-05
444;boundary;10;0.0654953;0.0542625;0.0745747
444;calc iter;10;0.816902;0.809977;0.824224
444;calc total;1;8.26741;8.26741;8.26741
444;total;1;29.8026;29.8026;29.8026
445;initialize;1;12.1282;12.1282;12.1282
445;async;10;0.0258266;0.0142401;0.0309064
445;inner;10;0.721034;0.705601;0.747903
445;wait;10;7.08256e-05;5.3357e-05;0.000120123
445;boundary;10;0.0694838;0.0543869;0.0803103
445;calc iter;10;0.816416;0.81137;0.820941
445;calc total;1;8.26743;8.26743;8.26743
445;total;1;29.8297;29.8297;29.8297
446;initialize;1;12.1121;12.1121;12.1121
446;async;10;0.023989;0.0139451;0.0296821
446;inner;10;0.724244;0.705819;0.750027
446;wait;10;6.65404e-05;3.7782e-05;7.9209e-05
446;boundary;10;0.0679318;0.0542171;0.0841185
446;calc iter;10;0.816233;0.811118;0.818665
446;calc total;1;8.26741;8.26741;8.26741
446;total;1;29.8135;29.8135;29.8135
447;initialize;1;12.1192;12.1192;12.1192
447;async;10;0.0244468;0.00713749;0.0317142
447;inner;10;0.703505;0.683324;0.731221
447;wait;10;0.000145609;6.8644e-05;0.00048173
447;boundary;10;0.0869867;0.0679847;0.10553
447;calc iter;10;0.815086;0.806828;0.819131
447;calc total;1;8.26743;8.26743;8.26743
447;total;1;29.8207;29.8207;29.8207
448;initialize;1;12.1341;12.1341;12.1341
448;async;10;0.0357854;0.0137455;0.049715
448;inner;10;0.72842;0.719353;0.749941
448;wait;10;4.07844e-05;2.9203e-05;6.5493e-05
448;boundary;10;0.0542309;0.0533033;0.0567207
448;calc iter;10;0.818479;0.813798;0.825025
448;calc total;1;8.26742;8.26742;8.26742
448;total;1;29.8356;29.8356;29.8356
449;initialize;1;12.0937;12.0937;12.0937
449;async;10;0.0428528;0.0145497;0.0570817
449;inner;10;0.722736;0.711444;0.749934
449;wait;10;3.66307e-05;2.9425e-05;5.8393e-05
449;boundary;10;0.053536;0.0518994;0.054155
449;calc iter;10;0.819163;0.812684;0.824015
449;calc total;1;8.26744;8.26744;8.26744
449;total;1;29.7951;29.7951;29.7951
450;initialize;1;12.0975;12.0975;12.0975
450;async;10;0.0406384;0.0146032;0.0507299
450;inner;10;0.725734;0.713037;0.749607
450;wait;10;3.41169e-05;2.2436e-05;6.9716e-05
450;boundary;10;0.0532897;0.051405;0.0542668
450;calc iter;10;0.819698;0.8152;0.82294
450;calc total;1;8.26741;8.26741;8.26741
450;total;1;29.7989;29.7989;29.7989
451;initialize;1;12.1449;12.1449;12.1449
451;async;10;0.046269;0.0147451;0.0595893
451;inner;10;0.71971;0.70572;0.742521
451;wait;10;4.50202e-05;2.36e-05;0.000123883
451;boundary;10;0.0537589;0.0515792;0.0562613
451;calc iter;10;0.819785;0.813655;0.823808
451;calc total;1;8.26744;8.26744;8.26744
451;total;1;29.8464;29.8464;29.8464
452;initialize;1;12.1539;12.1539;12.1539
452;async;10;0.0324113;0.0144031;0.0408759
452;inner;10;0.73272;0.722794;0.753066
452;wait;10;4.36127e-05;3.0526e-05;5.6192e-05
452;boundary;10;0.0539682;0.0524147;0.0547113
452;calc iter;10;0.819145;0.814412;0.822483
452;calc total;1;8.26742;8.26742;8.26742
452;total;1;29.8554;29.8554;29.8554
453;initialize;1;12.1419;12.1419;12.1419
453;async;10;0.0325961;0.0141482;0.0413965
453;inner;10;0.7316;0.722281;0.751134
453;wait;10;5.23753e-05;4.6007e-05;5.7841e-05
453;boundary;10;0.0544844;0.0533739;0.0560881
453;calc iter;10;0.818735;0.815256;0.821856
453;calc total;1;8.26744;8.26744;8.26744
453;total;1;29.8434;29.8434;29.8434
454;initialize;1;12.1321;12.1321;12.1321
454;async;10;0.0328406;0.0142631;0.046108
454;inner;10;0.728689;0.718644;0.749199
454;wait;10;5.52798e-05;3.7762e-05;0.000101287
454;boundary;10;0.0570417;0.0540261;0.0612942
454;calc iter;10;0.818629;0.815536;0.822768
454;calc total;1;8.26742;8.26742;8.26742
454;total;1;29.8335;29.8335;29.8335
455;initialize;1;12.1539;12.1539;12.1539
455;async;10;0.0273335;0.00735827;0.0383873
455;inner;10;0.717087;0.709162;0.73823
455;wait;10;7.14083e-05;3.444e-05;0.000132704
455;boundary;10;0.0726693;0.0635718;0.0785401
455;calc iter;10;0.817163;0.809296;0.821749
455;calc total;1;8.26744;8.26744;8.26744
455;total;1;29.8554;29.8554;29.8554
528;initialize;1;12.5129;12.5129;12.5129
528;async;10;0.0124658;0.00863231;0.0176051
528;inner;10;0.75673;0.751894;0.76432
528;wait;10;3.24452e-05;2.5704e-05;5.6212e-05
528;boundary;10;0.0555117;0.0538199;0.0563868
528;calc iter;10;0.824742;0.820512;0.833501
528;calc total;1;8.26742;8.26742;8.26742
528;total;1;30.2233;30.2233;30.2233
485;initialize;1;12.6395;12.6395;12.6395
485;async;10;0.0199294;0.0146976;0.0234339
485;inner;10;0.74218;0.73817;0.751432
485;wait;10;6.03528e-05;5.0592e-05;7.9944e-05
485;boundary;10;0.0579099;0.0547412;0.0600221
485;calc iter;10;0.820082;0.818508;0.821193
485;calc total;1;8.26743;8.26743;8.26743
485;total;1;30.3502;30.3502;30.3502
552;initialize;1;12.5936;12.5936;12.5936
552;async;10;0.0223907;0.009029;0.0355835
552;inner;10;0.733504;0.722984;0.756249
552;wait;10;6.61803e-05;4.4989e-05;7.8112e-05
552;boundary;10;0.06254;0.0543982;0.0684442
552;calc iter;10;0.818502;0.808763;0.826893
552;calc total;1;8.26742;8.26742;8.26742
552;total;1;30.3037;30.3037;30.3037
529;initialize;1;12.5489;12.5489;12.5489
529;async;10;0.0213253;0.0153983;0.0260301
529;inner;10;0.74841;0.744613;0.756973
529;wait;10;4.1855e-05;2.752e-05;8.4261e-05
529;boundary;10;0.0548364;0.0539349;0.0552322
529;calc iter;10;0.824615;0.822145;0.827376
529;calc total;1;8.26743;8.26743;8.26743
529;total;1;30.2593;30.2593;30.2593
486;initialize;1;12.6276;12.6276;12.6276
486;async;10;0.0159392;0.0142163;0.0178901
486;inner;10;0.735906;0.727919;0.750598
486;wait;10;7.42925e-05;6.0658e-05;0.000128548
486;boundary;10;0.0671096;0.0551521;0.0735108
486;calc iter;10;0.81903;0.81589;0.820778
486;calc total;1;8.26741;8.26741;8.26741
486;total;1;30.3383;30.3383;30.3383
553;initialize;1;12.6174;12.6174;12.6174
553;async;10;0.0281129;0.0149124;0.0407879
553;inner;10;0.729115;0.718795;0.750749
553;wait;10;6.61391e-05;4.5984e-05;9.1019e-05
553;boundary;10;0.0614987;0.0541035;0.0664587
553;calc iter;10;0.818796;0.810768;0.826293
553;calc total;1;8.26743;8.26743;8.26743
553;total;1;30.3275;30.3275;30.3275
530;initialize;1;12.5438;12.5438;12.5438
530;async;10;0.0189938;0.0153392;0.0237374
530;inner;10;0.750325;0.746951;0.758371
530;wait;10;3.94847e-05;2.6038e-05;8.614e-05
530;boundary;10;0.0550116;0.0542644;0.0552491
530;calc iter;10;0.824371;0.821155;0.828954
530;calc total;1;8.26741;8.26741;8.26741
530;total;1;30.2542;30.2542;30.2542
504;initialize;1;11.9595;11.9595;11.9595
504;async;10;0.0213576;0.0123035;0.0287039
504;inner;10;0.736157;0.728739;0.754228
504;wait;10;6.22891e-05;3.4548e-05;9.078e-05
504;boundary;10;0.0590352;0.0547287;0.0623231
504;calc iter;10;0.816614;0.805938;0.821657
504;calc total;1;8.26741;8.26741;8.26741
504;total;1;29.6696;29.6696;29.6696
487;initialize;1;12.6395;12.6395;12.6395
487;async;10;0.0133786;0.00790555;0.0180856
487;inner;10;0.726447;0.716398;0.742074
487;wait;10;7.68921e-05;5.6781e-05;0.000129414
487;boundary;10;0.0783573;0.0644731;0.0877516
487;calc iter;10;0.818262;0.814586;0.821357
487;calc total;1;8.26744;8.26744;8.26744
487;total;1;30.3502;30.3502;30.3502
554;initialize;1;12.6174;12.6174;12.6174
554;async;10;0.0285301;0.0140398;0.0415985
554;inner;10;0.732113;0.722849;0.751885
554;wait;10;5.68859e-05;4.3946e-05;7.3503e-05
554;boundary;10;0.0586566;0.0543691;0.0636355
554;calc iter;10;0.819358;0.809517;0.825833
554;calc total;1;8.26741;8.26741;8.26741
554;total;1;30.3275;30.3275;30.3275
531;initialize;1;12.5322;12.5322;12.5322
531;async;10;0.0168289;0.0146188;0.0189417
531;inner;10;0.750769;0.74695;0.758284
531;wait;10;4.65097e-05;3.2116e-05;7.0547e-05
531;boundary;10;0.0559958;0.0549414;0.0600883
531;calc iter;10;0.823642;0.820902;0.829572
531;calc total;1;8.26744;8.26744;8.26744
531;total;1;30.2426;30.2426;30.2426
505;initialize;1;11.9872;11.9872;11.9872
505;async;10;0.0231135;0.013779;0.0309725
505;inner;10;0.736067;0.729008;0.75411
505;wait;10;4.58002e-05;2.8653e-05;8.6502e-05
505;boundary;10;0.0577787;0.0545637;0.0603736
505;calc iter;10;0.817006;0.808002;0.822542
505;calc total;1;8.26743;8.26743;8.26743
505;total;1;29.6972;29.6972;29.6972
488;initialize;1;12.631;12.631;12.631
488;async;10;0.0174297;0.0134707;0.0247655
488;inner;10;0.743525;0.738023;0.752613
488;wait;10;5.95942e-05;4.2905e-05;9.5035e-05
488;boundary;10;0.0588719;0.0551678;0.0633419
488;calc iter;10;0.819888;0.814624;0.826074
488;calc total;1;8.26741;8.26741;8.26741
488;total;1;30.3417;30.3417;30.3417
555;initialize;1;12.6055;12.6055;12.6055
555;async;10;0.0349919;0.0148634;0.0452321
555;inner;10;0.728014;0.717047;0.752043
555;wait;10;4.22859e-05;3.2957e-05;6.478e-05
555;boundary;10;0.0557802;0.0546488;0.056558
555;calc iter;10;0.818829;0.812096;0.824131
555;calc total;1;8.26744;8.26744;8.26744
555;total;1;30.3156;30.3156;30.3156
532;initialize;1;12.5489;12.5489;12.5489
532;async;10;0.0193858;0.0149335;0.0272169
532;inner;10;0.747078;0.740625;0.753754
532;wait;10;5.84359e-05;4.1631e-05;9.8337e-05
532;boundary;10;0.0572632;0.0551138;0.063233
532;calc iter;10;0.823788;0.821325;0.829088
532;calc total;1;8.26741;8.26741;8.26741
532;total;1;30.2593;30.2593;30.2593
506;initialize;1;11.9872;11.9872;11.9872
506;async;10;0.0265491;0.0136517;0.0345868
506;inner;10;0.731204;0.723544;0.750197
506;wait;10;5.76337e-05;3.9423e-05;0.00010167
506;boundary;10;0.0589884;0.0555146;0.0616771
506;calc iter;10;0.816801;0.8097;0.822504
506;calc total;1;8.26741;8.26741;8.26741
506;total;1;29.6972;29.6972;29.6972
489;initialize;1;12.6395;12.6395;12.6395
489;async;10;0.0210005;0.0146736;0.0263005
489;inner;10;0.742745;0.737934;0.751641
489;wait;10;5.687e-05;3.8323e-05;8.7889e-05
489;boundary;10;0.0566127;0.055114;0.059657
489;calc iter;10;0.820417;0.817272;0.824123
489;calc total;1;8.26743;8.26743;8.26743
489;total;1;30.3502;30.3502;30.3502
556;initialize;1;12.589;12.589;12.589
556;async;10;0.0470348;0.0151381;0.0598444
556;inner;10;0.71734;0.702399;0.748569
556;wait;10;3.85375e-05;2.9894e-05;9.4971e-05
556;boundary;10;0.0563254;0.0525413;0.0594827
556;calc iter;10;0.820741;0.816259;0.827195
556;calc total;1;8.26741;8.26741;8.26741
556;total;1;30.2991;30.2991;30.2991
533;initialize;1;12.5489;12.5489;12.5489
533;async;10;0.0172118;0.0140426;0.0234007
533;inner;10;0.752283;0.748903;0.75877
533;wait;10;4.06989e-05;2.7633e-05;5.5333e-05
533;boundary;10;0.0546861;0.0540839;0.0569144
533;calc iter;10;0.824222;0.820673;0.828202
533;calc total;1;8.26744;8.26744;8.26744
533;total;1;30.2593;30.2593;30.2593
507;initialize;1;11.9611;11.9611;11.9611
507;async;10;0.0221554;0.0137972;0.0319195
507;inner;10;0.734555;0.724426;0.75444
507;wait;10;5.52167e-05;3.7415e-05;6.9082e-05
507;boundary;10;0.0595416;0.0544733;0.0638755
507;calc iter;10;0.816309;0.806539;0.82278
507;calc total;1;8.26743;8.26743;8.26743
507;total;1;29.6712;29.6712;29.6712
490;initialize;1;12.629;12.629;12.629
490;async;10;0.0213052;0.0148185;0.0254839
490;inner;10;0.744252;0.739624;0.7537
490;wait;10;4.76874e-05;3.4279e-05;9.8039e-05
490;boundary;10;0.0551905;0.0536079;0.0560451
490;calc iter;10;0.820797;0.815058;0.823915
490;calc total;1;8.26741;8.26741;8.26741
490;total;1;30.3397;30.3397;30.3397
557;initialize;1;12.5969;12.5969;12.5969
557;async;10;0.0404119;0.0147288;0.0516033
557;inner;10;0.723733;0.714794;0.745914
557;wait;10;4.16271e-05;2.7055e-05;8.3272e-05
557;boundary;10;0.0551447;0.0534449;0.0566325
557;calc iter;10;0.819333;0.815192;0.823734
557;calc total;1;8.26744;8.26744;8.26744
557;total;1;30.307;30.307;30.307
534;initialize;1;12.5417;12.5417;12.5417
534;async;10;0.019881;0.0149663;0.0265657
534;inner;10;0.746136;0.743991;0.753605
534;wait;10;6.17277e-05;4.4319e-05;0.000105606
534;boundary;10;0.0579158;0.0547544;0.0612133
534;calc iter;10;0.823997;0.821624;0.825794
534;calc total;1;8.26741;8.26741;8.26741
534;total;1;30.2521;30.2521;30.2521
508;initialize;1;11.9871;11.9871;11.9871
508;async;10;0.0313981;0.013866;0.0467069
508;inner;10;0.726044;0.719122;0.74507
508;wait;10;5.37645e-05;3.0174e-05;9.3922e-05
508;boundary;10;0.0593792;0.0568613;0.0662816
508;calc iter;10;0.816876;0.811295;0.825609
508;calc total;1;8.26741;8.26741;8.26741
508;total;1;29.6972;29.6972;29.6972
491;initialize;1;12.6242;12.6242;12.6242
491;async;10;0.0173516;0.0146994;0.0213812
491;inner;10;0.746571;0.74074;0.754499
491;wait;10;5.33666e-05;4.2199e-05;7.8541e-05
491;boundary;10;0.0560618;0.0544804;0.0589901
491;calc iter;10;0.820039;0.815888;0.823781
491;calc total;1;8.26743;8.26743;8.26743
491;total;1;30.3349;30.3349;30.3349
558;initialize;1;12.6049;12.6049;12.6049
558;async;10;0.040517;0.014792;0.0561775
558;inner;10;0.723983;0.716207;0.746183
558;wait;10;4.36822e-05;3.0407e-05;8.3875e-05
558;boundary;10;0.0552368;0.0528885;0.0575087
558;calc iter;10;0.819782;0.809878;0.828561
558;calc total;1;8.26742;8.26742;8.26742
558;total;1;30.315;30.315;30.315
535;initialize;1;12.4924;12.4924;12.4924
535;async;10;0.015242;0.00768242;0.0193488
535;inner;10;0.733651;0.730239;0.744555
535;wait;10;7.08733e-05;5.4357e-05;0.00013261
535;boundary;10;0.0736703;0.0651651;0.0764417
535;calc iter;10;0.822635;0.817537;0.825081
535;calc total;1;8.26744;8.26744;8.26744
535;total;1;30.2028;30.2028;30.2028
509;initialize;1;11.9872;11.9872;11.9872
509;async;10;0.0209568;0.012964;0.0308126
509;inner;10;0.728077;0.715722;0.750737
509;wait;10;6.6322e-05;3.8092e-05;0.000100172
509;boundary;10;0.066393;0.0546286;0.0748193
509;calc iter;10;0.815495;0.809139;0.82273
509;calc total;1;8.26743;8.26743;8.26743
509;total;1;29.6972;29.6972;29.6972
492;initialize;1;12.6395;12.6395;12.6395
492;async;10;0.0319258;0.0155328;0.0428874
492;inner;10;0.73245;0.722361;0.752883
492;wait;10;4.14543e-05;2.6709e-05;7.3427e-05
492;boundary;10;0.0546181;0.0519523;0.0563317
492;calc iter;10;0.819037;0.811635;0.827511
492;calc total;1;8.26741;8.26741;8.26741
492;total;1;30.3502;30.3502;30.3502
559;initialize;1;12.6077;12.6077;12.6077
559;async;10;0.0299185;0.00774663;0.0420492
559;inner;10;0.711155;0.70236;0.732886
559;wait;10;8.05088e-05;5.5995e-05;0.000150346
559;boundary;10;0.0763981;0.0669033;0.0808752
559;calc iter;10;0.817554;0.807691;0.826012
559;calc total;1;8.26744;8.26744;8.26744
559;total;1;30.3178;30.3178;30.3178
536;initialize;1;12.5489;12.5489;12.5489
536;async;10;0.0163043;0.0131207;0.0200589
536;inner;10;0.749937;0.747308;0.757401
536;wait;10;5.96949e-05;4.6222e-05;8.5198e-05
536;boundary;10;0.0575009;0.0550346;0.0607136
536;calc iter;10;0.823804;0.820933;0.826022
536;calc total;1;8.26741;8.26741;8.26741
536;total;1;30.2593;30.2593;30.2593
510;initialize;1;11.9872;11.9872;11.9872
510;async;10;0.0194287;0.0131088;0.0272477
510;inner;10;0.716949;0.698762;0.744839
510;wait;10;7.26887e-05;5.9776e-05;0.000125314
510;boundary;10;0.0778245;0.057662;0.0956812
510;calc iter;10;0.814277;0.809344;0.817795
510;calc total;1;8.26741;8.26741;8.26741
510;total;1;29.6972;29.6972;29.6972
493;initialize;1;12.6395;12.6395;12.6395
493;async;10;0.0264814;0.0149126;0.0353398
493;inner;10;0.728939;0.720081;0.747459
493;wait;10;6.95011e-05;5.5534e-05;8.6269e-05
493;boundary;10;0.0616222;0.0541183;0.065518
493;calc iter;10;0.817113;0.810918;0.821602
493;calc total;1;8.26743;8.26743;8.26743
493;total;1;30.3502;30.3502;30.3502
576;initialize;1;12.3267;12.3267;12.3267
576;async;10;0.0227746;0.0119183;0.0322656
576;inner;10;0.7328;0.71852;0.751028
576;wait;10;6.69539e-05;3.6342e-05;8.1609e-05
576;boundary;10;0.0648342;0.0539531;0.0773451
576;calc iter;10;0.820477;0.812311;0.828804
576;calc total;1;8.26742;8.26742;8.26742
576;total;1;30.0376;30.0376;30.0376
560;initialize;1;12.6174;12.6174;12.6174
560;async;10;0.0219409;0.0133743;0.0291591
560;inner;10;0.715804;0.698055;0.747554
560;wait;10;7.41329e-05;6.005e-05;8.324e-05
560;boundary;10;0.0783109;0.0548966;0.0982207
560;calc iter;10;0.816132;0.809892;0.822798
560;calc total;1;8.26741;8.26741;8.26741
560;total;1;30.3275;30.3275;30.3275
537;initialize;1;12.4847;12.4847;12.4847
537;async;10;0.0201822;0.0146456;0.0256814
537;inner;10;0.748264;0.744303;0.755146
537;wait;10;6.07807e-05;3.3197e-05;0.000114177
537;boundary;10;0.0556144;0.0546946;0.0580108
537;calc iter;10;0.824123;0.822564;0.826462
537;calc total;1;8.26743;8.26743;8.26743
537;total;1;30.1952;30.1952;30.1952
511;initialize;1;11.976;11.976;11.976
511;async;10;0.0180452;0.00691585;0.0287658
511;inner;10;0.698973;0.682116;0.730779
511;wait;10;0.00013634;6.0138e-05;0.000438352
511;boundary;10;0.0961631;0.0708206;0.11191
511;calc iter;10;0.81332;0.808181;0.820657
511;calc total;1;8.26744;8.26744;8.26744
511;total;1;29.686;29.686;29.686
494;initialize;1;12.6212;12.6212;12.6212
494;async;10;0.0259079;0.0152263;0.0351154
494;inner;10;0.728767;0.718105;0.748387
494;wait;10;6.26931e-05;5.2469e-05;8.3988e-05
494;boundary;10;0.0625645;0.0540226;0.0703467
494;calc iter;10;0.817304;0.811097;0.821144
494;calc total;1;8.26742;8.26742;8.26742
494;total;1;30.3319;30.3319;30.3319
577;initialize;1;12.3266;12.3266;12.3266
577;async;10;0.0269917;0.013668;0.033545
577;inner;10;0.735563;0.728556;0.749104
577;wait;10;7.05944e-05;5.6094e-05;9.0126e-05
577;boundary;10;0.05883;0.0542531;0.0617822
577;calc iter;10;0.821457;0.815337;0.828553
577;calc total;1;8.26744;8.26744;8.26744
577;total;1;30.0374;30.0374;30.0374
561;initialize;1;12.5814;12.5814;12.5814
561;async;10;0.0276173;0.0146589;0.0344715
561;inner;10;0.720502;0.706299;0.746669
561;wait;10;6.37944e-05;5.5499e-05;7.4119e-05
561;boundary;10;0.0686637;0.0542916;0.0845662
561;calc iter;10;0.816848;0.809861;0.823188
561;calc total;1;8.26744;8.26744;8.26744
561;total;1;30.2915;30.2915;30.2915
538;initialize;1;12.4991;12.4991;12.4991
538;async;10;0.025858;0.0146275;0.0318923
538;inner;10;0.743812;0.738891;0.75314
538;wait;10;4.58852e-05;2.6054e-05;0.00013272
538;boundary;10;0.0551029;0.0539514;0.0561796
538;calc iter;10;0.82482;0.822688;0.82706
538;calc total;1;8.26741;8.26741;8.26741
538;total;1;30.2095;30.2095;30.2095
512;initialize;1;11.9734;11.9734;11.9734
512;async;10;0.0280162;0.0130896;0.0316507
512;inner;10;0.729163;0.713842;0.759091
512;wait;10;3.33423e-05;2.4241e-05;5.9313e-05
512;boundary;10;0.0613781;0.0518128;0.0742002
512;calc iter;10;0.818592;0.809067;0.830271
512;calc total;1;8.26742;8.26742;8.26742
512;total;1;29.6835;29.6835;29.6835
495;initialize;1;12.6321;12.6321;12.6321
495;async;10;0.0232131;0.00778136;0.0289698
495;inner;10;0.71456;0.704262;0.736598
495;wait;10;7.93503e-05;6.3236e-05;0.000134063
495;boundary;10;0.0780543;0.0639133;0.0858798
495;calc iter;10;0.815908;0.80843;0.822054
495;calc total;1;8.26744;8.26744;8.26744
495;total;1;30.3426;30.3426;30.3426
578;initialize;1;12.3267;12.3267;12.3267
578;async;10;0.0216148;0.0135807;0.0267231
578;inner;10;0.737763;0.730732;0.75259
578;wait;10;6.36356e-05;4.121e-05;7.5876e-05
578;boundary;10;0.0618134;0.0545439;0.0661969
578;calc iter;10;0.821257;0.815308;0.823482
578;calc total;1;8.26742;8.26742;8.26742
578;total;1;30.0375;30.0375;30.0375
562;initialize;1;12.6174;12.6174;12.6174
562;async;10;0.0361386;0.0147696;0.0489002
562;inner;10;0.725095;0.715729;0.745495
562;wait;10;6.04134e-05;3.35e-05;0.000118764
562;boundary;10;0.0569869;0.055129;0.0619287
562;calc iter;10;0.818283;0.815516;0.82178
562;calc total;1;8.26742;8.26742;8.26742
562;total;1;30.3275;30.3275;30.3275
539;initialize;1;12.4954;12.4954;12.4954
539;async;10;0.0161671;0.0147438;0.0194852
539;inner;10;0.748448;0.745403;0.754858
539;wait;10;6.92527e-05;4.782e-05;0.000101753
539;boundary;10;0.0589598;0.0556373;0.0616642
539;calc iter;10;0.823645;0.821772;0.826481
539;calc total;1;8.26744;8.26744;8.26744
539;total;1;30.2057;30.2057;30.2057
513;initialize;1;11.9838;11.9838;11.9838
513;async;10;0.0281758;0.0145159;0.0342858
513;inner;10;0.729002;0.714051;0.758898
513;wait;10;2.85004e-05;2.2158e-05;4.931e-05
513;boundary;10;0.0616018;0.0517127;0.0745484
513;calc iter;10;0.818811;0.808463;0.830513
513;calc total;1;8.26744;8.26744;8.26744
513;total;1;29.6939;29.6939;29.6939
496;initialize;1;12.6252;12.6252;12.6252
496;async;10;0.0315461;0.0141124;0.0413161
496;inner;10;0.729165;0.722142;0.746398
496;wait;10;6.15173e-05;4.5102e-05;0.000122494
496;boundary;10;0.0574617;0.0537066;0.0618448
496;calc iter;10;0.818236;0.810254;0.824878
496;calc total;1;8.26741;8.26741;8.26741
496;total;1;30.3359;30.3359;30.3359
579;initialize;1;12.3267;12.3267;12.3267
579;async;10;0.0204128;0.0138458;0.0259302
579;inner;10;0.737832;0.730521;0.752462
579;wait;10;6.9083e-05;3.1342e-05;8.6256e-05
579;boundary;10;0.0627592;0.0541353;0.0690167
579;calc iter;10;0.821075;0.817083;0.824846
579;calc total;1;8.26745;8.26745;8.26745
579;total;1;30.0375;30.0375;30.0375
563;initialize;1;12.6174;12.6174;12.6174
563;async;10;0.048878;0.0147027;0.063847
563;inner;10;0.715646;0.700483;0.745702
563;wait;10;3.92614e-05;2.6681e-05;0.000100692
563;boundary;10;0.0557922;0.0528139;0.0582882
563;calc iter;10;0.820358;0.815524;0.827771
563;calc total;1;8.26744;8.26744;8.26744
563;total;1;30.3275;30.3275;30.3275
540;initialize;1;12.5045;12.5045;12.5045
540;async;10;0.0331645;0.015996;0.0423336
540;inner;10;0.732274;0.726013;0.749222
540;wait;10;5.58354e-05;3.0974e-05;7.8215e-05
540;boundary;10;0.054835;0.0537062;0.0559948
540;calc iter;10;0.820332;0.815619;0.825409
540;calc total;1;8.26741;8.26741;8.26741
540;total;1;30.2148;30.2148;30.2148
514;initialize;1;11.9695;11.9695;11.9695
514;async;10;0.0331222;0.0147276;0.0451696
514;inner;10;0.729244;0.715915;0.754302
514;wait;10;3.32993e-05;2.6093e-05;5.7654e-05
514;boundary;10;0.0559082;0.0522527;0.0583558
514;calc iter;10;0.81831;0.813111;0.823504
514;calc total;1;8.26742;8.26742;8.26742
514;total;1;29.6795;29.6795;29.6795
497;initialize;1;12.6239;12.6239;12.6239
497;async;10;0.0348238;0.015653;0.0458359
497;inner;10;0.728524;0.720537;0.745517
497;wait;10;5.65052e-05;3.3741e-05;0.000104092
497;boundary;10;0.055018;0.0525317;0.0568653
497;calc iter;10;0.818424;0.815018;0.822718
497;calc total;1;8.26744;8.26744;8.26744
497;total;1;30.3346;30.3346;30.3346
564;initialize;1;12.609;12.609;12.609
564;async;10;0.0317962;0.0156186;0.0341874
564;inner;10;0.715566;0.696769;0.755592
564;wait;10;3.40145e-05;2.7576e-05;6.0776e-05
564;boundary;10;0.0718748;0.0513837;0.0846179
564;calc iter;10;0.819274;0.790427;0.832856
564;calc total;1;8.26741;8.26741;8.26741
564;total;1;30.3191;30.3191;30.3191
541;initialize;1;12.535;12.535;12.535
541;async;10;0.0307403;0.0160522;0.0396193
541;inner;10;0.735142;0.729103;0.749359
541;wait;10;4.63927e-05;3.5952e-05;6.3506e-05
541;boundary;10;0.0545601;0.0539442;0.0552046
541;calc iter;10;0.82049;0.815393;0.825583
541;calc total;1;8.26743;8.26743;8.26743
541;total;1;30.2454;30.2454;30.2454
515;initialize;1;11.9828;11.9828;11.9828
515;async;10;0.0300424;0.0146585;0.0411217
515;inner;10;0.731016;0.720282;0.75071
515;wait;10;4.6087e-05;2.7307e-05;8.7133e-05
515;boundary;10;0.0569378;0.0527235;0.0590624
515;calc iter;10;0.818044;0.813402;0.825245
515;calc total;1;8.26744;8.26744;8.26744
515;total;1;29.6929;29.6929;29.6929
498;initialize;1;12.617;12.617;12.617
498;async;10;0.0359815;0.015842;0.0476591
498;inner;10;0.72843;0.718885;0.745972
498;wait;10;5.16653e-05;3.1224e-05;9.8464e-05
498;boundary;10;0.054434;0.0516975;0.0556212
498;calc iter;10;0.818898;0.813221;0.824545
498;calc total;1;8.26741;8.26741;8.26741
498;total;1;30.3277;30.3277;30.3277
565;initialize;1;12.6137;12.6137;12.6137
565;async;10;0.0415946;0.015798;0.0514486
565;inner;10;0.71752;0.699438;0.75164
565;wait;10;3.44197e-05;2.6956e-05;5.6434e-05
565;boundary;10;0.0586777;0.051978;0.0650119
565;calc iter;10;0.817828;0.808592;0.824169
565;calc total;1;8.26744;8.26744;8.26744
565;total;1;30.3237;30.3237;30.3237
542;initialize;1;12.5481;12.5481;12.5481
542;async;10;0.0331488;0.015964;0.0443727
542;inner;10;0.731608;0.725144;0.747701
542;wait;10;5.43719e-05;3.8571e-05;7.877e-05
542;boundary;10;0.0555006;0.0541491;0.057509
542;calc iter;10;0.820313;0.814201;0.826331
542;calc total;1;8.26741;8.26741;8.26741
542;total;1;30.2585;30.2585;30.2585
516;initialize;1;11.9522;11.9522;11.9522
516;async;10;0.0251329;0.0142545;0.0319191
516;inner;10;0.727661;0.720629;0.74962
516;wait;10;7.73653e-05;4.7974e-05;9.7958e-05
516;boundary;10;0.0674581;0.0540539;0.0730759
516;calc iter;10;0.820332;0.811974;0.825499
516;calc total;1;8.26742;8.26742;8.26742
516;total;1;29.6622;29.6622;29.6622
499;initialize;1;12.623;12.623;12.623
499;async;10;0.0357601;0.0157063;0.0472404
499;inner;10;0.728562;0.71803;0.747916
499;wait;10;4.31808e-05;3.2417e-05;7.0649e-05
499;boundary;10;0.054186;0.052396;0.0549808
499;calc iter;10;0.818554;0.813026;0.825093
499;calc total;1;8.26744;8.26744;8.26744
499;total;1;30.3336;30.3336;30.3336
566;initialize;1;12.601;12.601;12.601
566;async;10;0.0313017;0.0156149;0.0424533
566;inner;10;0.728429;0.716502;0.752641
566;wait;10;3.73376e-05;2.6987e-05;4.8257e-05
566;boundary;10;0.0562958;0.0544151;0.0576909
566;calc iter;10;0.816065;0.808528;0.823511
566;calc total;1;8.26742;8.26742;8.26742
566;total;1;30.311;30.311;30.311
543;initialize;1;12.5167;12.5167;12.5167
543;async;10;0.0274016;0.00785306;0.0375402
543;inner;10;0.721782;0.714755;0.741175
543;wait;10;8.33997e-05;5.9539e-05;0.000137984
543;boundary;10;0.0698184;0.0613776;0.0731283
543;calc iter;10;0.819087;0.810548;0.825688
543;calc total;1;8.26744;8.26744;8.26744
543;total;1;30.2271;30.2271;30.2271
517;initialize;1;11.948;11.948;11.948
517;async;10;0.0273557;0.0141437;0.0384409
517;inner;10;0.731036;0.725218;0.749934
517;wait;10;6.75394e-05;5.1433e-05;7.5102e-05
517;boundary;10;0.0623059;0.0541718;0.0664685
517;calc iter;10;0.820767;0.812132;0.828746
517;calc total;1;8.26744;8.26744;8.26744
517;total;1;29.6581;29.6581;29.6581
500;initialize;1;12.6236;12.6236;12.6236
500;async;10;0.0455368;0.0160877;0.0544299
500;inner;10;0.718266;0.707269;0.747678
500;wait;10;3.59012e-05;2.7885e-05;6.3596e-05
500;boundary;10;0.0561022;0.0513425;0.0593892
500;calc iter;10;0.819944;0.807285;0.827254
500;calc total;1;8.26741;8.26741;8.26741
500;total;1;30.3343;30.3343;30.3343
567;initialize;1;12.6031;12.6031;12.6031
567;async;10;0.0265244;0.00730866;0.0336381
567;inner;10;0.724071;0.712371;0.742927
567;wait;10;5.75752e-05;3.0694e-05;0.000130324
567;boundary;10;0.0633228;0.0565296;0.0704963
567;calc iter;10;0.813978;0.80522;0.819451
567;calc total;1;8.26744;8.26744;8.26744
567;total;1;30.3132;30.3132;30.3132
544;initialize;1;12.5067;12.5067;12.5067
544;async;10;0.0370814;0.014102;0.0488244
544;inner;10;0.725526;0.719186;0.740147
544;wait;10;7.0112e-05;5.8035e-05;0.000130794
544;boundary;10;0.0575699;0.0546535;0.0617906
544;calc iter;10;0.82025;0.812012;0.824508
544;calc total;1;8.26741;8.26741;8.26741
544;total;1;30.2171;30.2171;30.2171
518;initialize;1;11.9872;11.9872;11.9872
518;async;10;0.0285087;0.0140636;0.0385087
518;inner;10;0.73242;0.728077;0.750153
518;wait;10;5.85595e-05;5.0107e-05;6.3724e-05
518;boundary;10;0.0601021;0.0542476;0.0626598
518;calc iter;10;0.821091;0.812035;0.827214
518;calc total;1;8.26742;8.26742;8.26742
518;total;1;29.6973;29.6973;29.6973
501;initialize;1;12.6331;12.6331;12.6331
501;async;10;0.0336547;0.0159755;0.0406839
501;inner;10;0.729138;0.722123;0.746092
501;wait;10;5.17248e-05;3.2938e-05;8.8578e-05
501;boundary;10;0.0550679;0.0539659;0.0565593
501;calc iter;10;0.817915;0.814239;0.822604
501;calc total;1;8.26743;8.26743;8.26743
501;total;1;30.3438;30.3438;30.3438
568;initialize;1;12.6019;12.6019;12.6019
568;async;10;0.0237512;0.0132773;0.0359301
568;inner;10;0.718662;0.702848;0.74459
568;wait;10;6.70171e-05;5.5966e-05;0.000111305
568;boundary;10;0.0711074;0.0556844;0.0862952
568;calc iter;10;0.813589;0.805108;0.820718
568;calc total;1;8.26741;8.26741;8.26741
568;total;1;30.312;30.312;30.312
545;initialize;1;12.549;12.549;12.549
545;async;10;0.0430152;0.0156819;0.0551243
545;inner;10;0.725326;0.715341;0.747592
545;wait;10;4.664e-05;3.0046e-05;0.000114081
545;boundary;10;0.0535433;0.0512414;0.0541689
545;calc iter;10;0.821933;0.816816;0.827337
545;calc total;1;8.26744;8.26744;8.26744
545;total;1;30.2594;30.2594;30.2594
519;initialize;1;11.9804;11.9804;11.9804
519;async;10;0.0225758;0.00738007;0.0299796
519;inner;10;0.706664;0.696385;0.737947
519;wait;10;6.72474e-05;5.2325e-05;9.8474e-05
519;boundary;10;0.0897547;0.0637593;0.099431
519;calc iter;10;0.819065;0.809188;0.825787
519;calc total;1;8.26745;8.26745;8.26745
519;total;1;29.6904;29.6904;29.6904
502;initialize;1;12.6395;12.6395;12.6395
502;async;10;0.0263311;0.0157764;0.038758
502;inner;10;0.725674;0.714463;0.746916
502;wait;10;6.19697e-05;3.2838e-05;7.6463e-05
502;boundary;10;0.0643128;0.0541247;0.0773317
502;calc iter;10;0.816382;0.807104;0.820891
502;calc total;1;8.26741;8.26741;8.26741
502;total;1;30.3502;30.3502;30.3502
569;initialize;1;12.5992;12.5992;12.5992
569;async;10;0.0221975;0.013698;0.0347743
569;inner;10;0.725565;0.711417;0.749323
569;wait;10;5.89761e-05;3.8935e-05;7.0362e-05
569;boundary;10;0.0661839;0.0540051;0.0771165
569;calc iter;10;0.814007;0.807958;0.820166
569;calc total;1;8.26744;8.26744;8.26744
569;total;1;30.3093;30.3093;30.3093
546;initialize;1;12.508;12.508;12.508
546;async;10;0.0505786;0.015528;0.062515
546;inner;10;0.718041;0.707502;0.744329
546;wait;10;4.86761e-05;2.4582e-05;0.000127568
546;boundary;10;0.0537606;0.050867;0.0545809
546;calc iter;10;0.82243;0.814568;0.827498
546;calc total;1;8.26741;8.26741;8.26741
546;total;1;30.2184;30.2184;30.2184
520;initialize;1;11.9788;11.9788;11.9788
520;async;10;0.035641;0.0140444;0.0499514
520;inner;10;0.7317;0.727509;0.746572
520;wait;10;4.48886e-05;2.6434e-05;0.000105221
520;boundary;10;0.0544452;0.0536291;0.0559208
520;calc iter;10;0.821832;0.81506;0.831596
520;calc total;1;8.26741;8.26741;8.26741
520;total;1;29.6888;29.6888;29.6888
503;initialize;1;12.6201;12.6201;12.6201
503;async;10;0.0223607;0.00771165;0.0286075
503;inner;10;0.711922;0.696502;0.735261
503;wait;10;8.83363e-05;7.5873e-05;0.000130908
503;boundary;10;0.0810288;0.0647611;0.0958901
503;calc iter;10;0.815401;0.807867;0.820597
503;calc total;1;8.26744;8.26744;8.26744
503;total;1;30.3308;30.3308;30.3308
570;initialize;1;12.6173;12.6173;12.6173
570;async;10;0.0278661;0.0143857;0.0418987
570;inner;10;0.720675;0.708936;0.743693
570;wait;10;5.60829e-05;3.7465e-05;8.3798e-05
570;boundary;10;0.0657869;0.0553278;0.0745015
570;calc iter;10;0.814385;0.808585;0.821287
570;calc total;1;8.26741;8.26741;8.26741
570;total;1;30.3274;30.3274;30.3274
547;initialize;1;12.5455;12.5455;12.5455
547;async;10;0.0376878;0.0155802;0.0491153
547;inner;10;0.72864;0.720044;0.744798
547;wait;10;5.14932e-05;3.5184e-05;7.8667e-05
547;boundary;10;0.0543828;0.0529649;0.0550399
547;calc iter;10;0.820764;0.81483;0.825352
547;calc total;1;8.26744;8.26744;8.26744
547;total;1;30.2559;30.2559;30.2559
521;initialize;1;11.9572;11.9572;11.9572
521;async;10;0.0358369;0.0149886;0.0478843
521;inner;10;0.732275;0.727644;0.747989
521;wait;10;4.78708e-05;3.3395e-05;9.8039e-05
521;boundary;10;0.053861;0.0531762;0.0543788
521;calc iter;10;0.822023;0.816802;0.82971
521;calc total;1;8.26744;8.26744;8.26744
521;total;1;29.6672;29.6672;29.6672
571;initialize;1;12.5868;12.5868;12.5868
571;async;10;0.0366017;0.0145368;0.0511493
571;inner;10;0.720141;0.706965;0.742242
571;wait;10;5.44921e-05;3.2171e-05;0.000128365
571;boundary;10;0.0587481;0.0555375;0.0635058
571;calc iter;10;0.815547;0.809263;0.819086
571;calc total;1;8.26744;8.26744;8.26744
571;total;1;30.2968;30.2968;30.2968
548;initialize;1;12.5251;12.5251;12.5251
548;async;10;0.0302096;0.0157752;0.0420454
548;inner;10;0.734051;0.726983;0.752231
548;wait;10;4.94042e-05;3.1343e-05;6.7908e-05
548;boundary;10;0.0553074;0.0539264;0.0612624
548;calc iter;10;0.819619;0.814656;0.823836
548;calc total;1;8.26742;8.26742;8.26742
548;total;1;30.2355;30.2355;30.2355
522;initialize;1;11.9646;11.9646;11.9646
522;async;10;0.0366245;0.0153441;0.0431597
522;inner;10;0.731622;0.72685;0.746892
522;wait;10;4.92638e-05;3.2413e-05;0.000121565
522;boundary;10;0.0538026;0.0528651;0.0544769
522;calc iter;10;0.8221;0.816017;0.824939
522;calc total;1;8.26742;8.26742;8.26742
522;total;1;29.6746;29.6746;29.6746
572;initialize;1;12.612;12.612;12.612
572;async;10;0.0425334;0.0135126;0.05706
572;inner;10;0.71819;0.701471;0.745785
572;wait;10;4.71013e-05;3.3411e-05;9.2325e-05
572;boundary;10;0.0557539;0.0531161;0.0574005
572;calc iter;10;0.816526;0.812056;0.820637
572;calc total;1;8.26741;8.26741;8.26741
572;total;1;30.322;30.322;30.322
549;initialize;1;12.5385;12.5385;12.5385
549;async;10;0.0268386;0.0157152;0.0351249
549;inner;10;0.725106;0.715905;0.747229
549;wait;10;7.33862e-05;6.6281e-05;7.9623e-05
549;boundary;10;0.0670083;0.0540222;0.0745025
549;calc iter;10;0.819027;0.811631;0.824106
549;calc total;1;8.26744;8.26744;8.26744
549;total;1;30.2489;30.2489;30.2489
523;initialize;1;11.9465;11.9465;11.9465
523;async;10;0.0336187;0.0152429;0.0390115
523;inner;10;0.733451;0.729676;0.749106
523;wait;10;4.01997e-05;2.6277e-05;6.7512e-05
523;boundary;10;0.054411;0.0536783;0.0554261
523;calc iter;10;0.821522;0.818099;0.824301
523;calc total;1;8.26744;8.26744;8.26744
523;total;1;29.6565;29.6565;29.6565
573;initialize;1;12.6173;12.6173;12.6173
573;async;10;0.0318119;0.0146887;0.0457004
573;inner;10;0.72182;0.708941;0.744233
573;wait;10;5.52004e-05;4.207e-05;9.9501e-05
573;boundary;10;0.0609905;0.0554511;0.0645912
573;calc iter;10;0.81468;0.808755;0.816818
573;calc total;1;8.26744;8.26744;8.26744
573;total;1;30.3274;30.3274;30.3274
550;initialize;1;12.549;12.549;12.549
550;async;10;0.0286248;0.0160793;0.0363964
550;inner;10;0.727233;0.719095;0.748542
550;wait;10;7.29232e-05;6.2832e-05;8.2114e-05
550;boundary;10;0.0633313;0.0541235;0.0684913
550;calc iter;10;0.819264;0.811797;0.824036
550;calc total;1;8.26742;8.26742;8.26742
550;total;1;30.2594;30.2594;30.2594
524;initialize;1;11.9872;11.9872;11.9872
524;async;10;0.0357604;0.0151905;0.046436
524;inner;10;0.730892;0.726637;0.744759
524;wait;10;5.48412e-05;3.7816e-05;0.000122486
524;boundary;10;0.0551444;0.0539495;0.0566642
524;calc iter;10;0.821853;0.814994;0.829339
524;calc total;1;8.26741;8.26741;8.26741
524;total;1;29.6973;29.6973;29.6973
574;initialize;1;12.6072;12.6072;12.6072
574;async;10;0.0246614;0.0134889;0.0350186
574;inner;10;0.723861;0.709626;0.74618
574;wait;10;5.34552e-05;4.5539e-05;7.0224e-05
574;boundary;10;0.0651552;0.0550088;0.0733458
574;calc iter;10;0.813732;0.806748;0.819909
574;calc total;1;8.26742;8.26742;8.26742
574;total;1;30.3172;30.3172;30.3172
551;initialize;1;12.4887;12.4887;12.4887
551;async;10;0.0218258;0.00772615;0.029957
551;inner;10;0.704062;0.689258;0.735886
551;wait;10;8.53149e-05;6.729e-05;0.000149348
551;boundary;10;0.09129;0.0644588;0.106762
551;calc iter;10;0.817265;0.808224;0.823489
551;calc total;1;8.26744;8.26744;8.26744
551;total;1;30.1991;30.1991;30.1991
525;initialize;1;11.9543;11.9543;11.9543
525;async;10;0.0353934;0.0155149;0.047393
525;inner;10;0.733053;0.726812;0.749614
525;wait;10;3.54577e-05;2.7573e-05;5.4324e-05
525;boundary;10;0.0541235;0.0529695;0.054652
525;calc iter;10;0.822607;0.819076;0.830016
525;calc total;1;8.26744;8.26744;8.26744
525;total;1;29.6643;29.6643;29.6643
575;initialize;1;12.6151;12.6151;12.6151
575;async;10;0.0221692;0.00708759;0.0332059
575;inner;10;0.699194;0.680104;0.729066
575;wait;10;0.000132471;5.6005e-05;0.000439175
575;boundary;10;0.0899801;0.0689998;0.108675
575;calc iter;10;0.811477;0.805595;0.818877
575;calc total;1;8.26744;8.26744;8.26744
575;total;1;30.3251;30.3251;30.3251
526;initialize;1;11.9413;11.9413;11.9413
526;async;10;0.0395747;0.0161207;0.0505621
526;inner;10;0.728795;0.721971;0.747152
526;wait;10;3.69371e-05;2.3053e-05;7.398e-05
526;boundary;10;0.054448;0.0531602;0.0549227
526;calc iter;10;0.822857;0.817475;0.827424
526;calc total;1;8.26742;8.26742;8.26742
526;total;1;29.6513;29.6513;29.6513
527;initialize;1;11.943;11.943;11.943
527;async;10;0.0315231;0.00769076;0.0398145
527;inner;10;0.724303;0.719803;0.737244
527;wait;10;6.44719e-05;4.0933e-05;0.000128717
527;boundary;10;0.0652752;0.0600948;0.070941
527;calc iter;10;0.821168;0.80887;0.826367
527;calc total;1;8.26744;8.26744;8.26744
527;total;1;29.6531;29.6531;29.6531
624;initialize;1;12.4261;12.4261;12.4261
624;async;10;0.0259465;0.0133475;0.0387459
624;inner;10;0.734042;0.72465;0.751806
624;wait;10;4.67914e-05;2.9988e-05;7.2899e-05
624;boundary;10;0.0569584;0.0541655;0.0596562
624;calc iter;10;0.816996;0.811911;0.819757
624;calc total;1;8.26742;8.26742;8.26742
624;total;1;30.1362;30.1362;30.1362
625;initialize;1;12.4261;12.4261;12.4261
625;async;10;0.0261192;0.0150518;0.0375841
625;inner;10;0.736076;0.726796;0.754073
625;wait;10;4.41623e-05;3.0843e-05;5.2226e-05
625;boundary;10;0.0550973;0.0536226;0.0562854
625;calc iter;10;0.817339;0.812107;0.82384
625;calc total;1;8.26744;8.26744;8.26744
625;total;1;30.1362;30.1362;30.1362
626;initialize;1;12.4178;12.4178;12.4178
626;async;10;0.0284887;0.0147436;0.0409791
626;inner;10;0.734363;0.723945;0.752271
626;wait;10;4.51942e-05;3.1847e-05;6.7334e-05
626;boundary;10;0.0546804;0.0528135;0.0554654
626;calc iter;10;0.817579;0.815509;0.82137
626;calc total;1;8.26742;8.26742;8.26742
626;total;1;30.1278;30.1278;30.1278
627;initialize;1;12.4181;12.4181;12.4181
627;async;10;0.0276257;0.0153728;0.035935
627;inner;10;0.735171;0.728069;0.752869
627;wait;10;3.74582e-05;2.8811e-05;5.671e-05
627;boundary;10;0.0545516;0.0536616;0.0549423
627;calc iter;10;0.817387;0.813968;0.822864
627;calc total;1;8.26744;8.26744;8.26744
627;total;1;30.1282;30.1282;30.1282
628;initialize;1;12.4179;12.4179;12.4179
628;async;10;0.0317805;0.0147118;0.0427524
628;inner;10;0.73099;0.721975;0.750603
628;wait;10;3.40122e-05;2.6715e-05;5.5149e-05
628;boundary;10;0.0555272;0.0519616;0.0577932
628;calc iter;10;0.818334;0.811192;0.82285
628;calc total;1;8.26742;8.26742;8.26742
628;total;1;30.128;30.128;30.128
629;initialize;1;12.4185;12.4185;12.4185
629;async;10;0.035059;0.0147898;0.0429739
629;inner;10;0.728807;0.719334;0.750402
629;wait;10;3.62824e-05;2.7116e-05;6.0151e-05
629;boundary;10;0.0541578;0.0515918;0.0560661
629;calc iter;10;0.818062;0.811763;0.821378
629;calc total;1;8.26744;8.26744;8.26744
629;total;1;30.1286;30.1286;30.1286
630;initialize;1;12.4179;12.4179;12.4179
630;async;10;0.0409723;0.0152396;0.0499479
630;inner;10;0.722691;0.712177;0.743121
630;wait;10;4.1458e-05;2.6368e-05;0.000101081
630;boundary;10;0.0542151;0.0517924;0.0558566
630;calc iter;10;0.817921;0.813391;0.820674
630;calc total;1;8.26742;8.26742;8.26742
630;total;1;30.128;30.128;30.128
631;initialize;1;12.4179;12.4179;12.4179
631;async;10;0.0291451;0.0074368;0.0387898
631;inner;10;0.723938;0.714748;0.737112
631;wait;10;6.44605e-05;4.5434e-05;0.000127253
631;boundary;10;0.0632539;0.0605044;0.0727933
631;calc iter;10;0.816403;0.809212;0.820872
631;calc total;1;8.26744;8.26744;8.26744
631;total;1;30.128;30.128;30.128
632;initialize;1;12.4184;12.4184;12.4184
632;async;10;0.018163;0.0122678;0.0238003
632;inner;10;0.718447;0.701597;0.745235
632;wait;10;8.43455e-05;6.5012e-05;0.000133613
632;boundary;10;0.0777528;0.0565245;0.0915928
632;calc iter;10;0.814449;0.810307;0.818461
632;calc total;1;8.26742;8.26742;8.26742
632;total;1;30.1285;30.1285;30.1285
633;initialize;1;12.4261;12.4261;12.4261
633;async;10;0.0211713;0.0133946;0.027323
633;inner;10;0.719169;0.702962;0.742584
633;wait;10;7.68565e-05;6.2643e-05;0.000129194
633;boundary;10;0.0742404;0.0575978;0.0874576
633;calc iter;10;0.814659;0.811743;0.818237
633;calc total;1;8.26744;8.26744;8.26744
633;total;1;30.1362;30.1362;30.1362
634;initialize;1;12.4261;12.4261;12.4261
634;async;10;0.0203734;0.0131843;0.0281157
634;inner;10;0.723592;0.710785;0.744047
634;wait;10;7.9079e-05;6.7111e-05;9.4517e-05
634;boundary;10;0.0710564;0.0567569;0.0816661
634;calc iter;10;0.815102;0.810623;0.819545
634;calc total;1;8.26742;8.26742;8.26742
634;total;1;30.1362;30.1362;30.1362
635;initialize;1;12.4182;12.4182;12.4182
635;async;10;0.0199898;0.0130574;0.0273255
635;inner;10;0.726728;0.712551;0.74772
635;wait;10;6.57571e-05;4.99e-05;9.1679e-05
635;boundary;10;0.0683952;0.0548985;0.0788786
635;calc iter;10;0.815181;0.811822;0.8187
635;calc total;1;8.26744;8.26744;8.26744
635;total;1;30.1283;30.1283;30.1283
600;initialize;1;12.3759;12.3759;12.3759
600;async;10;0.0161027;0.00946897;0.0204743
600;inner;10;0.751411;0.746566;0.762114
600;wait;10;4.84907e-05;4.0381e-05;5.7297e-05
600;boundary;10;0.0565913;0.0552157;0.057588
600;calc iter;10;0.824155;0.819938;0.830909
600;calc total;1;8.26741;8.26741;8.26741
600;total;1;30.0861;30.0861;30.0861
636;initialize;1;12.4179;12.4179;12.4179
636;async;10;0.0262339;0.0135982;0.0354772
636;inner;10;0.706447;0.67809;0.747026
636;wait;10;7.77422e-05;6.0282e-05;0.000121927
636;boundary;10;0.0828145;0.0546534;0.104948
636;calc iter;10;0.815575;0.807472;0.820667
636;calc total;1;8.26742;8.26742;8.26742
636;total;1;30.128;30.128;30.128
601;initialize;1;12.4084;12.4084;12.4084
601;async;10;0.0261822;0.0146856;0.0309652
601;inner;10;0.742617;0.737321;0.756391
601;wait;10;4.61461e-05;3.1287e-05;0.000114064
601;boundary;10;0.0557336;0.0548027;0.0561965
601;calc iter;10;0.824581;0.821942;0.826269
601;calc total;1;8.26744;8.26744;8.26744
601;total;1;30.1186;30.1186;30.1186
637;initialize;1;12.4226;12.4226;12.4226
637;async;10;0.0245316;0.0131783;0.0315426
637;inner;10;0.707838;0.678714;0.747846
637;wait;10;6.7761e-05;6.0733e-05;9.0247e-05
637;boundary;10;0.0830207;0.0545435;0.106443
637;calc iter;10;0.815459;0.807149;0.820274
637;calc total;1;8.26744;8.26744;8.26744
637;total;1;30.1327;30.1327;30.1327
602;initialize;1;12.4252;12.4252;12.4252
602;async;10;0.0287085;0.0149611;0.0326144
602;inner;10;0.74079;0.734712;0.758255
602;wait;10;3.19834e-05;2.3112e-05;5.5925e-05
602;boundary;10;0.0559046;0.0537196;0.0565935
602;calc iter;10;0.825436;0.820914;0.830102
602;calc total;1;8.26742;8.26742;8.26742
602;total;1;30.1355;30.1355;30.1355
638;initialize;1;12.4194;12.4194;12.4194
638;async;10;0.0243417;0.0129065;0.0305417
638;inner;10;0.70687;0.677532;0.747125
638;wait;10;6.76867e-05;5.6657e-05;8.6886e-05
638;boundary;10;0.084114;0.0548626;0.107821
638;calc iter;10;0.815394;0.806877;0.819999
638;calc total;1;8.26742;8.26742;8.26742
638;total;1;30.1295;30.1295;30.1295
603;initialize;1;12.4114;12.4114;12.4114
603;async;10;0.0226769;0.0151275;0.0267751
603;inner;10;0.743502;0.737731;0.756749
603;wait;10;5.6595e-05;4.2823e-05;9.0668e-05
603;boundary;10;0.0576474;0.0550057;0.0594828
603;calc iter;10;0.823884;0.820467;0.826975
603;calc total;1;8.26744;8.26744;8.26744
603;total;1;30.1216;30.1216;30.1216
639;initialize;1;12.4259;12.4259;12.4259
639;async;10;0.0228934;0.00716368;0.0344178
639;inner;10;0.683822;0.64867;0.731353
639;wait;10;0.000139351;6.0913e-05;0.000461565
639;boundary;10;0.105345;0.068098;0.124582
639;calc iter;10;0.812202;0.807079;0.819028
639;calc total;1;8.26744;8.26744;8.26744
639;total;1;30.136;30.136;30.136
604;initialize;1;12.4253;12.4253;12.4253
604;async;10;0.0190343;0.0147036;0.0252871
604;inner;10;0.741373;0.734436;0.757132
604;wait;10;6.63726e-05;5.4091e-05;8.2626e-05
604;boundary;10;0.0626472;0.0546444;0.0671618
604;calc iter;10;0.823122;0.817795;0.828821
604;calc total;1;8.26742;8.26742;8.26742
604;total;1;30.1355;30.1355;30.1355
640;initialize;1;12.4181;12.4181;12.4181
640;async;10;0.0444065;0.0138355;0.0615904
640;inner;10;0.719343;0.700823;0.746289
640;wait;10;4.81701e-05;2.871e-05;0.000122365
640;boundary;10;0.0559484;0.0532634;0.0580174
640;calc iter;10;0.819748;0.815093;0.827148
640;calc total;1;8.26742;8.26742;8.26742
640;total;1;30.1281;30.1281;30.1281
605;initialize;1;12.4168;12.4168;12.4168
605;async;10;0.0216423;0.0147306;0.0295319
605;inner;10;0.737941;0.72925;0.7535
605;wait;10;7.21521e-05;6.2005e-05;0.000107112
605;boundary;10;0.0632839;0.055287;0.0695951
605;calc iter;10;0.822941;0.816049;0.828115
605;calc total;1;8.26744;8.26744;8.26744
605;total;1;30.127;30.127;30.127
641;initialize;1;12.4182;12.4182;12.4182
641;async;10;0.0453086;0.0143355;0.0589036
641;inner;10;0.7193;0.699441;0.750761
641;wait;10;3.46112e-05;2.3843e-05;6.0596e-05
641;boundary;10;0.0562375;0.0519508;0.0621449
641;calc iter;10;0.820883;0.810321;0.826707
641;calc total;1;8.26744;8.26744;8.26744
641;total;1;30.1283;30.1283;30.1283
606;initialize;1;12.3827;12.3827;12.3827
606;async;10;0.0236736;0.0147053;0.0312716
606;inner;10;0.737832;0.730742;0.751301
606;wait;10;6.10233e-05;4.516e-05;9.1339e-05
606;boundary;10;0.0615808;0.0561929;0.0662947
606;calc iter;10;0.823149;0.81974;0.828749
606;calc total;1;8.26742;8.26742;8.26742
606;total;1;30.0929;30.0929;30.0929
607;initialize;1;12.4252;12.4252;12.4252
607;async;10;0.0178599;0.0076858;0.0246239
607;inner;10;0.722803;0.716095;0.740786
607;wait;10;7.76025e-05;6.992e-05;0.000117145
607;boundary;10;0.0813013;0.0673612;0.086647
607;calc iter;10;0.822043;0.815953;0.828548
607;calc total;1;8.26744;8.26744;8.26744
607;total;1;30.1355;30.1355;30.1355
608;initialize;1;12.4217;12.4217;12.4217
608;async;10;0.0262032;0.0137166;0.0312651
608;inner;10;0.741937;0.736363;0.75267
608;wait;10;5.02852e-05;3.5157e-05;0.00010722
608;boundary;10;0.0561578;0.0552442;0.056728
608;calc iter;10;0.82435;0.821001;0.827113
608;calc total;1;8.26742;8.26742;8.26742
608;total;1;30.132;30.132;30.132
609;initialize;1;12.3911;12.3911;12.3911
609;async;10;0.028934;0.0149302;0.0325687
609;inner;10;0.740584;0.73532;0.758079
609;wait;10;3.63946e-05;3.0632e-05;6.9352e-05
609;boundary;10;0.0558194;0.0534779;0.0564704
609;calc iter;10;0.825376;0.8214;0.828703
609;calc total;1;8.26744;8.26744;8.26744
609;total;1;30.1013;30.1013;30.1013
610;initialize;1;12.4134;12.4134;12.4134
610;async;10;0.0242959;0.0149225;0.0265812
610;inner;10;0.744897;0.738881;0.762221
610;wait;10;3.20352e-05;2.4553e-05;5.4659e-05
610;boundary;10;0.056617;0.0535467;0.0583776
610;calc iter;10;0.825843;0.818437;0.832875
610;calc total;1;8.26742;8.26742;8.26742
610;total;1;30.1236;30.1236;30.1236
611;initialize;1;12.3972;12.3972;12.3972
611;async;10;0.0261695;0.0149144;0.0303998
611;inner;10;0.741027;0.735915;0.752419
611;wait;10;5.98365e-05;4.5858e-05;0.000103685
611;boundary;10;0.0569877;0.0558565;0.0596525
611;calc iter;10;0.824245;0.821737;0.826064
611;calc total;1;8.26744;8.26744;8.26744
611;total;1;30.1075;30.1075;30.1075
612;initialize;1;12.3735;12.3735;12.3735
612;async;10;0.0274446;0.0158997;0.0349001
612;inner;10;0.738396;0.733604;0.751251
612;wait;10;6.14297e-05;3.582e-05;7.9345e-05
612;boundary;10;0.0559524;0.0540849;0.0575016
612;calc iter;10;0.821855;0.812218;0.826315
612;calc total;1;8.26742;8.26742;8.26742
612;total;1;30.0837;30.0837;30.0837
613;initialize;1;12.4036;12.4036;12.4036
613;async;10;0.0288526;0.0159541;0.0369566
613;inner;10;0.734594;0.730446;0.748126
613;wait;10;5.9382e-05;4.8897e-05;7.4681e-05
613;boundary;10;0.0577716;0.0542647;0.0598359
613;calc iter;10;0.821279;0.812939;0.82587
613;calc total;1;8.26744;8.26744;8.26744
613;total;1;30.1139;30.1139;30.1139
614;initialize;1;12.4251;12.4251;12.4251
614;async;10;0.0292307;0.015613;0.0369307
614;inner;10;0.737058;0.732283;0.74987
614;wait;10;5.11042e-05;3.5527e-05;8.1836e-05
614;boundary;10;0.0554516;0.0544801;0.0563916
614;calc iter;10;0.821792;0.813135;0.824922
614;calc total;1;8.26742;8.26742;8.26742
614;total;1;30.1354;30.1354;30.1354
615;initialize;1;12.4251;12.4251;12.4251
615;async;10;0.0235629;0.00771582;0.0307665
615;inner;10;0.714496;0.70701;0.737867
615;wait;10;8.12993e-05;6.6285e-05;0.000141382
615;boundary;10;0.081514;0.0636075;0.0890898
615;calc iter;10;0.819656;0.809334;0.825382
615;calc total;1;8.26744;8.26744;8.26744
615;total;1;30.1354;30.1354;30.1354
616;initialize;1;12.4251;12.4251;12.4251
616;async;10;0.0277633;0.011629;0.0359774
616;inner;10;0.732788;0.726963;0.74791
616;wait;10;7.54696e-05;6.0902e-05;0.000119423
616;boundary;10;0.0607148;0.0540309;0.0641539
616;calc iter;10;0.821343;0.809988;0.826802
616;calc total;1;8.26742;8.26742;8.26742
616;total;1;30.1354;30.1354;30.1354
617;initialize;1;12.4058;12.4058;12.4058
617;async;10;0.0351925;0.0162431;0.0423761
617;inner;10;0.730148;0.725377;0.743002
617;wait;10;6.31376e-05;4.8221e-05;0.000121335
617;boundary;10;0.0562583;0.0541938;0.0582059
617;calc iter;10;0.821663;0.814285;0.825924
617;calc total;1;8.26744;8.26744;8.26744
617;total;1;30.116;30.116;30.116
618;initialize;1;12.407;12.407;12.407
618;async;10;0.0351012;0.0160131;0.0423584
618;inner;10;0.732717;0.727993;0.746963
618;wait;10;4.43877e-05;3.2915e-05;8.6634e-05
618;boundary;10;0.0544514;0.0528293;0.0553404
618;calc iter;10;0.822315;0.816326;0.825697
618;calc total;1;8.26742;8.26742;8.26742
618;total;1;30.1172;30.1172;30.1172
619;initialize;1;12.4017;12.4017;12.4017
619;async;10;0.0314829;0.0162173;0.0383007
619;inner;10;0.727037;0.720744;0.742008
619;wait;10;7.90855e-05;5.3419e-05;0.000123022
619;boundary;10;0.06234;0.0553024;0.0669342
619;calc iter;10;0.820941;0.814065;0.825894
619;calc total;1;8.26744;8.26744;8.26744
619;total;1;30.1119;30.1119;30.1119
620;initialize;1;12.3944;12.3944;12.3944
620;async;10;0.0339213;0.0154273;0.0460386
620;inner;10;0.734543;0.727939;0.750579
620;wait;10;3.64026e-05;2.9085e-05;5.5778e-05
620;boundary;10;0.0541004;0.0526776;0.0545015
620;calc iter;10;0.822603;0.817569;0.828243
620;calc total;1;8.26742;8.26742;8.26742
620;total;1;30.1046;30.1046;30.1046
621;initialize;1;12.3793;12.3793;12.3793
621;async;10;0.0398778;0.0155352;0.0510798
621;inner;10;0.728951;0.721735;0.747665
621;wait;10;4.09026e-05;3.1018e-05;7.7426e-05
621;boundary;10;0.054048;0.0524779;0.0544223
621;calc iter;10;0.822919;0.817435;0.82697
621;calc total;1;8.26744;8.26744;8.26744
621;total;1;30.0895;30.0895;30.0895
622;initialize;1;12.3871;12.3871;12.3871
622;async;10;0.0433162;0.0159866;0.0539456
622;inner;10;0.72549;0.718217;0.746457
622;wait;10;3.89656e-05;2.8325e-05;7.375e-05
622;boundary;10;0.0543384;0.0524458;0.0548536
622;calc iter;10;0.823185;0.81711;0.826627
622;calc total;1;8.26742;8.26742;8.26742
622;total;1;30.0974;30.0974;30.0974
623;initialize;1;12.3706;12.3706;12.3706
623;async;10;0.0275986;0.00773984;0.0349032
623;inner;10;0.730825;0.727327;0.741405
623;wait;10;7.80138e-05;5.1384e-05;0.000120208
623;boundary;10;0.0625879;0.0597632;0.0671085
623;calc iter;10;0.821091;0.810669;0.824941
623;calc total;1;8.26744;8.26744;8.26744
623;total;1;30.0808;30.0808;30.0808
580;initialize;1;12.3267;12.3267;12.3267
580;async;10;0.032611;0.0149719;0.0407521
580;inner;10;0.733605;0.728028;0.744067
580;wait;10;5.92579e-05;3.397e-05;0.00011875
580;boundary;10;0.0556856;0.0542547;0.0577251
580;calc iter;10;0.821963;0.814444;0.825947
580;calc total;1;8.26742;8.26742;8.26742
580;total;1;30.0375;30.0375;30.0375
581;initialize;1;12.3268;12.3268;12.3268
581;async;10;0.0341648;0.015092;0.0429034
581;inner;10;0.73484;0.72869;0.749112
581;wait;10;4.83496e-05;3.4413e-05;9.545e-05
581;boundary;10;0.0534499;0.0524771;0.0540217
581;calc iter;10;0.822505;0.817881;0.830181
581;calc total;1;8.26745;8.26745;8.26745
581;total;1;30.0376;30.0376;30.0376
582;initialize;1;12.324;12.324;12.324
582;async;10;0.037363;0.0151057;0.0437883
582;inner;10;0.731861;0.725321;0.747198
582;wait;10;4.14105e-05;2.7329e-05;9.1173e-05
582;boundary;10;0.0535449;0.0521164;0.0539863
582;calc iter;10;0.822812;0.816296;0.828824
582;calc total;1;8.26743;8.26743;8.26743
582;total;1;30.0348;30.0348;30.0348
583;initialize;1;12.3267;12.3267;12.3267
583;async;10;0.0303288;0.00743474;0.0390151
583;inner;10;0.719471;0.717089;0.730094
583;wait;10;7.48593e-05;3.8604e-05;0.000138054
583;boundary;10;0.0712373;0.0665281;0.0761981
583;calc iter;10;0.821113;0.806487;0.826496
583;calc total;1;8.26745;8.26745;8.26745
583;total;1;30.0376;30.0376;30.0376
584;initialize;1;12.3268;12.3268;12.3268
584;async;10;0.032454;0.0130893;0.0407737
584;inner;10;0.735232;0.72902;0.745265
584;wait;10;5.54353e-05;3.5722e-05;0.000127067
584;boundary;10;0.054781;0.0528414;0.0562261
584;calc iter;10;0.822524;0.814415;0.828405
584;calc total;1;8.26742;8.26742;8.26742
584;total;1;30.0376;30.0376;30.0376
585;initialize;1;12.3267;12.3267;12.3267
585;async;10;0.0359212;0.014802;0.0455136
585;inner;10;0.733605;0.724687;0.750041
585;wait;10;3.33333e-05;2.668e-05;6.3972e-05
585;boundary;10;0.053868;0.052165;0.054456
585;calc iter;10;0.82343;0.818955;0.831456
585;calc total;1;8.26744;8.26744;8.26744
585;total;1;30.0376;30.0376;30.0376
586;initialize;1;12.3198;12.3198;12.3198
586;async;10;0.0306606;0.014821;0.0376832
586;inner;10;0.738011;0.731932;0.750296
586;wait;10;3.63488e-05;2.7922e-05;6.2139e-05
586;boundary;10;0.0539744;0.0527037;0.0544562
586;calc iter;10;0.822683;0.819206;0.824192
586;calc total;1;8.26741;8.26741;8.26741
586;total;1;30.0306;30.0306;30.0306
587;initialize;1;12.3268;12.3268;12.3268
587;async;10;0.0308159;0.0150381;0.0374674
587;inner;10;0.736597;0.732106;0.746765
587;wait;10;5.75412e-05;3.6636e-05;0.000123845
587;boundary;10;0.0547933;0.0540467;0.0563443
587;calc iter;10;0.822266;0.816541;0.826173
587;calc total;1;8.26744;8.26744;8.26744
587;total;1;30.0376;30.0376;30.0376
588;initialize;1;12.3108;12.3108;12.3108
588;async;10;0.0202143;0.0151025;0.0275625
588;inner;10;0.748386;0.7443;0.755734
588;wait;10;5.71601e-05;3.5915e-05;7.8502e-05
588;boundary;10;0.0561496;0.0550981;0.0580728
588;calc iter;10;0.824809;0.820397;0.828695
588;calc total;1;8.26742;8.26742;8.26742
588;total;1;30.0216;30.0216;30.0216
589;initialize;1;12.3267;12.3267;12.3267
589;async;10;0.0214226;0.0151638;0.0264377
589;inner;10;0.748737;0.744355;0.756659
589;wait;10;3.576e-05;2.9066e-05;5.3062e-05
589;boundary;10;0.0551934;0.0543439;0.0557916
589;calc iter;10;0.82539;0.822263;0.829212
589;calc total;1;8.26744;8.26744;8.26744
589;total;1;30.0375;30.0375;30.0375
590;initialize;1;12.3267;12.3267;12.3267
590;async;10;0.0242123;0.0161236;0.0270094
590;inner;10;0.745916;0.741882;0.756384
590;wait;10;3.36591e-05;2.4273e-05;6.1847e-05
590;boundary;10;0.0556603;0.0543078;0.0561943
590;calc iter;10;0.825824;0.823383;0.830155
590;calc total;1;8.26741;8.26741;8.26741
590;total;1;30.0375;30.0375;30.0375
591;initialize;1;12.3121;12.3121;12.3121
591;async;10;0.0209166;0.00784863;0.0248899
591;inner;10;0.74216;0.739113;0.746198
591;wait;10;6.45815e-05;4.4249e-05;0.00013464
591;boundary;10;0.0613347;0.0578694;0.0647799
591;calc iter;10;0.824478;0.817442;0.827559
591;calc total;1;8.26744;8.26744;8.26744
591;total;1;30.023;30.023;30.023
592;initialize;1;12.3269;12.3269;12.3269
592;async;10;0.0212802;0.014239;0.0260218
592;inner;10;0.747304;0.744928;0.753307
592;wait;10;4.67281e-05;3.3494e-05;8.9663e-05
592;boundary;10;0.0563431;0.0551822;0.0603073
592;calc iter;10;0.824975;0.822821;0.831762
592;calc total;1;8.26742;8.26742;8.26742
592;total;1;30.0377;30.0377;30.0377
593;initialize;1;12.3267;12.3267;12.3267
593;async;10;0.0294417;0.0156456;0.0345877
593;inner;10;0.741671;0.737738;0.752678
593;wait;10;3.78138e-05;2.3327e-05;9.8905e-05
593;boundary;10;0.054709;0.0536044;0.0550726
593;calc iter;10;0.825861;0.823246;0.832133
593;calc total;1;8.26744;8.26744;8.26744
593;total;1;30.0375;30.0375;30.0375
594;initialize;1;12.3268;12.3268;12.3268
594;async;10;0.0258424;0.0154653;0.0308104
594;inner;10;0.744414;0.741408;0.751463
594;wait;10;4.744e-05;3.3442e-05;0.000102759
594;boundary;10;0.0549452;0.0541288;0.0558293
594;calc iter;10;0.82525;0.821882;0.828799
594;calc total;1;8.26742;8.26742;8.26742
594;total;1;30.0376;30.0376;30.0376
595;initialize;1;12.3269;12.3269;12.3269
595;async;10;0.0191978;0.015821;0.0245101
595;inner;10;0.744154;0.737016;0.753255
595;wait;10;7.06087e-05;5.5201e-05;8.1318e-05
595;boundary;10;0.0608944;0.0546136;0.0681363
595;calc iter;10;0.824319;0.820693;0.829225
595;calc total;1;8.26744;8.26744;8.26744
595;total;1;30.0377;30.0377;30.0377
596;initialize;1;12.327;12.327;12.327
596;async;10;0.0200621;0.0148778;0.0289911
596;inner;10;0.746053;0.741376;0.754533
596;wait;10;5.57572e-05;3.6436e-05;7.2486e-05
596;boundary;10;0.058882;0.0549684;0.0635479
596;calc iter;10;0.825055;0.819868;0.831193
596;calc total;1;8.26741;8.26741;8.26741
596;total;1;30.0378;30.0378;30.0378
597;initialize;1;12.3115;12.3115;12.3115
597;async;10;0.0210361;0.0155529;0.0289073
597;inner;10;0.747027;0.742817;0.753687
597;wait;10;4.94414e-05;3.7531e-05;6.5095e-05
597;boundary;10;0.0571177;0.0545675;0.0613467
597;calc iter;10;0.825232;0.821606;0.830609
597;calc total;1;8.26744;8.26744;8.26744
597;total;1;30.0223;30.0223;30.0223
598;initialize;1;12.3267;12.3267;12.3267
598;async;10;0.022837;0.0157897;0.028918
598;inner;10;0.746471;0.743431;0.753067
598;wait;10;5.04179e-05;3.3243e-05;9.5808e-05
598;boundary;10;0.0561911;0.0542078;0.0596432
598;calc iter;10;0.825551;0.820061;0.828179
598;calc total;1;8.26741;8.26741;8.26741
598;total;1;30.0375;30.0375;30.0375
599;initialize;1;12.3166;12.3166;12.3166
599;async;10;0.0161232;0.0078298;0.0210443
599;inner;10;0.738582;0.733736;0.748912
599;wait;10;7.34308e-05;5.177e-05;0.000144347
599;boundary;10;0.0693134;0.0614492;0.0739263
599;calc iter;10;0.824093;0.818337;0.827971
599;calc total;1;8.26744;8.26744;8.26744
599;total;1;30.0274;30.0274;30.0274
648;initialize;1;11.3936;11.3936;11.3936
648;async;10;0.0183435;0.0115374;0.0252778
648;inner;10;0.752127;0.748826;0.761947
648;wait;10;4.57836e-05;3.2428e-05;6.3993e-05
648;boundary;10;0.05551;0.0544501;0.0576479
648;calc iter;10;0.826028;0.822997;0.831024
648;calc total;1;8.26741;8.26741;8.26741
648;total;1;29.104;29.104;29.104
696;initialize;1;11.9928;11.9928;11.9928
696;async;10;0.0219021;0.0123297;0.0255183
696;inner;10;0.729826;0.713812;0.745118
696;wait;10;7.09233e-05;5.3592e-05;0.00013029
696;boundary;10;0.0639077;0.0551587;0.074755
696;calc iter;10;0.815709;0.812825;0.818416
696;calc total;1;8.26741;8.26741;8.26741
696;total;1;29.7027;29.7027;29.7027
642;initialize;1;12.4259;12.4259;12.4259
642;async;10;0.0442284;0.0144974;0.0605583
642;inner;10;0.720524;0.702261;0.748612
642;wait;10;4.27017e-05;2.953e-05;9.3084e-05
642;boundary;10;0.054942;0.0529752;0.0574382
642;calc iter;10;0.819739;0.81583;0.823361
642;calc total;1;8.26742;8.26742;8.26742
642;total;1;30.136;30.136;30.136
720;initialize;1;12.5274;12.5274;12.5274
720;async;10;0.0270427;0.0135721;0.0307547
720;inner;10;0.742227;0.738615;0.760084
720;wait;10;3.20158e-05;2.4352e-05;5.8747e-05
720;boundary;10;0.0549993;0.0535854;0.055514
720;calc iter;10;0.824303;0.822266;0.828955
720;calc total;1;8.26742;8.26742;8.26742
720;total;1;30.2376;30.2376;30.2376
649;initialize;1;11.3741;11.3741;11.3741
649;async;10;0.0231034;0.0146944;0.0281427
649;inner;10;0.748233;0.743898;0.758959
649;wait;10;4.02955e-05;2.6731e-05;9.7709e-05
649;boundary;10;0.0550048;0.0539082;0.0552465
649;calc iter;10;0.826383;0.823863;0.832706
649;calc total;1;8.26743;8.26743;8.26743
649;total;1;29.0844;29.0844;29.0844
697;initialize;1;11.9928;11.9928;11.9928
697;async;10;0.0214153;0.0132817;0.0253502
697;inner;10;0.731494;0.715556;0.748253
697;wait;10;7.17186e-05;5.3446e-05;0.000108917
697;boundary;10;0.0628321;0.0542237;0.0732351
697;calc iter;10;0.815815;0.810813;0.819427
697;calc total;1;8.26744;8.26744;8.26744
697;total;1;29.7027;29.7027;29.7027
643;initialize;1;12.4179;12.4179;12.4179
643;async;10;0.0388114;0.0144327;0.0542336
643;inner;10;0.725659;0.707787;0.752932
643;wait;10;3.5638e-05;2.689e-05;5.2699e-05
643;boundary;10;0.0552105;0.0533929;0.0576779
643;calc iter;10;0.819718;0.815452;0.823081
643;calc total;1;8.26745;8.26745;8.26745
643;total;1;30.128;30.128;30.128
721;initialize;1;12.4929;12.4929;12.4929
721;async;10;0.0268297;0.015027;0.0293321
721;inner;10;0.742246;0.738492;0.759535
721;wait;10;2.97314e-05;2.3738e-05;5.1273e-05
721;boundary;10;0.055335;0.0535569;0.0558806
721;calc iter;10;0.824442;0.821804;0.830404
721;calc total;1;8.26744;8.26744;8.26744
721;total;1;30.2031;30.2031;30.2031
650;initialize;1;11.3937;11.3937;11.3937
650;async;10;0.0162846;0.0132905;0.018495
650;inner;10;0.750979;0.747833;0.760487
650;wait;10;5.82479e-05;4.6726e-05;6.8681e-05
650;boundary;10;0.0580375;0.0550298;0.0593313
650;calc iter;10;0.82536;0.823073;0.830669
650;calc total;1;8.26742;8.26742;8.26742
650;total;1;29.104;29.104;29.104
698;initialize;1;11.9929;11.9929;11.9929
698;async;10;0.022015;0.0133108;0.0265783
698;inner;10;0.733539;0.717251;0.748894
698;wait;10;6.01346e-05;3.9035e-05;7.8838e-05
698;boundary;10;0.0603594;0.0540044;0.0705197
698;calc iter;10;0.815975;0.811134;0.81999
698;calc total;1;8.26741;8.26741;8.26741
698;total;1;29.7028;29.7028;29.7028
644;initialize;1;12.4208;12.4208;12.4208
644;async;10;0.0414867;0.0141741;0.0570058
644;inner;10;0.722744;0.704047;0.75073
644;wait;10;4.51031e-05;2.8691e-05;8.754e-05
644;boundary;10;0.0554756;0.053437;0.0583153
644;calc iter;10;0.819754;0.814531;0.823068
644;calc total;1;8.26743;8.26743;8.26743
644;total;1;30.1309;30.1309;30.1309
722;initialize;1;12.5274;12.5274;12.5274
722;async;10;0.0256594;0.0145791;0.0299863
722;inner;10;0.741538;0.738959;0.752173
722;wait;10;4.36131e-05;2.923e-05;9.111e-05
722;boundary;10;0.0556692;0.0549064;0.0560233
722;calc iter;10;0.822911;0.820682;0.824942
722;calc total;1;8.26742;8.26742;8.26742
722;total;1;30.2376;30.2376;30.2376
651;initialize;1;11.3937;11.3937;11.3937
651;async;10;0.0156475;0.0137557;0.0174578
651;inner;10;0.746031;0.739855;0.76003
651;wait;10;7.51217e-05;4.6616e-05;9.9211e-05
651;boundary;10;0.0629559;0.0552914;0.0676178
651;calc iter;10;0.824711;0.821871;0.830405
651;calc total;1;8.26744;8.26744;8.26744
651;total;1;29.104;29.104;29.104
699;initialize;1;11.9927;11.9927;11.9927
699;async;10;0.024428;0.0137911;0.0313576
699;inner;10;0.73252;0.718175;0.745868
699;wait;10;6.64746e-05;5.1146e-05;0.000112185
699;boundary;10;0.0593186;0.0545959;0.0658488
699;calc iter;10;0.816335;0.809855;0.819863
699;calc total;1;8.26744;8.26744;8.26744
699;total;1;29.7026;29.7026;29.7026
645;initialize;1;12.4179;12.4179;12.4179
645;async;10;0.0449261;0.0142906;0.0579894
645;inner;10;0.719462;0.700552;0.74927
645;wait;10;4.41097e-05;3.4387e-05;8.1465e-05
645;boundary;10;0.0557037;0.0527933;0.0602465
645;calc iter;10;0.820137;0.81137;0.824396
645;calc total;1;8.26745;8.26745;8.26745
645;total;1;30.1279;30.1279;30.1279
723;initialize;1;12.4957;12.4957;12.4957
723;async;10;0.0194238;0.0146462;0.0267185
723;inner;10;0.745892;0.742684;0.756295
723;wait;10;4.34215e-05;3.2616e-05;6.3736e-05
723;boundary;10;0.057229;0.0549607;0.059193
723;calc iter;10;0.822589;0.817392;0.827068
723;calc total;1;8.26744;8.26744;8.26744
723;total;1;30.2059;30.2059;30.2059
652;initialize;1;11.373;11.373;11.373
652;async;10;0.0202969;0.0151898;0.0224404
652;inner;10;0.745927;0.742201;0.756118
652;wait;10;6.82296e-05;5.3895e-05;0.000117839
652;boundary;10;0.0588259;0.0553005;0.0603779
652;calc iter;10;0.825119;0.823922;0.826729
652;calc total;1;8.26741;8.26741;8.26741
652;total;1;29.0833;29.0833;29.0833
700;initialize;1;11.9929;11.9929;11.9929
700;async;10;0.0257563;0.0136026;0.0338162
700;inner;10;0.735693;0.723582;0.746261
700;wait;10;5.57677e-05;3.5521e-05;8.2382e-05
700;boundary;10;0.0555564;0.054175;0.0579608
700;calc iter;10;0.817064;0.812093;0.821529
700;calc total;1;8.26741;8.26741;8.26741
700;total;1;29.7028;29.7028;29.7028
646;initialize;1;12.4179;12.4179;12.4179
646;async;10;0.0448967;0.0142205;0.0546499
646;inner;10;0.717834;0.6997;0.751619
646;wait;10;2.96137e-05;2.0687e-05;5.068e-05
646;boundary;10;0.0582281;0.0525952;0.0639065
646;calc iter;10;0.82099;0.806967;0.824591
646;calc total;1;8.26743;8.26743;8.26743
646;total;1;30.128;30.128;30.128
724;initialize;1;12.5275;12.5275;12.5275
724;async;10;0.0213495;0.0149108;0.0281521
724;inner;10;0.744216;0.741102;0.755574
724;wait;10;5.23954e-05;3.656e-05;7.6843e-05
724;boundary;10;0.0569171;0.0545079;0.0588091
724;calc iter;10;0.822536;0.816994;0.827129
724;calc total;1;8.26741;8.26741;8.26741
724;total;1;30.2376;30.2376;30.2376
653;initialize;1;11.3641;11.3641;11.3641
653;async;10;0.0238741;0.015345;0.0262285
653;inner;10;0.746981;0.743536;0.757171
653;wait;10;4.58199e-05;3.567e-05;7.9964e-05
653;boundary;10;0.054811;0.0544838;0.0550452
653;calc iter;10;0.825714;0.822864;0.830195
653;calc total;1;8.26744;8.26744;8.26744
653;total;1;29.0744;29.0744;29.0744
701;initialize;1;11.9928;11.9928;11.9928
701;async;10;0.0283868;0.0132961;0.0370511
701;inner;10;0.733533;0.720857;0.745478
701;wait;10;5.23195e-05;3.2169e-05;0.000122341
701;boundary;10;0.0551459;0.0534754;0.0578398
701;calc iter;10;0.817119;0.809457;0.82324
701;calc total;1;8.26743;8.26743;8.26743
701;total;1;29.7027;29.7027;29.7027
647;initialize;1;12.4259;12.4259;12.4259
647;async;10;0.0417113;0.00738962;0.0597981
647;inner;10;0.713988;0.695185;0.739522
647;wait;10;6.38523e-05;3.6011e-05;0.000131037
647;boundary;10;0.0631087;0.0615684;0.066571
647;calc iter;10;0.818873;0.810078;0.822986
647;calc total;1;8.26745;8.26745;8.26745
647;total;1;30.136;30.136;30.136
725;initialize;1;12.4771;12.4771;12.4771
725;async;10;0.0267863;0.0148492;0.0336484
725;inner;10;0.740213;0.736415;0.751561
725;wait;10;4.58258e-05;3.1969e-05;9.3111e-05
725;boundary;10;0.0553743;0.0547516;0.0558942
725;calc iter;10;0.822421;0.819657;0.825721
725;calc total;1;8.26744;8.26744;8.26744
725;total;1;30.1873;30.1873;30.1873
702;initialize;1;11.9929;11.9929;11.9929
702;async;10;0.0305211;0.0134551;0.039881
702;inner;10;0.731807;0.719565;0.742109
702;wait;10;5.09059e-05;2.4611e-05;0.000133261
702;boundary;10;0.0549078;0.0533645;0.0558382
702;calc iter;10;0.817289;0.811527;0.820945
702;calc total;1;8.26741;8.26741;8.26741
702;total;1;29.7028;29.7028;29.7028
726;initialize;1;12.5274;12.5274;12.5274
726;async;10;0.033235;0.0146832;0.0384546
726;inner;10;0.734917;0.730222;0.748189
726;wait;10;4.16579e-05;2.521e-05;0.000130887
726;boundary;10;0.0548562;0.0541517;0.0566028
726;calc iter;10;0.823052;0.819609;0.824952
726;calc total;1;8.26741;8.26741;8.26741
726;total;1;30.2376;30.2376;30.2376
703;initialize;1;11.9927;11.9927;11.9927
703;async;10;0.0277172;0.00681904;0.035488
703;inner;10;0.716572;0.707314;0.726099
703;wait;10;0.000133412;4.8149e-05;0.000457675
703;boundary;10;0.0713727;0.0682442;0.0760659
703;calc iter;10;0.815797;0.803514;0.821011
703;calc total;1;8.26744;8.26744;8.26744
703;total;1;29.7026;29.7026;29.7026
727;initialize;1;12.5117;12.5117;12.5117
727;async;10;0.021419;0.00761434;0.0256986
727;inner;10;0.734213;0.731368;0.742508
727;wait;10;0.000111807;5.3183e-05;0.000318248
727;boundary;10;0.0660559;0.0635397;0.0711309
727;calc iter;10;0.821802;0.814735;0.824684
727;calc total;1;8.26744;8.26744;8.26744
727;total;1;30.2219;30.2219;30.2219
704;initialize;1;11.9926;11.9926;11.9926
704;async;10;0.0282583;0.012708;0.0431826
704;inner;10;0.736674;0.720945;0.750527
704;wait;10;3.3745e-05;2.4216e-05;7.6214e-05
704;boundary;10;0.0535807;0.0519569;0.0540004
704;calc iter;10;0.818548;0.812786;0.82405
704;calc total;1;8.26742;8.26742;8.26742
704;total;1;29.7025;29.7025;29.7025
728;initialize;1;12.5272;12.5272;12.5272
728;async;10;0.0212433;0.0131871;0.0250292
728;inner;10;0.740552;0.738129;0.750833
728;wait;10;7.18458e-05;5.0009e-05;0.000109683
728;boundary;10;0.0600996;0.056307;0.061251
728;calc iter;10;0.821968;0.817446;0.82464
728;calc total;1;8.26741;8.26741;8.26741
728;total;1;30.2374;30.2374;30.2374
705;initialize;1;11.9926;11.9926;11.9926
705;async;10;0.0368109;0.0142631;0.0502969
705;inner;10;0.728978;0.712459;0.749051
705;wait;10;3.04706e-05;2.3132e-05;5.6582e-05
705;boundary;10;0.0536144;0.0512791;0.0543102
705;calc iter;10;0.819435;0.814065;0.825844
705;calc total;1;8.26744;8.26744;8.26744
705;total;1;29.7025;29.7025;29.7025
729;initialize;1;12.4745;12.4745;12.4745
729;async;10;0.0208472;0.0144039;0.0242119
729;inner;10;0.743689;0.741288;0.752027
729;wait;10;5.8755e-05;4.1639e-05;8.768e-05
729;boundary;10;0.0576752;0.0551513;0.0585438
729;calc iter;10;0.822272;0.818072;0.824636
729;calc total;1;8.26744;8.26744;8.26744
729;total;1;30.1847;30.1847;30.1847
706;initialize;1;11.993;11.993;11.993
706;async;10;0.0262842;0.0142442;0.0424086
706;inner;10;0.738787;0.722567;0.751927
706;wait;10;3.12545e-05;2.4289e-05;4.8729e-05
706;boundary;10;0.0536878;0.051902;0.054257
706;calc iter;10;0.818792;0.814412;0.82211
706;calc total;1;8.26742;8.26742;8.26742
706;total;1;29.7028;29.7028;29.7028
730;initialize;1;12.4703;12.4703;12.4703
730;async;10;0.0190886;0.0133176;0.0233866
730;inner;10;0.741151;0.736399;0.753992
730;wait;10;7.31873e-05;5.8911e-05;8.0876e-05
730;boundary;10;0.0613957;0.0548755;0.0654334
730;calc iter;10;0.82171;0.815375;0.825702
730;calc total;1;8.26741;8.26741;8.26741
730;total;1;30.1805;30.1805;30.1805
707;initialize;1;11.993;11.993;11.993
707;async;10;0.0294894;0.0143394;0.0448304
707;inner;10;0.734887;0.720251;0.749286
707;wait;10;3.64017e-05;2.8888e-05;5.7747e-05
707;boundary;10;0.0539131;0.052541;0.0542399
707;calc iter;10;0.818328;0.814298;0.820073
707;calc total;1;8.26744;8.26744;8.26744
707;total;1;29.7029;29.7029;29.7029
731;initialize;1;12.504;12.504;12.504
731;async;10;0.0208294;0.0147083;0.0259322
731;inner;10;0.742772;0.738837;0.753525
731;wait;10;6.14008e-05;4.4655e-05;0.00010172
731;boundary;10;0.0582994;0.054946;0.0614725
731;calc iter;10;0.821964;0.817661;0.825057
731;calc total;1;8.26744;8.26744;8.26744
731;total;1;30.2143;30.2143;30.2143
708;initialize;1;11.9927;11.9927;11.9927
708;async;10;0.0180153;0.0148986;0.0210516
708;inner;10;0.745273;0.739199;0.755242
708;wait;10;5.54443e-05;3.3691e-05;7.848e-05
708;boundary;10;0.0585591;0.0547398;0.0626047
708;calc iter;10;0.821905;0.819989;0.824943
708;calc total;1;8.26742;8.26742;8.26742
708;total;1;29.7027;29.7027;29.7027
732;initialize;1;12.4992;12.4992;12.4992
732;async;10;0.026869;0.0159634;0.0359128
732;inner;10;0.739611;0.730898;0.753556
732;wait;10;3.79905e-05;2.7336e-05;6.1956e-05
732;boundary;10;0.0547288;0.053521;0.0552199
732;calc iter;10;0.821248;0.819069;0.824867
732;calc total;1;8.26741;8.26741;8.26741
732;total;1;30.2093;30.2093;30.2093
709;initialize;1;11.9926;11.9926;11.9926
709;async;10;0.0186028;0.0148759;0.0210224
709;inner;10;0.746494;0.741785;0.755135
709;wait;10;5.10519e-05;3.3525e-05;7.464e-05
709;boundary;10;0.0569553;0.054778;0.0598077
709;calc iter;10;0.822105;0.818969;0.824865
709;calc total;1;8.26744;8.26744;8.26744
709;total;1;29.7025;29.7025;29.7025
733;initialize;1;12.4814;12.4814;12.4814
733;async;10;0.0329357;0.0157281;0.0399467
733;inner;10;0.73387;0.725508;0.75398
733;wait;10;3.526e-05;2.7486e-05;5.5021e-05
733;boundary;10;0.0552278;0.0528018;0.0567395
733;calc iter;10;0.82207;0.818409;0.824568
733;calc total;1;8.26744;8.26744;8.26744
733;total;1;30.1916;30.1916;30.1916
710;initialize;1;11.9927;11.9927;11.9927
710;async;10;0.0170384;0.0144858;0.0199517
710;inner;10;0.750344;0.747665;0.757767
710;wait;10;3.55267e-05;2.6733e-05;4.6492e-05
710;boundary;10;0.0552724;0.0551006;0.0556406
710;calc iter;10;0.822691;0.820238;0.827762
710;calc total;1;8.26742;8.26742;8.26742
710;total;1;29.7026;29.7026;29.7026
734;initialize;1;12.4891;12.4891;12.4891
734;async;10;0.0276003;0.0154672;0.0326508
734;inner;10;0.737916;0.729792;0.756857
734;wait;10;3.32451e-05;2.5331e-05;6.0045e-05
734;boundary;10;0.0570467;0.0526434;0.060389
734;calc iter;10;0.822598;0.816458;0.827691
734;calc total;1;8.26741;8.26741;8.26741
734;total;1;30.1993;30.1993;30.1993
711;initialize;1;11.9927;11.9927;11.9927
711;async;10;0.017707;0.00745435;0.0201477
711;inner;10;0.73744;0.728489;0.744806
711;wait;10;5.89808e-05;3.5752e-05;0.000117103
711;boundary;10;0.0660646;0.0609567;0.0739242
711;calc iter;10;0.821272;0.815539;0.8229
711;calc total;1;8.26745;8.26745;8.26745
711;total;1;29.7027;29.7027;29.7027
735;initialize;1;12.5274;12.5274;12.5274
735;async;10;0.027567;0.00764688;0.0353853
735;inner;10;0.73708;0.729336;0.74622
735;wait;10;9.06272e-05;3.2837e-05;0.000321541
735;boundary;10;0.0562384;0.0544327;0.0618022
735;calc iter;10;0.820978;0.815166;0.824265
735;calc total;1;8.26744;8.26744;8.26744
735;total;1;30.2376;30.2376;30.2376
712;initialize;1;11.9928;11.9928;11.9928
712;async;10;0.0248694;0.0137638;0.030048
712;inner;10;0.742852;0.739722;0.750303
712;wait;10;4.18319e-05;2.2922e-05;0.000109322
712;boundary;10;0.0552315;0.0541574;0.0579679
712;calc iter;10;0.822996;0.81955;0.826478
712;calc total;1;8.26741;8.26741;8.26741
712;total;1;29.7027;29.7027;29.7027
736;initialize;1;12.4807;12.4807;12.4807
736;async;10;0.0182953;0.0103831;0.0264094
736;inner;10;0.738957;0.730691;0.753533
736;wait;10;6.76173e-05;5.2621e-05;7.9486e-05
736;boundary;10;0.0622793;0.0543275;0.0692002
736;calc iter;10;0.8196;0.815989;0.825443
736;calc total;1;8.26742;8.26742;8.26742
736;total;1;30.1909;30.1909;30.1909
713;initialize;1;11.9927;11.9927;11.9927
713;async;10;0.0320333;0.0149726;0.0359997
713;inner;10;0.73711;0.733311;0.751981
713;wait;10;3.79665e-05;2.6035e-05;9.0934e-05
713;boundary;10;0.0546039;0.0535095;0.0551022
713;calc iter;10;0.823788;0.821683;0.826948
713;calc total;1;8.26743;8.26743;8.26743
713;total;1;29.7026;29.7026;29.7026
737;initialize;1;12.5274;12.5274;12.5274
737;async;10;0.0230857;0.0150704;0.029227
737;inner;10;0.736495;0.72827;0.748308
737;wait;10;6.25091e-05;4.0704e-05;0.000117481
737;boundary;10;0.0598442;0.0544594;0.0684304
737;calc iter;10;0.819489;0.814618;0.824364
737;calc total;1;8.26744;8.26744;8.26744
737;total;1;30.2376;30.2376;30.2376
714;initialize;1;11.9928;11.9928;11.9928
714;async;10;0.0231351;0.0149644;0.027653
714;inner;10;0.741507;0.738643;0.749733
714;wait;10;5.67028e-05;3.0028e-05;9.317e-05
714;boundary;10;0.0576569;0.0555346;0.060957
714;calc iter;10;0.822358;0.817492;0.824346
714;calc total;1;8.26741;8.26741;8.26741
714;total;1;29.7027;29.7027;29.7027
738;initialize;1;12.4686;12.4686;12.4686
738;async;10;0.021889;0.0152931;0.0277196
738;inner;10;0.736738;0.727871;0.748542
738;wait;10;7.1564e-05;5.6405e-05;9.4969e-05
738;boundary;10;0.0605793;0.0551463;0.0685937
738;calc iter;10;0.819279;0.815777;0.824224
738;calc total;1;8.26742;8.26742;8.26742
738;total;1;30.1787;30.1787;30.1787
715;initialize;1;11.9927;11.9927;11.9927
715;async;10;0.0209253;0.0150744;0.0250316
715;inner;10;0.742661;0.739075;0.750888
715;wait;10;6.27129e-05;4.2434e-05;0.00010007
715;boundary;10;0.0584992;0.0552207;0.0610044
715;calc iter;10;0.82215;0.819328;0.824228
715;calc total;1;8.26743;8.26743;8.26743
715;total;1;29.7026;29.7026;29.7026
739;initialize;1;12.4674;12.4674;12.4674
739;async;10;0.0241356;0.0153576;0.0293918
739;inner;10;0.738388;0.732143;0.750878
739;wait;10;4.99184e-05;2.6211e-05;8.5423e-05
739;boundary;10;0.0569142;0.0544797;0.0633978
739;calc iter;10;0.81949;0.814433;0.822791
739;calc total;1;8.26744;8.26744;8.26744
739;total;1;30.1776;30.1776;30.1776
716;initialize;1;11.9928;11.9928;11.9928
716;async;10;0.0178954;0.0126344;0.0220431
716;inner;10;0.749642;0.746661;0.756891
716;wait;10;4.26393e-05;2.7145e-05;6.4629e-05
716;boundary;10;0.0552327;0.0544837;0.0563201
716;calc iter;10;0.822814;0.818424;0.826766
716;calc total;1;8.26741;8.26741;8.26741
716;total;1;29.7027;29.7027;29.7027
740;initialize;1;12.4709;12.4709;12.4709
740;async;10;0.0210516;0.0152759;0.027777
740;inner;10;0.738101;0.73129;0.750971
740;wait;10;6.0235e-05;4.5361e-05;8.1106e-05
740;boundary;10;0.0607129;0.0548114;0.0674967
740;calc iter;10;0.819928;0.815646;0.822783
740;calc total;1;8.26742;8.26742;8.26742
740;total;1;30.1811;30.1811;30.1811
717;initialize;1;11.9927;11.9927;11.9927
717;async;10;0.0226303;0.0149552;0.0272198
717;inner;10;0.744777;0.741001;0.753502
717;wait;10;4.42963e-05;2.465e-05;9.7595e-05
717;boundary;10;0.0555145;0.0542627;0.0593891
717;calc iter;10;0.822968;0.818777;0.825992
717;calc total;1;8.26743;8.26743;8.26743
717;total;1;29.7026;29.7026;29.7026
718;initialize;1;11.9927;11.9927;11.9927
718;async;10;0.0243262;0.0148652;0.0292049
718;inner;10;0.743909;0.739105;0.75508
718;wait;10;4.24503e-05;3.3741e-05;5.7962e-05
718;boundary;10;0.0550835;0.0541448;0.0556899
718;calc iter;10;0.823362;0.817789;0.825496
718;calc total;1;8.26741;8.26741;8.26741
718;total;1;29.7026;29.7026;29.7026
654;initialize;1;11.285;11.285;11.285
654;async;10;0.0190742;0.0152098;0.0205813
654;inner;10;0.752209;0.748884;0.764264
654;wait;10;3.28066e-05;2.5706e-05;5.6437e-05
654;boundary;10;0.0548507;0.0535544;0.0552983
654;calc iter;10;0.826169;0.821437;0.834747
654;calc total;1;8.26741;8.26741;8.26741
654;total;1;28.9953;28.9953;28.9953
719;initialize;1;11.9927;11.9927;11.9927
719;async;10;0.0208087;0.00767054;0.0267049
719;inner;10;0.73912;0.733399;0.743332
719;wait;10;0.000109345;4.7167e-05;0.000335218
719;boundary;10;0.0622105;0.0580285;0.070555
719;calc iter;10;0.82225;0.8151;0.825586
719;calc total;1;8.26744;8.26744;8.26744
719;total;1;29.7026;29.7026;29.7026
655;initialize;1;11.3583;11.3583;11.3583
655;async;10;0.020928;0.00768069;0.023497
655;inner;10;0.740972;0.737713;0.7448
655;wait;10;7.40013e-05;5.36e-05;0.00013971
655;boundary;10;0.0629126;0.0606159;0.0667412
655;calc iter;10;0.824888;0.819158;0.828744
655;calc total;1;8.26744;8.26744;8.26744
655;total;1;29.0686;29.0686;29.0686
656;initialize;1;11.2386;11.2386;11.2386
656;async;10;0.022682;0.0135445;0.0264733
656;inner;10;0.748524;0.744398;0.758172
656;wait;10;4.31099e-05;2.8332e-05;9.3953e-05
656;boundary;10;0.0550805;0.0538784;0.0556635
656;calc iter;10;0.826332;0.824059;0.83165
656;calc total;1;8.26742;8.26742;8.26742
656;total;1;28.949;28.949;28.949
657;initialize;1;11.3937;11.3937;11.3937
657;async;10;0.0207574;0.0151374;0.022291
657;inner;10;0.750475;0.74728;0.760782
657;wait;10;3.76418e-05;2.6726e-05;6.3126e-05
657;boundary;10;0.0554664;0.0538205;0.0559645
657;calc iter;10;0.826737;0.823598;0.832681
657;calc total;1;8.26743;8.26743;8.26743
657;total;1;29.104;29.104;29.104
658;initialize;1;11.3937;11.3937;11.3937
658;async;10;0.0189811;0.0141639;0.0214517
658;inner;10;0.748525;0.74605;0.756801
658;wait;10;6.35143e-05;4.0743e-05;9.283e-05
658;boundary;10;0.0579735;0.0557046;0.0589307
658;calc iter;10;0.825545;0.824433;0.827631
658;calc total;1;8.26741;8.26741;8.26741
658;total;1;29.104;29.104;29.104
659;initialize;1;11.2321;11.2321;11.2321
659;async;10;0.0173987;0.0138044;0.0240994
659;inner;10;0.745083;0.737201;0.757242
659;wait;10;6.54841e-05;5.0516e-05;9.4114e-05
659;boundary;10;0.0626519;0.0553971;0.0700744
659;calc iter;10;0.825201;0.821023;0.829641
659;calc total;1;8.26743;8.26743;8.26743
659;total;1;28.9424;28.9424;28.9424
660;initialize;1;11.2978;11.2978;11.2978
660;async;10;0.0181189;0.014151;0.0229858
660;inner;10;0.752141;0.745269;0.757021
660;wait;10;4.3884e-05;2.7611e-05;6.6772e-05
660;boundary;10;0.0545901;0.0534195;0.0549146
660;calc iter;10;0.824896;0.821704;0.828512
660;calc total;1;8.2674;8.2674;8.2674
660;total;1;29.0082;29.0082;29.0082
661;initialize;1;11.3478;11.3478;11.3478
661;async;10;0.0197874;0.0156862;0.027147
661;inner;10;0.750798;0.742732;0.755923
661;wait;10;4.18529e-05;3.1059e-05;6.7507e-05
661;boundary;10;0.0545366;0.0532898;0.0549894
661;calc iter;10;0.825166;0.823216;0.827484
661;calc total;1;8.26743;8.26743;8.26743
661;total;1;29.0582;29.0582;29.0582
662;initialize;1;11.3936;11.3936;11.3936
662;async;10;0.0196762;0.016025;0.026037
662;inner;10;0.750694;0.742891;0.757252
662;wait;10;3.77782e-05;3.143e-05;5.3485e-05
662;boundary;10;0.0549031;0.0534244;0.0553923
662;calc iter;10;0.825312;0.822385;0.828815
662;calc total;1;8.2674;8.2674;8.2674
662;total;1;29.1039;29.1039;29.1039
663;initialize;1;11.3817;11.3817;11.3817
663;async;10;0.0161332;0.00778863;0.021488
663;inner;10;0.749664;0.747601;0.75096
663;wait;10;6.92839e-05;4.1975e-05;0.000128238
663;boundary;10;0.0584493;0.0550474;0.060463
663;calc iter;10;0.824317;0.819343;0.825739
663;calc total;1;8.26743;8.26743;8.26743
663;total;1;29.0921;29.0921;29.0921
664;initialize;1;11.3353;11.3353;11.3353
664;async;10;0.0195217;0.0142421;0.0261722
664;inner;10;0.746273;0.739564;0.749962
664;wait;10;6.82666e-05;4.8163e-05;0.000122959
664;boundary;10;0.0580926;0.0556585;0.0658449
664;calc iter;10;0.823956;0.820241;0.830313
664;calc total;1;8.2674;8.2674;8.2674
664;total;1;29.0456;29.0456;29.0456
665;initialize;1;11.3936;11.3936;11.3936
665;async;10;0.0206903;0.0153004;0.0240392
665;inner;10;0.748239;0.744871;0.751202
665;wait;10;5.4585e-05;3.6307e-05;0.000109523
665;boundary;10;0.0553388;0.0540708;0.0585712
665;calc iter;10;0.824324;0.821872;0.82801
665;calc total;1;8.26743;8.26743;8.26743
665;total;1;29.1039;29.1039;29.1039
666;initialize;1;11.2527;11.2527;11.2527
666;async;10;0.0186375;0.0164115;0.0222127
666;inner;10;0.749516;0.744537;0.753789
666;wait;10;6.96267e-05;4.7294e-05;0.000119687
666;boundary;10;0.0554508;0.0542557;0.0585057
666;calc iter;10;0.823675;0.821096;0.82504
666;calc total;1;8.2674;8.2674;8.2674
666;total;1;28.963;28.963;28.963
667;initialize;1;11.3059;11.3059;11.3059
667;async;10;0.0155252;0.0136671;0.0187544
667;inner;10;0.753705;0.749126;0.757584
667;wait;10;3.96216e-05;2.8646e-05;6.3752e-05
667;boundary;10;0.0545935;0.0541219;0.0566643
667;calc iter;10;0.823864;0.819533;0.828571
667;calc total;1;8.26743;8.26743;8.26743
667;total;1;29.0163;29.0163;29.0163
672;initialize;1;12.2343;12.2343;12.2343
672;async;10;0.0227412;0.00981171;0.036066
672;inner;10;0.739046;0.729058;0.756054
672;wait;10;6.24112e-05;4.7235e-05;8.0442e-05
672;boundary;10;0.0592193;0.0543144;0.0625919
672;calc iter;10;0.82107;0.812623;0.825008
672;calc total;1;8.26742;8.26742;8.26742
672;total;1;29.9443;29.9443;29.9443
668;initialize;1;11.3884;11.3884;11.3884
668;async;10;0.0159348;0.0139637;0.0200338
668;inner;10;0.750397;0.746692;0.754691
668;wait;10;7.24531e-05;5.2769e-05;8.682e-05
668;boundary;10;0.0572716;0.0550143;0.0601143
668;calc iter;10;0.823677;0.820631;0.828432
668;calc total;1;8.2674;8.2674;8.2674
668;total;1;29.0987;29.0987;29.0987
673;initialize;1;12.2343;12.2343;12.2343
673;async;10;0.028494;0.014723;0.0414647
673;inner;10;0.736627;0.725802;0.753345
673;wait;10;5.42524e-05;3.9233e-05;8.0388e-05
673;boundary;10;0.0562699;0.0542444;0.0576872
673;calc iter;10;0.821447;0.816415;0.823831
673;calc total;1;8.26744;8.26744;8.26744
673;total;1;29.9443;29.9443;29.9443
669;initialize;1;11.2698;11.2698;11.2698
669;async;10;0.0177203;0.0148597;0.0248989
669;inner;10;0.750596;0.746361;0.754497
669;wait;10;6.59316e-05;4.4727e-05;8.1658e-05
669;boundary;10;0.0554075;0.0543743;0.0577302
669;calc iter;10;0.823792;0.820841;0.829519
669;calc total;1;8.26743;8.26743;8.26743
669;total;1;28.9801;28.9801;28.9801
674;initialize;1;12.2344;12.2344;12.2344
674;async;10;0.0309728;0.0146221;0.0438448
674;inner;10;0.735885;0.725707;0.753384
674;wait;10;5.93156e-05;3.1661e-05;9.7548e-05
674;boundary;10;0.0549955;0.0532966;0.0562286
674;calc iter;10;0.821913;0.817587;0.82485
674;calc total;1;8.26742;8.26742;8.26742
674;total;1;29.9444;29.9444;29.9444
670;initialize;1;11.2456;11.2456;11.2456
670;async;10;0.0254642;0.0164888;0.0320355
670;inner;10;0.743508;0.740341;0.750021
670;wait;10;4.56366e-05;2.9422e-05;0.000102241
670;boundary;10;0.055011;0.0545791;0.0560424
670;calc iter;10;0.82403;0.819882;0.827339
670;calc total;1;8.26741;8.26741;8.26741
670;total;1;28.9559;28.9559;28.9559
675;initialize;1;12.2344;12.2344;12.2344
675;async;10;0.0251428;0.0147695;0.0350129
675;inner;10;0.737539;0.726599;0.754449
675;wait;10;5.51616e-05;3.916e-05;6.3826e-05
675;boundary;10;0.0580386;0.0544019;0.060845
675;calc iter;10;0.820777;0.814664;0.824099
675;calc total;1;8.26744;8.26744;8.26744
675;total;1;29.9444;29.9444;29.9444
671;initialize;1;11.3176;11.3176;11.3176
671;async;10;0.0165959;0.00772046;0.020597
671;inner;10;0.739481;0.734193;0.743592
671;wait;10;9.17213e-05;6.7888e-05;0.00014776
671;boundary;10;0.0669245;0.0635425;0.0701463
671;calc iter;10;0.823094;0.816392;0.827149
671;calc total;1;8.26743;8.26743;8.26743
671;total;1;29.0279;29.0279;29.0279
676;initialize;1;12.2343;12.2343;12.2343
676;async;10;0.036;0.0150746;0.0475146
676;inner;10;0.731374;0.719903;0.75019
676;wait;10;3.90795e-05;2.612e-05;8.8778e-05
676;boundary;10;0.0542716;0.0532498;0.0550519
676;calc iter;10;0.821686;0.818308;0.824793
676;calc total;1;8.26742;8.26742;8.26742
676;total;1;29.9443;29.9443;29.9443
677;initialize;1;12.2345;12.2345;12.2345
677;async;10;0.0395932;0.0151395;0.050368
677;inner;10;0.728376;0.717552;0.75074
677;wait;10;3.88143e-05;2.8619e-05;8.8502e-05
677;boundary;10;0.0541513;0.0525523;0.0551574
677;calc iter;10;0.822161;0.818878;0.825111
677;calc total;1;8.26744;8.26744;8.26744
677;total;1;29.9445;29.9445;29.9445
678;initialize;1;12.2346;12.2346;12.2346
678;async;10;0.0421362;0.0151179;0.051832
678;inner;10;0.72593;0.71404;0.750141
678;wait;10;3.86526e-05;2.8693e-05;8.4506e-05
678;boundary;10;0.0544136;0.0525486;0.055572
678;calc iter;10;0.82252;0.817973;0.82518
678;calc total;1;8.26742;8.26742;8.26742
678;total;1;29.9446;29.9446;29.9446
679;initialize;1;12.2342;12.2342;12.2342
679;async;10;0.026719;0.00775404;0.0356124
679;inner;10;0.726397;0.715847;0.740193
679;wait;10;7.25888e-05;4.6125e-05;0.000145448
679;boundary;10;0.0668695;0.0639272;0.0716219
679;calc iter;10;0.82006;0.812446;0.823995
679;calc total;1;8.26744;8.26744;8.26744
679;total;1;29.9442;29.9442;29.9442
680;initialize;1;12.2343;12.2343;12.2343
680;async;10;0.019329;0.0124711;0.0279196
680;inner;10;0.725105;0.70136;0.752554
680;wait;10;6.98215e-05;5.5095e-05;8.0464e-05
680;boundary;10;0.0742156;0.0544633;0.0974447
680;calc iter;10;0.818722;0.814276;0.825889
680;calc total;1;8.26742;8.26742;8.26742
680;total;1;29.9443;29.9443;29.9443
681;initialize;1;12.2344;12.2344;12.2344
681;async;10;0.0231954;0.0148268;0.0276721
681;inner;10;0.727609;0.705057;0.749603
681;wait;10;6.70927e-05;3.6472e-05;0.000118016
681;boundary;10;0.0680165;0.0543677;0.0907212
681;calc iter;10;0.818889;0.814774;0.823935
681;calc total;1;8.26744;8.26744;8.26744
681;total;1;29.9444;29.9444;29.9444
682;initialize;1;12.2344;12.2344;12.2344
682;async;10;0.0273933;0.0146769;0.0353192
682;inner;10;0.7282;0.71612;0.745578
682;wait;10;7.99202e-05;6.1481e-05;0.000133488
682;boundary;10;0.0642201;0.0567834;0.0712425
682;calc iter;10;0.819895;0.817174;0.822226
682;calc total;1;8.26742;8.26742;8.26742
682;total;1;29.9444;29.9444;29.9444
683;initialize;1;12.2344;12.2344;12.2344
683;async;10;0.0351804;0.0150236;0.0464383
683;inner;10;0.731739;0.720513;0.750055
683;wait;10;4.33028e-05;2.5886e-05;0.000108036
683;boundary;10;0.0546613;0.0537284;0.0553959
683;calc iter;10;0.821625;0.817254;0.825323
683;calc total;1;8.26744;8.26744;8.26744
683;total;1;29.9444;29.9444;29.9444
684;initialize;1;12.2343;12.2343;12.2343
684;async;10;0.0278947;0.0158429;0.0357466
684;inner;10;0.737063;0.721234;0.756108
684;wait;10;3.90573e-05;2.8223e-05;7.8955e-05
684;boundary;10;0.0573203;0.0529799;0.0614931
684;calc iter;10;0.822319;0.809992;0.827075
684;calc total;1;8.26742;8.26742;8.26742
684;total;1;29.9443;29.9443;29.9443
685;initialize;1;12.2343;12.2343;12.2343
685;async;10;0.0291872;0.0160412;0.0355162
685;inner;10;0.734777;0.718418;0.757418
685;wait;10;3.52968e-05;2.6282e-05;5.9631e-05
685;boundary;10;0.0586511;0.0528992;0.0645699
685;calc iter;10;0.822652;0.805278;0.828844
685;calc total;1;8.26744;8.26744;8.26744
685;total;1;29.9443;29.9443;29.9443
686;initialize;1;12.2343;12.2343;12.2343
686;async;10;0.0269209;0.0159065;0.0310035
686;inner;10;0.735837;0.719774;0.758113
686;wait;10;3.31263e-05;2.617e-05;4.9552e-05
686;boundary;10;0.0601147;0.052948;0.0669884
686;calc iter;10;0.822907;0.802982;0.829473
686;calc total;1;8.26742;8.26742;8.26742
686;total;1;29.9443;29.9443;29.9443
687;initialize;1;12.2343;12.2343;12.2343
687;async;10;0.029316;0.00779487;0.0395388
687;inner;10;0.733178;0.719056;0.743597
687;wait;10;5.7572e-05;3.0434e-05;0.000135341
687;boundary;10;0.058879;0.0548929;0.0653587
687;calc iter;10;0.821432;0.813533;0.826331
687;calc total;1;8.26744;8.26744;8.26744
687;total;1;29.9443;29.9443;29.9443
688;initialize;1;12.2343;12.2343;12.2343
688;async;10;0.0128341;0.0110966;0.0145435
688;inner;10;0.734111;0.713287;0.755061
688;wait;10;7.51584e-05;5.3151e-05;8.8845e-05
688;boundary;10;0.0712168;0.0549312;0.0883006
688;calc iter;10;0.818239;0.814328;0.824571
688;calc total;1;8.26742;8.26742;8.26742
688;total;1;29.9443;29.9443;29.9443
689;initialize;1;12.2309;12.2309;12.2309
689;async;10;0.0152197;0.0133007;0.0174878
689;inner;10;0.732919;0.71224;0.753361
689;wait;10;7.4194e-05;5.6843e-05;9.1476e-05
689;boundary;10;0.0700731;0.0546905;0.0870221
689;calc iter;10;0.818287;0.813971;0.824313
689;calc total;1;8.26744;8.26744;8.26744
689;total;1;29.941;29.941;29.941
690;initialize;1;12.2343;12.2343;12.2343
690;async;10;0.0165052;0.014111;0.020157
690;inner;10;0.735953;0.718987;0.75269
690;wait;10;6.56874e-05;5.1813e-05;9.1172e-05
690;boundary;10;0.0663382;0.0551358;0.0780989
690;calc iter;10;0.818863;0.81448;0.823749
690;calc total;1;8.26742;8.26742;8.26742
690;total;1;29.9443;29.9443;29.9443
691;initialize;1;12.2343;12.2343;12.2343
691;async;10;0.0196834;0.0165845;0.024145
691;inner;10;0.737821;0.724978;0.751814
691;wait;10;5.65593e-05;4.2501e-05;8.841e-05
691;boundary;10;0.0620573;0.0553022;0.0690348
691;calc iter;10;0.81962;0.814982;0.823845
691;calc total;1;8.26744;8.26744;8.26744
691;total;1;29.9443;29.9443;29.9443
692;initialize;1;12.2343;12.2343;12.2343
692;async;10;0.0211299;0.015593;0.0273963
692;inner;10;0.740978;0.728443;0.75525
692;wait;10;5.34014e-05;3.8642e-05;0.000100968
692;boundary;10;0.0581501;0.0549665;0.0614099
692;calc iter;10;0.820313;0.814518;0.8262
692;calc total;1;8.26742;8.26742;8.26742
692;total;1;29.9443;29.9443;29.9443
693;initialize;1;12.2343;12.2343;12.2343
693;async;10;0.0217061;0.0158549;0.0289358
693;inner;10;0.742477;0.730247;0.755719
693;wait;10;4.52298e-05;3.5726e-05;6.7771e-05
693;boundary;10;0.0566414;0.0547848;0.059123
693;calc iter;10;0.820871;0.815674;0.826706
693;calc total;1;8.26744;8.26744;8.26744
693;total;1;29.9443;29.9443;29.9443
694;initialize;1;12.2343;12.2343;12.2343
694;async;10;0.0228292;0.0164862;0.0302205
694;inner;10;0.742017;0.729;0.756858
694;wait;10;4.4554e-05;3.1626e-05;8.5115e-05
694;boundary;10;0.0562263;0.054978;0.0581167
694;calc iter;10;0.821118;0.814244;0.828411
694;calc total;1;8.26742;8.26742;8.26742
694;total;1;29.9443;29.9443;29.9443
695;initialize;1;12.2343;12.2343;12.2343
695;async;10;0.0205344;0.0078145;0.0271431
695;inner;10;0.73114;0.719578;0.740699
695;wait;10;7.37742e-05;5.5312e-05;0.000108917
695;boundary;10;0.0677226;0.0637204;0.0713534
695;calc iter;10;0.819473;0.815756;0.82503
695;calc total;1;8.26744;8.26744;8.26744
695;total;1;29.9443;29.9443;29.9443
744;initialize;1;12.5075;12.5075;12.5075
744;async;10;0.0175374;0.0131141;0.0201138
744;inner;10;0.743255;0.734551;0.756029
744;wait;10;4.55595e-05;2.5605e-05;6.222e-05
744;boundary;10;0.0568327;0.0545053;0.0615005
744;calc iter;10;0.817673;0.812257;0.823721
744;calc total;1;8.26742;8.26742;8.26742
744;total;1;30.2173;30.2173;30.2173
745;initialize;1;12.4855;12.4855;12.4855
745;async;10;0.0187063;0.0151912;0.022239
745;inner;10;0.74284;0.734539;0.755774
745;wait;10;4.17807e-05;2.5003e-05;6.539e-05
745;boundary;10;0.05616;0.0546135;0.0607031
745;calc iter;10;0.81775;0.811666;0.825977
745;calc total;1;8.26744;8.26744;8.26744
745;total;1;30.1952;30.1952;30.1952
746;initialize;1;12.5044;12.5044;12.5044
746;async;10;0.0251366;0.0152976;0.0286084
746;inner;10;0.737237;0.72838;0.749998
746;wait;10;4.64185e-05;2.3229e-05;0.00010754
746;boundary;10;0.0557188;0.0547088;0.0581649
746;calc iter;10;0.818141;0.813511;0.821526
746;calc total;1;8.26741;8.26741;8.26741
746;total;1;30.2142;30.2142;30.2142
747;initialize;1;12.4847;12.4847;12.4847
747;async;10;0.0221105;0.0153406;0.0289911
747;inner;10;0.741308;0.731965;0.755677
747;wait;10;3.19491e-05;2.5001e-05;5.3432e-05
747;boundary;10;0.0554961;0.0539763;0.0567506
747;calc iter;10;0.818948;0.813219;0.826331
747;calc total;1;8.26744;8.26744;8.26744
747;total;1;30.1944;30.1944;30.1944
748;initialize;1;12.5075;12.5075;12.5075
748;async;10;0.0259679;0.0147607;0.0358675
748;inner;10;0.737984;0.725104;0.751719
748;wait;10;4.6915e-05;2.9627e-05;9.1334e-05
748;boundary;10;0.0551383;0.0529831;0.0567048
748;calc iter;10;0.819138;0.811776;0.82168
748;calc total;1;8.26741;8.26741;8.26741
748;total;1;30.2173;30.2173;30.2173
749;initialize;1;12.5076;12.5076;12.5076
749;async;10;0.0273637;0.0151075;0.0373489
749;inner;10;0.736767;0.721544;0.751868
749;wait;10;4.51108e-05;2.4563e-05;9.1565e-05
749;boundary;10;0.0553735;0.0525624;0.0581061
749;calc iter;10;0.819551;0.811483;0.823536
749;calc total;1;8.26744;8.26744;8.26744
749;total;1;30.2173;30.2173;30.2173
750;initialize;1;12.4834;12.4834;12.4834
750;async;10;0.0297825;0.015061;0.0404348
750;inner;10;0.733952;0.717877;0.749375
750;wait;10;4.95962e-05;2.3131e-05;0.000128472
750;boundary;10;0.0558933;0.0526804;0.0598675
750;calc iter;10;0.819679;0.808398;0.824022
750;calc total;1;8.26741;8.26741;8.26741
750;total;1;30.1931;30.1931;30.1931
751;initialize;1;12.5077;12.5077;12.5077
751;async;10;0.0174966;0.0076877;0.025783
751;inner;10;0.744244;0.73586;0.756793
751;wait;10;9.57561e-05;3.0448e-05;0.000306252
751;boundary;10;0.0571997;0.0536415;0.062871
751;calc iter;10;0.819038;0.81532;0.822229
751;calc total;1;8.26744;8.26744;8.26744
751;total;1;30.2175;30.2175;30.2175
752;initialize;1;12.5077;12.5077;12.5077
752;async;10;0.0143292;0.0127299;0.0162853
752;inner;10;0.736355;0.725452;0.751821
752;wait;10;7.1923e-05;5.6455e-05;9.9709e-05
752;boundary;10;0.0660115;0.0553819;0.0740715
752;calc iter;10;0.816769;0.814391;0.820394
752;calc total;1;8.26742;8.26742;8.26742
752;total;1;30.2175;30.2175;30.2175
753;initialize;1;12.5075;12.5075;12.5075
753;async;10;0.0157551;0.0139781;0.0180524
753;inner;10;0.735921;0.724804;0.751471
753;wait;10;6.53901e-05;5.317e-05;0.000113588
753;boundary;10;0.0650209;0.054703;0.0738444
753;calc iter;10;0.816764;0.814436;0.821463
753;calc total;1;8.26744;8.26744;8.26744
753;total;1;30.2173;30.2173;30.2173
754;initialize;1;12.5076;12.5076;12.5076
754;async;10;0.0156957;0.0132168;0.0186939
754;inner;10;0.738589;0.728579;0.753326
754;wait;10;6.8294e-05;4.5576e-05;9.9149e-05
754;boundary;10;0.0627007;0.0547358;0.0698564
754;calc iter;10;0.817055;0.814458;0.823421
754;calc total;1;8.26742;8.26742;8.26742
754;total;1;30.2174;30.2174;30.2174
755;initialize;1;12.5077;12.5077;12.5077
755;async;10;0.0168082;0.0135072;0.0195861
755;inner;10;0.739978;0.731579;0.754117
755;wait;10;5.37787e-05;3.4296e-05;8.3118e-05
755;boundary;10;0.0606296;0.0546378;0.0667525
755;calc iter;10;0.817471;0.81496;0.824206
755;calc total;1;8.26744;8.26744;8.26744
755;total;1;30.2175;30.2175;30.2175
756;initialize;1;12.4995;12.4995;12.4995
756;async;10;0.0306482;0.0154438;0.038634
756;inner;10;0.732622;0.725196;0.747877
756;wait;10;4.51677e-05;3.3401e-05;5.6902e-05
756;boundary;10;0.0532292;0.0515372;0.0540617
756;calc iter;10;0.816546;0.811284;0.819728
756;calc total;1;8.26742;8.26742;8.26742
756;total;1;30.2093;30.2093;30.2093
757;initialize;1;12.4964;12.4964;12.4964
757;async;10;0.0324791;0.0155322;0.0410493
757;inner;10;0.730971;0.722309;0.746455
757;wait;10;3.76388e-05;2.4859e-05;7.4587e-05
757;boundary;10;0.0532008;0.0514088;0.0540012
757;calc iter;10;0.81669;0.813844;0.819854
757;calc total;1;8.26744;8.26744;8.26744
757;total;1;30.2062;30.2062;30.2062
758;initialize;1;12.5075;12.5075;12.5075
758;async;10;0.0339013;0.0155432;0.0441381
758;inner;10;0.729686;0.719849;0.746669
758;wait;10;3.09899e-05;2.5448e-05;4.7965e-05
758;boundary;10;0.0532131;0.0514337;0.0540136
758;calc iter;10;0.816833;0.813314;0.819353
758;calc total;1;8.26742;8.26742;8.26742
758;total;1;30.2173;30.2173;30.2173
759;initialize;1;12.5075;12.5075;12.5075
759;async;10;0.0289592;0.00717217;0.0375743
759;inner;10;0.731439;0.72434;0.741321
759;wait;10;8.62121e-05;3.089e-05;0.000347848
759;boundary;10;0.0551038;0.0538584;0.0577767
759;calc iter;10;0.81559;0.80662;0.821285
759;calc total;1;8.26744;8.26744;8.26744
759;total;1;30.2173;30.2173;30.2173
760;initialize;1;12.5077;12.5077;12.5077
760;async;10;0.0263027;0.01272;0.0345671
760;inner;10;0.727671;0.721491;0.737793
760;wait;10;6.7915e-05;4.8463e-05;0.000127481
760;boundary;10;0.0598691;0.0562262;0.0638567
760;calc iter;10;0.813912;0.806541;0.819704
760;calc total;1;8.26742;8.26742;8.26742
760;total;1;30.2175;30.2175;30.2175
761;initialize;1;12.5076;12.5076;12.5076
761;async;10;0.026369;0.013754;0.0340875
761;inner;10;0.728852;0.722877;0.739865
761;wait;10;9.70038e-05;5.1448e-05;0.000322592
761;boundary;10;0.0586275;0.0542789;0.0629731
761;calc iter;10;0.813947;0.805944;0.817775
761;calc total;1;8.26744;8.26744;8.26744
761;total;1;30.2174;30.2174;30.2174
762;initialize;1;12.5075;12.5075;12.5075
762;async;10;0.0264578;0.0138842;0.0316457
762;inner;10;0.731113;0.726449;0.740775
762;wait;10;7.61404e-05;3.6262e-05;0.000235396
762;boundary;10;0.0565547;0.0540493;0.0594658
762;calc iter;10;0.814203;0.807551;0.817081
762;calc total;1;8.26742;8.26742;8.26742
762;total;1;30.2173;30.2173;30.2173
763;initialize;1;12.5076;12.5076;12.5076
763;async;10;0.0273913;0.0140775;0.0326759
763;inner;10;0.730633;0.7257;0.740407
763;wait;10;7.92987e-05;3.3318e-05;0.000230668
763;boundary;10;0.0562643;0.0541497;0.0582255
763;calc iter;10;0.81437;0.80853;0.818926
763;calc total;1;8.26744;8.26744;8.26744
763;total;1;30.2173;30.2173;30.2173
764;initialize;1;12.5077;12.5077;12.5077
764;async;10;0.0247472;0.0126779;0.0344221
764;inner;10;0.72843;0.72139;0.740274
764;wait;10;8.97234e-05;5.2921e-05;0.000218202
764;boundary;10;0.0609578;0.0547328;0.0656546
764;calc iter;10;0.814227;0.805684;0.821906
764;calc total;1;8.26742;8.26742;8.26742
764;total;1;30.2175;30.2175;30.2175
765;initialize;1;12.4897;12.4897;12.4897
765;async;10;0.0252168;0.0138252;0.0342004
765;inner;10;0.729772;0.723904;0.740931
765;wait;10;8.67966e-05;5.1796e-05;0.000192244
765;boundary;10;0.0592135;0.0542965;0.0661278
765;calc iter;10;0.81429;0.806804;0.821226
765;calc total;1;8.26744;8.26744;8.26744
765;total;1;30.1994;30.1994;30.1994
766;initialize;1;12.5077;12.5077;12.5077
766;async;10;0.0218559;0.0118457;0.0300065
766;inner;10;0.735749;0.730273;0.746267
766;wait;10;7.11952e-05;4.0766e-05;0.000205587
766;boundary;10;0.0570155;0.0536779;0.0618697
766;calc iter;10;0.814693;0.80543;0.821649
766;calc total;1;8.26742;8.26742;8.26742
766;total;1;30.2175;30.2175;30.2175
767;initialize;1;12.493;12.493;12.493
767;async;10;0.0237192;0.00668971;0.0325851
767;inner;10;0.711499;0.702312;0.725613
767;wait;10;0.000119444;4.6214e-05;0.000375304
767;boundary;10;0.0776984;0.0660375;0.0860448
767;calc iter;10;0.813038;0.800397;0.821269
767;calc total;1;8.26744;8.26744;8.26744
767;total;1;30.2028;30.2028;30.2028
741;initialize;1;12.4853;12.4853;12.4853
741;async;10;0.0210167;0.013479;0.0291915
741;inner;10;0.742289;0.736219;0.753706
741;wait;10;5.51294e-05;3.4494e-05;7.2017e-05
741;boundary;10;0.0570169;0.0545149;0.0602173
741;calc iter;10;0.820379;0.815121;0.82429
741;calc total;1;8.26744;8.26744;8.26744
741;total;1;30.1954;30.1954;30.1954
742;initialize;1;12.4843;12.4843;12.4843
742;async;10;0.0247158;0.0144411;0.0340141
742;inner;10;0.737896;0.73192;0.749624
742;wait;10;5.77969e-05;3.8263e-05;0.000119988
742;boundary;10;0.0578101;0.0552446;0.0625432
742;calc iter;10;0.820481;0.816395;0.823177
742;calc total;1;8.26742;8.26742;8.26742
742;total;1;30.1945;30.1945;30.1945
743;initialize;1;12.5274;12.5274;12.5274
743;async;10;0.0176686;0.00766417;0.0225089
743;inner;10;0.729107;0.724178;0.743354
743;wait;10;0.000112375;5.3947e-05;0.000324427
743;boundary;10;0.07201;0.0630204;0.0755713
743;calc iter;10;0.818899;0.814366;0.82146
743;calc total;1;8.26744;8.26744;8.26744
743;total;1;30.2376;30.2376;30.2376
DASH
InitEnergy=96000.00000
EndEnergy=93385.82135
DiffEnergy=-2614.17865
Matrixspec: 4127 x 4127 x 4127
Iterations: 10
48;initialize;1;6.01448;6.01448;6.01448
48;async;10;0.0208795;0.0133129;0.0248373
48;inner;10;0.7464;0.741998;0.760263
48;wait;10;3.91033e-05;2.7364e-05;5.9707e-05
48;boundary;10;0.0550708;0.0546266;0.0556513
48;calc iter;10;0.822391;0.819787;0.828534
48;calc total;1;8.26746;8.26746;8.26746
48;total;1;22.4433;22.4433;22.4433
# unit_id;function_name;num_calls;avg_runtime;min_runtime;max_runtime
0;initialize;1;6.18094;6.18094;6.18094
0;async;10;0.02001;0.01330;0.02580
0;inner;10;0.73108;0.71892;0.75643
0;wait;10;0.00005;0.00004;0.00007
0;boundary;10;0.06713;0.05440;0.07521
0;calc iter;10;0.81827;0.81119;0.82418
0;calc total;1;8.26747;8.26747;8.26747
0;total;1;22.60984;22.60984;22.60984
24;initialize;1;6.07984;6.07984;6.07984
24;async;10;0.0155807;0.0132899;0.0188237
24;inner;10;0.744126;0.734647;0.758728
24;wait;10;6.01868e-05;5.0423e-05;7.4665e-05
24;boundary;10;0.0619308;0.0546065;0.0691683
24;calc iter;10;0.8217;0.817875;0.826687
24;calc total;1;8.26745;8.26745;8.26745
24;total;1;22.5086;22.5086;22.5086
72;initialize;1;5.92654;5.92654;5.92654
72;async;10;0.0223535;0.0135131;0.0278021
72;inner;10;0.745151;0.737184;0.760628
72;wait;10;3.46501e-05;2.7431e-05;6.1463e-05
72;boundary;10;0.0554565;0.0536306;0.0564189
72;calc iter;10;0.822998;0.818646;0.829039
72;calc total;1;8.26746;8.26746;8.26746
72;total;1;22.3468;22.3468;22.3468
49;initialize;1;6.01304;6.01304;6.01304
49;async;10;0.0263248;0.0147304;0.0298614
49;inner;10;0.741481;0.736616;0.756997
49;wait;10;3.77855e-05;2.2751e-05;7.1021e-05
49;boundary;10;0.0547;0.0538654;0.0549748
49;calc iter;10;0.822545;0.819955;0.826437
49;calc total;1;8.26745;8.26745;8.26745
49;total;1;22.4415;22.4415;22.4415
1;initialize;1;6.18068;6.18068;6.18068
1;async;10;0.023322;0.0135843;0.0302346
1;inner;10;0.737408;0.728141;0.756743
1;wait;10;4.84675e-05;3.4042e-05;5.7153e-05
1;boundary;10;0.0586697;0.0545751;0.0604664
1;calc iter;10;0.81945;0.814299;0.824959
1;calc total;1;8.26746;8.26746;8.26746
1;total;1;22.6091;22.6091;22.6091
25;initialize;1;6.07989;6.07989;6.07989
25;async;10;0.0177968;0.0139797;0.022569
25;inner;10;0.74615;0.739527;0.757478
25;wait;10;5.22182e-05;3.9683e-05;6.5617e-05
25;boundary;10;0.0581686;0.0546669;0.0616661
25;calc iter;10;0.822169;0.819066;0.827046
25;calc total;1;8.26745;8.26745;8.26745
25;total;1;22.5082;22.5082;22.5082
73;initialize;1;5.92687;5.92687;5.92687
73;async;10;0.0267229;0.0153925;0.031641
73;inner;10;0.740876;0.732792;0.758196
73;wait;10;3.68899e-05;2.6291e-05;8.2305e-05
73;boundary;10;0.0555684;0.0534864;0.0566455
73;calc iter;10;0.823206;0.81731;0.828498
73;calc total;1;8.26745;8.26745;8.26745
73;total;1;22.3467;22.3467;22.3467
50;initialize;1;6.01444;6.01444;6.01444
50;async;10;0.0227313;0.0151777;0.0246292
50;inner;10;0.743998;0.73886;0.758471
50;wait;10;3.43731e-05;2.6256e-05;4.8832e-05
50;boundary;10;0.0561794;0.0536102;0.0574504
50;calc iter;10;0.822945;0.818711;0.829279
50;calc total;1;8.26746;8.26746;8.26746
50;total;1;22.4433;22.4433;22.4433
2;initialize;1;6.18075;6.18075;6.18075
2;async;10;0.027214;0.0137012;0.035396
2;inner;10;0.736013;0.726673;0.755872
2;wait;10;4.45069e-05;3.306e-05;8.3318e-05
2;boundary;10;0.0567078;0.0546963;0.0578425
2;calc iter;10;0.819981;0.814511;0.824356
2;calc total;1;8.26747;8.26747;8.26747
2;total;1;22.6096;22.6096;22.6096
26;initialize;1;6.07921;6.07921;6.07921
26;async;10;0.0202136;0.0144653;0.0253555
26;inner;10;0.747355;0.741519;0.75769
26;wait;10;4.07222e-05;3.0785e-05;4.9574e-05
26;boundary;10;0.0551403;0.0546316;0.0557473
26;calc iter;10;0.822751;0.820252;0.82724
26;calc total;1;8.26745;8.26745;8.26745
26;total;1;22.5079;22.5079;22.5079
74;initialize;1;5.9264;5.9264;5.9264
74;async;10;0.0295135;0.0161953;0.0337806
74;inner;10;0.737554;0.729417;0.75856
74;wait;10;3.20912e-05;2.7288e-05;5.6142e-05
74;boundary;10;0.0563755;0.0535649;0.0580596
74;calc iter;10;0.823478;0.815883;0.830068
74;calc total;1;8.26746;8.26746;8.26746
74;total;1;22.3466;22.3466;22.3466
96;initialize;1;5.99114;5.99114;5.99114
96;async;10;0.0193555;0.0134454;0.0243766
96;inner;10;0.747455;0.739108;0.759193
96;wait;10;4.34082e-05;2.7909e-05;6.2782e-05
96;boundary;10;0.0555876;0.0547596;0.056554
96;calc iter;10;0.822444;0.818627;0.827641
96;calc total;1;8.26746;8.26746;8.26746
96;total;1;22.4198;22.4198;22.4198
51;initialize;1;6.01443;6.01443;6.01443
51;async;10;0.0234263;0.0151117;0.0352106
51;inner;10;0.7446;0.739783;0.758692
51;wait;10;3.63288e-05;2.5541e-05;4.6276e-05
51;boundary;10;0.0551208;0.0534751;0.0558532
51;calc iter;10;0.823185;0.819769;0.828869
51;calc total;1;8.26745;8.26745;8.26745
51;total;1;22.4429;22.4429;22.4429
3;initialize;1;6.18073;6.18073;6.18073
3;async;10;0.0332119;0.0135984;0.042076
3;inner;10;0.7325;0.721912;0.756023
3;wait;10;3.24783e-05;2.4845e-05;6.5237e-05
3;boundary;10;0.0551033;0.0533055;0.0558475
3;calc iter;10;0.820849;0.815638;0.827471
3;calc total;1;8.26746;8.26746;8.26746
3;total;1;22.6092;22.6092;22.6092
27;initialize;1;6.07945;6.07945;6.07945
27;async;10;0.0253436;0.0147586;0.0303203
27;inner;10;0.742936;0.737343;0.75451
27;wait;10;4.18807e-05;2.7496e-05;8.3158e-05
27;boundary;10;0.0549357;0.0536738;0.0559259
27;calc iter;10;0.823259;0.820303;0.826101
27;calc total;1;8.26745;8.26745;8.26745
27;total;1;22.5078;22.5078;22.5078
75;initialize;1;5.92976;5.92976;5.92976
75;async;10;0.0270559;0.0163223;0.0293965
75;inner;10;0.738761;0.73057;0.759882
75;wait;10;3.20819e-05;2.5254e-05;5.636e-05
75;boundary;10;0.057827;0.0535453;0.060298
75;calc iter;10;0.823679;0.813487;0.832106
75;calc total;1;8.26745;8.26745;8.26745
75;total;1;22.3496;22.3496;22.3496
120;initialize;1;5.97935;5.97935;5.97935
120;async;10;0.0185475;0.0125657;0.0242335
120;inner;10;0.73442;0.72339;0.749255
120;wait;10;7.45625e-05;5.7133e-05;9.7204e-05
120;boundary;10;0.0651994;0.0549242;0.0741235
120;calc iter;10;0.818243;0.814558;0.821831
120;calc total;1;8.26745;8.26745;8.26745
120;total;1;22.4081;22.4081;22.4081
97;initialize;1;5.99121;5.99121;5.99121
97;async;10;0.0250119;0.0147505;0.0296879
97;inner;10;0.742777;0.734835;0.757947
97;wait;10;3.90027e-05;2.9642e-05;7.6312e-05
97;boundary;10;0.0551481;0.0538508;0.0556819
97;calc iter;10;0.822978;0.819172;0.827553
97;calc total;1;8.26746;8.26746;8.26746
97;total;1;22.4194;22.4194;22.4194
52;initialize;1;6.0145;6.0145;6.0145
52;async;10;0.0301874;0.0149143;0.041668
52;inner;10;0.737622;0.72903;0.753836
52;wait;10;3.77179e-05;2.4763e-05;7.744e-05
52;boundary;10;0.0549447;0.0531626;0.0567869
52;calc iter;10;0.822794;0.813402;0.828222
52;calc total;1;8.26746;8.26746;8.26746
52;total;1;22.4433;22.4433;22.4433
4;initialize;1;6.18068;6.18068;6.18068
4;async;10;0.0293217;0.0148748;0.0398042
4;inner;10;0.726366;0.717811;0.746477
4;wait;10;6.27431e-05;3.8151e-05;0.000114504
4;boundary;10;0.0633539;0.0565322;0.0652603
4;calc iter;10;0.819106;0.815118;0.822393
4;calc total;1;8.26747;8.26747;8.26747
4;total;1;22.6096;22.6096;22.6096
28;initialize;1;6.07977;6.07977;6.07977
28;async;10;0.0210271;0.0140609;0.0308248
28;inner;10;0.747474;0.740659;0.756697
28;wait;10;4.40768e-05;2.5424e-05;6.9901e-05
28;boundary;10;0.0547972;0.0530728;0.0564206
28;calc iter;10;0.823344;0.81949;0.826442
28;calc total;1;8.26745;8.26745;8.26745
28;total;1;22.5085;22.5085;22.5085
76;initialize;1;5.93004;5.93004;5.93004
76;async;10;0.0239348;0.0163229;0.0287966
76;inner;10;0.742984;0.735525;0.755498
76;wait;10;4.90398e-05;3.7068e-05;9.8594e-05
76;boundary;10;0.0557572;0.0541677;0.0565769
76;calc iter;10;0.822727;0.818945;0.827321
76;calc total;1;8.26746;8.26746;8.26746
76;total;1;22.3503;22.3503;22.3503
121;initialize;1;5.97805;5.97805;5.97805
121;async;10;0.0166341;0.0126684;0.0227018
121;inner;10;0.74089;0.732582;0.7536
121;wait;10;6.71476e-05;4.2383e-05;8.4948e-05
121;boundary;10;0.0611679;0.0542402;0.0669708
121;calc iter;10;0.818761;0.815046;0.822836
121;calc total;1;8.26745;8.26745;8.26745
121;total;1;22.4064;22.4064;22.4064
98;initialize;1;5.99117;5.99117;5.99117
98;async;10;0.0281601;0.0148294;0.0348278
98;inner;10;0.739566;0.730117;0.759428
98;wait;10;3.2906e-05;2.6358e-05;5.3592e-05
98;boundary;10;0.0558858;0.0532765;0.0572154
98;calc iter;10;0.823647;0.817207;0.829298
98;calc total;1;8.26746;8.26746;8.26746
98;total;1;22.4198;22.4198;22.4198
53;initialize;1;6.01468;6.01468;6.01468
53;async;10;0.0308371;0.0149997;0.0410241
53;inner;10;0.735828;0.724792;0.754435
53;wait;10;3.60981e-05;2.2702e-05;6.9307e-05
53;boundary;10;0.0562354;0.0528359;0.0605417
53;calc iter;10;0.822939;0.81345;0.829024
53;calc total;1;8.26746;8.26746;8.26746
53;total;1;22.4431;22.4431;22.4431
5;initialize;1;6.18099;6.18099;6.18099
5;async;10;0.0264514;0.0150034;0.0328865
5;inner;10;0.726426;0.713729;0.747506
5;wait;10;6.43743e-05;5.3727e-05;0.000104856
5;boundary;10;0.0652834;0.055775;0.074623
5;calc iter;10;0.818226;0.814716;0.820867
5;calc total;1;8.26746;8.26746;8.26746
5;total;1;22.6095;22.6095;22.6095
29;initialize;1;6.07973;6.07973;6.07973
29;async;10;0.0282237;0.0149359;0.0370382
29;inner;10;0.740201;0.7322;0.751444
29;wait;10;5.2011e-05;2.5663e-05;0.00013176
29;boundary;10;0.054836;0.052994;0.0563396
29;calc iter;10;0.823314;0.820975;0.825563
29;calc total;1;8.26745;8.26745;8.26745
29;total;1;22.508;22.508;22.508
77;initialize;1;5.92979;5.92979;5.92979
77;async;10;0.0183948;0.0148212;0.0218798
77;inner;10;0.74544;0.73923;0.759497
77;wait;10;4.58834e-05;3.4926e-05;6.2398e-05
77;boundary;10;0.0577074;0.0543969;0.0608964
77;calc iter;10;0.82159;0.816997;0.828766
77;calc total;1;8.26745;8.26745;8.26745
77;total;1;22.3496;22.3496;22.3496
122;initialize;1;5.97805;5.97805;5.97805
122;async;10;0.0217932;0.013601;0.0308935
122;inner;10;0.734174;0.728063;0.747446
122;wait;10;7.09246e-05;4.8963e-05;0.000106342
122;boundary;10;0.0628671;0.0553323;0.0679254
122;calc iter;10;0.818907;0.815266;0.823753
122;calc total;1;8.26746;8.26746;8.26746
122;total;1;22.4068;22.4068;22.4068
99;initialize;1;5.99115;5.99115;5.99115
99;async;10;0.0247263;0.0148071;0.027966
99;inner;10;0.741964;0.733541;0.76096
99;wait;10;3.3027e-05;2.5042e-05;5.41e-05
99;boundary;10;0.0573528;0.0533471;0.0598878
99;calc iter;10;0.824078;0.814993;0.831104
99;calc total;1;8.26746;8.26746;8.26746
99;total;1;22.4193;22.4193;22.4193
54;initialize;1;6.0148;6.0148;6.0148
54;async;10;0.0268633;0.015162;0.0356486
54;inner;10;0.739107;0.734071;0.753223
54;wait;10;4.71584e-05;3.697e-05;8.8921e-05
54;boundary;10;0.0559786;0.054384;0.0592525
54;calc iter;10;0.821998;0.817597;0.824562
54;calc total;1;8.26746;8.26746;8.26746
54;total;1;22.4436;22.4436;22.4436
6;initialize;1;6.18082;6.18082;6.18082
6;async;10;0.0219383;0.0134758;0.0268389
6;inner;10;0.726295;0.711657;0.751437
6;wait;10;6.46292e-05;5.4785e-05;7.5062e-05
6;boundary;10;0.0695226;0.0541534;0.0807248
6;calc iter;10;0.817822;0.813602;0.820576
6;calc total;1;8.26747;8.26747;8.26747
6;total;1;22.6097;22.6097;22.6097
30;initialize;1;6.07988;6.07988;6.07988
30;async;10;0.0212339;0.014883;0.0269637
30;inner;10;0.744515;0.73835;0.755352
30;wait;10;5.56701e-05;4.4343e-05;8.9564e-05
30;boundary;10;0.0566385;0.0542577;0.0601805
30;calc iter;10;0.822444;0.820195;0.824757
30;calc total;1;8.26745;8.26745;8.26745
30;total;1;22.5086;22.5086;22.5086
78;initialize;1;5.92976;5.92976;5.92976
78;async;10;0.0152277;0.0132855;0.0174029
78;inner;10;0.741053;0.729906;0.757596
78;wait;10;6.54678e-05;5.1537e-05;9.876e-05
78;boundary;10;0.0643397;0.0545342;0.0731293
78;calc iter;10;0.820688;0.817406;0.827281
78;calc total;1;8.26746;8.26746;8.26746
78;total;1;22.35;22.35;22.35
100;initialize;1;5.9912;5.9912;5.9912
100;async;10;0.0274465;0.0151435;0.0361933
100;inner;10;0.740093;0.732347;0.753197
100;wait;10;4.88047e-05;3.2617e-05;9.5722e-05
100;boundary;10;0.0552465;0.0537322;0.055954
100;calc iter;10;0.822837;0.821643;0.826166
100;calc total;1;8.26747;8.26747;8.26747
100;total;1;22.4198;22.4198;22.4198
55;initialize;1;6.01472;6.01472;6.01472
55;async;10;0.0184365;0.00732055;0.0249345
55;inner;10;0.733356;0.726048;0.744756
55;wait;10;6.32509e-05;3.9657e-05;0.000136642
55;boundary;10;0.0692907;0.0638618;0.0756403
55;calc iter;10;0.821148;0.816077;0.826127
55;calc total;1;8.26746;8.26746;8.26746
55;total;1;22.4432;22.4432;22.4432
7;initialize;1;6.18077;6.18077;6.18077
7;async;10;0.0186675;0.00737574;0.0236109
7;inner;10;0.70632;0.688546;0.738247
7;wait;10;6.28811e-05;3.6027e-05;0.000129733
7;boundary;10;0.0914055;0.0662209;0.106833
7;calc iter;10;0.816458;0.811977;0.819697
7;calc total;1;8.26747;8.26747;8.26747
7;total;1;22.6092;22.6092;22.6092
31;initialize;1;6.0799;6.0799;6.0799
31;async;10;0.0171661;0.00757865;0.0211176
31;inner;10;0.728983;0.72052;0.745395
31;wait;10;7.33297e-05;6.0722e-05;0.000117172
31;boundary;10;0.0747869;0.0638244;0.0818831
31;calc iter;10;0.821011;0.816918;0.823394
31;calc total;1;8.26745;8.26745;8.26745
31;total;1;22.5082;22.5082;22.5082
79;initialize;1;5.92991;5.92991;5.92991
79;async;10;0.0126251;0.00771966;0.0145582
79;inner;10;0.732127;0.719341;0.748959
79;wait;10;7.69057e-05;6.3089e-05;0.000138328
79;boundary;10;0.0750979;0.0630482;0.0872252
79;calc iter;10;0.819929;0.817146;0.824717
79;calc total;1;8.26745;8.26745;8.26745
79;total;1;22.3497;22.3497;22.3497
101;initialize;1;5.99116;5.99116;5.99116
101;async;10;0.0268992;0.0151003;0.038824
101;inner;10;0.740307;0.729923;0.754669
101;wait;10;5.31327e-05;2.6931e-05;0.000101712
101;boundary;10;0.0555244;0.0536939;0.0587476
101;calc iter;10;0.822785;0.816751;0.830627
101;calc total;1;8.26746;8.26746;8.26746
101;total;1;22.4193;22.4193;22.4193
56;initialize;1;6.01442;6.01442;6.01442
56;async;10;0.0175287;0.012536;0.0208013
56;inner;10;0.732907;0.726445;0.750651
56;wait;10;6.1559e-05;4.1513e-05;9.7019e-05
56;boundary;10;0.0701109;0.0572873;0.0745206
56;calc iter;10;0.82061;0.815857;0.822427
56;calc total;1;8.26746;8.26746;8.26746
56;total;1;22.4433;22.4433;22.4433
8;initialize;1;6.18079;6.18079;6.18079
8;async;10;0.0314276;0.0132871;0.0397014
8;inner;10;0.732254;0.723162;0.751909
8;wait;10;4.91049e-05;3.3135e-05;9.0631e-05
8;boundary;10;0.0563043;0.054963;0.0569697
8;calc iter;10;0.820036;0.817676;0.823485
8;calc total;1;8.26746;8.26746;8.26746
8;total;1;22.6097;22.6097;22.6097
32;initialize;1;6.07911;6.07911;6.07911
32;async;10;0.0176874;0.0106154;0.0212294
32;inner;10;0.74361;0.736051;0.75806
32;wait;10;6.86258e-05;5.4657e-05;9.6409e-05
32;boundary;10;0.0604838;0.0547251;0.0652185
32;calc iter;10;0.821852;0.818329;0.826164
32;calc total;1;8.26746;8.26746;8.26746
32;total;1;22.5079;22.5079;22.5079
80;initialize;1;5.92644;5.92644;5.92644
80;async;10;0.015799;0.0125619;0.0194973
80;inner;10;0.743447;0.736434;0.757482
80;wait;10;6.48069e-05;5.148e-05;8.447e-05
80;boundary;10;0.0619676;0.0551378;0.0650579
80;calc iter;10;0.82128;0.819003;0.826238
80;calc total;1;8.26746;8.26746;8.26746
80;total;1;22.3467;22.3467;22.3467
102;initialize;1;5.99112;5.99112;5.99112
102;async;10;0.0247611;0.0151582;0.0343831
102;inner;10;0.735386;0.727199;0.748941
102;wait;10;6.95555e-05;4.6993e-05;0.000126906
102;boundary;10;0.0615053;0.0552854;0.0699115
102;calc iter;10;0.821724;0.816896;0.82616
102;calc total;1;8.26746;8.26746;8.26746
102;total;1;22.4197;22.4197;22.4197
57;initialize;1;6.01444;6.01444;6.01444
57;async;10;0.0180958;0.0132505;0.0210058
57;inner;10;0.736143;0.730668;0.753313
57;wait;10;5.84755e-05;5.1597e-05;0.000102594
57;boundary;10;0.0665627;0.0554255;0.0700421
57;calc iter;10;0.820861;0.816355;0.822617
57;calc total;1;8.26746;8.26746;8.26746
57;total;1;22.4429;22.4429;22.4429
9;initialize;1;6.18067;6.18067;6.18067
9;async;10;0.0387772;0.0143007;0.0494609
9;inner;10;0.727132;0.71556;0.750374
9;wait;10;4.61496e-05;2.8894e-05;0.000121012
9;boundary;10;0.0548977;0.0528404;0.0555449
9;calc iter;10;0.820855;0.817891;0.823373
9;calc total;1;8.26746;8.26746;8.26746
9;total;1;22.6092;22.6092;22.6092
33;initialize;1;6.07899;6.07899;6.07899
33;async;10;0.0238151;0.0143606;0.0279162
33;inner;10;0.742963;0.737283;0.753279
33;wait;10;4.74112e-05;3.3425e-05;8.3611e-05
33;boundary;10;0.0556045;0.0549755;0.0577431
33;calc iter;10;0.822432;0.82018;0.824304
33;calc total;1;8.26746;8.26746;8.26746
33;total;1;22.5073;22.5073;22.5073
81;initialize;1;5.92624;5.92624;5.92624
81;async;10;0.0182048;0.0146564;0.0221066
81;inner;10;0.7406;0.733999;0.753452
81;wait;10;6.53285e-05;4.4155e-05;9.7222e-05
81;boundary;10;0.0624407;0.0562523;0.0650469
81;calc iter;10;0.821312;0.81978;0.824605
81;calc total;1;8.26745;8.26745;8.26745
81;total;1;22.3461;22.3461;22.3461
103;initialize;1;5.99117;5.99117;5.99117
103;async;10;0.0148864;0.00765243;0.0196438
103;inner;10;0.729492;0.718139;0.747663
103;wait;10;7.68054e-05;5.8262e-05;0.000133565
103;boundary;10;0.0758963;0.0625353;0.0849055
103;calc iter;10;0.820353;0.817988;0.824311
103;calc total;1;8.26746;8.26746;8.26746
103;total;1;22.4193;22.4193;22.4193
58;initialize;1;6.01452;6.01452;6.01452
58;async;10;0.0199767;0.0132068;0.0236113
58;inner;10;0.736828;0.7316;0.751314
58;wait;10;5.94613e-05;4.3615e-05;0.0001121
58;boundary;10;0.0642761;0.056609;0.0671092
58;calc iter;10;0.821142;0.818342;0.822406
58;calc total;1;8.26746;8.26746;8.26746
58;total;1;22.4434;22.4434;22.4434
10;initialize;1;6.18077;6.18077;6.18077
10;async;10;0.0397563;0.014535;0.0481656
10;inner;10;0.726011;0.714409;0.751038
10;wait;10;3.65719e-05;2.7505e-05;8.4924e-05
10;boundary;10;0.0555459;0.0529386;0.056955
10;calc iter;10;0.821352;0.81535;0.8243
10;calc total;1;8.26746;8.26746;8.26746
10;total;1;22.6097;22.6097;22.6097
34;initialize;1;6.07938;6.07938;6.07938
34;async;10;0.0260733;0.0146864;0.0307467
34;inner;10;0.742092;0.736886;0.752835
34;wait;10;3.44638e-05;2.2502e-05;0.000107581
34;boundary;10;0.05507;0.0536743;0.0555672
34;calc iter;10;0.823271;0.819773;0.828365
34;calc total;1;8.26746;8.26746;8.26746
34;total;1;22.5081;22.5081;22.5081
82;initialize;1;5.92982;5.92982;5.92982
82;async;10;0.0194421;0.0139377;0.0274576
82;inner;10;0.742625;0.736255;0.755963
82;wait;10;5.64586e-05;4.2148e-05;0.000100804
82;boundary;10;0.0595235;0.0552084;0.0624817
82;calc iter;10;0.821649;0.817593;0.826264
82;calc total;1;8.26746;8.26746;8.26746
82;total;1;22.35;22.35;22.35
104;initialize;1;5.99121;5.99121;5.99121
104;async;10;0.0154575;0.0123051;0.0188279
104;inner;10;0.738495;0.727254;0.756978
104;wait;10;7.21085e-05;5.7143e-05;8.4383e-05
104;boundary;10;0.0668345;0.054588;0.075973
104;calc iter;10;0.820861;0.818412;0.825068
104;calc total;1;8.26746;8.26746;8.26746
104;total;1;22.4198;22.4198;22.4198
59;initialize;1;6.01444;6.01444;6.01444
59;async;10;0.0197976;0.0132648;0.0227552
59;inner;10;0.727122;0.720472;0.744382
59;wait;10;7.23484e-05;5.2562e-05;0.000130935
59;boundary;10;0.0734782;0.0604059;0.0791524
59;calc iter;10;0.820472;0.816005;0.823703
59;calc total;1;8.26746;8.26746;8.26746
59;total;1;22.4429;22.4429;22.4429
11;initialize;1;6.18076;6.18076;6.18076
11;async;10;0.0371938;0.0146279;0.0453975
11;inner;10;0.727977;0.716237;0.756121
11;wait;10;3.16873e-05;2.3723e-05;4.6466e-05
11;boundary;10;0.056947;0.0529852;0.0601345
11;calc iter;10;0.822152;0.812608;0.829103
11;calc total;1;8.26746;8.26746;8.26746
11;total;1;22.6093;22.6093;22.6093
35;initialize;1;6.07911;6.07911;6.07911
35;async;10;0.0303646;0.0149123;0.0348992
35;inner;10;0.737908;0.730511;0.754017
35;wait;10;3.3765e-05;2.4356e-05;0.00010385
35;boundary;10;0.0555216;0.0532615;0.0563135
35;calc iter;10;0.82383;0.818584;0.828141
35;calc total;1;8.26746;8.26746;8.26746
35;total;1;22.5074;22.5074;22.5074
83;initialize;1;5.9258;5.9258;5.9258
83;async;10;0.0217851;0.0141257;0.0268615
83;inner;10;0.739491;0.733581;0.752289
83;wait;10;5.76826e-05;4.6393e-05;0.000101755
83;boundary;10;0.06042;0.0569994;0.0638793
83;calc iter;10;0.821756;0.819535;0.824413
83;calc total;1;8.26745;8.26745;8.26745
83;total;1;22.3456;22.3456;22.3456
123;initialize;1;5.97807;5.97807;5.97807
123;async;10;0.0245219;0.0137545;0.0355435
123;inner;10;0.738999;0.734121;0.748971
123;wait;10;6.49895e-05;4.3652e-05;9.2846e-05
123;boundary;10;0.0562846;0.0546489;0.0596063
123;calc iter;10;0.819872;0.815322;0.824516
123;calc total;1;8.26745;8.26745;8.26745
123;total;1;22.4064;22.4064;22.4064
105;initialize;1;5.99115;5.99115;5.99115
105;async;10;0.0184363;0.0146643;0.0218678
105;inner;10;0.737749;0.727281;0.753041
105;wait;10;7.62061e-05;5.9215e-05;0.000122365
105;boundary;10;0.0648117;0.0554761;0.0723696
105;calc iter;10;0.821075;0.817843;0.825588
105;calc total;1;8.26746;8.26746;8.26746
105;total;1;22.4194;22.4194;22.4194
60;initialize;1;6.01443;6.01443;6.01443
60;async;10;0.0331913;0.0140843;0.0468002
60;inner;10;0.722127;0.71662;0.743777
60;wait;10;7.19243e-05;4.3886e-05;0.000109441
60;boundary;10;0.0640183;0.0543609;0.0699724
60;calc iter;10;0.81941;0.80894;0.825733
60;calc total;1;8.26746;8.26746;8.26746
60;total;1;22.4433;22.4433;22.4433
12;initialize;1;6.18078;6.18078;6.18078
12;async;10;0.0299023;0.0155645;0.0370507
12;inner;10;0.736942;0.730181;0.750383
12;wait;10;3.43213e-05;2.5027e-05;5.9958e-05
12;boundary;10;0.0543625;0.0527254;0.0550845
12;calc iter;10;0.821244;0.816089;0.825755
12;calc total;1;8.26746;8.26746;8.26746
12;total;1;22.6097;22.6097;22.6097
36;initialize;1;6.07901;6.07901;6.07901
36;async;10;0.0215873;0.0156549;0.0281562
36;inner;10;0.747275;0.739414;0.75519
36;wait;10;5.24118e-05;3.2744e-05;7.7021e-05
36;boundary;10;0.0551172;0.0538926;0.0559244
36;calc iter;10;0.824034;0.821505;0.825995
36;calc total;1;8.26746;8.26746;8.26746
36;total;1;22.5077;22.5077;22.5077
84;initialize;1;5.92581;5.92581;5.92581
84;async;10;0.0217538;0.0141214;0.0301893
84;inner;10;0.742689;0.734186;0.75502
84;wait;10;6.64242e-05;3.9741e-05;8.5068e-05
84;boundary;10;0.0553811;0.0543699;0.0563295
84;calc iter;10;0.819891;0.815312;0.825737
84;calc total;1;8.26746;8.26746;8.26746
84;total;1;22.346;22.346;22.346
106;initialize;1;5.99116;5.99116;5.99116
106;async;10;0.0210254;0.0147174;0.0265405
106;inner;10;0.74015;0.731094;0.75408
106;wait;10;6.12129e-05;4.7496e-05;9.6918e-05
106;boundary;10;0.0603763;0.0552877;0.065281
106;calc iter;10;0.821614;0.817972;0.826485
106;calc total;1;8.26746;8.26746;8.26746
106;total;1;22.4198;22.4198;22.4198
61;initialize;1;6.0128;6.0128;6.0128
61;async;10;0.0350652;0.0139983;0.0491563
61;inner;10;0.721749;0.71509;0.74122
61;wait;10;6.51052e-05;4.7839e-05;0.000119513
61;boundary;10;0.0625151;0.055731;0.0728053
61;calc iter;10;0.819396;0.810098;0.826857
61;calc total;1;8.26746;8.26746;8.26746
61;total;1;22.4413;22.4413;22.4413
13;initialize;1;6.18067;6.18067;6.18067
13;async;10;0.0258263;0.0155987;0.0314746
13;inner;10;0.739684;0.735576;0.751426
13;wait;10;4.36335e-05;2.3469e-05;6.9969e-05
13;boundary;10;0.0546314;0.053971;0.0560384
13;calc iter;10;0.820188;0.815823;0.825242
13;calc total;1;8.26746;8.26746;8.26746
13;total;1;22.6092;22.6092;22.6092
37;initialize;1;6.079;6.079;6.079
37;async;10;0.0191294;0.0146653;0.0269923
37;inner;10;0.750141;0.74037;0.757903
37;wait;10;3.6742e-05;2.9024e-05;6.1883e-05
37;boundary;10;0.0553127;0.0537295;0.0564257
37;calc iter;10;0.824621;0.821129;0.828666
37;calc total;1;8.26745;8.26745;8.26745
37;total;1;22.5073;22.5073;22.5073
85;initialize;1;5.9262;5.9262;5.9262
85;async;10;0.0236863;0.0155814;0.0312531
85;inner;10;0.732081;0.721326;0.747036
85;wait;10;7.9463e-05;7.1865e-05;8.6507e-05
85;boundary;10;0.0629276;0.0553061;0.0687723
85;calc iter;10;0.818775;0.815699;0.82106
85;calc total;1;8.26745;8.26745;8.26745
85;total;1;22.346;22.346;22.346
107;initialize;1;5.99113;5.99113;5.99113
107;async;10;0.0230992;0.0151161;0.0394996
107;inner;10;0.743838;0.736147;0.756601
107;wait;10;4.51496e-05;3.1817e-05;8.2269e-05
107;boundary;10;0.0560984;0.0538229;0.0586876
107;calc iter;10;0.823082;0.817979;0.829507
107;calc total;1;8.26745;8.26745;8.26745
107;total;1;22.4193;22.4193;22.4193
62;initialize;1;6.01445;6.01445;6.01445
62;async;10;0.0297071;0.01413;0.0393731
62;inner;10;0.721269;0.71384;0.744353
62;wait;10;6.19042e-05;5.1138e-05;8.5172e-05
62;boundary;10;0.0677071;0.0543895;0.0739372
62;calc iter;10;0.818747;0.809896;0.824077
62;calc total;1;8.26746;8.26746;8.26746
62;total;1;22.4433;22.4433;22.4433
14;initialize;1;6.18075;6.18075;6.18075
14;async;10;0.0247544;0.0155314;0.0289688
14;inner;10;0.736046;0.725345;0.748228
14;wait;10;5.18933e-05;3.1257e-05;7.2013e-05
14;boundary;10;0.0583562;0.0542133;0.0672126
14;calc iter;10;0.81921;0.816918;0.822573
14;calc total;1;8.26746;8.26746;8.26746
14;total;1;22.6097;22.6097;22.6097
38;initialize;1;6.07899;6.07899;6.07899
38;async;10;0.0178406;0.0145351;0.0220222
38;inner;10;0.749636;0.743475;0.756144
38;wait;10;4.41134e-05;3.5943e-05;5.7607e-05
38;boundary;10;0.0558663;0.0548827;0.0576439
38;calc iter;10;0.823388;0.819886;0.82697
38;calc total;1;8.26746;8.26746;8.26746
38;total;1;22.5077;22.5077;22.5077
86;initialize;1;5.9258;5.9258;5.9258
86;async;10;0.0183884;0.0143555;0.0219955
86;inner;10;0.738189;0.725258;0.752971
86;wait;10;5.97705e-05;4.5371e-05;7.9098e-05
86;boundary;10;0.0618099;0.0545018;0.0721339
86;calc iter;10;0.818448;0.816308;0.824051
86;calc total;1;8.26746;8.26746;8.26746
86;total;1;22.346;22.346;22.346
108;initialize;1;5.99115;5.99115;5.99115
108;async;10;0.0268255;0.0161511;0.0361915
108;inner;10;0.741673;0.734893;0.757846
108;wait;10;4.77859e-05;3.2936e-05;7.8601e-05
108;boundary;10;0.0550275;0.0531777;0.0559402
108;calc iter;10;0.823575;0.8183;0.828845
108;calc total;1;8.26746;8.26746;8.26746
108;total;1;22.4198;22.4198;22.4198
63;initialize;1;6.01281;6.01281;6.01281
63;async;10;0.0277656;0.00693374;0.0356938
63;inner;10;0.700188;0.690367;0.728551
63;wait;10;0.000122869;6.7124e-05;0.000372394
63;boundary;10;0.0892383;0.0676577;0.0972491
63;calc iter;10;0.817317;0.803518;0.823779
63;calc total;1;8.26746;8.26746;8.26746
63;total;1;22.4413;22.4413;22.4413
15;initialize;1;6.18077;6.18077;6.18077
15;async;10;0.020948;0.00765849;0.0256764
15;inner;10;0.725346;0.712017;0.740767
15;wait;10;7.5513e-05;5.6395e-05;0.000144974
15;boundary;10;0.0718478;0.0618116;0.0841615
15;calc iter;10;0.818219;0.810384;0.82234
15;calc total;1;8.26745;8.26745;8.26745
15;total;1;22.6093;22.6093;22.6093
39;initialize;1;6.07985;6.07985;6.07985
39;async;10;0.0157042;0.00769047;0.019496
39;inner;10;0.738926;0.732514;0.748334
39;wait;10;7.48674e-05;5.1818e-05;0.000137876
39;boundary;10;0.0675973;0.0617226;0.0728337
39;calc iter;10;0.822305;0.817888;0.825837
39;calc total;1;8.26746;8.26746;8.26746
39;total;1;22.5082;22.5082;22.5082
87;initialize;1;5.92619;5.92619;5.92619
87;async;10;0.0187188;0.00778705;0.0238777
87;inner;10;0.722266;0.708343;0.742014
87;wait;10;7.62194e-05;5.3412e-05;0.000132304
87;boundary;10;0.0765517;0.0625532;0.0877755
87;calc iter;10;0.817614;0.812489;0.820051
87;calc total;1;8.26745;8.26745;8.26745
87;total;1;22.346;22.346;22.346
109;initialize;1;5.99128;5.99128;5.99128
109;async;10;0.0290526;0.0160149;0.0401979
109;inner;10;0.738333;0.727556;0.755753
109;wait;10;3.84804e-05;2.6812e-05;6.8577e-05
109;boundary;10;0.0560341;0.0534765;0.0576714
109;calc iter;10;0.82346;0.815235;0.830171
109;calc total;1;8.26745;8.26745;8.26745
109;total;1;22.4195;22.4195;22.4195
64;initialize;1;6.01294;6.01294;6.01294
64;async;10;0.0377842;0.0134996;0.0452553
64;inner;10;0.726667;0.720731;0.745656
64;wait;10;4.24863e-05;3.0824e-05;6.5823e-05
64;boundary;10;0.0554305;0.0538409;0.0570721
64;calc iter;10;0.819926;0.813065;0.824548
64;calc total;1;8.26747;8.26747;8.26747
64;total;1;22.4418;22.4418;22.4418
16;initialize;1;6.18072;6.18072;6.18072
16;async;10;0.0250553;0.0138568;0.0293899
16;inner;10;0.732032;0.724246;0.745432
16;wait;10;6.89398e-05;4.9401e-05;0.000110369
16;boundary;10;0.0620187;0.055158;0.0667053
16;calc iter;10;0.819176;0.814561;0.821879
16;calc total;1;8.26746;8.26746;8.26746
16;total;1;22.6096;22.6096;22.6096
40;initialize;1;6.07912;6.07912;6.07912
40;async;10;0.0183656;0.0140154;0.0211583
40;inner;10;0.739602;0.729747;0.74918
40;wait;10;7.59992e-05;5.5993e-05;0.000124204
40;boundary;10;0.0639403;0.057179;0.0726634
40;calc iter;10;0.821985;0.819519;0.82573
40;calc total;1;8.26745;8.26745;8.26745
40;total;1;22.5078;22.5078;22.5078
88;initialize;1;5.9263;5.9263;5.9263
88;async;10;0.0291839;0.014114;0.0371829
88;inner;10;0.732645;0.723989;0.745157
88;wait;10;7.18951e-05;4.8909e-05;0.000145575
88;boundary;10;0.0575976;0.0564395;0.0604438
88;calc iter;10;0.8195;0.815859;0.823326
88;calc total;1;8.26745;8.26745;8.26745
88;total;1;22.3465;22.3465;22.3465
110;initialize;1;5.99117;5.99117;5.99117
110;async;10;0.0224915;0.0161939;0.029384
110;inner;10;0.743453;0.736202;0.757957
110;wait;10;5.02972e-05;3.1836e-05;5.9651e-05
110;boundary;10;0.0566783;0.0550364;0.0601958
110;calc iter;10;0.822674;0.817605;0.829336
110;calc total;1;8.26746;8.26746;8.26746
110;total;1;22.4198;22.4198;22.4198
65;initialize;1;6.01284;6.01284;6.01284
65;async;10;0.0443524;0.0142117;0.0533755
65;inner;10;0.723582;0.716606;0.745319
65;wait;10;4.09479e-05;2.6862e-05;8.1365e-05
65;boundary;10;0.0529639;0.051626;0.0535884
65;calc iter;10;0.820941;0.813203;0.82587
65;calc total;1;8.26746;8.26746;8.26746
65;total;1;22.4413;22.4413;22.4413
17;initialize;1;6.18078;6.18078;6.18078
17;async;10;0.0254132;0.0147241;0.0319428
17;inner;10;0.740506;0.733483;0.750411
17;wait;10;4.48144e-05;2.8895e-05;6.4815e-05
17;boundary;10;0.0541935;0.0535651;0.0551239
17;calc iter;10;0.820159;0.818768;0.821916
17;calc total;1;8.26745;8.26745;8.26745
17;total;1;22.6093;22.6093;22.6093
41;initialize;1;6.07906;6.07906;6.07906
41;async;10;0.0204671;0.0149982;0.0231959
41;inner;10;0.744948;0.736791;0.752543
41;wait;10;5.59412e-05;3.2504e-05;8.7353e-05
41;boundary;10;0.057108;0.0545388;0.0636985
41;calc iter;10;0.822581;0.819888;0.826088
41;calc total;1;8.26745;8.26745;8.26745
41;total;1;22.5074;22.5074;22.5074
89;initialize;1;5.92594;5.92594;5.92594
89;async;10;0.0322676;0.0153324;0.0412332
89;inner;10;0.734344;0.724029;0.750624
89;wait;10;4.42934e-05;2.9778e-05;7.3142e-05
89;boundary;10;0.0538361;0.0526828;0.0542329
89;calc iter;10;0.820494;0.816695;0.823433
89;calc total;1;8.26745;8.26745;8.26745
89;total;1;22.3457;22.3457;22.3457
111;initialize;1;5.99113;5.99113;5.99113
111;async;10;0.0192911;0.00776619;0.0254999
111;inner;10;0.733766;0.723996;0.746281
111;wait;10;7.36343e-05;5.0309e-05;0.000130478
111;boundary;10;0.0686527;0.0614308;0.0770564
111;calc iter;10;0.821786;0.817307;0.827463
111;calc total;1;8.26746;8.26746;8.26746
111;total;1;22.4193;22.4193;22.4193
66;initialize;1;6.01292;6.01292;6.01292
66;async;10;0.0464526;0.0145121;0.0554423
66;inner;10;0.721682;0.713108;0.747342
66;wait;10;4.31805e-05;3.234e-05;7.7606e-05
66;boundary;10;0.0530792;0.0514978;0.0536987
66;calc iter;10;0.821259;0.815633;0.82543
66;calc total;1;8.26747;8.26747;8.26747
66;total;1;22.4418;22.4418;22.4418
18;initialize;1;6.18079;6.18079;6.18079
18;async;10;0.0294365;0.0153278;0.0363969
18;inner;10;0.737305;0.73094;0.747014
18;wait;10;4.61028e-05;2.8877e-05;8.2156e-05
18;boundary;10;0.0537225;0.0529871;0.0539683
18;calc iter;10;0.820512;0.816186;0.823342
18;calc total;1;8.26746;8.26746;8.26746
18;total;1;22.6097;22.6097;22.6097
42;initialize;1;6.0794;6.0794;6.0794
42;async;10;0.0247266;0.0152756;0.0312139
42;inner;10;0.742594;0.737515;0.751572
42;wait;10;4.28713e-05;2.4359e-05;8.6234e-05
42;boundary;10;0.0555366;0.0544447;0.0596908
42;calc iter;10;0.822901;0.818518;0.829833
42;calc total;1;8.26746;8.26746;8.26746
42;total;1;22.5081;22.5081;22.5081
90;initialize;1;5.92611;5.92611;5.92611
90;async;10;0.034642;0.0151773;0.0432998
90;inner;10;0.732377;0.72176;0.75151
90;wait;10;3.7969e-05;2.5468e-05;7.4791e-05
90;boundary;10;0.0543158;0.0519109;0.0555281
90;calc iter;10;0.821374;0.815715;0.825418
90;calc total;1;8.26746;8.26746;8.26746
90;total;1;22.3463;22.3463;22.3463
112;initialize;1;5.99119;5.99119;5.99119
112;async;10;0.0171596;0.0127167;0.0209778
112;inner;10;0.729124;0.719999;0.751957
112;wait;10;6.72579e-05;4.722e-05;0.000101021
112;boundary;10;0.0744622;0.0559879;0.0816563
112;calc iter;10;0.820815;0.81609;0.823667
112;calc total;1;8.26746;8.26746;8.26746
112;total;1;22.4198;22.4198;22.4198
67;initialize;1;6.01447;6.01447;6.01447
67;async;10;0.0500421;0.0145793;0.0572885
67;inner;10;0.718272;0.709949;0.745258
67;wait;10;3.65682e-05;2.7667e-05;7.4567e-05
67;boundary;10;0.053205;0.0514949;0.0537032
67;calc iter;10;0.821558;0.813617;0.825164
67;calc total;1;8.26746;8.26746;8.26746
67;total;1;22.4429;22.4429;22.4429
19;initialize;1;6.18066;6.18066;6.18066
19;async;10;0.0318962;0.0152613;0.0396407
19;inner;10;0.734591;0.727686;0.746218
19;wait;10;4.62011e-05;2.6817e-05;0.000106111
19;boundary;10;0.0541713;0.0527726;0.0558627
19;calc iter;10;0.820707;0.815771;0.824658
19;calc total;1;8.26745;8.26745;8.26745
19;total;1;22.6091;22.6091;22.6091
43;initialize;1;6.07902;6.07902;6.07902
43;async;10;0.0230015;0.0154597;0.0292991
43;inner;10;0.74426;0.737851;0.751214
43;wait;10;6.15839e-05;4.3226e-05;9.9387e-05
43;boundary;10;0.0560135;0.0544194;0.0579658
43;calc iter;10;0.823338;0.821527;0.828402
43;calc total;1;8.26745;8.26745;8.26745
43;total;1;22.5073;22.5073;22.5073
91;initialize;1;5.92584;5.92584;5.92584
91;async;10;0.0426242;0.0150597;0.0536716
91;inner;10;0.724205;0.71084;0.746522
91;wait;10;3.98147e-05;2.212e-05;0.000127346
91;boundary;10;0.0547566;0.0520026;0.0558003
91;calc iter;10;0.821626;0.816296;0.825485
91;calc total;1;8.26745;8.26745;8.26745
91;total;1;22.3456;22.3456;22.3456
113;initialize;1;5.99117;5.99117;5.99117
113;async;10;0.0186112;0.0130552;0.022729
113;inner;10;0.731362;0.722752;0.752328
113;wait;10;7.83082e-05;6.5678e-05;0.000105456
113;boundary;10;0.0710862;0.0548706;0.0772517
113;calc iter;10;0.82114;0.816073;0.824305
113;calc total;1;8.26745;8.26745;8.26745
113;total;1;22.4193;22.4193;22.4193
68;initialize;1;6.01448;6.01448;6.01448
68;async;10;0.0381902;0.0145532;0.0476545
68;inner;10;0.728582;0.721263;0.748488
68;wait;10;4.33416e-05;3.2218e-05;7.2503e-05
68;boundary;10;0.0537282;0.0528212;0.0541841
68;calc iter;10;0.820546;0.817055;0.825039
68;calc total;1;8.26747;8.26747;8.26747
68;total;1;22.4433;22.4433;22.4433
20;initialize;1;6.18074;6.18074;6.18074
20;async;10;0.0291426;0.0154891;0.0410068
20;inner;10;0.73741;0.728742;0.747921
20;wait;10;3.99527e-05;2.2828e-05;6.9323e-05
20;boundary;10;0.0543388;0.0528583;0.0554759
20;calc iter;10;0.820933;0.817563;0.823318
20;calc total;1;8.26746;8.26746;8.26746
20;total;1;22.6097;22.6097;22.6097
44;initialize;1;6.07987;6.07987;6.07987
44;async;10;0.0233165;0.0154089;0.030624
44;inner;10;0.74592;0.737382;0.754268
44;wait;10;4.68468e-05;3.0618e-05;8.3191e-05
44;boundary;10;0.0549351;0.0537218;0.0553443
44;calc iter;10;0.82422;0.82177;0.826181
44;calc total;1;8.26746;8.26746;8.26746
44;total;1;22.5086;22.5086;22.5086
92;initialize;1;5.92584;5.92584;5.92584
92;async;10;0.0288349;0.0155098;0.0389188
92;inner;10;0.736572;0.72714;0.750152
92;wait;10;5.07916e-05;3.3074e-05;0.000101551
92;boundary;10;0.0547338;0.0540265;0.0552198
92;calc iter;10;0.820194;0.81819;0.822051
92;calc total;1;8.26746;8.26746;8.26746
92;total;1;22.346;22.346;22.346
114;initialize;1;5.99121;5.99121;5.99121
114;async;10;0.0229898;0.0141744;0.0301678
114;inner;10;0.736394;0.728464;0.752776
114;wait;10;6.72903e-05;5.2253e-05;9.25e-05
114;boundary;10;0.0628121;0.0545831;0.0681807
114;calc iter;10;0.822264;0.817851;0.826806
114;calc total;1;8.26746;8.26746;8.26746
114;total;1;22.4198;22.4198;22.4198
69;initialize;1;6.01447;6.01447;6.01447
69;async;10;0.0303743;0.0142544;0.0368599
69;inner;10;0.734561;0.728783;0.753086
69;wait;10;4.68831e-05;2.9494e-05;6.065e-05
69;boundary;10;0.0548143;0.0530997;0.0570935
69;calc iter;10;0.819798;0.814934;0.822519
69;calc total;1;8.26747;8.26747;8.26747
69;total;1;22.4429;22.4429;22.4429
21;initialize;1;6.18077;6.18077;6.18077
21;async;10;0.0289724;0.0151545;0.0388603
21;inner;10;0.737096;0.729291;0.748277
21;wait;10;5.04856e-05;2.9845e-05;7.3969e-05
21;boundary;10;0.0548012;0.0528438;0.0562186
21;calc iter;10;0.820921;0.815251;0.822872
21;calc total;1;8.26745;8.26745;8.26745
21;total;1;22.6093;22.6093;22.6093
45;initialize;1;6.07987;6.07987;6.07987
45;async;10;0.0195649;0.0148953;0.026934
45;inner;10;0.749805;0.740635;0.758122
45;wait;10;3.0868e-05;2.217e-05;4.7044e-05
45;boundary;10;0.0552256;0.0534237;0.0570413
45;calc iter;10;0.824629;0.818615;0.828618
45;calc total;1;8.26745;8.26745;8.26745
45;total;1;22.5082;22.5082;22.5082
93;initialize;1;5.92675;5.92675;5.92675
93;async;10;0.0316852;0.0151688;0.0457921
93;inner;10;0.733243;0.723157;0.746776
93;wait;10;5.71841e-05;3.2331e-05;9.6647e-05
93;boundary;10;0.0554671;0.0532006;0.0584132
93;calc iter;10;0.820454;0.816369;0.825642
93;calc total;1;8.26745;8.26745;8.26745
93;total;1;22.3466;22.3466;22.3466
115;initialize;1;5.99113;5.99113;5.99113
115;async;10;0.0288962;0.0161891;0.0369539
115;inner;10;0.737635;0.730595;0.753094
115;wait;10;5.09599e-05;4.1305e-05;9.0499e-05
115;boundary;10;0.0559866;0.0545004;0.0580855
115;calc iter;10;0.82257;0.816476;0.826597
115;calc total;1;8.26746;8.26746;8.26746
115;total;1;22.4193;22.4193;22.4193
70;initialize;1;6.01281;6.01281;6.01281
70;async;10;0.0316788;0.0141075;0.0385493
70;inner;10;0.7259;0.717448;0.74638
70;wait;10;6.22489e-05;4.9168e-05;7.1576e-05
70;boundary;10;0.0609981;0.054216;0.0690566
70;calc iter;10;0.818641;0.814777;0.821343
70;calc total;1;8.26747;8.26747;8.26747
70;total;1;22.4417;22.4417;22.4417
22;initialize;1;6.18067;6.18067;6.18067
22;async;10;0.0271231;0.0154312;0.0347854
22;inner;10;0.737058;0.730529;0.747626
22;wait;10;6.17178e-05;4.5981e-05;9.2545e-05
22;boundary;10;0.0559003;0.054307;0.0576294
22;calc iter;10;0.820144;0.817459;0.821767
22;calc total;1;8.26746;8.26746;8.26746
22;total;1;22.6096;22.6096;22.6096
46;initialize;1;6.07889;6.07889;6.07889
46;async;10;0.0190248;0.0142392;0.0253094
46;inner;10;0.748435;0.742478;0.755077
46;wait;10;4.81382e-05;2.8962e-05;6.9849e-05
46;boundary;10;0.056024;0.0550285;0.0572719
46;calc iter;10;0.823533;0.820785;0.827894
46;calc total;1;8.26746;8.26746;8.26746
46;total;1;22.5076;22.5076;22.5076
94;initialize;1;5.92689;5.92689;5.92689
94;async;10;0.0230675;0.0156076;0.0307003
94;inner;10;0.739066;0.729067;0.752479
94;wait;10;5.46146e-05;3.1675e-05;7.5316e-05
94;boundary;10;0.0571788;0.0543628;0.0622407
94;calc iter;10;0.819369;0.816138;0.822965
94;calc total;1;8.26745;8.26745;8.26745
94;total;1;22.3471;22.3471;22.3471
116;initialize;1;5.99126;5.99126;5.99126
116;async;10;0.0321119;0.0161205;0.0404382
116;inner;10;0.735521;0.726554;0.754806
116;wait;10;4.09853e-05;2.9036e-05;8.3035e-05
116;boundary;10;0.0556093;0.0533887;0.0565618
116;calc iter;10;0.823285;0.813941;0.829945
116;calc total;1;8.26746;8.26746;8.26746
116;total;1;22.4198;22.4198;22.4198
71;initialize;1;6.01446;6.01446;6.01446
71;async;10;0.0286676;0.00739527;0.0352864
71;inner;10;0.712819;0.700192;0.735119
71;wait;10;7.4455e-05;4.0856e-05;0.000137568
71;boundary;10;0.0759811;0.0634161;0.0892407
71;calc iter;10;0.817544;0.80607;0.821441
71;calc total;1;8.26747;8.26747;8.26747
71;total;1;22.4429;22.4429;22.4429
23;initialize;1;6.18066;6.18066;6.18066
23;async;10;0.0224647;0.00761977;0.0278326
23;inner;10;0.719606;0.713712;0.736069
23;wait;10;7.51502e-05;6.0417e-05;0.000132114
23;boundary;10;0.0764087;0.0648368;0.0801389
23;calc iter;10;0.818556;0.808661;0.821911
23;calc total;1;8.26745;8.26745;8.26745
23;total;1;22.6091;22.6091;22.6091
47;initialize;1;6.07902;6.07902;6.07902
47;async;10;0.0165464;0.00765428;0.020764
47;inner;10;0.737631;0.732167;0.743989
47;wait;10;7.27999e-05;4.6848e-05;0.000134199
47;boundary;10;0.0679306;0.064182;0.0720219
47;calc iter;10;0.822182;0.816081;0.825872
47;calc total;1;8.26745;8.26745;8.26745
47;total;1;22.5073;22.5073;22.5073
95;initialize;1;5.92618;5.92618;5.92618
95;async;10;0.019558;0.00774372;0.0255235
95;inner;10;0.728259;0.717132;0.743234
95;wait;10;8.56828e-05;6.64e-05;0.000135249
95;boundary;10;0.0703125;0.0616849;0.0770663
95;calc iter;10;0.818217;0.8128;0.8206
95;calc total;1;8.26745;8.26745;8.26745
95;total;1;22.346;22.346;22.346
117;initialize;1;5.99116;5.99116;5.99116
117;async;10;0.0337282;0.0162207;0.0432474
117;inner;10;0.732855;0.720341;0.754039
117;wait;10;3.57458e-05;2.5998e-05;8.8005e-05
117;boundary;10;0.0568975;0.0531898;0.0619608
117;calc iter;10;0.823519;0.810838;0.829483
117;calc total;1;8.26745;8.26745;8.26745
117;total;1;22.4193;22.4193;22.4193
118;initialize;1;5.99115;5.99115;5.99115
118;async;10;0.0249606;0.0164296;0.0339827
118;inner;10;0.742207;0.735039;0.757729
118;wait;10;4.00837e-05;3.0059e-05;5.5423e-05
118;boundary;10;0.0555028;0.0549177;0.0563679
118;calc iter;10;0.822712;0.815111;0.829134
118;calc total;1;8.26746;8.26746;8.26746
118;total;1;22.4197;22.4197;22.4197
119;initialize;1;5.99058;5.99058;5.99058
119;async;10;0.0220463;0.00778624;0.0291031
119;inner;10;0.73227;0.725747;0.741556
119;wait;10;6.79252e-05;4.9432e-05;0.00012182
119;boundary;10;0.0671248;0.0629076;0.0712991
119;calc iter;10;0.821512;0.815729;0.825409
119;calc total;1;8.26745;8.26745;8.26745
119;total;1;22.4188;22.4188;22.4188
124;initialize;1;5.97985;5.97985;5.97985
124;async;10;0.031415;0.0138179;0.0407855
124;inner;10;0.733682;0.727188;0.744224
124;wait;10;5.24717e-05;2.8886e-05;0.000129203
124;boundary;10;0.0545959;0.0534341;0.0569887
124;calc iter;10;0.819747;0.814866;0.823866
124;calc total;1;8.26746;8.26746;8.26746
124;total;1;22.4086;22.4086;22.4086
125;initialize;1;5.97809;5.97809;5.97809
125;async;10;0.0320914;0.0138695;0.0458075
125;inner;10;0.733902;0.723795;0.745713
125;wait;10;4.55702e-05;2.4755e-05;0.000131645
125;boundary;10;0.0541846;0.0532487;0.0561618
125;calc iter;10;0.820225;0.814322;0.82371
125;calc total;1;8.26746;8.26746;8.26746
125;total;1;22.4064;22.4064;22.4064
126;initialize;1;5.97826;5.97826;5.97826
126;async;10;0.0268508;0.0137785;0.0364961
126;inner;10;0.738201;0.732676;0.746664
126;wait;10;5.33143e-05;3.8446e-05;0.000105079
126;boundary;10;0.0544936;0.0532594;0.0570892
126;calc iter;10;0.8196;0.815724;0.822598
126;calc total;1;8.26745;8.26745;8.26745
126;total;1;22.407;22.407;22.407
127;initialize;1;5.97916;5.97916;5.97916
127;async;10;0.025544;0.00693232;0.0362579
127;inner;10;0.718614;0.714889;0.727003
127;wait;10;0.000144062;6.5241e-05;0.000441685
127;boundary;10;0.0741299;0.0701525;0.0790072
127;calc iter;10;0.818434;0.805915;0.824039
127;calc total;1;8.26746;8.26746;8.26746
127;total;1;22.4075;22.4075;22.4075
128;initialize;1;5.978;5.978;5.978
128;async;10;0.0167127;0.0112966;0.0224528
128;inner;10;0.746803;0.740707;0.756295
128;wait;10;4.66722e-05;2.7567e-05;7.4211e-05
128;boundary;10;0.0557037;0.0537027;0.0588961
128;calc iter;10;0.819268;0.813129;0.823706
128;calc total;1;8.26747;8.26747;8.26747
128;total;1;22.4068;22.4068;22.4068
129;initialize;1;5.97801;5.97801;5.97801
129;async;10;0.0207682;0.0145352;0.0284949
129;inner;10;0.745413;0.740174;0.754291
129;wait;10;3.58744e-05;2.4598e-05;5.2135e-05
129;boundary;10;0.0539765;0.0536696;0.0543271
129;calc iter;10;0.820195;0.814699;0.823246
129;calc total;1;8.26746;8.26746;8.26746
129;total;1;22.4063;22.4063;22.4063
130;initialize;1;5.97952;5.97952;5.97952
130;async;10;0.0254173;0.0146091;0.0406101
130;inner;10;0.741173;0.732808;0.751053
130;wait;10;4.16152e-05;2.5575e-05;8.3756e-05
130;boundary;10;0.0539757;0.0533059;0.0545363
130;calc iter;10;0.820609;0.816788;0.826757
130;calc total;1;8.26747;8.26747;8.26747
130;total;1;22.4083;22.4083;22.4083
131;initialize;1;5.978;5.978;5.978
131;async;10;0.0258411;0.0146229;0.0424821
131;inner;10;0.741032;0.730983;0.752325
131;wait;10;3.5678e-05;2.2924e-05;6.518e-05
131;boundary;10;0.0540417;0.0534414;0.0544623
131;calc iter;10;0.820952;0.815588;0.826943
131;calc total;1;8.26746;8.26746;8.26746
131;total;1;22.4063;22.4063;22.4063
132;initialize;1;5.97831;5.97831;5.97831
132;async;10;0.0188154;0.0148646;0.021474
132;inner;10;0.745342;0.740727;0.754122
132;wait;10;5.31153e-05;3.0939e-05;6.5772e-05
132;boundary;10;0.0562066;0.0545097;0.0596098
132;calc iter;10;0.820419;0.818661;0.823564
132;calc total;1;8.26747;8.26747;8.26747
132;total;1;22.407;22.407;22.407
133;initialize;1;5.9783;5.9783;5.9783
133;async;10;0.0200049;0.014973;0.0238448
133;inner;10;0.745514;0.741945;0.754462
133;wait;10;4.08023e-05;2.6907e-05;6.0414e-05
133;boundary;10;0.055078;0.0544162;0.0562111
133;calc iter;10;0.820639;0.81819;0.824132
133;calc total;1;8.26746;8.26746;8.26746
133;total;1;22.4066;22.4066;22.4066
134;initialize;1;5.97811;5.97811;5.97811
134;async;10;0.0170631;0.0140864;0.020311
134;inner;10;0.745483;0.741181;0.754205
134;wait;10;4.98475e-05;3.5577e-05;5.8774e-05
134;boundary;10;0.0577457;0.0548581;0.0599748
134;calc iter;10;0.820343;0.816412;0.82409
134;calc total;1;8.26747;8.26747;8.26747
134;total;1;22.4069;22.4069;22.4069
135;initialize;1;5.97841;5.97841;5.97841
135;async;10;0.0161209;0.00734328;0.0189654
135;inner;10;0.730888;0.724461;0.742143
135;wait;10;6.62696e-05;4.9305e-05;0.000132806
135;boundary;10;0.072197;0.0639981;0.0768174
135;calc iter;10;0.819274;0.813665;0.8216
135;calc total;1;8.26746;8.26746;8.26746
135;total;1;22.4067;22.4067;22.4067
136;initialize;1;5.97806;5.97806;5.97806
136;async;10;0.0232649;0.0141826;0.0276578
136;inner;10;0.739493;0.735637;0.746084
136;wait;10;5.86005e-05;4.3019e-05;9.9549e-05
136;boundary;10;0.0576217;0.0555336;0.0608213
136;calc iter;10;0.820439;0.8176;0.823378
136;calc total;1;8.26746;8.26746;8.26746
136;total;1;22.4068;22.4068;22.4068
137;initialize;1;5.97804;5.97804;5.97804
137;async;10;0.0236609;0.015155;0.0314553
137;inner;10;0.742986;0.735647;0.751214
137;wait;10;4.54352e-05;2.6211e-05;6.1607e-05
137;boundary;10;0.0546181;0.0535174;0.0566221
137;calc iter;10;0.821312;0.818322;0.825586
137;calc total;1;8.26746;8.26746;8.26746
137;total;1;22.4063;22.4063;22.4063
168;initialize;1;6.02876;6.02876;6.02876
168;async;10;0.0250321;0.0136295;0.0395687
168;inner;10;0.728914;0.719449;0.754493
168;wait;10;7.12395e-05;5.5946e-05;8.9233e-05
168;boundary;10;0.0659045;0.0540264;0.071482
168;calc iter;10;0.819924;0.811914;0.82874
168;calc total;1;8.26745;8.26745;8.26745
168;total;1;22.4557;22.4557;22.4557
144;initialize;1;6.07852;6.07852;6.07852
144;async;10;0.0205061;0.0136952;0.0278821
144;inner;10;0.743628;0.736557;0.754501
144;wait;10;5.81413e-05;3.8047e-05;7.5506e-05
144;boundary;10;0.0555244;0.0539973;0.057231
144;calc iter;10;0.819718;0.81557;0.822543
144;calc total;1;8.26745;8.26745;8.26745
144;total;1;22.5069;22.5069;22.5069
138;initialize;1;5.97804;5.97804;5.97804
138;async;10;0.0270772;0.0154534;0.0361169
138;inner;10;0.740682;0.731003;0.750677
138;wait;10;4.18154e-05;2.8184e-05;9.0155e-05
138;boundary;10;0.0540308;0.0531636;0.054996
138;calc iter;10;0.821833;0.819052;0.825027
138;calc total;1;8.26746;8.26746;8.26746
138;total;1;22.4068;22.4068;22.4068
192;initialize;1;5.98379;5.98379;5.98379
192;async;10;0.0200186;0.0133503;0.0267991
192;inner;10;0.735286;0.720827;0.754556
192;wait;10;6.55437e-05;5.2303e-05;0.000107571
192;boundary;10;0.0647193;0.0545498;0.0722171
192;calc iter;10;0.820091;0.815596;0.822818
192;calc total;1;8.26746;8.26746;8.26746
192;total;1;22.4105;22.4105;22.4105
169;initialize;1;6.0297;6.0297;6.0297
169;async;10;0.0314715;0.0146773;0.0491077
169;inner;10;0.733356;0.726239;0.754294
169;wait;10;4.82585e-05;3.5529e-05;6.3774e-05
169;boundary;10;0.056536;0.0532448;0.0613643
169;calc iter;10;0.821413;0.813491;0.830068
169;calc total;1;8.26745;8.26745;8.26745
169;total;1;22.4562;22.4562;22.4562
145;initialize;1;6.07851;6.07851;6.07851
145;async;10;0.0228764;0.0148737;0.0321932
145;inner;10;0.743666;0.736944;0.752301
145;wait;10;3.85549e-05;2.8814e-05;5.767e-05
145;boundary;10;0.0541433;0.0526253;0.0546407
145;calc iter;10;0.820725;0.816876;0.823817
145;calc total;1;8.26744;8.26744;8.26744
145;total;1;22.5064;22.5064;22.5064
139;initialize;1;5.97805;5.97805;5.97805
139;async;10;0.0280392;0.0153889;0.0366586
139;inner;10;0.739388;0.728712;0.750833
139;wait;10;4.33903e-05;2.4215e-05;7.6641e-05
139;boundary;10;0.0545043;0.0533148;0.0557352
139;calc iter;10;0.821977;0.818277;0.82483
139;calc total;1;8.26746;8.26746;8.26746
139;total;1;22.4063;22.4063;22.4063
193;initialize;1;5.98369;5.98369;5.98369
193;async;10;0.0235408;0.013663;0.0322976
193;inner;10;0.740775;0.725935;0.755842
193;wait;10;5.76743e-05;3.8994e-05;7.8362e-05
193;boundary;10;0.0566679;0.0543094;0.060514
193;calc iter;10;0.821043;0.816851;0.825774
193;calc total;1;8.26745;8.26745;8.26745
193;total;1;22.41;22.41;22.41
170;initialize;1;6.02842;6.02842;6.02842
170;async;10;0.029553;0.0148313;0.0415226
170;inner;10;0.731349;0.725376;0.752471
170;wait;10;5.77045e-05;4.5806e-05;8.6242e-05
170;boundary;10;0.0596612;0.0544278;0.0631528
170;calc iter;10;0.820622;0.813233;0.827139
170;calc total;1;8.26745;8.26745;8.26745
170;total;1;22.4553;22.4553;22.4553
146;initialize;1;6.07763;6.07763;6.07763
146;async;10;0.0256311;0.0147654;0.0334951
146;inner;10;0.740215;0.734103;0.752581
146;wait;10;4.74787e-05;2.6507e-05;7.9471e-05
146;boundary;10;0.0545195;0.0529704;0.0573088
146;calc iter;10;0.820415;0.81518;0.824411
146;calc total;1;8.26745;8.26745;8.26745
146;total;1;22.5059;22.5059;22.5059
140;initialize;1;5.97827;5.97827;5.97827
140;async;10;0.0228859;0.0160086;0.0275146
140;inner;10;0.743618;0.738558;0.752101
140;wait;10;4.57663e-05;3.1186e-05;8.6492e-05
140;boundary;10;0.0545747;0.0542979;0.0550389
140;calc iter;10;0.821126;0.819133;0.822749
140;calc total;1;8.26746;8.26746;8.26746
140;total;1;22.407;22.407;22.407
194;initialize;1;5.9808;5.9808;5.9808
194;async;10;0.0264784;0.0137824;0.0384601
194;inner;10;0.739199;0.72496;0.754418
194;wait;10;4.95618e-05;3.3816e-05;7.5774e-05
194;boundary;10;0.0558648;0.054563;0.0578054
194;calc iter;10;0.821594;0.816295;0.824431
194;calc total;1;8.26746;8.26746;8.26746
194;total;1;22.4075;22.4075;22.4075
171;initialize;1;6.02636;6.02636;6.02636
171;async;10;0.0315492;0.0148295;0.0448784
171;inner;10;0.734172;0.726207;0.75548
171;wait;10;4.36082e-05;3.1331e-05;6.8398e-05
171;boundary;10;0.0554607;0.0535929;0.0574656
171;calc iter;10;0.821227;0.812121;0.82808
171;calc total;1;8.26745;8.26745;8.26745
171;total;1;22.4528;22.4528;22.4528
147;initialize;1;6.0785;6.0785;6.0785
147;async;10;0.0244652;0.0146224;0.0339086
147;inner;10;0.741881;0.735498;0.753387
147;wait;10;4.14441e-05;2.9943e-05;6.439e-05
147;boundary;10;0.054099;0.0528563;0.0548259
147;calc iter;10;0.820488;0.816392;0.826118
147;calc total;1;8.26744;8.26744;8.26744
147;total;1;22.5064;22.5064;22.5064
141;initialize;1;5.97841;5.97841;5.97841
141;async;10;0.0179666;0.0150452;0.0210309
141;inner;10;0.747962;0.744669;0.755379
141;wait;10;3.81438e-05;2.7791e-05;6.3183e-05
141;boundary;10;0.0549845;0.0545681;0.0555424
141;calc iter;10;0.820954;0.816488;0.826633
141;calc total;1;8.26746;8.26746;8.26746
141;total;1;22.4067;22.4067;22.4067
195;initialize;1;5.98079;5.98079;5.98079
195;async;10;0.0251453;0.0137989;0.0378139
195;inner;10;0.741298;0.727725;0.757021
195;wait;10;4.62381e-05;2.9905e-05;5.7709e-05
195;boundary;10;0.0555293;0.0546515;0.056907
195;calc iter;10;0.822021;0.818344;0.825788
195;calc total;1;8.26745;8.26745;8.26745
195;total;1;22.4071;22.4071;22.4071
172;initialize;1;6.02868;6.02868;6.02868
172;async;10;0.0447746;0.0147573;0.0567373
172;inner;10;0.722595;0.711459;0.747501
172;wait;10;3.96558e-05;2.6471e-05;0.000118011
172;boundary;10;0.0541678;0.0527645;0.0554732
172;calc iter;10;0.821579;0.815081;0.830221
172;calc total;1;8.26745;8.26745;8.26745
172;total;1;22.4556;22.4556;22.4556
148;initialize;1;6.07849;6.07849;6.07849
148;async;10;0.0277926;0.0148111;0.0345586
148;inner;10;0.734981;0.728511;0.746221
148;wait;10;6.50237e-05;3.2445e-05;0.000124276
148;boundary;10;0.0565283;0.0536183;0.0603709
148;calc iter;10;0.819369;0.816507;0.823259
148;calc total;1;8.26745;8.26745;8.26745
148;total;1;22.5068;22.5068;22.5068
142;initialize;1;5.9783;5.9783;5.9783
142;async;10;0.0222521;0.0144641;0.0277002
142;inner;10;0.741861;0.738023;0.749853
142;wait;10;4.94016e-05;3.063e-05;7.8616e-05
142;boundary;10;0.0563972;0.0545999;0.05906
142;calc iter;10;0.820561;0.816498;0.825665
142;calc total;1;8.26745;8.26745;8.26745
142;total;1;22.407;22.407;22.407
196;initialize;1;5.98404;5.98404;5.98404
196;async;10;0.0242362;0.0139559;0.0336225
196;inner;10;0.734405;0.72094;0.751063
196;wait;10;7.01613e-05;5.4124e-05;8.9306e-05
196;boundary;10;0.0617966;0.0547059;0.0665244
196;calc iter;10;0.82051;0.816702;0.8241
173;initialize;1;6.02883;6.02883;6.02883
173;async;10;0.0463726;0.0150914;0.0589109
173;inner;10;0.720745;0.704361;0.750492
173;wait;10;3.85567e-05;2.6985e-05;8.9692e-05
173;boundary;10;0.0548683;0.0524495;0.0579926
173;calc iter;10;0.822027;0.812101;0.830505
173;calc total;1;8.26745;8.26745;8.26745
173;total;1;22.4553;22.4553;22.4553
149;initialize;1;6.07782;6.07782;6.07782
149;async;10;0.0300586;0.0153296;0.0378029
149;inner;10;0.736464;0.730861;0.747068
149;wait;10;5.38786e-05;3.3852e-05;0.000117373
149;boundary;10;0.0534921;0.0528923;0.0545653
149;calc iter;10;0.820071;0.817083;0.822868
149;calc total;1;8.26744;8.26744;8.26744
149;total;1;22.5057;22.5057;22.5057
143;initialize;1;5.97809;5.97809;5.97809
143;async;10;0.0178482;0.00766432;0.0222207
143;inner;10;0.729014;0.724736;0.739286
143;wait;10;7.68411e-05;6.0598e-05;0.000140119
143;boundary;10;0.0724892;0.0655942;0.0755395
143;calc iter;10;0.819431;0.812687;0.822872
143;calc total;1;8.26744;8.26744;8.26744
143;total;1;22.4064;22.4064;22.4064
196;calc total;1;8.26746;8.26746;8.26746
196;total;1;22.4107;22.4107;22.4107
174;initialize;1;6.02877;6.02877;6.02877
174;async;10;0.0367649;0.0154009;0.0453257
174;inner;10;0.729587;0.721233;0.749096
174;wait;10;4.42649e-05;3.2851e-05;0.000121199
174;boundary;10;0.0546329;0.0534953;0.0556797
174;calc iter;10;0.821031;0.814553;0.825718
174;calc total;1;8.26745;8.26745;8.26745
174;total;1;22.4557;22.4557;22.4557
150;initialize;1;6.07763;6.07763;6.07763
150;async;10;0.0265159;0.0152597;0.0334835
150;inner;10;0.736812;0.727474;0.749576
150;wait;10;5.65793e-05;3.0142e-05;9.554e-05
150;boundary;10;0.0556783;0.0532728;0.0636933
150;calc iter;10;0.819065;0.816675;0.822113
150;calc total;1;8.26745;8.26745;8.26745
150;total;1;22.5059;22.5059;22.5059
197;initialize;1;5.98086;5.98086;5.98086
197;async;10;0.0238551;0.0152598;0.0321699
197;inner;10;0.732252;0.715737;0.749825
197;wait;10;7.37584e-05;5.9333e-05;0.000110405
197;boundary;10;0.0637383;0.0550756;0.0740929
197;calc iter;10;0.81992;0.816414;0.82509
197;calc total;1;8.26746;8.26746;8.26746
197;total;1;22.4071;22.4071;22.4071
175;initialize;1;6.02974;6.02974;6.02974
175;async;10;0.0281167;0.00766755;0.0410343
175;inner;10;0.714604;0.708625;0.736878
175;wait;10;7.93355e-05;6.9909e-05;0.000117932
175;boundary;10;0.0764484;0.0666732;0.08482
175;calc iter;10;0.819251;0.811339;0.827001
175;calc total;1;8.26745;8.26745;8.26745
175;total;1;22.4562;22.4562;22.4562
151;initialize;1;6.0785;6.0785;6.0785
151;async;10;0.0206498;0.00760924;0.0269107
151;inner;10;0.721941;0.707883;0.737333
151;wait;10;8.02262e-05;6.1756e-05;0.000147884
151;boundary;10;0.0750959;0.0653959;0.0876681
151;calc iter;10;0.817769;0.810489;0.821681
151;calc total;1;8.26744;8.26744;8.26744
151;total;1;22.5064;22.5064;22.5064
198;initialize;1;5.98385;5.98385;5.98385
198;async;10;0.0222198;0.0132722;0.0302595
198;inner;10;0.739005;0.722548;0.754903
198;wait;10;5.79324e-05;4.2504e-05;6.9675e-05
198;boundary;10;0.0589373;0.0538775;0.0691049
198;calc iter;10;0.820221;0.816294;0.82456
198;calc total;1;8.26746;8.26746;8.26746
198;total;1;22.4105;22.4105;22.4105
176;initialize;1;6.02844;6.02844;6.02844
176;async;10;0.0212322;0.0134628;0.0267968
176;inner;10;0.721444;0.706151;0.752178
176;wait;10;7.09782e-05;5.1104e-05;8.0827e-05
176;boundary;10;0.0754823;0.0543928;0.0915831
176;calc iter;10;0.818231;0.812644;0.823717
176;calc total;1;8.26746;8.26746;8.26746
176;total;1;22.4554;22.4554;22.4554
152;initialize;1;6.07848;6.07848;6.07848
152;async;10;0.0183521;0.0133123;0.0234486
152;inner;10;0.732463;0.721191;0.750772
152;wait;10;7.84522e-05;6.1267e-05;9.484e-05
152;boundary;10;0.0675552;0.0544023;0.0774357
152;calc iter;10;0.818451;0.814739;0.821195
152;calc total;1;8.26744;8.26744;8.26744
152;total;1;22.5068;22.5068;22.5068
199;initialize;1;5.98434;5.98434;5.98434
199;async;10;0.0185915;0.00732272;0.0250087
199;inner;10;0.719388;0.696968;0.742324
199;wait;10;8.66859e-05;6.8488e-05;0.000135062
199;boundary;10;0.0805839;0.0645311;0.0981774
199;calc iter;10;0.818652;0.814316;0.824126
199;calc total;1;8.26745;8.26745;8.26745
199;total;1;22.4106;22.4106;22.4106
177;initialize;1;6.02972;6.02972;6.02972
177;async;10;0.0256058;0.0148313;0.0352716
177;inner;10;0.728493;0.716006;0.753377
177;wait;10;7.63269e-05;6.5353e-05;0.000122627
177;boundary;10;0.065193;0.0543653;0.0766808
177;calc iter;10;0.81937;0.813064;0.828067
177;calc total;1;8.26745;8.26745;8.26745
177;total;1;22.4562;22.4562;22.4562
153;initialize;1;6.0785;6.0785;6.0785
153;async;10;0.0232518;0.0148303;0.0327251
153;inner;10;0.737072;0.72991;0.750068
153;wait;10;7.09016e-05;6.423e-05;8.711e-05
153;boundary;10;0.0592001;0.0541393;0.0641445
153;calc iter;10;0.819596;0.815462;0.824369
153;calc total;1;8.26744;8.26744;8.26744
153;total;1;22.5064;22.5064;22.5064
200;initialize;1;5.98075;5.98075;5.98075
200;async;10;0.0303864;0.0132977;0.0443177
200;inner;10;0.736749;0.721944;0.752569
200;wait;10;4.73924e-05;3.2214e-05;9.8691e-05
200;boundary;10;0.055009;0.0541359;0.0561641
200;calc iter;10;0.822194;0.819667;0.825311
200;calc total;1;8.26745;8.26745;8.26745
200;total;1;22.4075;22.4075;22.4075
178;initialize;1;6.02972;6.02972;6.02972
178;async;10;0.0309332;0.0145847;0.0369805
178;inner;10;0.730409;0.722379;0.751788
178;wait;10;5.40139e-05;3.6334e-05;9.1311e-05
178;boundary;10;0.0582059;0.0538734;0.0677981
178;calc iter;10;0.819604;0.812411;0.823744
178;calc total;1;8.26745;8.26745;8.26745
178;total;1;22.4566;22.4566;22.4566
154;initialize;1;6.07757;6.07757;6.07757
154;async;10;0.0265408;0.0148491;0.0368885
154;inner;10;0.738391;0.731777;0.749148
154;wait;10;6.32293e-05;3.4326e-05;0.000137563
154;boundary;10;0.0551703;0.0534286;0.0573048
154;calc iter;10;0.820167;0.816919;0.824022
154;calc total;1;8.26745;8.26745;8.26745
154;total;1;22.5059;22.5059;22.5059
201;initialize;1;5.981;5.981;5.981
201;async;10;0.0364076;0.0149648;0.0506355
201;inner;10;0.731415;0.71529;0.74873
201;wait;10;4.59961e-05;3.2707e-05;9.6451e-05
201;boundary;10;0.0547765;0.0533211;0.056115
201;calc iter;10;0.822647;0.819284;0.82588
201;calc total;1;8.26745;8.26745;8.26745
201;total;1;22.4073;22.4073;22.4073
179;initialize;1;6.02841;6.02841;6.02841
179;async;10;0.0399397;0.0146901;0.0527604
179;inner;10;0.726529;0.715005;0.751448
179;wait;10;3.96453e-05;2.9328e-05;9.2476e-05
179;boundary;10;0.0547297;0.0535627;0.0559085
179;calc iter;10;0.82124;0.814069;0.830447
179;calc total;1;8.26745;8.26745;8.26745
179;total;1;22.4549;22.4549;22.4549
155;initialize;1;6.07756;6.07756;6.07756
155;async;10;0.0273341;0.0148692;0.037672
155;inner;10;0.739408;0.730545;0.7513
155;wait;10;3.82453e-05;2.6873e-05;9.4542e-05
155;boundary;10;0.0540449;0.0525851;0.0546075
155;calc iter;10;0.820827;0.818047;0.822438
155;calc total;1;8.26744;8.26744;8.26744
155;total;1;22.5055;22.5055;22.5055
202;initialize;1;5.98207;5.98207;5.98207
202;async;10;0.030994;0.0148889;0.0472808
202;inner;10;0.737268;0.719198;0.757093
202;wait;10;3.51991e-05;2.8443e-05;5.6269e-05
202;boundary;10;0.0551195;0.0529764;0.0561806
202;calc iter;10;0.823418;0.819495;0.826946
202;calc total;1;8.26745;8.26745;8.26745
202;total;1;22.4088;22.4088;22.4088
180;initialize;1;6.02619;6.02619;6.02619
180;async;10;0.0374133;0.0153815;0.0523357
180;inner;10;0.721816;0.702877;0.759335
180;wait;10;3.52223e-05;2.5546e-05;5.7543e-05
180;boundary;10;0.0618575;0.0521308;0.0677431
180;calc iter;10;0.821124;0.808711;0.833055
180;calc total;1;8.26746;8.26746;8.26746
180;total;1;22.4531;22.4531;22.4531
156;initialize;1;6.07777;6.07777;6.07777
156;async;10;0.0212819;0.0151079;0.0296496
156;inner;10;0.744465;0.738733;0.75492
156;wait;10;3.68856e-05;2.7126e-05;5.94e-05
156;boundary;10;0.0553901;0.0546128;0.0567462
156;calc iter;10;0.821175;0.816543;0.825686
156;calc total;1;8.26745;8.26745;8.26745
156;total;1;22.5061;22.5061;22.5061
203;initialize;1;5.9838;5.9838;5.9838
203;async;10;0.0332919;0.0149333;0.049175
203;inner;10;0.73493;0.716931;0.75476
203;wait;10;3.45932e-05;2.4669e-05;6.8167e-05
203;boundary;10;0.0553415;0.0530322;0.0570823
203;calc iter;10;0.8236;0.819171;0.827328
203;calc total;1;8.26745;8.26745;8.26745
203;total;1;22.4101;22.4101;22.4101
181;initialize;1;6.02971;6.02971;6.02971
181;async;10;0.0403187;0.0161988;0.0504317
181;inner;10;0.715374;0.698115;0.756963
181;wait;10;3.76235e-05;3.1284e-05;6.442e-05
181;boundary;10;0.0661636;0.0521907;0.0776304
181;calc iter;10;0.821897;0.80434;0.831949
181;calc total;1;8.26745;8.26745;8.26745
181;total;1;22.4562;22.4562;22.4562
157;initialize;1;6.07854;6.07854;6.07854
157;async;10;0.0267019;0.0164004;0.0416717
157;inner;10;0.74032;0.731118;0.754667
157;wait;10;3.4148e-05;2.5495e-05;4.8407e-05
157;boundary;10;0.054832;0.0535127;0.0553885
157;calc iter;10;0.821889;0.817665;0.830218
157;calc total;1;8.26744;8.26744;8.26744
204;initialize;1;5.98077;5.98077;5.98077
204;async;10;0.0272595;0.016043;0.0354884
204;inner;10;0.740966;0.732529;0.750705
204;wait;10;4.91841e-05;3.1467e-05;7.3438e-05
204;boundary;10;0.0543448;0.0529941;0.0549073
204;calc iter;10;0.822621;0.818574;0.826041
204;calc total;1;8.26745;8.26745;8.26745
204;total;1;22.4075;22.4075;22.4075
182;initialize;1;6.02971;6.02971;6.02971
182;async;10;0.0359076;0.0166213;0.0522033
182;inner;10;0.726206;0.709104;0.756594
182;wait;10;3.96772e-05;3.2695e-05;4.9536e-05
182;boundary;10;0.0581548;0.0528675;0.0613919
182;calc iter;10;0.820309;0.813382;0.828424
182;calc total;1;8.26745;8.26745;8.26745
182;total;1;22.4566;22.4566;22.4566
157;total;1;22.5064;22.5064;22.5064
205;initialize;1;5.9808;5.9808;5.9808
205;async;10;0.0270248;0.0163428;0.0330259
205;inner;10;0.739505;0.733715;0.749113
205;wait;10;5.40751e-05;4.4361e-05;7.9536e-05
205;boundary;10;0.0549364;0.0543145;0.0558795
205;calc iter;10;0.821522;0.81806;0.82841
205;calc total;1;8.26745;8.26745;8.26745
205;total;1;22.4071;22.4071;22.4071
183;initialize;1;6.02971;6.02971;6.02971
183;async;10;0.0310006;0.00726209;0.0461162
183;inner;10;0.727956;0.71444;0.752039
183;wait;10;5.42827e-05;3.8412e-05;0.000135149
183;boundary;10;0.0592119;0.0568746;0.0622708
183;calc iter;10;0.818224;0.812313;0.822424
183;calc total;1;8.26745;8.26745;8.26745
183;total;1;22.4562;22.4562;22.4562
158;initialize;1;6.07849;6.07849;6.07849
158;async;10;0.0195064;0.0136164;0.0252612
158;inner;10;0.74312;0.735834;0.75448
158;wait;10;4.88698e-05;2.5631e-05;6.9417e-05
158;boundary;10;0.0578721;0.0547067;0.061951
158;calc iter;10;0.820548;0.813214;0.825548
158;calc total;1;8.26745;8.26745;8.26745
158;total;1;22.5068;22.5068;22.5068
206;initialize;1;5.98079;5.98079;5.98079
206;async;10;0.0252086;0.0163429;0.0321624
206;inner;10;0.741539;0.736049;0.750802
206;wait;10;4.67539e-05;3.3686e-05;6.0555e-05
206;boundary;10;0.054728;0.0543795;0.0555806
206;calc iter;10;0.821524;0.817813;0.828335
206;calc total;1;8.26746;8.26746;8.26746
206;total;1;22.4075;22.4075;22.4075
184;initialize;1;6.02976;6.02976;6.02976
184;async;10;0.0196041;0.0120229;0.0294504
184;inner;10;0.713819;0.693352;0.748862
184;wait;10;7.95086e-05;6.914e-05;0.000109674
184;boundary;10;0.0821245;0.0563784;0.0978165
184;calc iter;10;0.815629;0.809791;0.823063
184;calc total;1;8.26745;8.26745;8.26745
184;total;1;22.4567;22.4567;22.4567
159;initialize;1;6.07868;6.07868;6.07868
159;async;10;0.0168185;0.00770391;0.0216707
159;inner;10;0.730582;0.715768;0.744741
159;wait;10;8.71592e-05;5.7915e-05;0.000146551
159;boundary;10;0.0716769;0.0606992;0.0859083
159;calc iter;10;0.819166;0.814732;0.82241
159;calc total;1;8.26744;8.26744;8.26744
159;total;1;22.5066;22.5066;22.5066
207;initialize;1;5.98149;5.98149;5.98149
207;async;10;0.0239389;0.00768397;0.0309321
207;inner;10;0.726284;0.721278;0.738588
207;wait;10;7.61824e-05;6.1823e-05;0.000147493
207;boundary;10;0.0700969;0.0638772;0.0762906
207;calc iter;10;0.820398;0.810299;0.829024
207;calc total;1;8.26745;8.26745;8.26745
207;total;1;22.4078;22.4078;22.4078
185;initialize;1;6.02975;6.02975;6.02975
185;async;10;0.0230497;0.0143637;0.0362317
185;inner;10;0.715366;0.696059;0.746826
185;wait;10;7.32507e-05;6.0008e-05;0.000126187
185;boundary;10;0.0778184;0.0566904;0.0917869
185;calc iter;10;0.816309;0.811226;0.82579
185;calc total;1;8.26745;8.26745;8.26745
185;total;1;22.4562;22.4562;22.4562
160;initialize;1;6.07863;6.07863;6.07863
160;async;10;0.0217563;0.0142688;0.0278877
160;inner;10;0.734626;0.7262;0.746059
160;wait;10;7.80406e-05;6.268e-05;0.000115642
160;boundary;10;0.0635289;0.0574321;0.0687
160;calc iter;10;0.819991;0.817879;0.822046
160;calc total;1;8.26745;8.26745;8.26745
160;total;1;22.5069;22.5069;22.5069
208;initialize;1;5.98345;5.98345;5.98345
208;async;10;0.0282944;0.0143793;0.0347252
208;inner;10;0.736425;0.732069;0.746671
208;wait;10;5.28919e-05;3.1121e-05;9.3165e-05
208;boundary;10;0.0568212;0.0544052;0.0609279
208;calc iter;10;0.821595;0.815969;0.827202
208;calc total;1;8.26745;8.26745;8.26745
208;total;1;22.4102;22.4102;22.4102
186;initialize;1;6.02844;6.02844;6.02844
186;async;10;0.0235458;0.0142386;0.0331523
186;inner;10;0.72155;0.706399;0.749249
186;wait;10;6.56592e-05;5.0102e-05;0.000111889
186;boundary;10;0.0714349;0.0555416;0.0823523
186;calc iter;10;0.816598;0.81259;0.82332
186;calc total;1;8.26745;8.26745;8.26745
186;total;1;22.4554;22.4554;22.4554
161;initialize;1;6.07758;6.07758;6.07758
161;async;10;0.0223764;0.0157623;0.0280466
161;inner;10;0.739214;0.731921;0.750981
161;wait;10;5.88228e-05;4.5457e-05;9.0174e-05
161;boundary;10;0.0588052;0.0543867;0.0617107
161;calc iter;10;0.820456;0.817795;0.822177
161;calc total;1;8.26745;8.26745;8.26745
161;total;1;22.5055;22.5055;22.5055
209;initialize;1;5.98087;5.98087;5.98087
209;async;10;0.0300052;0.0157478;0.0358536
209;inner;10;0.738273;0.731808;0.748662
209;wait;10;4.37428e-05;2.6463e-05;8.0597e-05
209;boundary;10;0.0538087;0.0528022;0.0541573
209;calc iter;10;0.822132;0.817684;0.82785
209;calc total;1;8.26744;8.26744;8.26744
209;total;1;22.4072;22.4072;22.4072
187;initialize;1;6.02974;6.02974;6.02974
187;async;10;0.0294098;0.0144123;0.0410597
187;inner;10;0.725581;0.711667;0.749214
187;wait;10;5.85282e-05;5.1796e-05;8.5867e-05
187;boundary;10;0.0626654;0.0556818;0.0690838
187;calc iter;10;0.817717;0.8126;0.822393
187;calc total;1;8.26745;8.26745;8.26745
187;total;1;22.4563;22.4563;22.4563
162;initialize;1;6.07757;6.07757;6.07757
162;async;10;0.0246392;0.0148144;0.0314343
162;inner;10;0.739792;0.734211;0.750117
162;wait;10;5.97246e-05;3.3445e-05;0.000125341
162;boundary;10;0.056596;0.054542;0.0601748
162;calc iter;10;0.821088;0.81786;0.824436
162;calc total;1;8.26746;8.26746;8.26746
162;total;1;22.5059;22.5059;22.5059
210;initialize;1;5.98346;5.98346;5.98346
210;async;10;0.03136;0.0156788;0.0360099
210;inner;10;0.736909;0.730575;0.747232
210;wait;10;4.22619e-05;2.8465e-05;8.2216e-05
210;boundary;10;0.0539102;0.0526751;0.0543205
210;calc iter;10;0.822223;0.817088;0.827664
210;calc total;1;8.26745;8.26745;8.26745
210;total;1;22.4101;22.4101;22.4101
188;initialize;1;6.02971;6.02971;6.02971
188;async;10;0.0325007;0.0145825;0.047909
188;inner;10;0.728064;0.714465;0.753512
188;wait;10;5.09021e-05;3.746e-05;6.9594e-05
188;boundary;10;0.0577594;0.0548091;0.0605474
188;calc iter;10;0.818378;0.815776;0.822975
188;calc total;1;8.26745;8.26745;8.26745
188;total;1;22.4566;22.4566;22.4566
163;initialize;1;6.0776;6.0776;6.0776
163;async;10;0.0262475;0.0158386;0.0345949
163;inner;10;0.740317;0.733514;0.751365
163;wait;10;4.19125e-05;2.9631e-05;8.782e-05
163;boundary;10;0.0548502;0.0539752;0.0562447
163;calc iter;10;0.821458;0.819168;0.825438
163;calc total;1;8.26745;8.26745;8.26745
163;total;1;22.5055;22.5055;22.5055
189;initialize;1;6.02846;6.02846;6.02846
189;async;10;0.0357858;0.014583;0.0538619
189;inner;10;0.725955;0.709041;0.752691
189;wait;10;4.4958e-05;3.0863e-05;8.7871e-05
189;boundary;10;0.0572299;0.0549421;0.059625
189;calc iter;10;0.819017;0.812572;0.822565
189;calc total;1;8.26745;8.26745;8.26745
189;total;1;22.455;22.455;22.455
164;initialize;1;6.07855;6.07855;6.07855
164;async;10;0.0272485;0.0159894;0.0368352
164;inner;10;0.740079;0.731976;0.753718
164;wait;10;3.85137e-05;2.7658e-05;7.768e-05
164;boundary;10;0.0548457;0.0533426;0.0553614
164;calc iter;10;0.822214;0.817965;0.825993
164;calc total;1;8.26745;8.26745;8.26745
164;total;1;22.5069;22.5069;22.5069
190;initialize;1;6.02852;6.02852;6.02852
190;async;10;0.0284544;0.0141825;0.042638
190;inner;10;0.726227;0.713514;0.750309
190;wait;10;6.57734e-05;5.374e-05;9.4221e-05
190;boundary;10;0.0627722;0.0556537;0.0665725
190;calc iter;10;0.81752;0.813772;0.822116
190;calc total;1;8.26745;8.26745;8.26745
190;total;1;22.4554;22.4554;22.4554
165;initialize;1;6.07852;6.07852;6.07852
165;async;10;0.0341819;0.0157988;0.0448371
165;inner;10;0.733528;0.723065;0.752616
165;wait;10;3.17633e-05;2.5551e-05;6.4923e-05
165;boundary;10;0.0552059;0.0528918;0.0569699
165;calc iter;10;0.822949;0.819087;0.832464
165;calc total;1;8.26745;8.26745;8.26745
165;total;1;22.5064;22.5064;22.5064
191;initialize;1;6.02619;6.02619;6.02619
191;async;10;0.0241543;0.00709122;0.035408
191;inner;10;0.703865;0.687934;0.730969
191;wait;10;0.000143469;6.4852e-05;0.000459733
191;boundary;10;0.0872067;0.0711556;0.0971036
191;calc iter;10;0.815371;0.809679;0.823065
191;calc total;1;8.26745;8.26745;8.26745
191;total;1;22.4527;22.4527;22.4527
166;initialize;1;6.07855;6.07855;6.07855
166;async;10;0.0243981;0.0162557;0.0338522
166;inner;10;0.741589;0.734825;0.751902
166;wait;10;5.16386e-05;3.4817e-05;9.0923e-05
166;boundary;10;0.0554655;0.0542129;0.0565619
166;calc iter;10;0.821506;0.817927;0.824008
166;calc total;1;8.26745;8.26745;8.26745
166;total;1;22.5069;22.5069;22.5069
167;initialize;1;6.07856;6.07856;6.07856
167;async;10;0.0200616;0.00767775;0.0318434
167;inner;10;0.727496;0.718363;0.739107
167;wait;10;7.54047e-05;5.6289e-05;0.00013082
167;boundary;10;0.0724713;0.0661515;0.0794925
167;calc iter;10;0.820106;0.813071;0.826085
167;calc total;1;8.26745;8.26745;8.26745
167;total;1;22.5065;22.5065;22.5065
216;initialize;1;6.02774;6.02774;6.02774
216;async;10;0.0247291;0.0134538;0.0326033
216;inner;10;0.724468;0.713147;0.751028
216;wait;10;7.17879e-05;6.266e-05;9.9017e-05
216;boundary;10;0.0711288;0.0542649;0.0801838
216;calc iter;10;0.8204;0.813425;0.825251
216;calc total;1;8.26745;8.26745;8.26745
216;total;1;22.4484;22.4484;22.4484
211;initialize;1;5.98347;5.98347;5.98347
211;async;10;0.0327358;0.015813;0.0405036
211;inner;10;0.734952;0.72692;0.744993
211;wait;10;5.13357e-05;2.9044e-05;0.000114036
211;boundary;10;0.0545865;0.0527181;0.056444
211;calc iter;10;0.822327;0.815799;0.829138
211;calc total;1;8.26745;8.26745;8.26745
211;total;1;22.4097;22.4097;22.4097
240;initialize;1;5.74587;5.74587;5.74587
240;async;10;0.0250656;0.0132751;0.0378553
240;inner;10;0.731859;0.715651;0.757268
240;wait;10;5.28595e-05;4.2969e-05;7.3108e-05
240;boundary;10;0.0630783;0.055119;0.0760094
240;calc iter;10;0.820058;0.8074;0.82811
240;calc total;1;8.26745;8.26745;8.26745
240;total;1;22.1747;22.1747;22.1747
264;initialize;1;6.00916;6.00916;6.00916
264;async;10;0.0162489;0.0118984;0.0231976
264;inner;10;0.75365;0.741053;0.760917
264;wait;10;3.55312e-05;2.6489e-05;7.0307e-05
264;boundary;10;0.0552189;0.0535829;0.0569337
264;calc iter;10;0.825155;0.817868;0.829513
264;calc total;1;8.26746;8.26746;8.26746
264;total;1;22.4348;22.4348;22.4348
217;initialize;1;6.03092;6.03092;6.03092
217;async;10;0.0278635;0.014413;0.0399702
217;inner;10;0.734869;0.726144;0.754559
217;wait;10;6.03084e-05;4.6508e-05;7.1618e-05
217;boundary;10;0.0586104;0.0538644;0.0630567
217;calc iter;10;0.821405;0.815668;0.827514
217;calc total;1;8.26745;8.26745;8.26745
217;total;1;22.4511;22.4511;22.4511
212;initialize;1;5.98084;5.98084;5.98084
212;async;10;0.0272248;0.0156207;0.031361
212;inner;10;0.736841;0.731595;0.747075
212;wait;10;6.37806e-05;3.6488e-05;0.000106745
212;boundary;10;0.0571321;0.0539496;0.0626206
212;calc iter;10;0.821263;0.817204;0.824638
212;calc total;1;8.26745;8.26745;8.26745
212;total;1;22.4075;22.4075;22.4075
241;initialize;1;5.74711;5.74711;5.74711
241;async;10;0.0314992;0.0150984;0.0448175
241;inner;10;0.730933;0.717896;0.757141
241;wait;10;4.67951e-05;3.721e-05;7.2032e-05
241;boundary;10;0.05869;0.0549366;0.0667052
241;calc iter;10;0.821171;0.810156;0.827316
241;calc total;1;8.26743;8.26743;8.26743
241;total;1;22.1755;22.1755;22.1755
265;initialize;1;6.00807;6.00807;6.00807
265;async;10;0.0184286;0.0138326;0.0276993
265;inner;10;0.751568;0.738037;0.759457
265;wait;10;4.0508e-05;3.1838e-05;5.5646e-05
265;boundary;10;0.0552198;0.0535659;0.0570002
265;calc iter;10;0.825259;0.819336;0.830118
265;calc total;1;8.26746;8.26746;8.26746
265;total;1;22.4333;22.4333;22.4333
218;initialize;1;6.02792;6.02792;6.02792
218;async;10;0.0300327;0.0142018;0.0418352
218;inner;10;0.738421;0.729959;0.755602
218;wait;10;3.80997e-05;3.2139e-05;5.4572e-05
218;boundary;10;0.0541296;0.0531606;0.0548232
218;calc iter;10;0.822624;0.81813;0.825974
218;calc total;1;8.26745;8.26745;8.26745
218;total;1;22.4485;22.4485;22.4485
213;initialize;1;5.98345;5.98345;5.98345
213;async;10;0.0233844;0.0156532;0.0314069
213;inner;10;0.740804;0.734102;0.751471
213;wait;10;5.54654e-05;2.9182e-05;8.0609e-05
213;boundary;10;0.0568076;0.0541627;0.0626316
213;calc iter;10;0.821052;0.816974;0.826742
213;calc total;1;8.26745;8.26745;8.26745
213;total;1;22.4097;22.4097;22.4097
242;initialize;1;5.74521;5.74521;5.74521
242;async;10;0.0290615;0.0152091;0.0370338
242;inner;10;0.734052;0.720723;0.759172
242;wait;10;3.76775e-05;2.9228e-05;5.4545e-05
242;boundary;10;0.0576552;0.0550478;0.0605682
242;calc iter;10;0.820808;0.81446;0.829485
242;calc total;1;8.26745;8.26745;8.26745
242;total;1;22.174;22.174;22.174
266;initialize;1;6.00846;6.00846;6.00846
266;async;10;0.0198832;0.0146062;0.0293945
266;inner;10;0.750113;0.735743;0.759055
266;wait;10;4.43106e-05;2.9052e-05;7.4463e-05
266;boundary;10;0.0553962;0.0536491;0.0575927
266;calc iter;10;0.825438;0.818821;0.828763
266;calc total;1;8.26746;8.26746;8.26746
266;total;1;22.4341;22.4341;22.4341
219;initialize;1;6.03165;6.03165;6.03165
219;async;10;0.0350719;0.0137376;0.0459778
219;inner;10;0.733901;0.725254;0.753828
219;wait;10;3.94184e-05;2.3995e-05;7.57e-05
219;boundary;10;0.0541642;0.0524412;0.0546574
214;initialize;1;5.98081;5.98081;5.98081
214;async;10;0.0264239;0.016342;0.0354564
214;inner;10;0.736818;0.728993;0.747767
214;wait;10;4.96778e-05;2.8493e-05;8.4515e-05
214;boundary;10;0.0576056;0.0543451;0.0650769
214;calc iter;10;0.820899;0.815329;0.826668
214;calc total;1;8.26745;8.26745;8.26745
214;total;1;22.4075;22.4075;22.4075
243;initialize;1;5.74901;5.74901;5.74901
243;async;10;0.0359034;0.0151385;0.049981
243;inner;10;0.728945;0.711504;0.757976
243;wait;10;3.92849e-05;2.9239e-05;6.0712e-05
243;boundary;10;0.0565795;0.054384;0.0596368
243;calc iter;10;0.821469;0.814303;0.828338
243;calc total;1;8.26743;8.26743;8.26743
243;total;1;22.1774;22.1774;22.1774
267;initialize;1;6.0092;6.0092;6.0092
267;async;10;0.0192002;0.0140142;0.0278018
267;inner;10;0.750658;0.736332;0.759059
267;wait;10;3.54459e-05;2.4704e-05;5.5283e-05
267;boundary;10;0.0557076;0.0535828;0.0586188
267;calc iter;10;0.825603;0.81775;0.830116
267;calc total;1;8.26746;8.26746;8.26746
267;total;1;22.4344;22.4344;22.4344
219;calc iter;10;0.823178;0.815206;0.831615
219;calc total;1;8.26744;8.26744;8.26744
219;total;1;22.4518;22.4518;22.4518
215;initialize;1;5.98081;5.98081;5.98081
215;async;10;0.0220054;0.00757402;0.0272663
215;inner;10;0.720697;0.709083;0.736293
215;wait;10;8.82299e-05;7.4586e-05;0.000143539
215;boundary;10;0.0766721;0.0654001;0.0875044
215;calc iter;10;0.819465;0.809412;0.825014
215;calc total;1;8.26745;8.26745;8.26745
215;total;1;22.4071;22.4071;22.4071
244;initialize;1;5.74926;5.74926;5.74926
244;async;10;0.0473957;0.0150802;0.0573211
244;inner;10;0.716143;0.695951;0.754149
244;wait;10;3.64706e-05;2.9334e-05;8.2381e-05
244;boundary;10;0.0589581;0.0529866;0.0676143
244;calc iter;10;0.822535;0.813634;0.830522
244;calc total;1;8.26745;8.26745;8.26745
244;total;1;22.1781;22.1781;22.1781
268;initialize;1;6.00921;6.00921;6.00921
268;async;10;0.0193629;0.0148257;0.027501
268;inner;10;0.747787;0.738529;0.755075
268;wait;10;7.23919e-05;4.6526e-05;9.1554e-05
268;boundary;10;0.0571885;0.0549102;0.0601109
268;calc iter;10;0.824412;0.821429;0.827397
268;calc total;1;8.26746;8.26746;8.26746
268;total;1;22.4348;22.4348;22.4348
220;initialize;1;6.03152;6.03152;6.03152
220;async;10;0.0352889;0.014844;0.0474272
220;inner;10;0.728658;0.71952;0.746543
220;wait;10;6.36576e-05;5.2869e-05;9.7461e-05
220;boundary;10;0.0578339;0.05497;0.0625266
220;calc iter;10;0.821846;0.816549;0.82877
220;calc total;1;8.26745;8.26745;8.26745
220;total;1;22.4522;22.4522;22.4522
245;initialize;1;5.74924;5.74924;5.74924
245;async;10;0.0294598;0.015463;0.0316979
245;inner;10;0.72607;0.706966;0.761123
245;wait;10;3.20306e-05;2.5281e-05;5.6129e-05
245;boundary;10;0.0681629;0.0524271;0.0814117
245;calc iter;10;0.823726;0.806796;0.837976
245;calc total;1;8.26744;8.26744;8.26744
245;total;1;22.1776;22.1776;22.1776
269;initialize;1;6.00922;6.00922;6.00922
269;async;10;0.0164055;0.0137077;0.0214693
269;inner;10;0.747196;0.73478;0.755395
269;wait;10;6.97915e-05;5.7163e-05;9.8146e-05
269;boundary;10;0.0595468;0.0545753;0.0676439
269;calc iter;10;0.82322;0.819408;0.828298
269;calc total;1;8.26746;8.26746;8.26746
269;total;1;22.4344;22.4344;22.4344
221;initialize;1;6.02822;6.02822;6.02822
221;async;10;0.0432297;0.014963;0.0574438
221;inner;10;0.725879;0.717232;0.744437
221;wait;10;4.89523e-05;3.036e-05;0.000135425
221;boundary;10;0.0535542;0.0520776;0.0556935
221;calc iter;10;0.822713;0.815232;0.829145
221;calc total;1;8.26745;8.26745;8.26745
221;total;1;22.4484;22.4484;22.4484
246;initialize;1;5.74573;5.74573;5.74573
246;async;10;0.0415208;0.0150001;0.0531448
246;inner;10;0.723484;0.704554;0.755219
246;wait;10;3.80365e-05;2.8799e-05;7.5379e-05
246;boundary;10;0.0568538;0.0534035;0.0621186
246;calc iter;10;0.821898;0.815331;0.829158
246;calc total;1;8.26745;8.26745;8.26745
246;total;1;22.1745;22.1745;22.1745
270;initialize;1;6.00922;6.00922;6.00922
270;async;10;0.0168668;0.0133339;0.0246782
270;inner;10;0.745597;0.729359;0.754831
270;wait;10;6.5074e-05;4.1503e-05;0.000118319
270;boundary;10;0.0602396;0.0542831;0.0743069
270;calc iter;10;0.82277;0.817079;0.829848
270;calc total;1;8.26746;8.26746;8.26746
270;total;1;22.4348;22.4348;22.4348
312;initialize;1;5.85208;5.85208;5.85208
312;async;10;0.0236361;0.012621;0.0326236
312;inner;10;0.735127;0.727;0.747339
312;wait;10;8.1769e-05;5.5078e-05;9.68e-05
312;boundary;10;0.0609828;0.0546066;0.0683506
312;calc iter;10;0.819829;0.810085;0.827658
312;calc total;1;8.26745;8.26745;8.26745
312;total;1;22.2809;22.2809;22.2809
222;initialize;1;6.03232;6.03232;6.03232
222;async;10;0.0317207;0.015223;0.0414588
222;inner;10;0.726199;0.715389;0.747307
222;wait;10;6.96132e-05;5.1249e-05;0.000120743
222;boundary;10;0.0632694;0.0543547;0.0695212
222;calc iter;10;0.82126;0.81638;0.827363
222;calc total;1;8.26745;8.26745;8.26745
222;total;1;22.453;22.453;22.453
247;initialize;1;5.74522;5.74522;5.74522
247;async;10;0.0286335;0.00741995;0.0431624
247;inner;10;0.726632;0.713812;0.750936
247;wait;10;6.0865e-05;3.9479e-05;0.000122229
247;boundary;10;0.0642644;0.0603402;0.0691498
247;calc iter;10;0.819592;0.815948;0.822323
247;calc total;1;8.26745;8.26745;8.26745
247;total;1;22.1736;22.1736;22.1736
271;initialize;1;6.0092;6.0092;6.0092
271;async;10;0.0145879;0.00767721;0.0207319
271;inner;10;0.734732;0.719285;0.745068
271;wait;10;8.69408e-05;6.6963e-05;0.000127218
271;boundary;10;0.0727782;0.0652321;0.0857452
271;calc iter;10;0.822187;0.81729;0.828401
271;calc total;1;8.26745;8.26745;8.26745
271;total;1;22.4344;22.4344;22.4344
313;initialize;1;5.85212;5.85212;5.85212
313;async;10;0.0270287;0.0136846;0.0352096
313;inner;10;0.737796;0.734551;0.746567
313;wait;10;5.29665e-05;2.6715e-05;7.8082e-05
313;boundary;10;0.0557828;0.0534602;0.05809
313;calc iter;10;0.820662;0.809844;0.826972
313;calc total;1;8.26745;8.26745;8.26745
313;total;1;22.2805;22.2805;22.2805
223;initialize;1;6.02777;6.02777;6.02777
223;async;10;0.0261266;0.00758109;0.0354419
223;inner;10;0.704194;0.689206;0.731879
223;wait;10;8.34346e-05;6.1997e-05;0.000153335
223;boundary;10;0.0894567;0.0684479;0.103782
223;calc iter;10;0.819863;0.808064;0.82785
223;calc total;1;8.26745;8.26745;8.26745
223;total;1;22.448;22.448;22.448
248;initialize;1;5.74517;5.74517;5.74517
248;async;10;0.0190464;0.0114171;0.0323516
248;inner;10;0.715733;0.691396;0.750879
248;wait;10;7.2469e-05;4.8709e-05;0.000110713
248;boundary;10;0.0831122;0.0573451;0.103884
248;calc iter;10;0.817966;0.808909;0.82928
248;calc total;1;8.26745;8.26745;8.26745
248;total;1;22.174;22.174;22.174
272;initialize;1;6.00917;6.00917;6.00917
272;async;10;0.0148478;0.0114306;0.0180702
272;inner;10;0.75252;0.743659;0.759524
272;wait;10;6.14683e-05;5.0787e-05;7.5171e-05
272;boundary;10;0.0564521;0.0551247;0.0595662
272;calc iter;10;0.823883;0.817221;0.828393
272;calc total;1;8.26745;8.26745;8.26745
272;total;1;22.4348;22.4348;22.4348
224;initialize;1;6.03115;6.03115;6.03115
224;async;10;0.0281515;0.0132452;0.0388402
224;inner;10;0.733878;0.725343;0.751789
224;wait;10;6.44156e-05;3.9726e-05;7.5955e-05
224;boundary;10;0.0595671;0.0541335;0.0636103
224;calc iter;10;0.821662;0.815086;0.827157
224;calc total;1;8.26746;8.26746;8.26746
224;total;1;22.4518;22.4518;22.4518
249;initialize;1;5.74594;5.74594;5.74594
249;async;10;0.0236796;0.0135657;0.0361983
249;inner;10;0.71606;0.695877;0.746921
249;wait;10;7.24714e-05;5.9698e-05;9.6746e-05
249;boundary;10;0.0788244;0.0588569;0.0940135
249;calc iter;10;0.818638;0.807638;0.82742
249;calc total;1;8.26745;8.26745;8.26745
249;total;1;22.1744;22.1744;22.1744
273;initialize;1;6.00917;6.00917;6.00917
273;async;10;0.0174075;0.014835;0.0192811
273;inner;10;0.750315;0.740671;0.756023
273;wait;10;6.02153e-05;4.0823e-05;8.7175e-05
273;boundary;10;0.056045;0.0546144;0.0598018
273;calc iter;10;0.823829;0.818243;0.829292
273;calc total;1;8.26745;8.26745;8.26745
273;total;1;22.4344;22.4344;22.4344
225;initialize;1;6.02769;6.02769;6.02769
225;async;10;0.0364046;0.0146971;0.0446255
225;inner;10;0.730653;0.722707;0.74834
225;wait;10;4.6265e-05;2.7645e-05;8.7998e-05
225;boundary;10;0.0551497;0.053662;0.0566407
225;calc iter;10;0.822256;0.817865;0.826168
225;calc total;1;8.26745;8.26745;8.26745
225;total;1;22.4479;22.4479;22.4479
274;initialize;1;6.00917;6.00917;6.00917
274;async;10;0.0182132;0.0147873;0.0214906
274;inner;10;0.750144;0.740436;0.757462
274;wait;10;5.0116e-05;3.2062e-05;9.672e-05
274;boundary;10;0.0556982;0.0547882;0.0576854
274;calc iter;10;0.824107;0.819588;0.828024
274;calc total;1;8.26745;8.26745;8.26745
274;total;1;22.4348;22.4348;22.4348
226;initialize;1;6.0276;6.0276;6.0276
226;async;10;0.0409728;0.0148738;0.0518814
226;inner;10;0.727648;0.719885;0.7464
226;wait;10;4.98553e-05;3.0457e-05;0.000122834
226;boundary;10;0.0542214;0.0527354;0.0555337
226;calc iter;10;0.822894;0.816933;0.829197
226;calc total;1;8.26746;8.26746;8.26746
226;total;1;22.4482;22.4482;22.4482
275;initialize;1;6.00917;6.00917;6.00917
275;async;10;0.0250142;0.0151031;0.0289357
275;inner;10;0.743203;0.735598;0.751158
275;wait;10;5.71709e-05;3.7576e-05;0.000138528
275;boundary;10;0.0559094;0.0548406;0.0572151
275;calc iter;10;0.824186;0.817059;0.828352
275;calc total;1;8.26745;8.26745;8.26745
275;total;1;22.4344;22.4344;22.4344
227;initialize;1;6.02774;6.02774;6.02774
227;async;10;0.0420387;0.0150498;0.0505767
227;inner;10;0.727135;0.720212;0.750308
227;wait;10;3.62182e-05;2.8411e-05;6.9299e-05
227;boundary;10;0.0541533;0.0522524;0.0548241
227;calc iter;10;0.823365;0.818276;0.829125
227;calc total;1;8.26745;8.26745;8.26745
227;total;1;22.448;22.448;22.448
276;initialize;1;6.008;6.008;6.008
276;async;10;0.0211056;0.0161566;0.0248208
276;inner;10;0.747252;0.743067;0.756919
276;wait;10;4.40419e-05;3.2203e-05;6.1781e-05
276;boundary;10;0.0548036;0.0542125;0.0551553
276;calc iter;10;0.823207;0.819955;0.828291
276;calc total;1;8.26745;8.26745;8.26745
276;total;1;22.4336;22.4336;22.4336
228;initialize;1;6.02676;6.02676;6.02676
228;async;10;0.029167;0.0156372;0.0420856
228;inner;10;0.739647;0.730181;0.756099
228;wait;10;4.76696e-05;3.1585e-05;6.7484e-05
228;boundary;10;0.0557266;0.0539001;0.058891
228;calc iter;10;0.824589;0.8186;0.831626
228;calc total;1;8.26746;8.26746;8.26746
228;total;1;22.4474;22.4474;22.4474
277;initialize;1;6.00917;6.00917;6.00917
277;async;10;0.019767;0.0162681;0.0245273
277;inner;10;0.745786;0.739781;0.756726
277;wait;10;5.56021e-05;3.4677e-05;7.3794e-05
277;boundary;10;0.0568847;0.0547849;0.0616549
277;calc iter;10;0.822495;0.818652;0.828232
277;calc total;1;8.26745;8.26745;8.26745
277;total;1;22.4344;22.4344;22.4344
229;initialize;1;6.0268;6.0268;6.0268
229;async;10;0.0274962;0.0158101;0.041611
229;inner;10;0.741423;0.727981;0.760657
229;wait;10;3.80044e-05;2.8122e-05;5.7748e-05
278;initialize;1;6.00816;6.00816;6.00816
278;async;10;0.0193547;0.0154554;0.023382
278;inner;10;0.747399;0.743694;0.75715
278;wait;10;3.88601e-05;2.697e-05;4.9633e-05
278;boundary;10;0.0560487;0.0549134;0.0590028
278;calc iter;10;0.822842;0.818128;0.829057
278;calc total;1;8.26745;8.26745;8.26745
278;total;1;22.4338;22.4338;22.4338
229;boundary;10;0.0561324;0.0537046;0.0573584
229;calc iter;10;0.825091;0.819765;0.833193
229;calc total;1;8.26745;8.26745;8.26745
229;total;1;22.447;22.447;22.447
279;initialize;1;6.00919;6.00919;6.00919
279;async;10;0.0153845;0.00774292;0.0199829
279;inner;10;0.742593;0.731297;0.752188
279;wait;10;7.25798e-05;4.8734e-05;0.000130267
279;boundary;10;0.0635663;0.057327;0.0748075
279;calc iter;10;0.821618;0.818885;0.825315
279;calc total;1;8.26745;8.26745;8.26745
279;total;1;22.4344;22.4344;22.4344
230;initialize;1;6.02768;6.02768;6.02768
230;async;10;0.02585;0.0156187;0.0358124
230;inner;10;0.737875;0.729514;0.753832
230;wait;10;6.05735e-05;4.3257e-05;8.3919e-05
230;boundary;10;0.060045;0.0556356;0.0660206
230;calc iter;10;0.823832;0.819943;0.82867
230;calc total;1;8.26745;8.26745;8.26745
230;total;1;22.4483;22.4483;22.4483
280;initialize;1;6.00918;6.00918;6.00918
280;async;10;0.0202223;0.0141453;0.0259864
280;inner;10;0.743017;0.73762;0.752646
280;wait;10;6.55435e-05;4.9255e-05;9.3484e-05
280;boundary;10;0.0591927;0.0553782;0.0643146
280;calc iter;10;0.8225;0.819273;0.826325
280;calc total;1;8.26742;8.26742;8.26742
280;total;1;22.4348;22.4348;22.4348
231;initialize;1;6.03057;6.03057;6.03057
231;async;10;0.0179321;0.00771441;0.025587
231;inner;10;0.726598;0.715072;0.746798
231;wait;10;7.55576e-05;4.8806e-05;0.000131512
231;boundary;10;0.0778519;0.0640323;0.0862999
231;calc iter;10;0.82246;0.81831;0.828309
231;calc total;1;8.26745;8.26745;8.26745
231;total;1;22.4508;22.4508;22.4508
281;initialize;1;6.00922;6.00922;6.00922
281;async;10;0.0256394;0.0152504;0.0326713
281;inner;10;0.742764;0.738187;0.751223
281;wait;10;5.17613e-05;3.026e-05;9.834e-05
281;boundary;10;0.0549284;0.0533844;0.0587003
281;calc iter;10;0.823385;0.819643;0.827258
281;calc total;1;8.26745;8.26745;8.26745
281;total;1;22.4344;22.4344;22.4344
232;initialize;1;6.02769;6.02769;6.02769
232;async;10;0.0223391;0.0142722;0.0292328
232;inner;10;0.734148;0.717585;0.752816
232;wait;10;6.91193e-05;5.4501e-05;0.000112325
232;boundary;10;0.0667467;0.0559264;0.0817179
232;calc iter;10;0.823304;0.815762;0.830563
232;calc total;1;8.26744;8.26744;8.26744
232;total;1;22.4483;22.4483;22.4483
282;initialize;1;6.00919;6.00919;6.00919
282;async;10;0.0290033;0.0156349;0.0360305
282;inner;10;0.740515;0.733632;0.754207
282;wait;10;4.42976e-05;3.2299e-05;7.5027e-05
282;boundary;10;0.054511;0.0528044;0.0552417
282;calc iter;10;0.824075;0.821638;0.829644
282;calc total;1;8.26745;8.26745;8.26745
282;total;1;22.4348;22.4348;22.4348
233;initialize;1;6.03056;6.03056;6.03056
233;async;10;0.0211104;0.0132962;0.0292704
233;inner;10;0.746075;0.736236;0.761131
233;wait;10;4.82049e-05;2.9273e-05;7.3254e-05
233;boundary;10;0.0575766;0.0531943;0.0635309
233;calc iter;10;0.824811;0.815307;0.832138
233;calc total;1;8.26745;8.26745;8.26745
233;total;1;22.4508;22.4508;22.4508
283;initialize;1;6.00819;6.00819;6.00819
283;async;10;0.0326189;0.0158633;0.0387893
283;inner;10;0.73636;0.730387;0.752033
283;wait;10;4.2415e-05;2.9988e-05;0.000110731
283;boundary;10;0.055393;0.0529014;0.0566288
283;calc iter;10;0.824416;0.820459;0.83086
283;calc total;1;8.26745;8.26745;8.26745
283;total;1;22.4334;22.4334;22.4334
234;initialize;1;6.02771;6.02771;6.02771
234;async;10;0.0253681;0.0160707;0.0309206
234;inner;10;0.736329;0.726548;0.753028
234;wait;10;6.22202e-05;4.4029e-05;0.000102137
234;boundary;10;0.0614173;0.0547791;0.067938
234;calc iter;10;0.823179;0.816107;0.827621
234;calc total;1;8.26745;8.26745;8.26745
234;total;1;22.4483;22.4483;22.4483
284;initialize;1;6.00804;6.00804;6.00804
284;async;10;0.0213966;0.0154968;0.0270408
284;inner;10;0.746774;0.742699;0.755642
284;wait;10;4.3293e-05;2.8577e-05;7.9318e-05
284;boundary;10;0.0550844;0.054139;0.0562747
284;calc iter;10;0.8233;0.820348;0.826266
284;calc total;1;8.26745;8.26745;8.26745
284;total;1;22.4337;22.4337;22.4337
235;initialize;1;6.02775;6.02775;6.02775
235;async;10;0.0291112;0.0161347;0.0379522
235;inner;10;0.738578;0.730134;0.754894
235;wait;10;4.95782e-05;2.752e-05;0.000104427
235;boundary;10;0.056266;0.054676;0.0586162
235;calc iter;10;0.824006;0.818218;0.83024
235;calc total;1;8.26745;8.26745;8.26745
235;total;1;22.448;22.448;22.448
285;initialize;1;6.00808;6.00808;6.00808
285;async;10;0.0198374;0.0136664;0.0264195
285;inner;10;0.742964;0.735425;0.753637
285;wait;10;6.89197e-05;4.4203e-05;9.6486e-05
285;boundary;10;0.0598805;0.0548266;0.0679921
285;calc iter;10;0.822752;0.817745;0.826739
285;calc total;1;8.26745;8.26745;8.26745
285;total;1;22.4333;22.4333;22.4333
236;initialize;1;6.03056;6.03056;6.03056
236;async;10;0.0305673;0.0148753;0.0458951
236;inner;10;0.738313;0.725281;0.756728
236;wait;10;4.22243e-05;2.8804e-05;7.0578e-05
236;boundary;10;0.0555622;0.0540132;0.0574905
236;calc iter;10;0.824486;0.818497;0.832628
236;calc total;1;8.26745;8.26745;8.26745
236;total;1;22.4512;22.4512;22.4512
286;initialize;1;6.00804;6.00804;6.00804
286;async;10;0.0216055;0.015975;0.0288037
286;inner;10;0.7434;0.738594;0.752498
286;wait;10;5.90678e-05;4.2681e-05;9.9339e-05
286;boundary;10;0.0579148;0.0550926;0.0629594
286;calc iter;10;0.822981;0.819935;0.825496
286;calc total;1;8.26745;8.26745;8.26745
286;total;1;22.4336;22.4336;22.4336
237;initialize;1;6.02832;6.02832;6.02832
237;async;10;0.0373229;0.0161735;0.0500894
237;inner;10;0.730301;0.714066;0.75557
237;wait;10;3.97692e-05;3.3433e-05;7.636e-05
237;boundary;10;0.057369;0.0535393;0.0622524
237;calc iter;10;0.825034;0.816784;0.833752
237;calc total;1;8.26744;8.26744;8.26744
237;total;1;22.4485;22.4485;22.4485
287;initialize;1;6.00811;6.00811;6.00811
287;async;10;0.0171848;0.00771794;0.0232024
287;inner;10;0.728112;0.721588;0.74157
287;wait;10;8.27777e-05;6.1557e-05;0.000128976
287;boundary;10;0.0761742;0.0661675;0.0835261
287;calc iter;10;0.821556;0.815587;0.825525
287;calc total;1;8.26745;8.26745;8.26745
287;total;1;22.4333;22.4333;22.4333
238;initialize;1;6.03057;6.03057;6.03057
238;async;10;0.0272212;0.0161029;0.0428153
238;inner;10;0.739317;0.728516;0.755624
238;wait;10;5.22008e-05;3.3985e-05;7.4079e-05
238;boundary;10;0.0571407;0.0550592;0.0616139
238;calc iter;10;0.823732;0.820395;0.829853
238;calc total;1;8.26745;8.26745;8.26745
238;total;1;22.4512;22.4512;22.4512
239;initialize;1;6.02791;6.02791;6.02791
239;async;10;0.021789;0.00783469;0.0318106
239;inner;10;0.724245;0.716404;0.741363
239;wait;10;7.75985e-05;5.755e-05;0.000125693
239;boundary;10;0.0763212;0.0673019;0.0832202
239;calc iter;10;0.822434;0.816627;0.826423
239;calc total;1;8.26745;8.26745;8.26745
239;total;1;22.4481;22.4481;22.4481
250;initialize;1;5.74725;5.74725;5.74725
250;async;10;0.023447;0.0137144;0.0328033
250;inner;10;0.71849;0.701549;0.748039
250;wait;10;7.16877e-05;5.0864e-05;0.000106784
250;boundary;10;0.0764337;0.0582622;0.0876939
250;calc iter;10;0.818444;0.811711;0.826279
250;calc total;1;8.26745;8.26745;8.26745
250;total;1;22.1761;22.1761;22.1761
251;initialize;1;5.7452;5.7452;5.7452
251;async;10;0.0264475;0.0137374;0.0409055
251;inner;10;0.718856;0.70803;0.745663
251;wait;10;7.27207e-05;4.2767e-05;0.000121759
251;boundary;10;0.0732107;0.0593968;0.0797235
251;calc iter;10;0.818588;0.814505;0.82162
251;calc total;1;8.26745;8.26745;8.26745
251;total;1;22.1736;22.1736;22.1736
252;initialize;1;5.74914;5.74914;5.74914
252;async;10;0.0286316;0.0136448;0.0412928
252;inner;10;0.728289;0.710903;0.747928
252;wait;10;7.28859e-05;6.1669e-05;8.4754e-05
252;boundary;10;0.0623184;0.0541273;0.0717576
252;calc iter;10;0.819314;0.810207;0.829368
252;calc total;1;8.26745;8.26745;8.26745
252;total;1;22.178;22.178;22.178
253;initialize;1;5.74913;5.74913;5.74913
253;async;10;0.0376124;0.0144477;0.0526921
253;inner;10;0.726934;0.714072;0.74667
253;wait;10;4.1683e-05;2.3078e-05;8.6947e-05
253;boundary;10;0.0558246;0.0538071;0.0587529
253;calc iter;10;0.820415;0.811614;0.831067
253;calc total;1;8.26745;8.26745;8.26745
253;total;1;22.1775;22.1775;22.1775
254;initialize;1;5.74517;5.74517;5.74517
254;async;10;0.0274528;0.0146239;0.0374088
254;inner;10;0.718767;0.69833;0.744281
254;wait;10;7.46259e-05;6.4221e-05;9.0038e-05
254;boundary;10;0.0721926;0.055228;0.0861692
254;calc iter;10;0.818488;0.810268;0.826794
254;calc total;1;8.26745;8.26745;8.26745
254;total;1;22.174;22.174;22.174
255;initialize;1;5.74916;5.74916;5.74916
255;async;10;0.0219555;0.00718408;0.0290255
255;inner;10;0.694069;0.669398;0.727987
255;wait;10;0.000133464;5.6502e-05;0.00045591
255;boundary;10;0.100273;0.0692828;0.119328
255;calc iter;10;0.816433;0.804913;0.824146
255;calc total;1;8.26746;8.26746;8.26746
255;total;1;22.1775;22.1775;22.1775
256;initialize;1;5.74489;5.74489;5.74489
256;async;10;0.0367094;0.0135846;0.0521578
256;inner;10;0.728678;0.713034;0.745305
256;wait;10;5.30439e-05;2.6128e-05;9.5654e-05
256;boundary;10;0.0558383;0.0538951;0.0578513
256;calc iter;10;0.821281;0.813846;0.825839
256;calc total;1;8.26747;8.26747;8.26747
256;total;1;22.1737;22.1737;22.1737
257;initialize;1;5.74522;5.74522;5.74522
257;async;10;0.032925;0.0147114;0.0483271
257;inner;10;0.735421;0.717684;0.753264
257;wait;10;3.70929e-05;2.3602e-05;7.9212e-05
257;boundary;10;0.0543537;0.0518443;0.0552803
257;calc iter;10;0.822739;0.81789;0.827742
257;calc total;1;8.26746;8.26746;8.26746
257;total;1;22.1736;22.1736;22.1736
258;initialize;1;5.7452;5.7452;5.7452
258;async;10;0.038827;0.0142533;0.057173
258;inner;10;0.729459;0.709989;0.747764
258;wait;10;3.65002e-05;2.5058e-05;7.03e-05
258;boundary;10;0.0540727;0.05198;0.0549517
258;calc iter;10;0.822397;0.815952;0.827175
258;calc total;1;8.26746;8.26746;8.26746
258;total;1;22.174;22.174;22.174
259;initialize;1;5.74543;5.74543;5.74543
259;async;10;0.0409082;0.0147897;0.0586632
259;inner;10;0.7274;0.706872;0.746299
259;wait;10;3.9605e-05;2.4117e-05;8.5975e-05
259;boundary;10;0.0541406;0.0519727;0.0552638
259;calc iter;10;0.82249;0.815173;0.828782
259;calc total;1;8.26746;8.26746;8.26746
259;total;1;22.1738;22.1738;22.1738
260;initialize;1;5.745;5.745;5.745
260;async;10;0.0331167;0.0144885;0.0463879
260;inner;10;0.732742;0.717409;0.749989
260;wait;10;4.57824e-05;2.8675e-05;7.1621e-05
260;boundary;10;0.0553411;0.0540167;0.0568449
260;calc iter;10;0.821247;0.815667;0.82676
260;calc total;1;8.26747;8.26747;8.26747
260;total;1;22.1738;22.1738;22.1738
261;initialize;1;5.74519;5.74519;5.74519
261;async;10;0.033041;0.0140937;0.0401485
261;inner;10;0.730565;0.715415;0.747132
261;wait;10;5.83522e-05;4.6594e-05;7.3059e-05
261;boundary;10;0.0564855;0.0541076;0.0605001
261;calc iter;10;0.820151;0.815195;0.826781
261;calc total;1;8.26746;8.26746;8.26746
261;total;1;22.1736;22.1736;22.1736
262;initialize;1;5.7449;5.7449;5.7449
262;async;10;0.0312281;0.0143547;0.0385111
262;inner;10;0.732779;0.717718;0.748705
262;wait;10;4.54056e-05;3.4905e-05;6.6103e-05
262;boundary;10;0.0561534;0.0540987;0.0605357
262;calc iter;10;0.820207;0.815186;0.828186
262;calc total;1;8.26746;8.26746;8.26746
262;total;1;22.1737;22.1737;22.1737
263;initialize;1;5.74916;5.74916;5.74916
263;async;10;0.0289392;0.00738032;0.0362614
263;inner;10;0.719376;0.706073;0.737081
263;wait;10;6.61883e-05;4.9376e-05;0.000131435
263;boundary;10;0.070806;0.0636234;0.0747135
263;calc iter;10;0.81919;0.808219;0.826303
263;calc total;1;8.26746;8.26746;8.26746
263;total;1;22.1775;22.1775;22.1775
288;initialize;1;5.9902;5.9902;5.9902
288;async;10;0.018431;0.0115084;0.0250245
288;inner;10;0.749329;0.744781;0.762859
288;wait;10;4.1923e-05;3.4015e-05;5.0992e-05
288;boundary;10;0.0565675;0.0552622;0.0608074
288;calc iter;10;0.82437;0.819194;0.83155
288;calc total;1;8.26746;8.26746;8.26746
288;total;1;22.4104;22.4104;22.4104
314;initialize;1;5.85216;5.85216;5.85216
314;async;10;0.0268336;0.0137468;0.0350666
314;inner;10;0.736242;0.731924;0.744596
314;wait;10;6.03761e-05;4.443e-05;0.000101396
314;boundary;10;0.0568833;0.0549283;0.0605088
314;calc iter;10;0.82002;0.812877;0.826036
314;calc total;1;8.26746;8.26746;8.26746
314;total;1;22.2809;22.2809;22.2809
289;initialize;1;5.9902;5.9902;5.9902
289;async;10;0.0248197;0.0149283;0.0347227
289;inner;10;0.744051;0.73992;0.75867
289;wait;10;4.48814e-05;3.2368e-05;7.5324e-05
289;boundary;10;0.0558339;0.0541615;0.058046
289;calc iter;10;0.824752;0.821326;0.830582
289;calc total;1;8.26746;8.26746;8.26746
289;total;1;22.4099;22.4099;22.4099
315;initialize;1;5.85217;5.85217;5.85217
315;async;10;0.024754;0.0137739;0.031458
315;inner;10;0.736295;0.732346;0.746168
315;wait;10;6.78936e-05;5.2379e-05;0.000116456
315;boundary;10;0.0585708;0.0549134;0.0616326
315;calc iter;10;0.819689;0.812277;0.825001
315;calc total;1;8.26745;8.26745;8.26745
315;total;1;22.2805;22.2805;22.2805
290;initialize;1;5.99024;5.99024;5.99024
290;async;10;0.0273235;0.014661;0.0357112
290;inner;10;0.741812;0.73645;0.758978
290;wait;10;3.53027e-05;2.7799e-05;6.4912e-05
290;boundary;10;0.0560301;0.0539202;0.056796
290;calc iter;10;0.825202;0.820373;0.832533
290;calc total;1;8.26746;8.26746;8.26746
290;total;1;22.4104;22.4104;22.4104
316;initialize;1;5.85121;5.85121;5.85121
316;async;10;0.0259298;0.0136675;0.0323229
316;inner;10;0.733195;0.730008;0.74396
316;wait;10;6.69484e-05;4.8094e-05;0.000101453
316;boundary;10;0.0599439;0.0547184;0.0647285
316;calc iter;10;0.819137;0.812323;0.825009
316;calc total;1;8.26746;8.26746;8.26746
316;total;1;22.28;22.28;22.28
291;initialize;1;5.99022;5.99022;5.99022
291;async;10;0.0251938;0.0147741;0.0272963
291;inner;10;0.743573;0.738922;0.760756
291;wait;10;3.42996e-05;2.6983e-05;7.9446e-05
291;boundary;10;0.0566935;0.0538146;0.0583713
291;calc iter;10;0.825496;0.820182;0.832973
291;calc total;1;8.26746;8.26746;8.26746
291;total;1;22.41;22.41;22.41
317;initialize;1;5.8511;5.8511;5.8511
317;async;10;0.0289083;0.0137134;0.0411486
317;inner;10;0.73465;0.731233;0.743638
317;wait;10;5.86629e-05;3.5219e-05;0.000128101
317;boundary;10;0.0558853;0.0535363;0.058676
317;calc iter;10;0.819503;0.812613;0.827902
317;calc total;1;8.26745;8.26745;8.26745
317;total;1;22.2794;22.2794;22.2794
292;initialize;1;5.99027;5.99027;5.99027
292;async;10;0.0230131;0.0148734;0.0257468
292;inner;10;0.745555;0.741678;0.758564
292;wait;10;5.07947e-05;3.894e-05;9.7663e-05
292;boundary;10;0.0556463;0.0545555;0.056101
292;calc iter;10;0.824268;0.822043;0.828094
292;calc total;1;8.26746;8.26746;8.26746
292;total;1;22.4105;22.4105;22.4105
318;initialize;1;5.85255;5.85255;5.85255
318;async;10;0.0263128;0.0138158;0.0347974
318;inner;10;0.739671;0.734637;0.749425
318;wait;10;4.39238e-05;2.6278e-05;6.9669e-05
318;boundary;10;0.0541128;0.0535018;0.0556401
318;calc iter;10;0.820142;0.810713;0.824635
318;calc total;1;8.26745;8.26745;8.26745
318;total;1;22.2813;22.2813;22.2813
293;initialize;1;5.99027;5.99027;5.99027
293;async;10;0.0199175;0.0144562;0.0279491
293;inner;10;0.74106;0.734196;0.756906
293;wait;10;6.36409e-05;4.072e-05;9.0428e-05
293;boundary;10;0.062326;0.0549376;0.0686757
293;calc iter;10;0.823369;0.818375;0.829522
293;calc total;1;8.26746;8.26746;8.26746
293;total;1;22.41;22.41;22.41
319;initialize;1;5.85212;5.85212;5.85212
319;async;10;0.0248872;0.00691402;0.0328407
319;inner;10;0.713815;0.707897;0.728127
319;wait;10;0.000141396;5.6188e-05;0.000443729
319;boundary;10;0.0793986;0.069328;0.0841425
319;calc iter;10;0.818244;0.804816;0.824981
319;calc total;1;8.26745;8.26745;8.26745
319;total;1;22.2805;22.2805;22.2805
294;initialize;1;5.98972;5.98972;5.98972
294;async;10;0.0195794;0.0137575;0.0259771
294;inner;10;0.737699;0.731613;0.75474
294;wait;10;7.10385e-05;5.7393e-05;0.000118182
294;boundary;10;0.0657858;0.0555973;0.0711784
294;calc iter;10;0.823137;0.817836;0.827993
294;calc total;1;8.26746;8.26746;8.26746
294;total;1;22.4099;22.4099;22.4099
320;initialize;1;5.85211;5.85211;5.85211
320;async;10;0.0225583;0.013016;0.0322465
320;inner;10;0.742042;0.737483;0.751376
320;wait;10;4.88437e-05;3.4259e-05;6.3997e-05
320;boundary;10;0.0550324;0.0539319;0.0580952
320;calc iter;10;0.819683;0.814695;0.823924
320;calc total;1;8.26747;8.26747;8.26747
320;total;1;22.2809;22.2809;22.2809
295;initialize;1;5.99023;5.99023;5.99023
295;async;10;0.0162025;0.0076491;0.0213901
295;inner;10;0.72108;0.714671;0.743037
295;wait;10;7.5389e-05;4.7635e-05;0.000134351
295;boundary;10;0.0846346;0.0672933;0.0914683
295;calc iter;10;0.821994;0.817448;0.82639
295;calc total;1;8.26746;8.26746;8.26746
295;total;1;22.41;22.41;22.41
321;initialize;1;5.85218;5.85218;5.85218
321;async;10;0.0281775;0.0144514;0.0383657
321;inner;10;0.738309;0.731168;0.749705
321;wait;10;3.77513e-05;2.553e-05;6.6192e-05
321;boundary;10;0.053894;0.0533977;0.0544184
321;calc iter;10;0.820421;0.816083;0.823942
321;calc total;1;8.26746;8.26746;8.26746
321;total;1;22.2805;22.2805;22.2805
296;initialize;1;5.98978;5.98978;5.98978
296;async;10;0.0214141;0.0133641;0.0315823
296;inner;10;0.741756;0.737955;0.754427
296;wait;10;6.38768e-05;3.6351e-05;0.000108507
296;boundary;10;0.0611324;0.0553571;0.0656047
296;calc iter;10;0.824368;0.82064;0.827946
296;calc total;1;8.26745;8.26745;8.26745
296;total;1;22.41;22.41;22.41
322;initialize;1;5.85145;5.85145;5.85145
322;async;10;0.0277748;0.0144973;0.0324534
322;inner;10;0.738633;0.730395;0.750134
322;wait;10;4.10463e-05;3.0399e-05;5.1032e-05
322;boundary;10;0.0541163;0.0533;0.0553297
322;calc iter;10;0.820568;0.81463;0.824278
322;calc total;1;8.26747;8.26747;8.26747
322;total;1;22.2802;22.2802;22.2802
297;initialize;1;5.98944;5.98944;5.98944
297;async;10;0.0262806;0.0144581;0.0351652
297;inner;10;0.742993;0.735495;0.75677
297;wait;10;4.69958e-05;2.5239e-05;9.1289e-05
297;boundary;10;0.0559577;0.0535981;0.0573714
297;calc iter;10;0.82528;0.820792;0.828842
297;calc total;1;8.26745;8.26745;8.26745
297;total;1;22.4092;22.4092;22.4092
323;initialize;1;5.85206;5.85206;5.85206
323;async;10;0.0269931;0.0146131;0.0321363
323;inner;10;0.739833;0.733734;0.754232
323;wait;10;3.43393e-05;2.5102e-05;5.5345e-05
323;boundary;10;0.0544139;0.0530942;0.0557415
323;calc iter;10;0.821277;0.813645;0.825501
323;calc total;1;8.26746;8.26746;8.26746
323;total;1;22.2804;22.2804;22.2804
298;initialize;1;5.98995;5.98995;5.98995
298;async;10;0.0247715;0.0149621;0.0301765
298;inner;10;0.743029;0.739337;0.756232
298;wait;10;5.38968e-05;3.5457e-05;0.000119606
298;boundary;10;0.0563382;0.0555099;0.0577203
298;calc iter;10;0.824194;0.820203;0.830873
298;calc total;1;8.26746;8.26746;8.26746
298;total;1;22.4102;22.4102;22.4102
324;initialize;1;5.8521;5.8521;5.8521
324;async;10;0.0237296;0.0145419;0.0303906
324;inner;10;0.738723;0.730022;0.751959
324;wait;10;5.83841e-05;4.0927e-05;8.3133e-05
324;boundary;10;0.057705;0.0545388;0.0628193
324;calc iter;10;0.820218;0.815423;0.825218
324;calc total;1;8.26747;8.26747;8.26747
324;total;1;22.2809;22.2809;22.2809
299;initialize;1;5.98997;5.98997;5.98997
299;async;10;0.0198678;0.0148805;0.0246208
299;inner;10;0.74634;0.741799;0.762665
299;wait;10;4.98541e-05;3.3075e-05;7.2582e-05
299;boundary;10;0.057666;0.0559556;0.0598436
299;calc iter;10;0.823925;0.818908;0.83401
299;calc total;1;8.26745;8.26745;8.26745
299;total;1;22.4098;22.4098;22.4098
325;initialize;1;5.85211;5.85211;5.85211
325;async;10;0.0215747;0.014695;0.0260798
325;inner;10;0.735785;0.725594;0.751123
325;wait;10;6.39044e-05;5.3295e-05;7.6092e-05
325;boundary;10;0.0622522;0.0545943;0.0699238
325;calc iter;10;0.819678;0.816323;0.822033
325;calc total;1;8.26746;8.26746;8.26746
325;total;1;22.2805;22.2805;22.2805
300;initialize;1;5.99024;5.99024;5.99024
300;async;10;0.0266518;0.0157543;0.0343225
300;inner;10;0.740462;0.737382;0.751534
300;wait;10;4.75148e-05;2.9191e-05;7.5435e-05
300;boundary;10;0.0551072;0.0537849;0.0572087
300;calc iter;10;0.82227;0.816763;0.826171
300;calc total;1;8.26746;8.26746;8.26746
300;total;1;22.4104;22.4104;22.4104
326;initialize;1;5.85208;5.85208;5.85208
326;async;10;0.0226638;0.0147168;0.0280297
326;inner;10;0.732707;0.722979;0.749283
326;wait;10;6.52677e-05;4.7273e-05;9.0779e-05
326;boundary;10;0.0641231;0.054427;0.0723581
326;calc iter;10;0.819562;0.816907;0.822776
326;calc total;1;8.26746;8.26746;8.26746
326;total;1;22.2809;22.2809;22.2809
301;initialize;1;5.98954;5.98954;5.98954
301;async;10;0.0270549;0.0157961;0.0371365
301;inner;10;0.741128;0.738025;0.75199
301;wait;10;4.09368e-05;2.5368e-05;5.2566e-05
301;boundary;10;0.0542394;0.0535528;0.0550495
301;calc iter;10;0.822465;0.815158;0.83132
301;calc total;1;8.26745;8.26745;8.26745
301;total;1;22.4093;22.4093;22.4093
327;initialize;1;5.85216;5.85216;5.85216
327;async;10;0.0170505;0.00732386;0.0206602
327;inner;10;0.719671;0.704022;0.744029
327;wait;10;7.6234e-05;5.4737e-05;0.000122624
327;boundary;10;0.081464;0.0608442;0.0962142
327;calc iter;10;0.818264;0.812323;0.821026
327;calc total;1;8.26746;8.26746;8.26746
327;total;1;22.2805;22.2805;22.2805
302;initialize;1;5.99022;5.99022;5.99022
302;async;10;0.0293385;0.0158198;0.043433
302;inner;10;0.73867;0.733913;0.750302
302;wait;10;4.61843e-05;2.8994e-05;8.1798e-05
302;boundary;10;0.0543848;0.0538616;0.0547831
302;calc iter;10;0.822441;0.814108;0.831939
302;calc total;1;8.26746;8.26746;8.26746
302;total;1;22.4104;22.4104;22.4104
303;initialize;1;5.98944;5.98944;5.98944
303;async;10;0.0245853;0.00768642;0.0326254
303;inner;10;0.723748;0.714811;0.739265
303;wait;10;9.18138e-05;8.1363e-05;0.000138767
303;boundary;10;0.0726173;0.0631995;0.0818423
303;calc iter;10;0.821045;0.810292;0.828903
303;calc total;1;8.26745;8.26745;8.26745
303;total;1;22.4092;22.4092;22.4092
304;initialize;1;5.99017;5.99017;5.99017
304;async;10;0.0299966;0.0140112;0.0404893
304;inner;10;0.732228;0.726119;0.745087
304;wait;10;7.26004e-05;3.9494e-05;0.000131289
304;boundary;10;0.0605227;0.0528114;0.0678128
304;calc iter;10;0.822822;0.812016;0.828181
304;calc total;1;8.26746;8.26746;8.26746
304;total;1;22.4104;22.4104;22.4104
305;initialize;1;5.99027;5.99027;5.99027
305;async;10;0.0361789;0.016166;0.0474553
305;inner;10;0.733537;0.72208;0.748039
305;wait;10;5.1079e-05;3.0737e-05;9.1756e-05
305;boundary;10;0.0541506;0.0520948;0.0563619
305;calc iter;10;0.823919;0.817573;0.828913
305;calc total;1;8.26745;8.26745;8.26745
305;total;1;22.41;22.41;22.41
306;initialize;1;5.99027;5.99027;5.99027
306;async;10;0.0328801;0.016079;0.0392648
306;inner;10;0.734849;0.731281;0.747152
306;wait;10;5.80109e-05;3.6047e-05;9.7834e-05
306;boundary;10;0.0548973;0.0526954;0.058335
306;calc iter;10;0.822686;0.81363;0.829048
306;calc total;1;8.26745;8.26745;8.26745
306;total;1;22.4105;22.4105;22.4105
307;initialize;1;5.98953;5.98953;5.98953
307;async;10;0.0296072;0.0158876;0.0360778
307;inner;10;0.733394;0.730027;0.745448
307;wait;10;7.26862e-05;5.3441e-05;0.00011697
307;boundary;10;0.058777;0.0546003;0.0618547
307;calc iter;10;0.821852;0.81573;0.825138
307;calc total;1;8.26745;8.26745;8.26745
307;total;1;22.4093;22.4093;22.4093
308;initialize;1;5.98947;5.98947;5.98947
308;async;10;0.0281682;0.0162556;0.0359447
308;inner;10;0.734382;0.72856;0.748196
308;wait;10;6.0213e-05;4.8252e-05;6.9821e-05
308;boundary;10;0.0588345;0.0538262;0.0670029
308;calc iter;10;0.821447;0.817635;0.824703
308;calc total;1;8.26746;8.26746;8.26746
308;total;1;22.4096;22.4096;22.4096
309;initialize;1;5.99027;5.99027;5.99027
309;async;10;0.0330956;0.0156762;0.0464106
309;inner;10;0.734443;0.727241;0.747572
309;wait;10;4.69372e-05;3.0509e-05;7.8942e-05
309;boundary;10;0.0545202;0.0538305;0.0557553
309;calc iter;10;0.822108;0.816458;0.830018
309;calc total;1;8.26745;8.26745;8.26745
309;total;1;22.41;22.41;22.41
310;initialize;1;5.99017;5.99017;5.99017
310;async;10;0.0352564;0.0161343;0.0485319
310;inner;10;0.732944;0.725284;0.747093
310;wait;10;4.63674e-05;2.8046e-05;9.9758e-05
310;boundary;10;0.0543034;0.0536195;0.054512
310;calc iter;10;0.822552;0.817782;0.828178
310;calc total;1;8.26746;8.26746;8.26746
310;total;1;22.4104;22.4104;22.4104
311;initialize;1;5.99027;5.99027;5.99027
311;async;10;0.0256054;0.00770518;0.0346066
311;inner;10;0.720216;0.716432;0.736315
311;wait;10;8.05146e-05;6.6571e-05;0.000149689
311;boundary;10;0.074843;0.065017;0.0779278
311;calc iter;10;0.820746;0.809189;0.828099
311;calc total;1;8.26745;8.26745;8.26745
311;total;1;22.41;22.41;22.41
336;initialize;1;6.00701;6.00701;6.00701
336;async;10;0.0152612;0.0125618;0.0193592
336;inner;10;0.752696;0.748022;0.762077
336;wait;10;4.28432e-05;2.6627e-05;5.6645e-05
336;boundary;10;0.0559225;0.0552114;0.0577933
336;calc iter;10;0.823925;0.821637;0.831342
336;calc total;1;8.26746;8.26746;8.26746
336;total;1;22.4357;22.4357;22.4357
328;initialize;1;5.85211;5.85211;5.85211
328;async;10;0.0331542;0.0140157;0.0423429
328;inner;10;0.73268;0.72599;0.743758
328;wait;10;6.05686e-05;4.3518e-05;0.000105695
328;boundary;10;0.0554429;0.0535552;0.0565581
328;calc iter;10;0.821339;0.814441;0.824144
328;calc total;1;8.26745;8.26745;8.26745
328;total;1;22.2809;22.2809;22.2809
360;initialize;1;5.99522;5.99522;5.99522
360;async;10;0.0231295;0.013573;0.033458
360;inner;10;0.744496;0.733462;0.753555
360;wait;10;5.64811e-05;3.0679e-05;9.7825e-05
360;boundary;10;0.057301;0.0536178;0.0619954
360;calc iter;10;0.824985;0.820572;0.827916
360;calc total;1;8.26745;8.26745;8.26745
360;total;1;22.422;22.422;22.422
337;initialize;1;6.00623;6.00623;6.00623
337;async;10;0.0193892;0.0153376;0.0222414
337;inner;10;0.749451;0.745279;0.758542
337;wait;10;4.5736e-05;2.7826e-05;9.1985e-05
337;boundary;10;0.0552826;0.0547857;0.0557728
337;calc iter;10;0.824171;0.820929;0.82876
337;calc total;1;8.26745;8.26745;8.26745
337;total;1;22.4345;22.4345;22.4345
329;initialize;1;5.85216;5.85216;5.85216
329;async;10;0.0324023;0.0148743;0.0394307
329;inner;10;0.734956;0.729399;0.749137
329;wait;10;3.6846e-05;2.4846e-05;7.8351e-05
329;boundary;10;0.0541795;0.0529487;0.0546363
329;calc iter;10;0.821576;0.817887;0.823579
329;calc total;1;8.26745;8.26745;8.26745
329;total;1;22.2805;22.2805;22.2805
361;initialize;1;5.99524;5.99524;5.99524
361;async;10;0.0194581;0.0144132;0.0272479
361;inner;10;0.751032;0.737626;0.760545
361;wait;10;3.56042e-05;2.4484e-05;4.6976e-05
361;boundary;10;0.0550553;0.05319;0.0578256
361;calc iter;10;0.825583;0.818101;0.830362
361;calc total;1;8.26746;8.26746;8.26746
361;total;1;22.4216;22.4216;22.4216
338;initialize;1;6.00701;6.00701;6.00701
338;async;10;0.0200347;0.0153561;0.023894
338;inner;10;0.749116;0.743754;0.758628
338;wait;10;3.72564e-05;2.4853e-05;6.4406e-05
338;boundary;10;0.0551901;0.0544028;0.0558196
338;calc iter;10;0.82438;0.821247;0.828912
338;calc total;1;8.26745;8.26745;8.26745
338;total;1;22.4357;22.4357;22.4357
330;initialize;1;5.85207;5.85207;5.85207
330;async;10;0.033115;0.0149693;0.0403209
330;inner;10;0.734142;0.728515;0.749752
330;wait;10;3.9425e-05;2.4128e-05;7.2704e-05
330;boundary;10;0.0544225;0.0529263;0.0549917
330;calc iter;10;0.821721;0.818691;0.823522
330;calc total;1;8.26745;8.26745;8.26745
330;total;1;22.2808;22.2808;22.2808
362;initialize;1;5.99324;5.99324;5.99324
362;async;10;0.0191652;0.0138693;0.0259866
362;inner;10;0.749787;0.740609;0.758391
362;wait;10;4.86687e-05;3.1972e-05;7.5132e-05
362;boundary;10;0.055543;0.0549348;0.0567886
362;calc iter;10;0.824546;0.821298;0.831534
362;calc total;1;8.26746;8.26746;8.26746
362;total;1;22.4201;22.4201;22.4201
339;initialize;1;6.00859;6.00859;6.00859
339;async;10;0.0202574;0.0151655;0.0234757
339;inner;10;0.748749;0.743287;0.75942
339;wait;10;3.28583e-05;2.3269e-05;5.2222e-05
339;boundary;10;0.0555886;0.0542638;0.0561725
339;calc iter;10;0.824629;0.821498;0.829811
339;calc total;1;8.26745;8.26745;8.26745
339;total;1;22.4369;22.4369;22.4369
331;initialize;1;5.85221;5.85221;5.85221
331;async;10;0.0347875;0.0152671;0.0423821
331;inner;10;0.732426;0.72522;0.749633
331;wait;10;3.93418e-05;2.4684e-05;6.4889e-05
331;boundary;10;0.0547492;0.0530629;0.0553491
331;calc iter;10;0.822004;0.818985;0.825419
331;calc total;1;8.26745;8.26745;8.26745
331;total;1;22.2806;22.2806;22.2806
363;initialize;1;5.99528;5.99528;5.99528
363;async;10;0.0148432;0.0136371;0.0183573
363;inner;10;0.750175;0.743289;0.75883
363;wait;10;5.9178e-05;4.7903e-05;7.3452e-05
363;boundary;10;0.0585395;0.0551534;0.06174
363;calc iter;10;0.823618;0.819492;0.829056
363;calc total;1;8.26745;8.26745;8.26745
363;total;1;22.4217;22.4217;22.4217
340;initialize;1;6.00738;6.00738;6.00738
340;async;10;0.0239384;0.0148077;0.0318628
340;inner;10;0.744666;0.738702;0.754006
340;wait;10;5.7307e-05;3.5678e-05;9.8573e-05
340;boundary;10;0.055507;0.0545173;0.0576902
340;calc iter;10;0.82417;0.819274;0.829145
340;calc total;1;8.26746;8.26746;8.26746
340;total;1;22.4361;22.4361;22.4361
332;initialize;1;5.8521;5.8521;5.8521
332;async;10;0.0300047;0.0157086;0.0390838
332;inner;10;0.736683;0.729824;0.749776
332;wait;10;4.5962e-05;3.1991e-05;6.2449e-05
332;boundary;10;0.0548122;0.0534611;0.0553105
332;calc iter;10;0.821548;0.818776;0.826635
332;calc total;1;8.26746;8.26746;8.26746
332;total;1;22.2809;22.2809;22.2809
364;initialize;1;5.9953;5.9953;5.9953
364;async;10;0.018513;0.0141836;0.0252327
364;inner;10;0.746926;0.73725;0.755679
364;wait;10;5.41498e-05;3.5216e-05;8.171e-05
364;boundary;10;0.0578013;0.0543759;0.0652255
364;calc iter;10;0.823296;0.816714;0.829466
364;calc total;1;8.26746;8.26746;8.26746
364;total;1;22.4221;22.4221;22.4221
341;initialize;1;6.00708;6.00708;6.00708
341;async;10;0.0177546;0.014265;0.0213633
341;inner;10;0.743263;0.738449;0.754886
341;wait;10;7.48595e-05;6.5399e-05;0.000105925
341;boundary;10;0.0622264;0.0548401;0.0655046
341;calc iter;10;0.82332;0.820361;0.825171
341;calc total;1;8.26745;8.26745;8.26745
341;total;1;22.4354;22.4354;22.4354
333;initialize;1;5.85109;5.85109;5.85109
333;async;10;0.0282155;0.015129;0.0368576
333;inner;10;0.736858;0.729751;0.749016
333;wait;10;5.49617e-05;3.958e-05;7.6556e-05
333;boundary;10;0.0557688;0.0543016;0.05686
333;calc iter;10;0.820899;0.818432;0.822516
333;calc total;1;8.26745;8.26745;8.26745
333;total;1;22.2794;22.2794;22.2794
365;initialize;1;5.99524;5.99524;5.99524
365;async;10;0.0191468;0.0144467;0.0283158
365;inner;10;0.748414;0.739665;0.757304
365;wait;10;4.78304e-05;2.6761e-05;9.372e-05
365;boundary;10;0.055831;0.0541233;0.0626637
365;calc iter;10;0.823442;0.816826;0.830189
365;calc total;1;8.26746;8.26746;8.26746
365;total;1;22.4216;22.4216;22.4216
342;initialize;1;6.00739;6.00739;6.00739
342;async;10;0.0202383;0.0152066;0.024167
342;inner;10;0.741441;0.735227;0.75139
342;wait;10;8.00757e-05;6.6808e-05;0.000126674
342;boundary;10;0.0617245;0.0563127;0.0671269
342;calc iter;10;0.823486;0.82026;0.82673
342;calc total;1;8.26746;8.26746;8.26746
342;total;1;22.4361;22.4361;22.4361
334;initialize;1;5.85103;5.85103;5.85103
334;async;10;0.0292194;0.015164;0.0384684
334;inner;10;0.735462;0.728559;0.74774
334;wait;10;7.04509e-05;4.3662e-05;0.000124059
334;boundary;10;0.0562731;0.0548554;0.0572846
334;calc iter;10;0.821027;0.817886;0.824073
334;calc total;1;8.26746;8.26746;8.26746
334;total;1;22.2798;22.2798;22.2798
366;initialize;1;5.99312;5.99312;5.99312
366;async;10;0.0232304;0.0149634;0.0346139
366;inner;10;0.744885;0.738568;0.754973
366;wait;10;4.60997e-05;2.7024e-05;0.000113967
366;boundary;10;0.0555412;0.0542578;0.0599711
366;calc iter;10;0.823705;0.817886;0.833978
366;calc total;1;8.26746;8.26746;8.26746
366;total;1;22.4199;22.4199;22.4199
343;initialize;1;6.00764;6.00764;6.00764
343;async;10;0.0154211;0.00768905;0.0191892
343;inner;10;0.72861;0.718899;0.743838
343;wait;10;7.7319e-05;5.9859e-05;0.000129663
343;boundary;10;0.0783622;0.0656718;0.087186
343;calc iter;10;0.822472;0.817331;0.827452
343;calc total;1;8.26745;8.26745;8.26745
343;total;1;22.4359;22.4359;22.4359
335;initialize;1;5.85211;5.85211;5.85211
335;async;10;0.025043;0.00770645;0.0316763
335;inner;10;0.726029;0.719775;0.738305
335;wait;10;8.19272e-05;5.7712e-05;0.000133138
335;boundary;10;0.0685491;0.0637043;0.0756053
335;calc iter;10;0.819704;0.810398;0.825299
335;calc total;1;8.26745;8.26745;8.26745
335;total;1;22.2805;22.2805;22.2805
367;initialize;1;5.99312;5.99312;5.99312
367;async;10;0.0193228;0.00771137;0.0276403
367;inner;10;0.733156;0.723295;0.739265
367;wait;10;7.84371e-05;5.0698e-05;0.00013243
367;boundary;10;0.0700319;0.0641677;0.0778779
367;calc iter;10;0.822591;0.815437;0.829042
367;calc total;1;8.26746;8.26746;8.26746
367;total;1;22.4195;22.4195;22.4195
344;initialize;1;6.0074;6.0074;6.0074
344;async;10;0.0175985;0.0134587;0.0230157
344;inner;10;0.748647;0.741227;0.757932
344;wait;10;6.67612e-05;4.2244e-05;9.7744e-05
344;boundary;10;0.0577537;0.0548735;0.063576
344;calc iter;10;0.824067;0.820692;0.828217
344;calc total;1;8.26745;8.26745;8.26745
344;total;1;22.4361;22.4361;22.4361
368;initialize;1;5.99311;5.99311;5.99311
368;async;10;0.0228656;0.0136339;0.0330442
368;inner;10;0.746366;0.734346;0.75448
368;wait;10;5.37594e-05;3.191e-05;0.000110932
368;boundary;10;0.0558695;0.0533878;0.0605202
368;calc iter;10;0.825157;0.820816;0.82927
368;calc total;1;8.26746;8.26746;8.26746
368;total;1;22.4199;22.4199;22.4199
345;initialize;1;6.00615;6.00615;6.00615
345;async;10;0.0219192;0.0150693;0.0270973
345;inner;10;0.747193;0.742804;0.756521
345;wait;10;4.86101e-05;2.4953e-05;7.9855e-05
345;boundary;10;0.0555661;0.0538233;0.058199
345;calc iter;10;0.824729;0.821853;0.827086
345;calc total;1;8.26745;8.26745;8.26745
345;total;1;22.4345;22.4345;22.4345
369;initialize;1;5.99329;5.99329;5.99329
369;async;10;0.0194425;0.0145795;0.0268023
369;inner;10;0.750849;0.738265;0.760022
369;wait;10;3.38436e-05;2.2978e-05;5.7438e-05
369;boundary;10;0.0553445;0.0533594;0.0582643
369;calc iter;10;0.825671;0.818455;0.830218
369;calc total;1;8.26745;8.26745;8.26745
369;total;1;22.4197;22.4197;22.4197
346;initialize;1;6.00609;6.00609;6.00609
346;async;10;0.0232449;0.0146147;0.0282233
346;inner;10;0.745309;0.742015;0.754063
346;wait;10;5.21801e-05;3.1914e-05;0.000114777
346;boundary;10;0.0558658;0.0542252;0.0570017
346;calc iter;10;0.824474;0.822926;0.82745
346;calc total;1;8.26746;8.26746;8.26746
346;total;1;22.4348;22.4348;22.4348
370;initialize;1;5.99526;5.99526;5.99526
370;async;10;0.0254445;0.0146388;0.0304793
370;inner;10;0.743305;0.735323;0.752202
370;wait;10;4.98518e-05;2.731e-05;0.000134053
370;boundary;10;0.055431;0.0547354;0.0566298
370;calc iter;10;0.824233;0.81908;0.828879
370;calc total;1;8.26746;8.26746;8.26746
370;total;1;22.4221;22.4221;22.4221
347;initialize;1;6.00854;6.00854;6.00854
347;async;10;0.0233239;0.014915;0.0271321
347;inner;10;0.746211;0.742562;0.755259
347;wait;10;3.82698e-05;2.3679e-05;8.2462e-05
347;boundary;10;0.0553772;0.0541209;0.0560757
347;calc iter;10;0.824952;0.821641;0.826975
347;calc total;1;8.26745;8.26745;8.26745
347;total;1;22.4369;22.4369;22.4369
371;initialize;1;5.99371;5.99371;5.99371
371;async;10;0.017657;0.0145157;0.0241133
371;inner;10;0.745717;0.737242;0.756024
371;wait;10;6.38427e-05;4.9069e-05;8.3276e-05
371;boundary;10;0.0598811;0.0547666;0.06564
371;calc iter;10;0.823321;0.818247;0.829196
371;calc total;1;8.26746;8.26746;8.26746
371;total;1;22.4201;22.4201;22.4201
348;initialize;1;6.00737;6.00737;6.00737
348;async;10;0.0231192;0.0160022;0.0271399
348;inner;10;0.744135;0.739854;0.752201
348;wait;10;7.22172e-05;4.6427e-05;9.0862e-05
348;boundary;10;0.0563205;0.0546036;0.0592875
348;calc iter;10;0.823649;0.820093;0.827153
348;calc total;1;8.26746;8.26746;8.26746
348;total;1;22.4361;22.4361;22.4361
372;initialize;1;5.99316;5.99316;5.99316
372;async;10;0.0249527;0.0155642;0.031498
372;inner;10;0.742911;0.737005;0.756392
372;wait;10;5.08861e-05;3.8352e-05;6.323e-05
372;boundary;10;0.0544332;0.0530661;0.0550587
372;calc iter;10;0.82235;0.818387;0.826715
372;calc total;1;8.26746;8.26746;8.26746
372;total;1;22.4199;22.4199;22.4199
349;initialize;1;6.00622;6.00622;6.00622
349;async;10;0.021688;0.0145523;0.0260242
349;inner;10;0.747423;0.74477;0.754865
349;wait;10;4.59353e-05;3.7e-05;5.7731e-05
349;boundary;10;0.0548488;0.0540597;0.0557446
349;calc iter;10;0.824007;0.820294;0.826519
349;calc total;1;8.26745;8.26745;8.26745
349;total;1;22.4345;22.4345;22.4345
373;initialize;1;5.99312;5.99312;5.99312
373;async;10;0.0308786;0.0157022;0.0389343
373;inner;10;0.737505;0.730093;0.754779
373;wait;10;4.04287e-05;3.6337e-05;5.6798e-05
373;boundary;10;0.0544639;0.0526725;0.0552104
373;calc iter;10;0.82289;0.818951;0.828187
373;calc total;1;8.26746;8.26746;8.26746
373;total;1;22.4195;22.4195;22.4195
350;initialize;1;6.00856;6.00856;6.00856
350;async;10;0.0214813;0.0149723;0.0253553
350;inner;10;0.748128;0.745495;0.755388
350;wait;10;3.2384e-05;2.4899e-05;4.5711e-05
350;boundary;10;0.0547259;0.0538859;0.0550664
350;calc iter;10;0.824368;0.82175;0.826491
350;calc total;1;8.26745;8.26745;8.26745
350;total;1;22.4373;22.4373;22.4373
374;initialize;1;5.99523;5.99523;5.99523
374;async;10;0.0269313;0.0158236;0.0309957
374;inner;10;0.740819;0.733565;0.758943
374;wait;10;3.47579e-05;2.6487e-05;5.4714e-05
374;boundary;10;0.0554788;0.0525107;0.0589893
374;calc iter;10;0.823265;0.818055;0.832322
374;calc total;1;8.26746;8.26746;8.26746
374;total;1;22.422;22.422;22.422
351;initialize;1;6.00858;6.00858;6.00858
351;async;10;0.0227101;0.00771335;0.027213
351;inner;10;0.729413;0.724433;0.740001
351;wait;10;8.5914e-05;6.0011e-05;0.00015097
351;boundary;10;0.0703331;0.0632171;0.0746302
351;calc iter;10;0.822543;0.811983;0.825952
351;calc total;1;8.26745;8.26745;8.26745
351;total;1;22.4369;22.4369;22.4369
375;initialize;1;5.99557;5.99557;5.99557
375;async;10;0.0259875;0.00733303;0.0342963
375;inner;10;0.740057;0.734008;0.749639
375;wait;10;4.93701e-05;3.3327e-05;0.000127125
375;boundary;10;0.0557744;0.0551516;0.0589243
375;calc iter;10;0.82187;0.816026;0.826347
375;calc total;1;8.26746;8.26746;8.26746
375;total;1;22.422;22.422;22.422
352;initialize;1;6.0086;6.0086;6.0086
352;async;10;0.0260257;0.0144647;0.0340837
352;inner;10;0.735874;0.731826;0.744812
352;wait;10;7.33261e-05;5.8593e-05;9.676e-05
352;boundary;10;0.061629;0.0556504;0.066228
352;calc iter;10;0.823603;0.816101;0.828119
352;calc total;1;8.26746;8.26746;8.26746
352;total;1;22.4373;22.4373;22.4373
376;initialize;1;5.99545;5.99545;5.99545
376;async;10;0.026391;0.0132079;0.0342722
376;inner;10;0.736497;0.731613;0.747757
376;wait;10;6.51965e-05;3.7105e-05;0.000124067
376;boundary;10;0.0589814;0.0540121;0.0646437
376;calc iter;10;0.821937;0.81462;0.828157
376;calc total;1;8.26746;8.26746;8.26746
376;total;1;22.4222;22.4222;22.4222
353;initialize;1;6.00779;6.00779;6.00779
353;async;10;0.030537;0.0160484;0.0393852
353;inner;10;0.740258;0.731982;0.751248
353;wait;10;3.96881e-05;2.6672e-05;7.4668e-05
353;boundary;10;0.0540537;0.0532214;0.0545443
353;calc iter;10;0.82489;0.821514;0.827892
353;calc total;1;8.26745;8.26745;8.26745
353;total;1;22.4361;22.4361;22.4361
377;initialize;1;5.99312;5.99312;5.99312
377;async;10;0.0286393;0.0133274;0.0386221
377;inner;10;0.737813;0.732468;0.749597
377;wait;10;5.02312e-05;2.8205e-05;0.000108325
377;boundary;10;0.0559051;0.0525801;0.0592054
377;calc iter;10;0.82241;0.813727;0.826679
377;calc total;1;8.26746;8.26746;8.26746
377;total;1;22.4195;22.4195;22.4195
354;initialize;1;6.00758;6.00758;6.00758
354;async;10;0.0311394;0.0158455;0.0368812
354;inner;10;0.736726;0.734022;0.743046
354;wait;10;6.10799e-05;4.3172e-05;0.000128109
354;boundary;10;0.0557383;0.0546789;0.0567761
354;calc iter;10;0.823666;0.815732;0.826372
354;calc total;1;8.26746;8.26746;8.26746
354;total;1;22.4363;22.4363;22.4363
378;initialize;1;5.99323;5.99323;5.99323
378;async;10;0.02616;0.0144089;0.032349
378;inner;10;0.738665;0.735357;0.749777
378;wait;10;5.30893e-05;3.9171e-05;7.9783e-05
378;boundary;10;0.0566824;0.0545384;0.0610385
378;calc iter;10;0.821562;0.81478;0.827686
378;calc total;1;8.26746;8.26746;8.26746
378;total;1;22.42;22.42;22.42
355;initialize;1;6.00632;6.00632;6.00632
355;async;10;0.0315496;0.0159771;0.0362079
355;inner;10;0.738553;0.735403;0.748283
355;wait;10;4.54883e-05;3.0606e-05;8.4218e-05
355;boundary;10;0.0541287;0.0534663;0.054629
355;calc iter;10;0.824278;0.818872;0.828037
355;calc total;1;8.26746;8.26746;8.26746
355;total;1;22.4346;22.4346;22.4346
379;initialize;1;5.99315;5.99315;5.99315
379;async;10;0.024568;0.0143626;0.0293186
379;inner;10;0.736005;0.732892;0.747081
379;wait;10;5.87847e-05;4.326e-05;0.000110039
379;boundary;10;0.0604087;0.0557814;0.0625937
379;calc iter;10;0.821041;0.815458;0.824139
379;calc total;1;8.26745;8.26745;8.26745
379;total;1;22.4195;22.4195;22.4195
356;initialize;1;6.0086;6.0086;6.0086
356;async;10;0.0257549;0.0154685;0.0302382
356;inner;10;0.739791;0.73566;0.748125
356;wait;10;7.13125e-05;5.1547e-05;0.000117065
356;boundary;10;0.0575407;0.0545925;0.0613042
356;calc iter;10;0.82316;0.818888;0.825399
356;calc total;1;8.26746;8.26746;8.26746
356;total;1;22.4373;22.4373;22.4373
380;initialize;1;5.99547;5.99547;5.99547
380;async;10;0.019496;0.0124427;0.023777
380;inner;10;0.737688;0.73141;0.752834
380;wait;10;6.31823e-05;4.4552e-05;7.4643e-05
380;boundary;10;0.0633518;0.0545507;0.0690455
380;calc iter;10;0.820601;0.811858;0.823334
380;calc total;1;8.26746;8.26746;8.26746
380;total;1;22.4223;22.4223;22.4223
357;initialize;1;6.00739;6.00739;6.00739
357;async;10;0.0245254;0.0159542;0.0296609
357;inner;10;0.744377;0.741548;0.751774
357;wait;10;4.52418e-05;2.8458e-05;6.4518e-05
357;boundary;10;0.0546059;0.0542287;0.0562236
357;calc iter;10;0.823556;0.821194;0.826645
357;calc total;1;8.26746;8.26746;8.26746
357;total;1;22.4357;22.4357;22.4357
381;initialize;1;5.99544;5.99544;5.99544
381;async;10;0.0219194;0.0141467;0.0262533
381;inner;10;0.737611;0.731841;0.750723
381;wait;10;6.59719e-05;5.7588e-05;8.4911e-05
381;boundary;10;0.0612061;0.0547473;0.0657893
381;calc iter;10;0.820805;0.81497;0.823848
381;calc total;1;8.26746;8.26746;8.26746
381;total;1;22.4218;22.4218;22.4218
358;initialize;1;6.00739;6.00739;6.00739
358;async;10;0.0311167;0.0158856;0.0399073
358;inner;10;0.737881;0.734381;0.746418
358;wait;10;4.46917e-05;2.9178e-05;0.0001208
358;boundary;10;0.0548442;0.0545952;0.0557374
358;calc iter;10;0.823888;0.818165;0.829208
358;calc total;1;8.26746;8.26746;8.26746
358;total;1;22.4361;22.4361;22.4361
382;initialize;1;5.99355;5.99355;5.99355
382;async;10;0.0243508;0.0136645;0.0296242
382;inner;10;0.73746;0.733973;0.74872
382;wait;10;6.77771e-05;4.6263e-05;0.000127321
382;boundary;10;0.0592331;0.0555289;0.0620575
382;calc iter;10;0.821113;0.814521;0.823772
382;calc total;1;8.26746;8.26746;8.26746
382;total;1;22.4204;22.4204;22.4204
359;initialize;1;6.00856;6.00856;6.00856
359;async;10;0.0206338;0.00766717;0.0246784
359;inner;10;0.732254;0.725976;0.742807
359;wait;10;8.091e-05;6.3929e-05;0.000132725
359;boundary;10;0.0694131;0.0623656;0.0751018
359;calc iter;10;0.822383;0.812975;0.825168
359;calc total;1;8.26746;8.26746;8.26746
359;total;1;22.4369;22.4369;22.4369
408;initialize;1;6.03358;6.03358;6.03358
408;async;10;0.0165095;0.0136891;0.0193052
408;inner;10;0.752212;0.748174;0.757566
408;wait;10;6.29871e-05;4.0786e-05;8.677e-05
408;boundary;10;0.0567484;0.0547345;0.0603536
408;calc iter;10;0.825534;0.822384;0.827591
408;calc total;1;8.26745;8.26745;8.26745
408;total;1;22.4624;22.4624;22.4624
432;initialize;1;5.95871;5.95871;5.95871
432;async;10;0.0266242;0.0137347;0.0325555
432;inner;10;0.741546;0.735151;0.758476
432;wait;10;3.27324e-05;2.5475e-05;5.2485e-05
432;boundary;10;0.0546159;0.0530346;0.0551602
432;calc iter;10;0.822821;0.820055;0.826923
432;calc total;1;8.26745;8.26745;8.26745
432;total;1;22.3857;22.3857;22.3857
384;initialize;1;5.97885;5.97885;5.97885
384;async;10;0.0168076;0.0110724;0.0215263
384;inner;10;0.744065;0.731859;0.757772
384;wait;10;5.79322e-05;4.3104e-05;7.2243e-05
384;boundary;10;0.0595006;0.0545816;0.0706975
384;calc iter;10;0.820433;0.817481;0.82565
384;calc total;1;8.26747;8.26747;8.26747
384;total;1;22.4076;22.4076;22.4076
383;initialize;1;5.99525;5.99525;5.99525
383;async;10;0.0213954;0.00703638;0.0271141
383;inner;10;0.718599;0.711936;0.734746
383;wait;10;0.000143935;6.5584e-05;0.000455653
383;boundary;10;0.0795151;0.0679584;0.0857513
383;calc iter;10;0.819656;0.8102;0.823647
383;calc total;1;8.26746;8.26746;8.26746
383;total;1;22.4216;22.4216;22.4216
409;initialize;1;6.03363;6.03363;6.03363
409;async;10;0.0177392;0.0147778;0.0210565
409;inner;10;0.7531;0.750296;0.758759
409;wait;10;4.72201e-05;3.4703e-05;6.1906e-05
409;boundary;10;0.0548471;0.0540924;0.0557458
409;calc iter;10;0.825736;0.823083;0.82844
409;calc total;1;8.26745;8.26745;8.26745
409;total;1;22.4619;22.4619;22.4619
433;initialize;1;5.95874;5.95874;5.95874
433;async;10;0.0313652;0.0149563;0.0363094
433;inner;10;0.736753;0.730181;0.75659
433;wait;10;3.68976e-05;3.0376e-05;6.6622e-05
433;boundary;10;0.0549461;0.0530815;0.0555126
433;calc iter;10;0.823103;0.819747;0.826421
433;calc total;1;8.26745;8.26745;8.26745
433;total;1;22.3852;22.3852;22.3852
385;initialize;1;5.97882;5.97882;5.97882
385;async;10;0.0218547;0.0135129;0.0268408
385;inner;10;0.742656;0.735536;0.754909
385;wait;10;5.02159e-05;3.7468e-05;7.8865e-05
385;boundary;10;0.0564759;0.0545541;0.0613411
385;calc iter;10;0.821039;0.81625;0.825007
385;calc total;1;8.26746;8.26746;8.26746
385;total;1;22.4071;22.4071;22.4071
410;initialize;1;6.0336;6.0336;6.0336
410;async;10;0.0176703;0.0147139;0.0198521
410;inner;10;0.752997;0.750948;0.75796
410;wait;10;4.78743e-05;3.0725e-05;9.3364e-05
410;boundary;10;0.0549624;0.0545239;0.0552872
410;calc iter;10;0.82568;0.823251;0.827832
410;calc total;1;8.26745;8.26745;8.26745
410;total;1;22.4623;22.4623;22.4623
434;initialize;1;5.95713;5.95713;5.95713
434;async;10;0.0281497;0.0159553;0.0314455
434;inner;10;0.738775;0.732531;0.757533
434;wait;10;3.81221e-05;2.8306e-05;6.497e-05
434;boundary;10;0.0566228;0.0532097;0.0581185
434;calc iter;10;0.823588;0.818584;0.828962
434;calc total;1;8.26745;8.26745;8.26745
434;total;1;22.384;22.384;22.384
386;initialize;1;5.97906;5.97906;5.97906
386;async;10;0.0185355;0.0135025;0.0274069
386;inner;10;0.747235;0.74148;0.758478
386;wait;10;4.45863e-05;2.9383e-05;5.8297e-05
386;boundary;10;0.0558753;0.0546566;0.0586864
386;calc iter;10;0.821692;0.817095;0.826819
386;calc total;1;8.26747;8.26747;8.26747
386;total;1;22.4078;22.4078;22.4078
411;initialize;1;6.03363;6.03363;6.03363
411;async;10;0.0178714;0.0158003;0.0208866
411;inner;10;0.753028;0.749951;0.758927
411;wait;10;3.67452e-05;2.9846e-05;5.7609e-05
411;boundary;10;0.0549499;0.0540997;0.0552216
411;calc iter;10;0.825888;0.823658;0.830009
411;calc total;1;8.26745;8.26745;8.26745
411;total;1;22.4619;22.4619;22.4619
435;initialize;1;5.95712;5.95712;5.95712
435;async;10;0.0248131;0.0151124;0.0288486
435;inner;10;0.742588;0.738066;0.758447
435;wait;10;3.48149e-05;2.9842e-05;4.4247e-05
435;boundary;10;0.054954;0.053897;0.0553119
435;calc iter;10;0.822391;0.819417;0.828579
435;calc total;1;8.26745;8.26745;8.26745
435;total;1;22.3836;22.3836;22.3836
387;initialize;1;5.97883;5.97883;5.97883
387;async;10;0.0246503;0.0137683;0.0348396
387;inner;10;0.742145;0.733514;0.75528
387;wait;10;4.14507e-05;2.471e-05;7.4623e-05
387;boundary;10;0.0552187;0.0536603;0.0559584
387;calc iter;10;0.822058;0.814821;0.825397
387;calc total;1;8.26746;8.26746;8.26746
387;total;1;22.4071;22.4071;22.4071
412;initialize;1;6.03363;6.03363;6.03363
412;async;10;0.0173036;0.0152971;0.0195169
412;inner;10;0.747947;0.743914;0.755776
412;wait;10;7.10504e-05;5.4198e-05;9.8839e-05
412;boundary;10;0.059544;0.0546112;0.0627081
412;calc iter;10;0.824867;0.822291;0.826614
412;calc total;1;8.26745;8.26745;8.26745
412;total;1;22.4624;22.4624;22.4624
436;initialize;1;5.95724;5.95724;5.95724
436;async;10;0.0216429;0.0146655;0.0284105
436;inner;10;0.741452;0.736955;0.753432
436;wait;10;5.3612e-05;3.2196e-05;0.000101413
436;boundary;10;0.0578367;0.0547892;0.0606229
436;calc iter;10;0.820986;0.81832;0.822991
436;calc total;1;8.26746;8.26746;8.26746
436;total;1;22.3841;22.3841;22.3841
388;initialize;1;5.97878;5.97878;5.97878
388;async;10;0.0259911;0.0150701;0.0360988
388;inner;10;0.740627;0.734902;0.752225
388;wait;10;5.41073e-05;2.7451e-05;0.000131306
388;boundary;10;0.0553622;0.0532119;0.0578736
388;calc iter;10;0.822037;0.819812;0.825444
388;calc total;1;8.26747;8.26747;8.26747
388;total;1;22.4075;22.4075;22.4075
413;initialize;1;6.03361;6.03361;6.03361
413;async;10;0.0178231;0.0142875;0.0218965
413;inner;10;0.749923;0.746586;0.757013
413;wait;10;6.9952e-05;5.474e-05;9.2423e-05
413;boundary;10;0.0571565;0.0542262;0.0595681
413;calc iter;10;0.824974;0.823072;0.826649
413;calc total;1;8.26745;8.26745;8.26745
413;total;1;22.462;22.462;22.462
437;initialize;1;5.95777;5.95777;5.95777
437;async;10;0.0196341;0.0148507;0.0224879
437;inner;10;0.743517;0.739644;0.755663
437;wait;10;5.24713e-05;4.171e-05;7.8548e-05
437;boundary;10;0.0578452;0.0542354;0.05976
437;calc iter;10;0.82105;0.816807;0.82483
437;calc total;1;8.26745;8.26745;8.26745
437;total;1;22.3843;22.3843;22.3843
389;initialize;1;5.97991;5.97991;5.97991
389;async;10;0.0208523;0.0152609;0.027063
389;inner;10;0.739386;0.730534;0.75254
389;wait;10;6.41398e-05;4.3397e-05;9.2751e-05
389;boundary;10;0.0606762;0.0541632;0.0681605
389;calc iter;10;0.82098;0.815685;0.824754
389;calc total;1;8.26746;8.26746;8.26746
389;total;1;22.4082;22.4082;22.4082
414;initialize;1;6.03356;6.03356;6.03356
414;async;10;0.0202846;0.0152439;0.0244837
414;inner;10;0.750185;0.74738;0.758073
414;wait;10;4.77204e-05;3.0196e-05;7.0964e-05
414;boundary;10;0.0546262;0.0541133;0.0570872
414;calc iter;10;0.825145;0.821482;0.827527
414;calc total;1;8.26745;8.26745;8.26745
414;total;1;22.4623;22.4623;22.4623
438;initialize;1;5.95874;5.95874;5.95874
438;async;10;0.0200787;0.0150035;0.0236704
438;inner;10;0.744605;0.74097;0.757064
438;wait;10;4.57079e-05;3.1086e-05;6.4555e-05
438;boundary;10;0.0566354;0.0543911;0.0577726
438;calc iter;10;0.821366;0.818011;0.826556
438;calc total;1;8.26745;8.26745;8.26745
438;total;1;22.3856;22.3856;22.3856
390;initialize;1;5.97993;5.97993;5.97993
390;async;10;0.0207248;0.0151566;0.031162
390;inner;10;0.738478;0.729197;0.753173
390;wait;10;7.09494e-05;5.3302e-05;8.5318e-05
390;boundary;10;0.0618992;0.0542367;0.0697755
390;calc iter;10;0.821175;0.818516;0.825408
390;calc total;1;8.26747;8.26747;8.26747
390;total;1;22.4087;22.4087;22.4087
415;initialize;1;6.03362;6.03362;6.03362
415;async;10;0.0179357;0.00767816;0.0211631
415;inner;10;0.735601;0.73228;0.742782
415;wait;10;8.5371e-05;6.7663e-05;0.000115944
415;boundary;10;0.0706088;0.0665468;0.072948
415;calc iter;10;0.824233;0.817126;0.826426
415;calc total;1;8.26745;8.26745;8.26745
415;total;1;22.462;22.462;22.462
439;initialize;1;5.95871;5.95871;5.95871
439;async;10;0.0180946;0.00742931;0.0217612
439;inner;10;0.730818;0.725076;0.746341
439;wait;10;7.79667e-05;3.8528e-05;0.000135245
439;boundary;10;0.0709948;0.0626812;0.0757032
439;calc iter;10;0.819988;0.81659;0.822694
439;calc total;1;8.26745;8.26745;8.26745
439;total;1;22.3852;22.3852;22.3852
391;initialize;1;5.97908;5.97908;5.97908
391;async;10;0.0166086;0.00732398;0.022843
391;inner;10;0.719527;0.708418;0.739253
391;wait;10;7.86208e-05;6.3844e-05;0.000144525
391;boundary;10;0.0830853;0.0670748;0.0934575
391;calc iter;10;0.819302;0.813799;0.823374
391;calc total;1;8.26746;8.26746;8.26746
391;total;1;22.4074;22.4074;22.4074
416;initialize;1;6.03357;6.03357;6.03357
416;async;10;0.0195559;0.0133424;0.0222278
416;inner;10;0.749041;0.746782;0.75347
416;wait;10;6.46154e-05;4.1433e-05;0.000131602
416;boundary;10;0.0569128;0.0546787;0.0593436
416;calc iter;10;0.825576;0.823688;0.827601
416;calc total;1;8.26746;8.26746;8.26746
416;total;1;22.4623;22.4623;22.4623
440;initialize;1;5.95872;5.95872;5.95872
440;async;10;0.020603;0.0124063;0.0248111
440;inner;10;0.734772;0.730916;0.748797
440;wait;10;6.58021e-05;4.1073e-05;0.000110038
440;boundary;10;0.0651469;0.0580872;0.0672073
440;calc iter;10;0.820589;0.816751;0.822625
440;calc total;1;8.26745;8.26745;8.26745
440;total;1;22.3857;22.3857;22.3857
392;initialize;1;5.97911;5.97911;5.97911
392;async;10;0.0219661;0.0132323;0.0292141
392;inner;10;0.744077;0.738215;0.755066
392;wait;10;4.68523e-05;3.0673e-05;9.6679e-05
392;boundary;10;0.0554723;0.0545123;0.0578437
392;calc iter;10;0.821564;0.817107;0.824806
392;calc total;1;8.26745;8.26745;8.26745
392;total;1;22.4079;22.4079;22.4079
417;initialize;1;6.03361;6.03361;6.03361
417;async;10;0.0233828;0.0147418;0.0277943
417;inner;10;0.747719;0.744649;0.755893
417;wait;10;4.27097e-05;2.4555e-05;0.000125059
417;boundary;10;0.054652;0.0538567;0.0548893
417;calc iter;10;0.825798;0.822206;0.827942
417;calc total;1;8.26745;8.26745;8.26745
417;total;1;22.462;22.462;22.462
441;initialize;1;5.95703;5.95703;5.95703
441;async;10;0.0243598;0.0133268;0.0273123
441;inner;10;0.73488;0.731151;0.745508
441;wait;10;6.47411e-05;4.6178e-05;0.000125892
441;boundary;10;0.0614242;0.0573748;0.0641334
441;calc iter;10;0.82073;0.815314;0.824366
441;calc total;1;8.26745;8.26745;8.26745
441;total;1;22.3835;22.3835;22.3835
393;initialize;1;5.9791;5.9791;5.9791
393;async;10;0.0256148;0.0147975;0.0327996
393;inner;10;0.741746;0.736282;0.757308
393;wait;10;3.41728e-05;2.7403e-05;5.201e-05
393;boundary;10;0.054982;0.0529006;0.0558428
393;calc iter;10;0.822378;0.815762;0.826932
393;calc total;1;8.26746;8.26746;8.26746
393;total;1;22.4074;22.4074;22.4074
418;initialize;1;6.03361;6.03361;6.03361
418;async;10;0.0193637;0.0148825;0.0235823
418;inner;10;0.751431;0.749196;0.757127
418;wait;10;5.16172e-05;3.9301e-05;8.6736e-05
418;boundary;10;0.0548098;0.0542528;0.0549511
418;calc iter;10;0.825658;0.823809;0.82785
418;calc total;1;8.26746;8.26746;8.26746
418;total;1;22.4624;22.4624;22.4624
442;initialize;1;5.95872;5.95872;5.95872
442;async;10;0.0240818;0.0135491;0.0287479
442;inner;10;0.736838;0.733585;0.749081
442;wait;10;5.69884e-05;3.9123e-05;0.000103435
442;boundary;10;0.060153;0.0574325;0.0641305
442;calc iter;10;0.821131;0.818419;0.822641
442;calc total;1;8.26745;8.26745;8.26745
442;total;1;22.3856;22.3856;22.3856
394;initialize;1;5.97945;5.97945;5.97945
394;async;10;0.027809;0.0148411;0.0366358
394;inner;10;0.738989;0.730955;0.750938
394;wait;10;4.96996e-05;2.6713e-05;0.000113784
394;boundary;10;0.0553052;0.0533605;0.0561008
394;calc iter;10;0.822155;0.819557;0.824549
394;calc total;1;8.26745;8.26745;8.26745
394;total;1;22.4082;22.4082;22.4082
419;initialize;1;6.03359;6.03359;6.03359
419;async;10;0.0176201;0.0149874;0.0207558
419;inner;10;0.753089;0.750325;0.757975
419;wait;10;3.51999e-05;2.8032e-05;6.8944e-05
419;boundary;10;0.0552448;0.0542851;0.0555901
419;calc iter;10;0.82599;0.823877;0.829893
419;calc total;1;8.26745;8.26745;8.26745
419;total;1;22.4619;22.4619;22.4619
443;initialize;1;5.95872;5.95872;5.95872
443;async;10;0.0198498;0.0139189;0.0236012
443;inner;10;0.733376;0.727234;0.74873
443;wait;10;7.24928e-05;4.9348e-05;9.0274e-05
443;boundary;10;0.0670418;0.0576151;0.0715636
443;calc iter;10;0.820341;0.818232;0.822616
443;calc total;1;8.26745;8.26745;8.26745
443;total;1;22.3852;22.3852;22.3852
395;initialize;1;5.9794;5.9794;5.9794
395;async;10;0.024932;0.0148072;0.0329912
395;inner;10;0.742595;0.73327;0.755983
395;wait;10;3.63163e-05;2.7702e-05;7.578e-05
395;boundary;10;0.0555962;0.0528621;0.0570473
395;calc iter;10;0.823162;0.818624;0.827465
395;calc total;1;8.26746;8.26746;8.26746
395;total;1;22.4078;22.4078;22.4078
420;initialize;1;6.03362;6.03362;6.03362
420;async;10;0.0205352;0.0145577;0.025899
420;inner;10;0.748649;0.743234;0.757853
420;wait;10;5.70672e-05;3.9692e-05;6.766e-05
420;boundary;10;0.0546949;0.0532141;0.055471
420;calc iter;10;0.823938;0.821244;0.828838
420;calc total;1;8.26746;8.26746;8.26746
420;total;1;22.4624;22.4624;22.4624
444;initialize;1;5.95875;5.95875;5.95875
444;async;10;0.0282199;0.0140976;0.0355703
444;inner;10;0.717822;0.701558;0.74629
444;wait;10;8.45193e-05;5.0703e-05;0.00015338
444;boundary;10;0.071317;0.0544964;0.0849524
444;calc iter;10;0.817445;0.811166;0.820959
444;calc total;1;8.26745;8.26745;8.26745
444;total;1;22.3857;22.3857;22.3857
396;initialize;1;5.97989;5.97989;5.97989
396;async;10;0.0268825;0.0160607;0.0341504
396;inner;10;0.742417;0.735854;0.755432
396;wait;10;3.76997e-05;2.4703e-05;6.0951e-05
396;boundary;10;0.0550461;0.0537874;0.055713
396;calc iter;10;0.824385;0.821766;0.82834
396;calc total;1;8.26746;8.26746;8.26746
396;total;1;22.4086;22.4086;22.4086
456;initialize;1;5.96402;5.96402;5.96402
456;async;10;0.0192418;0.0135333;0.0231539
456;inner;10;0.74553;0.738847;0.757291
456;wait;10;5.42738e-05;3.2447e-05;9.0585e-05
456;boundary;10;0.0589668;0.0548811;0.0666526
456;calc iter;10;0.823794;0.819077;0.830521
456;calc total;1;8.26745;8.26745;8.26745
456;total;1;22.3914;22.3914;22.3914
421;initialize;1;6.03358;6.03358;6.03358
421;async;10;0.0239033;0.0160828;0.0278797
421;inner;10;0.745292;0.740504;0.754992
421;wait;10;4.54511e-05;2.9014e-05;9.8161e-05
421;boundary;10;0.0547804;0.053329;0.0551589
421;calc iter;10;0.824023;0.820757;0.826055
421;calc total;1;8.26745;8.26745;8.26745
421;total;1;22.4619;22.4619;22.4619
445;initialize;1;5.95873;5.95873;5.95873
445;async;10;0.0269937;0.0142376;0.0346571
445;inner;10;0.720092;0.704943;0.74911
445;wait;10;6.24078e-05;4.4681e-05;7.8847e-05
445;boundary;10;0.0704795;0.0539269;0.0819758
445;calc iter;10;0.817629;0.810815;0.822272
445;calc total;1;8.26745;8.26745;8.26745
445;total;1;22.3852;22.3852;22.3852
397;initialize;1;5.97915;5.97915;5.97915
397;async;10;0.0199659;0.0140654;0.0253375
397;inner;10;0.74347;0.735408;0.756201
397;wait;10;5.37185e-05;4.2569e-05;6.255e-05
397;boundary;10;0.0591802;0.0547634;0.0648759
397;calc iter;10;0.822671;0.817956;0.827439
397;calc total;1;8.26746;8.26746;8.26746
397;total;1;22.4075;22.4075;22.4075
457;initialize;1;5.96398;5.96398;5.96398
457;async;10;0.017948;0.0141082;0.0206383
457;inner;10;0.750165;0.746745;0.762193
457;wait;10;4.1603e-05;2.6938e-05;5.6178e-05
457;boundary;10;0.0563517;0.0549848;0.0581846
457;calc iter;10;0.824507;0.81897;0.832844
457;calc total;1;8.26745;8.26745;8.26745
457;total;1;22.3909;22.3909;22.3909
422;initialize;1;6.03359;6.03359;6.03359
422;async;10;0.0210638;0.015675;0.0241497
422;inner;10;0.747794;0.742891;0.758665
422;wait;10;3.53334e-05;2.8173e-05;6.1185e-05
422;boundary;10;0.0554353;0.0533531;0.0563372
422;calc iter;10;0.82433;0.818898;0.829833
422;calc total;1;8.26745;8.26745;8.26745
422;total;1;22.4624;22.4624;22.4624
446;initialize;1;5.95752;5.95752;5.95752
446;async;10;0.0290076;0.0142627;0.0373962
446;inner;10;0.718598;0.704653;0.747053
446;wait;10;7.41333e-05;6.0382e-05;0.000115478
446;boundary;10;0.0700918;0.0543554;0.0797912
446;calc iter;10;0.817773;0.810106;0.822438
446;calc total;1;8.26745;8.26745;8.26745
446;total;1;22.3844;22.3844;22.3844
398;initialize;1;5.97909;5.97909;5.97909
398;async;10;0.0218858;0.0153623;0.0308441
[truncated: 369,657 more chars]
