# Supplementary material for: A Halo abstraction for distributed n-dimensional structured grids within the C++ PGAS library DASH
Source: PeerJ Comput Sci. 2023 Feb 3;9:e1203. doi: 10.7717/peerj-cs.1203 (PMC10280232; doi:10.7717/peerj-cs.1203)
Supplement: Supplemental Information 4 [file peerj-cs-09-1203-s004.gz › raw_dash_scafes/res_3d_sc/weak/plain/heat3d_n16_c24_3275_28765986.out]

DASH
24;initialize;1;5.03815;5.03815;5.03815
24;async;10;0.0213024;0.0137773;0.0334662
24;inner;10;0.742826;0.734509;0.75414
24;wait;10;5.06949e-05;2.809e-05;8.4055e-05
24;boundary;10;0.0538228;0.0516714;0.0553724
24;calc iter;10;0.818004;0.814488;0.822091
24;calc total;1;8.21397;8.21397;8.21397
24;total;1;22.8539;22.8539;22.8539
25;initialize;1;5.03825;5.03825;5.03825
25;async;10;0.0271257;0.0156005;0.0371058
25;inner;10;0.739025;0.728906;0.753
25;wait;10;3.70767e-05;2.558e-05;7.9478e-05
25;boundary;10;0.0523036;0.0507471;0.0527565
25;calc iter;10;0.818493;0.814236;0.821983
25;calc total;1;8.21397;8.21397;8.21397
25;total;1;22.854;22.854;22.854
26;initialize;1;5.03825;5.03825;5.03825
26;async;10;0.0254982;0.0156475;0.0346668
26;inner;10;0.740023;0.731483;0.75537
26;wait;10;3.45957e-05;2.3644e-05;7.6343e-05
26;boundary;10;0.0531422;0.0507736;0.0551244
26;calc iter;10;0.8187;0.809719;0.825768
26;calc total;1;8.21397;8.21397;8.21397
26;total;1;22.854;22.854;22.854
27;initialize;1;5.0326;5.0326;5.0326
27;async;10;0.028361;0.0157198;0.0370315
27;inner;10;0.737123;0.726573;0.753969
27;wait;10;3.43109e-05;2.2186e-05;6.4159e-05
27;boundary;10;0.0533807;0.0507688;0.0553842
27;calc iter;10;0.818901;0.811654;0.824126
27;calc total;1;8.21397;8.21397;8.21397
27;total;1;22.8483;22.8483;22.8483
28;initialize;1;5.03819;5.03819;5.03819
28;async;10;0.0224654;0.0154198;0.0319087
28;inner;10;0.740072;0.734152;0.752253
28;wait;10;5.27824e-05;3.33e-05;8.4014e-05
28;boundary;10;0.0550358;0.0519873;0.0610003
28;calc iter;10;0.817629;0.81408;0.822605
28;calc total;1;8.21397;8.21397;8.21397
28;total;1;22.8539;22.8539;22.8539
29;initialize;1;5.03065;5.03065;5.03065
29;async;10;0.0146736;0.00756979;0.0221934
29;inner;10;0.735499;0.728233;0.749565
29;wait;10;7.75536e-05;5.881e-05;0.000132801
29;boundary;10;0.0663922;0.0577158;0.0745738
29;calc iter;10;0.816644;0.81382;0.821167
29;calc total;1;8.21397;8.21397;8.21397
29;total;1;22.8464;22.8464;22.8464
30;initialize;1;5.03104;5.03104;5.03104
30;async;10;0.0183116;0.0132169;0.0236939
30;inner;10;0.741268;0.732728;0.753763
30;wait;10;5.92293e-05;3.4017e-05;9.0708e-05
30;boundary;10;0.0567075;0.0520204;0.0647085
30;calc iter;10;0.816348;0.812562;0.821556
30;calc total;1;8.21397;8.21397;8.21397
30;total;1;22.8468;22.8468;22.8468
31;initialize;1;5.03312;5.03312;5.03312
31;async;10;0.0226129;0.0154021;0.0294665
31;inner;10;0.74001;0.73417;0.7517
31;wait;10;5.10874e-05;2.7623e-05;0.000107614
31;boundary;10;0.0539529;0.0519691;0.0606849
31;calc iter;10;0.816629;0.812329;0.822137
31;calc total;1;8.21398;8.21398;8.21398
31;total;1;22.8489;22.8489;22.8489
32;initialize;1;5.03814;5.03814;5.03814
32;async;10;0.0197943;0.0156944;0.024854
32;inner;10;0.743567;0.738971;0.756006
32;wait;10;3.78959e-05;2.4689e-05;6.0238e-05
32;boundary;10;0.0538339;0.0522828;0.0559522
32;calc iter;10;0.817235;0.812109;0.824819
32;calc total;1;8.21397;8.21397;8.21397
32;total;1;22.8539;22.8539;22.8539
33;initialize;1;5.03347;5.03347;5.03347
33;async;10;0.019997;0.0153159;0.0247066
33;inner;10;0.742531;0.737487;0.753668
33;wait;10;5.5521e-05;3.5437e-05;7.8457e-05
33;boundary;10;0.0545583;0.0523391;0.057061
33;calc iter;10;0.817144;0.813916;0.823023
33;calc total;1;8.21397;8.21397;8.21397
33;total;1;22.8492;22.8492;22.8492
34;initialize;1;5.03817;5.03817;5.03817
34;async;10;0.016164;0.0136165;0.0179391
34;inner;10;0.741427;0.735222;0.756032
34;wait;10;5.78984e-05;5.0979e-05;7.0886e-05
34;boundary;10;0.0589314;0.0526319;0.063316
34;calc iter;10;0.816582;0.813522;0.824199
34;calc total;1;8.21397;8.21397;8.21397
34;total;1;22.8539;22.8539;22.8539
35;initialize;1;5.03799;5.03799;5.03799
35;async;10;0.012889;0.0076743;0.0154122
35;inner;10;0.735707;0.728033;0.749846
35;wait;10;6.90787e-05;3.9828e-05;0.000109726
35;boundary;10;0.0672941;0.0578517;0.0727944
35;calc iter;10;0.815961;0.814285;0.818798
35;calc total;1;8.21397;8.21397;8.21397
35;total;1;22.8537;22.8537;22.8537
36;initialize;1;5.03817;5.03817;5.03817
36;async;10;0.0257727;0.0135948;0.030529
36;inner;10;0.735966;0.731607;0.752807
36;wait;10;4.28564e-05;2.9015e-05;8.2199e-05
36;boundary;10;0.0515267;0.0500046;0.052329
36;calc iter;10;0.81331;0.810997;0.818816
36;calc total;1;8.21397;8.21397;8.21397
36;total;1;22.8539;22.8539;22.8539
37;initialize;1;5.03815;5.03815;5.03815
37;async;10;0.0286972;0.0155583;0.032417
37;inner;10;0.732958;0.728918;0.751091
37;wait;10;3.23986e-05;2.386e-05;4.9814e-05
37;boundary;10;0.051579;0.0500767;0.0521541
37;calc iter;10;0.813269;0.809724;0.818855
37;calc total;1;8.21397;8.21397;8.21397
37;total;1;22.8539;22.8539;22.8539
38;initialize;1;5.0288;5.0288;5.0288
38;async;10;0.0283518;0.015627;0.0319883
38;inner;10;0.732725;0.727798;0.753123
38;wait;10;3.44698e-05;2.7301e-05;5.7327e-05
38;boundary;10;0.0525798;0.0499372;0.0538621
38;calc iter;10;0.813692;0.81076;0.822094
38;calc total;1;8.21397;8.21397;8.21397
38;total;1;22.8445;22.8445;22.8445
39;initialize;1;5.03483;5.03483;5.03483
39;async;10;0.0271677;0.0156749;0.0355357
39;inner;10;0.734654;0.728041;0.751398
39;wait;10;4.10479e-05;2.6944e-05;4.8331e-05
39;boundary;10;0.0517098;0.0500421;0.0524601
39;calc iter;10;0.813574;0.810187;0.819584
39;calc total;1;8.21397;8.21397;8.21397
39;total;1;22.8506;22.8506;22.8506
40;initialize;1;5.03017;5.03017;5.03017
40;async;10;0.024957;0.0149332;0.0336216
40;inner;10;0.735822;0.729643;0.7494
40;wait;10;5.23236e-05;3.1173e-05;8.4108e-05
40;boundary;10;0.052244;0.0503798;0.0535919
40;calc iter;10;0.813078;0.810948;0.816361
40;calc total;1;8.21397;8.21397;8.21397
40;total;1;22.8459;22.8459;22.8459
InitEnergy=48000.00000
EndEnergy=46369.67089
DiffEnergy=-1630.32911
Matrixspec: 3275 x 3275 x 3275
Iterations: 10
# unit_id;function_name;num_calls;avg_runtime;min_runtime;max_runtime
0;initialize;1;5.29826;5.29826;5.29826
0;async;10;0.01717;0.00868;0.02571
0;inner;10;0.74708;0.74247;0.75823
0;wait;10;0.00004;0.00003;0.00005
0;boundary;10;0.05351;0.05102;0.05605
0;calc iter;10;0.81780;0.81351;0.82487
0;calc total;1;8.21397;8.21397;8.21397
0;total;1;23.10714;23.10714;23.10714
48;initialize;1;5.05937;5.05937;5.05937
48;async;10;0.0301807;0.0133594;0.0425762
48;inner;10;0.734979;0.724417;0.749284
48;wait;10;4.88113e-05;2.8719e-05;6.9416e-05
48;boundary;10;0.0539815;0.0504121;0.057353
48;calc iter;10;0.819192;0.812129;0.825977
48;calc total;1;8.21397;8.21397;8.21397
48;total;1;22.8765;22.8765;22.8765
72;initialize;1;5.00476;5.00476;5.00476
72;async;10;0.0244481;0.0140133;0.0341681
72;inner;10;0.741832;0.732276;0.753358
72;wait;10;4.96502e-05;3.0083e-05;0.000101811
72;boundary;10;0.0524435;0.0513793;0.0530883
72;calc iter;10;0.818775;0.81492;0.822661
72;calc total;1;8.21397;8.21397;8.21397
72;total;1;22.8139;22.8139;22.8139
96;initialize;1;5.05312;5.05312;5.05312
96;async;10;0.0200601;0.0110088;0.0295791
96;inner;10;0.74758;0.733645;0.759231
96;wait;10;3.72488e-05;2.2209e-05;5.543e-05
96;boundary;10;0.0536821;0.0506847;0.0584505
96;calc iter;10;0.821361;0.810102;0.826493
96;calc total;1;8.21397;8.21397;8.21397
96;total;1;22.8697;22.8697;22.8697
41;initialize;1;5.02942;5.02942;5.02942
41;async;10;0.0211617;0.00707937;0.0312937
41;inner;10;0.737493;0.730089;0.75118
41;wait;10;5.37455e-05;4.2279e-05;8.1062e-05
41;boundary;10;0.0540349;0.051742;0.0565117
41;calc iter;10;0.812744;0.810426;0.815434
41;calc total;1;8.21397;8.21397;8.21397
41;total;1;22.8452;22.8452;22.8452
120;initialize;1;5.01172;5.01172;5.01172
120;async;10;0.020547;0.0117775;0.0295569
120;inner;10;0.746619;0.738168;0.757179
120;wait;10;4.38158e-05;3.2343e-05;8.0461e-05
120;boundary;10;0.0525093;0.0513278;0.0529621
120;calc iter;10;0.819721;0.813712;0.823611
120;calc total;1;8.21397;8.21397;8.21397
120;total;1;22.8288;22.8288;22.8288
1;initialize;1;5.29986;5.29986;5.29986
1;async;10;0.0242409;0.014139;0.031563
1;inner;10;0.741481;0.735169;0.753555
1;wait;10;4.06929e-05;2.8115e-05;6.5023e-05
1;boundary;10;0.0524136;0.0506719;0.0536959
1;calc iter;10;0.818178;0.813454;0.822253
1;calc total;1;8.21397;8.21397;8.21397
1;total;1;23.1087;23.1087;23.1087
49;initialize;1;5.05938;5.05938;5.05938
49;async;10;0.0342119;0.013983;0.0469068
49;inner;10;0.733324;0.718539;0.750459
49;wait;10;3.87514e-05;2.378e-05;6.334e-05
49;boundary;10;0.05223;0.0502411;0.0531574
49;calc iter;10;0.819806;0.815719;0.826472
49;calc total;1;8.21397;8.21397;8.21397
49;total;1;22.8765;22.8765;22.8765
73;initialize;1;4.99825;4.99825;4.99825
73;async;10;0.0243332;0.0160974;0.033873
73;inner;10;0.742465;0.733185;0.756929
73;wait;10;3.77571e-05;2.8449e-05;5.7659e-05
73;boundary;10;0.0524179;0.0507441;0.0533432
73;calc iter;10;0.819256;0.812458;0.825807
73;calc total;1;8.21397;8.21397;8.21397
73;total;1;22.8074;22.8074;22.8074
97;initialize;1;5.05364;5.05364;5.05364
97;async;10;0.023737;0.0142422;0.0314603
97;inner;10;0.743659;0.731345;0.758451
97;wait;10;3.73467e-05;2.8705e-05;5.4991e-05
97;boundary;10;0.0537156;0.0508267;0.0576242
97;calc iter;10;0.821151;0.809534;0.825782
97;calc total;1;8.21397;8.21397;8.21397
97;total;1;22.8703;22.8703;22.8703
42;initialize;1;5.03817;5.03817;5.03817
42;async;10;0.0225642;0.0123715;0.027526
42;inner;10;0.723036;0.715153;0.73646
42;wait;10;6.26295e-05;3.8703e-05;0.000122445
42;boundary;10;0.0650679;0.057041;0.0706763
42;calc iter;10;0.810733;0.804743;0.814133
42;calc total;1;8.21397;8.21397;8.21397
42;total;1;22.8539;22.8539;22.8539
2;initialize;1;5.29988;5.29988;5.29988
2;async;10;0.0207947;0.0140075;0.0262974
2;inner;10;0.743769;0.740134;0.753816
2;wait;10;4.85075e-05;3.8764e-05;6.0919e-05
2;boundary;10;0.0529543;0.0516096;0.0548742
2;calc iter;10;0.817568;0.814947;0.820053
2;calc total;1;8.21397;8.21397;8.21397
2;total;1;23.1088;23.1088;23.1088
50;initialize;1;5.05938;5.05938;5.05938
50;async;10;0.029865;0.0139639;0.0384821
50;inner;10;0.736972;0.728086;0.750074
50;wait;10;4.18816e-05;2.5334e-05;7.8447e-05
50;boundary;10;0.051937;0.0509192;0.052207
50;calc iter;10;0.818817;0.816208;0.821667
50;calc total;1;8.21397;8.21397;8.21397
50;total;1;22.8765;22.8765;22.8765
74;initialize;1;5.0048;5.0048;5.0048
74;async;10;0.0270557;0.0160788;0.03463
74;inner;10;0.739549;0.729773;0.754842
74;wait;10;3.70817e-05;2.8804e-05;6.405e-05
74;boundary;10;0.0526889;0.0507805;0.0539477
74;calc iter;10;0.819333;0.814008;0.82348
74;calc total;1;8.21397;8.21397;8.21397
74;total;1;22.8139;22.8139;22.8139
98;initialize;1;5.0534;5.0534;5.0534
98;async;10;0.0194948;0.0144215;0.0259693
98;inner;10;0.748026;0.73777;0.758208
98;wait;10;3.57347e-05;2.9113e-05;5.9838e-05
98;boundary;10;0.0528814;0.0516187;0.0545106
98;calc iter;10;0.82044;0.81476;0.825484
98;calc total;1;8.21397;8.21397;8.21397
98;total;1;22.87;22.87;22.87
43;initialize;1;5.03817;5.03817;5.03817
43;async;10;0.0225286;0.0131686;0.0266558
43;inner;10;0.724289;0.717112;0.738295
43;wait;10;5.99202e-05;4.0122e-05;8.6872e-05
43;boundary;10;0.0640057;0.0556083;0.0685299
43;calc iter;10;0.810885;0.803196;0.81495
43;calc total;1;8.21397;8.21397;8.21397
43;total;1;22.8539;22.8539;22.8539
121;initialize;1;5.01166;5.01166;5.01166
121;async;10;0.0239212;0.0159029;0.0306083
121;inner;10;0.74338;0.735594;0.755603
121;wait;10;4.35131e-05;3.1936e-05;6.7799e-05
121;boundary;10;0.052487;0.0512047;0.0533697
121;calc iter;10;0.819834;0.81488;0.823846
121;calc total;1;8.21398;8.21398;8.21398
121;total;1;22.8287;22.8287;22.8287
3;initialize;1;5.30086;5.30086;5.30086
3;async;10;0.0201704;0.0140544;0.02528
3;inner;10;0.744747;0.74078;0.755265
3;wait;10;4.60273e-05;3.4265e-05;6.6928e-05
3;boundary;10;0.0524873;0.0521812;0.0529502
3;calc iter;10;0.817452;0.812723;0.821634
3;calc total;1;8.21397;8.21397;8.21397
3;total;1;23.1097;23.1097;23.1097
51;initialize;1;5.05938;5.05938;5.05938
51;async;10;0.0266082;0.0148687;0.0349629
51;inner;10;0.739218;0.731703;0.751397
51;wait;10;3.77879e-05;2.7372e-05;5.208e-05
51;boundary;10;0.0523054;0.0518469;0.0536526
51;calc iter;10;0.818171;0.813239;0.823715
51;calc total;1;8.21397;8.21397;8.21397
51;total;1;22.8765;22.8765;22.8765
75;initialize;1;5.00486;5.00486;5.00486
75;async;10;0.0266383;0.016123;0.0325418
75;inner;10;0.739256;0.729409;0.756923
75;wait;10;3.45248e-05;2.668e-05;5.3328e-05
75;boundary;10;0.0537091;0.0510505;0.0555256
75;calc iter;10;0.819639;0.811513;0.826074
75;calc total;1;8.21397;8.21397;8.21397
75;total;1;22.814;22.814;22.814
99;initialize;1;5.05341;5.05341;5.05341
99;async;10;0.017611;0.0140941;0.0244248
99;inner;10;0.748626;0.741043;0.757864
99;wait;10;4.16145e-05;2.683e-05;7.1839e-05
99;boundary;10;0.0532058;0.0524301;0.0556073
99;calc iter;10;0.819486;0.813626;0.825015
99;calc total;1;8.21397;8.21397;8.21397
99;total;1;22.87;22.87;22.87
44;initialize;1;5.0321;5.0321;5.0321
44;async;10;0.0234693;0.0134579;0.0282134
44;inner;10;0.726042;0.719643;0.73886
44;wait;10;5.98101e-05;4.612e-05;9.9396e-05
44;boundary;10;0.0616192;0.0556069;0.06534
44;calc iter;10;0.811192;0.805516;0.813356
44;calc total;1;8.21397;8.21397;8.21397
44;total;1;22.8478;22.8478;22.8478
122;initialize;1;5.01177;5.01177;5.01177
122;async;10;0.0248065;0.0160103;0.0296207
122;inner;10;0.742205;0.734251;0.755669
122;wait;10;3.43798e-05;2.5506e-05;5.128e-05
122;boundary;10;0.0530001;0.0512732;0.0543258
122;calc iter;10;0.820049;0.814872;0.824262
122;calc total;1;8.21397;8.21397;8.21397
122;total;1;22.8288;22.8288;22.8288
4;initialize;1;5.3005;5.3005;5.3005
4;async;10;0.0175281;0.0137449;0.021142
4;inner;10;0.739513;0.734614;0.75296
4;wait;10;6.43866e-05;4.7339e-05;9.2241e-05
4;boundary;10;0.0595084;0.0518675;0.062809
4;calc iter;10;0.816615;0.814163;0.818914
4;calc total;1;8.21397;8.21397;8.21397
4;total;1;23.1094;23.1094;23.1094
52;initialize;1;5.05945;5.05945;5.05945
52;async;10;0.027309;0.0139419;0.0308559
52;inner;10;0.73128;0.722767;0.745821
52;wait;10;6.87743e-05;4.7825e-05;0.000101679
52;boundary;10;0.0585771;0.0523287;0.0634015
52;calc iter;10;0.817237;0.812197;0.820794
52;calc total;1;8.21397;8.21397;8.21397
52;total;1;22.8765;22.8765;22.8765
76;initialize;1;5.0048;5.0048;5.0048
76;async;10;0.0251278;0.0161452;0.0325592
76;inner;10;0.739919;0.732043;0.751777
76;wait;10;5.2144e-05;3.8986e-05;0.00010095
76;boundary;10;0.0532392;0.0523121;0.0545389
76;calc iter;10;0.81834;0.816013;0.820369
76;calc total;1;8.21398;8.21398;8.21398
76;total;1;22.8139;22.8139;22.8139
45;initialize;1;5.03421;5.03421;5.03421
45;async;10;0.0217348;0.0133136;0.027536
45;inner;10;0.724315;0.717558;0.738393
45;wait;10;6.20917e-05;4.6526e-05;9.036e-05
45;boundary;10;0.0648228;0.0558521;0.0701716
45;calc iter;10;0.810936;0.804416;0.81416
45;calc total;1;8.21397;8.21397;8.21397
45;total;1;22.8499;22.8499;22.8499
123;initialize;1;5.0087;5.0087;5.0087
123;async;10;0.0248689;0.0160338;0.0299087
123;inner;10;0.741775;0.733804;0.757664
123;wait;10;3.36072e-05;2.596e-05;6.4722e-05
123;boundary;10;0.0534696;0.0512555;0.0549211
123;calc iter;10;0.820149;0.81361;0.826939
123;calc total;1;8.21398;8.21398;8.21398
123;total;1;22.8258;22.8258;22.8258
5;initialize;1;5.29992;5.29992;5.29992
5;async;10;0.0144826;0.00743457;0.0181792
5;inner;10;0.727229;0.719416;0.744621
5;wait;10;7.23983e-05;4.9244e-05;0.00012568
5;boundary;10;0.0737945;0.0595045;0.080768
5;calc iter;10;0.81558;0.811689;0.819015
5;calc total;1;8.21397;8.21397;8.21397
5;total;1;23.1088;23.1088;23.1088
53;initialize;1;5.05931;5.05931;5.05931
53;async;10;0.0212162;0.00727485;0.0254861
53;inner;10;0.724372;0.714876;0.745538
53;wait;10;7.56826e-05;5.8307e-05;0.000126378
53;boundary;10;0.0708152;0.0561453;0.0768855
53;calc iter;10;0.816481;0.809087;0.81996
53;calc total;1;8.21397;8.21397;8.21397
53;total;1;22.8764;22.8764;22.8764
77;initialize;1;4.99687;4.99687;4.99687
77;async;10;0.0151147;0.00782122;0.019047
77;inner;10;0.738869;0.734119;0.750843
77;wait;10;7.36452e-05;5.5144e-05;0.000117908
77;boundary;10;0.0630169;0.0574448;0.0667408
77;calc iter;10;0.817075;0.815469;0.818534
77;calc total;1;8.21398;8.21398;8.21398
77;total;1;22.806;22.806;22.806
46;initialize;1;5.03817;5.03817;5.03817
46;async;10;0.0200187;0.01329;0.0253168
46;inner;10;0.719892;0.712484;0.738213
46;wait;10;6.98296e-05;5.3184e-05;0.000125807
46;boundary;10;0.0705297;0.0559327;0.0750606
46;calc iter;10;0.810512;0.803664;0.813515
46;calc total;1;8.21397;8.21397;8.21397
46;total;1;22.8539;22.8539;22.8539
124;initialize;1;5.01166;5.01166;5.01166
124;async;10;0.0197023;0.0142005;0.0247309
124;inner;10;0.74676;0.739609;0.755202
124;wait;10;5.26272e-05;3.7659e-05;7.6202e-05
124;boundary;10;0.0527516;0.0522;0.0536393
124;calc iter;10;0.819269;0.814723;0.823963
124;calc total;1;8.21398;8.21398;8.21398
124;total;1;22.8287;22.8287;22.8287
6;initialize;1;5.29947;5.29947;5.29947
6;async;10;0.0242912;0.0135232;0.0320866
6;inner;10;0.739145;0.735667;0.748536
6;wait;10;6.26517e-05;3.2562e-05;0.000131446
6;boundary;10;0.0534604;0.0519713;0.0561824
6;calc iter;10;0.816961;0.814267;0.821379
6;calc total;1;8.21397;8.21397;8.21397
6;total;1;23.1084;23.1084;23.1084
54;initialize;1;5.05204;5.05204;5.05204
54;async;10;0.0280713;0.0133469;0.0336567
54;inner;10;0.730952;0.723114;0.745594
54;wait;10;7.48196e-05;4.0147e-05;0.000128436
54;boundary;10;0.0582615;0.0525116;0.0616761
54;calc iter;10;0.817361;0.811584;0.822572
54;calc total;1;8.21397;8.21397;8.21397
54;total;1;22.8692;22.8692;22.8692
78;initialize;1;5.0049;5.0049;5.0049
78;async;10;0.0174441;0.013936;0.0205371
78;inner;10;0.739591;0.730378;0.752906
78;wait;10;7.43425e-05;5.9394e-05;0.000115119
78;boundary;10;0.0599045;0.0526402;0.0672251
78;calc iter;10;0.817015;0.814713;0.819601
78;calc total;1;8.21398;8.21398;8.21398
78;total;1;22.814;22.814;22.814
47;initialize;1;5.03446;5.03446;5.03446
47;async;10;0.0195546;0.00667092;0.0268741
47;inner;10;0.711495;0.706675;0.728617
47;wait;10;0.000112201;4.1713e-05;0.000347336
47;boundary;10;0.0791538;0.0658539;0.0838018
47;calc iter;10;0.810319;0.801491;0.814533
47;calc total;1;8.21398;8.21398;8.21398
47;total;1;22.8502;22.8502;22.8502
125;initialize;1;5.00781;5.00781;5.00781
125;async;10;0.0152392;0.00770862;0.0198192
125;inner;10;0.744128;0.740512;0.751516
125;wait;10;7.21536e-05;4.6903e-05;0.000149863
125;boundary;10;0.0590114;0.0569572;0.061886
125;calc iter;10;0.818453;0.816182;0.823237
125;calc total;1;8.21398;8.21398;8.21398
125;total;1;22.8249;22.8249;22.8249
7;initialize;1;5.30087;5.30087;5.30087
7;async;10;0.0229249;0.0146362;0.0276858
7;inner;10;0.742016;0.736943;0.755002
7;wait;10;3.54695e-05;2.444e-05;6.1288e-05
7;boundary;10;0.0528045;0.0506568;0.0538912
7;calc iter;10;0.817783;0.814156;0.822921
7;calc total;1;8.21397;8.21397;8.21397
7;total;1;23.1097;23.1097;23.1097
55;initialize;1;5.05943;5.05943;5.05943
55;async;10;0.0322734;0.0147867;0.0375346
55;inner;10;0.73315;0.726476;0.74559
55;wait;10;4.63991e-05;3.236e-05;9.6596e-05
55;boundary;10;0.0525015;0.0515364;0.0545985
55;calc iter;10;0.817973;0.812722;0.824939
55;calc total;1;8.21398;8.21398;8.21398
55;total;1;22.8765;22.8765;22.8765
79;initialize;1;5.00482;5.00482;5.00482
79;async;10;0.0187253;0.0142975;0.0217664
79;inner;10;0.74387;0.736751;0.754794
79;wait;10;5.76796e-05;4.1592e-05;9.0761e-05
79;boundary;10;0.0548617;0.0520292;0.0580418
79;calc iter;10;0.817517;0.814952;0.82297
79;calc total;1;8.21398;8.21398;8.21398
79;total;1;22.8139;22.8139;22.8139
126;initialize;1;5.01174;5.01174;5.01174
126;async;10;0.0164938;0.0136761;0.0198454
126;inner;10;0.744142;0.738388;0.752989
126;wait;10;6.93124e-05;4.5652e-05;0.000123646
126;boundary;10;0.0575741;0.053091;0.0623975
126;calc iter;10;0.818281;0.815142;0.823262
126;calc total;1;8.21398;8.21398;8.21398
126;total;1;22.8288;22.8288;22.8288
8;initialize;1;5.30047;5.30047;5.30047
8;async;10;0.0249259;0.0145378;0.0311264
8;inner;10;0.740378;0.73567;0.751295
8;wait;10;5.24203e-05;3.7303e-05;0.000112309
8;boundary;10;0.0523058;0.0510519;0.0528212
8;calc iter;10;0.817664;0.814134;0.821577
8;calc total;1;8.21397;8.21397;8.21397
8;total;1;23.1094;23.1094;23.1094
56;initialize;1;5.05943;5.05943;5.05943
56;async;10;0.0305287;0.0147679;0.0392563
56;inner;10;0.735452;0.727562;0.747848
56;wait;10;5.52237e-05;3.8579e-05;9.9448e-05
56;boundary;10;0.05238;0.0516919;0.0538387
56;calc iter;10;0.818418;0.81471;0.823249
56;calc total;1;8.21397;8.21397;8.21397
56;total;1;22.8765;22.8765;22.8765
80;initialize;1;5.00467;5.00467;5.00467
80;async;10;0.0200988;0.0156704;0.0235796
80;inner;10;0.742772;0.736376;0.753142
80;wait;10;5.87434e-05;4.5973e-05;8.1672e-05
80;boundary;10;0.0546312;0.0519504;0.0582502
80;calc iter;10;0.817562;0.814725;0.82269
80;calc total;1;8.21397;8.21397;8.21397
80;total;1;22.8138;22.8138;22.8138
127;initialize;1;5.01176;5.01176;5.01176
127;async;10;0.017746;0.0159598;0.0230892
127;inner;10;0.744344;0.738377;0.752988
127;wait;10;6.64171e-05;4.8702e-05;0.000118028
127;boundary;10;0.0560319;0.0521473;0.0603837
127;calc iter;10;0.81819;0.814911;0.823763
127;calc total;1;8.21398;8.21398;8.21398
127;total;1;22.8288;22.8288;22.8288
9;initialize;1;5.29371;5.29371;5.29371
9;async;10;0.026875;0.0146807;0.0324605
9;inner;10;0.738432;0.732658;0.751383
9;wait;10;3.90736e-05;2.424e-05;8.8933e-05
9;boundary;10;0.0526299;0.0506051;0.0538156
9;calc iter;10;0.817979;0.815205;0.822745
9;calc total;1;8.21397;8.21397;8.21397
9;total;1;23.1026;23.1026;23.1026
57;initialize;1;5.05576;5.05576;5.05576
57;async;10;0.0302284;0.0163215;0.0394651
57;inner;10;0.736828;0.729154;0.749405
57;wait;10;3.77121e-05;2.8395e-05;6.7009e-05
57;boundary;10;0.0518032;0.0505248;0.0523346
57;calc iter;10;0.8189;0.816248;0.823697
57;calc total;1;8.21397;8.21397;8.21397
57;total;1;22.8729;22.8729;22.8729
81;initialize;1;4.99968;4.99968;4.99968
81;async;10;0.0210038;0.0156918;0.0247962
81;inner;10;0.742435;0.734901;0.753112
81;wait;10;5.38341e-05;3.5914e-05;9.4302e-05
81;boundary;10;0.0542102;0.05186;0.0569335
81;calc iter;10;0.817704;0.814972;0.823874
81;calc total;1;8.21398;8.21398;8.21398
81;total;1;22.8088;22.8088;22.8088
128;initialize;1;5.01173;5.01173;5.01173
128;async;10;0.0166368;0.0151379;0.0188371
128;inner;10;0.747235;0.74165;0.755367
128;wait;10;6.25607e-05;4.3374e-05;9.8512e-05
128;boundary;10;0.0546354;0.0520443;0.0576334
128;calc iter;10;0.818571;0.815901;0.823796
128;calc total;1;8.21397;8.21397;8.21397
128;total;1;22.8288;22.8288;22.8288
10;initialize;1;5.29981;5.29981;5.29981
10;async;10;0.0206413;0.0144821;0.0253744
10;inner;10;0.738825;0.734722;0.750034
10;wait;10;6.59602e-05;5.1439e-05;0.000125407
10;boundary;10;0.0572597;0.0528522;0.0603303
10;calc iter;10;0.816793;0.814641;0.81846
10;calc total;1;8.21397;8.21397;8.21397
10;total;1;23.1087;23.1087;23.1087
58;initialize;1;5.05935;5.05935;5.05935
58;async;10;0.0275144;0.0146529;0.0318871
58;inner;10;0.733324;0.724049;0.74585
58;wait;10;6.18925e-05;4.6785e-05;8.5291e-05
58;boundary;10;0.056443;0.0524447;0.0624839
58;calc iter;10;0.817345;0.813119;0.820858
58;calc total;1;8.21397;8.21397;8.21397
58;total;1;22.8765;22.8765;22.8765
82;initialize;1;5.00479;5.00479;5.00479
82;async;10;0.0187557;0.0160299;0.0200701
82;inner;10;0.740618;0.732576;0.75275
82;wait;10;6.52683e-05;5.2623e-05;8.2669e-05
82;boundary;10;0.0576622;0.0526016;0.0633427
82;calc iter;10;0.817103;0.81462;0.821467
82;calc total;1;8.21397;8.21397;8.21397
82;total;1;22.8139;22.8139;22.8139
129;initialize;1;5.01157;5.01157;5.01157
129;async;10;0.017566;0.0154038;0.0217771
129;inner;10;0.746825;0.741557;0.754706
129;wait;10;4.95255e-05;3.0497e-05;0.000117796
129;boundary;10;0.0542055;0.051793;0.0566868
129;calc iter;10;0.818648;0.816265;0.824604
129;calc total;1;8.21397;8.21397;8.21397
129;total;1;22.8287;22.8287;22.8287
11;initialize;1;5.2999;5.2999;5.2999
11;async;10;0.0134821;0.00767276;0.0169656
11;inner;10;0.733093;0.726305;0.748509
11;wait;10;7.45209e-05;5.3818e-05;0.000129966
11;boundary;10;0.0692385;0.0575784;0.0747402
11;calc iter;10;0.81589;0.813695;0.818455
11;calc total;1;8.21397;8.21397;8.21397
11;total;1;23.1088;23.1088;23.1088
59;initialize;1;5.0565;5.0565;5.0565
59;async;10;0.0210898;0.00766441;0.0250656
59;inner;10;0.727451;0.717786;0.744181
59;wait;10;7.99414e-05;6.4649e-05;0.000136079
59;boundary;10;0.0680174;0.0571949;0.0750146
59;calc iter;10;0.81664;0.809179;0.820524
59;calc total;1;8.21398;8.21398;8.21398
59;total;1;22.8736;22.8736;22.8736
83;initialize;1;5.00479;5.00479;5.00479
83;async;10;0.0103045;0.00786476;0.0129738
83;inner;10;0.743796;0.732185;0.759219
83;wait;10;7.34226e-05;5.3867e-05;9.5813e-05
83;boundary;10;0.0625127;0.0536374;0.0713767
83;calc iter;10;0.816688;0.814776;0.820914
83;calc total;1;8.21398;8.21398;8.21398
83;total;1;22.8139;22.8139;22.8139
130;initialize;1;5.01173;5.01173;5.01173
130;async;10;0.0141263;0.0125835;0.0159924
130;inner;10;0.745618;0.737423;0.755888
130;wait;10;7.24205e-05;5.2492e-05;8.8496e-05
130;boundary;10;0.0582147;0.0521834;0.0650619
130;calc iter;10;0.818033;0.815111;0.823937
130;calc total;1;8.21397;8.21397;8.21397
130;total;1;22.8288;22.8288;22.8288
12;initialize;1;5.29984;5.29984;5.29984
12;async;10;0.0209945;0.0136824;0.0245006
12;inner;10;0.744332;0.740679;0.756063
12;wait;10;4.3836e-05;2.6853e-05;6.3931e-05
12;boundary;10;0.0531532;0.0523203;0.055382
12;calc iter;10;0.818525;0.814285;0.822132
12;calc total;1;8.21397;8.21397;8.21397
12;total;1;23.1087;23.1087;23.1087
60;initialize;1;5.05374;5.05374;5.05374
60;async;10;0.0202974;0.0138527;0.0237825
60;inner;10;0.746562;0.74229;0.757281
60;wait;10;4.74772e-05;2.4096e-05;6.1922e-05
60;boundary;10;0.0529903;0.0523963;0.0536543
60;calc iter;10;0.819899;0.817621;0.824113
60;calc total;1;8.21397;8.21397;8.21397
60;total;1;22.8708;22.8708;22.8708
84;initialize;1;5.00168;5.00168;5.00168
84;async;10;0.0349626;0.013576;0.0549233
84;inner;10;0.725386;0.710094;0.751847
84;wait;10;4.62562e-05;3.3285e-05;7.0182e-05
84;boundary;10;0.0509045;0.0490596;0.0525958
84;calc iter;10;0.811301;0.804411;0.818093
84;calc total;1;8.21397;8.21397;8.21397
84;total;1;22.8108;22.8108;22.8108
131;initialize;1;5.01166;5.01166;5.01166
131;async;10;0.0115157;0.00775793;0.0140253
131;inner;10;0.738794;0.728591;0.749934
131;wait;10;7.66114e-05;5.3694e-05;0.000102238
131;boundary;10;0.0669646;0.059013;0.0762089
131;calc iter;10;0.817352;0.815213;0.821
131;calc total;1;8.21397;8.21397;8.21397
131;total;1;22.8287;22.8287;22.8287
13;initialize;1;5.29983;5.29983;5.29983
13;async;10;0.0243104;0.0151734;0.0272289
13;inner;10;0.742067;0.737275;0.756566
13;wait;10;3.12901e-05;2.3429e-05;5.0829e-05
13;boundary;10;0.0526968;0.051723;0.0533306
13;calc iter;10;0.819106;0.816469;0.824193
13;calc total;1;8.21397;8.21397;8.21397
13;total;1;23.1087;23.1087;23.1087
61;initialize;1;5.05938;5.05938;5.05938
61;async;10;0.0191119;0.0155906;0.0214875
61;inner;10;0.748265;0.743666;0.758988
61;wait;10;3.50169e-05;2.6233e-05;5.8928e-05
61;boundary;10;0.0530615;0.0514061;0.0540147
61;calc iter;10;0.820474;0.817046;0.827473
61;calc total;1;8.21397;8.21397;8.21397
61;total;1;22.8765;22.8765;22.8765
85;initialize;1;5.00037;5.00037;5.00037
85;async;10;0.0432279;0.0154674;0.0618981
85;inner;10;0.717102;0.702371;0.744937
85;wait;10;5.39818e-05;3.51e-05;6.6118e-05
85;boundary;10;0.0507492;0.0494113;0.0518992
85;calc iter;10;0.811136;0.806023;0.813972
85;calc total;1;8.21397;8.21397;8.21397
85;total;1;22.8095;22.8095;22.8095
132;initialize;1;5.00705;5.00705;5.00705
132;async;10;0.0338319;0.0135759;0.0479422
132;inner;10;0.727918;0.715768;0.751052
132;wait;10;4.38196e-05;3.1261e-05;6.0671e-05
132;boundary;10;0.0512973;0.0497339;0.0524043
132;calc iter;10;0.813092;0.806858;0.816874
132;calc total;1;8.21397;8.21397;8.21397
132;total;1;22.8241;22.8241;22.8241
14;initialize;1;5.2999;5.2999;5.2999
14;async;10;0.0231799;0.0151566;0.0310916
14;inner;10;0.743718;0.738882;0.756178
14;wait;10;3.36912e-05;2.3349e-05;6.5528e-05
14;boundary;10;0.0525525;0.0512941;0.0530408
14;calc iter;10;0.819485;0.815015;0.823879
14;calc total;1;8.21397;8.21397;8.21397
14;total;1;23.1088;23.1088;23.1088
62;initialize;1;5.05465;5.05465;5.05465
62;async;10;0.0240614;0.0156134;0.0277558
62;inner;10;0.743806;0.740327;0.75514
62;wait;10;4.26407e-05;3.4736e-05;6.9363e-05
62;boundary;10;0.0527335;0.0515456;0.0532275
62;calc iter;10;0.820645;0.817949;0.823297
62;calc total;1;8.21397;8.21397;8.21397
62;total;1;22.8718;22.8718;22.8718
86;initialize;1;4.99778;4.99778;4.99778
86;async;10;0.0422036;0.0161754;0.0606844
86;inner;10;0.717864;0.703075;0.744167
86;wait;10;4.89355e-05;2.9095e-05;8.6174e-05
86;boundary;10;0.0511896;0.0493451;0.0522961
86;calc iter;10;0.811308;0.805656;0.813567
86;calc total;1;8.21397;8.21397;8.21397
86;total;1;22.8069;22.8069;22.8069
133;initialize;1;5.01164;5.01164;5.01164
133;async;10;0.0353908;0.0153163;0.0504221
133;inner;10;0.726366;0.714138;0.750016
133;wait;10;3.42714e-05;2.4887e-05;5.3633e-05
133;boundary;10;0.051346;0.049761;0.0523851
133;calc iter;10;0.81314;0.807361;0.817773
133;calc total;1;8.21397;8.21397;8.21397
133;total;1;22.8287;22.8287;22.8287
15;initialize;1;5.30036;5.30036;5.30036
15;async;10;0.0240213;0.0152017;0.0318572
15;inner;10;0.742591;0.737574;0.756153
15;wait;10;3.04491e-05;2.4414e-05;5.4469e-05
15;boundary;10;0.0531747;0.0512986;0.054593
15;calc iter;10;0.819819;0.816146;0.823992
15;calc total;1;8.21397;8.21397;8.21397
15;total;1;23.1093;23.1093;23.1093
63;initialize;1;5.05941;5.05941;5.05941
63;async;10;0.0216864;0.0158945;0.0256988
63;inner;10;0.745545;0.740892;0.757088
63;wait;10;3.29543e-05;2.5107e-05;6.3107e-05
63;boundary;10;0.0534257;0.0515154;0.0540651
63;calc iter;10;0.820692;0.817885;0.825783
63;calc total;1;8.21397;8.21397;8.21397
63;total;1;22.8765;22.8765;22.8765
134;initialize;1;5.00807;5.00807;5.00807
134;async;10;0.0370144;0.0157935;0.0504583
134;inner;10;0.724663;0.712285;0.748669
134;wait;10;4.09702e-05;2.268e-05;8.7576e-05
134;boundary;10;0.0513976;0.0498303;0.0521595
134;calc iter;10;0.813117;0.809791;0.816712
134;calc total;1;8.21397;8.21397;8.21397
134;total;1;22.8251;22.8251;22.8251
16;initialize;1;5.29984;5.29984;5.29984
16;async;10;0.0204793;0.0148499;0.0250121
16;inner;10;0.741624;0.73563;0.753437
16;wait;10;5.48283e-05;4.1305e-05;9.8032e-05
16;boundary;10;0.0559678;0.0519907;0.0597054
16;calc iter;10;0.818127;0.81549;0.820378
16;calc total;1;8.21397;8.21397;8.21397
16;total;1;23.1087;23.1087;23.1087
64;initialize;1;5.0594;5.0594;5.0594
64;async;10;0.0224551;0.0152139;0.0263016
64;inner;10;0.738925;0.734871;0.749389
64;wait;10;6.11199e-05;4.5633e-05;9.3658e-05
64;boundary;10;0.0579725;0.0537131;0.0607367
64;calc iter;10;0.819415;0.817454;0.821645
64;calc total;1;8.21397;8.21397;8.21397
64;total;1;22.8765;22.8765;22.8765
17;initialize;1;5.2998;5.2998;5.2998
17;async;10;0.0139171;0.00755117;0.019525
17;inner;10;0.736563;0.727267;0.750714
17;wait;10;7.00172e-05;5.766e-05;9.8292e-05
17;boundary;10;0.0666973;0.0572299;0.0747542
17;calc iter;10;0.817249;0.814522;0.821264
17;calc total;1;8.21397;8.21397;8.21397
17;total;1;23.1087;23.1087;23.1087
65;initialize;1;5.05939;5.05939;5.05939
65;async;10;0.0137259;0.00762379;0.0175461
65;inner;10;0.734757;0.72989;0.751807
65;wait;10;7.19589e-05;5.6068e-05;0.000113842
65;boundary;10;0.0698811;0.0565712;0.0746346
65;calc iter;10;0.818437;0.815157;0.821631
65;calc total;1;8.21397;8.21397;8.21397
65;total;1;22.8765;22.8765;22.8765
18;initialize;1;5.30002;5.30002;5.30002
18;async;10;0.0174017;0.0129906;0.0234188
18;inner;10;0.740902;0.734539;0.754927
18;wait;10;6.21807e-05;4.9249e-05;8.9159e-05
18;boundary;10;0.0595392;0.0518621;0.0638413
18;calc iter;10;0.817906;0.814894;0.820786
18;calc total;1;8.21397;8.21397;8.21397
18;total;1;23.1089;23.1089;23.1089
66;initialize;1;5.05939;5.05939;5.05939
66;async;10;0.0209038;0.0137433;0.0263922
66;inner;10;0.737944;0.7305;0.75003
66;wait;10;6.93316e-05;4.3784e-05;0.000128181
66;boundary;10;0.0604689;0.0539485;0.0669996
66;calc iter;10;0.819388;0.816422;0.824307
66;calc total;1;8.21397;8.21397;8.21397
66;total;1;22.8765;22.8765;22.8765
19;initialize;1;5.30086;5.30086;5.30086
19;async;10;0.0224475;0.0149526;0.0316413
19;inner;10;0.74175;0.737401;0.753121
19;wait;10;5.90879e-05;2.782e-05;0.000109641
19;boundary;10;0.0544467;0.0520582;0.0563793
19;calc iter;10;0.818704;0.816886;0.822135
19;calc total;1;8.21397;8.21397;8.21397
19;total;1;23.1098;23.1098;23.1098
67;initialize;1;5.05937;5.05937;5.05937
67;async;10;0.0243772;0.0153095;0.0321453
67;inner;10;0.74208;0.73817;0.752461
67;wait;10;5.40398e-05;4.2539e-05;0.000101014
67;boundary;10;0.053487;0.0522782;0.0567644
67;calc iter;10;0.82;0.815834;0.824594
67;calc total;1;8.21397;8.21397;8.21397
67;total;1;22.8765;22.8765;22.8765
20;initialize;1;5.29985;5.29985;5.29985
20;async;10;0.0251;0.0149048;0.036717
20;inner;10;0.741422;0.735555;0.754251
20;wait;10;4.31811e-05;3.0118e-05;6.6917e-05
20;boundary;10;0.0527291;0.0512831;0.054173
20;calc iter;10;0.819297;0.814667;0.824693
20;calc total;1;8.21398;8.21398;8.21398
20;total;1;23.1087;23.1087;23.1087
68;initialize;1;5.05279;5.05279;5.05279
68;async;10;0.0235653;0.0150492;0.0334745
68;inner;10;0.743699;0.738493;0.755011
68;wait;10;4.63818e-05;2.8887e-05;8.1009e-05
68;boundary;10;0.0530935;0.0514505;0.0542079
68;calc iter;10;0.820406;0.816953;0.82505
68;calc total;1;8.21397;8.21397;8.21397
68;total;1;22.8699;22.8699;22.8699
21;initialize;1;5.30085;5.30085;5.30085
21;async;10;0.024692;0.0146918;0.0377748
21;inner;10;0.741721;0.734586;0.754276
21;wait;10;3.97252e-05;2.5615e-05;8.2133e-05
21;boundary;10;0.0529028;0.0510955;0.054228
21;calc iter;10;0.819357;0.817196;0.825626
21;calc total;1;8.21398;8.21398;8.21398
21;total;1;23.1097;23.1097;23.1097
69;initialize;1;5.05944;5.05944;5.05944
69;async;10;0.027678;0.0153823;0.0379592
22;initialize;1;5.30086;5.30086;5.30086
22;async;10;0.0188198;0.0140182;0.0263606
22;inner;10;0.741557;0.734775;0.754107
22;wait;10;5.80604e-05;4.9692e-05;8.0183e-05
22;boundary;10;0.0580692;0.0522535;0.0651319
22;calc iter;10;0.818505;0.813987;0.822905
22;calc total;1;8.21398;8.21398;8.21398
22;total;1;23.1097;23.1097;23.1097
69;inner;10;0.739861;0.733043;0.753444
69;wait;10;4.51154e-05;2.9589e-05;0.000108819
69;boundary;10;0.0527106;0.0514905;0.0537035
69;calc iter;10;0.820297;0.817731;0.823773
69;calc total;1;8.21397;8.21397;8.21397
69;total;1;22.8765;22.8765;22.8765
23;initialize;1;5.29985;5.29985;5.29985
23;async;10;0.013031;0.00756774;0.0201346
23;inner;10;0.735394;0.727058;0.750646
23;wait;10;7.28858e-05;5.7946e-05;0.000131743
23;boundary;10;0.0689454;0.0578355;0.0773352
23;calc iter;10;0.817445;0.813832;0.821615
23;calc total;1;8.21398;8.21398;8.21398
23;total;1;23.1087;23.1087;23.1087
70;initialize;1;5.05938;5.05938;5.05938
70;async;10;0.0188116;0.01467;0.0253814
70;inner;10;0.742444;0.736256;0.753344
70;wait;10;6.591e-05;5.3737e-05;8.1238e-05
70;boundary;10;0.0581383;0.0524284;0.0626885
70;calc iter;10;0.819461;0.81493;0.823207
70;calc total;1;8.21397;8.21397;8.21397
70;total;1;22.8765;22.8765;22.8765
71;initialize;1;5.05943;5.05943;5.05943
71;async;10;0.0142638;0.00764842;0.0193104
71;inner;10;0.733871;0.725038;0.750519
71;wait;10;7.91581e-05;6.5243e-05;0.000121694
71;boundary;10;0.0704923;0.0577725;0.0789536
71;calc iter;10;0.818708;0.815098;0.824031
71;calc total;1;8.21397;8.21397;8.21397
71;total;1;22.8765;22.8765;22.8765
87;initialize;1;5.0048;5.0048;5.0048
87;async;10;0.0414806;0.016016;0.0592875
87;inner;10;0.718487;0.703058;0.746973
87;wait;10;3.91755e-05;2.6583e-05;7.8401e-05
87;boundary;10;0.0513551;0.0492083;0.0530736
87;calc iter;10;0.811364;0.80476;0.81549
87;calc total;1;8.21397;8.21397;8.21397
87;total;1;22.8139;22.8139;22.8139
88;initialize;1;5.00479;5.00479;5.00479
88;async;10;0.0425319;0.0155155;0.0604988
88;inner;10;0.716967;0.701057;0.742803
88;wait;10;5.90292e-05;3.4833e-05;9.192e-05
88;boundary;10;0.0511632;0.0501897;0.0526285
88;calc iter;10;0.810723;0.803847;0.813998
88;calc total;1;8.21398;8.21398;8.21398
88;total;1;22.8139;22.8139;22.8139
89;initialize;1;4.99745;4.99745;4.99745
89;async;10;0.0395738;0.0072678;0.0586971
89;inner;10;0.718911;0.702984;0.744977
89;wait;10;6.82853e-05;4.6548e-05;0.000112
89;boundary;10;0.052076;0.0506737;0.0554629
89;calc iter;10;0.810631;0.805766;0.813997
89;calc total;1;8.21398;8.21398;8.21398
89;total;1;22.8066;22.8066;22.8066
90;initialize;1;4.99936;4.99936;4.99936
90;async;10;0.0285635;0.0123289;0.038779
90;inner;10;0.707088;0.689753;0.73307
90;wait;10;6.62164e-05;4.7596e-05;9.9998e-05
90;boundary;10;0.0714685;0.0558388;0.0825661
90;calc iter;10;0.807188;0.801341;0.812626
90;calc total;1;8.21398;8.21398;8.21398
90;total;1;22.8085;22.8085;22.8085
91;initialize;1;4.99626;4.99626;4.99626
91;async;10;0.0287155;0.0136184;0.0390287
91;inner;10;0.705423;0.6885;0.731259
91;wait;10;8.80751e-05;6.6419e-05;0.000137001
91;boundary;10;0.0728655;0.0562845;0.0842285
91;calc iter;10;0.807094;0.800561;0.813151
91;calc total;1;8.21398;8.21398;8.21398
91;total;1;22.8054;22.8054;22.8054
92;initialize;1;5.00479;5.00479;5.00479
92;async;10;0.0286139;0.0134726;0.0386105
92;inner;10;0.707661;0.691752;0.733287
92;wait;10;8.55572e-05;6.0716e-05;0.000140606
92;boundary;10;0.0709893;0.0554624;0.0810187
92;calc iter;10;0.807352;0.801092;0.812494
92;calc total;1;8.21398;8.21398;8.21398
92;total;1;22.8139;22.8139;22.8139
93;initialize;1;5.00099;5.00099;5.00099
93;async;10;0.0291647;0.0137364;0.0411092
93;inner;10;0.707574;0.690791;0.733766
93;wait;10;6.94638e-05;5.0628e-05;0.000108309
93;boundary;10;0.0705819;0.0551447;0.0802294
93;calc iter;10;0.807391;0.800649;0.813265
93;calc total;1;8.21398;8.21398;8.21398
93;total;1;22.8101;22.8101;22.8101
100;initialize;1;5.05371;5.05371;5.05371
100;async;10;0.0172871;0.0143213;0.0189046
100;inner;10;0.743298;0.731886;0.754889
100;wait;10;7.11627e-05;5.0184e-05;9.7465e-05
100;boundary;10;0.0579822;0.0523505;0.0659051
100;calc iter;10;0.818641;0.813525;0.821662
100;calc total;1;8.21397;8.21397;8.21397
100;total;1;22.8703;22.8703;22.8703
94;initialize;1;5.00481;5.00481;5.00481
94;async;10;0.0271772;0.0138184;0.0384196
94;inner;10;0.702407;0.685259;0.733185
94;wait;10;7.80999e-05;5.9176e-05;9.6201e-05
94;boundary;10;0.0772297;0.055471;0.0877266
94;calc iter;10;0.806894;0.799467;0.813779
94;calc total;1;8.21398;8.21398;8.21398
94;total;1;22.8139;22.8139;22.8139
101;initialize;1;5.05321;5.05321;5.05321
101;async;10;0.0122769;0.0072902;0.0136968
101;inner;10;0.738891;0.730989;0.751749
101;wait;10;7.42555e-05;5.9695e-05;0.000108081
101;boundary;10;0.0670216;0.0574994;0.0725621
101;calc iter;10;0.818266;0.815648;0.820182
101;calc total;1;8.21397;8.21397;8.21397
101;total;1;22.8698;22.8698;22.8698
95;initialize;1;5.00496;5.00496;5.00496
95;async;10;0.0264035;0.00687576;0.0381296
95;inner;10;0.696563;0.68106;0.724148
95;wait;10;0.000136412;5.0308e-05;0.000469201
95;boundary;10;0.083611;0.0652628;0.0918355
95;calc iter;10;0.806715;0.796759;0.813498
95;calc total;1;8.21398;8.21398;8.21398
95;total;1;22.8141;22.8141;22.8141
102;initialize;1;5.05076;5.05076;5.05076
102;async;10;0.0199435;0.0134969;0.0266849
102;inner;10;0.743525;0.736224;0.751971
102;wait;10;6.34681e-05;4.2636e-05;0.000124248
102;boundary;10;0.055981;0.0536239;0.0584558
102;calc iter;10;0.819515;0.81733;0.82143
102;calc total;1;8.21397;8.21397;8.21397
102;total;1;22.8674;22.8674;22.8674
103;initialize;1;5.05325;5.05325;5.05325
103;async;10;0.0213939;0.0150977;0.0243074
103;inner;10;0.745091;0.738505;0.753375
103;wait;10;5.50779e-05;3.5376e-05;0.000115644
103;boundary;10;0.0530254;0.0522146;0.0549668
103;calc iter;10;0.819567;0.81525;0.822908
103;calc total;1;8.21397;8.21397;8.21397
103;total;1;22.8699;22.8699;22.8699
104;initialize;1;5.05314;5.05314;5.05314
104;async;10;0.0218415;0.0148718;0.0286011
104;inner;10;0.745751;0.737523;0.755486
104;wait;10;4.95055e-05;3.381e-05;9.3799e-05
104;boundary;10;0.0525788;0.051581;0.0535288
104;calc iter;10;0.820222;0.81653;0.824478
104;calc total;1;8.21397;8.21397;8.21397
104;total;1;22.8698;22.8698;22.8698
105;initialize;1;5.05313;5.05313;5.05313
105;async;10;0.0230141;0.0148284;0.0281759
105;inner;10;0.744323;0.738417;0.754871
105;wait;10;4.65259e-05;3.1468e-05;9.3125e-05
105;boundary;10;0.0525671;0.0521741;0.0534785
105;calc iter;10;0.819953;0.816079;0.82575
105;calc total;1;8.21397;8.21397;8.21397
105;total;1;22.8697;22.8697;22.8697
106;initialize;1;5.05337;5.05337;5.05337
106;async;10;0.0152081;0.0139485;0.0198127
106;inner;10;0.747395;0.738805;0.756907
106;wait;10;6.41441e-05;5.3181e-05;7.2195e-05
106;boundary;10;0.0564655;0.0523105;0.0616062
106;calc iter;10;0.819134;0.81618;0.824728
106;calc total;1;8.21397;8.21397;8.21397
106;total;1;22.87;22.87;22.87
107;initialize;1;5.05313;5.05313;5.05313
107;async;10;0.013011;0.00773118;0.0153246
107;inner;10;0.739243;0.727835;0.750635
107;wait;10;7.50927e-05;6.2518e-05;0.000133696
107;boundary;10;0.0658478;0.058294;0.0747024
107;calc iter;10;0.818178;0.814856;0.82124
107;calc total;1;8.21397;8.21397;8.21397
107;total;1;22.8698;22.8698;22.8698
108;initialize;1;5.05348;5.05348;5.05348
108;async;10;0.0170648;0.0129442;0.0204875
108;inner;10;0.748219;0.744955;0.757271
108;wait;10;6.43723e-05;4.2555e-05;7.9922e-05
108;boundary;10;0.0549353;0.0522484;0.0572556
108;calc iter;10;0.820285;0.817107;0.823382
108;calc total;1;8.21397;8.21397;8.21397
108;total;1;22.8701;22.8701;22.8701
109;initialize;1;5.05348;5.05348;5.05348
109;async;10;0.023053;0.0155992;0.0274805
109;inner;10;0.744795;0.74202;0.754618
109;wait;10;4.97235e-05;3.4429e-05;9.3848e-05
109;boundary;10;0.0528269;0.0516193;0.0542068
109;calc iter;10;0.820727;0.818192;0.82334
109;calc total;1;8.21397;8.21397;8.21397
109;total;1;22.8701;22.8701;22.8701
110;initialize;1;5.05341;5.05341;5.05341
110;async;10;0.0210621;0.015685;0.0236352
110;inner;10;0.747056;0.744271;0.7577
110;wait;10;3.24027e-05;2.6545e-05;5.8456e-05
110;boundary;10;0.0529365;0.0513848;0.0539867
110;calc iter;10;0.821089;0.817485;0.826106
110;calc total;1;8.21397;8.21397;8.21397
110;total;1;22.87;22.87;22.87
111;initialize;1;5.05324;5.05324;5.05324
111;async;10;0.0199673;0.0156183;0.0233123
111;inner;10;0.747981;0.744021;0.759135
111;wait;10;3.4731e-05;2.6872e-05;5.6278e-05
111;boundary;10;0.0530688;0.0514537;0.0538685
111;calc iter;10;0.821054;0.817884;0.827643
111;calc total;1;8.21397;8.21397;8.21397
111;total;1;22.8698;22.8698;22.8698
112;initialize;1;5.05336;5.05336;5.05336
112;async;10;0.0196344;0.0144761;0.0234547
112;inner;10;0.743858;0.740301;0.753338
112;wait;10;6.76051e-05;5.1209e-05;8.6876e-05
112;boundary;10;0.0563176;0.0521238;0.0594594
112;calc iter;10;0.819879;0.817035;0.822147
112;calc total;1;8.21397;8.21397;8.21397
112;total;1;22.87;22.87;22.87
113;initialize;1;5.05338;5.05338;5.05338
113;async;10;0.015151;0.0076759;0.0181864
113;inner;10;0.733463;0.728616;0.747247
113;wait;10;7.32445e-05;5.8711e-05;0.000119829
113;boundary;10;0.0701789;0.0597315;0.0749846
113;calc iter;10;0.818867;0.81419;0.820792
113;calc total;1;8.21397;8.21397;8.21397
113;total;1;22.87;22.87;22.87
114;initialize;1;5.05311;5.05311;5.05311
114;async;10;0.0206835;0.0137536;0.026637
114;inner;10;0.741121;0.735325;0.749645
114;wait;10;7.60131e-05;6.3536e-05;0.000121121
114;boundary;10;0.0582289;0.0539773;0.0642813
114;calc iter;10;0.820112;0.815053;0.823514
114;calc total;1;8.21397;8.21397;8.21397
114;total;1;22.8697;22.8697;22.8697
115;initialize;1;5.05343;5.05343;5.05343
115;async;10;0.0235776;0.0154083;0.0318432
115;inner;10;0.743894;0.739564;0.756519
115;wait;10;4.96916e-05;3.7111e-05;6.0466e-05
115;boundary;10;0.0529386;0.0518839;0.0551125
115;calc iter;10;0.820463;0.816535;0.82404
115;calc total;1;8.21397;8.21397;8.21397
115;total;1;22.87;22.87;22.87
116;initialize;1;5.05349;5.05349;5.05349
116;async;10;0.0233214;0.015496;0.0320577
116;inner;10;0.745077;0.739814;0.756488
116;wait;10;3.72859e-05;2.883e-05;6.0687e-05
116;boundary;10;0.0525331;0.0513808;0.0532273
116;calc iter;10;0.82097;0.81766;0.825123
116;calc total;1;8.21397;8.21397;8.21397
116;total;1;22.8701;22.8701;22.8701
117;initialize;1;5.05336;5.05336;5.05336
117;async;10;0.0267385;0.0155333;0.033522
117;inner;10;0.741637;0.736965;0.75298
117;wait;10;4.22096e-05;3.1428e-05;9.9579e-05
117;boundary;10;0.0524394;0.0512274;0.0531964
117;calc iter;10;0.820859;0.816571;0.824188
117;calc total;1;8.21397;8.21397;8.21397
117;total;1;22.87;22.87;22.87
118;initialize;1;5.05338;5.05338;5.05338
118;async;10;0.0203313;0.0155144;0.0273037
118;inner;10;0.743198;0.738784;0.751805
118;wait;10;7.1322e-05;5.5612e-05;0.000121522
118;boundary;10;0.0562997;0.0530611;0.0592329
118;calc iter;10;0.819902;0.817371;0.824042
118;calc total;1;8.21397;8.21397;8.21397
118;total;1;22.87;22.87;22.87
119;initialize;1;5.05349;5.05349;5.05349
119;async;10;0.0144019;0.00774833;0.020138
119;inner;10;0.736019;0.728604;0.749383
119;wait;10;7.75993e-05;4.6739e-05;0.000138987
119;boundary;10;0.0685691;0.0587345;0.0752895
119;calc iter;10;0.819069;0.816008;0.823715
119;calc total;1;8.21398;8.21398;8.21398
119;total;1;22.8701;22.8701;22.8701
144;initialize;1;5.03771;5.03771;5.03771
144;async;10;0.0222103;0.012717;0.0301516
144;inner;10;0.744598;0.731599;0.75887
144;wait;10;3.42184e-05;2.6334e-05;5.462e-05
144;boundary;10;0.0541302;0.0504053;0.0601326
144;calc iter;10;0.820975;0.806739;0.825279
144;calc total;1;8.21397;8.21397;8.21397
144;total;1;22.8521;22.8521;22.8521
145;initialize;1;5.03577;5.03577;5.03577
145;async;10;0.0258476;0.0147193;0.0308422
145;inner;10;0.740763;0.72929;0.756923
145;wait;10;3.73255e-05;2.3602e-05;7.178e-05
145;boundary;10;0.054245;0.0506713;0.0581985
145;calc iter;10;0.820895;0.810077;0.8249
145;calc total;1;8.21397;8.21397;8.21397
145;total;1;22.8501;22.8501;22.8501
146;initialize;1;5.03569;5.03569;5.03569
146;async;10;0.0208588;0.0139688;0.0283907
146;inner;10;0.746108;0.735901;0.756905
146;wait;10;4.33911e-05;2.7788e-05;7.5635e-05
146;boundary;10;0.0530491;0.0514167;0.055006
146;calc iter;10;0.820061;0.812416;0.823339
146;calc total;1;8.21397;8.21397;8.21397
146;total;1;22.85;22.85;22.85
147;initialize;1;5.03572;5.03572;5.03572
147;async;10;0.0172904;0.0134268;0.0222829
147;inner;10;0.747694;0.740203;0.756289
147;wait;10;5.46543e-05;3.9552e-05;6.4741e-05
147;boundary;10;0.0541205;0.05228;0.056271
147;calc iter;10;0.819162;0.815632;0.824252
147;calc total;1;8.21398;8.21398;8.21398
147;total;1;22.8501;22.8501;22.8501
148;initialize;1;5.03561;5.03561;5.03561
148;async;10;0.017094;0.014023;0.0188855
148;inner;10;0.743212;0.731685;0.752264
148;wait;10;7.55361e-05;4.2454e-05;0.000116286
148;boundary;10;0.0577858;0.0531932;0.0668892
148;calc iter;10;0.818169;0.81394;0.821464
148;calc total;1;8.21397;8.21397;8.21397
148;total;1;22.85;22.85;22.85
149;initialize;1;5.03572;5.03572;5.03572
149;async;10;0.0128754;0.00731406;0.0156028
149;inner;10;0.736302;0.725071;0.749576
149;wait;10;8.02159e-05;5.2728e-05;0.000124297
149;boundary;10;0.068332;0.0585399;0.0768978
149;calc iter;10;0.817591;0.814793;0.821682
149;calc total;1;8.21398;8.21398;8.21398
149;total;1;22.8501;22.8501;22.8501
150;initialize;1;5.03575;5.03575;5.03575
150;async;10;0.0211258;0.0135965;0.0271362
150;inner;10;0.745902;0.738553;0.755048
150;wait;10;4.93442e-05;3.5775e-05;0.000118073
150;boundary;10;0.0523892;0.0517403;0.0538659
150;calc iter;10;0.819467;0.815728;0.823893
150;calc total;1;8.21398;8.21398;8.21398
150;total;1;22.8501;22.8501;22.8501
168;initialize;1;5.04404;5.04404;5.04404
168;async;10;0.0194149;0.012642;0.0264861
168;inner;10;0.744944;0.739083;0.758509
168;wait;10;5.04374e-05;3.5754e-05;7.2062e-05
168;boundary;10;0.053527;0.0524308;0.0547689
168;calc iter;10;0.817938;0.812853;0.825738
168;calc total;1;8.21398;8.21398;8.21398
168;total;1;22.8524;22.8524;22.8524
216;initialize;1;4.88818;4.88818;4.88818
216;async;10;0.0221109;0.0134256;0.0297273
216;inner;10;0.742156;0.734493;0.757319
216;wait;10;5.60411e-05;4.0978e-05;9.2143e-05
216;boundary;10;0.0550115;0.0523198;0.0580546
216;calc iter;10;0.819336;0.815227;0.823791
216;calc total;1;8.21398;8.21398;8.21398
216;total;1;22.7036;22.7036;22.7036
192;initialize;1;5.04627;5.04627;5.04627
192;async;10;0.027112;0.0134468;0.033505
192;inner;10;0.740187;0.728008;0.756199
192;wait;10;3.55802e-05;2.3169e-05;7.8205e-05
192;boundary;10;0.0534307;0.0506702;0.0557904
192;calc iter;10;0.820767;0.812209;0.827465
192;calc total;1;8.21398;8.21398;8.21398
192;total;1;22.8637;22.8637;22.8637
151;initialize;1;5.0357;5.0357;5.0357
151;async;10;0.0185506;0.0158511;0.0204938
151;inner;10;0.748075;0.741389;0.757249
151;wait;10;4.15805e-05;3.1611e-05;6.365e-05
151;boundary;10;0.0527258;0.0522885;0.0536103
151;calc iter;10;0.819395;0.814063;0.825793
151;calc total;1;8.21398;8.21398;8.21398
151;total;1;22.8501;22.8501;22.8501
217;initialize;1;4.88088;4.88088;4.88088
217;async;10;0.029831;0.0158283;0.0377309
217;inner;10;0.737332;0.727481;0.755534
217;wait;10;4.07805e-05;2.6564e-05;7.427e-05
217;boundary;10;0.0530125;0.0511158;0.054268
217;calc iter;10;0.820218;0.816325;0.824275
217;calc total;1;8.21398;8.21398;8.21398
217;total;1;22.6963;22.6963;22.6963
193;initialize;1;5.04642;5.04642;5.04642
193;async;10;0.0246599;0.0140591;0.02904
193;inner;10;0.74183;0.729986;0.759744
193;wait;10;3.28899e-05;2.6173e-05;5.4004e-05
193;boundary;10;0.0544545;0.0507514;0.0576268
193;calc iter;10;0.82098;0.809382;0.826888
193;calc total;1;8.21398;8.21398;8.21398
193;total;1;22.8639;22.8639;22.8639
152;initialize;1;5.03572;5.03572;5.03572
152;async;10;0.0175291;0.0139077;0.0244217
152;inner;10;0.747974;0.740215;0.757248
152;wait;10;5.97931e-05;4.0809e-05;7.8733e-05
152;boundary;10;0.0537069;0.0521595;0.0560206
152;calc iter;10;0.819272;0.815897;0.823709
152;calc total;1;8.21398;8.21398;8.21398
152;total;1;22.8501;22.8501;22.8501
218;initialize;1;4.88284;4.88284;4.88284
218;async;10;0.0338537;0.0161244;0.0400175
218;inner;10;0.733036;0.723541;0.756914
218;wait;10;3.72389e-05;2.9162e-05;8.1151e-05
218;boundary;10;0.0538309;0.0507744;0.0555258
218;calc iter;10;0.82076;0.812478;0.826373
218;calc total;1;8.21398;8.21398;8.21398
218;total;1;22.6982;22.6982;22.6982
194;initialize;1;5.04621;5.04621;5.04621
194;async;10;0.0210232;0.0139477;0.027017
194;inner;10;0.746148;0.735648;0.75746
194;wait;10;4.0749e-05;2.8097e-05;6.4506e-05
194;boundary;10;0.0529629;0.051363;0.0541711
194;calc iter;10;0.820176;0.814061;0.823949
194;calc total;1;8.21398;8.21398;8.21398
194;total;1;22.8636;22.8636;22.8636
153;initialize;1;5.042;5.042;5.042
153;async;10;0.0191366;0.0149179;0.0261488
153;inner;10;0.74702;0.739274;0.755104
153;wait;10;5.80134e-05;3.7558e-05;8.4396e-05
153;boundary;10;0.0532833;0.0519522;0.0540137
153;calc iter;10;0.8195;0.815398;0.822334
153;calc total;1;8.21398;8.21398;8.21398
153;total;1;22.8564;22.8564;22.8564
219;initialize;1;4.8784;4.8784;4.8784
219;async;10;0.0270414;0.0162486;0.0297485
219;inner;10;0.737292;0.727606;0.762089
219;wait;10;3.46761e-05;3.0673e-05;5.5862e-05
219;boundary;10;0.0569135;0.0505305;0.0603415
219;calc iter;10;0.821284;0.807513;0.831555
219;calc total;1;8.21398;8.21398;8.21398
219;total;1;22.6938;22.6938;22.6938
195;initialize;1;5.04646;5.04646;5.04646
195;async;10;0.017238;0.0140163;0.023513
195;inner;10;0.74866;0.740439;0.757067
195;wait;10;5.4401e-05;3.038e-05;8.765e-05
195;boundary;10;0.0534848;0.0526159;0.0548536
195;calc iter;10;0.819438;0.816152;0.826139
195;calc total;1;8.21398;8.21398;8.21398
195;total;1;22.8639;22.8639;22.8639
154;initialize;1;5.03568;5.03568;5.03568
154;async;10;0.0160716;0.0139262;0.0185106
154;inner;10;0.746859;0.737074;0.755455
154;wait;10;6.54489e-05;4.0335e-05;8.3677e-05
154;boundary;10;0.0555908;0.0522028;0.0615233
154;calc iter;10;0.818588;0.813521;0.823066
154;calc total;1;8.21398;8.21398;8.21398
154;total;1;22.8501;22.8501;22.8501
220;initialize;1;4.85897;4.85897;4.85897
220;async;10;0.0303528;0.0157534;0.0373841
220;inner;10;0.736539;0.727787;0.754059
220;wait;10;4.51558e-05;2.9695e-05;0.000108317
220;boundary;10;0.0528897;0.0513843;0.0549042
220;calc iter;10;0.819829;0.816108;0.824751
220;calc total;1;8.21398;8.21398;8.21398
220;total;1;22.6744;22.6744;22.6744
196;initialize;1;5.04375;5.04375;5.04375
196;async;10;0.0146208;0.013437;0.017398
196;inner;10;0.748398;0.736071;0.756591
196;wait;10;5.78807e-05;4.4816e-05;7.4394e-05
196;boundary;10;0.0554052;0.0520212;0.0635006
196;calc iter;10;0.818483;0.813649;0.823829
196;calc total;1;8.21398;8.21398;8.21398
196;total;1;22.8612;22.8612;22.8612
155;initialize;1;5.0357;5.0357;5.0357
155;async;10;0.0119824;0.00766319;0.014254
155;inner;10;0.74259;0.731791;0.752125
155;wait;10;7.581e-05;5.5815e-05;0.000137717
155;boundary;10;0.0632901;0.0573441;0.0719251
155;calc iter;10;0.81794;0.813628;0.821535
155;calc total;1;8.21398;8.21398;8.21398
155;total;1;22.8501;22.8501;22.8501
221;initialize;1;4.88807;4.88807;4.88807
221;async;10;0.0190965;0.00775516;0.0250199
221;inner;10;0.735524;0.731356;0.748395
221;wait;10;6.67423e-05;5.1066e-05;9.4032e-05
221;boundary;10;0.0636677;0.0601642;0.068284
221;calc iter;10;0.818356;0.816411;0.821703
221;calc total;1;8.21398;8.21398;8.21398
221;total;1;22.7035;22.7035;22.7035
197;initialize;1;5.04661;5.04661;5.04661
197;async;10;0.0136895;0.00733212;0.0176313
197;inner;10;0.738805;0.724051;0.750054
197;wait;10;7.57875e-05;5.5536e-05;0.000130973
197;boundary;10;0.065074;0.0585383;0.0771112
197;calc iter;10;0.817646;0.813406;0.823369
197;calc total;1;8.21398;8.21398;8.21398
197;total;1;22.864;22.864;22.864
240;initialize;1;4.93232;4.93232;4.93232
240;async;10;0.023938;0.0138676;0.028635
240;inner;10;0.741096;0.729224;0.758778
240;wait;10;2.84145e-05;2.0458e-05;5.2832e-05
240;boundary;10;0.0548808;0.0502473;0.0604065
240;calc iter;10;0.819945;0.806174;0.824983
240;calc total;1;8.21398;8.21398;8.21398
240;total;1;22.7401;22.7401;22.7401
156;initialize;1;5.042;5.042;5.042
156;async;10;0.016472;0.0121107;0.0231766
156;inner;10;0.744275;0.73592;0.757224
156;wait;10;6.78294e-05;4.115e-05;9.1855e-05
156;boundary;10;0.0577065;0.0521933;0.0646004
156;calc iter;10;0.818524;0.814369;0.823811
156;calc total;1;8.21398;8.21398;8.21398
156;total;1;22.8564;22.8564;22.8564
222;initialize;1;4.87943;4.87943;4.87943
222;async;10;0.0182398;0.0140169;0.0203412
222;inner;10;0.730677;0.720508;0.750402
222;wait;10;7.86429e-05;6.2287e-05;0.000122529
222;boundary;10;0.0684115;0.0550157;0.0767938
222;calc iter;10;0.817409;0.815767;0.819665
222;calc total;1;8.21398;8.21398;8.21398
222;total;1;22.6948;22.6948;22.6948
198;initialize;1;5.04665;5.04665;5.04665
198;async;10;0.0176892;0.0133961;0.0243286
198;inner;10;0.746565;0.738668;0.754884
198;wait;10;6.12228e-05;3.8505e-05;0.000105415
198;boundary;10;0.0546873;0.0519139;0.0574195
198;calc iter;10;0.819004;0.815206;0.828862
198;calc total;1;8.21398;8.21398;8.21398
198;total;1;22.864;22.864;22.864
157;initialize;1;5.04202;5.04202;5.04202
157;async;10;0.0213693;0.0155508;0.0259798
157;inner;10;0.74309;0.737543;0.75381
157;wait;10;5.50227e-05;3.7877e-05;0.000100647
157;boundary;10;0.0547507;0.0524349;0.0583409
157;calc iter;10;0.819267;0.814705;0.826484
157;calc total;1;8.21398;8.21398;8.21398
157;total;1;22.8564;22.8564;22.8564
223;initialize;1;4.88823;4.88823;4.88823
223;async;10;0.0212767;0.0158771;0.0237721
223;inner;10;0.736427;0.727079;0.751713
223;wait;10;6.33425e-05;4.7037e-05;0.000113469
223;boundary;10;0.0602525;0.0528873;0.0665942
223;calc iter;10;0.818021;0.815913;0.82424
223;calc total;1;8.21398;8.21398;8.21398
223;total;1;22.7036;22.7036;22.7036
199;initialize;1;5.0465;5.0465;5.0465
199;async;10;0.020344;0.0147442;0.025182
199;inner;10;0.74555;0.737731;0.754357
199;wait;10;5.00051e-05;3.1739e-05;7.1325e-05
199;boundary;10;0.0533223;0.0520203;0.0544888
199;calc iter;10;0.819268;0.816271;0.828536
199;calc total;1;8.21398;8.21398;8.21398
199;total;1;22.8639;22.8639;22.8639
158;initialize;1;5.042;5.042;5.042
158;async;10;0.025248;0.0156491;0.0325697
158;inner;10;0.742151;0.735387;0.754147
158;wait;10;3.98089e-05;2.7037e-05;8.5461e-05
158;boundary;10;0.0527128;0.0514276;0.0532906
158;calc iter;10;0.820153;0.817176;0.823229
158;calc total;1;8.21398;8.21398;8.21398
158;total;1;22.8564;22.8564;22.8564
224;initialize;1;4.88222;4.88222;4.88222
224;async;10;0.0214737;0.0159751;0.0241629
224;inner;10;0.742121;0.73485;0.757927
224;wait;10;5.4248e-05;3.7331e-05;6.5095e-05
224;boundary;10;0.0551827;0.0523097;0.0577619
224;calc iter;10;0.818834;0.815614;0.826276
224;calc total;1;8.21398;8.21398;8.21398
224;total;1;22.6976;22.6976;22.6976
200;initialize;1;5.04646;5.04646;5.04646
200;async;10;0.0184629;0.0147583;0.0241897
200;inner;10;0.746506;0.738764;0.754019
200;wait;10;6.43011e-05;4.5702e-05;9.9851e-05
200;boundary;10;0.0542014;0.0526992;0.0558126
200;calc iter;10;0.819237;0.816232;0.822513
200;calc total;1;8.21398;8.21398;8.21398
200;total;1;22.8639;22.8639;22.8639
159;initialize;1;5.03613;5.03613;5.03613
159;async;10;0.0267229;0.0157712;0.0357474
159;inner;10;0.740542;0.73239;0.754513
159;wait;10;3.92435e-05;2.7605e-05;7.2094e-05
159;boundary;10;0.0527509;0.051602;0.0540645
159;calc iter;10;0.820057;0.815585;0.82425
159;calc total;1;8.21398;8.21398;8.21398
159;total;1;22.8505;22.8505;22.8505
225;initialize;1;4.88154;4.88154;4.88154
225;async;10;0.0242999;0.0160085;0.02849
225;inner;10;0.742159;0.736044;0.758599
225;wait;10;4.37712e-05;2.9417e-05;5.8939e-05
225;boundary;10;0.053012;0.0522916;0.0536864
225;calc iter;10;0.819516;0.815703;0.826961
225;calc total;1;8.21398;8.21398;8.21398
225;total;1;22.6969;22.6969;22.6969
201;initialize;1;5.04644;5.04644;5.04644
201;async;10;0.0211302;0.015005;0.0283773
201;inner;10;0.745714;0.73629;0.754672
201;wait;10;4.9257e-05;3.3658e-05;8.448e-05
201;boundary;10;0.0527819;0.0522099;0.0535988
201;calc iter;10;0.819677;0.81332;0.82419
201;calc total;1;8.21398;8.21398;8.21398
201;total;1;22.8639;22.8639;22.8639
160;initialize;1;5.03633;5.03633;5.03633
160;async;10;0.021283;0.0153432;0.0273213
160;inner;10;0.736202;0.730715;0.749062
160;wait;10;6.42896e-05;4.5019e-05;0.000117645
160;boundary;10;0.0612009;0.0539562;0.0662317
160;calc iter;10;0.818752;0.81552;0.820859
160;calc total;1;8.21397;8.21397;8.21397
160;total;1;22.8507;22.8507;22.8507
226;initialize;1;4.88338;4.88338;4.88338
226;async;10;0.018723;0.0158556;0.0208554
226;inner;10;0.738798;0.729924;0.756387
226;wait;10;6.40314e-05;5.1261e-05;7.856e-05
226;boundary;10;0.0605235;0.0523081;0.0662176
226;calc iter;10;0.81811;0.816;0.824835
226;calc total;1;8.21398;8.21398;8.21398
226;total;1;22.6988;22.6988;22.6988
202;initialize;1;5.04659;5.04659;5.04659
202;async;10;0.0152595;0.0132134;0.0197704
202;inner;10;0.748558;0.738125;0.757245
202;wait;10;5.91273e-05;3.8024e-05;7.8792e-05
202;boundary;10;0.0549249;0.0524507;0.0598469
202;calc iter;10;0.818803;0.814185;0.826227
202;calc total;1;8.21398;8.21398;8.21398
202;total;1;22.864;22.864;22.864
161;initialize;1;5.03612;5.03612;5.03612
161;async;10;0.0148851;0.00759222;0.0198722
161;inner;10;0.726849;0.716818;0.7462
161;wait;10;7.3726e-05;4.7624e-05;0.000114742
161;boundary;10;0.0757349;0.0599835;0.0840808
161;calc iter;10;0.817544;0.813895;0.821287
161;calc total;1;8.21397;8.21397;8.21397
161;total;1;22.8505;22.8505;22.8505
169;initialize;1;5.03439;5.03439;5.03439
169;async;10;0.0275382;0.0161114;0.0363949
169;inner;10;0.738872;0.729201;0.756891
169;wait;10;3.92588e-05;3.1516e-05;5.4923e-05
169;boundary;10;0.052221;0.0513279;0.0526207
169;calc iter;10;0.818673;0.815585;0.825648
169;calc total;1;8.21398;8.21398;8.21398
169;total;1;22.8428;22.8428;22.8428
227;initialize;1;4.8882;4.8882;4.8882
227;async;10;0.0119698;0.00782013;0.0149974
227;inner;10;0.734894;0.721194;0.755287
227;wait;10;7.69958e-05;5.4155e-05;0.000130023
227;boundary;10;0.0703563;0.0557505;0.0808538
203;initialize;1;5.04644;5.04644;5.04644
203;async;10;0.012867;0.00768311;0.015516
203;inner;10;0.741394;0.72838;0.751233
203;wait;10;8.03385e-05;6.0158e-05;0.000115369
203;boundary;10;0.0635871;0.0582339;0.0729087
203;calc iter;10;0.81793;0.813466;0.822577
203;calc total;1;8.21398;8.21398;8.21398
203;total;1;22.8639;22.8639;22.8639
162;initialize;1;5.03735;5.03735;5.03735
162;async;10;0.0224603;0.0136854;0.0277114
162;inner;10;0.739361;0.734038;0.749028
162;wait;10;6.07475e-05;4.4903e-05;0.000130965
162;boundary;10;0.0571685;0.0547444;0.0601742
162;calc iter;10;0.819053;0.817082;0.82171
162;calc total;1;8.21397;8.21397;8.21397
162;total;1;22.8517;22.8517;22.8517
170;initialize;1;5.04405;5.04405;5.04405
170;async;10;0.0330769;0.0160873;0.0426854
170;inner;10;0.733411;0.722765;0.757014
170;wait;10;3.73314e-05;2.734e-05;4.9029e-05
170;boundary;10;0.0528631;0.0510332;0.0538676
170;calc iter;10;0.81939;0.813887;0.825879
170;calc total;1;8.21398;8.21398;8.21398
170;total;1;22.8524;22.8524;22.8524
227;calc iter;10;0.817299;0.814592;0.8225
227;calc total;1;8.21398;8.21398;8.21398
227;total;1;22.7036;22.7036;22.7036
204;initialize;1;5.04643;5.04643;5.04643
204;async;10;0.0189137;0.0138958;0.0222952
204;inner;10;0.741136;0.730977;0.756388
204;wait;10;6.64162e-05;3.5531e-05;8.9093e-05
204;boundary;10;0.0585051;0.0524444;0.0688698
204;calc iter;10;0.818622;0.813957;0.824781
204;calc total;1;8.21398;8.21398;8.21398
204;total;1;22.8638;22.8638;22.8638
163;initialize;1;5.03678;5.03678;5.03678
163;async;10;0.0250263;0.0155285;0.0321502
163;inner;10;0.742868;0.736278;0.755279
163;wait;10;4.11504e-05;3.0383e-05;7.1691e-05
163;boundary;10;0.0521273;0.050982;0.0527149
163;calc iter;10;0.820065;0.817226;0.822703
163;calc total;1;8.21397;8.21397;8.21397
163;total;1;22.8511;22.8511;22.8511
171;initialize;1;5.03832;5.03832;5.03832
171;async;10;0.0407338;0.0159622;0.0489735
171;inner;10;0.724764;0.713616;0.753493
171;wait;10;3.69877e-05;2.5772e-05;8.9042e-05
171;boundary;10;0.0543758;0.050893;0.0573049
171;calc iter;10;0.819913;0.811344;0.825781
171;calc total;1;8.21398;8.21398;8.21398
171;total;1;22.8467;22.8467;22.8467
228;initialize;1;4.85949;4.85949;4.85949
228;async;10;0.0218423;0.0137422;0.0293668
228;inner;10;0.740594;0.734684;0.757744
228;wait;10;4.3688e-05;3.2724e-05;5.7995e-05
228;boundary;10;0.0517726;0.0505626;0.0525112
228;calc iter;10;0.814254;0.810863;0.824051
228;calc total;1;8.21398;8.21398;8.21398
228;total;1;22.6749;22.6749;22.6749
205;initialize;1;5.04293;5.04293;5.04293
205;async;10;0.0208172;0.0155574;0.0243261
205;inner;10;0.744079;0.737694;0.758731
205;wait;10;4.1967e-05;3.2513e-05;5.0692e-05
205;boundary;10;0.0545263;0.0527337;0.0590491
205;calc iter;10;0.819466;0.812818;0.827284
205;calc total;1;8.21398;8.21398;8.21398
205;total;1;22.8603;22.8603;22.8603
164;initialize;1;5.03834;5.03834;5.03834
164;async;10;0.0219462;0.0155966;0.0296183
164;inner;10;0.74532;0.738289;0.757179
164;wait;10;3.64467e-05;2.9705e-05;5.801e-05
164;boundary;10;0.0532311;0.0510417;0.0542327
164;calc iter;10;0.820536;0.814537;0.825289
164;calc total;1;8.21397;8.21397;8.21397
164;total;1;22.8527;22.8527;22.8527
172;initialize;1;5.03674;5.03674;5.03674
172;async;10;0.0288435;0.0156846;0.0375325
172;inner;10;0.736012;0.728106;0.751945
172;wait;10;5.54832e-05;3.6355e-05;9.0951e-05
172;boundary;10;0.0531852;0.0521361;0.056743
172;calc iter;10;0.818098;0.815874;0.820921
172;calc total;1;8.21398;8.21398;8.21398
172;total;1;22.8451;22.8451;22.8451
229;initialize;1;4.88412;4.88412;4.88412
229;async;10;0.0280125;0.0157862;0.0341665
229;inner;10;0.734569;0.728616;0.751567
229;wait;10;4.19631e-05;3.0726e-05;8.3991e-05
229;boundary;10;0.0517066;0.0504307;0.0522536
229;calc iter;10;0.814331;0.811605;0.819532
229;calc total;1;8.21398;8.21398;8.21398
229;total;1;22.6995;22.6995;22.6995
206;initialize;1;5.04642;5.04642;5.04642
206;async;10;0.0243734;0.0156132;0.0308517
206;inner;10;0.742454;0.736265;0.7564
206;wait;10;4.56082e-05;2.99e-05;6.8979e-05
206;boundary;10;0.0531542;0.0523676;0.0539506
206;calc iter;10;0.820029;0.816223;0.824644
206;calc total;1;8.21398;8.21398;8.21398
206;total;1;22.8638;22.8638;22.8638
165;initialize;1;5.0358;5.0358;5.0358
165;async;10;0.027202;0.0154559;0.0347645
165;inner;10;0.740409;0.731618;0.756724
165;wait;10;3.24618e-05;2.3349e-05;5.2242e-05
165;boundary;10;0.0532349;0.05064;0.054517
165;calc iter;10;0.820881;0.81577;0.827309
165;calc total;1;8.21397;8.21397;8.21397
165;total;1;22.8502;22.8502;22.8502
173;initialize;1;5.03791;5.03791;5.03791
173;async;10;0.0189463;0.00782311;0.0261451
173;inner;10;0.731015;0.726683;0.747262
173;wait;10;7.77135e-05;5.7117e-05;0.000131392
173;boundary;10;0.066556;0.0590929;0.0725436
173;calc iter;10;0.816597;0.814311;0.819398
173;calc total;1;8.21398;8.21398;8.21398
173;total;1;22.8463;22.8463;22.8463
230;initialize;1;4.88334;4.88334;4.88334
230;async;10;0.0283547;0.0161824;0.0354107
230;inner;10;0.73415;0.725804;0.753821
230;wait;10;3.81735e-05;2.819e-05;6.709e-05
230;boundary;10;0.0522851;0.0500288;0.0530258
230;calc iter;10;0.81483;0.811273;0.822332
230;calc total;1;8.21398;8.21398;8.21398
230;total;1;22.6988;22.6988;22.6988
207;initialize;1;5.04646;5.04646;5.04646
207;async;10;0.0291172;0.0160001;0.037318
207;inner;10;0.738822;0.72996;0.756881
207;wait;10;3.50407e-05;2.7255e-05;6.7373e-05
207;boundary;10;0.0528198;0.0510847;0.0533514
207;calc iter;10;0.820796;0.816971;0.825514
207;calc total;1;8.21398;8.21398;8.21398
207;total;1;22.8639;22.8639;22.8639
166;initialize;1;5.04203;5.04203;5.04203
166;async;10;0.0215871;0.0136409;0.0294433
166;inner;10;0.742939;0.736523;0.755671
166;wait;10;4.91052e-05;3.584e-05;6.2802e-05
166;boundary;10;0.054816;0.0525204;0.0580722
166;calc iter;10;0.819393;0.815186;0.823832
166;calc total;1;8.21397;8.21397;8.21397
166;total;1;22.8564;22.8564;22.8564
174;initialize;1;5.0337;5.0337;5.0337
174;async;10;0.0192529;0.0140283;0.0241054
174;inner;10;0.728414;0.71873;0.749583
174;wait;10;8.045e-05;5.8296e-05;0.000104064
174;boundary;10;0.0682041;0.0539805;0.0757778
174;calc iter;10;0.815953;0.812515;0.818781
174;calc total;1;8.21398;8.21398;8.21398
174;total;1;22.842;22.842;22.842
167;initialize;1;5.03572;5.03572;5.03572
167;async;10;0.0169217;0.0077225;0.0221999
167;inner;10;0.732319;0.726031;0.745553
167;wait;10;7.1735e-05;5.6572e-05;0.000130536
167;boundary;10;0.0689496;0.0607721;0.0734453
167;calc iter;10;0.818265;0.814181;0.820709
167;calc total;1;8.21398;8.21398;8.21398
167;total;1;22.8501;22.8501;22.8501
175;initialize;1;5.04409;5.04409;5.04409
175;async;10;0.0224784;0.0150928;0.0268525
175;inner;10;0.735378;0.727636;0.751979
175;wait;10;6.84405e-05;5.3737e-05;8.61e-05
175;boundary;10;0.0587641;0.0520823;0.063497
175;calc iter;10;0.816691;0.814376;0.82027
175;calc total;1;8.21398;8.21398;8.21398
175;total;1;22.8524;22.8524;22.8524
176;initialize;1;5.03335;5.03335;5.03335
176;async;10;0.0258878;0.0158491;0.0304423
176;inner;10;0.736539;0.730414;0.751507
176;wait;10;5.70368e-05;3.8161e-05;0.000128326
176;boundary;10;0.054774;0.0525717;0.0573759
176;calc iter;10;0.81726;0.815331;0.82018
176;calc total;1;8.21398;8.21398;8.21398
176;total;1;22.8417;22.8417;22.8417
177;initialize;1;5.03724;5.03724;5.03724
177;async;10;0.0276577;0.0158695;0.0323429
177;inner;10;0.737288;0.730843;0.752657
177;wait;10;4.66216e-05;3.0232e-05;8.469e-05
177;boundary;10;0.0528102;0.0519328;0.0536617
177;calc iter;10;0.817804;0.814557;0.823654
177;calc total;1;8.21398;8.21398;8.21398
177;total;1;22.8456;22.8456;22.8456
178;initialize;1;5.04403;5.04403;5.04403
178;async;10;0.0212255;0.0158017;0.0244652
178;inner;10;0.738045;0.731061;0.754195
178;wait;10;6.75475e-05;4.6863e-05;7.8598e-05
178;boundary;10;0.0575527;0.0523971;0.0614612
178;calc iter;10;0.816892;0.814676;0.822459
178;calc total;1;8.21398;8.21398;8.21398
178;total;1;22.8524;22.8524;22.8524
179;initialize;1;5.04068;5.04068;5.04068
179;async;10;0.0166596;0.00775843;0.0200622
179;inner;10;0.73048;0.722045;0.748489
179;wait;10;8.06904e-05;6.6677e-05;0.000129933
179;boundary;10;0.0688791;0.0589752;0.075577
179;calc iter;10;0.816101;0.813013;0.817958
179;calc total;1;8.21398;8.21398;8.21398
179;total;1;22.849;22.849;22.849
180;initialize;1;5.04009;5.04009;5.04009
180;async;10;0.0255204;0.0137291;0.0352853
180;inner;10;0.735499;0.729916;0.754161
180;wait;10;4.10698e-05;3.2494e-05;5.5574e-05
180;boundary;10;0.0512814;0.0500505;0.0528415
180;calc iter;10;0.812343;0.807594;0.820791
180;calc total;1;8.21398;8.21398;8.21398
180;total;1;22.8485;22.8485;22.8485
181;initialize;1;5.04411;5.04411;5.04411
181;async;10;0.0354734;0.0156455;0.0442333
181;inner;10;0.725567;0.719584;0.747736
181;wait;10;4.231e-05;3.3351e-05;5.3945e-05
181;boundary;10;0.0512042;0.049977;0.0519786
181;calc iter;10;0.812289;0.808759;0.815416
181;calc total;1;8.21398;8.21398;8.21398
181;total;1;22.8525;22.8525;22.8525
182;initialize;1;5.03963;5.03963;5.03963
182;async;10;0.0378996;0.0157771;0.0435065
182;inner;10;0.723208;0.717649;0.747201
182;wait;10;3.45963e-05;2.476e-05;5.3773e-05
182;boundary;10;0.051369;0.0499433;0.0521098
182;calc iter;10;0.812513;0.810571;0.815455
182;calc total;1;8.21398;8.21398;8.21398
182;total;1;22.848;22.848;22.848
183;initialize;1;5.04411;5.04411;5.04411
183;async;10;0.040933;0.0160668;0.0486768
183;inner;10;0.720151;0.712766;0.746143
183;wait;10;3.92772e-05;2.6211e-05;7.8102e-05
183;boundary;10;0.05157;0.0499348;0.0522423
183;calc iter;10;0.812695;0.808952;0.815893
183;calc total;1;8.21398;8.21398;8.21398
183;total;1;22.8525;22.8525;22.8525
241;initialize;1;4.93236;4.93236;4.93236
241;async;10;0.0242288;0.0143804;0.0291777
241;inner;10;0.74052;0.727271;0.760437
241;wait;10;3.83962e-05;2.9621e-05;5.9926e-05
241;boundary;10;0.0549751;0.0505056;0.0595371
241;calc iter;10;0.819765;0.806396;0.828103
241;calc total;1;8.21398;8.21398;8.21398
241;total;1;22.7401;22.7401;22.7401
264;initialize;1;4.85999;4.85999;4.85999
264;async;10;0.023309;0.013887;0.0329179
264;inner;10;0.743226;0.732265;0.757108
264;wait;10;5.73622e-05;3.8261e-05;8.8565e-05
264;boundary;10;0.0539593;0.05092;0.058396
264;calc iter;10;0.820554;0.813618;0.828349
264;calc total;1;8.21398;8.21398;8.21398
264;total;1;22.6775;22.6775;22.6775
242;initialize;1;4.93234;4.93234;4.93234
242;async;10;0.0202751;0.0140571;0.0261472
242;inner;10;0.7456;0.734426;0.758353
242;wait;10;3.71126e-05;2.7838e-05;5.8536e-05
242;boundary;10;0.0532078;0.0510607;0.0556958
242;calc iter;10;0.819122;0.811108;0.82492
242;calc total;1;8.21398;8.21398;8.21398
242;total;1;22.7401;22.7401;22.7401
243;initialize;1;4.9324;4.9324;4.9324
243;async;10;0.0179574;0.0139984;0.0208726
243;inner;10;0.74713;0.739682;0.756532
243;wait;10;4.94864e-05;3.5153e-05;8.6631e-05
243;boundary;10;0.053118;0.0522083;0.0546151
243;calc iter;10;0.818257;0.813904;0.823979
243;calc total;1;8.21398;8.21398;8.21398
243;total;1;22.7401;22.7401;22.7401
244;initialize;1;4.93235;4.93235;4.93235
244;async;10;0.0174397;0.0140927;0.0192582
244;inner;10;0.740646;0.731134;0.751468
244;wait;10;6.99349e-05;5.1885e-05;0.000122074
244;boundary;10;0.0590348;0.0535234;0.0643676
244;calc iter;10;0.817192;0.814116;0.821263
244;calc total;1;8.21398;8.21398;8.21398
244;total;1;22.7401;22.7401;22.7401
245;initialize;1;4.93237;4.93237;4.93237
245;async;10;0.011456;0.00725535;0.0131151
245;inner;10;0.736862;0.724406;0.75005
245;wait;10;8.48362e-05;7.1441e-05;0.000127593
245;boundary;10;0.0680313;0.058361;0.0768653
245;calc iter;10;0.816436;0.813172;0.820544
245;calc total;1;8.21398;8.21398;8.21398
245;total;1;22.7401;22.7401;22.7401
246;initialize;1;4.93233;4.93233;4.93233
246;async;10;0.0212098;0.0133313;0.0278956
246;inner;10;0.742729;0.734755;0.752963
246;wait;10;5.8445e-05;3.8596e-05;9.5819e-05
246;boundary;10;0.0541961;0.0528007;0.0570442
246;calc iter;10;0.818196;0.81428;0.822612
246;calc total;1;8.21398;8.21398;8.21398
246;total;1;22.7401;22.7401;22.7401
247;initialize;1;4.93236;4.93236;4.93236
247;async;10;0.0213683;0.0147997;0.0268854
247;inner;10;0.744029;0.736527;0.754721
247;wait;10;5.34256e-05;2.7189e-05;0.000115109
247;boundary;10;0.0527314;0.0519375;0.0537312
247;calc iter;10;0.818184;0.814065;0.823441
247;calc total;1;8.21398;8.21398;8.21398
247;total;1;22.7401;22.7401;22.7401
265;initialize;1;4.86021;4.86021;4.86021
265;async;10;0.0268845;0.0152439;0.0353975
265;inner;10;0.740723;0.728454;0.756364
265;wait;10;4.33335e-05;3.0234e-05;7.8679e-05
265;boundary;10;0.0531925;0.0507347;0.0556349
265;calc iter;10;0.820846;0.812778;0.82789
265;calc total;1;8.21398;8.21398;8.21398
265;total;1;22.6777;22.6777;22.6777
248;initialize;1;4.93229;4.93229;4.93229
248;async;10;0.018773;0.0148389;0.027061
248;inner;10;0.746496;0.737912;0.756562
248;wait;10;5.56841e-05;4.2736e-05;7.2251e-05
248;boundary;10;0.0531454;0.0519207;0.0542275
248;calc iter;10;0.818472;0.814207;0.823397
248;calc total;1;8.21398;8.21398;8.21398
248;total;1;22.7401;22.7401;22.7401
266;initialize;1;4.85526;4.85526;4.85526
266;async;10;0.0302814;0.0159822;0.0369014
266;inner;10;0.737185;0.7257;0.756334
266;wait;10;3.93072e-05;2.9388e-05;6.6742e-05
266;boundary;10;0.0533832;0.0507229;0.057387
266;calc iter;10;0.820891;0.809531;0.824858
266;calc total;1;8.21398;8.21398;8.21398
266;total;1;22.6727;22.6727;22.6727
249;initialize;1;4.93233;4.93233;4.93233
249;async;10;0.0186135;0.0148036;0.0223863
249;inner;10;0.744453;0.736325;0.755103
249;wait;10;5.9546e-05;4.8947e-05;8.1194e-05
249;boundary;10;0.0546204;0.0521047;0.0588533
249;calc iter;10;0.817748;0.813247;0.822095
249;calc total;1;8.21398;8.21398;8.21398
249;total;1;22.7401;22.7401;22.7401
267;initialize;1;4.86017;4.86017;4.86017
267;async;10;0.0217063;0.0160909;0.0253961
267;inner;10;0.745712;0.737583;0.760019
267;wait;10;3.72623e-05;2.6673e-05;4.9038e-05
267;boundary;10;0.0527783;0.051616;0.0539454
267;calc iter;10;0.820236;0.813875;0.829384
267;calc total;1;8.21398;8.21398;8.21398
267;total;1;22.6776;22.6776;22.6776
250;initialize;1;4.93231;4.93231;4.93231
250;async;10;0.0143804;0.0136812;0.0152022
250;inner;10;0.74381;0.732087;0.756429
250;wait;10;6.23513e-05;4.7987e-05;7.7769e-05
250;boundary;10;0.0588063;0.0521179;0.0670371
250;calc iter;10;0.81706;0.813296;0.823599
250;calc total;1;8.21398;8.21398;8.21398
250;total;1;22.7401;22.7401;22.7401
268;initialize;1;4.85616;4.85616;4.85616
268;async;10;0.0201612;0.0158166;0.0237271
268;inner;10;0.743351;0.738148;0.75456
268;wait;10;7.68956e-05;5.778e-05;0.000113525
268;boundary;10;0.0555931;0.0524327;0.0581667
268;calc iter;10;0.819184;0.817038;0.822926
268;calc total;1;8.21398;8.21398;8.21398
268;total;1;22.6736;22.6736;22.6736
251;initialize;1;4.93224;4.93224;4.93224
251;async;10;0.00987602;0.00757431;0.0118629
251;inner;10;0.743093;0.728866;0.755645
251;wait;10;8.02554e-05;5.8873e-05;0.000125903
251;boundary;10;0.0636054;0.0554935;0.074212
251;calc iter;10;0.816656;0.812659;0.819964
251;calc total;1;8.21398;8.21398;8.21398
251;total;1;22.74;22.74;22.74
269;initialize;1;4.86029;4.86029;4.86029
269;async;10;0.0148351;0.007701;0.0171514
269;inner;10;0.734391;0.729183;0.74773
269;wait;10;7.18309e-05;5.3803e-05;0.000136873
269;boundary;10;0.0687769;0.0605652;0.0729463
269;calc iter;10;0.818077;0.816136;0.819273
269;calc total;1;8.21398;8.21398;8.21398
269;total;1;22.6778;22.6778;22.6778
252;initialize;1;4.93237;4.93237;4.93237
252;async;10;0.0195268;0.0137182;0.0256493
252;inner;10;0.743948;0.732473;0.75674
252;wait;10;4.61945e-05;2.6407e-05;6.9424e-05
252;boundary;10;0.0542794;0.0517944;0.0609366
252;calc iter;10;0.817801;0.812035;0.823183
252;calc total;1;8.21398;8.21398;8.21398
252;total;1;22.7401;22.7401;22.7401
270;initialize;1;4.86031;4.86031;4.86031
270;async;10;0.0190293;0.0139247;0.0230573
270;inner;10;0.739617;0.73578;0.752118
270;wait;10;6.09189e-05;4.8473e-05;0.000104578
270;boundary;10;0.0600102;0.0541287;0.0640674
270;calc iter;10;0.818719;0.815616;0.822082
270;calc total;1;8.21398;8.21398;8.21398
270;total;1;22.6778;22.6778;22.6778
253;initialize;1;4.93235;4.93235;4.93235
253;async;10;0.0253341;0.01546;0.0324342
253;inner;10;0.74028;0.732015;0.754467
253;wait;10;3.92797e-05;2.7759e-05;7.995e-05
253;boundary;10;0.0531123;0.0521631;0.0539732
253;calc iter;10;0.818768;0.814409;0.823811
253;calc total;1;8.21398;8.21398;8.21398
253;total;1;22.7401;22.7401;22.7401
271;initialize;1;4.86032;4.86032;4.86032
271;async;10;0.0218517;0.0159301;0.0283755
271;inner;10;0.742581;0.736965;0.753658
271;wait;10;5.87537e-05;3.8866e-05;0.000114002
271;boundary;10;0.0544844;0.0525476;0.0567033
271;calc iter;10;0.818978;0.816404;0.823021
271;calc total;1;8.21398;8.21398;8.21398
271;total;1;22.6778;22.6778;22.6778
254;initialize;1;4.93237;4.93237;4.93237
254;async;10;0.0243143;0.0153775;0.0344537
254;inner;10;0.742283;0.730714;0.755879
254;wait;10;3.7961e-05;2.5935e-05;6.0581e-05
254;boundary;10;0.0526836;0.051062;0.0537016
254;calc iter;10;0.819321;0.814747;0.824104
254;calc total;1;8.21398;8.21398;8.21398
254;total;1;22.7401;22.7401;22.7401
272;initialize;1;4.86029;4.86029;4.86029
272;async;10;0.0236223;0.0157946;0.0298479
272;inner;10;0.74225;0.737223;0.755563
272;wait;10;5.52378e-05;4.3273e-05;9.1492e-05
272;boundary;10;0.0533386;0.051873;0.0557724
272;calc iter;10;0.819268;0.815644;0.823992
272;calc total;1;8.21397;8.21397;8.21397
272;total;1;22.6778;22.6778;22.6778
255;initialize;1;4.92973;4.92973;4.92973
255;async;10;0.0212113;0.0154382;0.0262161
255;inner;10;0.74343;0.733814;0.756183
255;wait;10;4.22942e-05;3.3165e-05;5.4335e-05
255;boundary;10;0.0536173;0.0523993;0.0560342
255;calc iter;10;0.818303;0.814844;0.824077
255;calc total;1;8.21398;8.21398;8.21398
255;total;1;22.7375;22.7375;22.7375
273;initialize;1;4.85631;4.85631;4.85631
273;async;10;0.0176284;0.0134894;0.0219536
273;inner;10;0.74712;0.741646;0.759654
273;wait;10;4.75159e-05;3.2657e-05;7.1168e-05
273;boundary;10;0.054075;0.0517332;0.0579469
273;calc iter;10;0.818872;0.815103;0.829281
273;calc total;1;8.21397;8.21397;8.21397
273;total;1;22.6738;22.6738;22.6738
274;initialize;1;4.86011;4.86011;4.86011
274;async;10;0.0169775;0.0139823;0.0196899
274;inner;10;0.74497;0.736043;0.75708
274;wait;10;5.88756e-05;4.7967e-05;7.0905e-05
274;boundary;10;0.0564215;0.0525205;0.0643292
274;calc iter;10;0.81843;0.81446;0.825619
274;calc total;1;8.21397;8.21397;8.21397
274;total;1;22.6776;22.6776;22.6776
275;initialize;1;4.86023;4.86023;4.86023
275;async;10;0.0131342;0.00781199;0.0150036
275;inner;10;0.739132;0.728977;0.752851
275;wait;10;6.98471e-05;5.3984e-05;0.000120815
275;boundary;10;0.0655512;0.0578477;0.0736613
275;calc iter;10;0.817889;0.814603;0.820681
275;calc total;1;8.21397;8.21397;8.21397
275;total;1;22.6777;22.6777;22.6777
276;initialize;1;4.857;4.857;4.857
276;async;10;0.0377871;0.0137454;0.0532752
276;inner;10;0.724243;0.713965;0.748638
276;wait;10;5.18273e-05;4.0481e-05;7.05e-05
276;boundary;10;0.0513648;0.0498322;0.0521101
276;calc iter;10;0.813449;0.806696;0.817674
276;calc total;1;8.21397;8.21397;8.21397
276;total;1;22.6744;22.6744;22.6744
277;initialize;1;4.86036;4.86036;4.86036
277;async;10;0.0385561;0.0158835;0.0515068
277;inner;10;0.724034;0.714043;0.749809
277;wait;10;3.67664e-05;2.5337e-05;5.2626e-05
277;boundary;10;0.0511421;0.0496636;0.0525083
277;calc iter;10;0.813771;0.808837;0.818256
277;calc total;1;8.21397;8.21397;8.21397
277;total;1;22.6778;22.6778;22.6778
278;initialize;1;4.85748;4.85748;4.85748
278;async;10;0.0430503;0.0157743;0.0556266
278;inner;10;0.719463;0.709856;0.746913
278;wait;10;3.57939e-05;2.7057e-05;5.4271e-05
278;boundary;10;0.0510702;0.049778;0.051979
278;calc iter;10;0.813621;0.810049;0.816703
278;calc total;1;8.21397;8.21397;8.21397
278;total;1;22.6749;22.6749;22.6749
288;initialize;1;5.03151;5.03151;5.03151
288;async;10;0.0281971;0.0122102;0.0370697
288;inner;10;0.73619;0.726749;0.749736
288;wait;10;4.48987e-05;2.3916e-05;8.6052e-05
288;boundary;10;0.0526091;0.0502802;0.0567635
288;calc iter;10;0.817042;0.808021;0.820216
288;calc total;1;8.21397;8.21397;8.21397
288;total;1;22.8421;22.8421;22.8421
135;initialize;1;5.01167;5.01167;5.01167
135;async;10;0.0365508;0.0159498;0.0512623
135;inner;10;0.72502;0.712205;0.749409
135;wait;10;3.38236e-05;2.7349e-05;5.2505e-05
135;boundary;10;0.0516791;0.0498679;0.0524161
135;calc iter;10;0.813285;0.809502;0.817827
135;calc total;1;8.21397;8.21397;8.21397
135;total;1;22.8287;22.8287;22.8287
289;initialize;1;5.03154;5.03154;5.03154
289;async;10;0.0289552;0.0139668;0.0383037
289;inner;10;0.735326;0.726187;0.74798
289;wait;10;5.43358e-05;2.994e-05;0.000106369
289;boundary;10;0.0524859;0.0506451;0.0551657
289;calc iter;10;0.816823;0.810145;0.820211
289;calc total;1;8.21397;8.21397;8.21397
289;total;1;22.8421;22.8421;22.8421
336;initialize;1;5.01755;5.01755;5.01755
336;async;10;0.0195891;0.012993;0.027494
336;inner;10;0.743325;0.736884;0.74987
336;wait;10;3.89604e-05;2.4499e-05;7.1473e-05
336;boundary;10;0.051412;0.0503674;0.0518313
336;calc iter;10;0.814367;0.810696;0.818727
336;calc total;1;8.21397;8.21397;8.21397
336;total;1;22.8326;22.8326;22.8326
312;initialize;1;5.01305;5.01305;5.01305
312;async;10;0.0201964;0.0126621;0.0298542
312;inner;10;0.747003;0.735142;0.759908
312;wait;10;3.75749e-05;2.4994e-05;6.3946e-05
312;boundary;10;0.0541427;0.0506651;0.0575351
312;calc iter;10;0.821382;0.81044;0.831264
312;calc total;1;8.21397;8.21397;8.21397
312;total;1;22.8293;22.8293;22.8293
360;initialize;1;5.00643;5.00643;5.00643
360;async;10;0.0301695;0.0135014;0.0401756
360;inner;10;0.736109;0.724568;0.745125
360;wait;10;4.42866e-05;2.8341e-05;0.000103285
360;boundary;10;0.0514948;0.0501453;0.0523511
360;calc iter;10;0.817819;0.810377;0.824373
360;calc total;1;8.21397;8.21397;8.21397
360;total;1;22.8195;22.8195;22.8195
136;initialize;1;5.00743;5.00743;5.00743
136;async;10;0.036346;0.0152694;0.0507526
136;inner;10;0.724784;0.712885;0.747327
136;wait;10;5.63608e-05;4.2462e-05;8.6437e-05
136;boundary;10;0.0514462;0.0505217;0.053365
136;calc iter;10;0.812635;0.806574;0.81459
136;calc total;1;8.21397;8.21397;8.21397
136;total;1;22.8245;22.8245;22.8245
290;initialize;1;5.02721;5.02721;5.02721
290;async;10;0.0245854;0.0139252;0.0311633
290;inner;10;0.738926;0.731188;0.750949
290;wait;10;4.95323e-05;3.0474e-05;6.1871e-05
290;boundary;10;0.0527979;0.0519468;0.0538563
290;calc iter;10;0.816361;0.811443;0.818808
290;calc total;1;8.21397;8.21397;8.21397
290;total;1;22.8378;22.8378;22.8378
337;initialize;1;5.01756;5.01756;5.01756
337;async;10;0.0189969;0.0137124;0.0269437
337;inner;10;0.74376;0.737629;0.749396
337;wait;10;4.29139e-05;2.6705e-05;7.0281e-05
337;boundary;10;0.0515612;0.050517;0.0520513
337;calc iter;10;0.814363;0.810395;0.819614
337;calc total;1;8.21397;8.21397;8.21397
337;total;1;22.8325;22.8325;22.8325
137;initialize;1;5.01165;5.01165;5.01165
137;async;10;0.0331445;0.00722249;0.0474939
137;inner;10;0.726405;0.714186;0.748217
137;wait;10;5.86488e-05;3.9512e-05;0.000115255
137;boundary;10;0.0527218;0.0515221;0.055486
137;calc iter;10;0.812332;0.808422;0.815205
137;calc total;1;8.21397;8.21397;8.21397
137;total;1;22.8287;22.8287;22.8287
291;initialize;1;5.03154;5.03154;5.03154
291;async;10;0.0197978;0.0136951;0.0234509
291;inner;10;0.74233;0.733084;0.754689
291;wait;10;4.60091e-05;2.7373e-05;6.3709e-05
291;boundary;10;0.053653;0.052073;0.0564267
291;calc iter;10;0.815828;0.810221;0.822609
291;calc total;1;8.21397;8.21397;8.21397
291;total;1;22.8421;22.8421;22.8421
338;initialize;1;5.01761;5.01761;5.01761
338;async;10;0.0196338;0.0136008;0.0260335
338;inner;10;0.741627;0.738082;0.746583
338;wait;10;6.11827e-05;4.3511e-05;8.976e-05
338;boundary;10;0.0526233;0.0514211;0.0534618
338;calc iter;10;0.813947;0.810093;0.817801
338;calc total;1;8.21397;8.21397;8.21397
338;total;1;22.8326;22.8326;22.8326
138;initialize;1;5.00667;5.00667;5.00667
138;async;10;0.0262789;0.0124202;0.036781
138;inner;10;0.713407;0.701352;0.734862
138;wait;10;6.65165e-05;4.1797e-05;0.000130591
138;boundary;10;0.0698683;0.0567891;0.0775492
138;calc iter;10;0.809622;0.801587;0.814921
138;calc total;1;8.21397;8.21397;8.21397
138;total;1;22.8237;22.8237;22.8237
292;initialize;1;5.03174;5.03174;5.03174
292;async;10;0.0203454;0.0140753;0.0243767
292;inner;10;0.731918;0.720855;0.750022
292;wait;10;5.99057e-05;4.4579e-05;8.3168e-05
292;boundary;10;0.0624779;0.051871;0.0699756
292;calc iter;10;0.814803;0.811872;0.817795
292;calc total;1;8.21397;8.21397;8.21397
292;total;1;22.8423;22.8423;22.8423
339;initialize;1;5.01752;5.01752;5.01752
339;async;10;0.0184168;0.0126596;0.0243175
339;inner;10;0.743083;0.738703;0.747677
339;wait;10;5.55584e-05;3.5098e-05;7.4432e-05
339;boundary;10;0.0521794;0.0517596;0.0529178
339;calc iter;10;0.813736;0.809336;0.817592
339;calc total;1;8.21397;8.21397;8.21397
339;total;1;22.8325;22.8325;22.8325
139;initialize;1;5.01167;5.01167;5.01167
139;async;10;0.0262936;0.0135347;0.0355038
139;inner;10;0.713493;0.700165;0.735852
139;wait;10;7.11192e-05;4.3123e-05;0.000119978
139;boundary;10;0.0697041;0.05571;0.0778374
139;calc iter;10;0.809564;0.801197;0.813581
139;calc total;1;8.21398;8.21398;8.21398
139;total;1;22.8287;22.8287;22.8287
293;initialize;1;5.0316;5.0316;5.0316
293;async;10;0.0167256;0.0072429;0.0199015
293;inner;10;0.730196;0.72116;0.749292
293;wait;10;7.67313e-05;5.0571e-05;0.000126258
293;boundary;10;0.0676258;0.0544083;0.0742566
293;calc iter;10;0.814626;0.809896;0.817312
293;calc total;1;8.21397;8.21397;8.21397
293;total;1;22.8421;22.8421;22.8421
340;initialize;1;5.01757;5.01757;5.01757
340;async;10;0.0185866;0.0137454;0.023685
340;inner;10;0.736101;0.727295;0.745461
340;wait;10;6.86485e-05;5.7062e-05;0.000109197
340;boundary;10;0.0579986;0.0518219;0.0652901
340;calc iter;10;0.812757;0.80826;0.817339
340;calc total;1;8.21397;8.21397;8.21397
340;total;1;22.8325;22.8325;22.8325
140;initialize;1;5.00614;5.00614;5.00614
140;async;10;0.0258585;0.013463;0.035587
140;inner;10;0.714852;0.702477;0.736469
140;wait;10;6.95605e-05;3.6765e-05;9.0446e-05
140;boundary;10;0.0689714;0.0555638;0.075631
140;calc iter;10;0.809753;0.802692;0.814011
140;calc total;1;8.21397;8.21397;8.21397
140;total;1;22.8232;22.8232;22.8232
294;initialize;1;5.03164;5.03164;5.03164
294;async;10;0.0272372;0.0133198;0.0335095
294;inner;10;0.735848;0.728704;0.748993
294;wait;10;5.35689e-05;3.054e-05;8.9051e-05
294;boundary;10;0.052805;0.0514589;0.055465
294;calc iter;10;0.815945;0.809182;0.821224
294;calc total;1;8.21397;8.21397;8.21397
294;total;1;22.8422;22.8422;22.8422
341;initialize;1;5.01755;5.01755;5.01755
341;async;10;0.0149081;0.00713131;0.0207604
341;inner;10;0.736108;0.731387;0.742894
341;wait;10;7.22531e-05;5.1463e-05;0.000127548
341;boundary;10;0.0617596;0.0568898;0.0642079
341;calc iter;10;0.812849;0.807045;0.817061
341;calc total;1;8.21397;8.21397;8.21397
341;total;1;22.8325;22.8325;22.8325
141;initialize;1;5.01165;5.01165;5.01165
141;async;10;0.0264514;0.0137763;0.0359533
141;inner;10;0.715231;0.702587;0.737505
141;wait;10;6.33088e-05;4.8311e-05;0.000121279
141;boundary;10;0.0680377;0.0549257;0.0748334
141;calc iter;10;0.809785;0.801624;0.813902
141;calc total;1;8.21398;8.21398;8.21398
141;total;1;22.8287;22.8287;22.8287
295;initialize;1;5.0317;5.0317;5.0317
295;async;10;0.0369615;0.014603;0.044273
295;inner;10;0.728589;0.721433;0.745965
295;wait;10;4.10166e-05;2.6532e-05;9.5966e-05
295;boundary;10;0.0515402;0.050027;0.0522179
295;calc iter;10;0.817134;0.812885;0.824862
295;calc total;1;8.21397;8.21397;8.21397
295;total;1;22.8422;22.8422;22.8422
342;initialize;1;5.01759;5.01759;5.01759
342;async;10;0.0203219;0.0129478;0.0264783
342;inner;10;0.741753;0.736616;0.746945
342;wait;10;5.59198e-05;3.6081e-05;9.7626e-05
342;boundary;10;0.0514633;0.0507555;0.0531194
342;calc iter;10;0.813596;0.811191;0.817107
342;calc total;1;8.21397;8.21397;8.21397
342;total;1;22.8325;22.8325;22.8325
142;initialize;1;5.00564;5.00564;5.00564
142;async;10;0.0242991;0.0138243;0.0326107
142;inner;10;0.711247;0.696679;0.735843
142;wait;10;8.29526e-05;7.0755e-05;9.9609e-05
142;boundary;10;0.0736341;0.0558731;0.083325
142;calc iter;10;0.809265;0.80142;0.813608
142;calc total;1;8.21398;8.21398;8.21398
142;total;1;22.8227;22.8227;22.8227
296;initialize;1;5.02827;5.02827;5.02827
296;async;10;0.0315479;0.0148104;0.0381391
296;inner;10;0.734018;0.723928;0.749534
296;wait;10;4.30962e-05;2.9177e-05;6.6106e-05
296;boundary;10;0.0518568;0.0500116;0.0533338
296;calc iter;10;0.817468;0.811614;0.821215
296;calc total;1;8.21397;8.21397;8.21397
296;total;1;22.8388;22.8388;22.8388
343;initialize;1;5.01773;5.01773;5.01773
343;async;10;0.0216313;0.0143543;0.0289486
343;inner;10;0.741402;0.735397;0.74886
343;wait;10;3.32304e-05;2.391e-05;5.2223e-05
343;boundary;10;0.0513764;0.0501671;0.0518282
343;calc iter;10;0.814444;0.812105;0.81785
343;calc total;1;8.21397;8.21397;8.21397
343;total;1;22.8327;22.8327;22.8327
143;initialize;1;5.01167;5.01167;5.01167
143;async;10;0.0232576;0.00685773;0.0324081
143;inner;10;0.705359;0.69216;0.728795
143;wait;10;0.000140372;5.9208e-05;0.00047128
143;boundary;10;0.0803099;0.0644325;0.0881578
143;calc iter;10;0.809068;0.80056;0.814733
143;calc total;1;8.21398;8.21398;8.21398
143;total;1;22.8287;22.8287;22.8287
297;initialize;1;5.02868;5.02868;5.02868
297;async;10;0.0285904;0.0149021;0.0337309
297;inner;10;0.734065;0.726815;0.745524
297;wait;10;5.88062e-05;3.7341e-05;0.000132432
297;boundary;10;0.0532716;0.051765;0.0554051
297;calc iter;10;0.815988;0.813009;0.820601
297;calc total;1;8.21397;8.21397;8.21397
297;total;1;22.8393;22.8393;22.8393
344;initialize;1;5.01758;5.01758;5.01758
344;async;10;0.0239058;0.0129149;0.032577
344;inner;10;0.738916;0.73152;0.746951
344;wait;10;4.40562e-05;2.9496e-05;6.5803e-05
344;boundary;10;0.0516494;0.0504716;0.0540402
344;calc iter;10;0.814517;0.808461;0.818412
344;calc total;1;8.21397;8.21397;8.21397
344;total;1;22.8326;22.8326;22.8326
298;initialize;1;5.03139;5.03139;5.03139
298;async;10;0.0256817;0.0147412;0.0288174
298;inner;10;0.733136;0.724057;0.745772
298;wait;10;6.51201e-05;5.6179e-05;8.9968e-05
298;boundary;10;0.0564947;0.0525829;0.0618866
298;calc iter;10;0.815379;0.813188;0.818733
298;calc total;1;8.21397;8.21397;8.21397
298;total;1;22.842;22.842;22.842
345;initialize;1;5.01758;5.01758;5.01758
345;async;10;0.0199697;0.0143913;0.027785
345;inner;10;0.741563;0.736937;0.746923
345;wait;10;5.14971e-05;4.226e-05;6.7701e-05
345;boundary;10;0.0521251;0.0511524;0.0542503
345;calc iter;10;0.813711;0.811424;0.819511
345;calc total;1;8.21397;8.21397;8.21397
345;total;1;22.8326;22.8326;22.8326
299;initialize;1;5.03154;5.03154;5.03154
299;async;10;0.0193823;0.00756985;0.0232336
299;inner;10;0.728009;0.717374;0.744254
299;wait;10;7.69241e-05;3.7936e-05;0.000126193
299;boundary;10;0.067152;0.057662;0.0748291
299;calc iter;10;0.814621;0.809163;0.818989
299;calc total;1;8.21397;8.21397;8.21397
299;total;1;22.8421;22.8421;22.8421
346;initialize;1;5.01744;5.01744;5.01744
346;async;10;0.0204059;0.0144619;0.0245624
346;inner;10;0.740591;0.735233;0.746147
346;wait;10;5.2045e-05;3.5536e-05;8.3839e-05
346;boundary;10;0.0523968;0.0512312;0.0553627
346;calc iter;10;0.813448;0.809864;0.816597
346;calc total;1;8.21397;8.21397;8.21397
346;total;1;22.8324;22.8324;22.8324
300;initialize;1;5.02652;5.02652;5.02652
300;async;10;0.0242726;0.0138021;0.0293221
300;inner;10;0.739554;0.728721;0.755263
300;wait;10;5.04992e-05;3.3744e-05;9.1713e-05
300;boundary;10;0.0546801;0.052458;0.0583541
300;calc iter;10;0.81856;0.813177;0.823463
300;calc total;1;8.21397;8.21397;8.21397
300;total;1;22.8371;22.8371;22.8371
347;initialize;1;5.01757;5.01757;5.01757
347;async;10;0.0149195;0.00751316;0.0208289
347;inner;10;0.739274;0.733151;0.746994
347;wait;10;0.000109287;2.9917e-05;0.000293388
347;boundary;10;0.0586926;0.0544153;0.0623518
347;calc iter;10;0.812997;0.809218;0.817846
347;calc total;1;8.21398;8.21398;8.21398
347;total;1;22.8326;22.8326;22.8326
301;initialize;1;5.03157;5.03157;5.03157
301;async;10;0.0228222;0.0156851;0.0298861
301;inner;10;0.743221;0.733559;0.757689
301;wait;10;3.6077e-05;2.8824e-05;5.122e-05
301;boundary;10;0.0536149;0.0514156;0.0545131
301;calc iter;10;0.819696;0.813809;0.826207
301;calc total;1;8.21397;8.21397;8.21397
301;total;1;22.8421;22.8421;22.8421
348;initialize;1;5.01748;5.01748;5.01748
348;async;10;0.025539;0.0133829;0.0313564
348;inner;10;0.737203;0.729142;0.745547
348;wait;10;4.9767e-05;2.8922e-05;0.000104498
348;boundary;10;0.0525269;0.0515503;0.054852
348;calc iter;10;0.81532;0.81067;0.820601
348;calc total;1;8.21397;8.21397;8.21397
348;total;1;22.8325;22.8325;22.8325
302;initialize;1;5.03154;5.03154;5.03154
302;async;10;0.0261093;0.0156827;0.0349186
302;inner;10;0.740336;0.728879;0.75644
302;wait;10;3.51275e-05;2.6652e-05;7.5326e-05
302;boundary;10;0.053233;0.0513836;0.0546927
302;calc iter;10;0.819715;0.813382;0.824896
302;calc total;1;8.21397;8.21397;8.21397
302;total;1;22.8421;22.8421;22.8421
349;initialize;1;5.0175;5.0175;5.0175
349;async;10;0.0293582;0.0149357;0.036822
349;inner;10;0.735026;0.727701;0.746016
349;wait;10;3.67274e-05;2.2849e-05;8.1743e-05
349;boundary;10;0.0517546;0.0508235;0.0520746
349;calc iter;10;0.816177;0.811069;0.820493
349;calc total;1;8.21397;8.21397;8.21397
349;total;1;22.8325;22.8325;22.8325
303;initialize;1;5.03156;5.03156;5.03156
303;async;10;0.0198463;0.013831;0.0254012
303;inner;10;0.739794;0.727738;0.757376
303;wait;10;5.15595e-05;3.5563e-05;6.5594e-05
303;boundary;10;0.058429;0.052684;0.0627645
303;calc iter;10;0.818122;0.812883;0.825891
303;calc total;1;8.21397;8.21397;8.21397
303;total;1;22.8421;22.8421;22.8421
350;initialize;1;5.01751;5.01751;5.01751
350;async;10;0.0278351;0.0150446;0.0358713
350;inner;10;0.736369;0.727355;0.747588
350;wait;10;3.85214e-05;2.984e-05;6.3125e-05
350;boundary;10;0.0519664;0.050865;0.0522723
350;calc iter;10;0.81621;0.810433;0.819642
350;calc total;1;8.21397;8.21397;8.21397
350;total;1;22.8325;22.8325;22.8325
351;initialize;1;5.01753;5.01753;5.01753
351;async;10;0.0245084;0.0151105;0.0304645
351;inner;10;0.735388;0.726992;0.746725
351;wait;10;4.85118e-05;3.457e-05;5.973e-05
351;boundary;10;0.0550864;0.0520434;0.0581837
351;calc iter;10;0.815033;0.811867;0.819405
351;calc total;1;8.21398;8.21398;8.21398
351;total;1;22.8325;22.8325;22.8325
352;initialize;1;5.01758;5.01758;5.01758
352;async;10;0.0194687;0.0128389;0.0239161
352;inner;10;0.739864;0.728374;0.750384
352;wait;10;4.58534e-05;2.6404e-05;5.8056e-05
352;boundary;10;0.0552538;0.0519493;0.0621577
352;calc iter;10;0.814634;0.809914;0.817873
352;calc total;1;8.21397;8.21397;8.21397
352;total;1;22.8325;22.8325;22.8325
313;initialize;1;5.01308;5.01308;5.01308
313;async;10;0.0255694;0.0160158;0.0315206
313;inner;10;0.742034;0.730603;0.757017
313;wait;10;4.04657e-05;2.7873e-05;6.416e-05
313;boundary;10;0.0535995;0.0506283;0.0565102
313;calc iter;10;0.821245;0.811469;0.829113
313;calc total;1;8.21397;8.21397;8.21397
313;total;1;22.8293;22.8293;22.8293
314;initialize;1;5.01303;5.01303;5.01303
314;async;10;0.025135;0.0161864;0.0293611
314;inner;10;0.741928;0.730716;0.758266
314;wait;10;3.47967e-05;2.692e-05;5.6404e-05
314;boundary;10;0.0542918;0.050615;0.0575647
314;calc iter;10;0.821391;0.810561;0.827803
314;calc total;1;8.21397;8.21397;8.21397
314;total;1;22.8293;22.8293;22.8293
315;initialize;1;5.01293;5.01293;5.01293
315;async;10;0.0213506;0.0155952;0.0275964
315;inner;10;0.745779;0.736305;0.756822
315;wait;10;5.04321e-05;3.7185e-05;8.9331e-05
315;boundary;10;0.0533757;0.0520151;0.0548955
315;calc iter;10;0.820557;0.814386;0.825698
315;calc total;1;8.21397;8.21397;8.21397
315;total;1;22.8292;22.8292;22.8292
316;initialize;1;5.01302;5.01302;5.01302
316;async;10;0.0183489;0.0156157;0.0221678
316;inner;10;0.745623;0.739166;0.755056
316;wait;10;5.53994e-05;3.1106e-05;8.7284e-05
316;boundary;10;0.0554516;0.0522982;0.0578919
316;calc iter;10;0.81948;0.817537;0.823159
316;calc total;1;8.21397;8.21397;8.21397
316;total;1;22.8293;22.8293;22.8293
317;initialize;1;5.01308;5.01308;5.01308
317;async;10;0.0136387;0.00779217;0.0163468
317;inner;10;0.73824;0.731457;0.749978
317;wait;10;7.62698e-05;5.7247e-05;0.000130509
317;boundary;10;0.0665331;0.0591358;0.0703069
317;calc iter;10;0.818489;0.816371;0.822145
317;calc total;1;8.21398;8.21398;8.21398
317;total;1;22.8293;22.8293;22.8293
318;initialize;1;5.00711;5.00711;5.00711
318;async;10;0.0204016;0.014019;0.0283689
318;inner;10;0.743734;0.737466;0.752074
318;wait;10;6.29381e-05;3.8605e-05;0.000133565
318;boundary;10;0.0554565;0.0525672;0.0613966
318;calc iter;10;0.819656;0.816133;0.828286
318;calc total;1;8.21398;8.21398;8.21398
318;total;1;22.8233;22.8233;22.8233
319;initialize;1;5.01309;5.01309;5.01309
319;async;10;0.0217283;0.0157344;0.0331482
319;inner;10;0.743608;0.737416;0.754801
319;wait;10;4.82608e-05;2.5046e-05;0.000108598
319;boundary;10;0.0541227;0.0520593;0.0566127
319;calc iter;10;0.81951;0.814588;0.82997
319;calc total;1;8.21398;8.21398;8.21398
319;total;1;22.8293;22.8293;22.8293
320;initialize;1;5.01306;5.01306;5.01306
320;async;10;0.0209616;0.0158779;0.0256959
320;inner;10;0.745233;0.739205;0.755258
320;wait;10;4.7356e-05;3.628e-05;8.5335e-05
320;boundary;10;0.0535611;0.0522816;0.0552781
320;calc iter;10;0.819804;0.81561;0.831015
320;calc total;1;8.21397;8.21397;8.21397
320;total;1;22.8293;22.8293;22.8293
321;initialize;1;5.01306;5.01306;5.01306
321;async;10;0.016963;0.0147602;0.0234297
321;inner;10;0.744776;0.736412;0.755254
321;wait;10;6.97091e-05;4.0799e-05;8.9105e-05
321;boundary;10;0.0572326;0.0523661;0.0622504
321;calc iter;10;0.819043;0.815427;0.825082
321;calc total;1;8.21397;8.21397;8.21397
321;total;1;22.8293;22.8293;22.8293
322;initialize;1;5.00735;5.00735;5.00735
322;async;10;0.0144676;0.012634;0.0173519
322;inner;10;0.746253;0.732502;0.757301
322;wait;10;5.91718e-05;3.2867e-05;7.609e-05
322;boundary;10;0.0577759;0.0525094;0.0690951
322;calc iter;10;0.818558;0.814296;0.826719
322;calc total;1;8.21397;8.21397;8.21397
322;total;1;22.8236;22.8236;22.8236
323;initialize;1;5.00865;5.00865;5.00865
323;async;10;0.0116021;0.00783976;0.0146353
323;inner;10;0.742343;0.729044;0.753536
323;wait;10;7.24434e-05;5.8913e-05;0.000129402
323;boundary;10;0.0642036;0.0573924;0.0757541
323;calc iter;10;0.818223;0.814845;0.822653
323;calc total;1;8.21397;8.21397;8.21397
323;total;1;22.8249;22.8249;22.8249
324;initialize;1;5.01303;5.01303;5.01303
324;async;10;0.0264237;0.0139554;0.035134
324;inner;10;0.737865;0.729366;0.7555
324;wait;10;3.81172e-05;2.6401e-05;5.6311e-05
324;boundary;10;0.0516189;0.0497745;0.0527229
324;calc iter;10;0.815947;0.811542;0.822228
324;calc total;1;8.21397;8.21397;8.21397
324;total;1;22.8293;22.8293;22.8293
325;initialize;1;5.008;5.008;5.008
325;async;10;0.0308071;0.0161337;0.0381155
325;inner;10;0.733218;0.726673;0.74863
325;wait;10;4.48954e-05;2.6649e-05;8.7291e-05
325;boundary;10;0.0515039;0.0502317;0.0523734
325;calc iter;10;0.815576;0.813634;0.81891
325;calc total;1;8.21397;8.21397;8.21397
325;total;1;22.8242;22.8242;22.8242
326;initialize;1;5.01303;5.01303;5.01303
326;async;10;0.0306174;0.0161073;0.037931
326;inner;10;0.733543;0.727768;0.752909
326;wait;10;3.42673e-05;2.4859e-05;5.8129e-05
326;boundary;10;0.0518486;0.0500214;0.0527754
326;calc iter;10;0.816045;0.813114;0.821852
326;calc total;1;8.21397;8.21397;8.21397
326;total;1;22.8293;22.8293;22.8293
327;initialize;1;5.00958;5.00958;5.00958
327;async;10;0.0274865;0.0160583;0.0337333
327;inner;10;0.736129;0.730388;0.752039
327;wait;10;3.7114e-05;2.8041e-05;5.6448e-05
327;boundary;10;0.0518162;0.0506362;0.0526842
327;calc iter;10;0.81547;0.811517;0.820841
327;calc total;1;8.21397;8.21397;8.21397
327;total;1;22.8258;22.8258;22.8258
328;initialize;1;5.01304;5.01304;5.01304
328;async;10;0.0282002;0.0153425;0.0337072
328;inner;10;0.735683;0.729602;0.75204
328;wait;10;4.71713e-05;2.8946e-05;8.3643e-05
328;boundary;10;0.0512846;0.0507137;0.0520017
328;calc iter;10;0.815217;0.812584;0.819471
328;calc total;1;8.21397;8.21397;8.21397
328;total;1;22.8293;22.8293;22.8293
329;initialize;1;5.00931;5.00931;5.00931
329;async;10;0.0253957;0.00729562;0.0324817
329;inner;10;0.736487;0.729727;0.751997
329;wait;10;5.69682e-05;4.6219e-05;9.7701e-05
329;boundary;10;0.0530249;0.0519536;0.0552746
329;calc iter;10;0.814966;0.812785;0.816549
329;calc total;1;8.21397;8.21397;8.21397
329;total;1;22.8256;22.8256;22.8256
330;initialize;1;5.00831;5.00831;5.00831
330;async;10;0.0240053;0.0124571;0.0318454
330;inner;10;0.723056;0.716972;0.736746
330;wait;10;6.61052e-05;4.7869e-05;0.000110975
330;boundary;10;0.0660312;0.0575985;0.0693354
330;calc iter;10;0.81316;0.806916;0.816395
330;calc total;1;8.21397;8.21397;8.21397
330;total;1;22.8246;22.8246;22.8246
361;initialize;1;5.00671;5.00671;5.00671
361;async;10;0.030939;0.0144062;0.0408472
361;inner;10;0.734862;0.724486;0.743833
361;wait;10;4.23429e-05;2.817e-05;7.101e-05
361;boundary;10;0.0517485;0.050357;0.0541192
361;calc iter;10;0.817594;0.807434;0.825967
361;calc total;1;8.21397;8.21397;8.21397
361;total;1;22.8198;22.8198;22.8198
362;initialize;1;5.00187;5.00187;5.00187
362;async;10;0.0317443;0.0154773;0.0407915
362;inner;10;0.734425;0.724273;0.74519
362;wait;10;3.87577e-05;2.2247e-05;9.4742e-05
362;boundary;10;0.0515956;0.0503191;0.0524228
362;calc iter;10;0.817805;0.808612;0.823555
362;calc total;1;8.21397;8.21397;8.21397
362;total;1;22.8149;22.8149;22.8149
363;initialize;1;5.0066;5.0066;5.0066
363;async;10;0.0280491;0.0156426;0.0367499
363;inner;10;0.736663;0.727676;0.745641
363;wait;10;4.80364e-05;3.3157e-05;7.3563e-05
363;boundary;10;0.0522899;0.0515425;0.0525174
363;calc iter;10;0.817051;0.808573;0.821072
363;calc total;1;8.21398;8.21398;8.21398
363;total;1;22.8196;22.8196;22.8196
364;initialize;1;5.00667;5.00667;5.00667
364;async;10;0.023852;0.015386;0.0291515
364;inner;10;0.739339;0.731651;0.747919
364;wait;10;5.31503e-05;3.9792e-05;7.2469e-05
364;boundary;10;0.0531153;0.0513128;0.0548956
364;calc iter;10;0.816361;0.808212;0.820908
364;calc total;1;8.21398;8.21398;8.21398
364;total;1;22.8197;22.8197;22.8197
365;initialize;1;5.00658;5.00658;5.00658
365;async;10;0.0238939;0.0076929;0.0289814
365;inner;10;0.728088;0.721145;0.737115
365;wait;10;0.00010801;5.8058e-05;0.000279944
365;boundary;10;0.0633864;0.0591655;0.0661177
365;calc iter;10;0.815477;0.804258;0.822371
365;calc total;1;8.21398;8.21398;8.21398
365;total;1;22.8196;22.8196;22.8196
366;initialize;1;5.00667;5.00667;5.00667
366;async;10;0.0248646;0.012689;0.0337831
366;inner;10;0.737941;0.732237;0.745977
366;wait;10;5.9548e-05;3.7707e-05;7.8792e-05
366;boundary;10;0.053664;0.0513233;0.0581556
366;calc iter;10;0.816531;0.806947;0.827666
366;calc total;1;8.21398;8.21398;8.21398
366;total;1;22.8197;22.8197;22.8197
367;initialize;1;5.0066;5.0066;5.0066
367;async;10;0.0270477;0.0154794;0.035766
367;inner;10;0.736502;0.730233;0.743534
367;wait;10;5.47546e-05;3.3119e-05;8.8133e-05
367;boundary;10;0.052718;0.0512361;0.0553047
367;calc iter;10;0.816324;0.810899;0.825988
367;calc total;1;8.21398;8.21398;8.21398
367;total;1;22.8197;22.8197;22.8197
368;initialize;1;5.00659;5.00659;5.00659
368;async;10;0.0256697;0.0152542;0.030665
368;inner;10;0.739001;0.733239;0.74708
368;wait;10;4.15711e-05;2.9225e-05;7.4508e-05
368;boundary;10;0.0520341;0.051207;0.0530411
368;calc iter;10;0.816748;0.812844;0.821216
368;calc total;1;8.21398;8.21398;8.21398
368;total;1;22.8197;22.8197;22.8197
369;initialize;1;5.00664;5.00664;5.00664
369;async;10;0.0235818;0.0157489;0.028163
369;inner;10;0.738427;0.729313;0.747003
369;wait;10;5.73906e-05;3.0063e-05;7.0433e-05
369;boundary;10;0.0539859;0.051926;0.0580113
369;calc iter;10;0.816054;0.814452;0.820147
369;calc total;1;8.21398;8.21398;8.21398
369;total;1;22.8197;22.8197;22.8197
370;initialize;1;5.00683;5.00683;5.00683
370;async;10;0.0261932;0.0152104;0.0303302
370;inner;10;0.734191;0.724029;0.740892
370;wait;10;6.30074e-05;4.0943e-05;0.000116155
370;boundary;10;0.0553141;0.0521184;0.0621885
370;calc iter;10;0.815763;0.8094;0.820974
370;calc total;1;8.21398;8.21398;8.21398
370;total;1;22.8199;22.8199;22.8199
371;initialize;1;5.00655;5.00655;5.00655
371;async;10;0.0237412;0.00775038;0.0285814
371;inner;10;0.73071;0.721014;0.737964
371;wait;10;0.000101872;4.3206e-05;0.000304694
371;boundary;10;0.0609595;0.0572052;0.0666642
371;calc iter;10;0.815514;0.805064;0.822193
371;calc total;1;8.21398;8.21398;8.21398
371;total;1;22.8196;22.8196;22.8196
372;initialize;1;5.00658;5.00658;5.00658
372;async;10;0.0358645;0.0132227;0.0476874
372;inner;10;0.725185;0.718157;0.743666
372;wait;10;5.0691e-05;3.3818e-05;7.3452e-05
372;boundary;10;0.0506464;0.0493174;0.0518491
372;calc iter;10;0.811748;0.804382;0.816247
372;calc total;1;8.21398;8.21398;8.21398
372;total;1;22.8196;22.8196;22.8196
373;initialize;1;5.00657;5.00657;5.00657
373;async;10;0.0339446;0.015447;0.0445671
373;inner;10;0.727157;0.720752;0.745232
373;wait;10;3.57304e-05;2.5421e-05;7.3324e-05
373;boundary;10;0.0507166;0.0494605;0.0525188
373;calc iter;10;0.811855;0.80378;0.815788
373;calc total;1;8.21398;8.21398;8.21398
373;total;1;22.8196;22.8196;22.8196
374;initialize;1;5.00656;5.00656;5.00656
374;async;10;0.0373553;0.0154651;0.0480507
374;inner;10;0.723706;0.716623;0.743271
374;wait;10;3.22708e-05;2.3408e-05;5.5041e-05
374;boundary;10;0.0507945;0.0495319;0.0524213
374;calc iter;10;0.811889;0.804323;0.815503
374;calc total;1;8.21398;8.21398;8.21398
374;total;1;22.8196;22.8196;22.8196
375;initialize;1;5.00656;5.00656;5.00656
375;async;10;0.0336289;0.0157294;0.0427683
375;inner;10;0.727077;0.721634;0.745579
375;wait;10;3.49616e-05;2.7042e-05;4.7194e-05
375;boundary;10;0.0509868;0.0496789;0.0531658
375;calc iter;10;0.811729;0.803769;0.816128
375;calc total;1;8.21398;8.21398;8.21398
375;total;1;22.8196;22.8196;22.8196
376;initialize;1;5.00285;5.00285;5.00285
376;async;10;0.0348524;0.0153057;0.0456948
376;inner;10;0.725489;0.719051;0.742406
376;wait;10;4.30805e-05;3.45e-05;5.8188e-05
376;boundary;10;0.0509989;0.0498167;0.0522841
376;calc iter;10;0.811385;0.802454;0.815515
376;calc total;1;8.21398;8.21398;8.21398
376;total;1;22.8159;22.8159;22.8159
377;initialize;1;5.00659;5.00659;5.00659
377;async;10;0.0327184;0.00744853;0.0450202
377;inner;10;0.725854;0.718824;0.742503
377;wait;10;8.21112e-05;3.8772e-05;0.000274425
377;boundary;10;0.0524798;0.0507199;0.0553817
377;calc iter;10;0.811136;0.801596;0.815605
377;calc total;1;8.21398;8.21398;8.21398
377;total;1;22.8196;22.8196;22.8196
208;initialize;1;5.04224;5.04224;5.04224
208;async;10;0.0218268;0.0147165;0.029678
208;inner;10;0.739559;0.734707;0.754848
208;wait;10;6.17925e-05;3.9555e-05;7.8046e-05
208;boundary;10;0.0576895;0.0521354;0.0607373
208;calc iter;10;0.819139;0.815143;0.822644
208;calc total;1;8.21398;8.21398;8.21398
208;total;1;22.8597;22.8597;22.8597
209;initialize;1;5.04663;5.04663;5.04663
209;async;10;0.0153628;0.0076545;0.0209708
209;inner;10;0.7302;0.720947;0.749981
209;wait;10;8.01247e-05;6.3285e-05;0.000119792
209;boundary;10;0.0724621;0.0586729;0.0797453
209;calc iter;10;0.818107;0.814391;0.821589
209;calc total;1;8.21398;8.21398;8.21398
209;total;1;22.864;22.864;22.864
231;initialize;1;4.86707;4.86707;4.86707
231;async;10;0.0289579;0.0160798;0.0371206
231;inner;10;0.733328;0.723884;0.754284
231;wait;10;3.55736e-05;2.7037e-05;5.2366e-05
231;boundary;10;0.05293;0.0496815;0.0548912
231;calc iter;10;0.815254;0.810725;0.822743
231;calc total;1;8.21398;8.21398;8.21398
231;total;1;22.6825;22.6825;22.6825
210;initialize;1;5.04122;5.04122;5.04122
210;async;10;0.0188032;0.0129456;0.0236898
210;inner;10;0.740749;0.734306;0.756198
210;wait;10;6.41518e-05;5.2096e-05;9.9076e-05
210;boundary;10;0.0594305;0.0520916;0.0632687
210;calc iter;10;0.819049;0.815615;0.822166
210;calc total;1;8.21398;8.21398;8.21398
210;total;1;22.8586;22.8586;22.8586
232;initialize;1;4.88192;4.88192;4.88192
232;async;10;0.0271289;0.0157193;0.0363115
232;inner;10;0.734882;0.72668;0.75034
232;wait;10;4.58813e-05;2.9088e-05;9.0241e-05
232;boundary;10;0.0521356;0.0503716;0.0534488
232;calc iter;10;0.814194;0.812155;0.818014
232;calc total;1;8.21398;8.21398;8.21398
232;total;1;22.6973;22.6973;22.6973
211;initialize;1;5.04648;5.04648;5.04648
211;async;10;0.0263595;0.0152949;0.0329794
211;inner;10;0.739526;0.733779;0.752638
211;wait;10;5.83319e-05;3.9669e-05;0.000125243
211;boundary;10;0.0537865;0.0529834;0.0551567
211;calc iter;10;0.819732;0.817418;0.82114
211;calc total;1;8.21398;8.21398;8.21398
211;total;1;22.8639;22.8639;22.8639
233;initialize;1;4.88814;4.88814;4.88814
233;async;10;0.0215528;0.00719217;0.0326591
233;inner;10;0.738478;0.730289;0.752421
233;wait;10;5.59528e-05;4.675e-05;9.9859e-05
233;boundary;10;0.0538346;0.0512905;0.05592
233;calc iter;10;0.813923;0.812607;0.815293
233;calc total;1;8.21398;8.21398;8.21398
233;total;1;22.7035;22.7035;22.7035
212;initialize;1;5.04265;5.04265;5.04265
212;async;10;0.0287003;0.0153456;0.0354138
212;inner;10;0.739322;0.731196;0.757884
212;wait;10;3.15368e-05;2.4258e-05;6.4064e-05
212;boundary;10;0.0527359;0.0508501;0.0532832
212;calc iter;10;0.820791;0.817887;0.825753
212;calc total;1;8.21398;8.21398;8.21398
212;total;1;22.8601;22.8601;22.8601
234;initialize;1;4.88453;4.88453;4.88453
234;async;10;0.0227964;0.0125794;0.0263681
234;inner;10;0.721035;0.709404;0.735421
234;wait;10;6.61698e-05;4.5002e-05;0.000131004
234;boundary;10;0.0675902;0.0590691;0.0771127
234;calc iter;10;0.81149;0.807204;0.813748
234;calc total;1;8.21398;8.21398;8.21398
234;total;1;22.6999;22.6999;22.6999
213;initialize;1;5.04647;5.04647;5.04647
213;async;10;0.0346731;0.015364;0.0424635
213;inner;10;0.732447;0.724361;0.756342
213;wait;10;3.77451e-05;2.9916e-05;8.5822e-05
213;boundary;10;0.0540693;0.0506494;0.0569491
213;calc iter;10;0.821229;0.814333;0.828193
213;calc total;1;8.21398;8.21398;8.21398
213;total;1;22.8639;22.8639;22.8639
235;initialize;1;4.88016;4.88016;4.88016
235;async;10;0.0231787;0.0138993;0.0281649
235;inner;10;0.720278;0.709684;0.736621
235;wait;10;7.19434e-05;5.868e-05;0.0001225
235;boundary;10;0.0680606;0.0577479;0.0755564
235;calc iter;10;0.811591;0.805103;0.813795
235;calc total;1;8.21398;8.21398;8.21398
235;total;1;22.6956;22.6956;22.6956
214;initialize;1;5.04655;5.04655;5.04655
214;async;10;0.0252402;0.0152219;0.0330466
214;inner;10;0.740357;0.733684;0.753555
214;wait;10;5.74303e-05;3.9611e-05;9.402e-05
214;boundary;10;0.0541763;0.0527846;0.0559929
214;calc iter;10;0.819832;0.817027;0.822096
214;calc total;1;8.21398;8.21398;8.21398
214;total;1;22.864;22.864;22.864
236;initialize;1;4.88121;4.88121;4.88121
236;async;10;0.023058;0.0130803;0.0290271
236;inner;10;0.725832;0.717183;0.740606
236;wait;10;6.00268e-05;5.1e-05;9.1466e-05
236;boundary;10;0.0632443;0.0558311;0.0670926
215;initialize;1;5.04648;5.04648;5.04648
215;async;10;0.0161748;0.00776256;0.0219528
215;inner;10;0.735003;0.728892;0.750677
215;wait;10;7.65136e-05;6.3551e-05;0.000115742
215;boundary;10;0.0672264;0.0588392;0.0707522
215;calc iter;10;0.818483;0.815786;0.820772
215;calc total;1;8.21398;8.21398;8.21398
215;total;1;22.8639;22.8639;22.8639
236;calc iter;10;0.812196;0.80613;0.8147
236;calc total;1;8.21398;8.21398;8.21398
236;total;1;22.6966;22.6966;22.6966
237;initialize;1;4.88812;4.88812;4.88812
237;async;10;0.0245282;0.0136742;0.0306044
237;inner;10;0.726485;0.718245;0.740109
237;wait;10;6.14524e-05;4.7257e-05;0.000128047
237;boundary;10;0.0613922;0.0560242;0.0638722
237;calc iter;10;0.812468;0.808825;0.814409
237;calc total;1;8.21398;8.21398;8.21398
237;total;1;22.7035;22.7035;22.7035
238;initialize;1;4.88815;4.88815;4.88815
238;async;10;0.0178307;0.0115282;0.0230602
238;inner;10;0.728101;0.720393;0.745981
238;wait;10;6.53937e-05;5.5014e-05;7.5221e-05
238;boundary;10;0.0659736;0.0535004;0.0701916
238;calc iter;10;0.811972;0.806369;0.814147
238;calc total;1;8.21398;8.21398;8.21398
238;total;1;22.7035;22.7035;22.7035
239;initialize;1;4.88262;4.88262;4.88262
239;async;10;0.0188155;0.00685931;0.0246747
239;inner;10;0.715757;0.708853;0.732134
239;wait;10;0.000141124;6.5045e-05;0.000442267
239;boundary;10;0.0767039;0.0649634;0.0812531
239;calc iter;10;0.81142;0.804402;0.814555
239;calc total;1;8.21398;8.21398;8.21398
239;total;1;22.698;22.698;22.698
184;initialize;1;5.03585;5.03585;5.03585
184;async;10;0.0324678;0.0154719;0.044559
184;inner;10;0.727608;0.71923;0.747018
184;wait;10;4.69868e-05;3.0952e-05;6.2356e-05
184;boundary;10;0.0521069;0.0498743;0.0538298
184;calc iter;10;0.812232;0.807922;0.815165
184;calc total;1;8.21398;8.21398;8.21398
184;total;1;22.8442;22.8442;22.8442
185;initialize;1;5.03908;5.03908;5.03908
185;async;10;0.0275117;0.00725728;0.0409423
185;inner;10;0.728874;0.720365;0.746435
185;wait;10;5.4974e-05;4.49e-05;0.000102708
185;boundary;10;0.0552222;0.0523242;0.0577564
185;calc iter;10;0.811665;0.80739;0.815689
185;calc total;1;8.21398;8.21398;8.21398
185;total;1;22.8475;22.8475;22.8475
186;initialize;1;5.04408;5.04408;5.04408
186;async;10;0.026446;0.0123639;0.0321113
186;inner;10;0.711183;0.698341;0.732093
186;wait;10;7.31538e-05;4.3921e-05;0.000126422
186;boundary;10;0.0712304;0.0578626;0.0823204
186;calc iter;10;0.808934;0.802449;0.813026
186;calc total;1;8.21398;8.21398;8.21398
186;total;1;22.8525;22.8525;22.8525
187;initialize;1;5.03318;5.03318;5.03318
187;async;10;0.0280646;0.0135037;0.034221
187;inner;10;0.710581;0.699535;0.731289
187;wait;10;6.65898e-05;4.8386e-05;0.000101572
187;boundary;10;0.0704456;0.0577266;0.0783659
187;calc iter;10;0.809159;0.80251;0.81288
187;calc total;1;8.21398;8.21398;8.21398
187;total;1;22.8416;22.8416;22.8416
188;initialize;1;5.03541;5.03541;5.03541
188;async;10;0.0273862;0.0137876;0.033948
188;inner;10;0.717928;0.708444;0.735747
188;wait;10;6.53005e-05;3.0756e-05;0.000121043
188;boundary;10;0.0643733;0.0552319;0.0696959
188;calc iter;10;0.809755;0.804502;0.813449
188;calc total;1;8.21398;8.21398;8.21398
188;total;1;22.8438;22.8438;22.8438
189;initialize;1;5.03278;5.03278;5.03278
189;async;10;0.0284131;0.0136509;0.0356889
189;inner;10;0.717161;0.708344;0.735042
189;wait;10;6.55732e-05;4.3017e-05;0.000133578
189;boundary;10;0.0642478;0.0557148;0.0679353
189;calc iter;10;0.809889;0.803824;0.813637
189;calc total;1;8.21398;8.21398;8.21398
189;total;1;22.8411;22.8411;22.8411
190;initialize;1;5.03508;5.03508;5.03508
190;async;10;0.0257656;0.0139134;0.0324059
190;inner;10;0.71902;0.709812;0.738485
190;wait;10;6.3271e-05;4.5034e-05;0.000106283
190;boundary;10;0.0648722;0.0541777;0.0702929
190;calc iter;10;0.809723;0.805917;0.814813
190;calc total;1;8.21398;8.21398;8.21398
190;total;1;22.8434;22.8434;22.8434
191;initialize;1;5.0441;5.0441;5.0441
191;async;10;0.02315;0.0068869;0.0314865
191;inner;10;0.70372;0.696147;0.726337
191;wait;10;0.000132985;5.7149e-05;0.000449667
191;boundary;10;0.081866;0.0653138;0.086677
191;calc iter;10;0.808871;0.798991;0.815379
191;calc total;1;8.21399;8.21399;8.21399
191;total;1;22.8525;22.8525;22.8525
256;initialize;1;4.93236;4.93236;4.93236
256;async;10;0.0178224;0.0151412;0.0217566
256;inner;10;0.737967;0.723726;0.754741
256;wait;10;5.97799e-05;5.0748e-05;6.9134e-05
256;boundary;10;0.0612396;0.0514524;0.0710514
256;calc iter;10;0.81709;0.814279;0.821788
256;calc total;1;8.21397;8.21397;8.21397
256;total;1;22.7401;22.7401;22.7401
257;initialize;1;4.93234;4.93234;4.93234
257;async;10;0.0138202;0.007555;0.017044
257;inner;10;0.72792;0.709062;0.746844
257;wait;10;7.39521e-05;4.7971e-05;0.000136375
257;boundary;10;0.0742072;0.0591827;0.0904248
257;calc iter;10;0.816023;0.813721;0.81892
257;calc total;1;8.21397;8.21397;8.21397
257;total;1;22.7401;22.7401;22.7401
258;initialize;1;4.93237;4.93237;4.93237
258;async;10;0.0233317;0.0135845;0.0361483
258;inner;10;0.737704;0.729699;0.75133
258;wait;10;6.23801e-05;3.8679e-05;0.000125659
258;boundary;10;0.0575787;0.0523079;0.0652296
258;calc iter;10;0.818678;0.816228;0.823974
258;calc total;1;8.21397;8.21397;8.21397
258;total;1;22.7401;22.7401;22.7401
259;initialize;1;4.93233;4.93233;4.93233
259;async;10;0.0302348;0.0153343;0.0413225
259;inner;10;0.736035;0.722339;0.75084
259;wait;10;5.03157e-05;2.6569e-05;0.00010589
259;boundary;10;0.0533081;0.0503844;0.0557067
259;calc iter;10;0.81963;0.812901;0.825325
259;calc total;1;8.21397;8.21397;8.21397
259;total;1;22.7401;22.7401;22.7401
260;initialize;1;4.93239;4.93239;4.93239
260;async;10;0.029694;0.0152717;0.0398569
260;inner;10;0.737218;0.721781;0.754477
260;wait;10;3.87894e-05;2.5057e-05;7.3082e-05
260;boundary;10;0.0531059;0.0504834;0.0557033
260;calc iter;10;0.820059;0.811829;0.82443
260;calc total;1;8.21397;8.21397;8.21397
260;total;1;22.7401;22.7401;22.7401
261;initialize;1;4.93236;4.93236;4.93236
261;async;10;0.0285946;0.0150708;0.0358402
261;inner;10;0.738036;0.728713;0.752865
261;wait;10;4.25342e-05;2.802e-05;0.00012027
261;boundary;10;0.052527;0.0509277;0.0533539
261;calc iter;10;0.819201;0.815314;0.826463
261;calc total;1;8.21397;8.21397;8.21397
261;total;1;22.7401;22.7401;22.7401
262;initialize;1;4.93235;4.93235;4.93235
262;async;10;0.0196256;0.0149139;0.0257589
262;inner;10;0.74134;0.731197;0.754949
262;wait;10;5.82651e-05;4.6993e-05;7.1902e-05
262;boundary;10;0.0569113;0.0521892;0.0603003
262;calc iter;10;0.817936;0.816048;0.822504
262;calc total;1;8.21397;8.21397;8.21397
262;total;1;22.7401;22.7401;22.7401
263;initialize;1;4.93237;4.93237;4.93237
263;async;10;0.0136342;0.00762351;0.0182927
263;inner;10;0.73563;0.721768;0.751044
263;wait;10;6.80786e-05;5.3748e-05;0.000129218
263;boundary;10;0.0675225;0.0570879;0.0761433
263;calc iter;10;0.816856;0.815445;0.819505
263;calc total;1;8.21397;8.21397;8.21397
263;total;1;22.7401;22.7401;22.7401
279;initialize;1;4.86048;4.86048;4.86048
279;async;10;0.0393323;0.0157259;0.05001
279;inner;10;0.722776;0.714162;0.749926
279;wait;10;4.36999e-05;3.26e-05;7.1893e-05
279;boundary;10;0.0516181;0.0498312;0.053429
279;calc iter;10;0.813772;0.808517;0.818217
279;calc total;1;8.21397;8.21397;8.21397
279;total;1;22.6779;22.6779;22.6779
280;initialize;1;4.86032;4.86032;4.86032
280;async;10;0.041467;0.0153971;0.0538222
280;inner;10;0.720635;0.71092;0.744816
280;wait;10;4.25389e-05;2.8469e-05;7.9934e-05
280;boundary;10;0.0510083;0.0502216;0.0517358
280;calc iter;10;0.813155;0.808317;0.816484
280;calc total;1;8.21397;8.21397;8.21397
280;total;1;22.6778;22.6778;22.6778
281;initialize;1;4.86037;4.86037;4.86037
281;async;10;0.0344025;0.00722218;0.0490682
281;inner;10;0.726314;0.715638;0.74924
281;wait;10;5.00437e-05;2.8583e-05;8.316e-05
281;boundary;10;0.0523189;0.0504207;0.0565324
281;calc iter;10;0.813087;0.805254;0.81649
281;calc total;1;8.21397;8.21397;8.21397
281;total;1;22.6778;22.6778;22.6778
282;initialize;1;4.86033;4.86033;4.86033
282;async;10;0.0282946;0.0123803;0.0378836
282;inner;10;0.706718;0.696509;0.732732
282;wait;10;6.76775e-05;4.1134e-05;0.000131413
282;boundary;10;0.0747762;0.0575687;0.0814322
282;calc iter;10;0.809859;0.798325;0.815518
282;calc total;1;8.21397;8.21397;8.21397
282;total;1;22.6778;22.6778;22.6778
283;initialize;1;4.86037;4.86037;4.86037
283;async;10;0.0307196;0.0138434;0.0403124
283;inner;10;0.707304;0.695322;0.732954
283;wait;10;7.48818e-05;5.3095e-05;0.000140069
283;boundary;10;0.0718585;0.0565948;0.0794982
283;calc iter;10;0.809959;0.800399;0.815264
283;calc total;1;8.21398;8.21398;8.21398
283;total;1;22.6778;22.6778;22.6778
284;initialize;1;4.86034;4.86034;4.86034
284;async;10;0.0301764;0.0138756;0.039793
284;inner;10;0.711352;0.699548;0.736337
284;wait;10;6.23785e-05;4.5285e-05;9.1344e-05
284;boundary;10;0.0686869;0.0549361;0.0756927
284;calc iter;10;0.81028;0.802198;0.815086
284;calc total;1;8.21398;8.21398;8.21398
284;total;1;22.6778;22.6778;22.6778
285;initialize;1;4.86032;4.86032;4.86032
285;async;10;0.0290514;0.0140892;0.037491
285;inner;10;0.712892;0.700856;0.736202
285;wait;10;6.93625e-05;5.5241e-05;9.2246e-05
285;boundary;10;0.0681605;0.0547667;0.076423
285;calc iter;10;0.810175;0.801546;0.814863
285;calc total;1;8.21398;8.21398;8.21398
285;total;1;22.6778;22.6778;22.6778
286;initialize;1;4.86031;4.86031;4.86031
286;async;10;0.0282849;0.0137696;0.0380008
286;inner;10;0.710612;0.699091;0.736256
286;wait;10;6.98612e-05;4.4612e-05;0.000127717
286;boundary;10;0.0711401;0.0551029;0.0780908
286;calc iter;10;0.810109;0.80133;0.815229
286;calc total;1;8.21398;8.21398;8.21398
286;total;1;22.6778;22.6778;22.6778
287;initialize;1;4.86034;4.86034;4.86034
287;async;10;0.0255544;0.00688963;0.0365726
287;inner;10;0.700768;0.690778;0.727676
287;wait;10;0.000145561;5.3814e-05;0.000468661
287;boundary;10;0.083084;0.0644071;0.0887347
287;calc iter;10;0.809554;0.799445;0.815995
287;calc total;1;8.21398;8.21398;8.21398
287;total;1;22.6778;22.6778;22.6778
304;initialize;1;5.02786;5.02786;5.02786
304;async;10;0.0178022;0.0142951;0.0213183
304;inner;10;0.735326;0.718709;0.755581
304;wait;10;6.29377e-05;5.1528e-05;8.0936e-05
304;boundary;10;0.0639727;0.0520375;0.075906
304;calc iter;10;0.817165;0.81497;0.822883
304;calc total;1;8.21397;8.21397;8.21397
304;total;1;22.8385;22.8385;22.8385
305;initialize;1;5.03155;5.03155;5.03155
305;async;10;0.0140862;0.00764492;0.0163504
305;inner;10;0.724136;0.703058;0.747935
305;wait;10;7.12534e-05;5.9205e-05;0.00010177
305;boundary;10;0.0777717;0.0591674;0.0960321
305;calc iter;10;0.816067;0.814327;0.820229
305;calc total;1;8.21397;8.21397;8.21397
305;total;1;22.8421;22.8421;22.8421
306;initialize;1;5.02689;5.02689;5.02689
306;async;10;0.0289453;0.0137606;0.0416171
306;inner;10;0.735555;0.724557;0.748641
306;wait;10;5.48529e-05;3.9197e-05;0.000104164
306;boundary;10;0.0548853;0.0513877;0.0589645
306;calc iter;10;0.819442;0.81488;0.827293
306;calc total;1;8.21397;8.21397;8.21397
306;total;1;22.8374;22.8374;22.8374
307;initialize;1;5.03156;5.03156;5.03156
307;async;10;0.0287146;0.015281;0.0376337
307;inner;10;0.738315;0.724866;0.755501
307;wait;10;4.02057e-05;3.1299e-05;6.6874e-05
307;boundary;10;0.0533854;0.0504337;0.055683
307;calc iter;10;0.820457;0.812969;0.825445
307;calc total;1;8.21397;8.21397;8.21397
307;total;1;22.8421;22.8421;22.8421
308;initialize;1;5.02753;5.02753;5.02753
308;async;10;0.0291819;0.0151639;0.0375331
308;inner;10;0.737149;0.723227;0.757986
308;wait;10;3.10787e-05;2.4142e-05;4.9606e-05
308;boundary;10;0.054268;0.0506121;0.057158
308;calc iter;10;0.820632;0.811054;0.826087
308;calc total;1;8.21397;8.21397;8.21397
308;total;1;22.8381;22.8381;22.8381
309;initialize;1;5.03158;5.03158;5.03158
309;async;10;0.0277963;0.0152263;0.0382787
309;inner;10;0.736478;0.725424;0.749728
309;wait;10;5.82123e-05;4.2638e-05;0.000110062
309;boundary;10;0.0548181;0.0530477;0.0566268
309;calc iter;10;0.819152;0.816563;0.82317
309;calc total;1;8.21397;8.21397;8.21397
309;total;1;22.8421;22.8421;22.8421
310;initialize;1;5.03158;5.03158;5.03158
310;async;10;0.0211537;0.0153705;0.0273293
310;inner;10;0.738335;0.727222;0.752777
310;wait;10;6.75568e-05;5.1204e-05;0.000114413
310;boundary;10;0.0585823;0.0531219;0.0637812
310;calc iter;10;0.81814;0.815141;0.821386
310;calc total;1;8.21397;8.21397;8.21397
310;total;1;22.8421;22.8421;22.8421
311;initialize;1;5.03159;5.03159;5.03159
311;async;10;0.0161213;0.00771954;0.0208105
311;inner;10;0.729244;0.714909;0.747639
311;wait;10;8.29981e-05;6.7806e-05;0.000146518
311;boundary;10;0.0715157;0.0599124;0.0808309
311;calc iter;10;0.816966;0.815169;0.819185
311;calc total;1;8.21397;8.21397;8.21397
311;total;1;22.8421;22.8421;22.8421
353;initialize;1;5.01755;5.01755;5.01755
353;async;10;0.0209034;0.00752467;0.0258364
353;inner;10;0.724355;0.708165;0.7393
353;wait;10;0.000108842;5.6467e-05;0.000344184
353;boundary;10;0.0681068;0.0546763;0.0813393
353;calc iter;10;0.813476;0.804518;0.817229
353;calc total;1;8.21397;8.21397;8.21397
353;total;1;22.8325;22.8325;22.8325
354;initialize;1;5.01749;5.01749;5.01749
354;async;10;0.0275089;0.0133349;0.0385186
354;inner;10;0.733716;0.727328;0.742021
354;wait;10;6.00824e-05;3.08e-05;0.000123809
354;boundary;10;0.0544566;0.0513266;0.0577925
354;calc iter;10;0.815743;0.808623;0.824215
354;calc total;1;8.21397;8.21397;8.21397
354;total;1;22.8325;22.8325;22.8325
355;initialize;1;5.01758;5.01758;5.01758
355;async;10;0.0317329;0.014861;0.0432216
355;inner;10;0.733046;0.722247;0.744564
355;wait;10;4.26102e-05;2.3335e-05;9.0862e-05
355;boundary;10;0.0515967;0.0502086;0.0528277
355;calc iter;10;0.81642;0.808633;0.82151
355;calc total;1;8.21397;8.21397;8.21397
355;total;1;22.8326;22.8326;22.8326
356;initialize;1;5.0175;5.0175;5.0175
356;async;10;0.031576;0.0140296;0.0421189
356;inner;10;0.733399;0.722304;0.746446
356;wait;10;3.66646e-05;2.42e-05;6.8775e-05
356;boundary;10;0.0518013;0.0504473;0.0524051
356;calc iter;10;0.816815;0.809388;0.821533
356;calc total;1;8.21397;8.21397;8.21397
356;total;1;22.8325;22.8325;22.8325
357;initialize;1;5.0175;5.0175;5.0175
357;async;10;0.0271733;0.0148629;0.0350871
357;inner;10;0.734457;0.727099;0.743014
357;wait;10;5.57464e-05;3.1019e-05;0.000123317
357;boundary;10;0.0538076;0.0522274;0.0556644
357;calc iter;10;0.815496;0.810189;0.820565
357;calc total;1;8.21397;8.21397;8.21397
357;total;1;22.8325;22.8325;22.8325
358;initialize;1;5.01764;5.01764;5.01764
358;async;10;0.0252035;0.0150764;0.0312741
358;inner;10;0.733742;0.724487;0.743295
358;wait;10;5.57233e-05;4.4278e-05;9.5479e-05
358;boundary;10;0.0558411;0.0519543;0.0604525
358;calc iter;10;0.814844;0.810846;0.819505
358;calc total;1;8.21397;8.21397;8.21397
358;total;1;22.8326;22.8326;22.8326
359;initialize;1;5.01751;5.01751;5.01751
359;async;10;0.0199306;0.00757995;0.0248749
359;inner;10;0.731989;0.721577;0.743217
359;wait;10;0.000109388;4.817e-05;0.000342803
359;boundary;10;0.0622794;0.055988;0.0683746
359;calc iter;10;0.81431;0.80713;0.817648
359;calc total;1;8.21397;8.21397;8.21397
359;total;1;22.8325;22.8325;22.8325
331;initialize;1;5.01303;5.01303;5.01303
331;async;10;0.0235241;0.0136541;0.0286954
331;inner;10;0.721401;0.714295;0.737733
331;wait;10;6.88391e-05;5.5536e-05;9.1866e-05
331;boundary;10;0.0678009;0.0564507;0.072231
331;calc iter;10;0.812796;0.805492;0.816023
331;calc total;1;8.21397;8.21397;8.21397
331;total;1;22.8293;22.8293;22.8293
332;initialize;1;5.01001;5.01001;5.01001
332;async;10;0.0231584;0.0135372;0.0283014
332;inner;10;0.725381;0.718543;0.740973
332;wait;10;5.71082e-05;4.3961e-05;0.000121167
332;boundary;10;0.064557;0.0550228;0.0679543
332;calc iter;10;0.813156;0.806349;0.816001
332;calc total;1;8.21397;8.21397;8.21397
332;total;1;22.8263;22.8263;22.8263
333;initialize;1;5.01304;5.01304;5.01304
333;async;10;0.023273;0.0136174;0.0278592
333;inner;10;0.72184;0.71397;0.737703
333;wait;10;6.95494e-05;4.0908e-05;0.000127747
333;boundary;10;0.0675805;0.0566921;0.0731106
333;calc iter;10;0.812765;0.805298;0.816025
333;calc total;1;8.21397;8.21397;8.21397
333;total;1;22.8293;22.8293;22.8293
334;initialize;1;5.01303;5.01303;5.01303
334;async;10;0.0222645;0.0131303;0.0268568
334;inner;10;0.720786;0.713827;0.737981
334;wait;10;7.08273e-05;5.5133e-05;8.9524e-05
334;boundary;10;0.0695951;0.0566109;0.0737673
334;calc iter;10;0.812718;0.804934;0.815826
334;calc total;1;8.21398;8.21398;8.21398
334;total;1;22.8293;22.8293;22.8293
335;initialize;1;5.01303;5.01303;5.01303
335;async;10;0.0210598;0.00692014;0.0268461
335;inner;10;0.714028;0.708374;0.731165
335;wait;10;0.000145694;6.8598e-05;0.000467735
335;boundary;10;0.0772129;0.0646714;0.0804395
335;calc iter;10;0.812448;0.803228;0.816254
335;calc total;1;8.21398;8.21398;8.21398
335;total;1;22.8293;22.8293;22.8293
378;initialize;1;5.00657;5.00657;5.00657
378;async;10;0.0314125;0.0120787;0.0419381
378;inner;10;0.70955;0.702416;0.7269
378;wait;10;5.23056e-05;3.242e-05;0.00010379
378;boundary;10;0.0678723;0.0576761;0.0718525
378;calc iter;10;0.808889;0.793626;0.816301
378;calc total;1;8.21398;8.21398;8.21398
378;total;1;22.8196;22.8196;22.8196
379;initialize;1;5.00659;5.00659;5.00659
379;async;10;0.0321436;0.013405;0.0418269
379;inner;10;0.707173;0.699437;0.725535
379;wait;10;0.000106949;6.0845e-05;0.000320499
379;boundary;10;0.0692911;0.0577298;0.0745351
379;calc iter;10;0.808716;0.795841;0.815572
379;calc total;1;8.21398;8.21398;8.21398
379;total;1;22.8196;22.8196;22.8196
380;initialize;1;5.00395;5.00395;5.00395
380;async;10;0.0303568;0.0131414;0.0398806
380;inner;10;0.714022;0.706678;0.731423
380;wait;10;9.14305e-05;4.3885e-05;0.000278678
380;boundary;10;0.0647083;0.0550457;0.0686676
380;calc iter;10;0.80918;0.794803;0.816104
380;calc total;1;8.21398;8.21398;8.21398
380;total;1;22.817;22.817;22.817
381;initialize;1;5.00149;5.00149;5.00149
381;async;10;0.0306829;0.0132764;0.0397092
381;inner;10;0.711603;0.703543;0.729355
381;wait;10;9.53395e-05;4.8535e-05;0.000300287
381;boundary;10;0.0665077;0.0559672;0.0723588
381;calc iter;10;0.808891;0.796352;0.815681
381;calc total;1;8.21398;8.21398;8.21398
381;total;1;22.8145;22.8145;22.8145
382;initialize;1;5.00657;5.00657;5.00657
382;async;10;0.0295295;0.0129548;0.0391959
382;inner;10;0.71094;0.703995;0.730136
382;wait;10;9.54096e-05;4.0677e-05;0.000258502
382;boundary;10;0.0683138;0.0555674;0.0722208
382;calc iter;10;0.80888;0.794147;0.816276
382;calc total;1;8.21398;8.21398;8.21398
382;total;1;22.8196;22.8196;22.8196
383;initialize;1;5.00658;5.00658;5.00658
383;async;10;0.0287646;0.006574;0.0392489
383;inner;10;0.703893;0.697399;0.72171
383;wait;10;0.000102175;3.7083e-05;0.00035197
383;boundary;10;0.0758253;0.0647079;0.0785106
383;calc iter;10;0.808587;0.793347;0.816135
383;calc total;1;8.21398;8.21398;8.21398
383;total;1;22.8196;22.8196;22.8196
DASH
InitEnergy=48000.00000
EndEnergy=46369.67089
DiffEnergy=-1630.32911
Matrixspec: 3275 x 3275 x 3275
Iterations: 10
# unit_id;function_name;num_calls;avg_runtime;min_runtime;max_runtime
0;initialize;1;4.64703;4.64703;4.64703
0;async;10;0.01388;0.00900;0.01965
0;inner;10;0.74790;0.74076;0.75712
0;wait;10;0.00005;0.00004;0.00006
0;boundary;10;0.05587;0.05239;0.06145
0;calc iter;10;0.81770;0.81329;0.82357
0;calc total;1;8.22483;8.22483;8.22483
0;total;1;21.00032;21.00032;21.00032
1;initialize;1;4.64414;4.64414;4.64414
1;async;10;0.0196085;0.0139475;0.0265726
1;inner;10;0.743955;0.737957;0.754029
1;wait;10;5.26906e-05;3.5474e-05;7.3929e-05
1;boundary;10;0.0541877;0.0522778;0.057874
1;calc iter;10;0.817805;0.813387;0.822282
1;calc total;1;8.22483;8.22483;8.22483
1;total;1;20.9974;20.9974;20.9974
2;initialize;1;4.64704;4.64704;4.64704
2;async;10;0.0199674;0.0134033;0.028182
2;inner;10;0.745786;0.740264;0.754758
2;wait;10;4.05253e-05;2.9937e-05;6.5768e-05
2;boundary;10;0.0527334;0.0522944;0.054261
2;calc iter;10;0.818529;0.814218;0.821978
2;calc total;1;8.22483;8.22483;8.22483
2;total;1;21.0003;21.0003;21.0003
3;initialize;1;4.64705;4.64705;4.64705
3;async;10;0.0257134;0.0140421;0.0377828
3;inner;10;0.740763;0.731115;0.752957
3;wait;10;3.81801e-05;2.3106e-05;0.000107553
3;boundary;10;0.0526147;0.051317;0.0532275
3;calc iter;10;0.819131;0.815508;0.821873
3;calc total;1;8.22483;8.22483;8.22483
3;total;1;21.0003;21.0003;21.0003
4;initialize;1;4.64707;4.64707;4.64707
4;async;10;0.0188544;0.0141087;0.0248011
4;inner;10;0.742023;0.736573;0.751549
4;wait;10;6.66641e-05;3.9253e-05;0.00010193
4;boundary;10;0.0565505;0.0523872;0.0595087
4;calc iter;10;0.817496;0.814984;0.820714
4;calc total;1;8.22483;8.22483;8.22483
4;total;1;21.0003;21.0003;21.0003
5;initialize;1;4.64702;4.64702;4.64702
5;async;10;0.0136279;0.00752232;0.018532
5;inner;10;0.734398;0.72554;0.748927
5;wait;10;6.04161e-05;3.6549e-05;0.00011358
5;boundary;10;0.0684447;0.0572446;0.0750178
5;calc iter;10;0.816533;0.81381;0.819935
5;calc total;1;8.22483;8.22483;8.22483
5;total;1;21.0003;21.0003;21.0003
6;initialize;1;4.64187;4.64187;4.64187
6;async;10;0.020769;0.0134754;0.0285099
6;inner;10;0.74005;0.733079;0.748374
6;wait;10;6.85631e-05;5.1786e-05;0.000105357
6;boundary;10;0.0564548;0.052575;0.0614712
6;calc iter;10;0.817344;0.812794;0.822838
6;calc total;1;8.22484;8.22484;8.22484
6;total;1;20.9951;20.9951;20.9951
7;initialize;1;4.64536;4.64536;4.64536
7;async;10;0.0209807;0.0147022;0.0283199
7;inner;10;0.744442;0.739854;0.753932
7;wait;10;4.57472e-05;3.0216e-05;7.1605e-05
7;boundary;10;0.0526037;0.051982;0.0537275
7;calc iter;10;0.818075;0.814011;0.823128
7;calc total;1;8.22484;8.22484;8.22484
7;total;1;20.9986;20.9986;20.9986
8;initialize;1;4.64704;4.64704;4.64704
8;async;10;0.0254027;0.0147317;0.0368554
8;inner;10;0.741343;0.732247;0.75286
8;wait;10;4.27799e-05;2.9175e-05;8.6602e-05
8;boundary;10;0.0523172;0.0510962;0.0527093
8;calc iter;10;0.819108;0.815707;0.821916
8;calc total;1;8.22483;8.22483;8.22483
8;total;1;21.0003;21.0003;21.0003
9;initialize;1;4.64705;4.64705;4.64705
9;async;10;0.0274803;0.0146439;0.0370731
9;inner;10;0.739148;0.727872;0.754979
9;wait;10;3.64841e-05;2.9566e-05;5.9299e-05
9;boundary;10;0.0531527;0.0509018;0.0549656
9;calc iter;10;0.81982;0.815479;0.824292
9;calc total;1;8.22483;8.22483;8.22483
9;total;1;21.0003;21.0003;21.0003
10;initialize;1;4.64335;4.64335;4.64335
10;async;10;0.0202471;0.0137422;0.0305071
10;inner;10;0.744621;0.737346;0.753497
10;wait;10;5.91907e-05;4.6522e-05;7.7751e-05
10;boundary;10;0.0534964;0.0524217;0.0548518
10;calc iter;10;0.818426;0.8163;0.820773
10;calc total;1;8.22483;8.22483;8.22483
10;total;1;20.9966;20.9966;20.9966
11;initialize;1;4.64702;4.64702;4.64702
11;async;10;0.0155822;0.00774134;0.0204004
11;inner;10;0.73562;0.729093;0.747232
11;wait;10;6.93691e-05;5.2772e-05;0.000129143
11;boundary;10;0.0656278;0.0585781;0.0693319
11;calc iter;10;0.816901;0.813682;0.819746
11;calc total;1;8.22483;8.22483;8.22483
11;total;1;21.0003;21.0003;21.0003
12;initialize;1;4.64709;4.64709;4.64709
12;async;10;0.0198828;0.013787;0.0222819
12;inner;10;0.742215;0.73634;0.754119
12;wait;10;5.93496e-05;3.7362e-05;8.4475e-05
12;boundary;10;0.0562391;0.052308;0.0610547
12;calc iter;10;0.818398;0.815387;0.823719
12;calc total;1;8.22483;8.22483;8.22483
12;total;1;21.0003;21.0003;21.0003
13;initialize;1;4.64295;4.64295;4.64295
13;async;10;0.0213331;0.0152045;0.0290932
13;inner;10;0.745157;0.740591;0.757022
13;wait;10;3.99188e-05;2.8214e-05;4.8048e-05
13;boundary;10;0.0530136;0.0523225;0.0539291
13;calc iter;10;0.819546;0.816228;0.825245
13;calc total;1;8.22483;8.22483;8.22483
13;total;1;20.9962;20.9962;20.9962
14;initialize;1;4.64711;4.64711;4.64711
14;async;10;0.0267826;0.0152298;0.0353916
14;inner;10;0.740244;0.731943;0.754345
14;wait;10;3.26753e-05;2.5345e-05;6.5123e-05
14;boundary;10;0.0531518;0.0520572;0.0536957
14;calc iter;10;0.820213;0.816649;0.823566
14;calc total;1;8.22483;8.22483;8.22483
14;total;1;21.0004;21.0004;21.0004
15;initialize;1;4.64283;4.64283;4.64283
15;async;10;0.0275156;0.0152568;0.0343929
15;inner;10;0.739391;0.730902;0.756248
15;wait;10;3.23869e-05;2.4915e-05;6.5453e-05
15;boundary;10;0.0539361;0.051413;0.0557394
15;calc iter;10;0.820877;0.815391;0.82435
15;calc total;1;8.22483;8.22483;8.22483
15;total;1;20.9961;20.9961;20.9961
16;initialize;1;4.64706;4.64706;4.64706
16;async;10;0.0238376;0.0145493;0.0317114
16;inner;10;0.741042;0.73579;0.750547
16;wait;10;5.58716e-05;4.1041e-05;9.4675e-05
16;boundary;10;0.0543758;0.0527762;0.0564621
16;calc iter;10;0.819313;0.816768;0.82289
16;calc total;1;8.22483;8.22483;8.22483
16;total;1;21.0004;21.0004;21.0004
17;initialize;1;4.64706;4.64706;4.64706
17;async;10;0.0171002;0.00758202;0.0238414
17;inner;10;0.730431;0.723154;0.745439
17;wait;10;7.07379e-05;5.3358e-05;0.000133097
17;boundary;10;0.0700954;0.059812;0.0759318
17;calc iter;10;0.817699;0.812968;0.821881
17;calc total;1;8.22484;8.22484;8.22484
17;total;1;21.0003;21.0003;21.0003
48;initialize;1;4.63755;4.63755;4.63755
48;async;10;0.0254127;0.0133954;0.030729
48;inner;10;0.734396;0.729293;0.750406
48;wait;10;6.18645e-05;4.9561e-05;7.2916e-05
48;boundary;10;0.0586906;0.0518664;0.0615229
48;calc iter;10;0.818563;0.810826;0.822617
48;calc total;1;8.22484;8.22484;8.22484
48;total;1;20.9903;20.9903;20.9903
72;initialize;1;4.61687;4.61687;4.61687
72;async;10;0.0218474;0.014071;0.0289194
72;inner;10;0.743728;0.736041;0.757386
72;wait;10;4.38956e-05;2.8753e-05;8.97e-05
72;boundary;10;0.0526863;0.0518643;0.0533588
72;calc iter;10;0.818307;0.815094;0.823634
72;calc total;1;8.22484;8.22484;8.22484
72;total;1;20.9667;20.9667;20.9667
24;initialize;1;4.60829;4.60829;4.60829
24;async;10;0.0203276;0.0133397;0.0297332
24;inner;10;0.743769;0.735445;0.757057
24;wait;10;4.71096e-05;3.1662e-05;6.3624e-05
24;boundary;10;0.0535189;0.0522345;0.0565654
24;calc iter;10;0.817664;0.810956;0.823107
24;calc total;1;8.22484;8.22484;8.22484
24;total;1;20.9615;20.9615;20.9615
18;initialize;1;4.6471;4.6471;4.6471
18;async;10;0.0185241;0.0136015;0.0234455
18;inner;10;0.737769;0.730072;0.75152
18;wait;10;6.37641e-05;5.2475e-05;8.625e-05
18;boundary;10;0.0617805;0.0527569;0.0696803
18;calc iter;10;0.818139;0.814322;0.822111
18;calc total;1;8.22484;8.22484;8.22484
18;total;1;21.0004;21.0004;21.0004
49;initialize;1;4.6375;4.6375;4.6375
49;async;10;0.0278999;0.0140116;0.035164
49;inner;10;0.738562;0.734166;0.750679
49;wait;10;5.10568e-05;3.9242e-05;6.4388e-05
49;boundary;10;0.0529138;0.0518657;0.0541154
49;calc iter;10;0.819428;0.813111;0.823599
49;calc total;1;8.22484;8.22484;8.22484
49;total;1;20.9902;20.9902;20.9902
73;initialize;1;4.61678;4.61678;4.61678
73;async;10;0.0269167;0.0161578;0.0326851
73;inner;10;0.739486;0.730823;0.755443
73;wait;10;3.6712e-05;3.0012e-05;6.8518e-05
73;boundary;10;0.0523913;0.0511723;0.0530419
73;calc iter;10;0.818832;0.814569;0.823895
73;calc total;1;8.22484;8.22484;8.22484
73;total;1;20.9666;20.9666;20.9666
25;initialize;1;4.60833;4.60833;4.60833
25;async;10;0.0265713;0.0154038;0.0357487
25;inner;10;0.738987;0.72853;0.754658
25;wait;10;4.38341e-05;3.1792e-05;9.3547e-05
25;boundary;10;0.0527342;0.051093;0.0533328
25;calc iter;10;0.818339;0.812054;0.823267
25;calc total;1;8.22484;8.22484;8.22484
25;total;1;20.9615;20.9615;20.9615
19;initialize;1;4.64305;4.64305;4.64305
19;async;10;0.0209373;0.0149263;0.0276313
19;inner;10;0.742455;0.738158;0.753235
19;wait;10;5.15524e-05;3.7205e-05;7.1138e-05
19;boundary;10;0.055172;0.0519924;0.059478
19;calc iter;10;0.818618;0.81443;0.822781
19;calc total;1;8.22484;8.22484;8.22484
19;total;1;20.9963;20.9963;20.9963
50;initialize;1;4.63745;4.63745;4.63745
50;async;10;0.0312315;0.0139492;0.0410467
50;inner;10;0.73649;0.73081;0.749432
50;wait;10;3.44354e-05;2.1754e-05;6.234e-05
50;boundary;10;0.0519567;0.0514917;0.0523489
50;calc iter;10;0.819714;0.815366;0.824106
50;calc total;1;8.22484;8.22484;8.22484
50;total;1;20.9902;20.9902;20.9902
74;initialize;1;4.61661;4.61661;4.61661
74;async;10;0.031045;0.0161764;0.036758
74;inner;10;0.734839;0.724949;0.756677
74;wait;10;3.83745e-05;3.031e-05;6.1728e-05
74;boundary;10;0.053445;0.0507932;0.0551767
74;calc iter;10;0.81937;0.812396;0.825427
74;calc total;1;8.22484;8.22484;8.22484
74;total;1;20.9664;20.9664;20.9664
26;initialize;1;4.60499;4.60499;4.60499
26;async;10;0.0279008;0.0156598;0.0351339
26;inner;10;0.737241;0.725761;0.756218
26;wait;10;3.2928e-05;2.6598e-05;5.4977e-05
26;boundary;10;0.0536767;0.0507442;0.0561798
26;calc iter;10;0.818854;0.809842;0.824599
26;calc total;1;8.22484;8.22484;8.22484
26;total;1;20.9582;20.9582;20.9582
20;initialize;1;4.64706;4.64706;4.64706
20;async;10;0.0259539;0.0147704;0.0346707
20;inner;10;0.740484;0.733522;0.753136
20;wait;10;3.577e-05;2.7273e-05;6.2987e-05
20;boundary;10;0.0529264;0.05228;0.0538316
20;calc iter;10;0.819402;0.814156;0.822032
20;calc total;1;8.22485;8.22485;8.22485
20;total;1;21.0003;21.0003;21.0003
51;initialize;1;4.63747;4.63747;4.63747
51;async;10;0.0318059;0.0147497;0.0389129
51;inner;10;0.736298;0.731245;0.749623
51;wait;10;3.64413e-05;2.4289e-05;6.5024e-05
51;boundary;10;0.0520442;0.0512057;0.0524697
51;calc iter;10;0.820187;0.815015;0.825357
51;calc total;1;8.22484;8.22484;8.22484
51;total;1;20.9902;20.9902;20.9902
75;initialize;1;4.6165;4.6165;4.6165
75;async;10;0.0264408;0.0160616;0.0292632
75;inner;10;0.73743;0.728013;0.758099
75;wait;10;3.44445e-05;2.8529e-05;6.1301e-05
75;boundary;10;0.0559447;0.0508948;0.0591414
75;calc iter;10;0.819853;0.808864;0.827153
75;calc total;1;8.22484;8.22484;8.22484
75;total;1;20.9663;20.9663;20.9663
27;initialize;1;4.60789;4.60789;4.60789
27;async;10;0.0309817;0.0156883;0.0365527
27;inner;10;0.733149;0.721991;0.754746
27;wait;10;3.34542e-05;2.5045e-05;6.9655e-05
27;boundary;10;0.0549812;0.0507938;0.0588155
27;calc iter;10;0.819147;0.806917;0.823669
27;calc total;1;8.22484;8.22484;8.22484
27;total;1;20.9611;20.9611;20.9611
21;initialize;1;4.64702;4.64702;4.64702
21;async;10;0.028055;0.0151822;0.0373711
21;inner;10;0.739106;0.730716;0.753809
21;wait;10;3.39887e-05;2.552e-05;7.6538e-05
21;boundary;10;0.0527919;0.0515182;0.0536183
21;calc iter;10;0.819989;0.816271;0.822493
21;calc total;1;8.22485;8.22485;8.22485
21;total;1;21.0003;21.0003;21.0003
52;initialize;1;4.63571;4.63571;4.63571
52;async;10;0.0289212;0.0141132;0.0334324
52;inner;10;0.73403;0.729546;0.746526
52;wait;10;6.55874e-05;4.9211e-05;0.000106598
52;boundary;10;0.0557175;0.052119;0.0580378
52;calc iter;10;0.818736;0.812869;0.82123
52;calc total;1;8.22484;8.22484;8.22484
52;total;1;20.9884;20.9884;20.9884
76;initialize;1;4.61649;4.61649;4.61649
76;async;10;0.0275083;0.0160347;0.0330538
76;inner;10;0.738544;0.72991;0.753557
76;wait;10;4.63963e-05;2.8947e-05;0.000104353
76;boundary;10;0.0523221;0.0515164;0.052731
76;calc iter;10;0.818422;0.814046;0.821814
76;calc total;1;8.22484;8.22484;8.22484
76;total;1;20.9663;20.9663;20.9663
28;initialize;1;4.608;4.608;4.608
28;async;10;0.0273397;0.0156356;0.0354721
28;inner;10;0.736424;0.727726;0.749803
28;wait;10;4.85268e-05;2.9363e-05;0.000114674
28;boundary;10;0.0539235;0.051942;0.0574537
28;calc iter;10;0.817738;0.813964;0.821106
28;calc total;1;8.22484;8.22484;8.22484
28;total;1;20.9612;20.9612;20.9612
22;initialize;1;4.64706;4.64706;4.64706
22;async;10;0.0220183;0.0149978;0.0275065
22;inner;10;0.739364;0.734877;0.750013
22;wait;10;6.32325e-05;4.538e-05;0.000111078
22;boundary;10;0.0571488;0.0532257;0.0594398
22;calc iter;10;0.818596;0.817083;0.820487
22;calc total;1;8.22485;8.22485;8.22485
22;total;1;21.0003;21.0003;21.0003
53;initialize;1;4.6375;4.6375;4.6375
53;async;10;0.0230546;0.00729876;0.0286364
53;inner;10;0.7248;0.718134;0.743006
53;wait;10;7.40493e-05;6.0318e-05;0.000129326
53;boundary;10;0.0697902;0.0578075;0.0747282
53;calc iter;10;0.81772;0.808244;0.82155
53;calc total;1;8.22484;8.22484;8.22484
53;total;1;20.9902;20.9902;20.9902
77;initialize;1;4.61689;4.61689;4.61689
77;async;10;0.0163662;0.00778358;0.0213736
77;inner;10;0.742095;0.737651;0.752584
77;wait;10;7.7684e-05;5.6104e-05;0.000122974
77;boundary;10;0.0588269;0.0566541;0.0623597
77;calc iter;10;0.817367;0.815501;0.819355
77;calc total;1;8.22484;8.22484;8.22484
77;total;1;20.9666;20.9666;20.9666
29;initialize;1;4.60767;4.60767;4.60767
29;async;10;0.015897;0.00763051;0.0229654
29;inner;10;0.736573;0.732786;0.750789
29;wait;10;7.06846e-05;4.918e-05;0.00012916
29;boundary;10;0.0639927;0.0568112;0.0695129
29;calc iter;10;0.816534;0.81354;0.819619
29;calc total;1;8.22484;8.22484;8.22484
29;total;1;20.9609;20.9609;20.9609
23;initialize;1;4.64705;4.64705;4.64705
23;async;10;0.0127022;0.00759842;0.0169812
23;inner;10;0.739189;0.731825;0.754584
23;wait;10;6.79836e-05;5.4134e-05;0.000102993
23;boundary;10;0.065842;0.0547676;0.0716453
23;calc iter;10;0.817802;0.816141;0.820159
23;calc total;1;8.22485;8.22485;8.22485
23;total;1;21.0003;21.0003;21.0003
54;initialize;1;4.63551;4.63551;4.63551
54;async;10;0.027972;0.0133009;0.0342462
54;inner;10;0.727562;0.722964;0.743426
54;wait;10;8.40258e-05;6.657e-05;0.000129969
54;boundary;10;0.0625935;0.0537875;0.0652669
54;calc iter;10;0.818213;0.810269;0.821882
54;calc total;1;8.22484;8.22484;8.22484
54;total;1;20.9882;20.9882;20.9882
78;initialize;1;4.61646;4.61646;4.61646
78;async;10;0.0154353;0.0133041;0.018204
78;inner;10;0.738789;0.729187;0.752471
78;wait;10;7.41223e-05;5.6812e-05;0.000133719
78;boundary;10;0.0623178;0.0530741;0.0690031
78;calc iter;10;0.816618;0.815276;0.82009
78;calc total;1;8.22484;8.22484;8.22484
78;total;1;20.9662;20.9662;20.9662
30;initialize;1;4.60833;4.60833;4.60833
30;async;10;0.0182565;0.0138001;0.0215871
30;inner;10;0.737086;0.726585;0.751717
30;wait;10;6.68891e-05;5.2597e-05;8.2815e-05
30;boundary;10;0.0606745;0.0527894;0.0696433
30;calc iter;10;0.816085;0.811861;0.818478
30;calc total;1;8.22484;8.22484;8.22484
30;total;1;20.9615;20.9615;20.9615
55;initialize;1;4.63764;4.63764;4.63764
55;async;10;0.0312897;0.0146568;0.0375962
55;inner;10;0.735866;0.731824;0.749096
55;wait;10;4.747e-05;2.8928e-05;7.3392e-05
55;boundary;10;0.0521243;0.0514573;0.0528353
55;calc iter;10;0.819329;0.815459;0.821676
55;calc total;1;8.22484;8.22484;8.22484
55;total;1;20.9904;20.9904;20.9904
79;initialize;1;4.61643;4.61643;4.61643
79;async;10;0.0185318;0.015803;0.0216687
79;inner;10;0.738827;0.730399;0.753154
79;wait;10;6.47391e-05;3.9741e-05;0.000116699
79;boundary;10;0.0595014;0.052249;0.0642061
79;calc iter;10;0.816926;0.813486;0.821326
79;calc total;1;8.22484;8.22484;8.22484
79;total;1;20.9662;20.9662;20.9662
31;initialize;1;4.60775;4.60775;4.60775
31;async;10;0.020945;0.0155021;0.0250576
31;inner;10;0.738888;0.728888;0.752969
31;wait;10;5.64947e-05;3.8033e-05;8.449e-05
31;boundary;10;0.0563619;0.0519467;0.064621
31;calc iter;10;0.816253;0.811155;0.820505
31;calc total;1;8.22484;8.22484;8.22484
31;total;1;20.961;20.961;20.961
56;initialize;1;4.63766;4.63766;4.63766
56;async;10;0.0340084;0.0148037;0.0403182
56;inner;10;0.733766;0.729231;0.74606
56;wait;10;4.18605e-05;2.9301e-05;8.6618e-05
56;boundary;10;0.0519632;0.0512324;0.0523526
56;calc iter;10;0.819782;0.813298;0.824144
56;calc total;1;8.22484;8.22484;8.22484
56;total;1;20.9904;20.9904;20.9904
80;initialize;1;4.6164;4.6164;4.6164
80;async;10;0.0197874;0.0147927;0.0243398
80;inner;10;0.741149;0.734088;0.754181
80;wait;10;5.56499e-05;4.0157e-05;8.257e-05
80;boundary;10;0.0565051;0.0524062;0.0589317
80;calc iter;10;0.817499;0.815071;0.822351
80;calc total;1;8.22484;8.22484;8.22484
80;total;1;20.9662;20.9662;20.9662
32;initialize;1;4.60763;4.60763;4.60763
32;async;10;0.0195168;0.0151527;0.0228468
32;inner;10;0.743751;0.737541;0.756222
32;wait;10;4.04923e-05;2.7254e-05;5.7338e-05
32;boundary;10;0.0539101;0.0525823;0.0568664
32;calc iter;10;0.81722;0.81191;0.824945
32;calc total;1;8.22484;8.22484;8.22484
32;total;1;20.9609;20.9609;20.9609
57;initialize;1;4.63761;4.63761;4.63761
57;async;10;0.0351566;0.0159065;0.0402638
57;inner;10;0.733572;0.728387;0.749247
57;wait;10;3.69269e-05;2.9295e-05;5.5926e-05
57;boundary;10;0.0518216;0.0506845;0.0523571
57;calc iter;10;0.820589;0.817168;0.823478
57;calc total;1;8.22484;8.22484;8.22484
57;total;1;20.9903;20.9903;20.9903
81;initialize;1;4.61638;4.61638;4.61638
81;async;10;0.0231965;0.0159413;0.0279719
81;inner;10;0.74056;0.733473;0.754315
81;wait;10;5.19669e-05;4.1558e-05;8.9498e-05
81;boundary;10;0.054047;0.0522133;0.0552332
81;calc iter;10;0.817857;0.815539;0.822563
81;calc total;1;8.22484;8.22484;8.22484
81;total;1;20.9662;20.9662;20.9662
33;initialize;1;4.6083;4.6083;4.6083
33;async;10;0.0224817;0.0153285;0.0279091
33;inner;10;0.739861;0.731829;0.753294
33;wait;10;5.26952e-05;3.449e-05;8.5335e-05
33;boundary;10;0.0547947;0.0523534;0.0570258
33;calc iter;10;0.817192;0.814203;0.822946
33;calc total;1;8.22484;8.22484;8.22484
33;total;1;20.9615;20.9615;20.9615
58;initialize;1;4.63542;4.63542;4.63542
58;async;10;0.0296418;0.0147887;0.0348242
58;inner;10;0.736867;0.733097;0.748448
58;wait;10;5.50989e-05;3.8585e-05;0.000108092
58;boundary;10;0.0526583;0.0517405;0.0537086
58;calc iter;10;0.819223;0.815242;0.821503
58;calc total;1;8.22484;8.22484;8.22484
58;total;1;20.9882;20.9882;20.9882
82;initialize;1;4.61642;4.61642;4.61642
82;async;10;0.0167645;0.0133624;0.0226598
82;inner;10;0.742062;0.732098;0.756349
82;wait;10;6.42619e-05;3.3102e-05;9.5645e-05
82;boundary;10;0.058241;0.0521312;0.0655316
82;calc iter;10;0.817134;0.81234;0.824566
82;calc total;1;8.22484;8.22484;8.22484
82;total;1;20.9662;20.9662;20.9662
34;initialize;1;4.6083;4.6083;4.6083
34;async;10;0.0193745;0.0148531;0.0230518
34;inner;10;0.735095;0.723981;0.750102
34;wait;10;6.08083e-05;4.2678e-05;8.2071e-05
34;boundary;10;0.0614142;0.0532722;0.0714618
34;calc iter;10;0.815946;0.810957;0.820556
34;calc total;1;8.22484;8.22484;8.22484
34;total;1;20.9615;20.9615;20.9615
59;initialize;1;4.63755;4.63755;4.63755
59;async;10;0.0233441;0.00763564;0.0285408
59;inner;10;0.732453;0.727588;0.74693
59;wait;10;7.31525e-05;5.3087e-05;0.000137208
59;boundary;10;0.0624216;0.0556632;0.0651546
59;calc iter;10;0.818293;0.810368;0.821681
59;calc total;1;8.22484;8.22484;8.22484
59;total;1;20.9903;20.9903;20.9903
35;initialize;1;4.59634;4.59634;4.59634
35;async;10;0.0124226;0.00769854;0.014928
35;inner;10;0.732497;0.719007;0.751582
35;wait;10;7.61376e-05;5.9722e-05;0.000110771
35;boundary;10;0.0703249;0.056898;0.082094
35;calc iter;10;0.815322;0.811719;0.818561
35;calc total;1;8.22484;8.22484;8.22484
35;total;1;20.9496;20.9496;20.9496
60;initialize;1;4.63754;4.63754;4.63754
60;async;10;0.0215894;0.0137908;0.0277486
60;inner;10;0.741384;0.7357;0.753191
60;wait;10;7.27791e-05;5.2797e-05;0.000117638
60;boundary;10;0.0565497;0.0526573;0.0608593
60;calc iter;10;0.819598;0.816007;0.824015
60;calc total;1;8.22484;8.22484;8.22484
60;total;1;20.9903;20.9903;20.9903
36;initialize;1;4.60767;4.60767;4.60767
36;async;10;0.0260574;0.0135775;0.0319436
36;inner;10;0.735275;0.730027;0.753192
36;wait;10;4.15408e-05;3.1163e-05;5.6193e-05
36;boundary;10;0.0518297;0.0504689;0.0525089
36;calc iter;10;0.813206;0.809669;0.819017
36;calc total;1;8.22484;8.22484;8.22484
36;total;1;20.9609;20.9609;20.9609
61;initialize;1;4.63745;4.63745;4.63745
61;async;10;0.0212778;0.0153505;0.0288486
37;initialize;1;4.60774;4.60774;4.60774
37;async;10;0.0318168;0.0156182;0.0373173
37;inner;10;0.729313;0.72256;0.750745
37;wait;10;4.42481e-05;3.4128e-05;5.4267e-05
37;boundary;10;0.05233;0.0500309;0.053233
37;calc iter;10;0.813506;0.80854;0.818712
37;calc total;1;8.22484;8.22484;8.22484
37;total;1;20.961;20.961;20.961
61;inner;10;0.746581;0.741013;0.758158
61;wait;10;3.98162e-05;3.3999e-05;5.8968e-05
61;boundary;10;0.0527627;0.0513423;0.0534779
61;calc iter;10;0.820663;0.817528;0.826458
61;calc total;1;8.22484;8.22484;8.22484
61;total;1;20.9902;20.9902;20.9902
38;initialize;1;4.60832;4.60832;4.60832
38;async;10;0.0269177;0.0155758;0.0297893
38;inner;10;0.732344;0.725675;0.752478
38;wait;10;4.10685e-05;3.189e-05;4.6144e-05
38;boundary;10;0.0546913;0.0499611;0.0569612
38;calc iter;10;0.813996;0.807289;0.821003
38;calc total;1;8.22484;8.22484;8.22484
38;total;1;20.9615;20.9615;20.9615
62;initialize;1;4.63746;4.63746;4.63746
62;async;10;0.0271224;0.0155568;0.0330074
62;inner;10;0.740917;0.733537;0.756416
62;wait;10;3.85343e-05;2.6331e-05;7.6463e-05
62;boundary;10;0.0529223;0.0513193;0.0540713
62;calc iter;10;0.821002;0.81684;0.824922
62;calc total;1;8.22484;8.22484;8.22484
62;total;1;20.9902;20.9902;20.9902
39;initialize;1;4.60831;4.60831;4.60831
39;async;10;0.0276335;0.0155949;0.0332833
39;inner;10;0.733991;0.728857;0.752077
39;wait;10;3.74595e-05;2.6702e-05;5.3496e-05
39;boundary;10;0.0520336;0.0500552;0.0528625
39;calc iter;10;0.813697;0.810888;0.820334
39;calc total;1;8.22484;8.22484;8.22484
39;total;1;20.9615;20.9615;20.9615
63;initialize;1;4.63749;4.63749;4.63749
63;async;10;0.0238846;0.0157387;0.0275312
63;inner;10;0.743408;0.736865;0.758259
63;wait;10;3.50602e-05;2.8597e-05;4.8512e-05
63;boundary;10;0.0541308;0.0511623;0.0558783
63;calc iter;10;0.82146;0.814955;0.827166
63;calc total;1;8.22484;8.22484;8.22484
63;total;1;20.9902;20.9902;20.9902
40;initialize;1;4.60765;4.60765;4.60765
40;async;10;0.0242801;0.0153927;0.0282931
40;inner;10;0.735928;0.732551;0.750926
40;wait;10;4.31816e-05;3.3711e-05;6.7545e-05
40;boundary;10;0.0526124;0.0514758;0.0544228
40;calc iter;10;0.812865;0.807774;0.818295
40;calc total;1;8.22484;8.22484;8.22484
40;total;1;20.9609;20.9609;20.9609
64;initialize;1;4.63747;4.63747;4.63747
64;async;10;0.0256381;0.0153169;0.0315384
64;inner;10;0.739112;0.734737;0.75083
64;wait;10;5.98952e-05;2.9202e-05;0.000130237
64;boundary;10;0.0550867;0.0530587;0.0572535
64;calc iter;10;0.819899;0.817446;0.821801
64;calc total;1;8.22484;8.22484;8.22484
64;total;1;20.9902;20.9902;20.9902
41;initialize;1;4.60346;4.60346;4.60346
41;async;10;0.0215451;0.00709075;0.0278294
41;inner;10;0.735922;0.732435;0.749998
41;wait;10;4.96451e-05;3.4996e-05;9.3396e-05
41;boundary;10;0.0549826;0.053411;0.0567399
41;calc iter;10;0.812501;0.810017;0.814808
41;calc total;1;8.22484;8.22484;8.22484
41;total;1;20.9567;20.9567;20.9567
65;initialize;1;4.63755;4.63755;4.63755
65;async;10;0.014648;0.00770444;0.0194594
65;inner;10;0.73764;0.732773;0.752699
65;wait;10;7.11236e-05;5.0044e-05;0.000114573
65;boundary;10;0.066503;0.0562181;0.0704584
65;calc iter;10;0.818864;0.816154;0.821293
65;calc total;1;8.22484;8.22484;8.22484
65;total;1;20.9903;20.9903;20.9903
42;initialize;1;4.60833;4.60833;4.60833
42;async;10;0.022942;0.0124481;0.0291266
42;inner;10;0.720886;0.71639;0.737067
42;wait;10;6.37002e-05;4.163e-05;0.000129573
42;boundary;10;0.0668875;0.0569089;0.0705633
42;calc iter;10;0.810781;0.804208;0.813765
42;calc total;1;8.22484;8.22484;8.22484
42;total;1;20.9615;20.9615;20.9615
66;initialize;1;4.63749;4.63749;4.63749
66;async;10;0.019677;0.0138022;0.0258579
66;inner;10;0.733336;0.726061;0.750028
66;wait;10;7.64313e-05;6.0744e-05;0.000119342
66;boundary;10;0.0652784;0.0540566;0.0719833
66;calc iter;10;0.81837;0.816267;0.821935
66;calc total;1;8.22484;8.22484;8.22484
66;total;1;20.9902;20.9902;20.9902
43;initialize;1;4.6027;4.6027;4.6027
43;async;10;0.0252868;0.013535;0.0305042
43;inner;10;0.722022;0.717906;0.737765
43;wait;10;6.0306e-05;4.4268e-05;0.000106817
43;boundary;10;0.0637873;0.0559023;0.0659799
43;calc iter;10;0.811158;0.804543;0.814038
43;calc total;1;8.22484;8.22484;8.22484
43;total;1;20.9559;20.9559;20.9559
67;initialize;1;4.63583;4.63583;4.63583
67;async;10;0.0231291;0.0154471;0.0321842
67;inner;10;0.740269;0.736001;0.752159
67;wait;10;5.67201e-05;4.0376e-05;8.6808e-05
67;boundary;10;0.0557402;0.0523282;0.0593515
67;calc iter;10;0.819197;0.817325;0.8236
67;calc total;1;8.22484;8.22484;8.22484
67;total;1;20.9886;20.9886;20.9886
44;initialize;1;4.60832;4.60832;4.60832
44;async;10;0.0266642;0.0132619;0.0326743
44;inner;10;0.726065;0.722127;0.740434
44;wait;10;6.08103e-05;4.6534e-05;0.000112282
44;boundary;10;0.0588357;0.0549814;0.0617909
44;calc iter;10;0.811627;0.805533;0.815074
44;calc total;1;8.22484;8.22484;8.22484
44;total;1;20.9615;20.9615;20.9615
68;initialize;1;4.63745;4.63745;4.63745
68;async;10;0.0265217;0.0152503;0.0330043
68;inner;10;0.740249;0.735383;0.752205
68;wait;10;4.40525e-05;2.9714e-05;8.2293e-05
68;boundary;10;0.053053;0.0526681;0.0536654
68;calc iter;10;0.81987;0.816386;0.82385
68;calc total;1;8.22484;8.22484;8.22484
68;total;1;20.9902;20.9902;20.9902
45;initialize;1;4.60764;4.60764;4.60764
45;async;10;0.0232457;0.0132988;0.028584
45;inner;10;0.720839;0.714473;0.739024
45;wait;10;6.35774e-05;5.4843e-05;0.000102103
45;boundary;10;0.0669256;0.0558472;0.0716288
45;calc iter;10;0.811076;0.804155;0.815182
45;calc total;1;8.22484;8.22484;8.22484
45;total;1;20.9609;20.9609;20.9609
69;initialize;1;4.63744;4.63744;4.63744
69;async;10;0.0308278;0.0152971;0.0368869
69;inner;10;0.7368;0.730675;0.7531
69;wait;10;3.59761e-05;2.6405e-05;7.6374e-05
69;boundary;10;0.0527923;0.0516425;0.0533945
69;calc iter;10;0.820458;0.815797;0.825162
69;calc total;1;8.22484;8.22484;8.22484
69;total;1;20.9902;20.9902;20.9902
46;initialize;1;4.60344;4.60344;4.60344
46;async;10;0.0211064;0.0129887;0.0254866
46;inner;10;0.71616;0.708206;0.737018
46;wait;10;7.69558e-05;6.1712e-05;0.000113491
46;boundary;10;0.0731326;0.0568096;0.0799615
46;calc iter;10;0.810477;0.803909;0.81406
46;calc total;1;8.22484;8.22484;8.22484
46;total;1;20.9567;20.9567;20.9567
70;initialize;1;4.63747;4.63747;4.63747
70;async;10;0.0208946;0.0156568;0.0248375
70;inner;10;0.742453;0.73786;0.753845
70;wait;10;5.85426e-05;4.5634e-05;7.9183e-05
70;boundary;10;0.0559143;0.0525488;0.0584082
70;calc iter;10;0.819323;0.815847;0.822132
70;calc total;1;8.22484;8.22484;8.22484
70;total;1;20.9902;20.9902;20.9902
47;initialize;1;4.60259;4.60259;4.60259
47;async;10;0.0198284;0.00669716;0.0259164
47;inner;10;0.708263;0.699645;0.72886
47;wait;10;0.000114325;4.5517e-05;0.000359289
47;boundary;10;0.0819555;0.0658626;0.0892715
47;calc iter;10;0.810163;0.801782;0.814585
47;calc total;1;8.22485;8.22485;8.22485
47;total;1;20.9558;20.9558;20.9558
71;initialize;1;4.6375;4.6375;4.6375
71;async;10;0.0118745;0.00773377;0.0147503
71;inner;10;0.743324;0.735248;0.759475
71;wait;10;7.28346e-05;4.2494e-05;8.715e-05
71;boundary;10;0.0635116;0.0531088;0.0702026
71;calc iter;10;0.818784;0.815775;0.8208
71;calc total;1;8.22484;8.22484;8.22484
71;total;1;20.9902;20.9902;20.9902
83;initialize;1;4.6171;4.6171;4.6171
83;async;10;0.0112016;0.00791654;0.0135977
83;inner;10;0.740032;0.725139;0.756486
83;wait;10;7.22742e-05;5.0237e-05;0.000137076
83;boundary;10;0.0649666;0.0541815;0.0777435
83;calc iter;10;0.816274;0.81242;0.820273
83;calc total;1;8.22484;8.22484;8.22484
83;total;1;20.9669;20.9669;20.9669
96;initialize;1;4.59165;4.59165;4.59165
96;async;10;0.015086;0.010553;0.0190248
96;inner;10;0.750515;0.746621;0.758901
96;wait;10;6.03517e-05;5.1381e-05;7.6373e-05
96;boundary;10;0.0554036;0.0521665;0.0578944
96;calc iter;10;0.821067;0.818454;0.824714
96;calc total;1;8.22484;8.22484;8.22484
96;total;1;20.9446;20.9446;20.9446
120;initialize;1;4.57119;4.57119;4.57119
120;async;10;0.0188965;0.0108219;0.0252254
120;inner;10;0.747967;0.740827;0.758434
120;wait;10;4.01744e-05;3.137e-05;5.6889e-05
120;boundary;10;0.0525292;0.0513986;0.0528951
120;calc iter;10;0.819434;0.815838;0.825249
120;calc total;1;8.22484;8.22484;8.22484
120;total;1;20.9229;20.9229;20.9229
84;initialize;1;4.61642;4.61642;4.61642
84;async;10;0.0400039;0.013741;0.058687
84;inner;10;0.719467;0.703463;0.746489
84;wait;10;5.16857e-05;3.2611e-05;6.4823e-05
84;boundary;10;0.0508182;0.0497333;0.0515623
84;calc iter;10;0.810343;0.803377;0.813384
84;calc total;1;8.22484;8.22484;8.22484
84;total;1;20.9662;20.9662;20.9662
97;initialize;1;4.59158;4.59158;4.59158
97;async;10;0.0200209;0.0142221;0.0267729
97;inner;10;0.747455;0.743646;0.754367
97;wait;10;6.71402e-05;4.5911e-05;0.000120982
97;boundary;10;0.0535655;0.0523355;0.0546766
97;calc iter;10;0.82111;0.816874;0.824635
97;calc total;1;8.22484;8.22484;8.22484
97;total;1;20.9445;20.9445;20.9445
121;initialize;1;4.57149;4.57149;4.57149
121;async;10;0.0246874;0.0154102;0.0301939
121;inner;10;0.742451;0.734796;0.755247
121;wait;10;4.15108e-05;3.186e-05;7.4199e-05
121;boundary;10;0.052292;0.051151;0.0527677
121;calc iter;10;0.819474;0.815577;0.823881
121;calc total;1;8.22485;8.22485;8.22485
121;total;1;20.9232;20.9232;20.9232
85;initialize;1;4.61646;4.61646;4.61646
85;async;10;0.0405082;0.0159938;0.0598485
85;inner;10;0.719584;0.704278;0.746509
85;wait;10;4.49318e-05;3.5483e-05;5.9476e-05
85;boundary;10;0.0505607;0.0490235;0.0520175
85;calc iter;10;0.810699;0.805246;0.814582
85;calc total;1;8.22484;8.22484;8.22484
85;total;1;20.9662;20.9662;20.9662
98;initialize;1;4.59168;4.59168;4.59168
98;async;10;0.0189661;0.014257;0.0225887
98;inner;10;0.750143;0.746296;0.759206
98;wait;10;3.86539e-05;2.6674e-05;5.5019e-05
98;boundary;10;0.0526285;0.0516588;0.0529915
98;calc iter;10;0.821778;0.817552;0.826361
98;calc total;1;8.22484;8.22484;8.22484
98;total;1;20.9446;20.9446;20.9446
122;initialize;1;4.57133;4.57133;4.57133
122;async;10;0.0278798;0.0158937;0.0328633
122;inner;10;0.738913;0.731079;0.754625
122;wait;10;4.17212e-05;3.1512e-05;7.2542e-05
122;boundary;10;0.0528717;0.0512118;0.0541437
122;calc iter;10;0.819708;0.815183;0.825315
122;calc total;1;8.22484;8.22484;8.22484
122;total;1;20.923;20.923;20.923
86;initialize;1;4.61644;4.61644;4.61644
86;async;10;0.0412938;0.0156663;0.0610104
86;inner;10;0.718499;0.701808;0.745816
86;wait;10;4.58448e-05;3.5487e-05;6.163e-05
86;boundary;10;0.0511711;0.0488747;0.0530181
86;calc iter;10;0.811012;0.806224;0.813965
86;calc total;1;8.22484;8.22484;8.22484
86;total;1;20.9662;20.9662;20.9662
99;initialize;1;4.592;4.592;4.592
99;async;10;0.0225035;0.0142963;0.0260406
99;inner;10;0.74681;0.742643;0.756606
99;wait;10;3.67082e-05;2.593e-05;9.6858e-05
99;boundary;10;0.0525859;0.051408;0.0530349
99;calc iter;10;0.821937;0.819176;0.825425
99;calc total;1;8.22484;8.22484;8.22484
99;total;1;20.9449;20.9449;20.9449
123;initialize;1;4.57139;4.57139;4.57139
123;async;10;0.0253273;0.0160385;0.0285505
123;inner;10;0.740346;0.732706;0.756206
123;wait;10;3.61173e-05;2.9124e-05;6.6864e-05
123;boundary;10;0.0543147;0.0514095;0.0561353
123;calc iter;10;0.820026;0.814734;0.825224
123;calc total;1;8.22485;8.22485;8.22485
123;total;1;20.9231;20.9231;20.9231
87;initialize;1;4.61676;4.61676;4.61676
87;async;10;0.046302;0.0158305;0.066248
87;inner;10;0.713649;0.6966;0.743329
87;wait;10;5.3805e-05;2.8782e-05;8.9349e-05
87;boundary;10;0.0509149;0.0490491;0.0520808
87;calc iter;10;0.810922;0.805278;0.814205
87;calc total;1;8.22484;8.22484;8.22484
87;total;1;20.9666;20.9666;20.9666
100;initialize;1;4.59162;4.59162;4.59162
100;async;10;0.0181558;0.0140769;0.020255
100;inner;10;0.746984;0.742896;0.755533
100;wait;10;6.33182e-05;4.9367e-05;9.9551e-05
100;boundary;10;0.0555658;0.0524546;0.0581803
100;calc iter;10;0.820771;0.818482;0.822318
100;calc total;1;8.22484;8.22484;8.22484
100;total;1;20.9445;20.9445;20.9445
124;initialize;1;4.57139;4.57139;4.57139
124;async;10;0.0225607;0.0161252;0.0267188
124;inner;10;0.743828;0.737999;0.756011
124;wait;10;4.85105e-05;4.0397e-05;6.1795e-05
124;boundary;10;0.0526298;0.0519509;0.0531521
124;calc iter;10;0.819068;0.816488;0.825208
124;calc total;1;8.22485;8.22485;8.22485
124;total;1;20.9231;20.9231;20.9231
88;initialize;1;4.61678;4.61678;4.61678
88;async;10;0.043804;0.0156065;0.061491
88;inner;10;0.716193;0.701836;0.743696
88;wait;10;4.16049e-05;3.0589e-05;5.9522e-05
88;boundary;10;0.050357;0.0492946;0.051237
88;calc iter;10;0.810398;0.805141;0.813432
88;calc total;1;8.22484;8.22484;8.22484
88;total;1;20.9666;20.9666;20.9666
101;initialize;1;4.5917;4.5917;4.5917
101;async;10;0.0139989;0.00737989;0.0159404
101;inner;10;0.737911;0.732398;0.749335
101;wait;10;7.38811e-05;5.5098e-05;0.000135651
101;boundary;10;0.0678664;0.0591971;0.0723404
101;calc iter;10;0.819852;0.81605;0.821894
101;calc total;1;8.22484;8.22484;8.22484
101;total;1;20.9446;20.9446;20.9446
125;initialize;1;4.57123;4.57123;4.57123
125;async;10;0.0148391;0.00778245;0.0184638
125;inner;10;0.745553;0.741408;0.752136
125;wait;10;6.51219e-05;4.1908e-05;9.9551e-05
125;boundary;10;0.0576279;0.0561738;0.0592205
125;calc iter;10;0.818087;0.816192;0.822138
125;calc total;1;8.22485;8.22485;8.22485
125;total;1;20.9229;20.9229;20.9229
89;initialize;1;4.61595;4.61595;4.61595
89;async;10;0.0395638;0.00724745;0.0585705
89;inner;10;0.718977;0.703208;0.745099
89;wait;10;6.54991e-05;4.051e-05;0.000103831
89;boundary;10;0.0514073;0.0500386;0.0550282
89;calc iter;10;0.810015;0.805252;0.812621
89;calc total;1;8.22484;8.22484;8.22484
89;total;1;20.9657;20.9657;20.9657
102;initialize;1;4.59159;4.59159;4.59159
102;async;10;0.0192509;0.0135115;0.0224291
102;inner;10;0.745328;0.742413;0.752623
102;wait;10;6.1689e-05;4.8317e-05;9.588e-05
102;boundary;10;0.0560961;0.053517;0.0576355
102;calc iter;10;0.820739;0.819191;0.823092
102;calc total;1;8.22484;8.22484;8.22484
102;total;1;20.9445;20.9445;20.9445
126;initialize;1;4.57139;4.57139;4.57139
126;async;10;0.0166184;0.0139694;0.0200281
126;inner;10;0.742156;0.735488;0.752892
126;wait;10;7.31912e-05;3.9098e-05;0.000115715
126;boundary;10;0.0589083;0.0529071;0.0637004
126;calc iter;10;0.817758;0.814807;0.820396
126;calc total;1;8.22485;8.22485;8.22485
126;total;1;20.9231;20.9231;20.9231
90;initialize;1;4.61722;4.61722;4.61722
90;async;10;0.0279866;0.0121063;0.0406895
90;inner;10;0.704376;0.688631;0.732283
90;wait;10;8.33408e-05;5.6597e-05;9.6828e-05
90;boundary;10;0.0743409;0.0557711;0.0829136
90;calc iter;10;0.806788;0.797175;0.812323
90;calc total;1;8.22484;8.22484;8.22484
90;total;1;20.967;20.967;20.967
103;initialize;1;4.59188;4.59188;4.59188
103;async;10;0.0194417;0.0147431;0.0233192
103;inner;10;0.749795;0.74648;0.757045
103;wait;10;4.75698e-05;3.6948e-05;6.9767e-05
103;boundary;10;0.0521485;0.0516075;0.052439
103;calc iter;10;0.821435;0.81987;0.823869
103;calc total;1;8.22484;8.22484;8.22484
103;total;1;20.9448;20.9448;20.9448
127;initialize;1;4.57139;4.57139;4.57139
127;async;10;0.0161306;0.0130494;0.0191969
127;inner;10;0.744468;0.738012;0.754477
127;wait;10;6.32312e-05;4.4396e-05;9.8692e-05
127;boundary;10;0.0573139;0.0520043;0.0615581
127;calc iter;10;0.817978;0.814838;0.822544
127;calc total;1;8.22485;8.22485;8.22485
127;total;1;20.9231;20.9231;20.9231
91;initialize;1;4.61639;4.61639;4.61639
91;async;10;0.0302592;0.0136409;0.0419276
91;inner;10;0.70311;0.686272;0.730726
91;wait;10;8.23524e-05;6.3259e-05;0.000137416
91;boundary;10;0.073335;0.0560974;0.0824816
91;calc iter;10;0.806788;0.798781;0.81179
91;calc total;1;8.22485;8.22485;8.22485
91;total;1;20.9662;20.9662;20.9662
104;initialize;1;4.59158;4.59158;4.59158
104;async;10;0.0223133;0.0149613;0.0261007
104;inner;10;0.74716;0.743397;0.756933
104;wait;10;4.33027e-05;3.1356e-05;9.8018e-05
104;boundary;10;0.0522727;0.0512132;0.052564
104;calc iter;10;0.821792;0.819045;0.825214
104;calc total;1;8.22484;8.22484;8.22484
104;total;1;20.9445;20.9445;20.9445
128;initialize;1;4.5712;4.5712;4.5712
128;async;10;0.0186354;0.0149312;0.0233852
128;inner;10;0.743206;0.737793;0.752231
128;wait;10;6.11917e-05;4.7078e-05;0.000106959
128;boundary;10;0.0564558;0.052769;0.0594026
128;calc iter;10;0.81836;0.814597;0.821347
128;calc total;1;8.22483;8.22483;8.22483
128;total;1;20.9229;20.9229;20.9229
92;initialize;1;4.6164;4.6164;4.6164
92;async;10;0.031092;0.0135785;0.0432621
92;inner;10;0.70741;0.690746;0.733263
92;wait;10;7.73631e-05;5.6031e-05;0.000128484
92;boundary;10;0.0686968;0.0549339;0.0767479
92;calc iter;10;0.807278;0.800318;0.811198
92;calc total;1;8.22484;8.22484;8.22484
92;total;1;20.9662;20.9662;20.9662
105;initialize;1;4.59164;4.59164;4.59164
105;async;10;0.0221462;0.0150092;0.0252527
105;inner;10;0.747315;0.743977;0.758388
105;wait;10;3.43101e-05;2.8205e-05;5.7657e-05
105;boundary;10;0.0525818;0.0510155;0.0530162
105;calc iter;10;0.822079;0.818262;0.825868
105;calc total;1;8.22484;8.22484;8.22484
105;total;1;20.9445;20.9445;20.9445
129;initialize;1;4.57127;4.57127;4.57127
129;async;10;0.0202352;0.0152915;0.0247796
129;inner;10;0.743384;0.738422;0.752742
129;wait;10;5.7361e-05;3.9011e-05;0.000104559
129;boundary;10;0.0549153;0.0521734;0.0566888
129;calc iter;10;0.818594;0.815904;0.82422
129;calc total;1;8.22483;8.22483;8.22483
129;total;1;20.923;20.923;20.923
93;initialize;1;4.61642;4.61642;4.61642
93;async;10;0.0293008;0.0135428;0.0411861
93;inner;10;0.704268;0.687936;0.731954
93;wait;10;7.32643e-05;3.9309e-05;0.000116279
93;boundary;10;0.0731883;0.0557123;0.0825197
93;calc iter;10;0.806832;0.799705;0.812203
93;calc total;1;8.22485;8.22485;8.22485
93;total;1;20.9662;20.9662;20.9662
106;initialize;1;4.59197;4.59197;4.59197
106;async;10;0.0163066;0.0138477;0.0181174
106;inner;10;0.751633;0.748179;0.758129
106;wait;10;4.98573e-05;4.0946e-05;6.6493e-05
106;boundary;10;0.0532771;0.0523321;0.0544097
106;calc iter;10;0.821268;0.819526;0.825483
106;calc total;1;8.22484;8.22484;8.22484
106;total;1;20.9449;20.9449;20.9449
130;initialize;1;4.57121;4.57121;4.57121
130;async;10;0.0162625;0.0125955;0.0219273
130;inner;10;0.744293;0.735909;0.754501
130;wait;10;6.53134e-05;4.6946e-05;7.8908e-05
130;boundary;10;0.0577063;0.0524292;0.0653433
130;calc iter;10;0.818329;0.813238;0.823069
130;calc total;1;8.22484;8.22484;8.22484
130;total;1;20.9229;20.9229;20.9229
94;initialize;1;4.61644;4.61644;4.61644
94;async;10;0.0268839;0.0136827;0.0377204
94;inner;10;0.705394;0.685692;0.735493
94;wait;10;7.98701e-05;5.2833e-05;0.000128685
94;boundary;10;0.074158;0.0537783;0.0876476
94;calc iter;10;0.806518;0.800414;0.811156
94;calc total;1;8.22485;8.22485;8.22485
94;total;1;20.9662;20.9662;20.9662
107;initialize;1;4.59165;4.59165;4.59165
107;async;10;0.014207;0.00773715;0.0160289
107;inner;10;0.744447;0.740595;0.751871
107;wait;10;7.6804e-05;5.7487e-05;0.000131455
107;boundary;10;0.061692;0.0578976;0.0641572
107;calc iter;10;0.820424;0.81764;0.822119
107;calc total;1;8.22484;8.22484;8.22484
107;total;1;20.9446;20.9446;20.9446
131;initialize;1;4.5712;4.5712;4.5712
131;async;10;0.0119187;0.00780677;0.0164153
131;inner;10;0.73828;0.726365;0.751772
131;wait;10;8.07417e-05;4.1891e-05;0.000128116
131;boundary;10;0.0670529;0.057605;0.077695
131;calc iter;10;0.817335;0.814099;0.820367
131;calc total;1;8.22484;8.22484;8.22484
131;total;1;20.9229;20.9229;20.9229
95;initialize;1;4.61674;4.61674;4.61674
95;async;10;0.0258751;0.00688148;0.0369412
95;inner;10;0.698473;0.680271;0.725763
95;wait;10;0.000143033;5.9487e-05;0.000461044
95;boundary;10;0.081757;0.0638182;0.0935802
95;calc iter;10;0.80625;0.796926;0.811003
95;calc total;1;8.22485;8.22485;8.22485
95;total;1;20.9665;20.9665;20.9665
108;initialize;1;4.59173;4.59173;4.59173
108;async;10;0.0181674;0.0135152;0.0247856
108;inner;10;0.749024;0.74338;0.758802
108;wait;10;5.92063e-05;4.2733e-05;7.7619e-05
108;boundary;10;0.0537367;0.0512154;0.0565231
108;calc iter;10;0.820989;0.81751;0.824952
108;calc total;1;8.22484;8.22484;8.22484
108;total;1;20.9446;20.9446;20.9446
132;initialize;1;4.57118;4.57118;4.57118
132;async;10;0.0342177;0.0138788;0.0504105
132;inner;10;0.726884;0.713361;0.747737
132;wait;10;5.69121e-05;3.0874e-05;0.000107291
132;boundary;10;0.0513095;0.0499639;0.0522145
132;calc iter;10;0.81247;0.807393;0.814828
132;calc total;1;8.22483;8.22483;8.22483
132;total;1;20.9229;20.9229;20.9229
109;initialize;1;4.59159;4.59159;4.59159
109;async;10;0.022345;0.0154463;0.0271777
109;inner;10;0.746412;0.740707;0.758042
109;wait;10;4.24114e-05;3.0384e-05;6.1211e-05
109;boundary;10;0.0523292;0.0510584;0.0527735
109;calc iter;10;0.82113;0.818183;0.825869
109;calc total;1;8.22484;8.22484;8.22484
109;total;1;20.9445;20.9445;20.9445
133;initialize;1;4.57167;4.57167;4.57167
133;async;10;0.0346719;0.0158598;0.0500615
133;inner;10;0.726529;0.714411;0.747573
133;wait;10;4.50215e-05;2.8299e-05;5.7706e-05
133;boundary;10;0.0513055;0.0499515;0.0521165
133;calc iter;10;0.812553;0.809447;0.815608
133;calc total;1;8.22483;8.22483;8.22483
133;total;1;20.9234;20.9234;20.9234
110;initialize;1;4.5916;4.5916;4.5916
110;async;10;0.0245994;0.015701;0.0282911
110;inner;10;0.744256;0.73919;0.757515
110;wait;10;3.60985e-05;2.8498e-05;6.5048e-05
110;boundary;10;0.0525633;0.0509018;0.0532023
110;calc iter;10;0.821456;0.817638;0.825732
110;calc total;1;8.22484;8.22484;8.22484
110;total;1;20.9445;20.9445;20.9445
134;initialize;1;4.57126;4.57126;4.57126
134;async;10;0.0368308;0.0160222;0.0526091
134;inner;10;0.724182;0.712556;0.746963
134;wait;10;4.08927e-05;2.71e-05;8.7557e-05
134;boundary;10;0.0516513;0.0498725;0.0530446
111;initialize;1;4.59198;4.59198;4.59198
111;async;10;0.0241885;0.0160532;0.0278835
111;inner;10;0.744063;0.738608;0.758902
111;wait;10;3.32738e-05;2.5129e-05;5.9253e-05
111;boundary;10;0.0533461;0.0509241;0.0542121
111;calc iter;10;0.821633;0.816282;0.827894
111;calc total;1;8.22484;8.22484;8.22484
111;total;1;20.9449;20.9449;20.9449
134;calc iter;10;0.812707;0.806901;0.815321
134;calc total;1;8.22483;8.22483;8.22483
134;total;1;20.923;20.923;20.923
112;initialize;1;4.59168;4.59168;4.59168
112;async;10;0.0225076;0.0153885;0.0262134
112;inner;10;0.744146;0.739003;0.754443
112;wait;10;6.00546e-05;4.6769e-05;9.7592e-05
112;boundary;10;0.0537304;0.0522646;0.0550911
112;calc iter;10;0.820446;0.818589;0.822196
112;calc total;1;8.22484;8.22484;8.22484
112;total;1;20.9446;20.9446;20.9446
135;initialize;1;4.57122;4.57122;4.57122
135;async;10;0.0340515;0.015948;0.0487632
135;inner;10;0.726439;0.713026;0.749311
135;wait;10;4.20774e-05;2.6693e-05;7.2982e-05
135;boundary;10;0.0524148;0.0498643;0.0532588
135;calc iter;10;0.812949;0.807431;0.818194
135;calc total;1;8.22483;8.22483;8.22483
135;total;1;20.9229;20.9229;20.9229
113;initialize;1;4.5916;4.5916;4.5916
113;async;10;0.0151871;0.00779332;0.018114
113;inner;10;0.738245;0.731262;0.750628
113;wait;10;8.04628e-05;6.3388e-05;0.000133616
113;boundary;10;0.0659334;0.0584203;0.0711531
113;calc iter;10;0.819448;0.816978;0.821683
113;calc total;1;8.22484;8.22484;8.22484
113;total;1;20.9445;20.9445;20.9445
136;initialize;1;4.57136;4.57136;4.57136
136;async;10;0.03417;0.0156663;0.052106
136;inner;10;0.727496;0.71445;0.747898
136;wait;10;4.00483e-05;2.9507e-05;5.0095e-05
136;boundary;10;0.0510135;0.0494815;0.0519884
136;calc iter;10;0.812722;0.807634;0.816075
136;calc total;1;8.22483;8.22483;8.22483
136;total;1;20.923;20.923;20.923
114;initialize;1;4.59172;4.59172;4.59172
114;async;10;0.0181029;0.0138744;0.0235047
114;inner;10;0.741508;0.734618;0.755424
114;wait;10;7.10378e-05;5.4192e-05;0.000100603
114;boundary;10;0.0599168;0.0522845;0.0650694
114;calc iter;10;0.8196;0.816905;0.822973
114;calc total;1;8.22484;8.22484;8.22484
114;total;1;20.9446;20.9446;20.9446
137;initialize;1;4.57138;4.57138;4.57138
137;async;10;0.0310561;0.0072377;0.0481689
137;inner;10;0.728554;0.714926;0.748744
137;wait;10;6.03142e-05;4.6238e-05;9.6079e-05
137;boundary;10;0.0523438;0.051003;0.0545248
137;calc iter;10;0.812016;0.809061;0.814906
137;calc total;1;8.22483;8.22483;8.22483
137;total;1;20.9231;20.9231;20.9231
115;initialize;1;4.59165;4.59165;4.59165
115;async;10;0.0216206;0.0155192;0.0289128
115;inner;10;0.743882;0.739883;0.755029
115;wait;10;6.32849e-05;4.8153e-05;8.9186e-05
115;boundary;10;0.0543893;0.0520564;0.056812
115;calc iter;10;0.819957;0.81656;0.822794
115;calc total;1;8.22484;8.22484;8.22484
115;total;1;20.9446;20.9446;20.9446
138;initialize;1;4.5716;4.5716;4.5716
138;async;10;0.0245023;0.0124535;0.0336993
138;inner;10;0.710948;0.69742;0.732945
138;wait;10;7.33015e-05;4.4159e-05;0.000135043
138;boundary;10;0.0734615;0.0576031;0.0809754
138;calc iter;10;0.808986;0.80119;0.814049
138;calc total;1;8.22483;8.22483;8.22483
138;total;1;20.9233;20.9233;20.9233
116;initialize;1;4.59169;4.59169;4.59169
116;async;10;0.0227419;0.0151603;0.0301501
116;inner;10;0.744857;0.738921;0.754881
116;wait;10;4.8042e-05;3.4222e-05;8.3235e-05
116;boundary;10;0.0526833;0.0522459;0.0538428
116;calc iter;10;0.820332;0.816317;0.824456
116;calc total;1;8.22484;8.22484;8.22484
116;total;1;20.9446;20.9446;20.9446
139;initialize;1;4.57123;4.57123;4.57123
139;async;10;0.0255429;0.0135816;0.0333772
139;inner;10;0.712859;0.698123;0.733674
139;wait;10;7.76666e-05;5.6529e-05;0.000124903
139;boundary;10;0.0705438;0.0566523;0.0803598
139;calc iter;10;0.809025;0.803534;0.812393
139;calc total;1;8.22484;8.22484;8.22484
139;total;1;20.9229;20.9229;20.9229
117;initialize;1;4.59183;4.59183;4.59183
117;async;10;0.0271007;0.015369;0.0347008
117;inner;10;0.740993;0.734398;0.754683
117;wait;10;4.2512e-05;2.808e-05;8.2502e-05
117;boundary;10;0.0524148;0.0522611;0.0526725
117;calc iter;10;0.820553;0.816353;0.824679
117;calc total;1;8.22485;8.22485;8.22485
117;total;1;20.9447;20.9447;20.9447
140;initialize;1;4.57129;4.57129;4.57129
140;async;10;0.0252473;0.0135427;0.0337002
140;inner;10;0.715175;0.700749;0.735996
140;wait;10;7.23018e-05;4.8648e-05;0.000139719
140;boundary;10;0.068693;0.0556806;0.0782791
140;calc iter;10;0.80919;0.802486;0.812846
140;calc total;1;8.22484;8.22484;8.22484
140;total;1;20.923;20.923;20.923
118;initialize;1;4.59161;4.59161;4.59161
118;async;10;0.0170844;0.0143887;0.0223944
118;inner;10;0.747471;0.743165;0.75716
118;wait;10;5.62946e-05;3.6138e-05;7.5953e-05
118;boundary;10;0.0552412;0.0522302;0.0587834
118;calc iter;10;0.819855;0.816892;0.824925
118;calc total;1;8.22484;8.22484;8.22484
118;total;1;20.9445;20.9445;20.9445
141;initialize;1;4.5712;4.5712;4.5712
141;async;10;0.0264473;0.0139031;0.0362709
141;inner;10;0.716367;0.702213;0.736227
141;wait;10;5.97894e-05;4.4296e-05;9.9235e-05
141;boundary;10;0.0666238;0.0551543;0.0742466
141;calc iter;10;0.8095;0.802783;0.812783
141;calc total;1;8.22484;8.22484;8.22484
141;total;1;20.9229;20.9229;20.9229
119;initialize;1;4.59169;4.59169;4.59169
119;async;10;0.0143468;0.00785475;0.0181269
119;inner;10;0.73913;0.731209;0.751959
119;wait;10;6.67771e-05;4.9157e-05;0.00010727
119;boundary;10;0.0656671;0.0580293;0.0719726
119;calc iter;10;0.819213;0.815965;0.822247
119;calc total;1;8.22485;8.22485;8.22485
119;total;1;20.9446;20.9446;20.9446
142;initialize;1;4.57122;4.57122;4.57122
142;async;10;0.0230411;0.0136238;0.0328393
142;inner;10;0.717409;0.703405;0.738999
142;wait;10;7.37901e-05;5.6581e-05;0.000117122
142;boundary;10;0.068726;0.0541447;0.0773083
142;calc iter;10;0.809252;0.803101;0.813616
142;calc total;1;8.22484;8.22484;8.22484
142;total;1;20.9229;20.9229;20.9229
143;initialize;1;4.57121;4.57121;4.57121
143;async;10;0.0225315;0.00686584;0.0315612
143;inner;10;0.707733;0.692079;0.728476
143;wait;10;0.000140645;6.2473e-05;0.000501307
143;boundary;10;0.0782521;0.0643539;0.0887418
143;calc iter;10;0.808658;0.800201;0.812504
143;calc total;1;8.22484;8.22484;8.22484
143;total;1;20.9229;20.9229;20.9229
168;initialize;1;4.5823;4.5823;4.5823
168;async;10;0.0201627;0.0111194;0.0250183
168;inner;10;0.744417;0.739266;0.756882
168;wait;10;5.57155e-05;3.2763e-05;7.4073e-05
168;boundary;10;0.0539944;0.0522503;0.057683
168;calc iter;10;0.818632;0.813471;0.824656
168;calc total;1;8.22485;8.22485;8.22485
168;total;1;20.9352;20.9352;20.9352
169;initialize;1;4.58231;4.58231;4.58231
169;async;10;0.0253256;0.0161091;0.0298716
169;inner;10;0.741815;0.738571;0.752778
169;wait;10;4.28192e-05;2.706e-05;6.5597e-05
169;boundary;10;0.0519916;0.0514619;0.0525552
169;calc iter;10;0.819177;0.817187;0.821424
169;calc total;1;8.22485;8.22485;8.22485
169;total;1;20.9352;20.9352;20.9352
170;initialize;1;4.58251;4.58251;4.58251
170;async;10;0.026678;0.0160875;0.0306098
170;inner;10;0.74074;0.737168;0.752817
192;initialize;1;4.55827;4.55827;4.55827
192;async;10;0.0189177;0.0134999;0.0288573
192;inner;10;0.747428;0.743553;0.754848
192;wait;10;4.88913e-05;2.6505e-05;7.4404e-05
192;boundary;10;0.0530302;0.0514352;0.0565252
192;calc iter;10;0.819426;0.817305;0.826408
192;calc total;1;8.22484;8.22484;8.22484
192;total;1;20.912;20.912;20.912
216;initialize;1;4.54474;4.54474;4.54474
216;async;10;0.0156086;0.0132114;0.0178078
216;inner;10;0.750474;0.746758;0.759337
216;wait;10;5.19676e-05;4.0582e-05;6.6671e-05
216;boundary;10;0.054135;0.0520398;0.0573449
216;calc iter;10;0.820271;0.815854;0.82561
216;calc total;1;8.22484;8.22484;8.22484
216;total;1;20.8978;20.8978;20.8978
144;initialize;1;4.55504;4.55504;4.55504
144;async;10;0.016583;0.0117607;0.0212392
144;inner;10;0.751413;0.746137;0.759167
144;wait;10;4.63498e-05;2.9681e-05;6.0082e-05
144;boundary;10;0.0531967;0.0513624;0.055877
144;calc iter;10;0.821241;0.818327;0.825202
144;calc total;1;8.22484;8.22484;8.22484
144;total;1;20.9086;20.9086;20.9086
145;initialize;1;4.55477;4.55477;4.55477
145;async;10;0.0170188;0.014112;0.021503
145;inner;10;0.751746;0.747624;0.75689
145;wait;10;4.55041e-05;2.6085e-05;6.7184e-05
145;boundary;10;0.0525803;0.0515219;0.0531394
145;calc iter;10;0.821392;0.81888;0.823376
145;calc total;1;8.22484;8.22484;8.22484
145;total;1;20.9083;20.9083;20.9083
146;initialize;1;4.55501;4.55501;4.55501
146;async;10;0.0194041;0.0141415;0.0225096
146;inner;10;0.749063;0.744871;0.756694
146;wait;10;3.92778e-05;2.7935e-05;6.833e-05
146;boundary;10;0.0527231;0.0517993;0.0532814
146;calc iter;10;0.821232;0.819204;0.823993
146;calc total;1;8.22484;8.22484;8.22484
146;total;1;20.9086;20.9086;20.9086
147;initialize;1;4.55518;4.55518;4.55518
147;async;10;0.0195138;0.014059;0.0233734
147;inner;10;0.748942;0.743907;0.757071
147;wait;10;4.29074e-05;2.6163e-05;6.7135e-05
147;boundary;10;0.0526251;0.0519007;0.052887
147;calc iter;10;0.821126;0.818298;0.825308
147;calc total;1;8.22484;8.22484;8.22484
147;total;1;20.9087;20.9087;20.9087
148;initialize;1;4.5547;4.5547;4.5547
148;async;10;0.0175068;0.0139173;0.0197
148;inner;10;0.744723;0.739412;0.754046
148;wait;10;6.92457e-05;5.6833e-05;9.0203e-05
148;boundary;10;0.0579541;0.0524563;0.0609625
148;calc iter;10;0.820255;0.818067;0.822463
148;calc total;1;8.22484;8.22484;8.22484
148;total;1;20.9083;20.9083;20.9083
149;initialize;1;4.5551;4.5551;4.5551
149;async;10;0.0119623;0.00732237;0.0139111
149;inner;10;0.741276;0.7351;0.753225
149;wait;10;8.0966e-05;5.8748e-05;0.000130173
149;boundary;10;0.06639;0.0562677;0.0716221
149;calc iter;10;0.819711;0.816627;0.821836
149;calc total;1;8.22484;8.22484;8.22484
149;total;1;20.9087;20.9087;20.9087
150;initialize;1;4.5552;4.5552;4.5552
150;async;10;0.0184516;0.0137748;0.0220925
150;inner;10;0.748597;0.743955;0.755441
150;wait;10;5.88575e-05;4.1747e-05;9.5903e-05
150;boundary;10;0.053577;0.0519468;0.0550999
150;calc iter;10;0.820686;0.817264;0.822254
150;calc total;1;8.22484;8.22484;8.22484
150;total;1;20.9088;20.9088;20.9088
151;initialize;1;4.55484;4.55484;4.55484
151;async;10;0.0200254;0.0159491;0.0232406
151;inner;10;0.749075;0.745169;0.754613
151;wait;10;4.97024e-05;3.0705e-05;9.8631e-05
151;boundary;10;0.0520627;0.0511911;0.0524103
151;calc iter;10;0.821215;0.81715;0.823089
151;calc total;1;8.22484;8.22484;8.22484
151;total;1;20.9084;20.9084;20.9084
217;initialize;1;4.54511;4.54511;4.54511
217;async;10;0.0176469;0.0156103;0.0197459
217;inner;10;0.749752;0.746629;0.757481
217;wait;10;5.39523e-05;4.2586e-05;6.7171e-05
217;boundary;10;0.0529734;0.0521222;0.0552565
217;calc iter;10;0.820428;0.817176;0.825542
217;calc total;1;8.22484;8.22484;8.22484
217;total;1;20.8981;20.8981;20.8981
152;initialize;1;4.55509;4.55509;4.55509
152;async;10;0.0200876;0.0148907;0.0252427
152;inner;10;0.74851;0.742668;0.757474
152;wait;10;3.80867e-05;2.9876e-05;6.8068e-05
152;boundary;10;0.052679;0.0513503;0.0532436
152;calc iter;10;0.821316;0.818354;0.824877
152;calc total;1;8.22484;8.22484;8.22484
152;total;1;20.9087;20.9087;20.9087
218;initialize;1;4.54472;4.54472;4.54472
218;async;10;0.0206913;0.0160543;0.0238931
218;inner;10;0.747976;0.745683;0.757037
218;wait;10;4.74688e-05;3.4595e-05;9.7049e-05
218;boundary;10;0.0522517;0.0517766;0.0529616
218;calc iter;10;0.820968;0.817819;0.825389
218;calc total;1;8.22484;8.22484;8.22484
218;total;1;20.8978;20.8978;20.8978
153;initialize;1;4.55508;4.55508;4.55508
153;async;10;0.0266719;0.0149731;0.031203
153;inner;10;0.741801;0.735859;0.75262
153;wait;10;3.91067e-05;2.484e-05;0.000118245
153;boundary;10;0.0527239;0.0512856;0.0534186
153;calc iter;10;0.821238;0.818419;0.827076
153;calc total;1;8.22484;8.22484;8.22484
153;total;1;20.9086;20.9086;20.9086
219;initialize;1;4.54467;4.54467;4.54467
219;async;10;0.0223028;0.0161765;0.027098
219;inner;10;0.746863;0.742773;0.757018
219;wait;10;3.75615e-05;2.9462e-05;7.0204e-05
219;boundary;10;0.0521823;0.0511154;0.0528735
219;calc iter;10;0.821388;0.818337;0.825485
219;calc total;1;8.22484;8.22484;8.22484
219;total;1;20.8977;20.8977;20.8977
154;initialize;1;4.55483;4.55483;4.55483
154;async;10;0.016849;0.0141019;0.0194938
154;inner;10;0.747983;0.744454;0.756128
154;wait;10;6.76009e-05;5.0351e-05;7.4474e-05
154;boundary;10;0.0555362;0.0521903;0.0580047
154;calc iter;10;0.820437;0.818824;0.823243
154;calc total;1;8.22484;8.22484;8.22484
154;total;1;20.9084;20.9084;20.9084
220;initialize;1;4.54478;4.54478;4.54478
220;async;10;0.0199774;0.0152866;0.0235272
220;inner;10;0.74381;0.740237;0.752907
220;wait;10;6.9812e-05;5.3445e-05;0.000116204
220;boundary;10;0.0566363;0.0526268;0.0601961
220;calc iter;10;0.820496;0.818005;0.822075
220;calc total;1;8.22484;8.22484;8.22484
220;total;1;20.8978;20.8978;20.8978
155;initialize;1;4.55512;4.55512;4.55512
155;async;10;0.0132831;0.00765671;0.0157755
155;inner;10;0.741219;0.734938;0.749367
155;wait;10;7.87643e-05;6.0477e-05;0.00013807
155;boundary;10;0.0652875;0.0590716;0.069737
155;calc iter;10;0.81987;0.816236;0.822981
155;calc total;1;8.22484;8.22484;8.22484
155;total;1;20.9087;20.9087;20.9087
221;initialize;1;4.54486;4.54486;4.54486
221;async;10;0.0123298;0.00775451;0.0151645
221;inner;10;0.741377;0.73618;0.753739
221;wait;10;8.12716e-05;6.9732e-05;0.000124206
221;boundary;10;0.0658727;0.0567351;0.0706413
221;calc iter;10;0.819662;0.818343;0.821674
221;calc total;1;8.22484;8.22484;8.22484
221;total;1;20.8979;20.8979;20.8979
156;initialize;1;4.55459;4.55459;4.55459
156;async;10;0.0200282;0.0130216;0.0256312
156;inner;10;0.747437;0.740772;0.757735
156;wait;10;5.22106e-05;3.865e-05;7.8697e-05
156;boundary;10;0.0523919;0.0515796;0.0529749
156;calc iter;10;0.819911;0.817887;0.823838
156;calc total;1;8.22484;8.22484;8.22484
156;total;1;20.9081;20.9081;20.9081
222;initialize;1;4.54524;4.54524;4.54524
222;async;10;0.0184635;0.0139681;0.0207816
222;inner;10;0.743611;0.738405;0.752243
222;wait;10;7.17659e-05;5.6285e-05;0.000127985
222;boundary;10;0.0577253;0.0537884;0.0624795
222;calc iter;10;0.819873;0.81817;0.821693
222;calc total;1;8.22484;8.22484;8.22484
222;total;1;20.8983;20.8983;20.8983
157;initialize;1;4.55462;4.55462;4.55462
157;async;10;0.0248597;0.0156627;0.0305876
157;inner;10;0.742849;0.736231;0.754748
157;wait;10;4.05517e-05;3.0452e-05;7.5034e-05
157;boundary;10;0.0523785;0.0511696;0.0531389
157;calc iter;10;0.820129;0.817585;0.822796
157;calc total;1;8.22484;8.22484;8.22484
157;total;1;20.9082;20.9082;20.9082
223;initialize;1;4.54528;4.54528;4.54528
223;async;10;0.0223665;0.0157633;0.0254695
223;inner;10;0.745827;0.74282;0.75469
223;wait;10;5.97051e-05;4.7999e-05;0.000115705
223;boundary;10;0.0524111;0.0520933;0.0529784
223;calc iter;10;0.820666;0.818612;0.822889
223;calc total;1;8.22485;8.22485;8.22485
223;total;1;20.8983;20.8983;20.8983
158;initialize;1;4.55457;4.55457;4.55457
158;async;10;0.0278403;0.01564;0.031949
158;inner;10;0.739776;0.732951;0.75612
158;wait;10;3.60731e-05;3.1157e-05;5.8593e-05
158;boundary;10;0.0529129;0.0509525;0.0538522
158;calc iter;10;0.820567;0.817191;0.824288
158;calc total;1;8.22484;8.22484;8.22484
158;total;1;20.9081;20.9081;20.9081
224;initialize;1;4.54477;4.54477;4.54477
224;async;10;0.0201174;0.0162022;0.02508
224;inner;10;0.748967;0.745038;0.757875
224;wait;10;3.4476e-05;2.6617e-05;5.9567e-05
224;boundary;10;0.0523645;0.0510324;0.0530182
224;calc iter;10;0.821485;0.819479;0.82662
224;calc total;1;8.22484;8.22484;8.22484
224;total;1;20.8978;20.8978;20.8978
159;initialize;1;4.55503;4.55503;4.55503
159;async;10;0.0256145;0.0157059;0.0286864
159;inner;10;0.741129;0.734042;0.757994
159;wait;10;3.16336e-05;2.6985e-05;5.7805e-05
159;boundary;10;0.0540886;0.0509705;0.0561593
159;calc iter;10;0.820866;0.816306;0.826724
159;calc total;1;8.22484;8.22484;8.22484
159;total;1;20.9086;20.9086;20.9086
225;initialize;1;4.54469;4.54469;4.54469
225;async;10;0.0225927;0.015953;0.0263181
225;inner;10;0.746493;0.743352;0.758298
225;wait;10;3.21443e-05;2.5621e-05;5.0902e-05
225;boundary;10;0.0523864;0.0508768;0.0533046
225;calc iter;10;0.821506;0.817878;0.826577
225;calc total;1;8.22484;8.22484;8.22484
225;total;1;20.8978;20.8978;20.8978
226;initialize;1;4.54559;4.54559;4.54559
226;async;10;0.0223885;0.0156684;0.0268935
226;inner;10;0.745337;0.742119;0.753458
226;wait;10;5.59454e-05;3.0007e-05;0.000103338
226;boundary;10;0.0533477;0.0513335;0.0572674
226;calc iter;10;0.821131;0.818782;0.82299
226;calc total;1;8.22484;8.22484;8.22484
226;total;1;20.8987;20.8987;20.8987
227;initialize;1;4.5452;4.5452;4.5452
227;async;10;0.0114842;0.00792051;0.0149069
227;inner;10;0.75046;0.746479;0.758818
227;wait;10;7.53518e-05;6.5364e-05;9.9325e-05
227;boundary;10;0.0584265;0.0544935;0.0634234
227;calc iter;10;0.820448;0.818678;0.822047
227;calc total;1;8.22484;8.22484;8.22484
227;total;1;20.8983;20.8983;20.8983
228;initialize;1;4.54474;4.54474;4.54474
228;async;10;0.0296183;0.0135792;0.0443001
228;inner;10;0.734074;0.722809;0.753495
228;wait;10;4.78647e-05;3.1225e-05;6.6899e-05
228;boundary;10;0.0517192;0.0508668;0.0521285
228;calc iter;10;0.815461;0.811575;0.819271
228;calc total;1;8.22484;8.22484;8.22484
228;total;1;20.8978;20.8978;20.8978
170;wait;10;3.53444e-05;2.9182e-05;5.5377e-05
170;boundary;10;0.0518607;0.0514777;0.0526126
170;calc iter;10;0.819316;0.815835;0.821878
170;calc total;1;8.22485;8.22485;8.22485
170;total;1;20.9354;20.9354;20.9354
171;initialize;1;4.5825;4.5825;4.5825
171;async;10;0.0301346;0.0161349;0.0365656
171;inner;10;0.737377;0.733205;0.749607
171;wait;10;4.78572e-05;3.1407e-05;9.5116e-05
171;boundary;10;0.0519325;0.0513661;0.0527345
171;calc iter;10;0.819493;0.816912;0.821944
171;calc total;1;8.22485;8.22485;8.22485
171;total;1;20.9354;20.9354;20.9354
172;initialize;1;4.58229;4.58229;4.58229
172;async;10;0.0271517;0.0160058;0.0329014
172;inner;10;0.73422;0.730188;0.748146
172;wait;10;6.46957e-05;5.2498e-05;0.000113393
172;boundary;10;0.0571341;0.0524048;0.0598219
172;calc iter;10;0.818572;0.814014;0.822767
172;calc total;1;8.22485;8.22485;8.22485
172;total;1;20.9352;20.9352;20.9352
173;initialize;1;4.58244;4.58244;4.58244
173;async;10;0.0213731;0.00773097;0.0268964
173;inner;10;0.727925;0.722547;0.745276
173;wait;10;7.66479e-05;6.1747e-05;0.000109147
173;boundary;10;0.0683118;0.0582368;0.0730604
173;calc iter;10;0.817689;0.811355;0.822013
173;calc total;1;8.22485;8.22485;8.22485
173;total;1;20.9353;20.9353;20.9353
174;initialize;1;4.58237;4.58237;4.58237
174;async;10;0.0237707;0.0128751;0.0289959
174;inner;10;0.732272;0.727467;0.748607
174;wait;10;7.72688e-05;5.7782e-05;0.000101923
174;boundary;10;0.0618325;0.052776;0.064997
174;calc iter;10;0.817954;0.811144;0.821874
174;calc total;1;8.22485;8.22485;8.22485
174;total;1;20.9353;20.9353;20.9353
175;initialize;1;4.5823;4.5823;4.5823
175;async;10;0.0298985;0.0159183;0.0344491
175;inner;10;0.734247;0.73144;0.745894
175;wait;10;6.54986e-05;5.1128e-05;0.000116384
175;boundary;10;0.0543845;0.053245;0.0551241
175;calc iter;10;0.818598;0.815179;0.821449
175;calc total;1;8.22485;8.22485;8.22485
175;total;1;20.9352;20.9352;20.9352
176;initialize;1;4.58229;4.58229;4.58229
176;async;10;0.032155;0.0159424;0.0362821
176;inner;10;0.735627;0.732148;0.748937
176;wait;10;4.04414e-05;2.9395e-05;8.4189e-05
176;boundary;10;0.0517142;0.0511657;0.0525012
176;calc iter;10;0.819539;0.817467;0.821394
176;calc total;1;8.22484;8.22484;8.22484
176;total;1;20.9352;20.9352;20.9352
177;initialize;1;4.58246;4.58246;4.58246
177;async;10;0.0335101;0.0160452;0.0409357
177;inner;10;0.734759;0.72892;0.749903
177;wait;10;3.71126e-05;2.4908e-05;7.5121e-05
177;boundary;10;0.0516779;0.0509434;0.0522659
177;calc iter;10;0.819986;0.818271;0.822567
177;calc total;1;8.22485;8.22485;8.22485
177;total;1;20.9354;20.9354;20.9354
178;initialize;1;4.58253;4.58253;4.58253
178;async;10;0.0291565;0.0160251;0.035423
178;inner;10;0.73609;0.732513;0.748403
178;wait;10;5.87666e-05;2.929e-05;9.1839e-05
178;boundary;10;0.0539116;0.0517302;0.0572363
178;calc iter;10;0.819219;0.814687;0.822214
178;calc total;1;8.22485;8.22485;8.22485
178;total;1;20.9354;20.9354;20.9354
179;initialize;1;4.5823;4.5823;4.5823
179;async;10;0.0233257;0.00776893;0.0294106
179;inner;10;0.731957;0.726655;0.744346
179;wait;10;8.04896e-05;5.6748e-05;0.000143729
179;boundary;10;0.0628916;0.059332;0.0673773
179;calc iter;10;0.818256;0.811593;0.821638
179;calc total;1;8.22485;8.22485;8.22485
179;total;1;20.9352;20.9352;20.9352
180;initialize;1;4.5825;4.5825;4.5825
180;async;10;0.0320334;0.0136411;0.0521705
180;inner;10;0.728605;0.713416;0.750451
180;wait;10;4.93089e-05;3.3775e-05;6.2756e-05
180;boundary;10;0.051826;0.0511944;0.0525649
180;calc iter;10;0.812515;0.808034;0.816816
180;calc total;1;8.22485;8.22485;8.22485
180;total;1;20.9354;20.9354;20.9354
181;initialize;1;4.58232;4.58232;4.58232
181;async;10;0.037155;0.0156916;0.0554859
181;inner;10;0.724199;0.710526;0.748275
181;wait;10;4.12953e-05;2.7987e-05;6.0225e-05
181;boundary;10;0.0515193;0.0502955;0.0526656
181;calc iter;10;0.812916;0.809913;0.8164
181;calc total;1;8.22485;8.22485;8.22485
181;total;1;20.9352;20.9352;20.9352
182;initialize;1;4.58233;4.58233;4.58233
182;async;10;0.0359111;0.0159905;0.0546716
182;inner;10;0.725109;0.710081;0.750887
182;wait;10;4.08923e-05;3.0009e-05;5.9782e-05
182;boundary;10;0.0525287;0.0495905;0.0551778
182;calc iter;10;0.813591;0.809362;0.820095
182;calc total;1;8.22485;8.22485;8.22485
182;total;1;20.9352;20.9352;20.9352
183;initialize;1;4.58228;4.58228;4.58228
183;async;10;0.040124;0.0160717;0.0604841
183;inner;10;0.721539;0.705764;0.747629
183;wait;10;4.41532e-05;3.1958e-05;8.0062e-05
183;boundary;10;0.0518018;0.0497541;0.0533605
183;calc iter;10;0.813511;0.809564;0.817321
183;calc total;1;8.22485;8.22485;8.22485
183;total;1;20.9352;20.9352;20.9352
184;initialize;1;4.58228;4.58228;4.58228
184;async;10;0.0376858;0.0156255;0.0616482
184;inner;10;0.722704;0.70528;0.74535
184;wait;10;5.54113e-05;4.3953e-05;9.082e-05
184;boundary;10;0.0524262;0.0500111;0.055018
184;calc iter;10;0.812873;0.804978;0.816984
184;calc total;1;8.22485;8.22485;8.22485
184;total;1;20.9352;20.9352;20.9352
185;initialize;1;4.58231;4.58231;4.58231
185;async;10;0.0308305;0.00725536;0.0551928
185;inner;10;0.727233;0.709808;0.746329
185;wait;10;5.47594e-05;3.4948e-05;9.6282e-05
185;boundary;10;0.0543199;0.0511746;0.0574886
185;calc iter;10;0.81244;0.806503;0.81623
185;calc total;1;8.22485;8.22485;8.22485
185;total;1;20.9352;20.9352;20.9352
186;initialize;1;4.58228;4.58228;4.58228
186;async;10;0.0228713;0.0124021;0.0320211
186;inner;10;0.716149;0.696157;0.739866
186;wait;10;7.22972e-05;5.7203e-05;0.000107785
186;boundary;10;0.0700443;0.0543918;0.0852449
186;calc iter;10;0.809138;0.80369;0.81349
186;calc total;1;8.22485;8.22485;8.22485
186;total;1;20.9352;20.9352;20.9352
187;initialize;1;4.58233;4.58233;4.58233
187;async;10;0.0248498;0.0135499;0.0355415
187;inner;10;0.719765;0.700883;0.741201
187;wait;10;6.95932e-05;5.591e-05;0.000103331
187;boundary;10;0.0649139;0.0530442;0.0770474
187;calc iter;10;0.8096;0.803533;0.813529
187;calc total;1;8.22485;8.22485;8.22485
187;total;1;20.9352;20.9352;20.9352
188;initialize;1;4.58229;4.58229;4.58229
188;async;10;0.0270621;0.0134737;0.036862
188;inner;10;0.718931;0.702445;0.738836
188;wait;10;6.02633e-05;5.0131e-05;8.4562e-05
188;boundary;10;0.063834;0.0545721;0.0742664
188;calc iter;10;0.809889;0.804236;0.813632
188;calc total;1;8.22485;8.22485;8.22485
188;total;1;20.9352;20.9352;20.9352
189;initialize;1;4.58229;4.58229;4.58229
189;async;10;0.0289536;0.0138417;0.0395832
189;inner;10;0.713556;0.695775;0.733763
189;wait;10;6.51395e-05;4.4748e-05;0.000117374
189;boundary;10;0.0669966;0.0568578;0.077705
189;calc iter;10;0.809573;0.804583;0.813316
189;calc total;1;8.22485;8.22485;8.22485
189;total;1;20.9352;20.9352;20.9352
190;initialize;1;4.58283;4.58283;4.58283
190;async;10;0.0265515;0.0138099;0.0382552
190;inner;10;0.709342;0.693435;0.732697
190;wait;10;8.20413e-05;5.999e-05;0.000143919
190;boundary;10;0.0733226;0.0578522;0.0819768
190;calc iter;10;0.8093;0.802711;0.81373
190;calc total;1;8.22485;8.22485;8.22485
190;total;1;20.9357;20.9357;20.9357
191;initialize;1;4.5824;4.5824;4.5824
191;async;10;0.0234477;0.00682519;0.0363736
191;inner;10;0.702662;0.687611;0.726082
191;wait;10;0.000140945;5.8692e-05;0.000490714
191;boundary;10;0.082665;0.0662807;0.0901503
191;calc iter;10;0.808918;0.799682;0.8142
191;calc total;1;8.22485;8.22485;8.22485
191;total;1;20.9353;20.9353;20.9353
264;initialize;1;4.59442;4.59442;4.59442
264;async;10;0.0171361;0.0141022;0.0204331
264;inner;10;0.743664;0.738881;0.757332
264;wait;10;6.2829e-05;5.0486e-05;9.492e-05
264;boundary;10;0.0594538;0.0527175;0.0649898
264;calc iter;10;0.820318;0.817402;0.82425
264;calc total;1;8.22484;8.22484;8.22484
264;total;1;20.9388;20.9388;20.9388
193;initialize;1;4.55844;4.55844;4.55844
193;async;10;0.0165859;0.0128554;0.0242955
193;inner;10;0.75052;0.746296;0.756757
193;wait;10;3.43121e-05;2.47e-05;5.0204e-05
193;boundary;10;0.0525259;0.0512432;0.0531653
193;calc iter;10;0.819668;0.817007;0.825395
193;calc total;1;8.22484;8.22484;8.22484
193;total;1;20.9121;20.9121;20.9121
240;initialize;1;4.55207;4.55207;4.55207
240;async;10;0.0209991;0.013671;0.0306169
240;inner;10;0.741854;0.736517;0.750936
240;wait;10;5.31017e-05;3.4197e-05;6.8202e-05
240;boundary;10;0.0540693;0.0518399;0.0592605
240;calc iter;10;0.816977;0.811605;0.823837
240;calc total;1;8.22484;8.22484;8.22484
240;total;1;20.9053;20.9053;20.9053
265;initialize;1;4.59452;4.59452;4.59452
265;async;10;0.0201057;0.0160283;0.0233483
265;inner;10;0.746684;0.743618;0.756953
265;wait;10;5.54794e-05;4.084e-05;7.5004e-05
265;boundary;10;0.0542491;0.0520639;0.0567698
265;calc iter;10;0.821096;0.817509;0.825419
265;calc total;1;8.22484;8.22484;8.22484
265;total;1;20.9389;20.9389;20.9389
194;initialize;1;4.55827;4.55827;4.55827
194;async;10;0.0204289;0.0141678;0.031065
194;inner;10;0.746244;0.742549;0.754115
194;wait;10;4.23443e-05;2.944e-05;5.7707e-05
194;boundary;10;0.0525089;0.0520309;0.0532321
194;calc iter;10;0.819227;0.815554;0.826789
194;calc total;1;8.22484;8.22484;8.22484
194;total;1;20.912;20.912;20.912
241;initialize;1;4.55087;4.55087;4.55087
241;async;10;0.0193142;0.0131395;0.0261149
241;inner;10;0.746144;0.74313;0.752614
241;wait;10;4.23508e-05;2.8351e-05;5.9558e-05
241;boundary;10;0.0520077;0.0514132;0.0527112
241;calc iter;10;0.81751;0.812648;0.822074
241;calc total;1;8.22484;8.22484;8.22484
241;total;1;20.904;20.904;20.904
266;initialize;1;4.59445;4.59445;4.59445
266;async;10;0.0194443;0.0159848;0.0229469
266;inner;10;0.749729;0.747331;0.760252
266;wait;10;4.10675e-05;2.8594e-05;5.8241e-05
266;boundary;10;0.0523447;0.0517539;0.0530851
266;calc iter;10;0.82156;0.817382;0.829375
266;calc total;1;8.22484;8.22484;8.22484
266;total;1;20.9388;20.9388;20.9388
195;initialize;1;4.55843;4.55843;4.55843
195;async;10;0.0161906;0.0128374;0.0198225
195;inner;10;0.750071;0.746992;0.756683
195;wait;10;5.55696e-05;3.3292e-05;7.6269e-05
195;boundary;10;0.05309;0.0516834;0.0549966
195;calc iter;10;0.819408;0.816024;0.823404
195;calc total;1;8.22484;8.22484;8.22484
195;total;1;20.9121;20.9121;20.9121
242;initialize;1;4.5521;4.5521;4.5521
242;async;10;0.0233331;0.0138554;0.0304411
242;inner;10;0.738347;0.734097;0.748274
242;wait;10;6.76549e-05;4.8776e-05;0.000118875
242;boundary;10;0.0549561;0.052279;0.0581255
242;calc iter;10;0.816705;0.812275;0.821847
242;calc total;1;8.22484;8.22484;8.22484
242;total;1;20.9053;20.9053;20.9053
267;initialize;1;4.59457;4.59457;4.59457
267;async;10;0.0224835;0.0162159;0.0252437
267;inner;10;0.747124;0.743523;0.758484
267;wait;10;4.80269e-05;3.2836e-05;7.3115e-05
267;boundary;10;0.0521743;0.0516036;0.0529537
267;calc iter;10;0.821832;0.819444;0.827594
267;calc total;1;8.22484;8.22484;8.22484
267;total;1;20.939;20.939;20.939
196;initialize;1;4.55829;4.55829;4.55829
196;async;10;0.0177229;0.0145941;0.0201543
196;inner;10;0.745557;0.73989;0.753685
196;wait;10;6.31248e-05;3.6667e-05;7.4736e-05
196;boundary;10;0.0552714;0.0519428;0.0594304
196;calc iter;10;0.818616;0.816237;0.821572
196;calc total;1;8.22484;8.22484;8.22484
196;total;1;20.912;20.912;20.912
243;initialize;1;4.55171;4.55171;4.55171
243;async;10;0.0218036;0.0138948;0.0267073
243;inner;10;0.740434;0.735464;0.751159
243;wait;10;5.75105e-05;3.4108e-05;8.2398e-05
243;boundary;10;0.0545744;0.0519082;0.0589263
243;calc iter;10;0.816871;0.812545;0.82039
243;calc total;1;8.22484;8.22484;8.22484
243;total;1;20.9049;20.9049;20.9049
268;initialize;1;4.59453;4.59453;4.59453
268;async;10;0.0252152;0.0159899;0.0314756
268;inner;10;0.742614;0.739755;0.753108
268;wait;10;6.40354e-05;4.2805e-05;8.6875e-05
268;boundary;10;0.0534901;0.0519751;0.0575874
268;calc iter;10;0.821386;0.818561;0.824374
268;calc total;1;8.22484;8.22484;8.22484
268;total;1;20.9389;20.9389;20.9389
197;initialize;1;4.55846;4.55846;4.55846
197;async;10;0.0145575;0.0073431;0.0186133
197;inner;10;0.737154;0.731783;0.747529
197;wait;10;7.43518e-05;5.7954e-05;0.000134904
197;boundary;10;0.0661654;0.0587694;0.0713317
197;calc iter;10;0.817953;0.813779;0.821624
197;calc total;1;8.22484;8.22484;8.22484
244;initialize;1;4.55156;4.55156;4.55156
244;async;10;0.0235237;0.014137;0.0288325
244;inner;10;0.731666;0.725541;0.744297
244;wait;10;8.0015e-05;5.8903e-05;0.000120236
244;boundary;10;0.0611383;0.0533136;0.0665277
244;calc iter;10;0.81641;0.809777;0.819843
244;calc total;1;8.22484;8.22484;8.22484
244;total;1;20.9047;20.9047;20.9047
269;initialize;1;4.59448;4.59448;4.59448
269;async;10;0.0158232;0.00779943;0.0198652
269;inner;10;0.738262;0.73244;0.749498
269;wait;10;9.07331e-05;6.2671e-05;0.000140936
269;boundary;10;0.0659514;0.0596718;0.071911
269;calc iter;10;0.820129;0.816683;0.822689
269;calc total;1;8.22484;8.22484;8.22484
269;total;1;20.9389;20.9389;20.9389
197;total;1;20.9121;20.9121;20.9121
245;initialize;1;4.55156;4.55156;4.55156
245;async;10;0.0179701;0.00725975;0.0228576
245;inner;10;0.730234;0.723297;0.744712
245;wait;10;7.93108e-05;6.0567e-05;0.000129599
245;boundary;10;0.0676443;0.0570878;0.0738846
245;calc iter;10;0.815929;0.809192;0.819811
245;calc total;1;8.22484;8.22484;8.22484
245;total;1;20.9048;20.9048;20.9048
270;initialize;1;4.59449;4.59449;4.59449
270;async;10;0.0175714;0.0139925;0.0200991
270;inner;10;0.740628;0.736889;0.754092
270;wait;10;7.94853e-05;5.936e-05;0.000102807
270;boundary;10;0.0619633;0.053383;0.0650953
270;calc iter;10;0.820243;0.815883;0.82189
270;calc total;1;8.22484;8.22484;8.22484
270;total;1;20.9389;20.9389;20.9389
198;initialize;1;4.55835;4.55835;4.55835
198;async;10;0.0195883;0.0134172;0.0243816
198;inner;10;0.743811;0.740851;0.751037
198;wait;10;7.60543e-05;4.869e-05;0.000125665
198;boundary;10;0.0553384;0.0529243;0.0579633
198;calc iter;10;0.818815;0.816047;0.821588
198;calc total;1;8.22484;8.22484;8.22484
198;total;1;20.912;20.912;20.912
246;initialize;1;4.55216;4.55216;4.55216
246;async;10;0.0238928;0.0134367;0.0294206
246;inner;10;0.736544;0.733726;0.745731
246;wait;10;6.94617e-05;5.6496e-05;9.9842e-05
246;boundary;10;0.056202;0.0525656;0.0580849
246;calc iter;10;0.816711;0.811836;0.820126
246;calc total;1;8.22484;8.22484;8.22484
246;total;1;20.9053;20.9053;20.9053
271;initialize;1;4.59486;4.59486;4.59486
271;async;10;0.0199772;0.0146901;0.022995
271;inner;10;0.746134;0.743157;0.75627
271;wait;10;5.89203e-05;4.8507e-05;7.0956e-05
271;boundary;10;0.0547861;0.0522185;0.0556538
271;calc iter;10;0.820958;0.818737;0.824417
271;calc total;1;8.22484;8.22484;8.22484
271;total;1;20.9393;20.9393;20.9393
199;initialize;1;4.55823;4.55823;4.55823
199;async;10;0.0226412;0.0148765;0.0277798
199;inner;10;0.744802;0.741837;0.752218
199;wait;10;4.89632e-05;3.0751e-05;0.000117378
199;boundary;10;0.0518594;0.0511298;0.052233
199;calc iter;10;0.819354;0.816787;0.822176
199;calc total;1;8.22484;8.22484;8.22484
199;total;1;20.9119;20.9119;20.9119
247;initialize;1;4.55213;4.55213;4.55213
247;async;10;0.0274068;0.0147755;0.0350588
247;inner;10;0.738183;0.734127;0.749598
247;wait;10;5.15206e-05;3.2313e-05;8.6268e-05
247;boundary;10;0.0516675;0.0511686;0.0521135
247;calc iter;10;0.817311;0.813743;0.821317
247;calc total;1;8.22485;8.22485;8.22485
247;total;1;20.9053;20.9053;20.9053
272;initialize;1;4.59448;4.59448;4.59448
272;async;10;0.0240657;0.0159064;0.0270206
272;inner;10;0.745395;0.742575;0.756049
272;wait;10;5.20742e-05;3.7139e-05;8.3137e-05
272;boundary;10;0.0520073;0.0517373;0.0525501
272;calc iter;10;0.821522;0.819595;0.824421
272;calc total;1;8.22484;8.22484;8.22484
272;total;1;20.9389;20.9389;20.9389
200;initialize;1;4.5583;4.5583;4.5583
200;async;10;0.0244227;0.0148574;0.0282012
200;inner;10;0.742861;0.738902;0.754648
200;wait;10;3.93647e-05;2.9036e-05;8.1213e-05
200;boundary;10;0.0523981;0.051066;0.05285
200;calc iter;10;0.819723;0.816466;0.825494
200;calc total;1;8.22484;8.22484;8.22484
200;total;1;20.912;20.912;20.912
248;initialize;1;4.55213;4.55213;4.55213
248;async;10;0.0287144;0.0148397;0.0347439
248;inner;10;0.737235;0.733602;0.749563
248;wait;10;3.84443e-05;2.7186e-05;6.7778e-05
248;boundary;10;0.0517013;0.0506946;0.0521228
248;calc iter;10;0.817691;0.814848;0.819912
248;calc total;1;8.22484;8.22484;8.22484
248;total;1;20.9053;20.9053;20.9053
273;initialize;1;4.59445;4.59445;4.59445
273;async;10;0.0201515;0.0163821;0.0217879
273;inner;10;0.749652;0.746595;0.759089
273;wait;10;4.29355e-05;3.1152e-05;5.6039e-05
273;boundary;10;0.0522821;0.0513909;0.0532097
273;calc iter;10;0.82213;0.820247;0.828521
273;calc total;1;8.22484;8.22484;8.22484
273;total;1;20.9389;20.9389;20.9389
201;initialize;1;4.55832;4.55832;4.55832
201;async;10;0.021355;0.0148993;0.0256452
201;inner;10;0.744477;0.74215;0.750446
201;wait;10;6.1974e-05;4.312e-05;0.000104171
201;boundary;10;0.0532832;0.052064;0.0551683
201;calc iter;10;0.819179;0.816567;0.822582
201;calc total;1;8.22484;8.22484;8.22484
201;total;1;20.912;20.912;20.912
249;initialize;1;4.55174;4.55174;4.55174
249;async;10;0.0324912;0.0148212;0.0382131
249;inner;10;0.733906;0.729892;0.748042
249;wait;10;4.01156e-05;2.7889e-05;0.000108212
249;boundary;10;0.0516816;0.0504229;0.0523149
249;calc iter;10;0.818121;0.814968;0.82055
249;calc total;1;8.22484;8.22484;8.22484
249;total;1;20.905;20.905;20.905
274;initialize;1;4.59444;4.59444;4.59444
274;async;10;0.0283864;0.0161788;0.033213
274;inner;10;0.741416;0.737204;0.754289
274;wait;10;4.94462e-05;2.8192e-05;0.000113753
274;boundary;10;0.0520941;0.0513333;0.0533149
274;calc iter;10;0.821948;0.820392;0.823703
274;calc total;1;8.22484;8.22484;8.22484
274;total;1;20.9389;20.9389;20.9389
202;initialize;1;4.55811;4.55811;4.55811
202;async;10;0.0162093;0.013281;0.0222609
202;inner;10;0.750187;0.747954;0.755523
202;wait;10;4.97883e-05;3.2244e-05;7.4575e-05
202;boundary;10;0.0531033;0.0514526;0.0548064
202;calc iter;10;0.819551;0.816331;0.824163
202;calc total;1;8.22484;8.22484;8.22484
202;total;1;20.9118;20.9118;20.9118
250;initialize;1;4.55206;4.55206;4.55206
250;async;10;0.0308618;0.0149081;0.0404708
250;inner;10;0.735041;0.728341;0.744913
250;wait;10;5.13009e-05;3.1598e-05;9.4075e-05
250;boundary;10;0.0521244;0.0504485;0.0536255
250;calc iter;10;0.81808;0.812569;0.822389
250;calc total;1;8.22484;8.22484;8.22484
250;total;1;20.9053;20.9053;20.9053
275;initialize;1;4.59446;4.59446;4.59446
275;async;10;0.016985;0.007819;0.0206998
275;inner;10;0.744428;0.739957;0.751915
275;wait;10;7.09816e-05;4.6911e-05;0.000128228
275;boundary;10;0.0593688;0.0566212;0.06375
275;calc iter;10;0.820854;0.81862;0.823055
275;calc total;1;8.22484;8.22484;8.22484
275;total;1;20.9389;20.9389;20.9389
203;initialize;1;4.55816;4.55816;4.55816
203;async;10;0.0141575;0.00767227;0.0171979
203;inner;10;0.74251;0.736449;0.750516
203;wait;10;6.93136e-05;5.596e-05;0.000118462
203;boundary;10;0.0615227;0.0571469;0.0666304
203;calc iter;10;0.818261;0.815456;0.821025
203;calc total;1;8.22484;8.22484;8.22484
203;total;1;20.9119;20.9119;20.9119
251;initialize;1;4.55209;4.55209;4.55209
251;async;10;0.0192576;0.00757723;0.0260837
251;inner;10;0.744369;0.741707;0.75113
251;wait;10;6.44967e-05;4.0366e-05;9.904e-05
251;boundary;10;0.0538826;0.0514213;0.0556259
251;calc iter;10;0.817575;0.812393;0.82165
251;calc total;1;8.22484;8.22484;8.22484
251;total;1;20.9053;20.9053;20.9053
276;initialize;1;4.59444;4.59444;4.59444
276;async;10;0.0384096;0.0137936;0.0621569
276;inner;10;0.723205;0.704165;0.750172
276;wait;10;6.09158e-05;4.9239e-05;7.1795e-05
276;boundary;10;0.0520325;0.0516026;0.0524642
276;calc iter;10;0.81371;0.808872;0.818142
276;calc total;1;8.22484;8.22484;8.22484
276;total;1;20.9389;20.9389;20.9389
204;initialize;1;4.55825;4.55825;4.55825
204;async;10;0.0195549;0.0138453;0.0236986
204;inner;10;0.747596;0.743538;0.755175
204;wait;10;5.69081e-05;3.8389e-05;9.7646e-05
204;boundary;10;0.0527642;0.052118;0.0541618
204;calc iter;10;0.819973;0.818877;0.821718
204;calc total;1;8.22484;8.22484;8.22484
204;total;1;20.9119;20.9119;20.9119
252;initialize;1;4.55177;4.55177;4.55177
252;async;10;0.0170231;0.0137415;0.0203964
252;inner;10;0.74062;0.730288;0.754431
252;wait;10;7.8013e-05;5.7583e-05;9.0174e-05
252;boundary;10;0.0609651;0.0524416;0.0705846
252;calc iter;10;0.818688;0.814886;0.821373
252;calc total;1;8.22484;8.22484;8.22484
252;total;1;20.905;20.905;20.905
277;initialize;1;4.59442;4.59442;4.59442
277;async;10;0.04265;0.0156176;0.0665436
277;inner;10;0.720045;0.702559;0.748186
277;wait;10;5.04709e-05;3.3458e-05;8.4119e-05
277;boundary;10;0.0513806;0.0500495;0.0520027
277;calc iter;10;0.814128;0.807701;0.819199
277;calc total;1;8.22484;8.22484;8.22484
277;total;1;20.9388;20.9388;20.9388
205;initialize;1;4.55836;4.55836;4.55836
205;async;10;0.0211683;0.0157586;0.0256573
205;inner;10;0.746473;0.740315;0.755897
205;wait;10;3.87033e-05;3.0271e-05;6.3741e-05
205;boundary;10;0.0527474;0.0517872;0.0536979
205;calc iter;10;0.820429;0.817675;0.824283
205;calc total;1;8.22484;8.22484;8.22484
205;total;1;20.912;20.912;20.912
253;initialize;1;4.55173;4.55173;4.55173
253;async;10;0.0209004;0.015331;0.0250185
253;inner;10;0.743112;0.737268;0.752858
253;wait;10;5.08774e-05;4.3576e-05;7.56e-05
253;boundary;10;0.0552702;0.0524287;0.0600438
253;calc iter;10;0.819335;0.816228;0.821946
253;calc total;1;8.22484;8.22484;8.22484
253;total;1;20.9049;20.9049;20.9049
206;initialize;1;4.55817;4.55817;4.55817
206;async;10;0.0194059;0.0157318;0.0228704
206;inner;10;0.747935;0.74158;0.756781
206;wait;10;3.61451e-05;2.868e-05;5.3997e-05
206;boundary;10;0.0533326;0.0517348;0.0547382
206;calc iter;10;0.820712;0.817725;0.825365
206;calc total;1;8.22484;8.22484;8.22484
206;total;1;20.9119;20.9119;20.9119
254;initialize;1;4.55207;4.55207;4.55207
254;async;10;0.0234656;0.0155776;0.0277591
254;inner;10;0.742852;0.739571;0.752793
254;wait;10;4.21055e-05;2.672e-05;7.0227e-05
254;boundary;10;0.0534183;0.0525329;0.0553928
254;calc iter;10;0.819779;0.817086;0.822388
254;calc total;1;8.22484;8.22484;8.22484
254;total;1;20.9053;20.9053;20.9053
207;initialize;1;4.55832;4.55832;4.55832
207;async;10;0.0203806;0.0157864;0.0228272
207;inner;10;0.746744;0.743305;0.754796
207;wait;10;4.52861e-05;3.1914e-05;7.2765e-05
207;boundary;10;0.0530642;0.0524709;0.0544541
207;calc iter;10;0.820236;0.816716;0.823871
207;calc total;1;8.22484;8.22484;8.22484
207;total;1;20.912;20.912;20.912
255;initialize;1;4.55206;4.55206;4.55206
255;async;10;0.0199534;0.0155524;0.0238439
255;inner;10;0.747576;0.74336;0.756951
255;wait;10;3.29688e-05;2.4355e-05;5.1757e-05
255;boundary;10;0.0529179;0.0517539;0.0538837
255;calc iter;10;0.820481;0.817705;0.825904
255;calc total;1;8.22484;8.22484;8.22484
255;total;1;20.9053;20.9053;20.9053
288;initialize;1;4.55159;4.55159;4.55159
278;initialize;1;4.59446;4.59446;4.59446
278;async;10;0.0433289;0.0159581;0.0681754
278;inner;10;0.719433;0.700702;0.749707
278;wait;10;3.7221e-05;2.6931e-05;5.1157e-05
278;boundary;10;0.0518173;0.0493564;0.0530821
278;calc iter;10;0.814618;0.809352;0.818267
278;calc total;1;8.22484;8.22484;8.22484
278;total;1;20.9389;20.9389;20.9389
279;initialize;1;4.59447;4.59447;4.59447
279;async;10;0.0459481;0.0160736;0.0686014
279;inner;10;0.716915;0.697394;0.748365
279;wait;10;4.23237e-05;3.3495e-05;5.2554e-05
279;boundary;10;0.0519222;0.049316;0.0526793
279;calc iter;10;0.81483;0.809558;0.819829
279;calc total;1;8.22484;8.22484;8.22484
279;total;1;20.9389;20.9389;20.9389
280;initialize;1;4.59446;4.59446;4.59446
280;async;10;0.0445542;0.0152792;0.0708774
280;inner;10;0.718981;0.698169;0.749524
280;wait;10;3.96564e-05;2.9363e-05;5.9568e-05
280;boundary;10;0.0511029;0.0489319;0.0519646
280;calc iter;10;0.814681;0.806912;0.81801
280;calc total;1;8.22484;8.22484;8.22484
280;total;1;20.9389;20.9389;20.9389
281;initialize;1;4.59449;4.59449;4.59449
281;async;10;0.0406331;0.00723503;0.0673298
281;inner;10;0.720364;0.700658;0.747041
281;wait;10;4.79973e-05;3.1949e-05;9.1825e-05
281;boundary;10;0.0528459;0.0502659;0.0559344
281;calc iter;10;0.813893;0.808341;0.818635
281;calc total;1;8.22484;8.22484;8.22484
281;total;1;20.9389;20.9389;20.9389
282;initialize;1;4.59444;4.59444;4.59444
282;async;10;0.0287748;0.0124439;0.045065
282;inner;10;0.700064;0.677031;0.731017
282;wait;10;7.1616e-05;5.7139e-05;0.00012735
282;boundary;10;0.0801524;0.0588142;0.0941563
282;calc iter;10;0.809065;0.801151;0.816316
282;calc total;1;8.22484;8.22484;8.22484
282;total;1;20.9389;20.9389;20.9389
283;initialize;1;4.59457;4.59457;4.59457
283;async;10;0.0291581;0.0138199;0.0435224
283;inner;10;0.704205;0.681242;0.734117
283;wait;10;8.59159e-05;6.3543e-05;0.000107768
283;boundary;10;0.0760622;0.0562935;0.0912592
283;calc iter;10;0.809512;0.801963;0.816122
283;calc total;1;8.22484;8.22484;8.22484
283;total;1;20.939;20.939;20.939
284;initialize;1;4.59444;4.59444;4.59444
284;async;10;0.0298126;0.0137601;0.0438192
284;inner;10;0.7093;0.68839;0.736525
284;wait;10;6.22839e-05;4.7124e-05;0.000112501
284;boundary;10;0.0709895;0.0554064;0.0847732
284;calc iter;10;0.810166;0.802698;0.817047
284;calc total;1;8.22484;8.22484;8.22484
284;total;1;20.9389;20.9389;20.9389
285;initialize;1;4.59444;4.59444;4.59444
285;async;10;0.031869;0.0138831;0.0487153
285;inner;10;0.706362;0.685651;0.733583
285;wait;10;6.41325e-05;4.191e-05;0.000135682
285;boundary;10;0.0719656;0.0566749;0.0832853
285;calc iter;10;0.810263;0.803524;0.817701
285;calc total;1;8.22484;8.22484;8.22484
285;total;1;20.9389;20.9389;20.9389
286;initialize;1;4.59454;4.59454;4.59454
286;async;10;0.0297521;0.0139231;0.0445931
286;inner;10;0.706745;0.687519;0.734329
286;wait;10;7.20344e-05;4.9233e-05;9.9834e-05
286;boundary;10;0.0735905;0.0564013;0.0845037
286;calc iter;10;0.810161;0.802669;0.816677
286;calc total;1;8.22484;8.22484;8.22484
286;total;1;20.939;20.939;20.939
287;initialize;1;4.59443;4.59443;4.59443
287;async;10;0.0268982;0.006832;0.0441393
287;inner;10;0.697849;0.679072;0.727151
287;wait;10;0.000151658;5.9892e-05;0.00045986
287;boundary;10;0.0844916;0.0650213;0.0937329
287;calc iter;10;0.809392;0.799468;0.817017
287;calc total;1;8.22485;8.22485;8.22485
287;total;1;20.9388;20.9388;20.9388
336;initialize;1;4.52829;4.52829;4.52829
336;async;10;0.0182589;0.0108393;0.0281406
336;inner;10;0.733165;0.716496;0.75103
336;wait;10;4.71472e-05;2.4316e-05;8.6234e-05
336;boundary;10;0.0600704;0.051637;0.0733615
336;calc iter;10;0.811544;0.803684;0.818016
336;calc total;1;8.22484;8.22484;8.22484
336;total;1;20.8813;20.8813;20.8813
337;initialize;1;4.52836;4.52836;4.52836
337;async;10;0.0205671;0.0129606;0.0294648
337;inner;10;0.736042;0.723399;0.751406
337;wait;10;4.06556e-05;2.3867e-05;5.7201e-05
337;boundary;10;0.0554594;0.051486;0.0633053
337;calc iter;10;0.812111;0.80706;0.817347
337;calc total;1;8.22484;8.22484;8.22484
337;total;1;20.8813;20.8813;20.8813
312;initialize;1;4.53507;4.53507;4.53507
312;async;10;0.0122813;0.0106648;0.0152492
312;inner;10;0.751887;0.74531;0.759993
312;wait;10;5.4299e-05;4.3984e-05;7.5266e-05
312;boundary;10;0.0562756;0.0524352;0.0619573
312;calc iter;10;0.8205;0.817434;0.826912
312;calc total;1;8.22484;8.22484;8.22484
312;total;1;20.8882;20.8882;20.8882
338;initialize;1;4.52854;4.52854;4.52854
338;async;10;0.0212605;0.0135458;0.0305112
338;inner;10;0.735289;0.722661;0.749707
338;wait;10;4.97103e-05;3.0092e-05;6.7848e-05
338;boundary;10;0.055558;0.0517004;0.0631717
338;calc iter;10;0.812158;0.807148;0.8164
338;calc total;1;8.22484;8.22484;8.22484
338;total;1;20.8815;20.8815;20.8815
339;initialize;1;4.52836;4.52836;4.52836
339;async;10;0.0194467;0.0120031;0.0309689
339;inner;10;0.736824;0.725143;0.749814
339;wait;10;4.84458e-05;2.6547e-05;7.0934e-05
339;boundary;10;0.0560641;0.0517574;0.0633367
339;calc iter;10;0.812384;0.804882;0.818697
339;calc total;1;8.22484;8.22484;8.22484
339;total;1;20.8813;20.8813;20.8813
313;initialize;1;4.53516;4.53516;4.53516
313;async;10;0.0175552;0.0148301;0.0220542
313;inner;10;0.747919;0.742587;0.756091
313;wait;10;6.12038e-05;4.4228e-05;7.6827e-05
313;boundary;10;0.0553634;0.052538;0.0591407
313;calc iter;10;0.820901;0.816729;0.824578
313;calc total;1;8.22484;8.22484;8.22484
313;total;1;20.8883;20.8883;20.8883
340;initialize;1;4.52832;4.52832;4.52832
340;async;10;0.0216249;0.0136564;0.0342522
340;inner;10;0.732123;0.720018;0.747703
340;wait;10;5.82025e-05;3.5329e-05;9.1056e-05
340;boundary;10;0.0582501;0.051623;0.0647958
340;calc iter;10;0.812058;0.808075;0.81816
340;calc total;1;8.22484;8.22484;8.22484
340;total;1;20.8813;20.8813;20.8813
314;initialize;1;4.53513;4.53513;4.53513
314;async;10;0.0175446;0.0146143;0.0232361
314;inner;10;0.750602;0.746887;0.757246
314;wait;10;4.95862e-05;3.3478e-05;8.0021e-05
314;boundary;10;0.0529433;0.0522061;0.054145
314;calc iter;10;0.821141;0.817081;0.82615
314;calc total;1;8.22484;8.22484;8.22484
314;total;1;20.8883;20.8883;20.8883
341;initialize;1;4.52835;4.52835;4.52835
341;async;10;0.016227;0.00716522;0.0290831
341;inner;10;0.72798;0.714531;0.745836
341;wait;10;7.25419e-05;6.2257e-05;0.000105743
341;boundary;10;0.0672101;0.055539;0.0750422
341;calc iter;10;0.811491;0.806705;0.818904
341;calc total;1;8.22484;8.22484;8.22484
341;total;1;20.8813;20.8813;20.8813
315;initialize;1;4.53511;4.53511;4.53511
315;async;10;0.0196134;0.0160882;0.0241895
315;inner;10;0.749645;0.745547;0.757446
315;wait;10;4.37065e-05;3.5804e-05;6.4619e-05
315;boundary;10;0.0524253;0.0518309;0.0529063
315;calc iter;10;0.821729;0.817484;0.826554
315;calc total;1;8.22484;8.22484;8.22484
315;total;1;20.8882;20.8882;20.8882
342;initialize;1;4.52834;4.52834;4.52834
342;async;10;0.0265481;0.0130366;0.0421398
342;inner;10;0.734371;0.72337;0.747456
342;wait;10;5.47153e-05;3.4884e-05;9.2719e-05
342;boundary;10;0.0522896;0.0514394;0.0551387
342;calc iter;10;0.813265;0.808769;0.817838
342;calc total;1;8.22484;8.22484;8.22484
342;total;1;20.8813;20.8813;20.8813
316;initialize;1;4.53515;4.53515;4.53515
316;async;10;0.0254317;0.0158274;0.0298521
316;inner;10;0.744676;0.73969;0.756006
316;wait;10;4.56847e-05;2.9978e-05;0.000105711
316;boundary;10;0.0519184;0.0510829;0.0521998
316;calc iter;10;0.822073;0.8194;0.824646
316;calc total;1;8.22484;8.22484;8.22484
316;total;1;20.8883;20.8883;20.8883
343;initialize;1;4.52837;4.52837;4.52837
343;async;10;0.0273948;0.0143202;0.042129
343;inner;10;0.735285;0.723315;0.749026
343;wait;10;4.31658e-05;2.899e-05;6.7174e-05
343;boundary;10;0.0511552;0.0497205;0.0522974
343;calc iter;10;0.813879;0.808277;0.817551
343;calc total;1;8.22484;8.22484;8.22484
343;total;1;20.8813;20.8813;20.8813
317;initialize;1;4.53515;4.53515;4.53515
317;async;10;0.0175475;0.00785161;0.0209958
317;inner;10;0.74527;0.743871;0.750575
317;wait;10;7.2511e-05;5.8809e-05;0.000100124
317;boundary;10;0.057972;0.0557944;0.0624305
317;calc iter;10;0.820864;0.817081;0.822782
317;calc total;1;8.22484;8.22484;8.22484
317;total;1;20.8883;20.8883;20.8883
344;initialize;1;4.52834;4.52834;4.52834
344;async;10;0.0292826;0.0144246;0.0449878
344;inner;10;0.733424;0.721731;0.748533
344;wait;10;3.80914e-05;2.2716e-05;8.7167e-05
344;boundary;10;0.0512978;0.0497447;0.0524384
344;calc iter;10;0.814044;0.809244;0.817192
344;calc total;1;8.22484;8.22484;8.22484
344;total;1;20.8813;20.8813;20.8813
318;initialize;1;4.5351;4.5351;4.5351
318;async;10;0.0165396;0.0138492;0.0191215
318;inner;10;0.739215;0.731835;0.752058
318;wait;10;7.83356e-05;6.5434e-05;0.000127594
318;boundary;10;0.0641253;0.0538271;0.0703118
318;calc iter;10;0.81996;0.816978;0.82388
318;calc total;1;8.22484;8.22484;8.22484
318;total;1;20.8883;20.8883;20.8883
345;initialize;1;4.52835;4.52835;4.52835
345;async;10;0.0315616;0.0144033;0.0510117
345;inner;10;0.729219;0.717063;0.741708
345;wait;10;6.41561e-05;3.3101e-05;0.000118491
345;boundary;10;0.0531138;0.0496682;0.0589047
345;calc iter;10;0.81396;0.807028;0.818107
345;calc total;1;8.22484;8.22484;8.22484
345;total;1;20.8813;20.8813;20.8813
319;initialize;1;4.53516;4.53516;4.53516
319;async;10;0.0185914;0.0143972;0.0228127
319;inner;10;0.74414;0.738527;0.753568
319;wait;10;7.3363e-05;5.8472e-05;0.000111679
319;boundary;10;0.0576423;0.0522555;0.0616719
319;calc iter;10;0.820449;0.81769;0.823808
319;calc total;1;8.22484;8.22484;8.22484
319;total;1;20.8883;20.8883;20.8883
346;initialize;1;4.52845;4.52845;4.52845
346;async;10;0.0305233;0.0141364;0.0493003
346;inner;10;0.731077;0.717585;0.745802
346;wait;10;5.58756e-05;2.9264e-05;0.000109363
346;boundary;10;0.0524646;0.049779;0.0565266
346;calc iter;10;0.814123;0.808006;0.819339
346;calc total;1;8.22484;8.22484;8.22484
346;total;1;20.8814;20.8814;20.8814
320;initialize;1;4.53519;4.53519;4.53519
320;async;10;0.0208029;0.0143089;0.0250654
320;inner;10;0.74736;0.744314;0.754573
320;wait;10;5.75381e-05;3.9292e-05;9.7977e-05
320;boundary;10;0.0530548;0.0521742;0.0547271
320;calc iter;10;0.821278;0.81828;0.826075
320;calc total;1;8.22483;8.22483;8.22483
320;total;1;20.8883;20.8883;20.8883
347;initialize;1;4.52836;4.52836;4.52836
347;async;10;0.0231237;0.00753594;0.0405291
347;inner;10;0.734686;0.725953;0.744549
347;wait;10;9.76949e-05;4.3576e-05;0.000266977
347;boundary;10;0.0556547;0.0509313;0.0621618
347;calc iter;10;0.813564;0.808101;0.819072
347;calc total;1;8.22484;8.22484;8.22484
347;total;1;20.8813;20.8813;20.8813
321;initialize;1;4.5351;4.5351;4.5351
321;async;10;0.0262752;0.0155335;0.0305727
321;inner;10;0.743477;0.738737;0.752799
321;wait;10;4.65598e-05;3.0324e-05;0.000123956
321;boundary;10;0.0521116;0.0513528;0.0532818
321;calc iter;10;0.821913;0.819697;0.825474
321;calc total;1;8.22483;8.22483;8.22483
321;total;1;20.8882;20.8882;20.8882
348;initialize;1;4.52833;4.52833;4.52833
348;async;10;0.0265519;0.0134027;0.0322367
348;inner;10;0.733089;0.724943;0.741419
348;wait;10;7.27592e-05;5.2372e-05;0.000121991
348;boundary;10;0.0570752;0.0522478;0.0646975
348;calc iter;10;0.816791;0.802038;0.823091
348;calc total;1;8.22484;8.22484;8.22484
348;total;1;20.8813;20.8813;20.8813
322;initialize;1;4.53509;4.53509;4.53509
322;async;10;0.0221171;0.0163757;0.0248043
322;inner;10;0.747285;0.742318;0.757649
322;wait;10;3.75278e-05;3.3711e-05;5.2373e-05
322;boundary;10;0.0530064;0.0516434;0.0536426
322;calc iter;10;0.822448;0.819116;0.827356
322;calc total;1;8.22483;8.22483;8.22483
322;total;1;20.8883;20.8883;20.8883
349;initialize;1;4.5284;4.5284;4.5284
349;async;10;0.0286047;0.0150194;0.0349724
349;inner;10;0.734082;0.728117;0.740882
349;wait;10;5.40638e-05;3.2011e-05;8.5454e-05
349;boundary;10;0.0543945;0.0520964;0.0593083
349;calc iter;10;0.817136;0.801648;0.823387
349;calc total;1;8.22484;8.22484;8.22484
349;total;1;20.8813;20.8813;20.8813
323;initialize;1;4.53513;4.53513;4.53513
323;async;10;0.0194097;0.0078283;0.0228648
323;inner;10;0.746304;0.744611;0.749213
323;wait;10;5.41966e-05;2.9724e-05;0.000122478
323;boundary;10;0.0555342;0.0532998;0.0602618
323;calc iter;10;0.821304;0.816863;0.82367
323;calc total;1;8.22484;8.22484;8.22484
323;total;1;20.8882;20.8882;20.8882
350;initialize;1;4.52832;4.52832;4.52832
350;async;10;0.0307727;0.0150692;0.0404048
350;inner;10;0.734403;0.724031;0.742538
350;wait;10;3.62305e-05;2.4767e-05;5.8096e-05
350;boundary;10;0.0524465;0.0516981;0.0541193
350;calc iter;10;0.81766;0.809667;0.822099
350;calc total;1;8.22484;8.22484;8.22484
350;total;1;20.8813;20.8813;20.8813
324;initialize;1;4.53508;4.53508;4.53508
324;async;10;0.032222;0.0136795;0.0496123
324;inner;10;0.729928;0.714814;0.753034
324;wait;10;4.90932e-05;2.8633e-05;6.7395e-05
324;boundary;10;0.0525002;0.0513595;0.0535818
324;calc iter;10;0.814701;0.809845;0.819111
324;calc total;1;8.22483;8.22483;8.22483
324;total;1;20.8882;20.8882;20.8882
351;initialize;1;4.52832;4.52832;4.52832
351;async;10;0.0282824;0.0150924;0.0335559
351;inner;10;0.737076;0.733423;0.743446
351;wait;10;5.22471e-05;3.5774e-05;6.3527e-05
351;boundary;10;0.0525992;0.0514766;0.053561
351;calc iter;10;0.818011;0.803543;0.822206
351;calc total;1;8.22484;8.22484;8.22484
351;total;1;20.8813;20.8813;20.8813
325;initialize;1;4.53506;4.53506;4.53506
325;async;10;0.0346032;0.0156491;0.0527537
325;inner;10;0.728607;0.713793;0.751054
325;wait;10;4.29278e-05;3.1446e-05;6.12e-05
325;boundary;10;0.0518363;0.0510246;0.0524239
325;calc iter;10;0.815091;0.809749;0.819192
325;calc total;1;8.22484;8.22484;8.22484
325;total;1;20.8882;20.8882;20.8882
326;initialize;1;4.53507;4.53507;4.53507
326;async;10;0.0347454;0.0160465;0.0519674
326;inner;10;0.728836;0.713849;0.752217
326;wait;10;4.61609e-05;3.8297e-05;5.556e-05
326;boundary;10;0.0519532;0.0498427;0.0534177
326;calc iter;10;0.815582;0.808594;0.821148
326;calc total;1;8.22483;8.22483;8.22483
326;total;1;20.8882;20.8882;20.8882
288;async;10;0.0184762;0.0117126;0.025914
288;inner;10;0.729801;0.712805;0.753016
288;wait;10;6.70427e-05;3.885e-05;9.0371e-05
288;boundary;10;0.0659373;0.0516292;0.0785057
288;calc iter;10;0.814283;0.808681;0.818795
288;calc total;1;8.22483;8.22483;8.22483
288;total;1;20.9047;20.9047;20.9047
360;initialize;1;4.53275;4.53275;4.53275
360;async;10;0.0263169;0.0134435;0.0317525
360;inner;10;0.737742;0.732896;0.744614
360;wait;10;5.73081e-05;3.7944e-05;9.3069e-05
360;boundary;10;0.0533357;0.0512883;0.0565783
360;calc iter;10;0.817453;0.808334;0.821846
360;calc total;1;8.22484;8.22484;8.22484
360;total;1;20.8859;20.8859;20.8859
289;initialize;1;4.55161;4.55161;4.55161
289;async;10;0.023431;0.0140038;0.03047
289;inner;10;0.731077;0.716115;0.750323
289;wait;10;6.9706e-05;5.0353e-05;8.86e-05
289;boundary;10;0.0601468;0.0516132;0.0703392
289;calc iter;10;0.814726;0.80923;0.817626
289;calc total;1;8.22483;8.22483;8.22483
289;total;1;20.9047;20.9047;20.9047
361;initialize;1;4.53258;4.53258;4.53258
361;async;10;0.027427;0.0143414;0.0336711
361;inner;10;0.735889;0.73094;0.743965
361;wait;10;6.48116e-05;4.4952e-05;7.4756e-05
361;boundary;10;0.0540191;0.0517703;0.0571642
361;calc iter;10;0.817401;0.804556;0.82216
361;calc total;1;8.22484;8.22484;8.22484
361;total;1;20.8856;20.8856;20.8856
290;initialize;1;4.5516;4.5516;4.5516
290;async;10;0.0259859;0.0141248;0.0336741
290;inner;10;0.73214;0.719685;0.749251
290;wait;10;5.2707e-05;3.7915e-05;7.4019e-05
290;boundary;10;0.0569581;0.0521058;0.0649135
290;calc iter;10;0.815138;0.811135;0.818171
290;calc total;1;8.22483;8.22483;8.22483
290;total;1;20.9047;20.9047;20.9047
362;initialize;1;4.53265;4.53265;4.53265
362;async;10;0.028776;0.0156244;0.0354692
362;inner;10;0.737379;0.734785;0.744566
362;wait;10;4.67235e-05;3.4456e-05;7.0211e-05
362;boundary;10;0.0518885;0.0512149;0.0525992
362;calc iter;10;0.818091;0.809518;0.821953
362;calc total;1;8.22484;8.22484;8.22484
362;total;1;20.8857;20.8857;20.8857
291;initialize;1;4.55161;4.55161;4.55161
291;async;10;0.0228664;0.0131549;0.0337671
291;inner;10;0.734671;0.724575;0.751979
291;wait;10;6.8336e-05;3.3121e-05;8.2257e-05
291;boundary;10;0.0579343;0.0520022;0.0630692
291;calc iter;10;0.815542;0.808703;0.819343
291;calc total;1;8.22484;8.22484;8.22484
291;total;1;20.9047;20.9047;20.9047
363;initialize;1;4.53276;4.53276;4.53276
363;async;10;0.0291266;0.015665;0.0364384
363;inner;10;0.737305;0.734094;0.744557
363;wait;10;4.0467e-05;2.8282e-05;6.3919e-05
363;boundary;10;0.0516678;0.051254;0.0522881
363;calc iter;10;0.818141;0.806813;0.82216
363;calc total;1;8.22484;8.22484;8.22484
363;total;1;20.8858;20.8858;20.8858
292;initialize;1;4.55169;4.55169;4.55169
292;async;10;0.0277069;0.0139242;0.0396829
292;inner;10;0.728387;0.719816;0.745232
292;wait;10;6.73064e-05;3.5202e-05;0.000137668
292;boundary;10;0.0593372;0.0529387;0.0631716
292;calc iter;10;0.8155;0.811853;0.819791
292;calc total;1;8.22484;8.22484;8.22484
292;total;1;20.9048;20.9048;20.9048
364;initialize;1;4.53279;4.53279;4.53279
364;async;10;0.031371;0.0146273;0.037768
364;inner;10;0.735542;0.731488;0.742999
364;wait;10;4.87632e-05;2.7463e-05;9.2756e-05
364;boundary;10;0.0513604;0.0503024;0.0541883
364;calc iter;10;0.818324;0.803916;0.824278
364;calc total;1;8.22484;8.22484;8.22484
364;total;1;20.8858;20.8858;20.8858
293;initialize;1;4.55163;4.55163;4.55163
293;async;10;0.0187869;0.0072508;0.0296738
293;inner;10;0.723337;0.712504;0.747252
293;wait;10;8.43765e-05;6.3544e-05;0.00013862
293;boundary;10;0.0722415;0.0556014;0.0786787
293;calc iter;10;0.814452;0.810168;0.819457
293;calc total;1;8.22484;8.22484;8.22484
293;total;1;20.9047;20.9047;20.9047
365;initialize;1;4.5328;4.5328;4.5328
365;async;10;0.0262655;0.00770393;0.0322222
365;inner;10;0.73576;0.733616;0.740347
365;wait;10;0.00010765;4.8031e-05;0.000344274
365;boundary;10;0.0555228;0.0532095;0.0590888
365;calc iter;10;0.817657;0.804631;0.821987
365;calc total;1;8.22484;8.22484;8.22484
365;total;1;20.8859;20.8859;20.8859
294;initialize;1;4.5522;4.5522;4.5522
294;async;10;0.0315832;0.0133372;0.0417542
294;inner;10;0.731034;0.721612;0.747622
294;wait;10;6.15788e-05;3.2887e-05;0.000144564
294;boundary;10;0.0533402;0.0519123;0.055921
294;calc iter;10;0.816021;0.811019;0.818374
294;calc total;1;8.22484;8.22484;8.22484
294;total;1;20.9053;20.9053;20.9053
366;initialize;1;4.53281;4.53281;4.53281
366;async;10;0.0263102;0.0134338;0.0327887
366;inner;10;0.729484;0.722453;0.741406
366;wait;10;7.40906e-05;5.5091e-05;0.000108545
366;boundary;10;0.0609506;0.0527012;0.067082
366;calc iter;10;0.816821;0.805329;0.82343
366;calc total;1;8.22484;8.22484;8.22484
366;total;1;20.8859;20.8859;20.8859
295;initialize;1;4.55221;4.55221;4.55221
295;async;10;0.0362024;0.0146743;0.0471422
295;inner;10;0.72881;0.718992;0.746841
295;wait;10;4.55377e-05;2.9409e-05;9.8544e-05
295;boundary;10;0.051539;0.0509598;0.0520711
295;calc iter;10;0.816599;0.813688;0.818011
295;calc total;1;8.22484;8.22484;8.22484
295;total;1;20.9053;20.9053;20.9053
367;initialize;1;4.53282;4.53282;4.53282
367;async;10;0.0290325;0.0153123;0.0337106
367;inner;10;0.730951;0.726681;0.74018
367;wait;10;7.38335e-05;4.4759e-05;0.000114418
367;boundary;10;0.0571825;0.0514477;0.0620163
367;calc iter;10;0.817242;0.80818;0.820911
367;calc total;1;8.22484;8.22484;8.22484
367;total;1;20.8859;20.8859;20.8859
296;initialize;1;4.55197;4.55197;4.55197
296;async;10;0.0371213;0.0148502;0.0485616
296;inner;10;0.728252;0.718877;0.7495
296;wait;10;3.89377e-05;2.7948e-05;6.5351e-05
296;boundary;10;0.0517702;0.0499908;0.0527028
296;calc iter;10;0.817185;0.815278;0.819513
296;calc total;1;8.22483;8.22483;8.22483
296;total;1;20.9051;20.9051;20.9051
368;initialize;1;4.53277;4.53277;4.53277
368;async;10;0.0250278;0.0152038;0.0302731
368;inner;10;0.741766;0.738856;0.748154
368;wait;10;3.66583e-05;2.495e-05;5.7174e-05
368;boundary;10;0.0513378;0.0507085;0.0521153
368;calc iter;10;0.81817;0.810328;0.822767
368;calc total;1;8.22484;8.22484;8.22484
368;total;1;20.8858;20.8858;20.8858
297;initialize;1;4.5516;4.5516;4.5516
297;async;10;0.0371642;0.0149578;0.0525471
297;inner;10;0.728826;0.715175;0.747833
297;wait;10;4.15328e-05;3.2463e-05;6.7304e-05
297;boundary;10;0.051422;0.0496682;0.0520324
297;calc iter;10;0.817456;0.814892;0.820608
297;calc total;1;8.22483;8.22483;8.22483
297;total;1;20.9047;20.9047;20.9047
369;initialize;1;4.53262;4.53262;4.53262
369;async;10;0.029318;0.0156947;0.0352031
369;inner;10;0.737616;0.734196;0.74547
369;wait;10;3.4336e-05;2.5571e-05;5.517e-05
369;boundary;10;0.0514991;0.0507219;0.0522938
369;calc iter;10;0.818469;0.810579;0.822667
369;calc total;1;8.22484;8.22484;8.22484
369;total;1;20.8857;20.8857;20.8857
298;initialize;1;4.55164;4.55164;4.55164
298;async;10;0.0397861;0.0147306;0.0564882
298;inner;10;0.726239;0.711086;0.747836
298;wait;10;4.58602e-05;3.0771e-05;0.000105779
298;boundary;10;0.0517368;0.0495619;0.0526515
298;calc iter;10;0.817809;0.813483;0.820718
298;calc total;1;8.22483;8.22483;8.22483
298;total;1;20.9048;20.9048;20.9048
370;initialize;1;4.53255;4.53255;4.53255
370;async;10;0.0326706;0.0153833;0.0400475
370;inner;10;0.734367;0.729759;0.743996
370;wait;10;4.13398e-05;2.2953e-05;9.9099e-05
370;boundary;10;0.0515046;0.0506054;0.0523049
370;calc iter;10;0.818585;0.806454;0.823181
370;calc total;1;8.22484;8.22484;8.22484
370;total;1;20.8856;20.8856;20.8856
299;initialize;1;4.55166;4.55166;4.55166
299;async;10;0.0295873;0.00760462;0.0432871
299;inner;10;0.731673;0.722847;0.745439
299;wait;10;6.87613e-05;4.6096e-05;0.000129227
299;boundary;10;0.0552975;0.051502;0.0617985
299;calc iter;10;0.816628;0.810023;0.820385
299;calc total;1;8.22484;8.22484;8.22484
299;total;1;20.9048;20.9048;20.9048
371;initialize;1;4.53278;4.53278;4.53278
371;async;10;0.0279543;0.00767863;0.0340061
371;inner;10;0.734792;0.731328;0.73737
371;wait;10;0.00010501;3.9916e-05;0.000348344
371;boundary;10;0.0550624;0.052179;0.0607853
371;calc iter;10;0.817915;0.804102;0.822707
371;calc total;1;8.22484;8.22484;8.22484
371;total;1;20.8859;20.8859;20.8859
300;initialize;1;4.5516;4.5516;4.5516
300;async;10;0.0165837;0.0137043;0.0185137
300;inner;10;0.742687;0.73151;0.7534
300;wait;10;6.98274e-05;5.7013e-05;8.5486e-05
300;boundary;10;0.0604012;0.0531389;0.0703553
300;calc iter;10;0.819743;0.816536;0.822493
300;calc total;1;8.22483;8.22483;8.22483
300;total;1;20.9047;20.9047;20.9047
372;initialize;1;4.53261;4.53261;4.53261
372;async;10;0.0388882;0.0132241;0.064303
372;inner;10;0.719763;0.69982;0.744274
372;wait;10;4.69028e-05;2.8561e-05;6.4452e-05
372;boundary;10;0.0512969;0.0502409;0.0522164
372;calc iter;10;0.809996;0.802388;0.815922
372;calc total;1;8.22484;8.22484;8.22484
372;total;1;20.8857;20.8857;20.8857
301;initialize;1;4.55158;4.55158;4.55158
301;async;10;0.0181818;0.0150735;0.0206005
301;inner;10;0.746314;0.738149;0.753453
301;wait;10;5.8492e-05;3.4425e-05;0.000105722
301;boundary;10;0.0557403;0.0526046;0.0623424
301;calc iter;10;0.820296;0.816851;0.823262
301;calc total;1;8.22484;8.22484;8.22484
301;total;1;20.9047;20.9047;20.9047
302;initialize;1;4.55162;4.55162;4.55162
302;async;10;0.0166636;0.0146248;0.0191014
302;inner;10;0.750734;0.745641;0.7572
302;wait;10;4.42093e-05;2.9521e-05;5.7871e-05
302;boundary;10;0.0534872;0.0524968;0.0551718
302;calc iter;10;0.820931;0.816761;0.825988
302;calc total;1;8.22484;8.22484;8.22484
302;total;1;20.9047;20.9047;20.9047
160;initialize;1;4.55463;4.55463;4.55463
160;async;10;0.0234112;0.0152361;0.0279945
160;inner;10;0.743398;0.737371;0.753838
160;wait;10;4.90508e-05;3.5107e-05;8.9371e-05
160;boundary;10;0.0528434;0.0521417;0.0532677
160;calc iter;10;0.819703;0.818325;0.82165
160;calc total;1;8.22484;8.22484;8.22484
160;total;1;20.9082;20.9082;20.9082
161;initialize;1;4.5546;4.5546;4.5546
161;async;10;0.0177877;0.0077122;0.0218793
161;inner;10;0.735241;0.73211;0.742839
161;wait;10;7.39546e-05;6.1277e-05;0.000126831
161;boundary;10;0.0653178;0.0624131;0.0677636
161;calc iter;10;0.818422;0.813093;0.820477
161;calc total;1;8.22484;8.22484;8.22484
161;total;1;20.9082;20.9082;20.9082
229;initialize;1;4.54468;4.54468;4.54468
229;async;10;0.0317016;0.0155905;0.0452534
229;inner;10;0.732419;0.720962;0.751859
229;wait;10;4.08366e-05;3.2626e-05;5.3551e-05
229;boundary;10;0.0515598;0.0501601;0.052446
229;calc iter;10;0.815722;0.81208;0.819951
229;calc total;1;8.22484;8.22484;8.22484
229;total;1;20.8977;20.8977;20.8977
162;initialize;1;4.55503;4.55503;4.55503
162;async;10;0.0172963;0.013752;0.0193955
162;inner;10;0.738586;0.730244;0.751744
162;wait;10;7.35669e-05;5.5348e-05;0.000123756
162;boundary;10;0.0622456;0.0533899;0.0711094
162;calc iter;10;0.818204;0.815333;0.819735
162;calc total;1;8.22484;8.22484;8.22484
162;total;1;20.9086;20.9086;20.9086
230;initialize;1;4.54471;4.54471;4.54471
230;async;10;0.0333814;0.0158569;0.0500372
230;inner;10;0.730753;0.718258;0.752455
230;wait;10;3.93285e-05;2.9964e-05;5.7285e-05
230;boundary;10;0.05204;0.049686;0.0525506
230;calc iter;10;0.816216;0.813357;0.820823
230;calc total;1;8.22484;8.22484;8.22484
230;total;1;20.8977;20.8977;20.8977
163;initialize;1;4.55502;4.55502;4.55502
163;async;10;0.0192456;0.0153429;0.0218116
163;inner;10;0.743048;0.73809;0.753296
163;wait;10;6.4321e-05;4.3193e-05;9.8777e-05
163;boundary;10;0.0566166;0.052231;0.0605936
163;calc iter;10;0.818976;0.815354;0.821008
163;calc total;1;8.22484;8.22484;8.22484
163;total;1;20.9086;20.9086;20.9086
231;initialize;1;4.54521;4.54521;4.54521
231;async;10;0.0342534;0.0161539;0.0512574
231;inner;10;0.729762;0.71606;0.753114
231;wait;10;3.52721e-05;2.6688e-05;5.5365e-05
231;boundary;10;0.0522992;0.0496265;0.0533479
231;calc iter;10;0.816351;0.813157;0.822217
231;calc total;1;8.22484;8.22484;8.22484
231;total;1;20.8983;20.8983;20.8983
164;initialize;1;4.55501;4.55501;4.55501
164;async;10;0.0181609;0.0155562;0.0222496
164;inner;10;0.746751;0.743005;0.756245
164;wait;10;4.8726e-05;3.8855e-05;6.2623e-05
164;boundary;10;0.0545296;0.0523436;0.0565192
164;calc iter;10;0.819492;0.81505;0.824199
164;calc total;1;8.22484;8.22484;8.22484
164;total;1;20.9086;20.9086;20.9086
232;initialize;1;4.54509;4.54509;4.54509
232;async;10;0.0338948;0.0156522;0.052163
232;inner;10;0.730058;0.716089;0.749233
232;wait;10;4.85691e-05;3.2315e-05;9.712e-05
232;boundary;10;0.0517276;0.0496932;0.0536435
232;calc iter;10;0.815731;0.811868;0.817979
232;calc total;1;8.22484;8.22484;8.22484
165;initialize;1;4.55466;4.55466;4.55466
165;async;10;0.0211804;0.0156867;0.0266247
165;inner;10;0.742335;0.737861;0.752982
165;wait;10;5.71999e-05;4.875e-05;8.2958e-05
165;boundary;10;0.0557262;0.0526301;0.0581091
165;calc iter;10;0.819301;0.817028;0.821672
165;calc total;1;8.22484;8.22484;8.22484
165;total;1;20.9082;20.9082;20.9082
232;total;1;20.8981;20.8981;20.8981
166;initialize;1;4.5546;4.5546;4.5546
166;async;10;0.019843;0.0135636;0.0284759
166;inner;10;0.744352;0.738291;0.7544
166;wait;10;5.69249e-05;3.5532e-05;8.7569e-05
166;boundary;10;0.0558167;0.0514667;0.0629468
166;calc iter;10;0.82007;0.814941;0.823276
166;calc total;1;8.22484;8.22484;8.22484
166;total;1;20.9082;20.9082;20.9082
233;initialize;1;4.5448;4.5448;4.5448
233;async;10;0.0277358;0.00720345;0.0462393
233;inner;10;0.73548;0.721942;0.753781
233;wait;10;4.89155e-05;3.0605e-05;9.9503e-05
233;boundary;10;0.0523581;0.0498097;0.0551076
233;calc iter;10;0.815625;0.811851;0.818285
233;calc total;1;8.22484;8.22484;8.22484
233;total;1;20.8978;20.8978;20.8978
167;initialize;1;4.55502;4.55502;4.55502
167;async;10;0.0149983;0.00769598;0.0218731
167;inner;10;0.735233;0.725768;0.74737
167;wait;10;7.66693e-05;5.8119e-05;0.00013735
167;boundary;10;0.0683927;0.0600513;0.0769984
167;calc iter;10;0.818702;0.814679;0.82343
167;calc total;1;8.22484;8.22484;8.22484
167;total;1;20.9086;20.9086;20.9086
234;initialize;1;4.5448;4.5448;4.5448
234;async;10;0.0237645;0.0124354;0.0330468
234;inner;10;0.717243;0.70034;0.735764
234;wait;10;7.14845e-05;5.1247e-05;0.000158972
234;boundary;10;0.0710658;0.058144;0.0840876
234;calc iter;10;0.812147;0.805684;0.817527
234;calc total;1;8.22484;8.22484;8.22484
234;total;1;20.8979;20.8979;20.8979
235;initialize;1;4.5448;4.5448;4.5448
235;async;10;0.0248762;0.0138542;0.0346122
235;inner;10;0.718462;0.703998;0.737427
235;wait;10;6.98068e-05;5.5081e-05;9.5195e-05
235;boundary;10;0.0690263;0.0563636;0.0789179
235;calc iter;10;0.812436;0.805137;0.817595
235;calc total;1;8.22484;8.22484;8.22484
235;total;1;20.8978;20.8978;20.8978
236;initialize;1;4.54474;4.54474;4.54474
236;async;10;0.0252423;0.0138624;0.0342246
236;inner;10;0.721076;0.706709;0.739144
236;wait;10;6.9903e-05;5.7989e-05;0.000110651
236;boundary;10;0.0663247;0.055821;0.0755221
236;calc iter;10;0.812714;0.806258;0.816141
236;calc total;1;8.22484;8.22484;8.22484
236;total;1;20.8978;20.8978;20.8978
237;initialize;1;4.54481;4.54481;4.54481
237;async;10;0.0253145;0.013935;0.0358615
237;inner;10;0.722262;0.707931;0.74081
237;wait;10;5.92988e-05;4.2118e-05;0.000110889
237;boundary;10;0.0652483;0.0548331;0.0736285
237;calc iter;10;0.812886;0.806573;0.817478
237;calc total;1;8.22484;8.22484;8.22484
237;total;1;20.8978;20.8978;20.8978
238;initialize;1;4.54478;4.54478;4.54478
238;async;10;0.0227374;0.01374;0.0334819
238;inner;10;0.716329;0.70434;0.738281
238;wait;10;7.25516e-05;5.6693e-05;0.000114404
238;boundary;10;0.0732911;0.0564273;0.080075
238;calc iter;10;0.812431;0.806235;0.81797
238;calc total;1;8.22484;8.22484;8.22484
238;total;1;20.8978;20.8978;20.8978
239;initialize;1;4.54478;4.54478;4.54478
239;async;10;0.0216332;0.00686361;0.0332722
239;inner;10;0.713838;0.703238;0.731716
239;wait;10;0.000135811;5.2112e-05;0.00047002
239;boundary;10;0.0767597;0.0646004;0.0817298
239;calc iter;10;0.812369;0.803653;0.818303
239;calc total;1;8.22485;8.22485;8.22485
239;total;1;20.8978;20.8978;20.8978
208;initialize;1;4.55819;4.55819;4.55819
208;async;10;0.0212096;0.0155918;0.0263873
208;inner;10;0.742674;0.734802;0.751882
208;wait;10;6.04551e-05;3.5578e-05;9.532e-05
208;boundary;10;0.0564337;0.0516464;0.0632522
208;calc iter;10;0.820379;0.816539;0.823405
208;calc total;1;8.22484;8.22484;8.22484
208;total;1;20.9119;20.9119;20.9119
209;initialize;1;4.55812;4.55812;4.55812
209;async;10;0.0157602;0.00765437;0.0208578
209;inner;10;0.731924;0.723114;0.746108
209;wait;10;8.13098e-05;6.4095e-05;0.000142905
209;boundary;10;0.071292;0.060107;0.0799151
209;calc iter;10;0.819059;0.814016;0.824013
209;calc total;1;8.22484;8.22484;8.22484
209;total;1;20.9118;20.9118;20.9118
210;initialize;1;4.55831;4.55831;4.55831
210;async;10;0.0192485;0.0138128;0.0235086
210;inner;10;0.740224;0.734851;0.750872
210;wait;10;7.25137e-05;5.9702e-05;9.8879e-05
210;boundary;10;0.0596992;0.0535564;0.06608
210;calc iter;10;0.819246;0.817364;0.822718
210;calc total;1;8.22484;8.22484;8.22484
210;total;1;20.912;20.912;20.912
211;initialize;1;4.55826;4.55826;4.55826
211;async;10;0.0216911;0.0156485;0.0258071
211;inner;10;0.744789;0.741033;0.753414
211;wait;10;5.69945e-05;3.9491e-05;8.0061e-05
211;boundary;10;0.0533981;0.0520561;0.0556327
211;calc iter;10;0.819937;0.818558;0.821777
211;calc total;1;8.22484;8.22484;8.22484
211;total;1;20.912;20.912;20.912
212;initialize;1;4.55836;4.55836;4.55836
212;async;10;0.022713;0.0156287;0.0260951
212;inner;10;0.744982;0.74092;0.753034
212;wait;10;4.58664e-05;2.8911e-05;9.3418e-05
212;boundary;10;0.0524569;0.0522117;0.0528606
212;calc iter;10;0.820199;0.81585;0.822079
212;calc total;1;8.22484;8.22484;8.22484
212;total;1;20.912;20.912;20.912
213;initialize;1;4.55833;4.55833;4.55833
213;async;10;0.0229259;0.0156862;0.0277991
213;inner;10;0.745331;0.741641;0.755685
213;wait;10;4.03082e-05;3.0227e-05;5.7422e-05
213;boundary;10;0.0523073;0.0513843;0.0528157
213;calc iter;10;0.820606;0.817905;0.823947
213;calc total;1;8.22484;8.22484;8.22484
213;total;1;20.9121;20.9121;20.9121
214;initialize;1;4.5581;4.5581;4.5581
214;async;10;0.0231668;0.0141308;0.0297422
214;inner;10;0.743849;0.740422;0.754293
214;wait;10;4.78231e-05;2.8855e-05;8.8544e-05
214;boundary;10;0.0538396;0.0514881;0.0581015
214;calc iter;10;0.820905;0.815547;0.825248
214;calc total;1;8.22484;8.22484;8.22484
214;total;1;20.9118;20.9118;20.9118
215;initialize;1;4.55833;4.55833;4.55833
215;async;10;0.0160923;0.0077858;0.0220601
215;inner;10;0.740494;0.732005;0.750715
215;wait;10;6.67488e-05;4.4685e-05;0.000110643
215;boundary;10;0.063243;0.0559634;0.0711995
215;calc iter;10;0.819898;0.814538;0.824271
215;calc total;1;8.22484;8.22484;8.22484
215;total;1;20.912;20.912;20.912
256;initialize;1;4.55205;4.55205;4.55205
256;async;10;0.0253081;0.0153498;0.031567
256;inner;10;0.742184;0.736191;0.752703
256;wait;10;4.71372e-05;2.7065e-05;9.085e-05
256;boundary;10;0.0529529;0.0513081;0.0552934
256;calc iter;10;0.820494;0.817163;0.82378
256;calc total;1;8.22483;8.22483;8.22483
256;total;1;20.9052;20.9052;20.9052
257;initialize;1;4.55178;4.55178;4.55178
257;async;10;0.0143567;0.00762068;0.018769
257;inner;10;0.745316;0.740241;0.755667
257;wait;10;5.65887e-05;2.9487e-05;0.00011641
257;boundary;10;0.05979;0.0541737;0.0659978
257;calc iter;10;0.819521;0.815335;0.822954
257;calc total;1;8.22483;8.22483;8.22483
257;total;1;20.9049;20.9049;20.9049
258;initialize;1;4.55193;4.55193;4.55193
258;async;10;0.0149487;0.00977889;0.0192684
258;inner;10;0.74551;0.736642;0.757738
258;wait;10;5.76769e-05;4.8871e-05;6.8186e-05
258;boundary;10;0.0585869;0.0522222;0.0656844
258;calc iter;10;0.819105;0.814871;0.823806
258;calc total;1;8.22483;8.22483;8.22483
258;total;1;20.9051;20.9051;20.9051
259;initialize;1;4.55192;4.55192;4.55192
259;async;10;0.0229803;0.0155094;0.0278973
259;inner;10;0.740986;0.73623;0.751513
259;wait;10;6.17838e-05;4.6289e-05;0.000109079
259;boundary;10;0.055469;0.0524073;0.0599618
259;calc iter;10;0.8195;0.817989;0.821839
259;calc total;1;8.22483;8.22483;8.22483
259;total;1;20.9051;20.9051;20.9051
260;initialize;1;4.5521;4.5521;4.5521
260;async;10;0.0224188;0.0152942;0.0289239
260;inner;10;0.745375;0.741076;0.754987
260;wait;10;3.9549e-05;2.8818e-05;7.4632e-05
260;boundary;10;0.0526471;0.0515384;0.0534246
260;calc iter;10;0.820482;0.817173;0.825769
260;calc total;1;8.22483;8.22483;8.22483
260;total;1;20.9053;20.9053;20.9053
261;initialize;1;4.5517;4.5517;4.5517
261;async;10;0.0270603;0.0154386;0.0327705
261;inner;10;0.741161;0.735424;0.752252
261;wait;10;3.64491e-05;2.6217e-05;9.8803e-05
261;boundary;10;0.0523793;0.05132;0.0527881
261;calc iter;10;0.820639;0.819128;0.823278
261;calc total;1;8.22483;8.22483;8.22483
261;total;1;20.9049;20.9049;20.9049
262;initialize;1;4.55209;4.55209;4.55209
262;async;10;0.0321647;0.0155334;0.0391124
262;inner;10;0.736041;0.727659;0.749732
262;wait;10;4.12658e-05;2.8202e-05;0.000107157
262;boundary;10;0.0529896;0.0513019;0.0537237
262;calc iter;10;0.821238;0.818584;0.823365
262;calc total;1;8.22483;8.22483;8.22483
262;total;1;20.9053;20.9053;20.9053
263;initialize;1;4.55176;4.55176;4.55176
263;async;10;0.0182344;0.00768444;0.023015
263;inner;10;0.742828;0.73808;0.750384
263;wait;10;6.31537e-05;3.3866e-05;0.000141387
263;boundary;10;0.0588019;0.0542756;0.0654632
263;calc iter;10;0.819929;0.8158;0.823048
263;calc total;1;8.22483;8.22483;8.22483
263;total;1;20.9049;20.9049;20.9049
352;initialize;1;4.52834;4.52834;4.52834
352;async;10;0.0309947;0.0144756;0.0366049
352;inner;10;0.7351;0.731076;0.742406
352;wait;10;4.19901e-05;2.7041e-05;7.4774e-05
352;boundary;10;0.0519851;0.0506745;0.0545571
352;calc iter;10;0.818124;0.801042;0.824984
352;calc total;1;8.22484;8.22484;8.22484
352;total;1;20.8813;20.8813;20.8813
327;initialize;1;4.53511;4.53511;4.53511
327;async;10;0.0380451;0.0154953;0.0575857
327;inner;10;0.725774;0.708988;0.751886
327;wait;10;4.07684e-05;3.4186e-05;5.3016e-05
327;boundary;10;0.051982;0.0496803;0.0527999
327;calc iter;10;0.815844;0.80942;0.820236
327;calc total;1;8.22483;8.22483;8.22483
327;total;1;20.8882;20.8882;20.8882
353;initialize;1;4.52834;4.52834;4.52834
353;async;10;0.0275468;0.00752733;0.0332051
353;inner;10;0.728891;0.724866;0.735781
353;wait;10;0.000109116;4.2762e-05;0.000362083
353;boundary;10;0.0606969;0.0574261;0.0642926
353;calc iter;10;0.817245;0.801545;0.8234
353;calc total;1;8.22484;8.22484;8.22484
353;total;1;20.8813;20.8813;20.8813
328;initialize;1;4.53512;4.53512;4.53512
328;async;10;0.0415281;0.0151465;0.0630563
328;inner;10;0.722663;0.704192;0.749833
328;wait;10;4.14756e-05;2.9546e-05;8.4653e-05
328;boundary;10;0.051702;0.0491304;0.0528142
328;calc iter;10;0.815937;0.810457;0.819305
328;calc total;1;8.22483;8.22483;8.22483
328;total;1;20.8882;20.8882;20.8882
354;initialize;1;4.52837;4.52837;4.52837
354;async;10;0.0277861;0.0134135;0.0349597
354;inner;10;0.727651;0.720433;0.738042
354;wait;10;6.81294e-05;5.1058e-05;0.000134673
354;boundary;10;0.0611908;0.0531729;0.0679449
354;calc iter;10;0.816697;0.801556;0.821923
354;calc total;1;8.22484;8.22484;8.22484
354;total;1;20.8813;20.8813;20.8813
329;initialize;1;4.53513;4.53513;4.53513
329;async;10;0.0355673;0.00725869;0.0575552
329;inner;10;0.727552;0.710347;0.750835
329;wait;10;4.60959e-05;3.3055e-05;9.6715e-05
329;boundary;10;0.0521556;0.0497219;0.0556913
329;calc iter;10;0.815323;0.811025;0.817917
329;calc total;1;8.22484;8.22484;8.22484
329;total;1;20.8882;20.8882;20.8882
355;initialize;1;4.52834;4.52834;4.52834
355;async;10;0.0313797;0.0150501;0.0419254
355;inner;10;0.731129;0.721984;0.740156
355;wait;10;5.12213e-05;2.9233e-05;9.1619e-05
355;boundary;10;0.054756;0.0517398;0.0588513
355;calc iter;10;0.817318;0.807236;0.820026
355;calc total;1;8.22484;8.22484;8.22484
355;total;1;20.8813;20.8813;20.8813
330;initialize;1;4.53511;4.53511;4.53511
330;async;10;0.0248859;0.0124681;0.0359543
330;inner;10;0.710869;0.689345;0.736034
330;wait;10;7.08036e-05;5.6184e-05;0.000124535
330;boundary;10;0.0752035;0.0574941;0.0909451
330;calc iter;10;0.811031;0.804002;0.816312
330;calc total;1;8.22484;8.22484;8.22484
330;total;1;20.8882;20.8882;20.8882
356;initialize;1;4.52837;4.52837;4.52837
356;async;10;0.0203814;0.0147993;0.0284842
356;inner;10;0.74651;0.735089;0.753569
356;wait;10;2.99254e-05;2.4024e-05;5.7371e-05
356;boundary;10;0.052018;0.0505319;0.0538811
356;calc iter;10;0.818942;0.815189;0.82231
356;calc total;1;8.22484;8.22484;8.22484
356;total;1;20.8813;20.8813;20.8813
331;initialize;1;4.53515;4.53515;4.53515
331;async;10;0.0258429;0.0130061;0.0369845
331;inner;10;0.71229;0.692315;0.736963
331;wait;10;6.98322e-05;5.3491e-05;0.000131475
331;boundary;10;0.0731112;0.056354;0.0870217
331;calc iter;10;0.811315;0.803136;0.816389
331;calc total;1;8.22484;8.22484;8.22484
331;total;1;20.8882;20.8882;20.8882
357;initialize;1;4.52839;4.52839;4.52839
357;async;10;0.0331907;0.01482;0.0398723
357;inner;10;0.732714;0.727045;0.738156
357;wait;10;4.68144e-05;3.1617e-05;0.000111153
357;boundary;10;0.0521389;0.0510346;0.053356
357;calc iter;10;0.818092;0.805889;0.823713
357;calc total;1;8.22484;8.22484;8.22484
357;total;1;20.8813;20.8813;20.8813
332;initialize;1;4.53512;4.53512;4.53512
332;async;10;0.0273076;0.0138556;0.0385379
332;inner;10;0.715345;0.698269;0.73766
332;wait;10;6.02876e-05;3.8055e-05;8.6134e-05
332;boundary;10;0.0691243;0.0562688;0.0793915
332;calc iter;10;0.811839;0.80403;0.816439
332;calc total;1;8.22484;8.22484;8.22484
332;total;1;20.8882;20.8882;20.8882
358;initialize;1;4.52834;4.52834;4.52834
358;async;10;0.0345214;0.0149755;0.0415638
358;inner;10;0.731838;0.72691;0.741829
358;wait;10;3.9837e-05;2.7014e-05;9.4649e-05
358;boundary;10;0.0521054;0.0507254;0.0544111
358;calc iter;10;0.818507;0.80242;0.824361
358;calc total;1;8.22484;8.22484;8.22484
358;total;1;20.8813;20.8813;20.8813
333;initialize;1;4.5351;4.5351;4.5351
333;async;10;0.0268381;0.0137127;0.0393259
333;inner;10;0.716725;0.700369;0.739533
333;wait;10;6.26362e-05;4.2802e-05;0.000123526
333;boundary;10;0.0683874;0.0552582;0.0769294
333;calc iter;10;0.812015;0.804229;0.816683
333;calc total;1;8.22484;8.22484;8.22484
333;total;1;20.8882;20.8882;20.8882
359;initialize;1;4.52834;4.52834;4.52834
359;async;10;0.0261205;0.00759523;0.0311526
359;inner;10;0.738324;0.732191;0.744239
359;wait;10;8.48333e-05;2.8377e-05;0.000307089
359;boundary;10;0.0535269;0.0512915;0.0590457
359;calc iter;10;0.818058;0.80148;0.823822
359;calc total;1;8.22484;8.22484;8.22484
359;total;1;20.8813;20.8813;20.8813
334;initialize;1;4.5351;4.5351;4.5351
334;async;10;0.0272611;0.0135992;0.0396801
334;inner;10;0.714436;0.699018;0.737324
334;wait;10;6.08816e-05;3.7818e-05;9.6011e-05
334;boundary;10;0.0702561;0.0563928;0.0772426
334;calc iter;10;0.812016;0.803731;0.816108
334;calc total;1;8.22484;8.22484;8.22484
334;total;1;20.8882;20.8882;20.8882
335;initialize;1;4.5351;4.5351;4.5351
335;async;10;0.0252973;0.00694544;0.038644
335;inner;10;0.70592;0.691879;0.728027
335;wait;10;0.000135294;4.7307e-05;0.000485174
335;boundary;10;0.0800965;0.0661172;0.0864898
335;calc iter;10;0.811451;0.801579;0.817078
335;calc total;1;8.22484;8.22484;8.22484
335;total;1;20.8882;20.8882;20.8882
303;initialize;1;4.55161;4.55161;4.55161
303;async;10;0.020226;0.0146719;0.0251985
303;inner;10;0.747624;0.741935;0.754702
303;wait;10;5.16619e-05;3.0526e-05;6.9854e-05
303;boundary;10;0.0534976;0.0523852;0.0551876
303;calc iter;10;0.821401;0.819463;0.823446
303;calc total;1;8.22484;8.22484;8.22484
303;total;1;20.9047;20.9047;20.9047
304;initialize;1;4.55169;4.55169;4.55169
304;async;10;0.0276342;0.0154215;0.0337637
304;inner;10;0.741864;0.734513;0.751265
304;wait;10;4.68071e-05;2.9241e-05;0.00010982
304;boundary;10;0.0523505;0.051258;0.0533695
304;calc iter;10;0.821898;0.819383;0.824634
304;calc total;1;8.22483;8.22483;8.22483
304;total;1;20.9048;20.9048;20.9048
305;initialize;1;4.55161;4.55161;4.55161
305;async;10;0.0176985;0.00774011;0.0219756
305;inner;10;0.741001;0.738896;0.747682
305;wait;10;6.75228e-05;4.5348e-05;0.000103837
305;boundary;10;0.0616986;0.0583999;0.0662868
305;calc iter;10;0.820467;0.814738;0.823402
305;calc total;1;8.22484;8.22484;8.22484
305;total;1;20.9047;20.9047;20.9047
306;initialize;1;4.55166;4.55166;4.55166
306;async;10;0.0187289;0.0138048;0.0217955
306;inner;10;0.738006;0.729837;0.749317
306;wait;10;6.70452e-05;5.7207e-05;9.1986e-05
306;boundary;10;0.0629948;0.0543317;0.0709561
306;calc iter;10;0.819798;0.817837;0.823378
306;calc total;1;8.22484;8.22484;8.22484
306;total;1;20.9047;20.9047;20.9047
307;initialize;1;4.55166;4.55166;4.55166
307;async;10;0.0171805;0.0132683;0.0212299
307;inner;10;0.748232;0.742752;0.757595
307;wait;10;5.65935e-05;3.2911e-05;7.2297e-05
307;boundary;10;0.0551909;0.0521856;0.0588507
307;calc iter;10;0.820662;0.818278;0.825653
307;calc total;1;8.22484;8.22484;8.22484
307;total;1;20.9047;20.9047;20.9047
308;initialize;1;4.55166;4.55166;4.55166
308;async;10;0.0210309;0.0152227;0.0273572
308;inner;10;0.747409;0.742223;0.754881
308;wait;10;4.03391e-05;2.6114e-05;6.8444e-05
308;boundary;10;0.0528438;0.0524158;0.0533145
308;calc iter;10;0.821326;0.818876;0.827163
308;calc total;1;8.22483;8.22483;8.22483
308;total;1;20.9048;20.9048;20.9048
309;initialize;1;4.55161;4.55161;4.55161
309;async;10;0.0259912;0.015441;0.0313768
309;inner;10;0.743546;0.736259;0.753583
309;wait;10;3.67636e-05;2.3945e-05;8.3276e-05
309;boundary;10;0.0523497;0.0512504;0.0526713
309;calc iter;10;0.821926;0.818855;0.82433
309;calc total;1;8.22483;8.22483;8.22483
309;total;1;20.9047;20.9047;20.9047
310;initialize;1;4.55167;4.55167;4.55167
310;async;10;0.021689;0.0152452;0.0260107
310;inner;10;0.747699;0.740357;0.757012
310;wait;10;3.74213e-05;2.7573e-05;7.2748e-05
310;boundary;10;0.0530511;0.0514061;0.0538644
310;calc iter;10;0.822478;0.817698;0.825692
310;calc total;1;8.22483;8.22483;8.22483
310;total;1;20.9047;20.9047;20.9047
311;initialize;1;4.55159;4.55159;4.55159
311;async;10;0.0207458;0.00769958;0.0259331
311;inner;10;0.744424;0.740555;0.747277
311;wait;10;5.79398e-05;4.1138e-05;0.000128246
311;boundary;10;0.0559821;0.0532699;0.0599203
311;calc iter;10;0.821212;0.815028;0.824186
311;calc total;1;8.22484;8.22484;8.22484
311;total;1;20.9047;20.9047;20.9047
373;initialize;1;4.53308;4.53308;4.53308
373;async;10;0.0406486;0.0153614;0.0660388
373;inner;10;0.718524;0.699057;0.741881
373;wait;10;4.14996e-05;2.8765e-05;7.6971e-05
373;boundary;10;0.0510002;0.0503132;0.051867
373;calc iter;10;0.810216;0.801584;0.816014
373;calc total;1;8.22484;8.22484;8.22484
373;total;1;20.8861;20.8861;20.8861
374;initialize;1;4.53271;4.53271;4.53271
374;async;10;0.0443543;0.0157571;0.0708288
374;inner;10;0.716036;0.696187;0.741537
374;wait;10;3.20024e-05;2.443e-05;5.3436e-05
374;boundary;10;0.0504314;0.0488149;0.0518827
374;calc iter;10;0.810855;0.802935;0.815858
374;calc total;1;8.22484;8.22484;8.22484
374;total;1;20.8858;20.8858;20.8858
375;initialize;1;4.53284;4.53284;4.53284
375;async;10;0.0435013;0.0154577;0.0695295
375;inner;10;0.716917;0.696843;0.742578
375;wait;10;3.94273e-05;3.3879e-05;4.7867e-05
375;boundary;10;0.0505818;0.0488079;0.0522596
375;calc iter;10;0.811041;0.802345;0.816336
375;calc total;1;8.22484;8.22484;8.22484
375;total;1;20.8859;20.8859;20.8859
376;initialize;1;4.53274;4.53274;4.53274
376;async;10;0.0457824;0.0148231;0.0757514
376;inner;10;0.71444;0.692426;0.73939
376;wait;10;4.12828e-05;2.4392e-05;8.1047e-05
376;boundary;10;0.050541;0.0485016;0.0523437
376;calc iter;10;0.810806;0.801486;0.816714
376;calc total;1;8.22484;8.22484;8.22484
376;total;1;20.8858;20.8858;20.8858
377;initialize;1;4.53262;4.53262;4.53262
377;async;10;0.0411937;0.00728615;0.070372
377;inner;10;0.717741;0.69623;0.741126
377;wait;10;7.26642e-05;2.6798e-05;0.000204504
377;boundary;10;0.0514252;0.0489864;0.0552319
377;calc iter;10;0.810435;0.799284;0.816239
377;calc total;1;8.22484;8.22484;8.22484
377;total;1;20.8857;20.8857;20.8857
378;initialize;1;4.53268;4.53268;4.53268
378;async;10;0.0323374;0.0119967;0.0482457
378;inner;10;0.700011;0.673327;0.726328
378;wait;10;5.69543e-05;3.7641e-05;0.000139533
378;boundary;10;0.0734462;0.0569734;0.0911346
378;calc iter;10;0.805853;0.794609;0.812748
378;calc total;1;8.22484;8.22484;8.22484
378;total;1;20.8857;20.8857;20.8857
379;initialize;1;4.53307;4.53307;4.53307
379;async;10;0.0324428;0.0131283;0.0481779
379;inner;10;0.701719;0.677707;0.728253
379;wait;10;0.000104208;4.4609e-05;0.000273137
379;boundary;10;0.0719392;0.0555119;0.0874882
379;calc iter;10;0.806207;0.792761;0.813454
379;calc total;1;8.22484;8.22484;8.22484
379;total;1;20.8861;20.8861;20.8861
380;initialize;1;4.53273;4.53273;4.53273
380;async;10;0.0324991;0.0132646;0.0493685
380;inner;10;0.705813;0.684258;0.730074
380;wait;10;8.10797e-05;3.9523e-05;0.000222254
380;boundary;10;0.0683473;0.0546622;0.0809599
380;calc iter;10;0.806743;0.794324;0.814628
380;calc total;1;8.22484;8.22484;8.22484
380;total;1;20.8858;20.8858;20.8858
381;initialize;1;4.53279;4.53279;4.53279
381;async;10;0.0332125;0.0131726;0.0492392
381;inner;10;0.704869;0.68289;0.729638
381;wait;10;0.000101415;4.0507e-05;0.000345259
381;boundary;10;0.0685581;0.0546587;0.0809852
381;calc iter;10;0.806743;0.793647;0.813165
381;calc total;1;8.22484;8.22484;8.22484
381;total;1;20.8858;20.8858;20.8858
382;initialize;1;4.53293;4.53293;4.53293
382;async;10;0.0333547;0.0126859;0.0505907
382;inner;10;0.702075;0.681967;0.727054
382;wait;10;0.000102693;5.0403e-05;0.000317227
382;boundary;10;0.0712091;0.0561388;0.0812099
382;calc iter;10;0.806744;0.792392;0.813826
382;calc total;1;8.22484;8.22484;8.22484
382;total;1;20.886;20.886;20.886
383;initialize;1;4.53269;4.53269;4.53269
383;async;10;0.0309497;0.00654747;0.0482986
383;inner;10;0.696877;0.678086;0.720594
383;wait;10;0.000105468;3.8084e-05;0.000353076
383;boundary;10;0.0783693;0.0643809;0.0874235
383;calc iter;10;0.806303;0.791878;0.813872
383;calc total;1;8.22484;8.22484;8.22484
383;total;1;20.8858;20.8858;20.8858
DASH
InitEnergy=48000.00000
EndEnergy=46369.67089
DiffEnergy=-1630.32911
Matrixspec: 3275 x 3275 x 3275
Iterations: 10
# unit_id;function_name;num_calls;avg_runtime;min_runtime;max_runtime
0;initialize;1;4.68902;4.68902;4.68902
0;async;10;0.01659;0.00895;0.03281
0;inner;10;0.73793;0.71789;0.75533
0;wait;10;0.00005;0.00004;0.00008
0;boundary;10;0.06066;0.05205;0.07757
0;calc iter;10;0.81523;0.81010;0.82533
0;calc total;1;8.22248;8.22248;8.22248
0;total;1;20.67175;20.67175;20.67175
1;initialize;1;4.68889;4.68889;4.68889
1;async;10;0.0260486;0.0140981;0.0464015
1;inner;10;0.736664;0.726785;0.750399
1;wait;10;5.76039e-05;4.118e-05;7.1286e-05
1;boundary;10;0.0535901;0.0522023;0.0596803
1;calc iter;10;0.816362;0.808493;0.826412
1;calc total;1;8.22249;8.22249;8.22249
1;total;1;20.6716;20.6716;20.6716
24;initialize;1;4.59839;4.59839;4.59839
24;async;10;0.0162041;0.0137047;0.0190832
24;inner;10;0.745944;0.742209;0.757166
24;wait;10;6.15744e-05;4.1153e-05;9.6544e-05
24;boundary;10;0.0570467;0.0526177;0.059234
24;calc iter;10;0.819258;0.816876;0.823717
24;calc total;1;8.22249;8.22249;8.22249
24;total;1;20.5785;20.5785;20.5785
25;initialize;1;4.5984;4.5984;4.5984
25;async;10;0.019306;0.0154421;0.0238
25;inner;10;0.746637;0.742876;0.756363
25;wait;10;5.05179e-05;4.3117e-05;6.4617e-05
25;boundary;10;0.0535827;0.052469;0.0541052
25;calc iter;10;0.819579;0.817976;0.824394
25;calc total;1;8.22249;8.22249;8.22249
25;total;1;20.5785;20.5785;20.5785
26;initialize;1;4.5984;4.5984;4.5984
26;async;10;0.023307;0.0157152;0.0272541
26;inner;10;0.74458;0.741068;0.755948
26;wait;10;3.76202e-05;3.0935e-05;6.9084e-05
26;boundary;10;0.0523458;0.0514839;0.052953
26;calc iter;10;0.820272;0.818122;0.824213
26;calc total;1;8.22249;8.22249;8.22249
26;total;1;20.5785;20.5785;20.5785
27;initialize;1;4.59859;4.59859;4.59859
27;async;10;0.0240268;0.0156679;0.0317604
27;inner;10;0.743789;0.7395;0.756341
27;wait;10;4.0196e-05;2.9231e-05;6.0927e-05
27;boundary;10;0.0525966;0.0515154;0.0533457
27;calc iter;10;0.820455;0.816569;0.825746
27;calc total;1;8.22249;8.22249;8.22249
27;total;1;20.5787;20.5787;20.5787
28;initialize;1;4.59861;4.59861;4.59861
28;async;10;0.0312884;0.0151048;0.0367933
28;inner;10;0.737255;0.731983;0.751723
28;wait;10;4.33881e-05;2.8391e-05;0.00011021
28;boundary;10;0.0521322;0.0509227;0.0529455
28;calc iter;10;0.820721;0.817605;0.82414
28;calc total;1;8.22249;8.22249;8.22249
28;total;1;20.5787;20.5787;20.5787
29;initialize;1;4.5984;4.5984;4.5984
29;async;10;0.0170746;0.00759407;0.0226672
29;inner;10;0.746388;0.742804;0.753292
29;wait;10;6.22247e-05;3.4784e-05;0.000123409
29;boundary;10;0.0562312;0.0524911;0.0624686
29;calc iter;10;0.819758;0.816926;0.822886
29;calc total;1;8.22249;8.22249;8.22249
29;total;1;20.5785;20.5785;20.5785
30;initialize;1;4.59839;4.59839;4.59839
30;async;10;0.0192959;0.0138094;0.0225816
30;inner;10;0.74359;0.740778;0.753501
30;wait;10;6.06825e-05;4.518e-05;8.8625e-05
30;boundary;10;0.0563247;0.0527395;0.0581498
30;calc iter;10;0.819273;0.817454;0.8215
30;calc total;1;8.22249;8.22249;8.22249
30;total;1;20.5785;20.5785;20.5785
31;initialize;1;4.59859;4.59859;4.59859
31;async;10;0.0242488;0.0154405;0.0277567
31;inner;10;0.74321;0.739735;0.753637
31;wait;10;4.38423e-05;3.218e-05;9.9091e-05
31;boundary;10;0.0523685;0.0520981;0.0527128
31;calc iter;10;0.819873;0.817573;0.823615
31;calc total;1;8.22249;8.22249;8.22249
31;total;1;20.5787;20.5787;20.5787
32;initialize;1;4.59863;4.59863;4.59863
32;async;10;0.0195638;0.0158237;0.0220317
32;inner;10;0.748128;0.744763;0.758059
32;wait;10;3.67495e-05;2.8482e-05;5.8031e-05
32;boundary;10;0.0526644;0.0515251;0.0534059
32;calc iter;10;0.820394;0.817706;0.827212
32;calc total;1;8.22249;8.22249;8.22249
32;total;1;20.5787;20.5787;20.5787
33;initialize;1;4.59846;4.59846;4.59846
33;async;10;0.0194016;0.0150652;0.0228426
33;inner;10;0.744549;0.741581;0.75418
33;wait;10;5.19664e-05;3.1242e-05;7.6729e-05
33;boundary;10;0.0553214;0.0524992;0.0568837
33;calc iter;10;0.819325;0.815654;0.823767
33;calc total;1;8.22249;8.22249;8.22249
33;total;1;20.5786;20.5786;20.5786
34;initialize;1;4.59834;4.59834;4.59834
34;async;10;0.0182202;0.0146834;0.0214458
34;inner;10;0.740183;0.734162;0.752837
34;wait;10;6.27544e-05;4.9956e-05;9.01e-05
34;boundary;10;0.0605528;0.0529947;0.065993
34;calc iter;10;0.819021;0.815647;0.821154
34;calc total;1;8.22249;8.22249;8.22249
34;total;1;20.5785;20.5785;20.5785
35;initialize;1;4.59856;4.59856;4.59856
35;async;10;0.0143834;0.00770182;0.0185218
35;inner;10;0.732808;0.724575;0.748655
35;wait;10;7.18927e-05;5.8029e-05;0.000128439
35;boundary;10;0.0712466;0.0595069;0.0790539
35;calc iter;10;0.818511;0.815974;0.821803
35;calc total;1;8.22249;8.22249;8.22249
35;total;1;20.5787;20.5787;20.5787
36;initialize;1;4.59842;4.59842;4.59842
36;async;10;0.0292863;0.0134782;0.0437163
36;inner;10;0.733559;0.721379;0.754555
36;wait;10;3.86872e-05;2.3373e-05;5.5889e-05
36;boundary;10;0.051625;0.0500699;0.052532
36;calc iter;10;0.814511;0.808685;0.820455
36;calc total;1;8.22249;8.22249;8.22249
36;total;1;20.5785;20.5785;20.5785
48;initialize;1;4.60833;4.60833;4.60833
48;async;10;0.0283793;0.0133168;0.0443892
48;inner;10;0.727724;0.712772;0.748117
48;wait;10;6.57117e-05;5.1976e-05;0.000114991
48;boundary;10;0.061159;0.0522144;0.0718199
48;calc iter;10;0.81733;0.809963;0.828268
48;calc total;1;8.22249;8.22249;8.22249
48;total;1;20.5909;20.5909;20.5909
49;initialize;1;4.60821;4.60821;4.60821
49;async;10;0.0336236;0.0138997;0.054213
49;inner;10;0.733341;0.723834;0.749743
49;wait;10;3.9875e-05;2.682e-05;7.0021e-05
49;boundary;10;0.0519718;0.0504683;0.0538993
49;calc iter;10;0.818978;0.809644;0.829835
49;calc total;1;8.22249;8.22249;8.22249
49;total;1;20.5908;20.5908;20.5908
2;initialize;1;4.68886;4.68886;4.68886
2;async;10;0.0284675;0.0140204;0.0547945
2;inner;10;0.7362;0.719956;0.751563
2;wait;10;3.99639e-05;2.8154e-05;8.6423e-05
2;boundary;10;0.0521503;0.051105;0.0526289
2;calc iter;10;0.816859;0.804092;0.827418
2;calc total;1;8.22248;8.22248;8.22248
2;total;1;20.6716;20.6716;20.6716
50;initialize;1;4.60832;4.60832;4.60832
50;async;10;0.0421651;0.0141088;0.0603001
50;inner;10;0.725018;0.709985;0.74814
50;wait;10;3.54351e-05;2.655e-05;6.2841e-05
50;boundary;10;0.0519374;0.0504064;0.0524304
50;calc iter;10;0.819158;0.814128;0.824053
50;calc total;1;8.22249;8.22249;8.22249
50;total;1;20.5909;20.5909;20.5909
72;initialize;1;4.62569;4.62569;4.62569
72;async;10;0.0171034;0.0128248;0.0234101
72;inner;10;0.745851;0.739923;0.757342
72;wait;10;5.6192e-05;3.8701e-05;7.781e-05
72;boundary;10;0.0552561;0.0520404;0.0582706
72;calc iter;10;0.818268;0.814621;0.823478
72;calc total;1;8.22249;8.22249;8.22249
72;total;1;20.6088;20.6088;20.6088
37;initialize;1;4.5984;4.5984;4.5984
37;async;10;0.0326115;0.0152586;0.0484194
37;inner;10;0.730367;0.717364;0.752588
37;wait;10;3.94695e-05;2.6852e-05;5.3451e-05
37;boundary;10;0.0517898;0.0497875;0.0524643
37;calc iter;10;0.814809;0.811054;0.820312
37;calc total;1;8.22249;8.22249;8.22249
37;total;1;20.5785;20.5785;20.5785
96;initialize;1;4.60955;4.60955;4.60955
96;async;10;0.0242861;0.0137034;0.0412928
96;inner;10;0.741326;0.730953;0.756092
96;wait;10;5.60389e-05;3.9581e-05;9.601e-05
96;boundary;10;0.0543393;0.0516192;0.0601223
96;calc iter;10;0.820009;0.813964;0.828641
96;calc total;1;8.22249;8.22249;8.22249
96;total;1;20.5917;20.5917;20.5917
120;initialize;1;4.5682;4.5682;4.5682
120;async;10;0.0162049;0.0132111;0.019491
120;inner;10;0.745982;0.738697;0.757309
120;wait;10;6.10099e-05;3.2926e-05;7.6309e-05
120;boundary;10;0.0558365;0.0522785;0.0600969
120;calc iter;10;0.818086;0.814599;0.823934
120;calc total;1;8.22249;8.22249;8.22249
120;total;1;20.5509;20.5509;20.5509
144;initialize;1;4.56799;4.56799;4.56799
144;async;10;0.0253301;0.0134265;0.035878
144;inner;10;0.735523;0.727635;0.753923
144;wait;10;5.79218e-05;3.1894e-05;9.3344e-05
144;boundary;10;0.0561359;0.0525156;0.061052
144;calc iter;10;0.817049;0.809373;0.828386
144;calc total;1;8.22249;8.22249;8.22249
144;total;1;20.5427;20.5427;20.5427
3;initialize;1;4.68885;4.68885;4.68885
3;async;10;0.0210654;0.0140645;0.0342597
3;inner;10;0.741821;0.732491;0.756248
3;wait;10;3.78206e-05;2.6216e-05;5.0872e-05
3;boundary;10;0.0534702;0.0520567;0.0576657
3;calc iter;10;0.816396;0.807328;0.823233
3;calc total;1;8.22249;8.22249;8.22249
3;total;1;20.6716;20.6716;20.6716
51;initialize;1;4.60835;4.60835;4.60835
51;async;10;0.0263892;0.0145799;0.0428085
51;inner;10;0.73858;0.729114;0.754245
51;wait;10;4.68349e-05;3.8381e-05;5.6664e-05
51;boundary;10;0.0531403;0.05215;0.0551495
51;calc iter;10;0.818158;0.809063;0.824792
51;calc total;1;8.22249;8.22249;8.22249
51;total;1;20.5909;20.5909;20.5909
73;initialize;1;4.62549;4.62549;4.62549
73;async;10;0.0223518;0.0153386;0.0291442
73;inner;10;0.743516;0.737653;0.756309
73;wait;10;5.57388e-05;3.974e-05;7.4203e-05
73;boundary;10;0.0530043;0.0521097;0.0537087
73;calc iter;10;0.81893;0.81543;0.824814
73;calc total;1;8.22249;8.22249;8.22249
73;total;1;20.6085;20.6085;20.6085
38;initialize;1;4.59835;4.59835;4.59835
38;async;10;0.0338583;0.0153317;0.0483821
38;inner;10;0.728526;0.714728;0.753107
38;wait;10;3.64697e-05;2.4805e-05;4.597e-05
38;boundary;10;0.0526878;0.0496484;0.0538403
38;calc iter;10;0.81511;0.811751;0.821224
38;calc total;1;8.22249;8.22249;8.22249
38;total;1;20.5785;20.5785;20.5785
97;initialize;1;4.60958;4.60958;4.60958
97;async;10;0.0298397;0.0143035;0.0484603
97;inner;10;0.737591;0.724369;0.757353
97;wait;10;3.95868e-05;2.9236e-05;6.1106e-05
97;boundary;10;0.05306;0.0506094;0.0548437
97;calc iter;10;0.820532;0.813056;0.827212
97;calc total;1;8.22249;8.22249;8.22249
97;total;1;20.5918;20.5918;20.5918
121;initialize;1;4.56824;4.56824;4.56824
121;async;10;0.0201668;0.0148486;0.0243117
121;inner;10;0.745259;0.739847;0.756579
121;wait;10;4.54548e-05;3.4152e-05;6.3884e-05
121;boundary;10;0.0532189;0.052176;0.0540765
121;calc iter;10;0.818692;0.816192;0.825007
121;calc total;1;8.2225;8.2225;8.2225
121;total;1;20.5509;20.5509;20.5509
145;initialize;1;4.56806;4.56806;4.56806
145;async;10;0.0220221;0.0145126;0.0300503
145;inner;10;0.742749;0.735379;0.75953
145;wait;10;4.55995e-05;3.8957e-05;5.6893e-05
145;boundary;10;0.0532825;0.0513969;0.0550271
145;calc iter;10;0.818101;0.809852;0.827679
145;calc total;1;8.22249;8.22249;8.22249
145;total;1;20.5428;20.5428;20.5428
4;initialize;1;4.68902;4.68902;4.68902
4;async;10;0.0232032;0.0140477;0.0343063
4;inner;10;0.72849;0.709982;0.74619
4;wait;10;6.96599e-05;4.4806e-05;0.00011633
4;boundary;10;0.0630656;0.0534723;0.078632
4;calc iter;10;0.814829;0.811193;0.822894
4;calc total;1;8.22248;8.22248;8.22248
4;total;1;20.6718;20.6718;20.6718
52;initialize;1;4.60819;4.60819;4.60819
52;async;10;0.027162;0.0139525;0.0386384
52;inner;10;0.728148;0.710962;0.748777
52;wait;10;5.99723e-05;4.4339e-05;7.2659e-05
52;boundary;10;0.0613433;0.0517768;0.0760284
52;calc iter;10;0.816715;0.810287;0.825955
52;calc total;1;8.22249;8.22249;8.22249
52;total;1;20.5908;20.5908;20.5908
74;initialize;1;4.62553;4.62553;4.62553
74;async;10;0.0263563;0.0160202;0.0324221
74;inner;10;0.740916;0.734398;0.755279
74;wait;10;4.06561e-05;2.7187e-05;8.5903e-05
74;boundary;10;0.0522954;0.0516514;0.0526024
74;calc iter;10;0.819611;0.816247;0.823684
74;calc total;1;8.22249;8.22249;8.22249
74;total;1;20.6085;20.6085;20.6085
39;initialize;1;4.59838;4.59838;4.59838
39;async;10;0.0298025;0.0154762;0.04509
39;inner;10;0.732949;0.721112;0.751612
39;wait;10;3.65816e-05;2.4041e-05;5.8969e-05
39;boundary;10;0.0518232;0.0500833;0.0526143
39;calc iter;10;0.814613;0.81186;0.819619
39;calc total;1;8.22249;8.22249;8.22249
39;total;1;20.5785;20.5785;20.5785
98;initialize;1;4.6096;4.6096;4.6096
98;async;10;0.0239278;0.0145303;0.0389078
98;inner;10;0.741927;0.72874;0.760917
98;wait;10;3.71862e-05;3.1037e-05;4.7801e-05
98;boundary;10;0.0549276;0.0506993;0.0593391
98;calc iter;10;0.820822;0.812357;0.828661
98;calc total;1;8.22249;8.22249;8.22249
98;total;1;20.5918;20.5918;20.5918
122;initialize;1;4.56884;4.56884;4.56884
122;async;10;0.0245047;0.0135985;0.0296421
122;inner;10;0.742509;0.736187;0.755608
122;wait;10;3.92902e-05;2.5395e-05;7.0853e-05
122;boundary;10;0.0523555;0.0515597;0.052684
122;calc iter;10;0.81941;0.817;0.824425
122;calc total;1;8.22249;8.22249;8.22249
122;total;1;20.5515;20.5515;20.5515
146;initialize;1;4.56799;4.56799;4.56799
146;async;10;0.0344872;0.0141132;0.0654104
146;inner;10;0.729183;0.711953;0.750177
146;wait;10;5.23972e-05;3.3244e-05;0.000101594
146;boundary;10;0.0539243;0.0527999;0.0571028
146;calc iter;10;0.817649;0.810197;0.830297
146;calc total;1;8.2225;8.2225;8.2225
146;total;1;20.5427;20.5427;20.5427
5;initialize;1;4.68888;4.68888;4.68888
5;async;10;0.0155287;0.00744784;0.0206257
5;inner;10;0.719124;0.698062;0.744735
5;wait;10;7.1118e-05;5.645e-05;0.000123376
5;boundary;10;0.0789016;0.0580855;0.099326
5;calc iter;10;0.813627;0.810394;0.818075
5;calc total;1;8.22249;8.22249;8.22249
5;total;1;20.6716;20.6716;20.6716
53;initialize;1;4.60822;4.60822;4.60822
53;async;10;0.0212297;0.00723803;0.0303109
53;inner;10;0.715541;0.69451;0.744937
53;wait;10;6.895e-05;6.0561e-05;0.000103685
53;boundary;10;0.0788608;0.0566684;0.100652
53;calc iter;10;0.815702;0.808951;0.82483
53;calc total;1;8.22249;8.22249;8.22249
53;total;1;20.5908;20.5908;20.5908
75;initialize;1;4.62554;4.62554;4.62554
75;async;10;0.030113;0.016132;0.0361747
75;inner;10;0.73724;0.728763;0.756337
75;wait;10;3.71422e-05;2.9873e-05;5.5529e-05
75;boundary;10;0.0528381;0.0510506;0.0537085
75;calc iter;10;0.82023;0.81743;0.824986
75;calc total;1;8.22249;8.22249;8.22249
75;total;1;20.6086;20.6086;20.6086
40;initialize;1;4.59841;4.59841;4.59841
40;async;10;0.0298488;0.0152877;0.0478305
40;inner;10;0.73156;0.718572;0.74955
40;wait;10;5.15502e-05;4.1824e-05;8.4769e-05
40;boundary;10;0.0526763;0.0505835;0.0543773
40;calc iter;10;0.814138;0.809529;0.817036
40;calc total;1;8.22249;8.22249;8.22249
40;total;1;20.5785;20.5785;20.5785
99;initialize;1;4.60873;4.60873;4.60873
99;async;10;0.0246134;0.013965;0.0412439
99;inner;10;0.741151;0.73165;0.757265
99;wait;10;5.22642e-05;3.6567e-05;7.8784e-05
99;boundary;10;0.0538948;0.0523299;0.0571028
99;calc iter;10;0.819713;0.814069;0.826639
99;calc total;1;8.22249;8.22249;8.22249
99;total;1;20.5909;20.5909;20.5909
123;initialize;1;4.56824;4.56824;4.56824
123;async;10;0.0329232;0.0160858;0.0390416
123;inner;10;0.734157;0.725909;0.752646
123;wait;10;4.17929e-05;3.2455e-05;9.5477e-05
123;boundary;10;0.0528934;0.0512674;0.0533849
123;calc iter;10;0.820017;0.815486;0.824666
123;calc total;1;8.22249;8.22249;8.22249
123;total;1;20.5509;20.5509;20.5509
147;initialize;1;4.56804;4.56804;4.56804
147;async;10;0.0251079;0.0133829;0.0375378
147;inner;10;0.734988;0.726343;0.753701
147;wait;10;6.06667e-05;3.9189e-05;8.6353e-05
147;boundary;10;0.0571591;0.0523621;0.0632739
147;calc iter;10;0.817318;0.809926;0.821549
147;calc total;1;8.2225;8.2225;8.2225
147;total;1;20.5428;20.5428;20.5428
6;initialize;1;4.68887;4.68887;4.68887
6;async;10;0.0264246;0.0133848;0.0522421
6;inner;10;0.735907;0.725877;0.750448
6;wait;10;5.92157e-05;2.7554e-05;0.000120924
6;boundary;10;0.0544471;0.0504552;0.0570583
6;calc iter;10;0.81684;0.812698;0.829542
6;calc total;1;8.22248;8.22248;8.22248
6;total;1;20.6716;20.6716;20.6716
54;initialize;1;4.60827;4.60827;4.60827
54;async;10;0.0314948;0.0133115;0.0561197
54;inner;10;0.725423;0.716348;0.743496
54;wait;10;6.65687e-05;4.47e-05;0.000111956
54;boundary;10;0.0606131;0.0537008;0.0659549
54;calc iter;10;0.817599;0.810622;0.830811
54;calc total;1;8.22249;8.22249;8.22249
54;total;1;20.5909;20.5909;20.5909
76;initialize;1;4.62554;4.62554;4.62554
76;async;10;0.0276964;0.0160411;0.03195
76;inner;10;0.738428;0.730066;0.758485
76;wait;10;3.52506e-05;2.6927e-05;6.5742e-05
76;boundary;10;0.0543424;0.0504517;0.0566884
76;calc iter;10;0.820504;0.811454;0.827022
76;calc total;1;8.22249;8.22249;8.22249
76;total;1;20.6086;20.6086;20.6086
41;initialize;1;4.59838;4.59838;4.59838
41;async;10;0.0247807;0.00713222;0.042835
41;inner;10;0.734599;0.720741;0.751071
41;wait;10;5.59652e-05;4.3887e-05;0.000102107
41;boundary;10;0.0543705;0.0523223;0.0571368
41;calc iter;10;0.813808;0.809711;0.817825
41;calc total;1;8.22249;8.22249;8.22249
41;total;1;20.5785;20.5785;20.5785
100;initialize;1;4.60957;4.60957;4.60957
100;async;10;0.0199596;0.0143678;0.0307603
100;inner;10;0.737607;0.721855;0.755674
100;wait;10;6.17472e-05;3.8815e-05;8.5873e-05
100;boundary;10;0.0610384;0.0521503;0.0739108
100;calc iter;10;0.818669;0.811858;0.825292
100;calc total;1;8.22249;8.22249;8.22249
100;total;1;20.5917;20.5917;20.5917
124;initialize;1;4.56886;4.56886;4.56886
124;async;10;0.0267014;0.016536;0.0298342
124;inner;10;0.738576;0.730071;0.757346
124;wait;10;3.55095e-05;2.9501e-05;5.6753e-05
124;boundary;10;0.0551334;0.0510146;0.0570651
124;calc iter;10;0.820448;0.810137;0.827266
124;calc total;1;8.22249;8.22249;8.22249
124;total;1;20.5515;20.5515;20.5515
148;initialize;1;4.56802;4.56802;4.56802
148;async;10;0.0237202;0.0139961;0.0284781
148;inner;10;0.725587;0.715685;0.74935
148;wait;10;8.14104e-05;6.8817e-05;0.000124874
148;boundary;10;0.0666213;0.0528945;0.07451
148;calc iter;10;0.816012;0.811507;0.820624
148;calc total;1;8.22249;8.22249;8.22249
148;total;1;20.5427;20.5427;20.5427
7;initialize;1;4.68904;4.68904;4.68904
7;async;10;0.0296744;0.0147069;0.0596549
7;inner;10;0.735783;0.716615;0.75202
7;wait;10;4.09761e-05;2.6498e-05;6.1277e-05
7;boundary;10;0.0518812;0.05013;0.0535061
7;calc iter;10;0.817382;0.811666;0.829804
7;calc total;1;8.22248;8.22248;8.22248
7;total;1;20.6718;20.6718;20.6718
55;initialize;1;4.60821;4.60821;4.60821
55;async;10;0.0363834;0.0146931;0.0601862
55;inner;10;0.729953;0.714784;0.746937
55;wait;10;5.91092e-05;3.3797e-05;9.47e-05
55;boundary;10;0.0524453;0.0502769;0.0547101
55;calc iter;10;0.818843;0.813653;0.826354
55;calc total;1;8.22249;8.22249;8.22249
55;total;1;20.5908;20.5908;20.5908
77;initialize;1;4.62554;4.62554;4.62554
77;async;10;0.0238591;0.00786529;0.030045
77;inner;10;0.742667;0.736198;0.752913
77;wait;10;4.79466e-05;2.6792e-05;0.000145639
77;boundary;10;0.05286;0.0513502;0.0580789
77;calc iter;10;0.819436;0.816548;0.824024
77;calc total;1;8.22249;8.22249;8.22249
77;total;1;20.6086;20.6086;20.6086
42;initialize;1;4.59843;4.59843;4.59843
42;async;10;0.0242868;0.012346;0.0336805
42;inner;10;0.720391;0.704444;0.738403
42;wait;10;5.71623e-05;4.154e-05;0.000102188
42;boundary;10;0.0664606;0.0565928;0.077021
42;calc iter;10;0.811197;0.804981;0.815212
42;calc total;1;8.22249;8.22249;8.22249
42;total;1;20.5785;20.5785;20.5785
101;initialize;1;4.60961;4.60961;4.60961
101;async;10;0.015515;0.00741807;0.0238821
101;inner;10;0.7251;0.708101;0.747931
101;wait;10;7.87618e-05;6.2683e-05;0.000127403
101;boundary;10;0.0767778;0.0601022;0.0934594
101;calc iter;10;0.817473;0.812556;0.825377
101;calc total;1;8.22249;8.22249;8.22249
101;total;1;20.5918;20.5918;20.5918
125;initialize;1;4.56954;4.56954;4.56954
125;async;10;0.0266862;0.00778221;0.032924
125;inner;10;0.739299;0.733407;0.748566
125;wait;10;4.95888e-05;2.9002e-05;0.000136862
125;boundary;10;0.0532339;0.0514518;0.0589747
125;calc iter;10;0.81927;0.815349;0.823227
125;calc total;1;8.2225;8.2225;8.2225
125;total;1;20.5522;20.5522;20.5522
149;initialize;1;4.56806;4.56806;4.56806
149;async;10;0.016512;0.00638877;0.0289423
149;inner;10;0.719146;0.701946;0.744884
149;wait;10;7.88689e-05;6.1041e-05;0.000100738
149;boundary;10;0.0795268;0.0592152;0.0944198
149;calc iter;10;0.815266;0.806375;0.824931
149;calc total;1;8.2225;8.2225;8.2225
149;total;1;20.5428;20.5428;20.5428
8;initialize;1;4.68901;4.68901;4.68901
8;async;10;0.037984;0.0145304;0.0690288
8;inner;10;0.727758;0.708802;0.749575
8;wait;10;3.76281e-05;2.7974e-05;8.8348e-05
8;boundary;10;0.0523467;0.0494302;0.057797
8;calc iter;10;0.818128;0.803593;0.835663
8;calc total;1;8.22248;8.22248;8.22248
8;total;1;20.6717;20.6717;20.6717
56;initialize;1;4.6082;4.6082;4.6082
56;async;10;0.0415827;0.0148407;0.0689097
56;inner;10;0.725817;0.709955;0.747975
56;wait;10;3.8315e-05;2.3377e-05;6.6008e-05
56;boundary;10;0.0517362;0.0501683;0.0529572
56;calc iter;10;0.819177;0.807696;0.831858
56;calc total;1;8.22249;8.22249;8.22249
56;total;1;20.5908;20.5908;20.5908
78;initialize;1;4.62547;4.62547;4.62547
78;async;10;0.0157458;0.0128154;0.0195531
78;inner;10;0.735981;0.725451;0.752445
78;wait;10;7.25556e-05;3.3094e-05;0.000128565
78;boundary;10;0.0655112;0.0531967;0.0745373
78;calc iter;10;0.817312;0.813624;0.820495
78;calc total;1;8.22249;8.22249;8.22249
78;total;1;20.6085;20.6085;20.6085
43;initialize;1;4.59842;4.59842;4.59842
43;async;10;0.0262144;0.0134254;0.0351493
43;inner;10;0.718125;0.703499;0.7358
43;wait;10;6.43707e-05;4.5333e-05;0.000129108
43;boundary;10;0.0668556;0.0574298;0.0759501
43;calc iter;10;0.811261;0.804483;0.814656
43;calc total;1;8.22249;8.22249;8.22249
43;total;1;20.5785;20.5785;20.5785
102;initialize;1;4.60876;4.60876;4.60876
102;async;10;0.0224913;0.0135909;0.0446233
102;inner;10;0.737349;0.727232;0.754246
102;wait;10;6.49764e-05;4.8941e-05;0.00011354
102;boundary;10;0.0596194;0.052826;0.0646299
102;calc iter;10;0.819526;0.810053;0.82976
102;calc total;1;8.22249;8.22249;8.22249
102;total;1;20.5909;20.5909;20.5909
126;initialize;1;4.56954;4.56954;4.56954
126;async;10;0.0158519;0.012828;0.0191624
126;inner;10;0.734723;0.723309;0.753046
126;wait;10;8.0202e-05;5.8984e-05;0.000125451
126;boundary;10;0.0663386;0.0528957;0.0765537
126;calc iter;10;0.816996;0.812266;0.821533
126;calc total;1;8.2225;8.2225;8.2225
126;total;1;20.5522;20.5522;20.5522
150;initialize;1;4.56802;4.56802;4.56802
150;async;10;0.0305861;0.0135601;0.047872
150;inner;10;0.729676;0.722011;0.748688
150;wait;10;6.57125e-05;3.3574e-05;0.000129673
150;boundary;10;0.0567221;0.0531307;0.0642092
150;calc iter;10;0.817052;0.810549;0.828549
150;calc total;1;8.22249;8.22249;8.22249
150;total;1;20.5427;20.5427;20.5427
9;initialize;1;4.68886;4.68886;4.68886
9;async;10;0.0319337;0.0145992;0.0524389
9;inner;10;0.732885;0.71822;0.748002
9;wait;10;4.85994e-05;2.914e-05;0.000107554
9;boundary;10;0.0519927;0.0506595;0.0527397
9;calc iter;10;0.816862;0.814309;0.823436
9;calc total;1;8.22249;8.22249;8.22249
9;total;1;20.6716;20.6716;20.6716
57;initialize;1;4.6082;4.6082;4.6082
57;async;10;0.0315861;0.0156937;0.0479957
57;inner;10;0.734593;0.72317;0.749941
57;wait;10;4.29132e-05;3.0289e-05;7.7947e-05
57;boundary;10;0.0523524;0.0513831;0.0537832
57;calc iter;10;0.818576;0.814868;0.823165
57;calc total;1;8.22249;8.22249;8.22249
57;total;1;20.5908;20.5908;20.5908
79;initialize;1;4.62552;4.62552;4.62552
79;async;10;0.0179584;0.014361;0.0215964
79;inner;10;0.738767;0.730751;0.752958
79;wait;10;8.07533e-05;5.2608e-05;0.000119565
79;boundary;10;0.0609778;0.0518166;0.0670013
79;calc iter;10;0.817787;0.814197;0.82196
79;calc total;1;8.2225;8.2225;8.2225
79;total;1;20.6085;20.6085;20.6085
44;initialize;1;4.59844;4.59844;4.59844
44;async;10;0.0262194;0.0133451;0.0369172
44;inner;10;0.72182;0.707214;0.740535
44;wait;10;5.73664e-05;4.7642e-05;8.8608e-05
44;boundary;10;0.0636222;0.0553316;0.0709198
44;calc iter;10;0.81172;0.804136;0.815104
44;calc total;1;8.22249;8.22249;8.22249
44;total;1;20.5785;20.5785;20.5785
103;initialize;1;4.60904;4.60904;4.60904
103;async;10;0.0308116;0.0150353;0.0562929
103;inner;10;0.736989;0.721881;0.754079
103;wait;10;5.28717e-05;3.3109e-05;9.5424e-05
103;boundary;10;0.0533219;0.0498982;0.0551312
103;calc iter;10;0.821178;0.807581;0.832974
103;calc total;1;8.22249;8.22249;8.22249
103;total;1;20.5912;20.5912;20.5912
127;initialize;1;4.56821;4.56821;4.56821
127;async;10;0.0184274;0.0132963;0.0227331
127;inner;10;0.739238;0.731593;0.752588
127;wait;10;6.26267e-05;4.1302e-05;9.392e-05
127;boundary;10;0.0600443;0.0520746;0.0657158
127;calc iter;10;0.817775;0.813904;0.823547
127;calc total;1;8.2225;8.2225;8.2225
127;total;1;20.5509;20.5509;20.5509
151;initialize;1;4.56809;4.56809;4.56809
151;async;10;0.0352581;0.0156151;0.0536279
151;inner;10;0.730494;0.71844;0.75339
151;wait;10;4.11281e-05;3.2057e-05;6.2271e-05
151;boundary;10;0.0529924;0.0503653;0.055161
151;calc iter;10;0.818788;0.813983;0.826474
151;calc total;1;8.22249;8.22249;8.22249
151;total;1;20.5428;20.5428;20.5428
10;initialize;1;4.68902;4.68902;4.68902
10;async;10;0.0277874;0.0145611;0.044561
10;inner;10;0.735722;0.725495;0.749659
10;wait;10;5.57725e-05;3.7771e-05;8.0581e-05
10;boundary;10;0.0532645;0.0509766;0.0563182
10;calc iter;10;0.816832;0.809417;0.824094
10;calc total;1;8.22248;8.22248;8.22248
10;total;1;20.6718;20.6718;20.6718
58;initialize;1;4.60819;4.60819;4.60819
58;async;10;0.0345937;0.0145968;0.0467076
58;inner;10;0.729784;0.719785;0.745548
58;wait;10;5.76656e-05;3.6594e-05;0.000116896
58;boundary;10;0.0539697;0.0519196;0.0580885
58;calc iter;10;0.818406;0.811736;0.82513
58;calc total;1;8.22249;8.22249;8.22249
58;total;1;20.5908;20.5908;20.5908
80;initialize;1;4.62546;4.62546;4.62546
80;async;10;0.0178065;0.0131281;0.0224336
80;inner;10;0.744179;0.738151;0.755395
80;wait;10;5.9445e-05;4.7722e-05;8.2798e-05
80;boundary;10;0.0562635;0.0521941;0.0591089
80;calc iter;10;0.81831;0.815455;0.823149
80;calc total;1;8.2225;8.2225;8.2225
80;total;1;20.6085;20.6085;20.6085
45;initialize;1;4.59843;4.59843;4.59843
45;async;10;0.0235691;0.0132431;0.032141
45;inner;10;0.721074;0.705364;0.739987
45;wait;10;5.93648e-05;4.1147e-05;8.7642e-05
45;boundary;10;0.0665393;0.0553939;0.0766762
45;calc iter;10;0.811243;0.804254;0.814237
45;calc total;1;8.2225;8.2225;8.2225
45;total;1;20.5785;20.5785;20.5785
104;initialize;1;4.60959;4.60959;4.60959
104;async;10;0.0298917;0.0148736;0.0585429
104;inner;10;0.736132;0.720131;0.756644
128;initialize;1;4.56821;4.56821;4.56821
128;async;10;0.0226902;0.0156244;0.0303226
128;inner;10;0.74175;0.735262;0.752618
128;wait;10;5.65408e-05;2.837e-05;0.000107991
128;boundary;10;0.0542858;0.052887;0.0557464
128;calc iter;10;0.818784;0.816514;0.82124
128;calc total;1;8.22249;8.22249;8.22249
128;total;1;20.5509;20.5509;20.5509
152;initialize;1;4.56808;4.56808;4.56808
152;async;10;0.0464568;0.0148107;0.0763767
152;inner;10;0.7185;0.705583;0.75121
152;wait;10;3.83339e-05;2.752e-05;7.8607e-05
152;boundary;10;0.0543087;0.0498808;0.0625915
152;calc iter;10;0.819306;0.799879;0.844591
152;calc total;1;8.22249;8.22249;8.22249
152;total;1;20.5428;20.5428;20.5428
11;initialize;1;4.68884;4.68884;4.68884
11;async;10;0.0209879;0.00769863;0.0351137
11;inner;10;0.730183;0.719369;0.746276
11;wait;10;7.10501e-05;4.8132e-05;0.000134192
11;boundary;10;0.0643378;0.057319;0.0686541
11;calc iter;10;0.815581;0.81143;0.822972
11;calc total;1;8.22249;8.22249;8.22249
11;total;1;20.6716;20.6716;20.6716
59;initialize;1;4.60833;4.60833;4.60833
59;async;10;0.0258953;0.00762233;0.0368846
59;inner;10;0.723508;0.709833;0.742758
59;wait;10;7.43313e-05;5.4654e-05;0.000137742
59;boundary;10;0.0676019;0.0581963;0.0763397
59;calc iter;10;0.817082;0.808717;0.824345
59;calc total;1;8.22249;8.22249;8.22249
59;total;1;20.5909;20.5909;20.5909
81;initialize;1;4.62545;4.62545;4.62545
81;async;10;0.0193212;0.0156041;0.0231147
81;inner;10;0.741872;0.735781;0.753564
81;wait;10;6.14885e-05;4.6019e-05;8.7222e-05
81;boundary;10;0.0569237;0.0524404;0.0597339
81;calc iter;10;0.81818;0.815475;0.821991
81;calc total;1;8.2225;8.2225;8.2225
81;total;1;20.6085;20.6085;20.6085
46;initialize;1;4.59841;4.59841;4.59841
46;async;10;0.0208656;0.013265;0.0307859
46;inner;10;0.716541;0.701726;0.73972
46;wait;10;7.51e-05;4.7576e-05;0.000122944
46;boundary;10;0.0734253;0.0557417;0.0825375
46;calc iter;10;0.81091;0.805178;0.815124
46;calc total;1;8.22249;8.22249;8.22249
46;total;1;20.5785;20.5785;20.5785
104;wait;10;4.03146e-05;2.6559e-05;7.3675e-05
104;boundary;10;0.0539592;0.0515934;0.0611653
104;calc iter;10;0.820025;0.805548;0.839867
104;calc total;1;8.22249;8.22249;8.22249
104;total;1;20.5918;20.5918;20.5918
129;initialize;1;4.56826;4.56826;4.56826
129;async;10;0.0195202;0.0143957;0.0225955
129;inner;10;0.74141;0.735747;0.75389
129;wait;10;6.4223e-05;4.5508e-05;8.7614e-05
129;boundary;10;0.0570884;0.05199;0.0605296
129;calc iter;10;0.818084;0.812744;0.82286
129;calc total;1;8.22249;8.22249;8.22249
129;total;1;20.5509;20.5509;20.5509
153;initialize;1;4.568;4.568;4.568
153;async;10;0.0332923;0.0148988;0.0541276
153;inner;10;0.731992;0.719948;0.752875
153;wait;10;4.88795e-05;3.2797e-05;6.6986e-05
153;boundary;10;0.0529547;0.0506069;0.0554965
153;calc iter;10;0.81829;0.811957;0.827331
153;calc total;1;8.2225;8.2225;8.2225
153;total;1;20.5428;20.5428;20.5428
12;initialize;1;4.68883;4.68883;4.68883
12;async;10;0.0202762;0.013617;0.0468148
12;inner;10;0.743091;0.735674;0.754975
12;wait;10;5.97373e-05;3.9197e-05;8.6647e-05
12;boundary;10;0.0558087;0.051994;0.0599193
12;calc iter;10;0.819237;0.812504;0.834523
12;calc total;1;8.22248;8.22248;8.22248
12;total;1;20.6716;20.6716;20.6716
60;initialize;1;4.60819;4.60819;4.60819
60;async;10;0.0205199;0.0126166;0.0448302
60;inner;10;0.745217;0.73448;0.757499
60;wait;10;5.22603e-05;2.8272e-05;7.426e-05
60;boundary;10;0.0552227;0.0521413;0.0621173
60;calc iter;10;0.821013;0.815751;0.83617
60;calc total;1;8.22249;8.22249;8.22249
60;total;1;20.5908;20.5908;20.5908
82;initialize;1;4.62548;4.62548;4.62548
82;async;10;0.0204572;0.0132803;0.0252816
82;inner;10;0.74397;0.738271;0.754799
82;wait;10;5.7093e-05;4.0928e-05;0.000106507
82;boundary;10;0.0542792;0.0522997;0.055428
82;calc iter;10;0.818765;0.816152;0.82306
82;calc total;1;8.2225;8.2225;8.2225
82;total;1;20.6086;20.6086;20.6086
47;initialize;1;4.59841;4.59841;4.59841
47;async;10;0.0196283;0.00670685;0.0313091
47;inner;10;0.711961;0.699035;0.733388
47;wait;10;0.000109976;4.1875e-05;0.000358953
47;boundary;10;0.0790557;0.0633697;0.0863558
47;calc iter;10;0.810757;0.803827;0.816363
47;calc total;1;8.2225;8.2225;8.2225
47;total;1;20.5785;20.5785;20.5785
105;initialize;1;4.60958;4.60958;4.60958
105;async;10;0.0241744;0.0148959;0.0491567
105;inner;10;0.739074;0.726907;0.756153
105;wait;10;6.32062e-05;4.2304e-05;8.6953e-05
105;boundary;10;0.0558101;0.0522606;0.0594299
105;calc iter;10;0.819124;0.808752;0.830639
105;calc total;1;8.22249;8.22249;8.22249
105;total;1;20.5918;20.5918;20.5918
130;initialize;1;4.56822;4.56822;4.56822
130;async;10;0.0216318;0.0133441;0.0263908
130;inner;10;0.742576;0.737767;0.75478
130;wait;10;5.95522e-05;3.2744e-05;9.9139e-05
130;boundary;10;0.054432;0.0525076;0.057315
130;calc iter;10;0.818702;0.817038;0.822993
130;calc total;1;8.22249;8.22249;8.22249
130;total;1;20.5509;20.5509;20.5509
154;initialize;1;4.56806;4.56806;4.56806
154;async;10;0.0272757;0.0148301;0.0373479
154;inner;10;0.729536;0.720221;0.749671
154;wait;10;6.72011e-05;5.3446e-05;8.5709e-05
154;boundary;10;0.0598575;0.0527227;0.0663804
154;calc iter;10;0.816739;0.811222;0.821911
154;calc total;1;8.22249;8.22249;8.22249
154;total;1;20.5428;20.5428;20.5428
13;initialize;1;4.68885;4.68885;4.68885
13;async;10;0.0255331;0.0150835;0.0535873
13;inner;10;0.742259;0.725771;0.755085
13;wait;10;4.44719e-05;2.6773e-05;8.083e-05
13;boundary;10;0.0525812;0.0509362;0.0537222
13;calc iter;10;0.820419;0.812524;0.833115
13;calc total;1;8.22248;8.22248;8.22248
13;total;1;20.6716;20.6716;20.6716
61;initialize;1;4.6082;4.6082;4.6082
61;async;10;0.028997;0.0154815;0.0547138
61;inner;10;0.740133;0.725154;0.753828
61;wait;10;4.33809e-05;2.4735e-05;8.7508e-05
61;boundary;10;0.0528518;0.0513024;0.0535109
61;calc iter;10;0.822028;0.81337;0.833419
61;calc total;1;8.22249;8.22249;8.22249
61;total;1;20.5908;20.5908;20.5908
83;initialize;1;4.62552;4.62552;4.62552
83;async;10;0.0111484;0.00735488;0.0159046
83;inner;10;0.748033;0.740684;0.758857
83;wait;10;6.74575e-05;4.932e-05;9.5885e-05
83;boundary;10;0.0587801;0.0537513;0.062383
83;calc iter;10;0.81803;0.815403;0.821
83;calc total;1;8.2225;8.2225;8.2225
83;total;1;20.6085;20.6085;20.6085
106;initialize;1;4.60955;4.60955;4.60955
106;async;10;0.0191119;0.0133376;0.0271101
106;inner;10;0.743459;0.730233;0.759632
106;wait;10;5.62321e-05;3.2854e-05;7.4259e-05
106;boundary;10;0.056898;0.052571;0.0673097
106;calc iter;10;0.819527;0.810942;0.827909
106;calc total;1;8.22249;8.22249;8.22249
106;total;1;20.5917;20.5917;20.5917
131;initialize;1;4.56824;4.56824;4.56824
131;async;10;0.0151679;0.00785264;0.0190765
131;inner;10;0.736233;0.730928;0.750225
131;wait;10;7.36204e-05;5.5108e-05;0.000128265
131;boundary;10;0.0661276;0.0585778;0.0701761
131;calc iter;10;0.817604;0.814195;0.8193
131;calc total;1;8.22249;8.22249;8.22249
131;total;1;20.5509;20.5509;20.5509
155;initialize;1;4.56803;4.56803;4.56803
155;async;10;0.0177709;0.007653;0.0266965
155;inner;10;0.725102;0.713753;0.750635
155;wait;10;8.61784e-05;6.2869e-05;0.000130247
155;boundary;10;0.0729311;0.0558335;0.0824502
155;calc iter;10;0.815893;0.811582;0.823295
155;calc total;1;8.22249;8.22249;8.22249
155;total;1;20.5428;20.5428;20.5428
14;initialize;1;4.68885;4.68885;4.68885
14;async;10;0.02852;0.0150088;0.0547518
14;inner;10;0.738846;0.724762;0.755955
14;wait;10;2.71433e-05;2.2111e-05;4.8539e-05
14;boundary;10;0.0533184;0.0508672;0.0586718
14;calc iter;10;0.820713;0.809717;0.838213
14;calc total;1;8.22248;8.22248;8.22248
14;total;1;20.6716;20.6716;20.6716
62;initialize;1;4.60819;4.60819;4.60819
62;async;10;0.0284323;0.0155668;0.057491
62;inner;10;0.739265;0.722385;0.755966
62;wait;10;3.68654e-05;2.8038e-05;6.9683e-05
62;boundary;10;0.0537368;0.0516367;0.0590406
62;calc iter;10;0.821473;0.809741;0.838951
62;calc total;1;8.22249;8.22249;8.22249
62;total;1;20.5908;20.5908;20.5908
84;initialize;1;4.62547;4.62547;4.62547
84;async;10;0.0392321;0.0134996;0.0605904
84;inner;10;0.7201;0.703019;0.747228
84;wait;10;6.03496e-05;3.5132e-05;8.7358e-05
84;boundary;10;0.0515853;0.0508746;0.0525687
84;calc iter;10;0.81098;0.804451;0.814942
84;calc total;1;8.2225;8.2225;8.2225
84;total;1;20.6085;20.6085;20.6085
107;initialize;1;4.60957;4.60957;4.60957
107;async;10;0.0161416;0.00782491;0.0220992
107;inner;10;0.732368;0.71304;0.751751
107;wait;10;7.1027e-05;5.116e-05;0.000137321
107;boundary;10;0.0697338;0.0576956;0.0872588
107;calc iter;10;0.818316;0.811846;0.822761
107;calc total;1;8.22249;8.22249;8.22249
107;total;1;20.5918;20.5918;20.5918
132;initialize;1;4.56821;4.56821;4.56821
132;async;10;0.0336294;0.0138323;0.0491637
132;inner;10;0.726168;0.71248;0.750052
132;wait;10;5.546e-05;4.2e-05;7.0836e-05
132;boundary;10;0.0517665;0.0514922;0.0524156
132;calc iter;10;0.811621;0.805695;0.816358
132;calc total;1;8.22249;8.22249;8.22249
132;total;1;20.5509;20.5509;20.5509
15;initialize;1;4.68902;4.68902;4.68902
15;async;10;0.0222716;0.0151094;0.0451172
15;inner;10;0.744366;0.732788;0.756433
15;wait;10;4.10357e-05;2.6238e-05;5.9832e-05
15;boundary;10;0.0531165;0.0523297;0.0549619
15;calc iter;10;0.819797;0.812747;0.831162
15;calc total;1;8.22249;8.22249;8.22249
15;total;1;20.6718;20.6718;20.6718
63;initialize;1;4.60818;4.60818;4.60818
63;async;10;0.021142;0.0149252;0.0440222
63;inner;10;0.746024;0.734097;0.757454
63;wait;10;4.68778e-05;3.1244e-05;6.8266e-05
63;boundary;10;0.0535119;0.0528358;0.054605
63;calc iter;10;0.820726;0.814009;0.831278
63;calc total;1;8.22249;8.22249;8.22249
63;total;1;20.5908;20.5908;20.5908
85;initialize;1;4.62553;4.62553;4.62553
85;async;10;0.0373094;0.0154208;0.0581571
85;inner;10;0.722983;0.705715;0.748768
85;wait;10;5.23002e-05;3.3391e-05;7.344e-05
85;boundary;10;0.051097;0.049389;0.0536239
85;calc iter;10;0.811443;0.804968;0.816217
85;calc total;1;8.2225;8.2225;8.2225
85;total;1;20.6086;20.6086;20.6086
108;initialize;1;4.6088;4.6088;4.6088
108;async;10;0.0259331;0.0138003;0.0510789
108;inner;10;0.742567;0.730936;0.757803
108;wait;10;5.57159e-05;4.3965e-05;8.8441e-05
108;boundary;10;0.0536108;0.0505693;0.0600691
108;calc iter;10;0.822169;0.815387;0.836765
108;calc total;1;8.22249;8.22249;8.22249
108;total;1;20.591;20.591;20.591
133;initialize;1;4.56905;4.56905;4.56905
133;async;10;0.036919;0.0159791;0.0526917
133;inner;10;0.723652;0.711177;0.749153
133;wait;10;4.32201e-05;3.2468e-05;5.0694e-05
133;boundary;10;0.0514011;0.0501077;0.0527301
133;calc iter;10;0.812017;0.808214;0.817915
133;calc total;1;8.22249;8.22249;8.22249
133;total;1;20.5517;20.5517;20.5517
16;initialize;1;4.68891;4.68891;4.68891
16;async;10;0.0233189;0.0150568;0.0310993
16;inner;10;0.740957;0.73271;0.75226
16;wait;10;5.69722e-05;4.0895e-05;0.000109126
16;boundary;10;0.0553146;0.052345;0.0598545
16;calc iter;10;0.819649;0.813321;0.823707
16;calc total;1;8.22248;8.22248;8.22248
16;total;1;20.6716;20.6716;20.6716
64;initialize;1;4.60828;4.60828;4.60828
64;async;10;0.0248477;0.0152392;0.0294867
64;inner;10;0.742614;0.7336;0.75342
64;wait;10;5.21359e-05;3.4057e-05;9.1303e-05
64;boundary;10;0.0534533;0.0520861;0.0567907
64;calc iter;10;0.820968;0.814748;0.82399
64;calc total;1;8.22249;8.22249;8.22249
64;total;1;20.5909;20.5909;20.5909
86;initialize;1;4.62554;4.62554;4.62554
86;async;10;0.04175;0.0156369;0.0632771
86;inner;10;0.718964;0.701077;0.745994
86;wait;10;4.18214e-05;2.7347e-05;6.6738e-05
86;boundary;10;0.0508953;0.0493008;0.0520465
86;calc iter;10;0.811653;0.806757;0.815842
86;calc total;1;8.2225;8.2225;8.2225
86;total;1;20.6086;20.6086;20.6086
109;initialize;1;4.60873;4.60873;4.60873
109;async;10;0.0305407;0.015586;0.0607758
109;inner;10;0.738765;0.717874;0.757111
109;wait;10;3.85732e-05;2.9183e-05;6.4687e-05
109;boundary;10;0.0528969;0.0506589;0.0549558
109;calc iter;10;0.822244;0.811911;0.83319
109;calc total;1;8.22249;8.22249;8.22249
109;total;1;20.5909;20.5909;20.5909
134;initialize;1;4.5682;4.5682;4.5682
134;async;10;0.0392518;0.0160754;0.0576413
134;inner;10;0.721507;0.706991;0.747389
134;wait;10;3.92002e-05;2.592e-05;9.0551e-05
134;boundary;10;0.0517858;0.0495104;0.0525519
134;calc iter;10;0.812586;0.808304;0.81611
134;calc total;1;8.22249;8.22249;8.22249
134;total;1;20.5508;20.5508;20.5508
17;initialize;1;4.68889;4.68889;4.68889
17;async;10;0.0154034;0.00746201;0.0214579
17;inner;10;0.733321;0.721711;0.750133
17;wait;10;7.89192e-05;6.4321e-05;0.00013556
17;boundary;10;0.0695549;0.0574651;0.0798763
17;calc iter;10;0.818361;0.8152;0.823103
17;calc total;1;8.22249;8.22249;8.22249
17;total;1;20.6716;20.6716;20.6716
65;initialize;1;4.60827;4.60827;4.60827
65;async;10;0.0175095;0.00772657;0.0216305
65;inner;10;0.735202;0.725385;0.748994
65;wait;10;7.38004e-05;4.2913e-05;0.000145197
65;boundary;10;0.0671944;0.0589441;0.0753893
65;calc iter;10;0.819981;0.815813;0.823107
65;calc total;1;8.22249;8.22249;8.22249
65;total;1;20.5908;20.5908;20.5908
87;initialize;1;4.62554;4.62554;4.62554
87;async;10;0.0416948;0.0158807;0.06287
87;inner;10;0.71883;0.701841;0.746518
87;wait;10;4.04491e-05;3.2166e-05;5.5667e-05
87;boundary;10;0.0510252;0.0493058;0.0522232
87;calc iter;10;0.811592;0.806103;0.814311
87;calc total;1;8.2225;8.2225;8.2225
87;total;1;20.6086;20.6086;20.6086
110;initialize;1;4.60872;4.60872;4.60872
110;async;10;0.0328667;0.0156314;0.0625974
110;inner;10;0.734159;0.71921;0.759258
110;wait;10;3.70736e-05;2.5569e-05;8.2077e-05
110;boundary;10;0.054545;0.0513599;0.063255
110;calc iter;10;0.821609;0.805246;0.845094
110;calc total;1;8.22249;8.22249;8.22249
110;total;1;20.5909;20.5909;20.5909
135;initialize;1;4.56922;4.56922;4.56922
135;async;10;0.0374644;0.0157683;0.0533559
135;inner;10;0.72291;0.71063;0.74922
135;wait;10;3.8454e-05;3.1807e-05;5.7166e-05
135;boundary;10;0.051955;0.0496834;0.0530979
135;calc iter;10;0.81237;0.808412;0.817931
135;calc total;1;8.22249;8.22249;8.22249
135;total;1;20.5519;20.5519;20.5519
18;initialize;1;4.68889;4.68889;4.68889
18;async;10;0.0198755;0.0135329;0.0254198
18;inner;10;0.735213;0.721884;0.748737
18;wait;10;6.28266e-05;4.9035e-05;0.000120565
18;boundary;10;0.0629194;0.0546365;0.0757626
18;calc iter;10;0.818072;0.814008;0.822781
18;calc total;1;8.22249;8.22249;8.22249
18;total;1;20.6716;20.6716;20.6716
66;initialize;1;4.60823;4.60823;4.60823
66;async;10;0.0153283;0.0115203;0.0265652
66;inner;10;0.738842;0.721251;0.757497
66;wait;10;6.25026e-05;4.8318e-05;7.6762e-05
66;boundary;10;0.0651341;0.0518988;0.079242
66;calc iter;10;0.819368;0.812086;0.829713
66;calc total;1;8.22249;8.22249;8.22249
66;total;1;20.5908;20.5908;20.5908
88;initialize;1;4.62569;4.62569;4.62569
88;async;10;0.0449193;0.015252;0.0684048
88;inner;10;0.715712;0.696256;0.74322
88;wait;10;4.71853e-05;3.1077e-05;6.8449e-05
88;boundary;10;0.0508275;0.0489467;0.0529194
88;calc iter;10;0.811508;0.805757;0.814987
88;calc total;1;8.2225;8.2225;8.2225
88;total;1;20.6087;20.6087;20.6087
111;initialize;1;4.60875;4.60875;4.60875
111;async;10;0.0256353;0.0154038;0.0550733
111;inner;10;0.739788;0.72342;0.756469
111;wait;10;5.12507e-05;3.0822e-05;8.0862e-05
111;boundary;10;0.0546809;0.0524427;0.0630402
111;calc iter;10;0.820156;0.812621;0.832451
111;calc total;1;8.22249;8.22249;8.22249
111;total;1;20.5909;20.5909;20.5909
136;initialize;1;4.56918;4.56918;4.56918
136;async;10;0.0401346;0.0152541;0.0601222
136;inner;10;0.720692;0.704204;0.744923
136;wait;10;4.37363e-05;2.6224e-05;8.801e-05
136;boundary;10;0.0514604;0.0492911;0.0528369
136;calc iter;10;0.812333;0.807142;0.81566
136;calc total;1;8.22249;8.22249;8.22249
136;total;1;20.5518;20.5518;20.5518
19;initialize;1;4.68885;4.68885;4.68885
19;async;10;0.0195855;0.0149607;0.0252263
19;inner;10;0.744175;0.736044;0.75558
19;wait;10;4.81744e-05;3.1144e-05;6.7105e-05
19;boundary;10;0.055134;0.0518804;0.0604213
19;calc iter;10;0.818944;0.814021;0.822748
19;calc total;1;8.22249;8.22249;8.22249
19;total;1;20.6716;20.6716;20.6716
67;initialize;1;4.60819;4.60819;4.60819
67;async;10;0.0199785;0.0143517;0.0292156
67;inner;10;0.738409;0.727075;0.753151
67;wait;10;7.10721e-05;5.6128e-05;0.000111284
67;boundary;10;0.0612428;0.0525486;0.0677739
67;calc iter;10;0.819703;0.812589;0.825339
67;calc total;1;8.22249;8.22249;8.22249
67;total;1;20.5908;20.5908;20.5908
89;initialize;1;4.6255;4.6255;4.6255
89;async;10;0.0404869;0.00725256;0.0652272
89;inner;10;0.720104;0.701316;0.746048
89;wait;10;5.14807e-05;3.0321e-05;0.000115648
89;boundary;10;0.0508678;0.0487613;0.0541577
89;calc iter;10;0.811512;0.806122;0.815345
89;calc total;1;8.2225;8.2225;8.2225
89;total;1;20.6085;20.6085;20.6085
112;initialize;1;4.60921;4.60921;4.60921
112;async;10;0.0249827;0.014601;0.0326144
112;inner;10;0.74114;0.72918;0.756286
112;wait;10;5.55354e-05;3.5832e-05;7.8318e-05
112;boundary;10;0.0551078;0.0517195;0.0613809
112;calc iter;10;0.821288;0.816673;0.827245
112;calc total;1;8.22249;8.22249;8.22249
112;total;1;20.5914;20.5914;20.5914
137;initialize;1;4.56821;4.56821;4.56821
137;async;10;0.033506;0.00732527;0.0541625
137;inner;10;0.725648;0.710698;0.748021
137;wait;10;5.54371e-05;3.8869e-05;0.000102527
137;boundary;10;0.0526955;0.0498042;0.0565373
137;calc iter;10;0.811906;0.805979;0.814719
137;calc total;1;8.22249;8.22249;8.22249
137;total;1;20.5509;20.5509;20.5509
20;initialize;1;4.68889;4.68889;4.68889
20;async;10;0.019121;0.0148551;0.0261902
20;inner;10;0.7474;0.739862;0.758197
20;wait;10;3.75013e-05;2.7952e-05;5.6382e-05
20;boundary;10;0.0529727;0.0522351;0.0545256
20;calc iter;10;0.819533;0.814457;0.825748
20;calc total;1;8.2225;8.2225;8.2225
20;total;1;20.6716;20.6716;20.6716
68;initialize;1;4.60822;4.60822;4.60822
68;async;10;0.0214519;0.0147584;0.0315457
68;inner;10;0.743983;0.736736;0.756358
68;wait;10;5.36856e-05;4.071e-05;6.2511e-05
68;boundary;10;0.0550298;0.0524122;0.0580205
68;calc iter;10;0.82052;0.814832;0.824152
68;calc total;1;8.22249;8.22249;8.22249
68;total;1;20.5908;20.5908;20.5908
90;initialize;1;4.62556;4.62556;4.62556
90;async;10;0.0276054;0.012443;0.0381737
90;inner;10;0.704612;0.682288;0.731987
90;wait;10;7.08102e-05;4.7177e-05;0.000143326
90;boundary;10;0.0747353;0.0568021;0.0911005
90;calc iter;10;0.807025;0.7988;0.811628
90;calc total;1;8.2225;8.2225;8.2225
90;total;1;20.6086;20.6086;20.6086
113;initialize;1;4.60881;4.60881;4.60881
113;async;10;0.0179195;0.00766665;0.0256399
113;inner;10;0.728624;0.713414;0.750357
113;wait;10;7.30674e-05;3.2537e-05;0.000133092
113;boundary;10;0.0727348;0.0585928;0.0846419
113;calc iter;10;0.819353;0.815232;0.825725
113;calc total;1;8.22249;8.22249;8.22249
113;total;1;20.591;20.591;20.591
138;initialize;1;4.56824;4.56824;4.56824
138;async;10;0.0257119;0.0123955;0.0356381
138;inner;10;0.707198;0.690466;0.732551
138;wait;10;6.63211e-05;4.9096e-05;0.000123955
138;boundary;10;0.0751457;0.0576852;0.087243
138;calc iter;10;0.808123;0.801392;0.813416
138;calc total;1;8.22249;8.22249;8.22249
138;total;1;20.5509;20.5509;20.5509
21;initialize;1;4.68887;4.68887;4.68887
21;async;10;0.0242702;0.0148409;0.0315743
21;inner;10;0.742839;0.735223;0.753995
21;wait;10;4.23906e-05;2.7701e-05;7.598e-05
21;boundary;10;0.0528398;0.0512857;0.054739
21;calc iter;10;0.819994;0.814654;0.824986
21;calc total;1;8.2225;8.2225;8.2225
21;total;1;20.6716;20.6716;20.6716
69;initialize;1;4.60819;4.60819;4.60819
69;async;10;0.0244519;0.0152815;0.0316348
69;inner;10;0.743631;0.735002;0.754986
69;wait;10;5.09594e-05;3.2179e-05;8.7571e-05
69;boundary;10;0.0529185;0.0521484;0.0546329
69;calc iter;10;0.821055;0.816431;0.826466
69;calc total;1;8.22249;8.22249;8.22249
69;total;1;20.5908;20.5908;20.5908
91;initialize;1;4.62552;4.62552;4.62552
91;async;10;0.0283342;0.0136298;0.0404126
91;inner;10;0.707399;0.686326;0.733775
91;wait;10;8.32214e-05;5.6141e-05;0.000132013
91;boundary;10;0.071555;0.0550451;0.0856463
91;calc iter;10;0.807374;0.800431;0.812487
91;calc total;1;8.2225;8.2225;8.2225
91;total;1;20.6085;20.6085;20.6085
114;initialize;1;4.60881;4.60881;4.60881
114;async;10;0.0200637;0.013724;0.0322705
114;inner;10;0.729977;0.714156;0.753271
114;wait;10;7.82242e-05;6.0757e-05;0.000117158
114;boundary;10;0.0692074;0.0532687;0.0851139
114;calc iter;10;0.819329;0.810354;0.830685
114;calc total;1;8.22249;8.22249;8.22249
139;initialize;1;4.56958;4.56958;4.56958
139;async;10;0.0261339;0.0135545;0.0347198
139;inner;10;0.712525;0.696286;0.736913
139;wait;10;7.00254e-05;5.4891e-05;8.7321e-05
139;boundary;10;0.069718;0.054911;0.0815034
139;calc iter;10;0.808449;0.801263;0.812816
139;calc total;1;8.2225;8.2225;8.2225
139;total;1;20.5522;20.5522;20.5522
22;initialize;1;4.68886;4.68886;4.68886
22;async;10;0.0275155;0.0151597;0.0358126
22;inner;10;0.740369;0.733465;0.753219
22;wait;10;3.85162e-05;2.4495e-05;0.000103737
22;boundary;10;0.0523819;0.0509787;0.0532675
22;calc iter;10;0.820306;0.816163;0.823218
22;calc total;1;8.2225;8.2225;8.2225
22;total;1;20.6716;20.6716;20.6716
70;initialize;1;4.60825;4.60825;4.60825
70;async;10;0.0265798;0.0154301;0.0318036
70;inner;10;0.741996;0.733834;0.755363
70;wait;10;3.76723e-05;2.7171e-05;8.8105e-05
70;boundary;10;0.0529593;0.0516865;0.0538871
70;calc iter;10;0.821574;0.818606;0.826075
70;calc total;1;8.22249;8.22249;8.22249
70;total;1;20.5908;20.5908;20.5908
92;initialize;1;4.62565;4.62565;4.62565
92;async;10;0.0283477;0.0135189;0.0409437
92;inner;10;0.707282;0.688341;0.735316
92;wait;10;9.03275e-05;6.3251e-05;0.000138348
92;boundary;10;0.0718359;0.0548077;0.0833893
92;calc iter;10;0.807557;0.800657;0.812765
92;calc total;1;8.2225;8.2225;8.2225
92;total;1;20.6087;20.6087;20.6087
114;total;1;20.591;20.591;20.591
140;initialize;1;4.56822;4.56822;4.56822
140;async;10;0.0274043;0.0135182;0.0363884
140;inner;10;0.714;0.700055;0.736565
140;wait;10;6.48117e-05;5.2369e-05;0.000106619
140;boundary;10;0.0674253;0.0551802;0.0763388
140;calc iter;10;0.808897;0.804227;0.812842
140;calc total;1;8.22249;8.22249;8.22249
140;total;1;20.5508;20.5508;20.5508
23;initialize;1;4.68894;4.68894;4.68894
23;async;10;0.016517;0.0075683;0.0220828
23;inner;10;0.742256;0.734629;0.754748
23;wait;10;6.35411e-05;5.1916e-05;9.6676e-05
23;boundary;10;0.0603083;0.05521;0.0648417
23;calc iter;10;0.819146;0.814254;0.821822
23;calc total;1;8.2225;8.2225;8.2225
23;total;1;20.6717;20.6717;20.6717
71;initialize;1;4.60821;4.60821;4.60821
71;async;10;0.019836;0.0077473;0.0241147
71;inner;10;0.741123;0.732067;0.749495
71;wait;10;5.85175e-05;4.5039e-05;9.1092e-05
71;boundary;10;0.0593874;0.057279;0.062634
71;calc iter;10;0.820406;0.816564;0.82334
71;calc total;1;8.22249;8.22249;8.22249
71;total;1;20.5908;20.5908;20.5908
93;initialize;1;4.62567;4.62567;4.62567
93;async;10;0.0252795;0.0135698;0.0361371
93;inner;10;0.714212;0.69545;0.740158
93;wait;10;7.3428e-05;5.4587e-05;8.5347e-05
93;boundary;10;0.0682724;0.0525247;0.0802091
93;calc iter;10;0.80784;0.801026;0.812644
93;calc total;1;8.2225;8.2225;8.2225
93;total;1;20.6087;20.6087;20.6087
115;initialize;1;4.60886;4.60886;4.60886
115;async;10;0.0232651;0.015228;0.0363066
115;inner;10;0.737482;0.724341;0.755733
115;wait;10;5.76217e-05;4.2376e-05;6.8643e-05
115;boundary;10;0.0595761;0.0519593;0.0679741
115;calc iter;10;0.820383;0.812379;0.828926
115;calc total;1;8.22249;8.22249;8.22249
115;total;1;20.591;20.591;20.591
141;initialize;1;4.56866;4.56866;4.56866
141;async;10;0.0279521;0.0136212;0.0375681
141;inner;10;0.712519;0.696667;0.735663
141;wait;10;6.48955e-05;4.7669e-05;0.000131742
141;boundary;10;0.0681052;0.0555822;0.078938
141;calc iter;10;0.808643;0.802605;0.813236
141;calc total;1;8.2225;8.2225;8.2225
141;total;1;20.5513;20.5513;20.5513
94;initialize;1;4.62549;4.62549;4.62549
94;async;10;0.0256279;0.0123425;0.038848
94;inner;10;0.708029;0.691326;0.737485
94;wait;10;8.06281e-05;6.2531e-05;0.000127383
94;boundary;10;0.07388;0.0536232;0.0827364
94;calc iter;10;0.807619;0.797566;0.812997
94;calc total;1;8.22251;8.22251;8.22251
94;total;1;20.6085;20.6085;20.6085
116;initialize;1;4.60959;4.60959;4.60959
116;async;10;0.0207507;0.0134775;0.044084
116;inner;10;0.746275;0.731718;0.763967
116;wait;10;4.79678e-05;3.241e-05;6.3193e-05
116;boundary;10;0.0541925;0.0517958;0.0589812
116;calc iter;10;0.821267;0.812407;0.832715
116;calc total;1;8.22249;8.22249;8.22249
116;total;1;20.5918;20.5918;20.5918
142;initialize;1;4.56867;4.56867;4.56867
142;async;10;0.0266501;0.0135809;0.0373434
142;inner;10;0.708089;0.69583;0.732484
142;wait;10;7.33617e-05;5.3534e-05;0.000127666
142;boundary;10;0.0737926;0.0575625;0.0799044
142;calc iter;10;0.808607;0.802222;0.813148
142;calc total;1;8.2225;8.2225;8.2225
142;total;1;20.5513;20.5513;20.5513
95;initialize;1;4.62549;4.62549;4.62549
95;async;10;0.025904;0.00689896;0.0381861
95;inner;10;0.703155;0.686933;0.727392
95;wait;10;0.000152901;5.6844e-05;0.000462642
95;boundary;10;0.0782147;0.0636596;0.0870812
95;calc iter;10;0.807429;0.798416;0.812259
95;calc total;1;8.22251;8.22251;8.22251
95;total;1;20.6085;20.6085;20.6085
117;initialize;1;4.60958;4.60958;4.60958
117;async;10;0.0258225;0.0144641;0.0330031
117;inner;10;0.740299;0.729881;0.754949
117;wait;10;6.00359e-05;4e-05;0.000111322
117;boundary;10;0.0546062;0.0523069;0.0572918
117;calc iter;10;0.820789;0.817193;0.82362
117;calc total;1;8.22249;8.22249;8.22249
117;total;1;20.5918;20.5918;20.5918
143;initialize;1;4.56823;4.56823;4.56823
143;async;10;0.0247647;0.00692123;0.0365869
143;inner;10;0.699467;0.689359;0.724389
143;wait;10;0.000142297;6.115e-05;0.000457329
143;boundary;10;0.0838256;0.0666033;0.0878223
143;calc iter;10;0.8082;0.798374;0.813832
143;calc total;1;8.2225;8.2225;8.2225
143;total;1;20.5508;20.5508;20.5508
118;initialize;1;4.60878;4.60878;4.60878
118;async;10;0.0294896;0.0157273;0.0391729
118;inner;10;0.739051;0.727188;0.755119
118;wait;10;3.90242e-05;2.5332e-05;8.7597e-05
118;boundary;10;0.0527818;0.0516545;0.053922
118;calc iter;10;0.821363;0.812139;0.824368
118;calc total;1;8.22249;8.22249;8.22249
118;total;1;20.5909;20.5909;20.5909
119;initialize;1;4.60874;4.60874;4.60874
119;async;10;0.0206625;0.00786725;0.0281964
119;inner;10;0.739028;0.727964;0.753405
119;wait;10;6.93969e-05;4.9413e-05;0.000130544
119;boundary;10;0.0606781;0.0571562;0.0664952
119;calc iter;10;0.82044;0.816354;0.825273
119;calc total;1;8.2225;8.2225;8.2225
119;total;1;20.5909;20.5909;20.5909
156;initialize;1;4.5677;4.5677;4.5677
156;async;10;0.0314974;0.0138012;0.0468551
156;inner;10;0.734428;0.723576;0.754683
156;wait;10;4.55106e-05;3.0933e-05;8.625e-05
156;boundary;10;0.053671;0.0521661;0.0569759
156;calc iter;10;0.819643;0.807904;0.826654
156;calc total;1;8.22249;8.22249;8.22249
156;total;1;20.5424;20.5424;20.5424
157;initialize;1;4.56805;4.56805;4.56805
157;async;10;0.0397266;0.0155158;0.0671238
157;inner;10;0.726491;0.704673;0.755245
157;wait;10;3.64967e-05;2.6818e-05;5.7574e-05
157;boundary;10;0.0542001;0.0509494;0.0561859
157;calc iter;10;0.820457;0.81572;0.829572
157;calc total;1;8.22249;8.22249;8.22249
157;total;1;20.5428;20.5428;20.5428
158;initialize;1;4.56805;4.56805;4.56805
158;async;10;0.0275006;0.0155363;0.0298581
158;inner;10;0.73328;0.713482;0.761083
158;wait;10;3.64368e-05;2.5839e-05;5.615e-05
158;boundary;10;0.0603017;0.0509003;0.0745604
158;calc iter;10;0.821121;0.806072;0.852016
158;calc total;1;8.22249;8.22249;8.22249
158;total;1;20.5428;20.5428;20.5428
168;initialize;1;4.55489;4.55489;4.55489
168;async;10;0.0173935;0.0131053;0.0210488
168;inner;10;0.748046;0.743934;0.75799
168;wait;10;4.58e-05;3.3492e-05;5.995e-05
168;boundary;10;0.0527256;0.0518565;0.0541282
168;calc iter;10;0.818212;0.814355;0.825175
168;calc total;1;8.2225;8.2225;8.2225
168;total;1;20.5372;20.5372;20.5372
159;initialize;1;4.5681;4.5681;4.5681
159;async;10;0.035933;0.0155562;0.063472
159;inner;10;0.730929;0.717568;0.755058
159;wait;10;3.81629e-05;2.5954e-05;6.5036e-05
159;boundary;10;0.0533279;0.0512682;0.05443
159;calc iter;10;0.82023;0.807965;0.835517
159;calc total;1;8.22249;8.22249;8.22249
159;total;1;20.5428;20.5428;20.5428
169;initialize;1;4.55474;4.55474;4.55474
169;async;10;0.0238342;0.0160211;0.0279146
169;inner;10;0.742742;0.737122;0.755248
169;wait;10;4.08025e-05;3.3137e-05;6.1531e-05
169;boundary;10;0.0521177;0.0516598;0.0524091
169;calc iter;10;0.818737;0.81551;0.823691
169;calc total;1;8.2225;8.2225;8.2225
169;total;1;20.5371;20.5371;20.5371
160;initialize;1;4.56816;4.56816;4.56816
160;async;10;0.0254887;0.0154954;0.0511444
160;inner;10;0.734288;0.71836;0.752833
160;wait;10;6.36113e-05;4.5342e-05;9.048e-05
160;boundary;10;0.0587544;0.0522995;0.0689713
160;calc iter;10;0.818596;0.807656;0.834387
160;calc total;1;8.22249;8.22249;8.22249
160;total;1;20.5429;20.5429;20.5429
170;initialize;1;4.55473;4.55473;4.55473
170;async;10;0.025028;0.016097;0.0298185
170;inner;10;0.742179;0.737319;0.756062
170;wait;10;3.77929e-05;3.0219e-05;5.7069e-05
170;boundary;10;0.0520697;0.0512525;0.0526195
170;calc iter;10;0.819317;0.816953;0.824838
170;calc total;1;8.2225;8.2225;8.2225
170;total;1;20.537;20.537;20.537
161;initialize;1;4.56807;4.56807;4.56807
161;async;10;0.0173159;0.00767246;0.0298262
161;inner;10;0.723678;0.7022;0.751001
161;wait;10;8.15658e-05;6.0438e-05;0.000117949
161;boundary;10;0.0762857;0.0577969;0.094679
161;calc iter;10;0.817363;0.804457;0.828088
161;calc total;1;8.22249;8.22249;8.22249
161;total;1;20.5428;20.5428;20.5428
171;initialize;1;4.55467;4.55467;4.55467
171;async;10;0.021823;0.0160667;0.0251067
171;inner;10;0.742415;0.738164;0.753213
171;wait;10;5.82616e-05;4.5012e-05;9.0858e-05
171;boundary;10;0.0538491;0.0523939;0.0559136
171;calc iter;10;0.818148;0.81472;0.821822
171;calc total;1;8.2225;8.2225;8.2225
171;total;1;20.537;20.537;20.537
162;initialize;1;4.56809;4.56809;4.56809
162;async;10;0.0224181;0.0136163;0.033955
162;inner;10;0.727353;0.713864;0.750356
162;wait;10;6.73989e-05;4.7126e-05;0.000116508
162;boundary;10;0.0676249;0.053897;0.0753808
162;calc iter;10;0.817465;0.809503;0.823264
162;calc total;1;8.2225;8.2225;8.2225
162;total;1;20.5428;20.5428;20.5428
172;initialize;1;4.55484;4.55484;4.55484
172;async;10;0.0230296;0.0145326;0.0284306
172;inner;10;0.742747;0.739466;0.754195
172;wait;10;5.06906e-05;2.9541e-05;8.5043e-05
172;boundary;10;0.0528803;0.0511937;0.0570569
172;calc iter;10;0.818709;0.814937;0.821792
172;calc total;1;8.2225;8.2225;8.2225
172;total;1;20.5372;20.5372;20.5372
163;initialize;1;4.56804;4.56804;4.56804
163;async;10;0.026742;0.0152217;0.0384311
163;inner;10;0.731817;0.717983;0.750829
163;wait;10;6.43376e-05;3.9239e-05;0.000108998
163;boundary;10;0.0595375;0.0530605;0.0634733
163;calc iter;10;0.818162;0.811929;0.823604
163;calc total;1;8.2225;8.2225;8.2225
163;total;1;20.5428;20.5428;20.5428
173;initialize;1;4.55464;4.55464;4.55464
173;async;10;0.0191797;0.00769654;0.0235539
173;inner;10;0.731679;0.724933;0.743057
173;wait;10;8.36477e-05;6.3541e-05;0.000123978
173;boundary;10;0.0663509;0.0617106;0.0731791
173;calc iter;10;0.817295;0.812591;0.82
173;calc total;1;8.22251;8.22251;8.22251
173;total;1;20.537;20.537;20.537
164;initialize;1;4.56806;4.56806;4.56806
164;async;10;0.0297998;0.0151825;0.0573851
164;inner;10;0.735016;0.71605;0.754856
164;wait;10;4.50787e-05;3.7023e-05;7.5723e-05
164;boundary;10;0.0542281;0.0523785;0.0551852
164;calc iter;10;0.81909;0.8136;0.828106
164;calc total;1;8.2225;8.2225;8.2225
164;total;1;20.5428;20.5428;20.5428
174;initialize;1;4.55509;4.55509;4.55509
174;async;10;0.0207533;0.0140255;0.024127
174;inner;10;0.735428;0.731916;0.747093
174;wait;10;7.48166e-05;5.9957e-05;0.000109987
174;boundary;10;0.0612354;0.0552311;0.0631696
174;calc iter;10;0.817494;0.814142;0.819748
174;calc total;1;8.2225;8.2225;8.2225
174;total;1;20.5374;20.5374;20.5374
165;initialize;1;4.56806;4.56806;4.56806
165;async;10;0.0217525;0.0147907;0.0358182
165;inner;10;0.737049;0.722475;0.75261
165;wait;10;5.82719e-05;4.5326e-05;0.000103861
165;boundary;10;0.0592841;0.0527511;0.0651125
165;calc iter;10;0.818145;0.806829;0.840999
165;calc total;1;8.2225;8.2225;8.2225
165;total;1;20.5428;20.5428;20.5428
175;initialize;1;4.55464;4.55464;4.55464
175;async;10;0.0261643;0.0159947;0.0306243
175;inner;10;0.740037;0.736019;0.751769
175;wait;10;5.36574e-05;3.1269e-05;0.000109612
175;boundary;10;0.0524285;0.0511811;0.0537324
175;calc iter;10;0.818686;0.81542;0.821078
175;calc total;1;8.22251;8.22251;8.22251
175;total;1;20.537;20.537;20.537
166;initialize;1;4.56805;4.56805;4.56805
166;async;10;0.0242513;0.0150836;0.0312488
166;inner;10;0.736314;0.721055;0.754436
166;wait;10;5.8085e-05;3.7054e-05;9.335e-05
166;boundary;10;0.0585787;0.0524509;0.069015
166;calc iter;10;0.819203;0.809105;0.822814
166;calc total;1;8.2225;8.2225;8.2225
166;total;1;20.5427;20.5427;20.5427
176;initialize;1;4.5547;4.5547;4.5547
176;async;10;0.0285845;0.015575;0.0339981
176;inner;10;0.738883;0.733973;0.754858
176;wait;10;3.53096e-05;2.5218e-05;6.8619e-05
176;boundary;10;0.0519423;0.0508739;0.0523597
176;calc iter;10;0.819447;0.816744;0.822648
176;calc total;1;8.2225;8.2225;8.2225
176;total;1;20.537;20.537;20.537
167;initialize;1;4.56802;4.56802;4.56802
167;async;10;0.0153411;0.00769931;0.0240977
167;inner;10;0.735828;0.716387;0.75782
167;wait;10;6.93702e-05;4.4621e-05;0.000120275
167;boundary;10;0.0669059;0.0537909;0.0826174
167;calc iter;10;0.818146;0.805485;0.82465
167;calc total;1;8.2225;8.2225;8.2225
167;total;1;20.5428;20.5428;20.5428
177;initialize;1;4.55505;4.55505;4.55505
177;async;10;0.0201266;0.0157703;0.0261502
177;inner;10;0.744032;0.740443;0.754854
177;wait;10;5.02298e-05;3.8549e-05;6.4388e-05
177;boundary;10;0.0540614;0.0520023;0.0568417
177;calc iter;10;0.818273;0.812182;0.823511
177;calc total;1;8.2225;8.2225;8.2225
177;total;1;20.5374;20.5374;20.5374
178;initialize;1;4.55518;4.55518;4.55518
178;async;10;0.0215487;0.0157305;0.0268744
178;inner;10;0.737942;0.731478;0.748919
178;wait;10;7.16801e-05;4.738e-05;0.000106381
178;boundary;10;0.0582718;0.0537694;0.0637077
178;calc iter;10;0.817835;0.815229;0.821915
178;calc total;1;8.2225;8.2225;8.2225
178;total;1;20.5375;20.5375;20.5375
179;initialize;1;4.55484;4.55484;4.55484
179;async;10;0.0143581;0.00780384;0.0187599
179;inner;10;0.739119;0.732068;0.753693
179;wait;10;7.46695e-05;5.7303e-05;0.000102065
179;boundary;10;0.0638407;0.0556392;0.0711982
179;calc iter;10;0.817394;0.814551;0.820626
179;calc total;1;8.2225;8.2225;8.2225
179;total;1;20.5372;20.5372;20.5372
180;initialize;1;4.55463;4.55463;4.55463
180;async;10;0.0289182;0.0136273;0.0428546
180;inner;10;0.731836;0.719991;0.75076
180;wait;10;5.01805e-05;3.198e-05;9.2107e-05
180;boundary;10;0.0518969;0.0513499;0.052252
180;calc iter;10;0.812703;0.809528;0.816735
180;calc total;1;8.2225;8.2225;8.2225
180;total;1;20.537;20.537;20.537
181;initialize;1;4.55463;4.55463;4.55463
181;async;10;0.0300185;0.0155366;0.0462189
181;inner;10;0.731318;0.716952;0.752275
181;wait;10;4.22395e-05;3.3804e-05;5.225e-05
181;boundary;10;0.0520986;0.0500011;0.0530764
181;calc iter;10;0.813479;0.810328;0.820943
181;calc total;1;8.2225;8.2225;8.2225
181;total;1;20.537;20.537;20.537
182;initialize;1;4.55473;4.55473;4.55473
182;async;10;0.0318227;0.0158862;0.0474814
182;inner;10;0.72916;0.712912;0.751156
182;wait;10;3.92089e-05;2.8659e-05;8.2968e-05
182;boundary;10;0.0530416;0.0495071;0.055403
182;calc iter;10;0.814066;0.809941;0.819864
182;calc total;1;8.2225;8.2225;8.2225
182;total;1;20.5371;20.5371;20.5371
183;initialize;1;4.55483;4.55483;4.55483
183;async;10;0.0293461;0.0159783;0.0441055
183;inner;10;0.731778;0.719724;0.752727
183;wait;10;3.67051e-05;2.7724e-05;5.2516e-05
183;boundary;10;0.0521443;0.0501201;0.0532623
183;calc iter;10;0.813307;0.809141;0.822023
183;calc total;1;8.2225;8.2225;8.2225
183;total;1;20.5372;20.5372;20.5372
184;initialize;1;4.55468;4.55468;4.55468
184;async;10;0.0277312;0.0159095;0.0466185
184;inner;10;0.731453;0.717267;0.748526
184;wait;10;5.17123e-05;3.5928e-05;5.8231e-05
184;boundary;10;0.0540035;0.0512183;0.0565888
184;calc iter;10;0.813241;0.808115;0.818153
184;calc total;1;8.2225;8.2225;8.2225
184;total;1;20.537;20.537;20.537
185;initialize;1;4.55463;4.55463;4.55463
185;async;10;0.0254273;0.00722207;0.0453642
185;inner;10;0.732893;0.718582;0.747751
185;wait;10;5.58705e-05;4.0767e-05;0.000123123
185;boundary;10;0.0542169;0.051366;0.0562204
185;calc iter;10;0.812594;0.809664;0.81536
185;calc total;1;8.2225;8.2225;8.2225
185;total;1;20.537;20.537;20.537
186;initialize;1;4.55467;4.55467;4.55467
186;async;10;0.0194044;0.00939168;0.0269011
186;inner;10;0.724992;0.706123;0.74423
186;wait;10;5.7425e-05;3.3157e-05;8.0095e-05
186;boundary;10;0.0653604;0.0533706;0.0787453
186;calc iter;10;0.809815;0.802741;0.811828
186;calc total;1;8.2225;8.2225;8.2225
186;total;1;20.537;20.537;20.537
187;initialize;1;4.55473;4.55473;4.55473
187;async;10;0.0245201;0.0137915;0.0340476
187;inner;10;0.719768;0.704213;0.73642
187;wait;10;6.46941e-05;4.4205e-05;9.0387e-05
187;boundary;10;0.065745;0.0566821;0.0745568
187;calc iter;10;0.8101;0.805483;0.812863
187;calc total;1;8.2225;8.2225;8.2225
187;total;1;20.5371;20.5371;20.5371
188;initialize;1;4.55484;4.55484;4.55484
188;async;10;0.0238728;0.0135923;0.0353548
188;inner;10;0.726384;0.710438;0.742469
188;wait;10;6.19793e-05;5.0925e-05;0.000103376
188;boundary;10;0.0604931;0.0538557;0.0661934
188;calc iter;10;0.810814;0.806593;0.812091
188;calc total;1;8.2225;8.2225;8.2225
188;total;1;20.5372;20.5372;20.5372
189;initialize;1;4.55472;4.55472;4.55472
189;async;10;0.0233552;0.0137608;0.030751
189;inner;10;0.722439;0.706025;0.739392
189;wait;10;6.64316e-05;5.3737e-05;0.000109182
189;boundary;10;0.0642258;0.0552315;0.0751904
189;calc iter;10;0.810088;0.804215;0.813264
189;calc total;1;8.2225;8.2225;8.2225
189;total;1;20.537;20.537;20.537
192;initialize;1;4.56855;4.56855;4.56855
192;async;10;0.0172382;0.0132091;0.0229727
192;inner;10;0.743127;0.728991;0.756184
192;wait;10;4.93615e-05;3.227e-05;7.641e-05
192;boundary;10;0.0559412;0.0521534;0.0699622
192;calc iter;10;0.816358;0.810427;0.822004
192;calc total;1;8.22249;8.22249;8.22249
192;total;1;20.5517;20.5517;20.5517
190;initialize;1;4.55473;4.55473;4.55473
190;async;10;0.021749;0.013544;0.03162
190;inner;10;0.715909;0.701883;0.736201
190;wait;10;8.12396e-05;6.23e-05;0.000135818
190;boundary;10;0.0720317;0.0570295;0.0806622
190;calc iter;10;0.809772;0.802949;0.814819
190;calc total;1;8.2225;8.2225;8.2225
190;total;1;20.5371;20.5371;20.5371
193;initialize;1;4.56852;4.56852;4.56852
193;async;10;0.0167024;0.0119471;0.023139
193;inner;10;0.746245;0.738178;0.757702
193;wait;10;4.29281e-05;2.5277e-05;6.5918e-05
193;boundary;10;0.0542723;0.0525993;0.060235
193;calc iter;10;0.817264;0.810407;0.824642
193;calc total;1;8.2225;8.2225;8.2225
193;total;1;20.5517;20.5517;20.5517
191;initialize;1;4.55469;4.55469;4.55469
191;async;10;0.0194792;0.0068601;0.0299525
191;inner;10;0.709311;0.695272;0.729638
191;wait;10;0.00014036;4.7292e-05;0.000437227
191;boundary;10;0.0804773;0.0654091;0.087765
191;calc iter;10;0.80941;0.802347;0.813069
191;calc total;1;8.22251;8.22251;8.22251
191;total;1;20.537;20.537;20.537
216;initialize;1;4.55703;4.55703;4.55703
216;async;10;0.0223786;0.0139627;0.0266442
216;inner;10;0.743468;0.738897;0.753452
216;wait;10;5.20034e-05;3.3667e-05;0.000109174
216;boundary;10;0.0530192;0.0520368;0.0545121
216;calc iter;10;0.818919;0.814747;0.823325
216;calc total;1;8.2225;8.2225;8.2225
216;total;1;20.5393;20.5393;20.5393
194;initialize;1;4.56851;4.56851;4.56851
194;async;10;0.0223643;0.0142085;0.0412244
194;inner;10;0.741051;0.735089;0.754306
194;wait;10;5.28316e-05;3.0137e-05;6.4569e-05
194;boundary;10;0.0543307;0.052168;0.0575958
194;calc iter;10;0.8178;0.809417;0.830485
194;calc total;1;8.22249;8.22249;8.22249
194;total;1;20.5517;20.5517;20.5517
240;initialize;1;4.5523;4.5523;4.5523
240;async;10;0.0199768;0.00598123;0.0273192
240;inner;10;0.733029;0.711008;0.75888
240;wait;10;6.49151e-05;3.5412e-05;9.1757e-05
240;boundary;10;0.061101;0.0518583;0.0792781
240;calc iter;10;0.814174;0.794773;0.832005
240;calc total;1;8.2225;8.2225;8.2225
240;total;1;20.5265;20.5265;20.5265
264;initialize;1;4.53955;4.53955;4.53955
264;async;10;0.0245611;0.0140541;0.0292752
264;inner;10;0.73044;0.721193;0.749086
264;wait;10;8.06738e-05;7.3631e-05;9.1173e-05
264;boundary;10;0.0619312;0.0526283;0.0691799
264;calc iter;10;0.817015;0.812966;0.819718
264;calc total;1;8.2225;8.2225;8.2225
264;total;1;20.5196;20.5196;20.5196
217;initialize;1;4.5566;4.5566;4.5566
217;async;10;0.0203269;0.0159576;0.0235731
217;inner;10;0.74679;0.742385;0.758914
217;wait;10;3.62637e-05;2.4571e-05;4.9659e-05
217;boundary;10;0.0526636;0.0509992;0.0538579
217;calc iter;10;0.819819;0.814514;0.827624
217;calc total;1;8.2225;8.2225;8.2225
217;total;1;20.5388;20.5388;20.5388
195;initialize;1;4.56847;4.56847;4.56847
195;async;10;0.0267807;0.0140552;0.0399133
195;inner;10;0.738746;0.728823;0.754407
195;wait;10;4.00729e-05;2.6991e-05;7.4316e-05
195;boundary;10;0.0528951;0.0509714;0.0551321
195;calc iter;10;0.818464;0.814947;0.822798
195;calc total;1;8.22249;8.22249;8.22249
195;total;1;20.5516;20.5516;20.5516
241;initialize;1;4.55215;4.55215;4.55215
241;async;10;0.0210947;0.0131239;0.0294849
241;inner;10;0.73495;0.721634;0.753324
241;wait;10;6.66715e-05;3.7247e-05;9.3153e-05
241;boundary;10;0.0588777;0.0522207;0.0691434
241;calc iter;10;0.81499;0.810258;0.819751
241;calc total;1;8.2225;8.2225;8.2225
241;total;1;20.5263;20.5263;20.5263
265;initialize;1;4.53954;4.53954;4.53954
265;async;10;0.0259535;0.0159286;0.0322738
265;inner;10;0.735133;0.7294;0.750321
265;wait;10;6.68964e-05;4.4037e-05;7.9372e-05
265;boundary;10;0.0564544;0.0521767;0.0596849
265;calc iter;10;0.817609;0.81381;0.822134
265;calc total;1;8.2225;8.2225;8.2225
265;total;1;20.5195;20.5195;20.5195
196;initialize;1;4.56856;4.56856;4.56856
196;async;10;0.021354;0.0149515;0.0298224
196;inner;10;0.73965;0.733134;0.752515
196;wait;10;6.3089e-05;4.5179e-05;0.000109968
196;boundary;10;0.0560611;0.0520429;0.0615026
196;calc iter;10;0.81713;0.813158;0.820287
196;calc total;1;8.2225;8.2225;8.2225
196;total;1;20.5517;20.5517;20.5517
242;initialize;1;4.5521;4.5521;4.5521
242;async;10;0.0271236;0.013799;0.0353097
242;inner;10;0.731365;0.722944;0.749181
242;wait;10;6.63672e-05;4.4994e-05;0.000121235
242;boundary;10;0.0569399;0.0523929;0.0606505
242;calc iter;10;0.815496;0.809654;0.818292
242;calc total;1;8.2225;8.2225;8.2225
242;total;1;20.5262;20.5262;20.5262
266;initialize;1;4.53984;4.53984;4.53984
266;async;10;0.0283134;0.0159955;0.0337244
266;inner;10;0.735695;0.730251;0.749375
266;wait;10;5.51045e-05;4.1902e-05;7.1683e-05
266;boundary;10;0.0540183;0.052192;0.0553762
266;calc iter;10;0.818084;0.815607;0.821673
266;calc total;1;8.2225;8.2225;8.2225
266;total;1;20.5198;20.5198;20.5198
197;initialize;1;4.5686;4.5686;4.5686
197;async;10;0.0163926;0.00736216;0.022431
197;inner;10;0.727853;0.715843;0.744481
197;wait;10;7.52829e-05;3.9882e-05;0.000121047
197;boundary;10;0.0715815;0.0600206;0.0816195
197;calc iter;10;0.815904;0.811988;0.8196
197;calc total;1;8.2225;8.2225;8.2225
197;total;1;20.5518;20.5518;20.5518
243;initialize;1;4.55206;4.55206;4.55206
243;async;10;0.0284073;0.0139785;0.0370731
243;inner;10;0.736116;0.727526;0.7538
243;wait;10;3.7951e-05;2.5211e-05;4.9656e-05
243;boundary;10;0.0520563;0.0508442;0.0525502
243;calc iter;10;0.816619;0.809354;0.823082
243;calc total;1;8.2225;8.2225;8.2225
243;total;1;20.5262;20.5262;20.5262
267;initialize;1;4.53959;4.53959;4.53959
267;async;10;0.0277614;0.0162764;0.0337549
267;inner;10;0.738953;0.733573;0.753102
267;wait;10;3.91703e-05;3.0953e-05;4.956e-05
267;boundary;10;0.05219;0.0517616;0.0528547
267;calc iter;10;0.818946;0.815888;0.822281
267;calc total;1;8.2225;8.2225;8.2225
267;total;1;20.5196;20.5196;20.5196
198;initialize;1;4.56853;4.56853;4.56853
198;async;10;0.0208307;0.0126356;0.034977
198;inner;10;0.733741;0.724697;0.75001
198;wait;10;7.0565e-05;4.1602e-05;0.000116645
198;boundary;10;0.0623738;0.0532018;0.0716887
198;calc iter;10;0.817018;0.811998;0.827125
198;calc total;1;8.2225;8.2225;8.2225
198;total;1;20.5517;20.5517;20.5517
244;initialize;1;4.55206;4.55206;4.55206
244;async;10;0.0252219;0.0140585;0.034942
244;inner;10;0.724018;0.714424;0.746587
244;wait;10;7.87686e-05;5.9885e-05;9.3108e-05
244;boundary;10;0.0653541;0.0526508;0.0721544
244;calc iter;10;0.814675;0.811241;0.821283
244;calc total;1;8.2225;8.2225;8.2225
244;total;1;20.5262;20.5262;20.5262
268;initialize;1;4.53954;4.53954;4.53954
268;async;10;0.0358648;0.0158816;0.0433051
268;inner;10;0.731428;0.724885;0.748482
268;wait;10;5.3087e-05;3.3795e-05;9.4242e-05
268;boundary;10;0.0518739;0.0509203;0.0541274
268;calc iter;10;0.819222;0.813287;0.822457
268;calc total;1;8.2225;8.2225;8.2225
268;total;1;20.5196;20.5196;20.5196
199;initialize;1;4.56858;4.56858;4.56858
199;async;10;0.0276853;0.0147855;0.0438533
199;inner;10;0.735701;0.729074;0.747243
199;wait;10;6.32906e-05;4.4417e-05;0.000112469
199;boundary;10;0.0545387;0.0513824;0.0580961
199;calc iter;10;0.81799;0.811465;0.827641
199;calc total;1;8.2225;8.2225;8.2225
199;total;1;20.5517;20.5517;20.5517
245;initialize;1;4.55234;4.55234;4.55234
245;async;10;0.0170799;0.00727239;0.0266326
245;inner;10;0.722613;0.705731;0.745646
245;wait;10;8.16433e-05;5.9735e-05;0.00012837
245;boundary;10;0.0741839;0.0570886;0.0857182
245;calc iter;10;0.81396;0.808769;0.825482
245;calc total;1;8.2225;8.2225;8.2225
245;total;1;20.5265;20.5265;20.5265
269;initialize;1;4.53986;4.53986;4.53986
269;async;10;0.0254406;0.00778896;0.0321995
269;inner;10;0.727532;0.724113;0.742788
269;wait;10;7.56907e-05;5.4024e-05;0.000140034
269;boundary;10;0.0643395;0.0591411;0.0689541
269;calc iter;10;0.81739;0.809861;0.821997
269;calc total;1;8.2225;8.2225;8.2225
269;total;1;20.5198;20.5198;20.5198
288;initialize;1;4.56509;4.56509;4.56509
288;async;10;0.0234536;0.0132756;0.0384188
288;inner;10;0.719693;0.702169;0.749724
288;wait;10;7.76152e-05;6.1805e-05;0.000113729
288;boundary;10;0.0701283;0.0517582;0.0824592
288;calc iter;10;0.813355;0.806818;0.822169
288;calc total;1;8.2225;8.2225;8.2225
288;total;1;20.5461;20.5461;20.5461
200;initialize;1;4.56851;4.56851;4.56851
200;async;10;0.0315254;0.0149689;0.0508043
200;inner;10;0.734368;0.724454;0.749232
200;wait;10;4.33997e-05;2.4262e-05;0.000105171
246;initialize;1;4.55213;4.55213;4.55213
246;async;10;0.0295088;0.0132803;0.0408548
246;inner;10;0.731441;0.722828;0.747307
246;wait;10;6.54746e-05;5.0235e-05;0.000110019
246;boundary;10;0.0548731;0.052539;0.0564569
246;calc iter;10;0.81589;0.812248;0.822467
246;calc total;1;8.2225;8.2225;8.2225
246;total;1;20.5263;20.5263;20.5263
270;initialize;1;4.53957;4.53957;4.53957
270;async;10;0.0248438;0.0141168;0.03026
270;inner;10;0.723245;0.714215;0.745153
270;wait;10;9.109e-05;8.1397e-05;0.000128546
270;boundary;10;0.0684506;0.0537343;0.0758785
270;calc iter;10;0.816632;0.81108;0.82023
270;calc total;1;8.2225;8.2225;8.2225
270;total;1;20.5196;20.5196;20.5196
289;initialize;1;4.56517;4.56517;4.56517
289;async;10;0.0260641;0.0137012;0.0354264
289;inner;10;0.726208;0.711564;0.749444
289;wait;10;6.42315e-05;5.675e-05;6.9515e-05
289;boundary;10;0.0617076;0.0520221;0.0707268
289;calc iter;10;0.814045;0.809342;0.817775
289;calc total;1;8.2225;8.2225;8.2225
289;total;1;20.5461;20.5461;20.5461
200;boundary;10;0.0527398;0.0506353;0.0537459
200;calc iter;10;0.818679;0.809195;0.830766
200;calc total;1;8.22249;8.22249;8.22249
200;total;1;20.5517;20.5517;20.5517
247;initialize;1;4.55215;4.55215;4.55215
247;async;10;0.0360768;0.0147504;0.0486643
247;inner;10;0.728521;0.719346;0.748262
247;wait;10;4.82558e-05;2.9119e-05;9.1787e-05
247;boundary;10;0.051945;0.0505322;0.0525649
247;calc iter;10;0.816594;0.812145;0.820584
247;calc total;1;8.2225;8.2225;8.2225
247;total;1;20.5263;20.5263;20.5263
271;initialize;1;4.53949;4.53949;4.53949
271;async;10;0.0291303;0.0160683;0.0346008
271;inner;10;0.731441;0.72509;0.747812
271;wait;10;6.57916e-05;5.1531e-05;9.2911e-05
271;boundary;10;0.0569531;0.0519422;0.0601353
271;calc iter;10;0.817592;0.814296;0.820152
271;calc total;1;8.2225;8.2225;8.2225
271;total;1;20.5195;20.5195;20.5195
290;initialize;1;4.56511;4.56511;4.56511
290;async;10;0.0302418;0.014006;0.0403916
290;inner;10;0.728134;0.714788;0.749207
290;wait;10;5.04346e-05;3.4408e-05;6.5243e-05
290;boundary;10;0.0562282;0.0521204;0.0627764
290;calc iter;10;0.814657;0.810591;0.818024
290;calc total;1;8.2225;8.2225;8.2225
290;total;1;20.5461;20.5461;20.5461
201;initialize;1;4.56849;4.56849;4.56849
201;async;10;0.0349338;0.0150284;0.0444622
201;inner;10;0.731451;0.72033;0.752519
201;wait;10;4.01727e-05;2.7961e-05;8.6134e-05
201;boundary;10;0.0528624;0.0501895;0.0545563
201;calc iter;10;0.81929;0.814059;0.823243
201;calc total;1;8.2225;8.2225;8.2225
201;total;1;20.5517;20.5517;20.5517
248;initialize;1;4.55204;4.55204;4.55204
248;async;10;0.0395393;0.0147975;0.0504779
248;inner;10;0.726098;0.714945;0.750809
248;wait;10;3.95465e-05;2.9578e-05;7.2224e-05
248;boundary;10;0.0516022;0.0497016;0.0522287
248;calc iter;10;0.817281;0.814012;0.819423
248;calc total;1;8.2225;8.2225;8.2225
248;total;1;20.5262;20.5262;20.5262
272;initialize;1;4.53952;4.53952;4.53952
272;async;10;0.03109;0.0158558;0.0367302
272;inner;10;0.734765;0.729963;0.749462
272;wait;10;4.79761e-05;3.262e-05;8.244e-05
272;boundary;10;0.052591;0.0518678;0.0534284
272;calc iter;10;0.818495;0.816535;0.820372
272;calc total;1;8.22249;8.22249;8.22249
272;total;1;20.5195;20.5195;20.5195
291;initialize;1;4.56514;4.56514;4.56514
291;async;10;0.0239963;0.0140637;0.0363549
291;inner;10;0.732099;0.717804;0.753065
291;wait;10;5.85902e-05;4.3726e-05;6.8744e-05
291;boundary;10;0.0583605;0.0521604;0.0659851
291;calc iter;10;0.814516;0.80877;0.820183
291;calc total;1;8.2225;8.2225;8.2225
291;total;1;20.5461;20.5461;20.5461
202;initialize;1;4.56851;4.56851;4.56851
202;async;10;0.0206101;0.0151163;0.0287121
202;inner;10;0.744435;0.735945;0.754688
202;wait;10;4.57647e-05;3.1398e-05;5.8997e-05
202;boundary;10;0.0529757;0.0519014;0.0539316
202;calc iter;10;0.818068;0.814222;0.823575
202;calc total;1;8.2225;8.2225;8.2225
202;total;1;20.5517;20.5517;20.5517
249;initialize;1;4.55218;4.55218;4.55218
249;async;10;0.0455104;0.0147939;0.0549916
249;inner;10;0.720322;0.709515;0.750931
249;wait;10;3.41796e-05;2.7327e-05;5.9039e-05
249;boundary;10;0.0520988;0.0489856;0.0529583
249;calc iter;10;0.817967;0.812225;0.822403
249;calc total;1;8.2225;8.2225;8.2225
249;total;1;20.5263;20.5263;20.5263
273;initialize;1;4.53955;4.53955;4.53955
273;async;10;0.0331523;0.0162985;0.0407029
273;inner;10;0.734233;0.726689;0.752937
273;wait;10;3.86126e-05;2.802e-05;5.7987e-05
273;boundary;10;0.0519125;0.0511379;0.0530831
273;calc iter;10;0.819339;0.815942;0.82238
273;calc total;1;8.22249;8.22249;8.22249
273;total;1;20.5196;20.5196;20.5196
292;initialize;1;4.56515;4.56515;4.56515
292;async;10;0.0270436;0.0141222;0.0400329
292;inner;10;0.719854;0.706196;0.745481
292;wait;10;7.60281e-05;6.4483e-05;0.000104687
292;boundary;10;0.0668107;0.0523596;0.074111
292;calc iter;10;0.813786;0.808242;0.820517
292;calc total;1;8.2225;8.2225;8.2225
292;total;1;20.5461;20.5461;20.5461
203;initialize;1;4.56853;4.56853;4.56853
203;async;10;0.0177251;0.00765707;0.0237702
203;inner;10;0.737153;0.730365;0.748311
203;wait;10;7.94258e-05;5.4006e-05;0.000143541
203;boundary;10;0.0618317;0.0574329;0.0678151
203;calc iter;10;0.816792;0.813485;0.818887
203;calc total;1;8.2225;8.2225;8.2225
203;total;1;20.5517;20.5517;20.5517
250;initialize;1;4.55213;4.55213;4.55213
250;async;10;0.0337012;0.014707;0.0439527
250;inner;10;0.730711;0.721849;0.750112
250;wait;10;4.97206e-05;3.1804e-05;0.000113366
250;boundary;10;0.0521673;0.0506317;0.0528502
250;calc iter;10;0.816631;0.813551;0.819889
250;calc total;1;8.2225;8.2225;8.2225
250;total;1;20.5263;20.5263;20.5263
274;initialize;1;4.53957;4.53957;4.53957
274;async;10;0.043944;0.0160213;0.05231
274;inner;10;0.72421;0.715986;0.74687
274;wait;10;4.62266e-05;3.0369e-05;0.000103458
274;boundary;10;0.0516521;0.0508175;0.0526233
274;calc iter;10;0.819855;0.815622;0.823367
274;calc total;1;8.22249;8.22249;8.22249
274;total;1;20.5196;20.5196;20.5196
293;initialize;1;4.56518;4.56518;4.56518
293;async;10;0.0187473;0.00725262;0.0310183
293;inner;10;0.717931;0.703661;0.749313
293;wait;10;8.00525e-05;6.5399e-05;0.000135426
293;boundary;10;0.0765475;0.0538801;0.0872567
293;calc iter;10;0.813308;0.807951;0.819234
293;calc total;1;8.2225;8.2225;8.2225
293;total;1;20.5461;20.5461;20.5461
204;initialize;1;4.56848;4.56848;4.56848
204;async;10;0.0202554;0.0137636;0.0381182
204;inner;10;0.74316;0.736891;0.754069
204;wait;10;7.49262e-05;3.9555e-05;0.00011946
204;boundary;10;0.0559375;0.0527499;0.0614396
204;calc iter;10;0.81943;0.811668;0.831587
204;calc total;1;8.2225;8.2225;8.2225
204;total;1;20.5516;20.5516;20.5516
251;initialize;1;4.55212;4.55212;4.55212
251;async;10;0.0218323;0.00760651;0.0324153
251;inner;10;0.736837;0.729092;0.752202
251;wait;10;6.99019e-05;4.165e-05;0.000134951
251;boundary;10;0.0571512;0.0536319;0.060708
251;calc iter;10;0.815892;0.812534;0.820036
251;calc total;1;8.2225;8.2225;8.2225
251;total;1;20.5263;20.5263;20.5263
275;initialize;1;4.53969;4.53969;4.53969
275;async;10;0.0276911;0.00784315;0.0350154
275;inner;10;0.732207;0.729253;0.74374
275;wait;10;6.75781e-05;3.2237e-05;0.000152835
275;boundary;10;0.0581223;0.0552744;0.0651021
275;calc iter;10;0.81809;0.810607;0.821233
275;calc total;1;8.22249;8.22249;8.22249
275;total;1;20.5197;20.5197;20.5197
294;initialize;1;4.56518;4.56518;4.56518
294;async;10;0.0377372;0.0132577;0.0520235
294;inner;10;0.726218;0.714314;0.746688
294;wait;10;5.26767e-05;3.4729e-05;9.1721e-05
294;boundary;10;0.0520039;0.0510004;0.0541985
294;calc iter;10;0.816014;0.810742;0.819496
294;calc total;1;8.2225;8.2225;8.2225
294;total;1;20.5461;20.5461;20.5461
205;initialize;1;4.56853;4.56853;4.56853
205;async;10;0.024805;0.0153851;0.0460465
205;inner;10;0.742229;0.732433;0.754868
205;wait;10;4.35681e-05;2.96e-05;7.0403e-05
205;boundary;10;0.0529767;0.0517666;0.0538957
205;calc iter;10;0.820056;0.811777;0.831717
205;calc total;1;8.2225;8.2225;8.2225
205;total;1;20.5517;20.5517;20.5517
252;initialize;1;4.55216;4.55216;4.55216
252;async;10;0.018364;0.0125563;0.0244364
252;inner;10;0.746759;0.741299;0.756119
252;wait;10;5.69435e-05;4.157e-05;8.0535e-05
252;boundary;10;0.0543499;0.0521552;0.0562993
252;calc iter;10;0.819533;0.812498;0.822196
252;calc total;1;8.2225;8.2225;8.2225
252;total;1;20.5263;20.5263;20.5263
276;initialize;1;4.53949;4.53949;4.53949
276;async;10;0.0283263;0.0139789;0.0453756
276;inner;10;0.730247;0.715004;0.751589
276;wait;10;5.93289e-05;4.0906e-05;7.2154e-05
276;boundary;10;0.0529369;0.0515626;0.0543257
276;calc iter;10;0.811571;0.807365;0.817748
276;calc total;1;8.22249;8.22249;8.22249
276;total;1;20.5195;20.5195;20.5195
295;initialize;1;4.56508;4.56508;4.56508
295;async;10;0.0445635;0.0145813;0.0591899
295;inner;10;0.7206;0.709871;0.742903
295;wait;10;4.30782e-05;2.6553e-05;0.000131482
295;boundary;10;0.0512745;0.0496988;0.053265
295;calc iter;10;0.816483;0.810884;0.818795
295;calc total;1;8.2225;8.2225;8.2225
295;total;1;20.5461;20.5461;20.5461
206;initialize;1;4.56851;4.56851;4.56851
206;async;10;0.0295072;0.0154468;0.0464905
206;inner;10;0.737839;0.730594;0.755757
206;wait;10;3.57027e-05;2.9328e-05;5.9265e-05
206;boundary;10;0.053343;0.051333;0.0560804
206;calc iter;10;0.820727;0.811487;0.833199
206;calc total;1;8.22249;8.22249;8.22249
206;total;1;20.5517;20.5517;20.5517
253;initialize;1;4.55218;4.55218;4.55218
253;async;10;0.0243976;0.0151381;0.0298468
253;inner;10;0.74292;0.737093;0.75433
253;wait;10;4.41099e-05;2.675e-05;7.8007e-05
253;boundary;10;0.0526702;0.051963;0.0530873
253;calc iter;10;0.820034;0.814081;0.822291
253;calc total;1;8.2225;8.2225;8.2225
253;total;1;20.5263;20.5263;20.5263
277;initialize;1;4.53944;4.53944;4.53944
277;async;10;0.0335697;0.0162607;0.0512492
277;inner;10;0.72646;0.712772;0.749397
277;wait;10;4.26302e-05;3.139e-05;5.5495e-05
277;boundary;10;0.0519745;0.051289;0.0524693
277;calc iter;10;0.812048;0.806726;0.817735
277;calc total;1;8.22249;8.22249;8.22249
277;total;1;20.5194;20.5194;20.5194
296;initialize;1;4.56511;4.56511;4.56511
296;async;10;0.0417831;0.0148673;0.0546271
296;inner;10;0.723614;0.712878;0.750349
296;wait;10;4.17754e-05;3.1938e-05;6.4825e-05
296;boundary;10;0.0516904;0.0493003;0.0526951
296;calc iter;10;0.817132;0.814932;0.819702
296;calc total;1;8.2225;8.2225;8.2225
296;total;1;20.5461;20.5461;20.5461
207;initialize;1;4.56852;4.56852;4.56852
207;async;10;0.0287127;0.0158083;0.0336876
207;inner;10;0.738245;0.731822;0.75748
207;wait;10;3.99973e-05;3.3566e-05;6.0053e-05
207;boundary;10;0.0540659;0.0513564;0.0555386
207;calc iter;10;0.821065;0.815618;0.826362
207;calc total;1;8.22249;8.22249;8.22249
207;total;1;20.5517;20.5517;20.5517
254;initialize;1;4.5521;4.5521;4.5521
254;async;10;0.0319922;0.015558;0.0377328
254;inner;10;0.735743;0.728514;0.752451
254;wait;10;3.67349e-05;2.8239e-05;8.3065e-05
254;boundary;10;0.0528536;0.0512323;0.0538462
254;calc iter;10;0.820627;0.817623;0.82556
254;calc total;1;8.2225;8.2225;8.2225
254;total;1;20.5262;20.5262;20.5262
278;initialize;1;4.53956;4.53956;4.53956
278;async;10;0.0355297;0.0161943;0.0530724
278;inner;10;0.724625;0.711183;0.750487
278;wait;10;3.92638e-05;2.7232e-05;5.6868e-05
278;boundary;10;0.0524815;0.0498999;0.0556126
278;calc iter;10;0.812677;0.806006;0.819283
278;calc total;1;8.22249;8.22249;8.22249
278;total;1;20.5196;20.5196;20.5196
208;initialize;1;4.56851;4.56851;4.56851
208;async;10;0.024769;0.0149169;0.0317625
208;inner;10;0.74158;0.737229;0.753401
208;wait;10;5.23102e-05;3.1661e-05;0.000106784
208;boundary;10;0.0533644;0.0519735;0.0554076
208;calc iter;10;0.819768;0.817976;0.822417
208;calc total;1;8.2225;8.2225;8.2225
208;total;1;20.5517;20.5517;20.5517
255;initialize;1;4.55215;4.55215;4.55215
255;async;10;0.0261968;0.0155994;0.0297641
255;inner;10;0.74039;0.733493;0.758688
255;wait;10;3.38986e-05;2.6124e-05;6.0088e-05
255;boundary;10;0.0545704;0.0510107;0.0569224
255;calc iter;10;0.821192;0.816585;0.827509
255;calc total;1;8.2225;8.2225;8.2225
255;total;1;20.5263;20.5263;20.5263
279;initialize;1;4.53955;4.53955;4.53955
279;async;10;0.0346534;0.0160529;0.0544641
279;inner;10;0.72592;0.707581;0.751772
279;wait;10;4.0526e-05;2.8947e-05;5.5663e-05
279;boundary;10;0.052599;0.0492661;0.0536031
279;calc iter;10;0.813214;0.806199;0.820714
279;calc total;1;8.22249;8.22249;8.22249
279;total;1;20.5196;20.5196;20.5196
209;initialize;1;4.56874;4.56874;4.56874
209;async;10;0.0168937;0.00761953;0.0220052
209;inner;10;0.736288;0.730691;0.749149
209;wait;10;8.22634e-05;6.9029e-05;0.000125701
209;boundary;10;0.065307;0.0583763;0.0705992
209;calc iter;10;0.818572;0.815275;0.821012
209;calc total;1;8.2225;8.2225;8.2225
209;total;1;20.5519;20.5519;20.5519
256;initialize;1;4.55211;4.55211;4.55211
256;async;10;0.0262198;0.0154237;0.0320074
256;inner;10;0.741231;0.734358;0.75257
256;wait;10;4.3171e-05;3.1118e-05;9.5052e-05
256;boundary;10;0.0524449;0.0519798;0.0528974
256;calc iter;10;0.819941;0.818465;0.822695
256;calc total;1;8.22249;8.22249;8.22249
256;total;1;20.5262;20.5262;20.5262
280;initialize;1;4.53961;4.53961;4.53961
280;async;10;0.0384966;0.0150097;0.0620479
280;inner;10;0.722435;0.701871;0.74857
280;wait;10;4.90313e-05;3.7822e-05;7.3192e-05
280;boundary;10;0.052111;0.049011;0.0538615
280;calc iter;10;0.813093;0.807881;0.817213
280;calc total;1;8.22249;8.22249;8.22249
280;total;1;20.5196;20.5196;20.5196
210;initialize;1;4.56862;4.56862;4.56862
210;async;10;0.0197956;0.0139037;0.0233934
210;inner;10;0.737667;0.7295;0.751779
210;wait;10;6.86241e-05;5.6083e-05;0.000115922
210;boundary;10;0.060653;0.0530935;0.0699877
210;calc iter;10;0.818186;0.814959;0.819885
210;calc total;1;8.2225;8.2225;8.2225
210;total;1;20.5517;20.5517;20.5517
257;initialize;1;4.55246;4.55246;4.55246
257;async;10;0.0169074;0.00758775;0.0207197
257;inner;10;0.739327;0.735516;0.749388
257;wait;10;7.41774e-05;5.5956e-05;0.000129131
257;boundary;10;0.0625041;0.0580339;0.0653614
257;calc iter;10;0.818815;0.815142;0.820389
257;calc total;1;8.22249;8.22249;8.22249
257;total;1;20.5266;20.5266;20.5266
281;initialize;1;4.53989;4.53989;4.53989
281;async;10;0.0296756;0.00733347;0.053608
281;inner;10;0.728995;0.710453;0.749745
281;wait;10;4.737e-05;3.5426e-05;9.7976e-05
281;boundary;10;0.0535419;0.0501643;0.0581168
281;calc iter;10;0.812261;0.806707;0.81599
281;calc total;1;8.22249;8.22249;8.22249
281;total;1;20.5199;20.5199;20.5199
211;initialize;1;4.56874;4.56874;4.56874
211;async;10;0.0235409;0.0155438;0.0285755
211;inner;10;0.741235;0.736333;0.75384
211;wait;10;4.8322e-05;2.8059e-05;8.8397e-05
211;boundary;10;0.054209;0.052164;0.0576267
211;calc iter;10;0.819035;0.81455;0.822886
211;calc total;1;8.2225;8.2225;8.2225
211;total;1;20.5519;20.5519;20.5519
258;initialize;1;4.55206;4.55206;4.55206
258;async;10;0.0151655;0.0104597;0.0206626
258;inner;10;0.740685;0.731237;0.756464
258;wait;10;6.90392e-05;5.5166e-05;8.1534e-05
258;boundary;10;0.0627931;0.0516137;0.0707964
258;calc iter;10;0.818714;0.816327;0.823579
258;calc total;1;8.22249;8.22249;8.22249
258;total;1;20.5262;20.5262;20.5262
282;initialize;1;4.53945;4.53945;4.53945
282;async;10;0.0225731;0.0125427;0.0316679
282;inner;10;0.712124;0.69049;0.7367
282;wait;10;8.08974e-05;4.877e-05;0.000123876
282;boundary;10;0.0734629;0.0566866;0.0903139
282;calc iter;10;0.808243;0.802273;0.812562
282;calc total;1;8.22249;8.22249;8.22249
282;total;1;20.5194;20.5194;20.5194
212;initialize;1;4.56856;4.56856;4.56856
212;async;10;0.0227924;0.015304;0.0264162
212;inner;10;0.743967;0.739684;0.75562
212;wait;10;4.08994e-05;3.4099e-05;6.9433e-05
212;boundary;10;0.0530254;0.0521502;0.0538897
212;calc iter;10;0.819827;0.817371;0.823398
212;calc total;1;8.2225;8.2225;8.2225
212;total;1;20.5517;20.5517;20.5517
259;initialize;1;4.55227;4.55227;4.55227
259;async;10;0.0213394;0.015402;0.0280667
259;inner;10;0.73913;0.730814;0.750085
259;wait;10;6.45983e-05;4.8295e-05;0.000113896
259;boundary;10;0.0588133;0.0531882;0.0652504
259;calc iter;10;0.819348;0.814957;0.824018
259;calc total;1;8.22249;8.22249;8.22249
259;total;1;20.5264;20.5264;20.5264
283;initialize;1;4.53955;4.53955;4.53955
283;async;10;0.0245498;0.0137905;0.0335922
283;inner;10;0.711791;0.688906;0.735764
283;wait;10;6.71012e-05;5.1834e-05;9.555e-05
283;boundary;10;0.0719207;0.0565557;0.0889401
283;calc iter;10;0.80833;0.802873;0.81151
283;calc total;1;8.22249;8.22249;8.22249
283;total;1;20.5195;20.5195;20.5195
213;initialize;1;4.56852;4.56852;4.56852
213;async;10;0.0213187;0.0155044;0.0244017
213;inner;10;0.743174;0.738121;0.754477
213;wait;10;5.10553e-05;3.4157e-05;8.0125e-05
213;boundary;10;0.0546977;0.0523612;0.0579707
213;calc iter;10;0.819242;0.814911;0.822424
213;calc total;1;8.2225;8.2225;8.2225
213;total;1;20.5517;20.5517;20.5517
260;initialize;1;4.55205;4.55205;4.55205
260;async;10;0.0192827;0.0152461;0.0250784
260;inner;10;0.745567;0.738922;0.755439
260;wait;10;5.24092e-05;4.2879e-05;6.6421e-05
260;boundary;10;0.0548595;0.0522346;0.059437
260;calc iter;10;0.819763;0.816006;0.823117
260;calc total;1;8.22249;8.22249;8.22249
260;total;1;20.5262;20.5262;20.5262
284;initialize;1;4.53996;4.53996;4.53996
284;async;10;0.0255585;0.0138327;0.0350914
284;inner;10;0.717522;0.698977;0.738634
284;wait;10;6.34112e-05;4.9311e-05;9.4212e-05
284;boundary;10;0.0659197;0.0553876;0.0785616
284;calc iter;10;0.809065;0.803503;0.812688
284;calc total;1;8.22249;8.22249;8.22249
284;total;1;20.5199;20.5199;20.5199
214;initialize;1;4.56857;4.56857;4.56857
214;async;10;0.0211088;0.0154863;0.0274183
214;inner;10;0.742117;0.735089;0.753961
214;wait;10;6.1012e-05;4.2154e-05;8.4108e-05
214;boundary;10;0.0561713;0.0524616;0.0624627
214;calc iter;10;0.81946;0.814618;0.822347
214;calc total;1;8.2225;8.2225;8.2225
214;total;1;20.5517;20.5517;20.5517
261;initialize;1;4.55206;4.55206;4.55206
261;async;10;0.0234396;0.0155141;0.0330546
261;inner;10;0.742982;0.737979;0.753947
261;wait;10;5.26316e-05;3.6066e-05;9.8812e-05
261;boundary;10;0.0537249;0.0514517;0.0555892
261;calc iter;10;0.820201;0.816682;0.825508
261;calc total;1;8.22249;8.22249;8.22249
261;total;1;20.5262;20.5262;20.5262
285;initialize;1;4.53946;4.53946;4.53946
285;async;10;0.0265574;0.0136793;0.0381185
285;inner;10;0.718727;0.701036;0.740635
285;wait;10;6.88623e-05;4.8698e-05;0.000123151
285;boundary;10;0.064147;0.0542817;0.072487
285;calc iter;10;0.809502;0.803686;0.811965
285;calc total;1;8.2225;8.2225;8.2225
285;total;1;20.5194;20.5194;20.5194
215;initialize;1;4.5687;4.5687;4.5687
215;async;10;0.0144634;0.00773188;0.0198586
215;inner;10;0.734526;0.724044;0.751123
215;wait;10;7.91996e-05;5.7845e-05;0.000145899
215;boundary;10;0.069053;0.0575241;0.0793365
215;calc iter;10;0.818124;0.815423;0.822179
215;calc total;1;8.2225;8.2225;8.2225
215;total;1;20.5519;20.5519;20.5519
262;initialize;1;4.55237;4.55237;4.55237
262;async;10;0.0223143;0.0150405;0.0309283
262;inner;10;0.745143;0.739692;0.756729
262;wait;10;4.20953e-05;2.8805e-05;6.5836e-05
262;boundary;10;0.0528165;0.0513949;0.0541435
262;calc iter;10;0.820318;0.815272;0.82469
262;calc total;1;8.22249;8.22249;8.22249
262;total;1;20.5265;20.5265;20.5265
286;initialize;1;4.53959;4.53959;4.53959
286;async;10;0.0252053;0.0136658;0.0375441
286;inner;10;0.714752;0.699655;0.738222
286;wait;10;6.62333e-05;4.8174e-05;0.000101947
286;boundary;10;0.0692816;0.0555706;0.0772377
286;calc iter;10;0.809307;0.802895;0.813462
286;calc total;1;8.2225;8.2225;8.2225
286;total;1;20.5196;20.5196;20.5196
263;initialize;1;4.55205;4.55205;4.55205
263;async;10;0.0175946;0.00763039;0.0232395
263;inner;10;0.737762;0.7287;0.747944
263;wait;10;7.00796e-05;4.7427e-05;0.0001379
263;boundary;10;0.0637139;0.0588706;0.0711745
263;calc iter;10;0.819143;0.814727;0.822937
263;calc total;1;8.22249;8.22249;8.22249
263;total;1;20.5262;20.5262;20.5262
287;initialize;1;4.53951;4.53951;4.53951
287;async;10;0.0217509;0.00697102;0.0350823
287;inner;10;0.706521;0.693283;0.728218
287;wait;10;0.000138118;5.3906e-05;0.000479206
287;boundary;10;0.0803137;0.0659157;0.0898056
287;calc iter;10;0.808725;0.801587;0.813584
287;calc total;1;8.2225;8.2225;8.2225
287;total;1;20.5195;20.5195;20.5195
218;initialize;1;4.55753;4.55753;4.55753
218;async;10;0.0235859;0.0160109;0.0276226
218;inner;10;0.743633;0.738285;0.757393
218;wait;10;3.97457e-05;3.2161e-05;7.3702e-05
218;boundary;10;0.0527827;0.0511116;0.0536524
218;calc iter;10;0.820043;0.816313;0.825936
218;calc total;1;8.2225;8.2225;8.2225
218;total;1;20.5397;20.5397;20.5397
219;initialize;1;4.55708;4.55708;4.55708
219;async;10;0.0185023;0.0159836;0.0205481
219;inner;10;0.746566;0.742247;0.757856
219;wait;10;4.84926e-05;3.8112e-05;7.1166e-05
219;boundary;10;0.0538314;0.052211;0.0551915
219;calc iter;10;0.818949;0.814826;0.826471
219;calc total;1;8.2225;8.2225;8.2225
219;total;1;20.5393;20.5393;20.5393
220;initialize;1;4.55755;4.55755;4.55755
220;async;10;0.0192916;0.0156048;0.0238479
220;inner;10;0.738273;0.730729;0.750861
220;wait;10;7.50398e-05;5.5052e-05;0.000134517
220;boundary;10;0.0605625;0.0535501;0.0667231
220;calc iter;10;0.818204;0.814401;0.821134
220;calc total;1;8.2225;8.2225;8.2225
220;total;1;20.5398;20.5398;20.5398
221;initialize;1;4.55695;4.55695;4.55695
221;async;10;0.0141228;0.00772847;0.018552
221;inner;10;0.731435;0.722029;0.748965
221;wait;10;7.32224e-05;5.1133e-05;0.000134282
221;boundary;10;0.0718395;0.0593163;0.0814623
221;calc iter;10;0.817472;0.814749;0.821494
221;calc total;1;8.2225;8.2225;8.2225
221;total;1;20.5392;20.5392;20.5392
222;initialize;1;4.55663;4.55663;4.55663
222;async;10;0.0223909;0.0139345;0.0264686
222;inner;10;0.741706;0.737755;0.750729
222;wait;10;6.00705e-05;4.3257e-05;0.000122409
222;boundary;10;0.0547696;0.053352;0.0563062
222;calc iter;10;0.818928;0.816809;0.820328
222;calc total;1;8.2225;8.2225;8.2225
222;total;1;20.5389;20.5389;20.5389
223;initialize;1;4.5566;4.5566;4.5566
223;async;10;0.0255564;0.015888;0.0296144
223;inner;10;0.74204;0.736861;0.75538
223;wait;10;4.32189e-05;3.2868e-05;0.000102856
223;boundary;10;0.052068;0.0508016;0.0528363
223;calc iter;10;0.81971;0.816867;0.823464
223;calc total;1;8.2225;8.2225;8.2225
223;total;1;20.5388;20.5388;20.5388
224;initialize;1;4.55658;4.55658;4.55658
224;async;10;0.0208636;0.015726;0.0235406
224;inner;10;0.745625;0.740876;0.758789
224;wait;10;3.39276e-05;2.7343e-05;5.0945e-05
224;boundary;10;0.0535463;0.0510062;0.0550626
224;calc iter;10;0.820071;0.813897;0.827272
224;calc total;1;8.22249;8.22249;8.22249
224;total;1;20.5388;20.5388;20.5388
225;initialize;1;4.5566;4.5566;4.5566
225;async;10;0.0221217;0.0157444;0.026014
225;inner;10;0.74165;0.737641;0.751848
225;wait;10;6.08489e-05;3.9471e-05;9.8216e-05
225;boundary;10;0.0550319;0.0532003;0.057489
225;calc iter;10;0.818867;0.817206;0.820893
225;calc total;1;8.22249;8.22249;8.22249
225;total;1;20.5388;20.5388;20.5388
226;initialize;1;4.5566;4.5566;4.5566
226;async;10;0.0194332;0.0140832;0.0260441
226;inner;10;0.744149;0.738648;0.755755
226;wait;10;5.71259e-05;3.8747e-05;8.4389e-05
226;boundary;10;0.0553652;0.052271;0.060398
226;calc iter;10;0.819006;0.815471;0.824018
226;calc total;1;8.22249;8.22249;8.22249
226;total;1;20.5388;20.5388;20.5388
227;initialize;1;4.55691;4.55691;4.55691
227;async;10;0.00979617;0.00652719;0.0147232
227;inner;10;0.747545;0.738801;0.761186
227;wait;10;7.336e-05;4.917e-05;9.4936e-05
227;boundary;10;0.0608277;0.0534486;0.0682801
227;calc iter;10;0.818244;0.814685;0.822703
227;calc total;1;8.2225;8.2225;8.2225
227;total;1;20.5392;20.5392;20.5392
228;initialize;1;4.55661;4.55661;4.55661
228;async;10;0.0459095;0.0135865;0.0747327
228;inner;10;0.714176;0.6916;0.746261
228;wait;10;4.38757e-05;3.1634e-05;6.0279e-05
228;boundary;10;0.0509573;0.0489143;0.0524614
228;calc iter;10;0.811088;0.804805;0.815289
228;calc total;1;8.22249;8.22249;8.22249
228;total;1;20.5388;20.5388;20.5388
229;initialize;1;4.55708;4.55708;4.55708
229;async;10;0.0522128;0.0153053;0.0813174
229;inner;10;0.70835;0.684619;0.744478
229;wait;10;5.01465e-05;3.4309e-05;9.2714e-05
229;boundary;10;0.0508035;0.0487443;0.0519424
229;calc iter;10;0.811419;0.805863;0.814718
229;calc total;1;8.22249;8.22249;8.22249
229;total;1;20.5393;20.5393;20.5393
230;initialize;1;4.55661;4.55661;4.55661
230;async;10;0.0512993;0.0156602;0.0771247
230;inner;10;0.707845;0.683769;0.746027
230;wait;10;4.15383e-05;2.5759e-05;7.7857e-05
230;boundary;10;0.0527784;0.0485073;0.0543134
230;calc iter;10;0.811967;0.808911;0.815093
230;calc total;1;8.22249;8.22249;8.22249
230;total;1;20.5388;20.5388;20.5388
231;initialize;1;4.55661;4.55661;4.55661
231;async;10;0.0469789;0.0162619;0.0734034
231;inner;10;0.712889;0.692385;0.747471
231;wait;10;4.31262e-05;3.0801e-05;8.2516e-05
231;boundary;10;0.0513025;0.0488961;0.0536784
231;calc iter;10;0.811216;0.805371;0.81625
231;calc total;1;8.22249;8.22249;8.22249
231;total;1;20.5388;20.5388;20.5388
232;initialize;1;4.55667;4.55667;4.55667
232;async;10;0.0482657;0.0146065;0.0755387
232;inner;10;0.711628;0.689376;0.743388
232;wait;10;5.53186e-05;4.4129e-05;9.1244e-05
232;boundary;10;0.0509346;0.048975;0.0519124
232;calc iter;10;0.810886;0.804017;0.814819
232;calc total;1;8.22249;8.22249;8.22249
232;total;1;20.5389;20.5389;20.5389
233;initialize;1;4.55695;4.55695;4.55695
233;async;10;0.0446879;0.00720307;0.0730294
233;inner;10;0.714153;0.690647;0.745877
233;wait;10;5.06656e-05;3.0417e-05;9.3776e-05
233;boundary;10;0.0517437;0.0499935;0.0536928
233;calc iter;10;0.810637;0.805665;0.815559
233;calc total;1;8.2225;8.2225;8.2225
233;total;1;20.5392;20.5392;20.5392
234;initialize;1;4.55658;4.55658;4.55658
234;async;10;0.031331;0.0123264;0.0480448
234;inner;10;0.693829;0.669282;0.729033
234;wait;10;7.28385e-05;4.3645e-05;0.000131049
234;boundary;10;0.0806274;0.0581628;0.0930614
234;calc iter;10;0.805861;0.798401;0.810469
234;calc total;1;8.2225;8.2225;8.2225
234;total;1;20.5388;20.5388;20.5388
235;initialize;1;4.55693;4.55693;4.55693
235;async;10;0.0310638;0.0136701;0.0466945
235;inner;10;0.699997;0.675004;0.735051
235;wait;10;7.6027e-05;6.1743e-05;0.000121145
235;boundary;10;0.0753706;0.0540487;0.0899314
235;calc iter;10;0.806509;0.799265;0.812108
235;calc total;1;8.2225;8.2225;8.2225
235;total;1;20.5392;20.5392;20.5392
236;initialize;1;4.55658;4.55658;4.55658
236;async;10;0.0345608;0.0136049;0.0515467
236;inner;10;0.70163;0.676184;0.733922
236;wait;10;6.87796e-05;5.4191e-05;9.1123e-05
236;boundary;10;0.0708574;0.0548497;0.0840336
236;calc iter;10;0.807119;0.801513;0.812085
236;calc total;1;8.2225;8.2225;8.2225
236;total;1;20.5388;20.5388;20.5388
237;initialize;1;4.55751;4.55751;4.55751
237;async;10;0.0318665;0.0137168;0.0463361
237;inner;10;0.700573;0.673892;0.73323
237;wait;10;6.67025e-05;5.24e-05;0.000136893
237;boundary;10;0.0738041;0.0550773;0.0911712
237;calc iter;10;0.806312;0.802165;0.811462
237;calc total;1;8.2225;8.2225;8.2225
237;total;1;20.5397;20.5397;20.5397
238;initialize;1;4.55744;4.55744;4.55744
238;async;10;0.0295966;0.0137808;0.0454319
238;inner;10;0.699027;0.673074;0.735786
238;wait;10;6.6501e-05;4.8862e-05;9.2497e-05
238;boundary;10;0.0773913;0.0539355;0.0923482
238;calc iter;10;0.806083;0.799166;0.810917
238;calc total;1;8.2225;8.2225;8.2225
238;total;1;20.5397;20.5397;20.5397
239;initialize;1;4.5566;4.5566;4.5566
239;async;10;0.0288665;0.00687188;0.0492733
239;inner;10;0.690111;0.666547;0.724873
239;wait;10;0.000140027;6.1081e-05;0.000466847
239;boundary;10;0.0865016;0.0646104;0.0979803
239;calc iter;10;0.805621;0.796825;0.812428
239;calc total;1;8.2225;8.2225;8.2225
239;total;1;20.5388;20.5388;20.5388
297;initialize;1;4.56507;4.56507;4.56507
297;async;10;0.0397191;0.0149164;0.0560745
297;inner;10;0.725614;0.714223;0.748764
297;wait;10;4.06598e-05;2.48e-05;6.673e-05
297;boundary;10;0.0512867;0.0496094;0.0518537
297;calc iter;10;0.816662;0.814409;0.821787
297;calc total;1;8.2225;8.2225;8.2225
297;total;1;20.5461;20.5461;20.5461
336;initialize;1;4.52529;4.52529;4.52529
336;async;10;0.0189523;0.0131759;0.0282122
336;inner;10;0.731194;0.70663;0.748279
360;initialize;1;4.52245;4.52245;4.52245
360;async;10;0.029208;0.0133802;0.0353945
360;inner;10;0.730696;0.722848;0.742381
360;wait;10;5.39925e-05;3.8909e-05;7.6199e-05
360;boundary;10;0.0558007;0.0514675;0.0612794
360;calc iter;10;0.81576;0.807353;0.819809
360;calc total;1;8.2225;8.2225;8.2225
360;total;1;20.503;20.503;20.503
298;initialize;1;4.5651;4.5651;4.5651
298;async;10;0.0396214;0.0146952;0.0596511
298;inner;10;0.725077;0.711197;0.745845
298;wait;10;5.72701e-05;3.1388e-05;9.6557e-05
298;boundary;10;0.051883;0.049826;0.0527002
298;calc iter;10;0.81664;0.813106;0.821365
298;calc total;1;8.2225;8.2225;8.2225
298;total;1;20.5461;20.5461;20.5461
299;initialize;1;4.56507;4.56507;4.56507
299;async;10;0.0316215;0.00757114;0.048029
299;inner;10;0.727169;0.71607;0.744115
299;wait;10;7.30281e-05;4.673e-05;0.000149999
299;boundary;10;0.0567966;0.0540097;0.0589847
299;calc iter;10;0.815662;0.809218;0.821004
299;calc total;1;8.2225;8.2225;8.2225
299;total;1;20.5461;20.5461;20.5461
300;initialize;1;4.56518;4.56518;4.56518
300;async;10;0.0179239;0.0137063;0.0226855
300;inner;10;0.750613;0.74616;0.755333
300;wait;10;4.78363e-05;2.7517e-05;9.9694e-05
300;boundary;10;0.0523225;0.0519726;0.0528568
300;calc iter;10;0.82091;0.818441;0.823017
300;calc total;1;8.2225;8.2225;8.2225
300;total;1;20.5461;20.5461;20.5461
301;initialize;1;4.56508;4.56508;4.56508
301;async;10;0.0197031;0.0152392;0.022003
301;inner;10;0.749132;0.745134;0.755493
301;wait;10;3.84713e-05;2.7711e-05;7.5831e-05
301;boundary;10;0.0522145;0.0516305;0.0526089
301;calc iter;10;0.82109;0.818761;0.824482
301;calc total;1;8.2225;8.2225;8.2225
301;total;1;20.5461;20.5461;20.5461
302;initialize;1;4.56511;4.56511;4.56511
302;async;10;0.019155;0.0157067;0.021483
302;inner;10;0.74957;0.745742;0.757781
302;wait;10;3.28209e-05;2.6103e-05;5.8545e-05
302;boundary;10;0.0525047;0.0515466;0.0531361
302;calc iter;10;0.821265;0.819183;0.826542
302;calc total;1;8.2225;8.2225;8.2225
302;total;1;20.5461;20.5461;20.5461
303;initialize;1;4.56512;4.56512;4.56512
303;async;10;0.0174581;0.0151504;0.0211683
303;inner;10;0.751109;0.748647;0.756372
303;wait;10;4.39162e-05;2.8652e-05;5.7107e-05
303;boundary;10;0.0526177;0.051669;0.0534399
303;calc iter;10;0.821231;0.817713;0.824883
303;calc total;1;8.2225;8.2225;8.2225
303;total;1;20.5461;20.5461;20.5461
304;initialize;1;4.56516;4.56516;4.56516
304;async;10;0.020478;0.0153061;0.0267696
304;inner;10;0.746836;0.744426;0.753314
304;wait;10;6.33321e-05;3.9283e-05;0.000117414
304;boundary;10;0.0534871;0.0517014;0.0570803
304;calc iter;10;0.820867;0.818369;0.824085
304;calc total;1;8.2225;8.2225;8.2225
304;total;1;20.5461;20.5461;20.5461
305;initialize;1;4.5651;4.5651;4.5651
305;async;10;0.0139378;0.007633;0.0183743
305;inner;10;0.743199;0.737136;0.750516
305;wait;10;7.29045e-05;6.3762e-05;0.000115617
305;boundary;10;0.0630721;0.0576653;0.0686878
305;calc iter;10;0.820283;0.815932;0.823622
305;calc total;1;8.2225;8.2225;8.2225
305;total;1;20.5461;20.5461;20.5461
306;initialize;1;4.56518;4.56518;4.56518
306;async;10;0.0167605;0.0136022;0.0191782
306;inner;10;0.743337;0.737983;0.751896
306;wait;10;7.17343e-05;5.9383e-05;0.000111457
306;boundary;10;0.059957;0.0533117;0.066945
306;calc iter;10;0.820128;0.818113;0.823415
306;calc total;1;8.2225;8.2225;8.2225
306;total;1;20.5461;20.5461;20.5461
307;initialize;1;4.56516;4.56516;4.56516
307;async;10;0.0157488;0.0132302;0.0196013
307;inner;10;0.749034;0.743224;0.755181
307;wait;10;5.66848e-05;3.5912e-05;8.0431e-05
307;boundary;10;0.055473;0.0520434;0.0605517
307;calc iter;10;0.820314;0.817153;0.824069
307;calc total;1;8.2225;8.2225;8.2225
307;total;1;20.5461;20.5461;20.5461
308;initialize;1;4.56518;4.56518;4.56518
308;async;10;0.0180444;0.0144257;0.0231694
308;inner;10;0.749676;0.7473;0.754524
308;wait;10;5.35962e-05;4.3387e-05;8.0548e-05
308;boundary;10;0.0532753;0.0517165;0.0557175
308;calc iter;10;0.821051;0.816801;0.825187
308;calc total;1;8.2225;8.2225;8.2225
308;total;1;20.5461;20.5461;20.5461
309;initialize;1;4.56521;4.56521;4.56521
309;async;10;0.0189765;0.015334;0.0234302
309;inner;10;0.75002;0.747312;0.755809
309;wait;10;4.2808e-05;2.9523e-05;6.2921e-05
309;boundary;10;0.0521242;0.0513616;0.0526418
309;calc iter;10;0.821166;0.817451;0.824588
309;calc total;1;8.2225;8.2225;8.2225
309;total;1;20.5461;20.5461;20.5461
310;initialize;1;4.56512;4.56512;4.56512
310;async;10;0.0225762;0.0152273;0.0282401
310;inner;10;0.746366;0.741208;0.754067
310;wait;10;4.27202e-05;2.6022e-05;8.0818e-05
310;boundary;10;0.0523423;0.0513705;0.0532122
310;calc iter;10;0.82133;0.819084;0.823447
310;calc total;1;8.2225;8.2225;8.2225
310;total;1;20.5461;20.5461;20.5461
311;initialize;1;4.56517;4.56517;4.56517
311;async;10;0.0148263;0.00770008;0.0192606
311;inner;10;0.747222;0.742866;0.751648
311;wait;10;6.79053e-05;4.5713e-05;0.000133187
311;boundary;10;0.0583382;0.0550828;0.0626675
311;calc iter;10;0.820456;0.816929;0.822623
311;calc total;1;8.2225;8.2225;8.2225
311;total;1;20.5461;20.5461;20.5461
361;initialize;1;4.52247;4.52247;4.52247
361;async;10;0.0307345;0.0151538;0.0379111
361;inner;10;0.727712;0.720921;0.739702
361;wait;10;6.07447e-05;4.4113e-05;8.3974e-05
361;boundary;10;0.0572563;0.051754;0.0613404
361;calc iter;10;0.815765;0.804106;0.823172
361;calc total;1;8.2225;8.2225;8.2225
361;total;1;20.5029;20.5029;20.5029
362;initialize;1;4.52252;4.52252;4.52252
362;async;10;0.0319533;0.0154069;0.0382953
362;inner;10;0.730916;0.726696;0.739147
362;wait;10;5.4334e-05;3.6744e-05;8.341e-05
362;boundary;10;0.0533667;0.0518066;0.0548557
362;calc iter;10;0.816292;0.805958;0.822627
362;calc total;1;8.2225;8.2225;8.2225
362;total;1;20.503;20.503;20.503
363;initialize;1;4.5225;4.5225;4.5225
363;async;10;0.0348099;0.0155429;0.0418941
363;inner;10;0.729483;0.724956;0.738571
363;wait;10;4.77714e-05;3.6931e-05;9.2053e-05
363;boundary;10;0.0522948;0.0518752;0.0528827
363;calc iter;10;0.816637;0.806084;0.821559
363;calc total;1;8.2225;8.2225;8.2225
363;total;1;20.503;20.503;20.503
364;initialize;1;4.52246;4.52246;4.52246
364;async;10;0.0332275;0.0137837;0.0417069
364;inner;10;0.732848;0.727309;0.742913
364;wait;10;3.43376e-05;2.5137e-05;6.02e-05
364;boundary;10;0.0513671;0.0505257;0.0518148
364;calc iter;10;0.817479;0.803887;0.823041
364;calc total;1;8.22249;8.22249;8.22249
364;total;1;20.503;20.503;20.503
365;initialize;1;4.52248;4.52248;4.52248
365;async;10;0.0298791;0.00771002;0.0371955
365;inner;10;0.730119;0.728038;0.737556
365;wait;10;9.80563e-05;5.2617e-05;0.000302465
365;boundary;10;0.0561517;0.0540925;0.059584
365;calc iter;10;0.816249;0.801035;0.822205
365;calc total;1;8.2225;8.2225;8.2225
365;total;1;20.503;20.503;20.503
366;initialize;1;4.52251;4.52251;4.52251
366;async;10;0.0299147;0.0133541;0.036176
366;inner;10;0.723693;0.716418;0.736652
366;wait;10;7.94118e-05;6.4286e-05;0.00013234
366;boundary;10;0.0616907;0.0529079;0.0677375
366;calc iter;10;0.81538;0.803049;0.820388
366;calc total;1;8.2225;8.2225;8.2225
366;total;1;20.503;20.503;20.503
367;initialize;1;4.52257;4.52257;4.52257
367;async;10;0.0323843;0.0150485;0.0386089
367;inner;10;0.72742;0.721828;0.738725
367;wait;10;7.36456e-05;5.1681e-05;0.000125044
367;boundary;10;0.0560054;0.0514761;0.0594325
367;calc iter;10;0.815885;0.805463;0.819986
367;calc total;1;8.2225;8.2225;8.2225
367;total;1;20.503;20.503;20.503
368;initialize;1;4.52253;4.52253;4.52253
368;async;10;0.0322975;0.014988;0.0385416
368;inner;10;0.732858;0.729317;0.741679
368;wait;10;3.3996e-05;2.5003e-05;5.4786e-05
368;boundary;10;0.0516315;0.0511368;0.0519636
368;calc iter;10;0.816823;0.808379;0.819534
368;calc total;1;8.22249;8.22249;8.22249
368;total;1;20.503;20.503;20.503
369;initialize;1;4.52244;4.52244;4.52244
369;async;10;0.0356204;0.0156675;0.0434375
369;inner;10;0.729982;0.723908;0.740519
369;wait;10;3.56472e-05;2.8281e-05;5.9972e-05
369;boundary;10;0.0514894;0.0506346;0.0519229
369;calc iter;10;0.81713;0.807924;0.821199
369;calc total;1;8.22249;8.22249;8.22249
369;total;1;20.5029;20.5029;20.5029
370;initialize;1;4.52249;4.52249;4.52249
370;async;10;0.0403525;0.01511;0.0490266
370;inner;10;0.725797;0.719371;0.740751
370;wait;10;3.30548e-05;2.477e-05;6.2538e-05
370;boundary;10;0.0513909;0.0504643;0.0519547
370;calc iter;10;0.817576;0.807523;0.823156
370;calc total;1;8.22249;8.22249;8.22249
370;total;1;20.503;20.503;20.503
371;initialize;1;4.52245;4.52245;4.52245
371;async;10;0.0326233;0.0076739;0.0403442
371;inner;10;0.730221;0.727612;0.734385
371;wait;10;8.54628e-05;3.3195e-05;0.000325307
371;boundary;10;0.0538333;0.0514368;0.0596864
371;calc iter;10;0.816765;0.80027;0.823157
371;calc total;1;8.2225;8.2225;8.2225
371;total;1;20.503;20.503;20.503
372;initialize;1;4.52258;4.52258;4.52258
372;async;10;0.036961;0.0132958;0.0575207
372;inner;10;0.720267;0.704887;0.742824
372;wait;10;5.13217e-05;2.9528e-05;6.383e-05
372;boundary;10;0.0518678;0.0506623;0.0534534
372;calc iter;10;0.809149;0.800149;0.814755
372;calc total;1;8.22249;8.22249;8.22249
372;total;1;20.5031;20.5031;20.5031
373;initialize;1;4.52248;4.52248;4.52248
373;async;10;0.0393095;0.0153438;0.0602378
373;inner;10;0.719097;0.704426;0.739711
373;wait;10;4.37723e-05;3.0381e-05;6.8404e-05
373;boundary;10;0.0510422;0.050432;0.0517312
373;calc iter;10;0.809494;0.801509;0.815355
373;calc total;1;8.2225;8.2225;8.2225
373;total;1;20.503;20.503;20.503
374;initialize;1;4.52273;4.52273;4.52273
374;async;10;0.0424248;0.0155154;0.0634917
374;inner;10;0.716997;0.701868;0.740593
374;wait;10;3.63497e-05;2.9172e-05;5.0216e-05
374;boundary;10;0.0506158;0.0491853;0.0519385
374;calc iter;10;0.810076;0.802996;0.814704
374;calc total;1;8.22249;8.22249;8.22249
374;total;1;20.5032;20.5032;20.5032
375;initialize;1;4.52259;4.52259;4.52259
375;async;10;0.041902;0.0154382;0.0658583
375;inner;10;0.717502;0.699845;0.741851
375;wait;10;3.53481e-05;2.8709e-05;5.0291e-05
375;boundary;10;0.0508283;0.0490928;0.0526827
375;calc iter;10;0.810269;0.799935;0.815765
375;calc total;1;8.2225;8.2225;8.2225
375;total;1;20.5031;20.5031;20.5031
312;initialize;1;4.53876;4.53876;4.53876
312;async;10;0.0118285;0.00878876;0.0153553
312;inner;10;0.745722;0.7366;0.760993
312;wait;10;6.81222e-05;3.6706e-05;8.5179e-05
312;boundary;10;0.0616019;0.0525802;0.0687899
312;calc iter;10;0.819222;0.814194;0.828009
312;calc total;1;8.2225;8.2225;8.2225
312;total;1;20.5134;20.5134;20.5134
336;wait;10;5.13296e-05;3.2043e-05;7.3192e-05
336;boundary;10;0.0600495;0.0517006;0.0785478
336;calc iter;10;0.810249;0.803181;0.813429
336;calc total;1;8.22249;8.22249;8.22249
336;total;1;20.5084;20.5084;20.5084
313;initialize;1;4.53877;4.53877;4.53877
313;async;10;0.0175632;0.0139153;0.0220494
313;inner;10;0.741244;0.734772;0.75553
313;wait;10;6.20653e-05;3.8235e-05;8.1888e-05
313;boundary;10;0.0605375;0.0524336;0.0652113
313;calc iter;10;0.819409;0.815425;0.824164
313;calc total;1;8.2225;8.2225;8.2225
313;total;1;20.5134;20.5134;20.5134
337;initialize;1;4.52566;4.52566;4.52566
337;async;10;0.0215206;0.013726;0.0333593
337;inner;10;0.735067;0.717427;0.74925
337;wait;10;5.00872e-05;3.2116e-05;8.1124e-05
337;boundary;10;0.0546356;0.0516242;0.0635102
337;calc iter;10;0.811275;0.805497;0.814993
337;calc total;1;8.22249;8.22249;8.22249
337;total;1;20.5087;20.5087;20.5087
314;initialize;1;4.53861;4.53861;4.53861
314;async;10;0.0196604;0.015467;0.0235981
314;inner;10;0.744859;0.740027;0.756427
314;wait;10;5.79444e-05;4.1898e-05;8.0185e-05
314;boundary;10;0.0554731;0.0526725;0.0575103
314;calc iter;10;0.820052;0.816577;0.825324
314;calc total;1;8.2225;8.2225;8.2225
314;total;1;20.5133;20.5133;20.5133
338;initialize;1;4.52492;4.52492;4.52492
338;async;10;0.0220449;0.0136519;0.0335006
338;inner;10;0.733477;0.715505;0.747406
338;wait;10;6.0762e-05;3.8295e-05;9.0609e-05
338;boundary;10;0.0555396;0.0516924;0.0652073
338;calc iter;10;0.811124;0.807941;0.814288
338;calc total;1;8.22249;8.22249;8.22249
338;total;1;20.508;20.508;20.508
315;initialize;1;4.5388;4.5388;4.5388
315;async;10;0.0223822;0.0161638;0.0268382
315;inner;10;0.745397;0.740103;0.757285
315;wait;10;4.29484e-05;2.6365e-05;6.0643e-05
315;boundary;10;0.0529935;0.0525119;0.0535439
315;calc iter;10;0.820817;0.819189;0.826185
315;calc total;1;8.2225;8.2225;8.2225
315;total;1;20.5135;20.5135;20.5135
339;initialize;1;4.52546;4.52546;4.52546
339;async;10;0.0187996;0.0124056;0.030938
339;inner;10;0.735296;0.716121;0.749454
339;wait;10;5.11102e-05;2.9187e-05;7.1602e-05
339;boundary;10;0.0568313;0.0518221;0.0675558
339;calc iter;10;0.810979;0.804855;0.81534
339;calc total;1;8.2225;8.2225;8.2225
339;total;1;20.5085;20.5085;20.5085
316;initialize;1;4.5392;4.5392;4.5392
316;async;10;0.0312265;0.0160621;0.0354177
316;inner;10;0.737599;0.731106;0.754932
316;wait;10;3.89454e-05;2.6321e-05;8.2366e-05
316;boundary;10;0.0524626;0.0512431;0.052921
316;calc iter;10;0.821329;0.816565;0.824693
316;calc total;1;8.2225;8.2225;8.2225
316;total;1;20.5138;20.5138;20.5138
340;initialize;1;4.52515;4.52515;4.52515
340;async;10;0.0213404;0.0136826;0.0342812
340;inner;10;0.728699;0.711311;0.746182
340;wait;10;6.69838e-05;4.6398e-05;0.000108358
340;boundary;10;0.0606895;0.0520229;0.0693547
340;calc iter;10;0.810798;0.807304;0.815003
340;calc total;1;8.22249;8.22249;8.22249
340;total;1;20.5082;20.5082;20.5082
317;initialize;1;4.53874;4.53874;4.53874
317;async;10;0.0206943;0.00786585;0.0249485
317;inner;10;0.739229;0.736694;0.746576
317;wait;10;6.78442e-05;4.7381e-05;0.000134091
317;boundary;10;0.05994;0.0578061;0.0650078
317;calc iter;10;0.819933;0.815699;0.822899
317;calc total;1;8.2225;8.2225;8.2225
317;total;1;20.5134;20.5134;20.5134
341;initialize;1;4.52567;4.52567;4.52567
341;async;10;0.0132811;0.00701536;0.0260674
341;inner;10;0.731016;0.708612;0.750771
341;wait;10;7.16684e-05;4.8411e-05;0.000106392
341;boundary;10;0.0658694;0.0524265;0.0793351
341;calc iter;10;0.81024;0.806953;0.814064
341;calc total;1;8.22249;8.22249;8.22249
341;total;1;20.5087;20.5087;20.5087
318;initialize;1;4.53865;4.53865;4.53865
318;async;10;0.0174124;0.0136871;0.0200582
318;inner;10;0.735297;0.727062;0.753909
318;wait;10;8.13521e-05;6.3752e-05;0.000107538
318;boundary;10;0.0661687;0.0532752;0.0725849
318;calc iter;10;0.818961;0.814872;0.821354
318;calc total;1;8.2225;8.2225;8.2225
318;total;1;20.5133;20.5133;20.5133
342;initialize;1;4.52534;4.52534;4.52534
342;async;10;0.0288209;0.0130835;0.0509104
342;inner;10;0.732716;0.715804;0.74558
342;wait;10;4.69722e-05;2.7044e-05;0.000100125
342;boundary;10;0.0512214;0.0501244;0.0522166
342;calc iter;10;0.812807;0.808405;0.816888
342;calc total;1;8.22249;8.22249;8.22249
342;total;1;20.5084;20.5084;20.5084
319;initialize;1;4.53923;4.53923;4.53923
319;async;10;0.0214282;0.015775;0.0240674
319;inner;10;0.740389;0.735048;0.752845
319;wait;10;5.89811e-05;2.8306e-05;9.7437e-05
319;boundary;10;0.0578221;0.0531215;0.0608779
319;calc iter;10;0.8197;0.815933;0.822304
319;calc total;1;8.2225;8.2225;8.2225
319;total;1;20.5139;20.5139;20.5139
343;initialize;1;4.52572;4.52572;4.52572
343;async;10;0.0274819;0.0144144;0.048807
343;inner;10;0.734653;0.717418;0.749192
343;wait;10;3.37062e-05;2.6302e-05;4.7677e-05
343;boundary;10;0.0512805;0.049245;0.0522523
343;calc iter;10;0.813451;0.809812;0.816953
343;calc total;1;8.22249;8.22249;8.22249
343;total;1;20.5088;20.5088;20.5088
320;initialize;1;4.53872;4.53872;4.53872
320;async;10;0.0237461;0.0156429;0.0275523
320;inner;10;0.744015;0.73984;0.756196
320;wait;10;4.98253e-05;3.8142e-05;7.5709e-05
320;boundary;10;0.052888;0.0525714;0.053239
320;calc iter;10;0.820701;0.816662;0.826523
320;calc total;1;8.22249;8.22249;8.22249
320;total;1;20.5134;20.5134;20.5134
344;initialize;1;4.52564;4.52564;4.52564
344;async;10;0.0296313;0.0137088;0.0528396
344;inner;10;0.732217;0.714866;0.746727
344;wait;10;4.69044e-05;2.6975e-05;8.2553e-05
344;boundary;10;0.0516243;0.0493419;0.0546375
344;calc iter;10;0.813522;0.807867;0.817076
344;calc total;1;8.22249;8.22249;8.22249
344;total;1;20.5087;20.5087;20.5087
321;initialize;1;4.53868;4.53868;4.53868
321;async;10;0.0300126;0.0157189;0.0342718
321;inner;10;0.738784;0.732544;0.755074
321;wait;10;4.14624e-05;2.8909e-05;0.000104134
321;boundary;10;0.0525161;0.0512607;0.0529615
321;calc iter;10;0.821357;0.816919;0.825861
321;calc total;1;8.22249;8.22249;8.22249
321;total;1;20.5133;20.5133;20.5133
345;initialize;1;4.52498;4.52498;4.52498
345;async;10;0.0289089;0.0138253;0.0532487
345;inner;10;0.731979;0.714709;0.746759
345;wait;10;5.20897e-05;2.7897e-05;8.5034e-05
345;boundary;10;0.0521723;0.0496401;0.0560943
345;calc iter;10;0.813115;0.807372;0.817646
345;calc total;1;8.22249;8.22249;8.22249
345;total;1;20.5081;20.5081;20.5081
322;initialize;1;4.53878;4.53878;4.53878
322;async;10;0.0238565;0.0163579;0.0261487
322;inner;10;0.743627;0.736996;0.75928
322;wait;10;3.23365e-05;2.7331e-05;4.979e-05
322;boundary;10;0.0544546;0.0517018;0.0557659
322;calc iter;10;0.821972;0.814123;0.829386
322;calc total;1;8.22249;8.22249;8.22249
322;total;1;20.5135;20.5135;20.5135
346;initialize;1;4.5249;4.5249;4.5249
346;async;10;0.0274732;0.0137825;0.0494252
346;inner;10;0.733074;0.716915;0.746888
346;wait;10;4.99302e-05;3.1208e-05;6.7816e-05
346;boundary;10;0.0525521;0.0497848;0.0574055
346;calc iter;10;0.813151;0.806765;0.817262
346;calc total;1;8.22249;8.22249;8.22249
346;total;1;20.508;20.508;20.508
323;initialize;1;4.53868;4.53868;4.53868
323;async;10;0.0246031;0.0078054;0.0291351
323;inner;10;0.741429;0.737339;0.749668
323;wait;10;5.31378e-05;2.9209e-05;0.000122132
323;boundary;10;0.0546225;0.0528147;0.0598602
323;calc iter;10;0.820709;0.817459;0.823922
323;calc total;1;8.22249;8.22249;8.22249
323;total;1;20.5133;20.5133;20.5133
347;initialize;1;4.52537;4.52537;4.52537
347;async;10;0.02302;0.00755915;0.0468301
347;inner;10;0.732757;0.71925;0.744623
347;wait;10;0.000111016;4.4559e-05;0.000337506
347;boundary;10;0.0567417;0.0517246;0.0635916
347;calc iter;10;0.812631;0.807541;0.817853
347;calc total;1;8.22249;8.22249;8.22249
347;total;1;20.5084;20.5084;20.5084
324;initialize;1;4.53877;4.53877;4.53877
324;async;10;0.0308326;0.0137808;0.0462036
324;inner;10;0.730103;0.716299;0.753217
324;wait;10;5.1655e-05;3.1034e-05;6.9368e-05
324;boundary;10;0.0530777;0.0513764;0.0546508
324;calc iter;10;0.814067;0.809364;0.819319
324;calc total;1;8.22249;8.22249;8.22249
324;total;1;20.5135;20.5135;20.5135
348;initialize;1;4.52491;4.52491;4.52491
348;async;10;0.0290926;0.0133013;0.034646
348;inner;10;0.736854;0.734877;0.741046
348;wait;10;4.77646e-05;2.6769e-05;7.9525e-05
348;boundary;10;0.0516146;0.0512738;0.0519139
348;calc iter;10;0.817611;0.806183;0.822407
348;calc total;1;8.22249;8.22249;8.22249
348;total;1;20.508;20.508;20.508
325;initialize;1;4.53888;4.53888;4.53888
325;async;10;0.0353552;0.0154244;0.0505244
325;inner;10;0.726516;0.71357;0.751487
325;wait;10;4.70435e-05;4.0649e-05;5.7768e-05
325;boundary;10;0.052496;0.0512646;0.0535977
325;calc iter;10;0.814416;0.808368;0.819254
325;calc total;1;8.22249;8.22249;8.22249
325;total;1;20.5135;20.5135;20.5135
349;initialize;1;4.52492;4.52492;4.52492
349;async;10;0.0301523;0.0148536;0.0351618
349;inner;10;0.735898;0.732949;0.741228
349;wait;10;3.82205e-05;2.9649e-05;6.8294e-05
349;boundary;10;0.051698;0.0510313;0.0519848
349;calc iter;10;0.817788;0.806227;0.821985
349;calc total;1;8.22249;8.22249;8.22249
349;total;1;20.508;20.508;20.508
326;initialize;1;4.53884;4.53884;4.53884
326;async;10;0.0337995;0.0158148;0.0505407
326;inner;10;0.728701;0.715497;0.754566
326;wait;10;4.30511e-05;2.4883e-05;7.4665e-05
326;boundary;10;0.0528084;0.0497968;0.0558305
326;calc iter;10;0.815353;0.806957;0.824268
326;calc total;1;8.22249;8.22249;8.22249
326;total;1;20.5135;20.5135;20.5135
350;initialize;1;4.52495;4.52495;4.52495
350;async;10;0.0295476;0.0150941;0.0337231
350;inner;10;0.736678;0.733945;0.742752
350;wait;10;3.60429e-05;2.6511e-05;6.3866e-05
350;boundary;10;0.0518598;0.0508633;0.0523245
350;calc iter;10;0.818123;0.80848;0.822158
350;calc total;1;8.22249;8.22249;8.22249
350;total;1;20.508;20.508;20.508
327;initialize;1;4.53892;4.53892;4.53892
327;async;10;0.0397365;0.0159461;0.0599013
327;inner;10;0.723817;0.706408;0.750978
327;wait;10;3.879e-05;2.7929e-05;5.2221e-05
327;boundary;10;0.0517531;0.0497426;0.0524997
327;calc iter;10;0.815347;0.810191;0.819478
327;calc total;1;8.22249;8.22249;8.22249
327;total;1;20.5136;20.5136;20.5136
351;initialize;1;4.5249;4.5249;4.5249
351;async;10;0.0306955;0.0151963;0.0382743
351;inner;10;0.734428;0.732719;0.738868
351;wait;10;5.13569e-05;3.9033e-05;8.7355e-05
351;boundary;10;0.0523342;0.0518289;0.0532902
351;calc iter;10;0.81751;0.806314;0.824448
351;calc total;1;8.22249;8.22249;8.22249
351;total;1;20.508;20.508;20.508
352;initialize;1;4.52497;4.52497;4.52497
352;async;10;0.0305474;0.0152547;0.0375102
352;inner;10;0.733946;0.730838;0.740709
352;wait;10;5.04511e-05;3.3688e-05;9.1069e-05
352;boundary;10;0.0530391;0.0509897;0.0563376
352;calc iter;10;0.817585;0.807484;0.823297
352;calc total;1;8.22249;8.22249;8.22249
352;total;1;20.508;20.508;20.508
353;initialize;1;4.52497;4.52497;4.52497
353;async;10;0.0264709;0.00752282;0.0341317
353;inner;10;0.731958;0.727803;0.737368
353;wait;10;0.000112423;5.5661e-05;0.000356491
353;boundary;10;0.0584674;0.0556688;0.0624729
353;calc iter;10;0.81701;0.801031;0.823285
353;calc total;1;8.22249;8.22249;8.22249
353;total;1;20.508;20.508;20.508
354;initialize;1;4.52493;4.52493;4.52493
354;async;10;0.0286228;0.0133357;0.0345173
354;inner;10;0.729482;0.722788;0.737808
354;wait;10;7.11304e-05;5.6208e-05;0.000127817
354;boundary;10;0.0584808;0.0524895;0.0654006
354;calc iter;10;0.816658;0.803764;0.823197
354;calc total;1;8.22249;8.22249;8.22249
354;total;1;20.508;20.508;20.508
376;initialize;1;4.52249;4.52249;4.52249
376;async;10;0.0422862;0.0148846;0.0672999
376;inner;10;0.718056;0.699206;0.740618
376;wait;10;4.12901e-05;2.9196e-05;5.3456e-05
376;boundary;10;0.0501361;0.0483498;0.0514908
376;calc iter;10;0.810521;0.800636;0.816639
376;calc total;1;8.22249;8.22249;8.22249
376;total;1;20.503;20.503;20.503
377;initialize;1;4.52253;4.52253;4.52253
377;async;10;0.0401971;0.00720936;0.0660033
377;inner;10;0.717784;0.700169;0.738495
377;wait;10;7.33322e-05;3.1629e-05;0.000209569
377;boundary;10;0.0517731;0.0489037;0.0543974
377;calc iter;10;0.809829;0.799363;0.817226
377;calc total;1;8.22249;8.22249;8.22249
377;total;1;20.503;20.503;20.503
378;initialize;1;4.52246;4.52246;4.52246
378;async;10;0.0312188;0.012024;0.0452187
378;inner;10;0.702314;0.679472;0.726738
378;wait;10;5.93709e-05;4.3521e-05;0.000113428
378;boundary;10;0.0721124;0.0559602;0.0884221
378;calc iter;10;0.805707;0.793926;0.813168
378;calc total;1;8.2225;8.2225;8.2225
378;total;1;20.5029;20.5029;20.5029
379;initialize;1;4.52251;4.52251;4.52251
379;async;10;0.0333895;0.0131909;0.0473259
379;inner;10;0.700309;0.679396;0.723277
379;wait;10;0.000108335;5.151e-05;0.000301045
379;boundary;10;0.0720197;0.0573043;0.0866236
379;calc iter;10;0.805829;0.792986;0.813419
379;calc total;1;8.2225;8.2225;8.2225
379;total;1;20.503;20.503;20.503
380;initialize;1;4.5225;4.5225;4.5225
380;async;10;0.0333575;0.013115;0.0479204
380;inner;10;0.707103;0.688988;0.72814
380;wait;10;9.86367e-05;4.3724e-05;0.000276596
380;boundary;10;0.0659848;0.0550627;0.0762949
380;calc iter;10;0.806546;0.793235;0.813271
380;calc total;1;8.2225;8.2225;8.2225
380;total;1;20.503;20.503;20.503
381;initialize;1;4.52249;4.52249;4.52249
381;async;10;0.0336083;0.0133317;0.0483942
381;inner;10;0.703939;0.686869;0.725821
381;wait;10;8.90404e-05;4.7429e-05;0.000293587
381;boundary;10;0.0687846;0.0559719;0.077596
381;calc iter;10;0.806423;0.794475;0.812959
381;calc total;1;8.2225;8.2225;8.2225
381;total;1;20.503;20.503;20.503
382;initialize;1;4.52251;4.52251;4.52251
382;async;10;0.0336904;0.0124926;0.0501285
382;inner;10;0.704985;0.689035;0.725861
382;wait;10;8.96212e-05;4.1465e-05;0.000245649
382;boundary;10;0.0679595;0.0561877;0.0740287
382;calc iter;10;0.806726;0.793256;0.814199
382;calc total;1;8.2225;8.2225;8.2225
382;total;1;20.503;20.503;20.503
383;initialize;1;4.52306;4.52306;4.52306
383;async;10;0.0329204;0.00658007;0.0487468
383;inner;10;0.696203;0.681714;0.715276
383;wait;10;0.000108019;4.1848e-05;0.000348595
383;boundary;10;0.0769049;0.0668172;0.0827403
383;calc iter;10;0.806138;0.789026;0.813251
383;calc total;1;8.2225;8.2225;8.2225
383;total;1;20.5035;20.5035;20.5035
328;initialize;1;4.53882;4.53882;4.53882
328;async;10;0.041438;0.0150156;0.0600812
328;inner;10;0.721787;0.703108;0.751181
328;wait;10;4.90823e-05;3.4812e-05;8.7504e-05
328;boundary;10;0.0525872;0.0490631;0.0543761
328;calc iter;10;0.815862;0.810921;0.821018
328;calc total;1;8.22249;8.22249;8.22249
328;total;1;20.5135;20.5135;20.5135
329;initialize;1;4.53868;4.53868;4.53868
329;async;10;0.0359622;0.00728727;0.0559597
329;inner;10;0.7262;0.709715;0.750212
329;wait;10;5.14851e-05;3.4488e-05;9.1172e-05
329;boundary;10;0.0526327;0.050108;0.0560709
329;calc iter;10;0.814848;0.810776;0.817707
329;calc total;1;8.22249;8.22249;8.22249
329;total;1;20.5133;20.5133;20.5133
330;initialize;1;4.53883;4.53883;4.53883
330;async;10;0.0248919;0.0124782;0.0355421
330;inner;10;0.708668;0.687259;0.738159
330;wait;10;7.20793e-05;6.3227e-05;9.3424e-05
330;boundary;10;0.0767792;0.056284;0.0921545
330;calc iter;10;0.810412;0.802758;0.815036
330;calc total;1;8.22249;8.22249;8.22249
330;total;1;20.5135;20.5135;20.5135
331;initialize;1;4.53895;4.53895;4.53895
331;async;10;0.0259737;0.0131509;0.0361278
331;inner;10;0.71119;0.691865;0.73793
331;wait;10;6.64435e-05;5.19e-05;0.000107957
331;boundary;10;0.0735494;0.0558818;0.0875862
331;calc iter;10;0.810781;0.802988;0.815647
331;calc total;1;8.22249;8.22249;8.22249
331;total;1;20.5136;20.5136;20.5136
332;initialize;1;4.53884;4.53884;4.53884
332;async;10;0.0289345;0.0136673;0.0383735
332;inner;10;0.714968;0.698863;0.738403
332;wait;10;5.86083e-05;4.7275e-05;9.3263e-05
332;boundary;10;0.067523;0.0560918;0.077576
332;calc iter;10;0.811487;0.805341;0.815944
332;calc total;1;8.22249;8.22249;8.22249
332;total;1;20.5135;20.5135;20.5135
333;initialize;1;4.53873;4.53873;4.53873
333;async;10;0.0268774;0.0136664;0.0382599
333;inner;10;0.714118;0.699318;0.738466
333;wait;10;5.80378e-05;3.6914e-05;7.8197e-05
333;boundary;10;0.0704267;0.0558428;0.0775203
333;calc iter;10;0.811481;0.804077;0.815136
333;calc total;1;8.22249;8.22249;8.22249
333;total;1;20.5134;20.5134;20.5134
334;initialize;1;4.53857;4.53857;4.53857
334;async;10;0.0300445;0.0129368;0.0429141
334;inner;10;0.712754;0.69901;0.736501
334;wait;10;6.36579e-05;4.5594e-05;0.000124886
334;boundary;10;0.0690236;0.0568579;0.0762183
334;calc iter;10;0.811887;0.802556;0.816317
334;calc total;1;8.22249;8.22249;8.22249
334;total;1;20.5133;20.5133;20.5133
335;initialize;1;4.53871;4.53871;4.53871
335;async;10;0.0239834;0.00689974;0.0362382
335;inner;10;0.709435;0.696456;0.732924
335;wait;10;0.00013488;5.3006e-05;0.00045718
335;boundary;10;0.0776596;0.0633052;0.0839134
335;calc iter;10;0.811215;0.803158;0.815305
335;calc total;1;8.2225;8.2225;8.2225
335;total;1;20.5134;20.5134;20.5134
355;initialize;1;4.52492;4.52492;4.52492
355;async;10;0.0300142;0.0149123;0.0368955
355;inner;10;0.732521;0.727778;0.738477
355;wait;10;6.56377e-05;3.6913e-05;0.000117543
355;boundary;10;0.0545587;0.051795;0.0592663
355;calc iter;10;0.817162;0.805305;0.823882
355;calc total;1;8.2225;8.2225;8.2225
355;total;1;20.508;20.508;20.508
356;initialize;1;4.52494;4.52494;4.52494
356;async;10;0.0304814;0.0147078;0.0384312
356;inner;10;0.733114;0.730115;0.736926
356;wait;10;6.12651e-05;4.6556e-05;0.000100728
356;boundary;10;0.0535638;0.052257;0.0557235
356;calc iter;10;0.817222;0.804516;0.824197
356;calc total;1;8.22249;8.22249;8.22249
356;total;1;20.508;20.508;20.508
357;initialize;1;4.52492;4.52492;4.52492
357;async;10;0.0308464;0.0149381;0.037932
357;inner;10;0.735226;0.733152;0.741887
357;wait;10;4.01207e-05;2.6958e-05;5.7581e-05
357;boundary;10;0.0516619;0.0508606;0.0524929
357;calc iter;10;0.817776;0.806874;0.822792
357;calc total;1;8.22249;8.22249;8.22249
357;total;1;20.508;20.508;20.508
358;initialize;1;4.52495;4.52495;4.52495
358;async;10;0.0270116;0.0148343;0.0325345
358;inner;10;0.739452;0.736054;0.745285
358;wait;10;3.11816e-05;2.3947e-05;5.5399e-05
358;boundary;10;0.0518088;0.0507694;0.0523558
358;calc iter;10;0.818305;0.809118;0.822374
358;calc total;1;8.22249;8.22249;8.22249
358;total;1;20.508;20.508;20.508
359;initialize;1;4.52491;4.52491;4.52491
359;async;10;0.0271681;0.00762793;0.033516
359;inner;10;0.735472;0.732615;0.738117
359;wait;10;9.93499e-05;4.1021e-05;0.00030125
359;boundary;10;0.0546885;0.0524725;0.0575413
359;calc iter;10;0.81743;0.801917;0.822855
359;calc total;1;8.22249;8.22249;8.22249
359;total;1;20.508;20.508;20.508
SCAFES
REMARK: No time step width tau was specified.
 Set tau=1.0 and proceeded. 
