# Supplementary material for: A Halo abstraction for distributed n-dimensional structured grids within the C++ PGAS library DASH
Source: PeerJ Comput Sci. 2023 Feb 3;9:e1203. doi: 10.7717/peerj-cs.1203 (PMC10280232; doi:10.7717/peerj-cs.1203)
Supplement: Supplemental Information 4 [file peerj-cs-09-1203-s004.gz › raw_dash_scafes/res_3d_sc/weak/plain/heat3d_n2_c24_1637_28765998.out]

DASH
InitEnergy=6000.00000
24;initialize;1;12.91;12.91;12.91
24;async;10;0.0282136;0.0150158;0.0324988
24;inner;10;0.723209;0.704257;0.754378
24;wait;10;3.80336e-05;3.0329e-05;6.9678e-05
24;boundary;10;0.0621587;0.0496679;0.0718338
24;calc iter;10;0.813622;0.791826;0.822241
24;calc total;1;8.16239;8.16239;8.16239
24;total;1;29.9334;29.9334;29.9334
25;initialize;1;12.9101;12.9101;12.9101
25;async;10;0.026402;0.0159231;0.0289283
25;inner;10;0.723922;0.705477;0.753961
25;wait;10;2.93541e-05;2.5237e-05;4.7261e-05
25;boundary;10;0.0633578;0.0497592;0.0733158
25;calc iter;10;0.813714;0.789598;0.822734
25;calc total;1;8.16239;8.16239;8.16239
25;total;1;29.9335;29.9335;29.9335
26;initialize;1;12.91;12.91;12.91
26;async;10;0.024139;0.00714561;0.0298635
26;inner;10;0.730102;0.711882;0.754649
26;wait;10;3.60348e-05;2.6583e-05;9.0348e-05
26;boundary;10;0.058785;0.0505024;0.0667913
26;calc iter;10;0.813064;0.798145;0.82062
26;calc total;1;8.1624;8.1624;8.1624
26;total;1;29.9334;29.9334;29.9334
27;initialize;1;12.91;12.91;12.91
27;async;10;0.0226619;0.0132488;0.0320694
27;inner;10;0.733607;0.717281;0.754403
27;wait;10;4.64641e-05;3.9872e-05;5.7598e-05
27;boundary;10;0.0558121;0.0525404;0.0600538
27;calc iter;10;0.81213;0.802872;0.822649
27;calc total;1;8.16239;8.16239;8.16239
27;total;1;29.9334;29.9334;29.9334
28;initialize;1;12.9103;12.9103;12.9103
28;async;10;0.0291201;0.0176106;0.0380845
28;inner;10;0.727711;0.711193;0.749261
28;wait;10;4.9135e-05;3.5633e-05;7.662e-05
28;boundary;10;0.0550012;0.0520927;0.0584161
28;calc iter;10;0.811884;0.804476;0.819043
28;calc total;1;8.1624;8.1624;8.1624
28;total;1;29.9337;29.9337;29.9337
29;initialize;1;12.9074;12.9074;12.9074
29;async;10;0.0215186;0.00747054;0.0317998
29;inner;10;0.731966;0.716798;0.75254
29;wait;10;6.34105e-05;4.3305e-05;0.000130369
29;boundary;10;0.0577467;0.0543563;0.0597288
29;calc iter;10;0.811296;0.804256;0.814806
29;calc total;1;8.16239;8.16239;8.16239
29;total;1;29.9308;29.9308;29.9308
30;initialize;1;12.9101;12.9101;12.9101
30;async;10;0.0199817;0.0150439;0.0270875
30;inner;10;0.731172;0.715757;0.751374
30;wait;10;5.21495e-05;3.9221e-05;8.4623e-05
30;boundary;10;0.0591121;0.0519613;0.0666207
30;calc iter;10;0.81032;0.804847;0.818467
30;calc total;1;8.1624;8.1624;8.1624
30;total;1;29.9335;29.9335;29.9335
31;initialize;1;12.9103;12.9103;12.9103
31;async;10;0.0196869;0.0164716;0.0242456
31;inner;10;0.730948;0.714848;0.750451
31;wait;10;5.36788e-05;4.4651e-05;6.7023e-05
31;boundary;10;0.0596353;0.0520842;0.0685977
31;calc iter;10;0.810326;0.802794;0.819198
31;calc total;1;8.16239;8.16239;8.16239
31;total;1;29.9337;29.9337;29.9337
32;initialize;1;12.9101;12.9101;12.9101
32;async;10;0.013533;0.00848164;0.0236084
32;inner;10;0.734703;0.717895;0.754588
32;wait;10;6.58499e-05;4.9115e-05;0.000106578
32;boundary;10;0.0622152;0.0532465;0.072215
32;calc iter;10;0.810519;0.803055;0.816426
32;calc total;1;8.1624;8.1624;8.1624
32;total;1;29.9335;29.9335;29.9335
33;initialize;1;12.9102;12.9102;12.9102
33;async;10;0.0137919;0.0109911;0.0215154
33;inner;10;0.721473;0.702259;0.747548
33;wait;10;7.05685e-05;5.4665e-05;9.5955e-05
33;boundary;10;0.0737953;0.0534434;0.0879987
33;calc iter;10;0.809132;0.802235;0.814925
33;calc total;1;8.16239;8.16239;8.16239
33;total;1;29.9335;29.9335;29.9335
34;initialize;1;12.906;12.906;12.906
34;async;10;0.0156315;0.0129481;0.024894
34;inner;10;0.716943;0.69636;0.742366
34;wait;10;8.04961e-05;4.1274e-05;0.000129315
34;boundary;10;0.0763195;0.0555519;0.0924089
34;calc iter;10;0.808976;0.802578;0.81641
34;calc total;1;8.16241;8.16241;8.16241
34;total;1;29.9294;29.9294;29.9294
35;initialize;1;12.9102;12.9102;12.9102
35;async;10;0.0112134;0.00712301;0.0228533
35;inner;10;0.722416;0.701887;0.74539
35;wait;10;0.000141612;4.9884e-05;0.000466633
35;boundary;10;0.0756588;0.0589477;0.0909421
35;calc iter;10;0.809432;0.802314;0.817127
35;calc total;1;8.16239;8.16239;8.16239
35;total;1;29.9336;29.9336;29.9336
36;initialize;1;12.9103;12.9103;12.9103
36;async;10;0.0389688;0.0144524;0.0528537
36;inner;10;0.719122;0.699834;0.741638
36;wait;10;3.43983e-05;1.5901e-05;6.9889e-05
36;boundary;10;0.0514366;0.0485061;0.0532173
36;calc iter;10;0.809564;0.80272;0.814598
36;calc total;1;8.1624;8.1624;8.1624
36;total;1;29.9336;29.9336;29.9336
37;initialize;1;12.9102;12.9102;12.9102
37;async;10;0.0447928;0.0149914;0.0602283
37;inner;10;0.713393;0.693363;0.736302
37;wait;10;4.33228e-05;2.9841e-05;7.0077e-05
37;boundary;10;0.0510642;0.0488218;0.051913
37;calc iter;10;0.809295;0.802741;0.815812
37;calc total;1;8.16239;8.16239;8.16239
37;total;1;29.9336;29.9336;29.9336
38;initialize;1;12.9101;12.9101;12.9101
38;async;10;0.0358633;0.00687654;0.0499909
38;inner;10;0.721133;0.70254;0.739216
38;wait;10;4.03541e-05;2.029e-05;0.000120143
38;boundary;10;0.0517811;0.0497568;0.0539651
38;calc iter;10;0.80882;0.799125;0.817528
38;calc total;1;8.1624;8.1624;8.1624
38;total;1;29.9335;29.9335;29.9335
39;initialize;1;12.9101;12.9101;12.9101
39;async;10;0.0317495;0.014132;0.0453621
39;inner;10;0.723827;0.70785;0.740263
39;wait;10;4.38265e-05;2.8657e-05;7.0662e-05
39;boundary;10;0.0522066;0.0514932;0.0529997
39;calc iter;10;0.807829;0.805472;0.81284
39;calc total;1;8.16239;8.16239;8.16239
39;total;1;29.9335;29.9335;29.9335
40;initialize;1;12.9065;12.9065;12.9065
40;async;10;0.0322238;0.0153836;0.0445999
40;inner;10;0.722144;0.706911;0.737243
40;wait;10;5.15842e-05;4.1288e-05;6.7557e-05
40;boundary;10;0.0530633;0.0511578;0.0541423
40;calc iter;10;0.807484;0.802737;0.812883
40;calc total;1;8.1624;8.1624;8.1624
40;total;1;29.9299;29.9299;29.9299
41;initialize;1;12.9103;12.9103;12.9103
41;async;10;0.0267396;0.00726087;0.0388094
41;inner;10;0.726487;0.711703;0.740604
41;wait;10;9.96239e-05;4.241e-05;0.000348131
41;boundary;10;0.0539735;0.0514155;0.0554364
41;calc iter;10;0.807301;0.799754;0.811461
41;calc total;1;8.16239;8.16239;8.16239
41;total;1;29.9337;29.9337;29.9337
42;initialize;1;12.9101;12.9101;12.9101
42;async;10;0.0278839;0.014153;0.0383668
42;inner;10;0.721803;0.706092;0.736806
42;wait;10;6.08943e-05;4.514e-05;0.000100514
42;boundary;10;0.0567156;0.0509975;0.0637504
42;calc iter;10;0.806466;0.801568;0.813767
42;calc total;1;8.1624;8.1624;8.1624
42;total;1;29.9334;29.9334;29.9334
43;initialize;1;12.9101;12.9101;12.9101
43;async;10;0.0271355;0.0156033;0.0361056
43;inner;10;0.722231;0.707101;0.736758
43;wait;10;6.1762e-05;4.5603e-05;8.7965e-05
43;boundary;10;0.0570317;0.0514415;0.0647411
43;calc iter;10;0.806462;0.802252;0.812924
43;calc total;1;8.16239;8.16239;8.16239
43;total;1;29.9335;29.9335;29.9335
44;initialize;1;12.9101;12.9101;12.9101
44;async;10;0.0228125;0.00733203;0.0328723
44;inner;10;0.727405;0.711761;0.741495
44;wait;10;0.000101096;4.8106e-05;0.000319892
44;boundary;10;0.0562777;0.0515858;0.0632333
44;calc iter;10;0.806598;0.801225;0.811607
44;calc total;1;8.1624;8.1624;8.1624
44;total;1;29.9335;29.9335;29.9335
45;initialize;1;12.9101;12.9101;12.9101
45;async;10;0.0262141;0.0134084;0.0345767
45;inner;10;0.706582;0.687799;0.729991
45;wait;10;6.5233e-05;4.1575e-05;7.9478e-05
45;boundary;10;0.0722305;0.0544624;0.0848512
45;calc iter;10;0.805094;0.797944;0.810689
45;calc total;1;8.16239;8.16239;8.16239
45;total;1;29.9335;29.9335;29.9335
46;initialize;1;12.91;12.91;12.91
46;async;10;0.0255484;0.0145318;0.0323246
46;inner;10;0.705003;0.68626;0.728354
46;wait;10;0.000111002;5.5848e-05;0.000323977
46;boundary;10;0.0741827;0.0547937;0.0883484
46;calc iter;10;0.804847;0.798007;0.81068
46;calc total;1;8.16241;8.16241;8.16241
46;total;1;29.9334;29.9334;29.9334
EndEnergy=5596.71900
DiffEnergy=-403.28100
Matrixspec: 1637 x 1637 x 1637
Iterations: 10
# unit_id;function_name;num_calls;avg_runtime;min_runtime;max_runtime
0;initialize;1;12.98332;12.98332;12.98332
0;async;10;0.02371;0.01444;0.03240
0;inner;10;0.73932;0.73152;0.75204
0;wait;10;0.00003;0.00003;0.00007
0;boundary;10;0.05317;0.05092;0.05565
0;calc iter;10;0.81624;0.80843;0.82149
0;calc total;1;8.16240;8.16240;8.16240
0;total;1;30.00676;30.00676;30.00676
1;initialize;1;12.9835;12.9835;12.9835
1;async;10;0.0287347;0.0157256;0.037078
1;inner;10;0.733817;0.727075;0.74869
1;wait;10;3.42348e-05;2.3203e-05;8.5908e-05
1;boundary;10;0.0534292;0.0511741;0.0554532
1;calc iter;10;0.816017;0.809239;0.820205
1;calc total;1;8.16239;8.16239;8.16239
1;total;1;30.0069;30.0069;30.0069
2;initialize;1;12.9835;12.9835;12.9835
2;async;10;0.0180349;0.00712796;0.0251087
2;inner;10;0.743116;0.738516;0.751137
2;wait;10;4.24245e-05;2.0151e-05;8.293e-05
2;boundary;10;0.0543976;0.0517404;0.0574814
2;calc iter;10;0.815593;0.811843;0.819826
2;calc total;1;8.1624;8.1624;8.1624
2;total;1;30.0069;30.0069;30.0069
3;initialize;1;12.9835;12.9835;12.9835
3;async;10;0.016033;0.0111267;0.0172169
3;inner;10;0.745612;0.742724;0.754487
3;wait;10;4.63102e-05;3.6321e-05;5.1459e-05
3;boundary;10;0.0535187;0.0527888;0.0544162
3;calc iter;10;0.815212;0.810117;0.822354
3;calc total;1;8.16239;8.16239;8.16239
3;total;1;30.0069;30.0069;30.0069
4;initialize;1;12.9747;12.9747;12.9747
4;async;10;0.0229855;0.0165508;0.02763
4;inner;10;0.739633;0.737115;0.751632
4;wait;10;4.81109e-05;3.2396e-05;7.3058e-05
4;boundary;10;0.0526019;0.0520691;0.0534613
4;calc iter;10;0.81527;0.813455;0.820485
4;calc total;1;8.1624;8.1624;8.1624
4;total;1;29.9981;29.9981;29.9981
5;initialize;1;12.9835;12.9835;12.9835
5;async;10;0.0158118;0.00734798;0.0182438
5;inner;10;0.737751;0.734075;0.746905
5;wait;10;5.99016e-05;4.6684e-05;0.000116649
5;boundary;10;0.0607277;0.0561545;0.0632633
5;calc iter;10;0.814353;0.810963;0.817305
5;calc total;1;8.16239;8.16239;8.16239
5;total;1;30.0069;30.0069;30.0069
6;initialize;1;12.9835;12.9835;12.9835
6;async;10;0.0186498;0.0149091;0.0218719
6;inner;10;0.744747;0.742053;0.754384
6;wait;10;3.30376e-05;2.6304e-05;4.8405e-05
6;boundary;10;0.0520567;0.0513066;0.0524765
6;calc iter;10;0.815488;0.813291;0.821821
6;calc total;1;8.1624;8.1624;8.1624
6;total;1;30.0069;30.0069;30.0069
7;initialize;1;12.9835;12.9835;12.9835
7;async;10;0.0197739;0.0163286;0.0228939
7;inner;10;0.743603;0.741475;0.752002
7;wait;10;3.22597e-05;2.4448e-05;5.0883e-05
7;boundary;10;0.0521268;0.0512742;0.0524435
7;calc iter;10;0.815537;0.813504;0.820436
7;calc total;1;8.16239;8.16239;8.16239
7;total;1;30.0069;30.0069;30.0069
8;initialize;1;12.9759;12.9759;12.9759
8;async;10;0.0160411;0.00741293;0.0191542
8;inner;10;0.742522;0.739373;0.750562
8;wait;10;6.70613e-05;5.626e-05;0.00011567
8;boundary;10;0.0561095;0.0541703;0.0576406
8;calc iter;10;0.814742;0.813013;0.817156
8;calc total;1;8.1624;8.1624;8.1624
8;total;1;29.9994;29.9994;29.9994
9;initialize;1;12.9835;12.9835;12.9835
9;async;10;0.0190006;0.0134258;0.0213835
9;inner;10;0.726268;0.720873;0.740441
9;wait;10;6.61993e-05;5.0362e-05;9.5622e-05
9;boundary;10;0.0682952;0.0564345;0.072373
9;calc iter;10;0.813632;0.809856;0.815572
9;calc total;1;8.16239;8.16239;8.16239
9;total;1;30.0069;30.0069;30.0069
10;initialize;1;12.9835;12.9835;12.9835
10;async;10;0.0188301;0.0133317;0.0216586
10;inner;10;0.727191;0.723145;0.740856
10;wait;10;6.81749e-05;4.5356e-05;0.000122239
10;boundary;10;0.0675847;0.0556632;0.0713293
10;calc iter;10;0.813677;0.809983;0.816031
10;calc total;1;8.1624;8.1624;8.1624
10;total;1;30.0069;30.0069;30.0069
11;initialize;1;12.9783;12.9783;12.9783
11;async;10;0.0126932;0.00686307;0.015573
11;inner;10;0.728373;0.724273;0.744823
11;wait;10;0.000102587;3.3814e-05;0.000309148
11;boundary;10;0.0722868;0.0582176;0.0755677
11;calc iter;10;0.813457;0.810195;0.816441
11;calc total;1;8.16239;8.16239;8.16239
11;total;1;30.0017;30.0017;30.0017
12;initialize;1;12.9823;12.9823;12.9823
12;async;10;0.0293316;0.0152027;0.0402412
12;inner;10;0.729551;0.718446;0.753019
12;wait;10;4.1378e-05;3.3096e-05;5.4984e-05
12;boundary;10;0.056191;0.0501623;0.0606973
12;calc iter;10;0.815117;0.805355;0.820811
12;calc total;1;8.1624;8.1624;8.1624
12;total;1;30.0057;30.0057;30.0057
13;initialize;1;12.9756;12.9756;12.9756
13;async;10;0.0321048;0.0159158;0.0424205
13;inner;10;0.724744;0.709985;0.751357
13;wait;10;3.04646e-05;2.3418e-05;5.4873e-05
13;boundary;10;0.0581008;0.0502877;0.0637523
13;calc iter;10;0.814982;0.801506;0.821793
13;calc total;1;8.16239;8.16239;8.16239
13;total;1;29.9991;29.9991;29.9991
14;initialize;1;12.9764;12.9764;12.9764
14;async;10;0.0266219;0.00711772;0.0386087
14;inner;10;0.73385;0.723065;0.751254
14;wait;10;4.18341e-05;2.5066e-05;9.6138e-05
14;boundary;10;0.0538224;0.0511242;0.0549026
14;calc iter;10;0.814338;0.810946;0.817704
14;calc total;1;8.16241;8.16241;8.16241
14;total;1;29.9998;29.9998;29.9998
15;initialize;1;12.9835;12.9835;12.9835
15;async;10;0.0190682;0.0113244;0.0274504
15;inner;10;0.741081;0.734682;0.755112
15;wait;10;3.81033e-05;2.8019e-05;5.4411e-05
15;boundary;10;0.0535336;0.0522588;0.0541752
15;calc iter;10;0.813723;0.809373;0.823459
15;calc total;1;8.16239;8.16239;8.16239
15;total;1;30.0069;30.0069;30.0069
16;initialize;1;12.9835;12.9835;12.9835
16;async;10;0.0256864;0.0170613;0.0355017
16;inner;10;0.734909;0.726481;0.749472
16;wait;10;4.51311e-05;3.6044e-05;7.7771e-05
16;boundary;10;0.0528396;0.0519146;0.0535601
16;calc iter;10;0.813482;0.811163;0.818589
16;calc total;1;8.16239;8.16239;8.16239
16;total;1;30.0069;30.0069;30.0069
17;initialize;1;12.9835;12.9835;12.9835
17;async;10;0.0175344;0.00742698;0.0246679
17;inner;10;0.736072;0.729093;0.749636
17;wait;10;6.73597e-05;4.9417e-05;0.000115529
17;boundary;10;0.0588996;0.0546776;0.0620815
17;calc iter;10;0.812575;0.808589;0.816095
17;calc total;1;8.16238;8.16238;8.16238
17;total;1;30.0069;30.0069;30.0069
18;initialize;1;12.9835;12.9835;12.9835
18;async;10;0.0222401;0.0149936;0.0273052
18;inner;10;0.735677;0.729042;0.748206
18;wait;10;6.22657e-05;4.4636e-05;0.000101304
18;boundary;10;0.0550231;0.0521325;0.0569332
18;calc iter;10;0.813005;0.808089;0.815436
18;calc total;1;8.16239;8.16239;8.16239
18;total;1;30.0069;30.0069;30.0069
19;initialize;1;12.9835;12.9835;12.9835
19;async;10;0.0230571;0.0167213;0.0274099
19;inner;10;0.73516;0.72931;0.748242
19;wait;10;5.41893e-05;4.2545e-05;7.3441e-05
19;boundary;10;0.0547075;0.0520754;0.0571982
19;calc iter;10;0.81298;0.808071;0.817116
19;calc total;1;8.16238;8.16238;8.16238
19;total;1;30.0069;30.0069;30.0069
20;initialize;1;12.9835;12.9835;12.9835
20;async;10;0.0156832;0.00745233;0.0216739
20;inner;10;0.739216;0.733013;0.752785
20;wait;10;6.9273e-05;5.5345e-05;0.000115402
20;boundary;10;0.0578502;0.0536513;0.0604052
20;calc iter;10;0.81282;0.808239;0.814688
20;calc total;1;8.16239;8.16239;8.16239
20;total;1;30.0069;30.0069;30.0069
21;initialize;1;12.9835;12.9835;12.9835
21;async;10;0.018857;0.0127387;0.0244046
21;inner;10;0.717657;0.710003;0.737849
21;wait;10;6.33531e-05;3.3906e-05;9.1821e-05
21;boundary;10;0.0747643;0.0575964;0.0800392
21;calc iter;10;0.811344;0.808848;0.815059
21;calc total;1;8.16238;8.16238;8.16238
21;total;1;30.0069;30.0069;30.0069
22;initialize;1;12.9767;12.9767;12.9767
22;async;10;0.020294;0.015415;0.0252039
22;inner;10;0.716881;0.707817;0.736224
22;wait;10;7.68373e-05;5.2262e-05;0.000131282
22;boundary;10;0.0740942;0.0576617;0.0808942
22;calc iter;10;0.811348;0.808374;0.815263
22;calc total;1;8.1624;8.1624;8.1624
22;total;1;30.0001;30.0001;30.0001
23;initialize;1;12.9835;12.9835;12.9835
23;async;10;0.0155994;0.00704593;0.0217295
23;inner;10;0.721519;0.713274;0.739596
23;wait;10;0.000133858;4.8549e-05;0.000485159
23;boundary;10;0.0742633;0.0608646;0.0797774
23;calc iter;10;0.811518;0.807995;0.815322
23;calc total;1;8.16238;8.16238;8.16238
23;total;1;30.0069;30.0069;30.0069
47;initialize;1;12.9101;12.9101;12.9101
47;async;10;0.0211123;0.00671569;0.0304237
47;inner;10;0.718591;0.699389;0.737478
47;wait;10;0.00010941;3.7538e-05;0.000334509
47;boundary;10;0.0658039;0.053825;0.0786803
47;calc iter;10;0.805618;0.798356;0.810926
47;calc total;1;8.16239;8.16239;8.16239
47;total;1;29.9334;29.9334;29.9334
DASH
InitEnergy=6000.00000
EndEnergy=5596.71900
DiffEnergy=-403.28100
Matrixspec: 1637 x 1637 x 1637
Iterations: 10
# unit_id;function_name;num_calls;avg_runtime;min_runtime;max_runtime
0;initialize;1;11.83538;11.83538;11.83538
0;async;10;0.02521;0.01464;0.04799
0;inner;10;0.73129;0.72380;0.74980
0;wait;10;0.00004;0.00003;0.00005
0;boundary;10;0.05503;0.05105;0.05890
0;calc iter;10;0.81158;0.79719;0.84439
0;calc total;1;8.14105;8.14105;8.14105
0;total;1;27.67905;27.67905;27.67905
24;initialize;1;11.7865;11.7865;11.7865
24;async;10;0.023835;0.014913;0.0266877
24;inner;10;0.735261;0.7301;0.75365
24;wait;10;3.39432e-05;2.6885e-05;5.4645e-05
24;boundary;10;0.0548218;0.0505909;0.0564683
24;calc iter;10;0.813953;0.806689;0.821052
24;calc total;1;8.14103;8.14103;8.14103
24;total;1;27.6301;27.6301;27.6301
25;initialize;1;11.7864;11.7864;11.7864
25;async;10;0.0240027;0.0158536;0.026257
25;inner;10;0.734481;0.728658;0.752834
25;wait;10;2.93008e-05;2.3443e-05;4.8578e-05
25;boundary;10;0.0555414;0.0506184;0.0572244
25;calc iter;10;0.814057;0.80603;0.821255
25;calc total;1;8.14103;8.14103;8.14103
25;total;1;27.63;27.63;27.63
26;initialize;1;11.7864;11.7864;11.7864
26;async;10;0.01946;0.00711787;0.0234042
26;inner;10;0.739089;0.734017;0.753362
26;wait;10;4.86144e-05;3.3454e-05;0.000108621
26;boundary;10;0.0547182;0.0526678;0.0555033
26;calc iter;10;0.813317;0.80932;0.81813
26;calc total;1;8.14103;8.14103;8.14103
26;total;1;27.63;27.63;27.63
27;initialize;1;11.7864;11.7864;11.7864
27;async;10;0.0243218;0.0149716;0.0269103
27;inner;10;0.734736;0.729084;0.753123
27;wait;10;3.39815e-05;2.5777e-05;7.0282e-05
27;boundary;10;0.0548738;0.050735;0.0561569
27;calc iter;10;0.813967;0.806781;0.820612
27;calc total;1;8.14103;8.14103;8.14103
27;total;1;27.6301;27.6301;27.6301
28;initialize;1;11.7864;11.7864;11.7864
28;async;10;0.0238525;0.0172063;0.0253048
28;inner;10;0.734813;0.729322;0.752083
28;wait;10;3.00418e-05;2.5656e-05;5.1441e-05
28;boundary;10;0.0554017;0.0503753;0.0568188
28;calc iter;10;0.814101;0.805862;0.821879
28;calc total;1;8.14103;8.14103;8.14103
28;total;1;27.6301;27.6301;27.6301
29;initialize;1;11.7864;11.7864;11.7864
29;async;10;0.0183089;0.0077893;0.0207625
29;inner;10;0.74093;0.736192;0.754636
29;wait;10;4.11401e-05;2.9729e-05;8.7308e-05
29;boundary;10;0.0542419;0.0514406;0.0552174
29;calc iter;10;0.813524;0.808523;0.818293
29;calc total;1;8.14103;8.14103;8.14103
29;total;1;27.6301;27.6301;27.6301
30;initialize;1;11.7864;11.7864;11.7864
30;async;10;0.0191938;0.0148586;0.0219183
30;inner;10;0.735413;0.730158;0.750897
30;wait;10;5.40948e-05;4.1697e-05;6.8842e-05
30;boundary;10;0.05776;0.0518471;0.0603342
30;calc iter;10;0.812423;0.80998;0.817674
30;calc total;1;8.14103;8.14103;8.14103
30;total;1;27.6301;27.6301;27.6301
31;initialize;1;11.7864;11.7864;11.7864
31;async;10;0.0208185;0.0167031;0.0230339
31;inner;10;0.734158;0.729094;0.748778
31;wait;10;5.74686e-05;4.2857e-05;0.00010566
31;boundary;10;0.0574471;0.0520166;0.0597461
31;calc iter;10;0.812483;0.810017;0.817607
31;calc total;1;8.14103;8.14103;8.14103
31;total;1;27.6301;27.6301;27.6301
32;initialize;1;11.7864;11.7864;11.7864
32;async;10;0.0132193;0.00754514;0.0159242
32;inner;10;0.739204;0.733979;0.754672
32;wait;10;6.79199e-05;4.8054e-05;0.000114918
32;boundary;10;0.0598619;0.0531133;0.0622395
32;calc iter;10;0.812354;0.809856;0.815448
32;calc total;1;8.14105;8.14105;8.14105
32;total;1;27.63;27.63;27.63
33;initialize;1;11.7864;11.7864;11.7864
33;async;10;0.0155862;0.0116216;0.0183448
33;inner;10;0.716595;0.708209;0.740323
33;wait;10;7.17483e-05;4.9671e-05;0.000100486
33;boundary;10;0.0785122;0.0570215;0.0857108
33;calc iter;10;0.810768;0.807907;0.81251
33;calc total;1;8.14104;8.14104;8.14104
33;total;1;27.6301;27.6301;27.6301
34;initialize;1;11.7864;11.7864;11.7864
34;async;10;0.0161208;0.012075;0.0186999
34;inner;10;0.716181;0.708872;0.738874
34;wait;10;7.51034e-05;6.0023e-05;0.000122249
34;boundary;10;0.0784125;0.0573674;0.0847922
34;calc iter;10;0.810792;0.807757;0.812263
34;calc total;1;8.14105;8.14105;8.14105
34;total;1;27.6301;27.6301;27.6301
35;initialize;1;11.7864;11.7864;11.7864
35;async;10;0.00854026;0.00605679;0.0104788
35;inner;10;0.732323;0.725757;0.750769
35;wait;10;0.000134419;6.1917e-05;0.000409262
35;boundary;10;0.0703924;0.0551002;0.0757432
35;calc iter;10;0.811392;0.808462;0.814072
35;calc total;1;8.14105;8.14105;8.14105
35;total;1;27.6301;27.6301;27.6301
36;initialize;1;11.7864;11.7864;11.7864
36;async;10;0.0299522;0.013822;0.0366809
36;inner;10;0.729978;0.724537;0.741711
36;wait;10;3.4531e-05;1.7858e-05;6.9028e-05
36;boundary;10;0.0508036;0.0494766;0.0516324
36;calc iter;10;0.81077;0.806303;0.812938
36;calc total;1;8.14105;8.14105;8.14105
36;total;1;27.63;27.63;27.63
37;initialize;1;11.7864;11.7864;11.7864
37;async;10;0.0334727;0.0150758;0.0405459
37;inner;10;0.726253;0.720213;0.739354
37;wait;10;4.13577e-05;3.3048e-05;4.9585e-05
37;boundary;10;0.0507901;0.0496333;0.0514842
37;calc iter;10;0.81056;0.805967;0.81367
37;calc total;1;8.14104;8.14104;8.14104
37;total;1;27.63;27.63;27.63
38;initialize;1;11.7865;11.7865;11.7865
38;async;10;0.0298555;0.00687964;0.0378109
38;inner;10;0.727431;0.72218;0.74006
38;wait;10;5.03381e-05;2.1139e-05;0.000127107
38;boundary;10;0.0524724;0.0518397;0.0548325
38;calc iter;10;0.809811;0.798576;0.812139
38;calc total;1;8.14105;8.14105;8.14105
38;total;1;27.6302;27.6302;27.6302
39;initialize;1;11.7864;11.7864;11.7864
39;async;10;0.0351989;0.0142011;0.0431942
39;inner;10;0.72377;0.717907;0.736545
39;wait;10;4.15024e-05;2.8457e-05;7.8838e-05
39;boundary;10;0.0511931;0.0503085;0.051586
39;calc iter;10;0.810205;0.80236;0.813413
39;calc total;1;8.14104;8.14104;8.14104
39;total;1;27.63;27.63;27.63
40;initialize;1;11.7864;11.7864;11.7864
40;async;10;0.0365194;0.0159848;0.0445503
40;inner;10;0.72319;0.717332;0.735619
40;wait;10;4.6974e-05;3.4314e-05;8.7446e-05
40;boundary;10;0.0505415;0.0496398;0.0509099
40;calc iter;10;0.810299;0.802605;0.814463
40;calc total;1;8.14104;8.14104;8.14104
40;total;1;27.6301;27.6301;27.6301
1;initialize;1;11.8353;11.8353;11.8353
1;async;10;0.0308985;0.0157616;0.064999
1;inner;10;0.726606;0.707237;0.749266
1;wait;10;3.63202e-05;2.4894e-05;4.9242e-05
1;boundary;10;0.0546757;0.0504363;0.0584266
1;calc iter;10;0.812219;0.801407;0.826606
1;calc total;1;8.14104;8.14104;8.14104
1;total;1;27.679;27.679;27.679
2;initialize;1;11.8354;11.8354;11.8354
2;async;10;0.0232586;0.00711685;0.0481186
2;inner;10;0.731212;0.71262;0.748646
2;wait;10;5.33301e-05;2.9737e-05;9.7165e-05
2;boundary;10;0.056504;0.0533238;0.0690758
2;calc iter;10;0.81103;0.803383;0.829923
2;calc total;1;8.14105;8.14105;8.14105
2;total;1;27.679;27.679;27.679
3;initialize;1;11.8354;11.8354;11.8354
3;async;10;0.0317048;0.0149116;0.0719879
3;inner;10;0.726152;0.708261;0.748126
3;wait;10;4.3033e-05;3.1794e-05;9.186e-05
3;boundary;10;0.0539834;0.0506796;0.0564524
3;calc iter;10;0.811885;0.798823;0.834682
3;calc total;1;8.14104;8.14104;8.14104
3;total;1;27.679;27.679;27.679
4;initialize;1;11.8354;11.8354;11.8354
4;async;10;0.0245962;0.0165539;0.0280461
4;inner;10;0.731158;0.707918;0.763774
4;wait;10;3.49809e-05;2.5424e-05;5.864e-05
4;boundary;10;0.0564725;0.05036;0.067293
4;calc iter;10;0.812264;0.789977;0.85241
4;calc total;1;8.14105;8.14105;8.14105
4;total;1;27.679;27.679;27.679
5;initialize;1;11.8354;11.8354;11.8354
5;async;10;0.0284643;0.00735077;0.0667141
5;inner;10;0.727716;0.71506;0.744213
5;wait;10;5.87029e-05;3.6355e-05;0.000126832
5;boundary;10;0.054738;0.0526357;0.0570548
5;calc iter;10;0.810979;0.798029;0.834519
5;calc total;1;8.14104;8.14104;8.14104
5;total;1;27.679;27.679;27.679
6;initialize;1;11.8354;11.8354;11.8354
6;async;10;0.0201997;0.0138515;0.0413482
6;inner;10;0.729999;0.708746;0.749635
6;wait;10;6.05136e-05;4.1996e-05;7.5064e-05
6;boundary;10;0.0600178;0.0521031;0.0738567
6;calc iter;10;0.810279;0.796532;0.826366
6;calc total;1;8.14105;8.14105;8.14105
6;total;1;27.679;27.679;27.679
7;initialize;1;11.8353;11.8353;11.8353
7;async;10;0.0252436;0.0163871;0.0488783
7;inner;10;0.729069;0.71515;0.746741
7;wait;10;5.56578e-05;4.3083e-05;6.5102e-05
7;boundary;10;0.0561368;0.051805;0.0598734
7;calc iter;10;0.810507;0.804049;0.818814
7;calc total;1;8.14104;8.14104;8.14104
7;total;1;27.679;27.679;27.679
8;initialize;1;11.8353;11.8353;11.8353
8;async;10;0.013456;0.00729706;0.0254817
8;inner;10;0.737713;0.725364;0.758569
8;wait;10;6.61394e-05;4.1912e-05;9.0611e-05
8;boundary;10;0.0590069;0.0528412;0.0661801
8;calc iter;10;0.810244;0.802281;0.837568
8;calc total;1;8.14104;8.14104;8.14104
8;total;1;27.679;27.679;27.679
9;initialize;1;11.8353;11.8353;11.8353
9;async;10;0.0177457;0.0108495;0.0244248
9;inner;10;0.709933;0.700021;0.739503
9;wait;10;7.07322e-05;4.328e-05;0.000129234
9;boundary;10;0.0807104;0.0553681;0.0873198
9;calc iter;10;0.808462;0.799724;0.814392
9;calc total;1;8.14105;8.14105;8.14105
9;total;1;27.679;27.679;27.679
10;initialize;1;11.8354;11.8354;11.8354
10;async;10;0.0210517;0.0150782;0.0298624
10;inner;10;0.708445;0.69435;0.73336
10;wait;10;7.63849e-05;6.0875e-05;0.000133133
10;boundary;10;0.0791046;0.0585248;0.0874041
10;calc iter;10;0.80868;0.796392;0.815603
10;calc total;1;8.14105;8.14105;8.14105
10;total;1;27.6791;27.6791;27.6791
11;initialize;1;11.8353;11.8353;11.8353
11;async;10;0.0165156;0.00688715;0.0358472
11;inner;10;0.71659;0.697343;0.741272
11;wait;10;0.000105151;4.0636e-05;0.000292889
11;boundary;10;0.0756226;0.0604682;0.0869677
11;calc iter;10;0.808835;0.793843;0.824841
11;calc total;1;8.14104;8.14104;8.14104
11;total;1;27.679;27.679;27.679
12;initialize;1;11.8354;11.8354;11.8354
12;async;10;0.0224359;0.0151065;0.0287888
12;inner;10;0.735217;0.728341;0.752559
12;wait;10;3.76909e-05;2.5579e-05;5.8624e-05
12;boundary;10;0.0551296;0.0507912;0.0590095
12;calc iter;10;0.812822;0.806777;0.823019
12;calc total;1;8.14104;8.14104;8.14104
12;total;1;27.679;27.679;27.679
13;initialize;1;11.8353;11.8353;11.8353
13;async;10;0.0271634;0.0157647;0.0323726
13;inner;10;0.730683;0.722774;0.749838
13;wait;10;3.50648e-05;2.3774e-05;4.9905e-05
13;boundary;10;0.0553398;0.0508387;0.058322
13;calc iter;10;0.813223;0.80626;0.819824
13;calc total;1;8.14104;8.14104;8.14104
13;total;1;27.679;27.679;27.679
14;initialize;1;11.8353;11.8353;11.8353
14;async;10;0.0197399;0.00709965;0.0257079
14;inner;10;0.737574;0.732102;0.750454
14;wait;10;5.2681e-05;3.325e-05;0.000118643
14;boundary;10;0.0547902;0.0530633;0.0555591
14;calc iter;10;0.812158;0.808976;0.816468
14;calc total;1;8.14105;8.14105;8.14105
14;total;1;27.679;27.679;27.679
15;initialize;1;11.8353;11.8353;11.8353
15;async;10;0.0207665;0.0146364;0.0250384
15;inner;10;0.736844;0.730865;0.753159
15;wait;10;3.77138e-05;3.037e-05;4.7465e-05
15;boundary;10;0.0550974;0.051065;0.0570693
15;calc iter;10;0.812749;0.806686;0.824815
15;calc total;1;8.14104;8.14104;8.14104
15;total;1;27.679;27.679;27.679
16;initialize;1;11.8354;11.8354;11.8354
16;async;10;0.0321433;0.0168964;0.0384269
16;inner;10;0.726673;0.718743;0.746361
16;wait;10;4.13639e-05;2.7895e-05;9.7357e-05
16;boundary;10;0.0541217;0.05048;0.0562855
16;calc iter;10;0.812981;0.806672;0.822806
16;calc total;1;8.14103;8.14103;8.14103
16;total;1;27.679;27.679;27.679
17;initialize;1;11.8353;11.8353;11.8353
17;async;10;0.0205284;0.00745494;0.0262157
17;inner;10;0.736933;0.731216;0.750188
17;wait;10;5.34424e-05;3.3689e-05;9.7579e-05
17;boundary;10;0.0546252;0.052355;0.0572511
17;calc iter;10;0.812142;0.809723;0.817068
17;calc total;1;8.14103;8.14103;8.14103
17;total;1;27.679;27.679;27.679
18;initialize;1;11.8354;11.8354;11.8354
18;async;10;0.0186304;0.0149869;0.0219323
18;inner;10;0.734852;0.727097;0.749249
18;wait;10;5.71392e-05;4.4353e-05;7.6581e-05
18;boundary;10;0.0575046;0.0518071;0.0623358
18;calc iter;10;0.811046;0.808095;0.816122
18;calc total;1;8.14104;8.14104;8.14104
18;total;1;27.679;27.679;27.679
19;initialize;1;11.8354;11.8354;11.8354
19;async;10;0.020165;0.0165654;0.024297
19;inner;10;0.734627;0.729283;0.748687
19;wait;10;6.11862e-05;5.3341e-05;7.1863e-05
19;boundary;10;0.0566589;0.0520042;0.0594752
19;calc iter;10;0.811514;0.807441;0.817534
19;calc total;1;8.14103;8.14103;8.14103
19;total;1;27.679;27.679;27.679
20;initialize;1;11.8354;11.8354;11.8354
20;async;10;0.0127112;0.00737651;0.0167578
20;inner;10;0.739404;0.733998;0.752892
20;wait;10;7.00154e-05;4.406e-05;8.9378e-05
20;boundary;10;0.059139;0.0532162;0.0627714
20;calc iter;10;0.811326;0.808093;0.815418
20;calc total;1;8.14104;8.14104;8.14104
20;total;1;27.679;27.679;27.679
21;initialize;1;11.8353;11.8353;11.8353
21;async;10;0.0136991;0.0112085;0.0154257
21;inner;10;0.722405;0.708931;0.744091
21;wait;10;7.21285e-05;5.4825e-05;9.0152e-05
21;boundary;10;0.0734095;0.0537848;0.0859358
21;calc iter;10;0.809587;0.807825;0.812005
21;calc total;1;8.14103;8.14103;8.14103
21;total;1;27.679;27.679;27.679
22;initialize;1;11.8354;11.8354;11.8354
22;async;10;0.0146381;0.0119906;0.0183882
22;inner;10;0.723;0.714311;0.743848
22;wait;10;7.7931e-05;6.0589e-05;0.000122686
22;boundary;10;0.0722983;0.0534543;0.0795854
22;calc iter;10;0.810016;0.807951;0.812781
22;calc total;1;8.14104;8.14104;8.14104
22;total;1;27.679;27.679;27.679
23;initialize;1;11.8354;11.8354;11.8354
23;async;10;0.0126629;0.00707538;0.017062
23;inner;10;0.725577;0.718831;0.742097
23;wait;10;0.000136831;6.2407e-05;0.000457661
23;boundary;10;0.0718805;0.0592272;0.0770379
23;calc iter;10;0.810259;0.806532;0.811929
23;calc total;1;8.14103;8.14103;8.14103
23;total;1;27.679;27.679;27.679
41;initialize;1;11.7864;11.7864;11.7864
41;async;10;0.0303502;0.00721734;0.0382602
41;inner;10;0.728369;0.722768;0.740931
41;wait;10;9.25276e-05;3.91e-05;0.000332552
41;boundary;10;0.0511791;0.0502733;0.0527999
41;calc iter;10;0.809993;0.79916;0.812076
41;calc total;1;8.14104;8.14104;8.14104
41;total;1;27.6301;27.6301;27.6301
42;initialize;1;11.7865;11.7865;11.7865
42;async;10;0.0269401;0.0133745;0.0338463
42;inner;10;0.727121;0.721164;0.739556
42;wait;10;6.26985e-05;4.4932e-05;7.3499e-05
42;boundary;10;0.0549625;0.0507251;0.0573196
42;calc iter;10;0.809088;0.803608;0.81211
42;calc total;1;8.14105;8.14105;8.14105
42;total;1;27.6302;27.6302;27.6302
43;initialize;1;11.7864;11.7864;11.7864
43;async;10;0.0287466;0.0151757;0.0357373
43;inner;10;0.723888;0.717966;0.737166
43;wait;10;6.18763e-05;5.1799e-05;7.3362e-05
43;boundary;10;0.0562757;0.0509165;0.0586867
43;calc iter;10;0.808974;0.803106;0.812187
43;calc total;1;8.14104;8.14104;8.14104
43;total;1;27.6301;27.6301;27.6301
44;initialize;1;11.7864;11.7864;11.7864
44;async;10;0.0247899;0.00726061;0.0323053
44;inner;10;0.728936;0.722816;0.741769
44;wait;10;8.49387e-05;4.6356e-05;0.000244166
44;boundary;10;0.055338;0.0513413;0.0574545
44;calc iter;10;0.809151;0.800127;0.812584
44;calc total;1;8.14105;8.14105;8.14105
44;total;1;27.6301;27.6301;27.6301
45;initialize;1;11.7864;11.7864;11.7864
45;async;10;0.026746;0.0133831;0.0333114
45;inner;10;0.70444;0.695373;0.72695
45;wait;10;7.59022e-05;5.165e-05;0.000130687
45;boundary;10;0.0761667;0.056242;0.0835208
45;calc iter;10;0.807431;0.796709;0.812487
45;calc total;1;8.14104;8.14104;8.14104
45;total;1;27.63;27.63;27.63
46;initialize;1;11.7865;11.7865;11.7865
46;async;10;0.0231971;0.0116468;0.0295165
46;inner;10;0.715338;0.706182;0.735739
46;wait;10;0.000108394;5.8896e-05;0.00027614
46;boundary;10;0.0692066;0.0513708;0.0764022
46;calc iter;10;0.807852;0.801341;0.812422
46;calc total;1;8.14105;8.14105;8.14105
46;total;1;27.6302;27.6302;27.6302
47;initialize;1;11.7864;11.7864;11.7864
47;async;10;0.0269393;0.00677842;0.0335487
47;inner;10;0.713043;0.705743;0.728371
47;wait;10;0.000109119;4.9055e-05;0.000347369
47;boundary;10;0.0680002;0.0586095;0.0727212
47;calc iter;10;0.808093;0.793934;0.812187
47;calc total;1;8.14104;8.14104;8.14104
47;total;1;27.6301;27.6301;27.6301
DASH
InitEnergy=6000.00000
EndEnergy=5596.71900
DiffEnergy=-403.28100
Matrixspec: 1637 x 1637 x 1637
Iterations: 10
# unit_id;function_name;num_calls;avg_runtime;min_runtime;max_runtime
0;initialize;1;11.85413;11.85413;11.85413
0;async;10;0.01958;0.01141;0.03107
0;inner;10;0.74384;0.73766;0.75128
0;wait;10;0.00004;0.00002;0.00006
0;boundary;10;0.05254;0.05169;0.05311
0;calc iter;10;0.81601;0.80639;0.82188
0;calc total;1;8.16326;8.16326;8.16326
0;total;1;27.70423;27.70423;27.70423
24;initialize;1;11.8495;11.8495;11.8495
24;async;10;0.0250707;0.012582;0.0543011
24;inner;10;0.73193;0.724577;0.748932
24;wait;10;3.55184e-05;2.5992e-05;8.4956e-05
24;boundary;10;0.0566569;0.0509345;0.0600667
24;calc iter;10;0.813696;0.795958;0.838978
24;calc total;1;8.16326;8.16326;8.16326
24;total;1;27.6995;27.6995;27.6995
25;initialize;1;11.8492;11.8492;11.8492
25;async;10;0.0254659;0.0155644;0.05092
25;inner;10;0.73208;0.724186;0.750367
25;wait;10;3.45684e-05;2.4631e-05;5.9543e-05
25;boundary;10;0.0560325;0.0508998;0.0575896
25;calc iter;10;0.813615;0.807098;0.831438
25;calc total;1;8.16325;8.16325;8.16325
25;total;1;27.6992;27.6992;27.6992
26;initialize;1;11.8493;11.8493;11.8493
26;async;10;0.0214819;0.00765936;0.0410734
26;inner;10;0.734269;0.727567;0.744839
26;wait;10;4.56509e-05;3.208e-05;8.5272e-05
26;boundary;10;0.0570846;0.0530278;0.0674397
26;calc iter;10;0.812884;0.808523;0.829867
26;calc total;1;8.16326;8.16326;8.16326
26;total;1;27.6992;27.6992;27.6992
27;initialize;1;11.8465;11.8465;11.8465
27;async;10;0.0224037;0.014831;0.0258361
27;inner;10;0.733592;0.722587;0.77203
27;wait;10;3.6388e-05;2.9164e-05;5.9378e-05
27;boundary;10;0.0574591;0.0511387;0.0693656
27;calc iter;10;0.813493;0.797522;0.856289
27;calc total;1;8.16325;8.16325;8.16325
27;total;1;27.6964;27.6964;27.6964
28;initialize;1;11.8491;11.8491;11.8491
28;async;10;0.0269711;0.0167522;0.0522343
28;inner;10;0.73104;0.723986;0.748871
28;wait;10;3.55641e-05;2.7369e-05;6.1617e-05
28;boundary;10;0.0555691;0.050664;0.0585259
28;calc iter;10;0.813619;0.806967;0.834789
28;calc total;1;8.16326;8.16326;8.16326
28;total;1;27.699;27.699;27.699
29;initialize;1;11.8496;11.8496;11.8496
29;async;10;0.0214141;0.00743308;0.0431108
29;inner;10;0.736294;0.730309;0.747201
29;wait;10;4.72804e-05;3.4628e-05;0.000106031
29;boundary;10;0.0550977;0.052368;0.0600759
29;calc iter;10;0.812855;0.80943;0.827606
29;calc total;1;8.16325;8.16325;8.16325
29;total;1;27.6995;27.6995;27.6995
30;initialize;1;11.8496;11.8496;11.8496
30;async;10;0.0207454;0.0151398;0.0384477
30;inner;10;0.733635;0.727049;0.750981
30;wait;10;4.97075e-05;3.9202e-05;5.6508e-05
30;boundary;10;0.0577187;0.0529339;0.0598677
30;calc iter;10;0.812151;0.801443;0.820144
30;calc total;1;8.16326;8.16326;8.16326
30;total;1;27.6995;27.6995;27.6995
31;initialize;1;11.8486;11.8486;11.8486
31;async;10;0.0201976;0.0168953;0.0271316
31;inner;10;0.733973;0.729808;0.748716
31;wait;10;5.74909e-05;4.7557e-05;7.4792e-05
31;boundary;10;0.0578863;0.0530535;0.0590828
31;calc iter;10;0.812116;0.808217;0.818743
31;calc total;1;8.16325;8.16325;8.16325
31;total;1;27.6986;27.6986;27.6986
32;initialize;1;11.8467;11.8467;11.8467
32;async;10;0.015398;0.00751206;0.0226004
32;inner;10;0.730931;0.724047;0.744344
32;wait;10;7.04454e-05;5.4907e-05;0.000137965
32;boundary;10;0.0652083;0.0578573;0.0703895
32;calc iter;10;0.81161;0.807322;0.817098
32;calc total;1;8.16327;8.16327;8.16327
32;total;1;27.6967;27.6967;27.6967
33;initialize;1;11.8485;11.8485;11.8485
33;async;10;0.0174027;0.0123007;0.0278378
33;inner;10;0.716098;0.711299;0.737788
33;wait;10;7.79991e-05;6.1094e-05;0.000104826
33;boundary;10;0.0768796;0.0571369;0.0819906
33;calc iter;10;0.81046;0.802786;0.814808
33;calc total;1;8.16326;8.16326;8.16326
33;total;1;27.6985;27.6985;27.6985
34;initialize;1;11.8495;11.8495;11.8495
34;async;10;0.0163928;0.0135028;0.0216611
34;inner;10;0.717086;0.709906;0.735643
34;wait;10;7.61291e-05;4.1095e-05;0.000130326
34;boundary;10;0.077014;0.058135;0.0822529
34;calc iter;10;0.81057;0.804917;0.815368
34;calc total;1;8.16327;8.16327;8.16327
34;total;1;27.6995;27.6995;27.6995
35;initialize;1;11.849;11.849;11.849
35;async;10;0.0115654;0.00704543;0.0173146
35;inner;10;0.717448;0.706354;0.738752
35;wait;10;0.000131461;4.6585e-05;0.000444686
35;boundary;10;0.0814633;0.0611925;0.0933472
35;calc iter;10;0.81061;0.805098;0.815862
35;calc total;1;8.16326;8.16326;8.16326
35;total;1;27.699;27.699;27.699
36;initialize;1;11.8488;11.8488;11.8488
36;async;10;0.035804;0.014459;0.0475639
36;inner;10;0.723434;0.716244;0.7405
36;wait;10;3.2267e-05;2.0474e-05;5.3583e-05
36;boundary;10;0.050837;0.0497219;0.0519054
36;calc iter;10;0.810108;0.801775;0.817519
36;calc total;1;8.16327;8.16327;8.16327
36;total;1;27.6988;27.6988;27.6988
37;initialize;1;11.8496;11.8496;11.8496
37;async;10;0.0348352;0.0150657;0.0522411
37;inner;10;0.724077;0.718712;0.739251
37;wait;10;3.70833e-05;2.5781e-05;5.6289e-05
37;boundary;10;0.051171;0.0498026;0.0538623
37;calc iter;10;0.810123;0.799676;0.821662
37;calc total;1;8.16326;8.16326;8.16326
37;total;1;27.6996;27.6996;27.6996
38;initialize;1;11.8496;11.8496;11.8496
38;async;10;0.0291746;0.00691704;0.0480136
38;inner;10;0.726786;0.721516;0.738038
38;wait;10;5.29898e-05;3.3169e-05;0.000127761
38;boundary;10;0.0535183;0.0509677;0.0602902
38;calc iter;10;0.809534;0.799705;0.823435
38;calc total;1;8.16326;8.16326;8.16326
38;total;1;27.6996;27.6996;27.6996
39;initialize;1;11.8484;11.8484;11.8484
39;async;10;0.0367316;0.0149471;0.0483362
39;inner;10;0.722008;0.716897;0.741913
39;wait;10;4.19094e-05;3.1792e-05;7.5042e-05
39;boundary;10;0.0512028;0.0499635;0.05355
39;calc iter;10;0.809987;0.794405;0.818829
39;calc total;1;8.16326;8.16326;8.16326
39;total;1;27.6984;27.6984;27.6984
40;initialize;1;11.8496;11.8496;11.8496
40;async;10;0.0393994;0.0168764;0.0505055
40;inner;10;0.718948;0.713158;0.7372
40;wait;10;4.77482e-05;3.0841e-05;0.000106254
40;boundary;10;0.0511287;0.050301;0.0522446
40;calc iter;10;0.809525;0.797546;0.814667
40;calc total;1;8.16327;8.16327;8.16327
40;total;1;27.6996;27.6996;27.6996
41;initialize;1;11.8463;11.8463;11.8463
41;async;10;0.0326159;0.00727058;0.0480224
41;inner;10;0.722724;0.719464;0.733066
41;wait;10;0.000100581;4.148e-05;0.000356882
41;boundary;10;0.0537107;0.0517249;0.0576423
41;calc iter;10;0.809153;0.797419;0.819499
41;calc total;1;8.16326;8.16326;8.16326
41;total;1;27.6963;27.6963;27.6963
1;initialize;1;11.8545;11.8545;11.8545
1;async;10;0.0192397;0.0159554;0.028301
1;inner;10;0.744114;0.739875;0.751626
1;wait;10;3.29508e-05;2.3823e-05;5.0107e-05
1;boundary;10;0.0526453;0.0517106;0.0532304
1;calc iter;10;0.816033;0.812695;0.821045
1;calc total;1;8.16326;8.16326;8.16326
1;total;1;27.7045;27.7045;27.7045
2;initialize;1;11.847;11.847;11.847
2;async;10;0.0129863;0.00711231;0.0194825
2;inner;10;0.747756;0.744497;0.753348
2;wait;10;5.22218e-05;3.4571e-05;0.000109845
2;boundary;10;0.054775;0.0533368;0.0575725
2;calc iter;10;0.815571;0.813295;0.821047
2;calc total;1;8.16327;8.16327;8.16327
2;total;1;27.6971;27.6971;27.6971
3;initialize;1;11.8458;11.8458;11.8458
3;async;10;0.0200701;0.0150571;0.0450788
3;inner;10;0.742647;0.729825;0.751376
3;wait;10;4.19267e-05;2.6355e-05;6.8203e-05
3;boundary;10;0.0532102;0.0520606;0.0568621
3;calc iter;10;0.815971;0.806353;0.831799
3;calc total;1;8.16326;8.16326;8.16326
3;total;1;27.6958;27.6958;27.6958
4;initialize;1;11.8545;11.8545;11.8545
4;async;10;0.0217938;0.0167647;0.0296839
4;inner;10;0.742033;0.736808;0.749329
4;wait;10;4.15285e-05;3.067e-05;8.5474e-05
4;boundary;10;0.0521987;0.051444;0.0524892
4;calc iter;10;0.816069;0.813401;0.818922
4;calc total;1;8.16326;8.16326;8.16326
4;total;1;27.7045;27.7045;27.7045
5;initialize;1;11.8544;11.8544;11.8544
5;async;10;0.0141653;0.00737275;0.019934
5;inner;10;0.745442;0.74155;0.750659
5;wait;10;6.84555e-05;5.5869e-05;0.000127901
5;boundary;10;0.0557439;0.0531356;0.0575775
5;calc iter;10;0.815422;0.813118;0.818204
5;calc total;1;8.16326;8.16326;8.16326
5;total;1;27.7045;27.7045;27.7045
6;initialize;1;11.8435;11.8435;11.8435
6;async;10;0.0166863;0.0140922;0.0180971
6;inner;10;0.747119;0.744063;0.755529
6;wait;10;3.56925e-05;2.8229e-05;6.2901e-05
6;boundary;10;0.0524787;0.0512235;0.0531673
6;calc iter;10;0.816323;0.813751;0.823711
6;calc total;1;8.16327;8.16327;8.16327
6;total;1;27.6936;27.6936;27.6936
7;initialize;1;11.8437;11.8437;11.8437
7;async;10;0.0194031;0.0165402;0.0201629
7;inner;10;0.744421;0.741751;0.750605
7;wait;10;3.72312e-05;2.6465e-05;5.5785e-05
7;boundary;10;0.0523456;0.0513877;0.0528536
7;calc iter;10;0.816208;0.813697;0.820358
7;calc total;1;8.16326;8.16326;8.16326
7;total;1;27.6937;27.6937;27.6937
8;initialize;1;11.8544;11.8544;11.8544
8;async;10;0.0145101;0.00738513;0.0164127
8;inner;10;0.745314;0.742412;0.748977
8;wait;10;5.74635e-05;4.6156e-05;8.5053e-05
8;boundary;10;0.0556232;0.0546048;0.0564884
8;calc iter;10;0.815507;0.812786;0.818167
8;calc total;1;8.16327;8.16327;8.16327
8;total;1;27.7045;27.7045;27.7045
9;initialize;1;11.8544;11.8544;11.8544
9;async;10;0.0127581;0.00720609;0.0152674
9;inner;10;0.743997;0.739933;0.753018
9;wait;10;4.61032e-05;3.2506e-05;5.9499e-05
9;boundary;10;0.058368;0.051956;0.0610928
9;calc iter;10;0.815171;0.810393;0.818854
9;calc total;1;8.16326;8.16326;8.16326
9;total;1;27.7045;27.7045;27.7045
10;initialize;1;11.8545;11.8545;11.8545
10;async;10;0.0181654;0.0140107;0.019999
10;inner;10;0.727643;0.72414;0.739579
10;wait;10;7.88764e-05;5.3269e-05;0.000128619
10;boundary;10;0.0685383;0.057012;0.0714825
10;calc iter;10;0.814428;0.810802;0.816861
10;calc total;1;8.16327;8.16327;8.16327
10;total;1;27.7045;27.7045;27.7045
11;initialize;1;11.8544;11.8544;11.8544
11;async;10;0.012477;0.00682523;0.014831
11;inner;10;0.728277;0.72413;0.740365
11;wait;10;0.000107401;4.8429e-05;0.000322162
11;boundary;10;0.073298;0.0616995;0.0760183
11;calc iter;10;0.814162;0.809215;0.816525
11;calc total;1;8.16326;8.16326;8.16326
11;total;1;27.7045;27.7045;27.7045
12;initialize;1;11.8481;11.8481;11.8481
12;async;10;0.0259726;0.0152868;0.0511471
12;inner;10;0.735701;0.718531;0.749232
12;wait;10;4.16159e-05;2.4066e-05;8.1013e-05
12;boundary;10;0.0522477;0.0511846;0.0548299
12;calc iter;10;0.813965;0.797246;0.824534
12;calc total;1;8.16326;8.16326;8.16326
12;total;1;27.6982;27.6982;27.6982
13;initialize;1;11.8512;11.8512;11.8512
13;async;10;0.0290214;0.0158146;0.0506422
13;inner;10;0.732841;0.723179;0.749182
13;wait;10;3.31943e-05;2.4353e-05;5.0511e-05
13;boundary;10;0.0523936;0.05094;0.0554186
13;calc iter;10;0.814291;0.803224;0.826006
13;calc total;1;8.16326;8.16326;8.16326
13;total;1;27.7013;27.7013;27.7013
14;initialize;1;11.8514;11.8514;11.8514
14;async;10;0.0188849;0.00707074;0.0295816
14;inner;10;0.739907;0.731347;0.748804
14;wait;10;5.97785e-05;4.1703e-05;9.9248e-05
14;boundary;10;0.0548735;0.0524917;0.0596998
14;calc iter;10;0.813727;0.804954;0.820054
14;calc total;1;8.16326;8.16326;8.16326
14;total;1;27.7015;27.7015;27.7015
15;initialize;1;11.8476;11.8476;11.8476
15;async;10;0.0246778;0.0151583;0.054091
15;inner;10;0.735067;0.719246;0.749681
15;wait;10;3.61737e-05;2.8134e-05;6.021e-05
15;boundary;10;0.054239;0.0513441;0.0702527
15;calc iter;10;0.814022;0.790804;0.847528
15;calc total;1;8.16326;8.16326;8.16326
15;total;1;27.6976;27.6976;27.6976
16;initialize;1;11.8519;11.8519;11.8519
16;async;10;0.03002;0.0168468;0.0502777
16;inner;10;0.732155;0.718286;0.748245
16;wait;10;3.30583e-05;2.4141e-05;4.8113e-05
16;boundary;10;0.0521115;0.0507132;0.0537857
16;calc iter;10;0.814321;0.80762;0.822382
16;calc total;1;8.16326;8.16326;8.16326
16;total;1;27.702;27.702;27.702
17;initialize;1;11.8517;11.8517;11.8517
17;async;10;0.01852;0.00741565;0.0353411
17;inner;10;0.741576;0.733458;0.751653
17;wait;10;5.65204e-05;4.4907e-05;0.000103126
17;boundary;10;0.0534477;0.0520464;0.057489
17;calc iter;10;0.813601;0.805008;0.82182
17;calc total;1;8.16325;8.16325;8.16325
17;total;1;27.7018;27.7018;27.7018
18;initialize;1;11.8545;11.8545;11.8545
18;async;10;0.0251174;0.0150023;0.0431544
18;inner;10;0.735856;0.721813;0.746995
18;wait;10;5.26452e-05;3.1581e-05;7.403e-05
18;boundary;10;0.0529397;0.0507278;0.0553311
18;calc iter;10;0.813968;0.802226;0.817919
18;calc total;1;8.16326;8.16326;8.16326
18;total;1;27.7046;27.7046;27.7046
19;initialize;1;11.8519;11.8519;11.8519
19;async;10;0.024845;0.0166415;0.0295926
19;inner;10;0.734563;0.725224;0.745003
19;wait;10;6.45655e-05;4.5867e-05;9.4489e-05
19;boundary;10;0.0542891;0.0516048;0.0587964
19;calc iter;10;0.813764;0.801271;0.817041
19;calc total;1;8.16325;8.16325;8.16325
19;total;1;27.702;27.702;27.702
20;initialize;1;11.8434;11.8434;11.8434
20;async;10;0.0183675;0.00746323;0.0223555
20;inner;10;0.737658;0.728249;0.747696
20;wait;10;6.62026e-05;4.2207e-05;0.000115436
20;boundary;10;0.0575296;0.0530537;0.0627258
20;calc iter;10;0.813623;0.805133;0.817829
20;calc total;1;8.16326;8.16326;8.16326
20;total;1;27.6935;27.6935;27.6935
21;initialize;1;11.8514;11.8514;11.8514
21;async;10;0.0227051;0.0139576;0.0271184
21;inner;10;0.723055;0.713968;0.737306
21;wait;10;7.70618e-05;6.5206e-05;0.000119865
21;boundary;10;0.0669498;0.0563946;0.0722868
21;calc iter;10;0.812789;0.803614;0.817662
21;calc total;1;8.16325;8.16325;8.16325
21;total;1;27.7014;27.7014;27.7014
22;initialize;1;11.8435;11.8435;11.8435
22;async;10;0.0203217;0.0123136;0.0244079
22;inner;10;0.719067;0.710618;0.737464
22;wait;10;8.81041e-05;6.877e-05;0.000129305
22;boundary;10;0.072758;0.0556741;0.0796731
22;calc iter;10;0.812237;0.800103;0.816767
22;calc total;1;8.16326;8.16326;8.16326
22;total;1;27.6936;27.6936;27.6936
23;initialize;1;11.8466;11.8466;11.8466
23;async;10;0.0168367;0.00702884;0.0220415
23;inner;10;0.722049;0.713356;0.738724
23;wait;10;0.000139837;6.3623e-05;0.000444387
23;boundary;10;0.0733448;0.0600318;0.0801929
23;calc iter;10;0.812371;0.80194;0.817545
23;calc total;1;8.16325;8.16325;8.16325
23;total;1;27.6966;27.6966;27.6966
42;initialize;1;11.846;11.846;11.846
42;async;10;0.0287818;0.0144826;0.0341416
42;inner;10;0.72568;0.721892;0.739801
42;wait;10;5.56352e-05;4.098e-05;6.9004e-05
42;boundary;10;0.0541552;0.0509156;0.0562315
42;calc iter;10;0.808675;0.801257;0.812478
42;calc total;1;8.16327;8.16327;8.16327
42;total;1;27.696;27.696;27.696
43;initialize;1;11.8496;11.8496;11.8496
43;async;10;0.0305441;0.0154518;0.0365573
43;inner;10;0.72197;0.71767;0.736265
43;wait;10;6.46633e-05;4.952e-05;8.5941e-05
43;boundary;10;0.0559725;0.0511714;0.058009
43;calc iter;10;0.808554;0.79846;0.812165
43;calc total;1;8.16326;8.16326;8.16326
43;total;1;27.6995;27.6995;27.6995
44;initialize;1;11.8496;11.8496;11.8496
44;async;10;0.0257105;0.00730661;0.0351016
44;inner;10;0.722745;0.717964;0.736155
44;wait;10;0.000100471;5.2759e-05;0.000334876
44;boundary;10;0.0598399;0.0553467;0.0629017
44;calc iter;10;0.808398;0.799147;0.814789
44;calc total;1;8.16327;8.16327;8.16327
44;total;1;27.6995;27.6995;27.6995
45;initialize;1;11.8461;11.8461;11.8461
45;async;10;0.0280287;0.0135863;0.0357329
45;inner;10;0.704623;0.697003;0.726852
45;wait;10;7.0392e-05;5.1845e-05;8.8269e-05
45;boundary;10;0.0743443;0.0569095;0.0815149
45;calc iter;10;0.807068;0.795105;0.812796
45;calc total;1;8.16326;8.16326;8.16326
45;total;1;27.6961;27.6961;27.6961
46;initialize;1;11.8487;11.8487;11.8487
46;async;10;0.0241717;0.0126311;0.0324809
46;inner;10;0.715469;0.709667;0.735951
46;wait;10;0.000105361;6.4721e-05;0.000286133
46;boundary;10;0.0678262;0.0522011;0.0727061
46;calc iter;10;0.807574;0.795229;0.814366
46;calc total;1;8.16327;8.16327;8.16327
46;total;1;27.6986;27.6986;27.6986
47;initialize;1;11.8459;11.8459;11.8459
47;async;10;0.0244436;0.00677521;0.0336239
47;inner;10;0.708652;0.698646;0.7307
47;wait;10;0.000112095;3.7818e-05;0.000368179
47;boundary;10;0.0741242;0.0585363;0.083518
47;calc iter;10;0.807333;0.796383;0.815313
47;calc total;1;8.16326;8.16326;8.16326
47;total;1;27.6959;27.6959;27.6959
SCAFES
REMARK: No time step width tau was specified.
 Set tau=1.0 and proceeded. 

Energy start: 6000
Energy end  : 5556.32
# unit_id;function_name;num_calls;avg_runtime;min_runtime;max_runtime
33;compErr;1;2.67e-06;2.67e-06;2.67e-06
33;init;1;3.14852;3.14852;3.14852
33;update;1;100.866;100.866;100.866
33;sync;1;4.1418;4.1418;4.1418
33;evalKnownDf;1;0;0;0
33;write;1;3.7133e-05;3.7133e-05;3.7133e-05
33;trace;1;0;0;0
33;calc_total;1;105.008;105.008;105.008
4;compErr;1;3.14e-06;3.14e-06;3.14e-06
4;init;1;3.39412;3.39412;3.39412
4;update;1;100.643;100.643;100.643
4;sync;1;4.11862;4.11862;4.11862
4;evalKnownDf;1;0;0;0
6;compErr;1;2.694e-06;2.694e-06;2.694e-06
6;init;1;3.4144;3.4144;3.4144
6;update;1;100.705;100.705;100.705
6;sync;1;3.94726;3.94726;3.94726
6;evalKnownDf;1;0;0;0
6;write;1;3.3049e-05;3.3049e-05;3.3049e-05
6;trace;1;0;0;0
34;compErr;1;3.106e-06;3.106e-06;3.106e-06
34;init;1;3.10404;3.10404;3.10404
34;update;1;100.739;100.739;100.739
34;sync;1;3.60191;3.60191;3.60191
34;evalKnownDf;1;0;0;0
34;write;1;2.9121e-05;2.9121e-05;2.9121e-05
34;trace;1;0;0;0
34;calc_total;1;104.341;104.341;104.341
7;compErr;1;1.654e-06;1.654e-06;1.654e-06
7;init;1;3.40903;3.40903;3.40903
7;update;1;100.566;100.566;100.566
7;sync;1;4.00397;4.00397;4.00397
7;evalKnownDf;1;0;0;0
7;write;1;3.5168e-05;3.5168e-05;3.5168e-05
7;trace;1;0;0;0
7;calc_total;1;104.57;104.57;104.57
35;compErr;1;3.198e-06;3.198e-06;3.198e-06
35;init;1;3.17484;3.17484;3.17484
35;update;1;100.491;100.491;100.491
35;sync;1;3.59289;3.59289;3.59289
35;evalKnownDf;1;0;0;0
35;write;1;3.4936e-05;3.4936e-05;3.4936e-05
35;trace;1;0;0;0
35;calc_total;1;104.084;104.084;104.084
16;compErr;1;3.38e-06;3.38e-06;3.38e-06
16;init;1;3.27219;3.27219;3.27219
16;update;1;100.783;100.783;100.783
16;sync;1;3.76134;3.76134;3.76134
16;evalKnownDf;1;0;0;0
16;write;1;4.0664e-05;4.0664e-05;4.0664e-05
16;trace;1;0;0;0
16;calc_total;1;104.544;104.544;104.544
36;compErr;1;2.866e-06;2.866e-06;2.866e-06
36;init;1;3.12639;3.12639;3.12639
36;update;1;100.638;100.638;100.638
36;sync;1;3.17397;3.17397;3.17397
36;evalKnownDf;1;0;0;0
36;write;1;3.2282e-05;3.2282e-05;3.2282e-05
36;trace;1;0;0;0
36;calc_total;1;103.812;103.812;103.812
17;compErr;1;3.903e-06;3.903e-06;3.903e-06
17;init;1;3.27299;3.27299;3.27299
17;update;1;100.82;100.82;100.82
17;sync;1;4.44138;4.44138;4.44138
17;evalKnownDf;1;0;0;0
17;write;1;3.8376e-05;3.8376e-05;3.8376e-05
17;trace;1;0;0;0
17;calc_total;1;105.261;105.261;105.261
37;compErr;1;2.807e-06;2.807e-06;2.807e-06
37;init;1;3.25534;3.25534;3.25534
37;update;1;100.767;100.767;100.767
37;sync;1;3.69783;3.69783;3.69783
37;evalKnownDf;1;0;0;0
37;write;1;3.743e-05;3.743e-05;3.743e-05
37;trace;1;0;0;0
37;calc_total;1;104.465;104.465;104.465
18;compErr;1;1.724e-06;1.724e-06;1.724e-06
18;init;1;3.24534;3.24534;3.24534
18;update;1;99.9952;99.9952;99.9952
18;sync;1;4.69226;4.69226;4.69226
18;evalKnownDf;1;0;0;0
18;write;1;3.3371e-05;3.3371e-05;3.3371e-05
18;trace;1;0;0;0
18;calc_total;1;104.687;104.687;104.687
38;compErr;1;2.968e-06;2.968e-06;2.968e-06
38;init;1;3.11862;3.11862;3.11862
38;update;1;100.233;100.233;100.233
38;sync;1;3.76998;3.76998;3.76998
38;evalKnownDf;1;0;0;0
38;write;1;3.831e-05;3.831e-05;3.831e-05
38;trace;1;0;0;0
38;calc_total;1;104.003;104.003;104.003
19;compErr;1;2.145e-06;2.145e-06;2.145e-06
19;init;1;3.20015;3.20015;3.20015
19;update;1;100.662;100.662;100.662
19;sync;1;4.01735;4.01735;4.01735
19;evalKnownDf;1;0;0;0
19;write;1;4.1635e-05;4.1635e-05;4.1635e-05
19;trace;1;0;0;0
19;calc_total;1;104.679;104.679;104.679
39;compErr;1;3.148e-06;3.148e-06;3.148e-06
39;init;1;3.12427;3.12427;3.12427
39;update;1;100.924;100.924;100.924
39;sync;1;3.12184;3.12184;3.12184
39;evalKnownDf;1;0;0;0
39;write;1;3.9419e-05;3.9419e-05;3.9419e-05
39;trace;1;0;0;0
39;calc_total;1;104.046;104.046;104.046
20;compErr;1;2.224e-06;2.224e-06;2.224e-06
20;init;1;3.21885;3.21885;3.21885
20;update;1;100.682;100.682;100.682
20;sync;1;3.98658;3.98658;3.98658
20;evalKnownDf;1;0;0;0
20;write;1;2.7501e-05;2.7501e-05;2.7501e-05
20;trace;1;0;0;0
20;calc_total;1;104.669;104.669;104.669
24;compErr;1;1.505e-06;1.505e-06;1.505e-06
24;init;1;3.13257;3.13257;3.13257
24;update;1;100.567;100.567;100.567
24;sync;1;3.80502;3.80502;3.80502
21;compErr;1;2.887e-06;2.887e-06;2.887e-06
21;init;1;3.14996;3.14996;3.14996
21;update;1;101.001;101.001;101.001
21;sync;1;3.60254;3.60254;3.60254
21;evalKnownDf;1;0;0;0
21;write;1;2.9065e-05;2.9065e-05;2.9065e-05
21;trace;1;0;0;0
21;calc_total;1;104.603;104.603;104.603
24;evalKnownDf;1;0;0;0
24;write;1;3.4768e-05;3.4768e-05;3.4768e-05
24;trace;1;0;0;0
24;calc_total;1;104.372;104.372;104.372
22;compErr;1;2.816e-06;2.816e-06;2.816e-06
22;init;1;3.15151;3.15151;3.15151
22;update;1;103.034;103.034;103.034
22;sync;1;1.44584;1.44584;1.44584
22;evalKnownDf;1;0;0;0
22;write;1;2.2044e-05;2.2044e-05;2.2044e-05
22;trace;1;0;0;0
22;calc_total;1;104.48;104.48;104.48
25;compErr;1;2.516e-06;2.516e-06;2.516e-06
25;init;1;3.16029;3.16029;3.16029
25;update;1;100.52;100.52;100.52
25;sync;1;4.54275;4.54275;4.54275
25;evalKnownDf;1;0;0;0
25;write;1;3.6064e-05;3.6064e-05;3.6064e-05
25;trace;1;0;0;0
23;compErr;1;2.699e-06;2.699e-06;2.699e-06
23;init;1;3.1985;3.1985;3.1985
23;update;1;101.317;101.317;101.317
23;sync;1;3.20111;3.20111;3.20111
23;evalKnownDf;1;0;0;0
23;write;1;4.4802e-05;4.4802e-05;4.4802e-05
23;trace;1;0;0;0
23;calc_total;1;104.519;104.519;104.519
25;calc_total;1;105.063;105.063;105.063
1;compErr;1;2.674e-06;2.674e-06;2.674e-06
1;init;1;3.36214;3.36214;3.36214
1;update;1;101.497;101.497;101.497
1;sync;1;3.54453;3.54453;3.54453
1;evalKnownDf;1;0;0;0
1;write;1;3.2498e-05;3.2498e-05;3.2498e-05
1;trace;1;0;0;0
1;calc_total;1;105.042;105.042;105.042
28;compErr;1;2.257e-06;2.257e-06;2.257e-06
28;init;1;3.19192;3.19192;3.19192
28;update;1;101.161;101.161;101.161
28;sync;1;2.89976;2.89976;2.89976
28;evalKnownDf;1;0;0;0
28;write;1;3.3428e-05;3.3428e-05;3.3428e-05
28;trace;1;0;0;0
28;calc_total;1;104.06;104.06;104.06
2;compErr;1;1.7e-06;1.7e-06;1.7e-06
2;init;1;3.37387;3.37387;3.37387
2;update;1;101.702;101.702;101.702
2;sync;1;3.23984;3.23984;3.23984
2;evalKnownDf;1;0;0;0
2;write;1;2.3942e-05;2.3942e-05;2.3942e-05
2;trace;1;0;0;0
2;calc_total;1;104.942;104.942;104.942
40;compErr;1;3.041e-06;3.041e-06;3.041e-06
40;init;1;3.26544;3.26544;3.26544
40;update;1;100.486;100.486;100.486
40;sync;1;3.43314;3.43314;3.43314
40;evalKnownDf;1;0;0;0
40;write;1;3.8296e-05;3.8296e-05;3.8296e-05
40;trace;1;0;0;0
40;calc_total;1;103.919;103.919;103.919
3;compErr;1;2.767e-06;2.767e-06;2.767e-06
3;init;1;3.39181;3.39181;3.39181
3;update;1;101.15;101.15;101.15
3;sync;1;3.62806;3.62806;3.62806
3;evalKnownDf;1;0;0;0
3;write;1;2.46e-05;2.46e-05;2.46e-05
3;trace;1;0;0;0
3;calc_total;1;104.778;104.778;104.778
29;compErr;1;2.781e-06;2.781e-06;2.781e-06
29;init;1;3.19791;3.19791;3.19791
29;update;1;100.664;100.664;100.664
29;sync;1;3.80906;3.80906;3.80906
29;evalKnownDf;1;0;0;0
29;write;1;3.419e-05;3.419e-05;3.419e-05
29;trace;1;0;0;0
29;calc_total;1;104.473;104.473;104.473
4;write;1;3.3244e-05;3.3244e-05;3.3244e-05
4;trace;1;0;0;0
4;calc_total;1;104.762;104.762;104.762
32;compErr;1;2.784e-06;2.784e-06;2.784e-06
32;init;1;3.243;3.243;3.243
32;update;1;101.395;101.395;101.395
32;sync;1;2.57801;2.57801;2.57801
5;compErr;1;2.53e-06;2.53e-06;2.53e-06
5;init;1;3.41609;3.41609;3.41609
5;update;1;100.225;100.225;100.225
5;sync;1;4.40646;4.40646;4.40646
5;evalKnownDf;1;0;0;0
5;write;1;3.1956e-05;3.1956e-05;3.1956e-05
5;trace;1;0;0;0
5;calc_total;1;104.632;104.632;104.632
41;compErr;1;2.933e-06;2.933e-06;2.933e-06
41;init;1;3.2422;3.2422;3.2422
41;update;1;100.652;100.652;100.652
41;sync;1;3.69117;3.69117;3.69117
41;evalKnownDf;1;0;0;0
41;write;1;3.5827e-05;3.5827e-05;3.5827e-05
41;trace;1;0;0;0
41;calc_total;1;104.343;104.343;104.343
6;calc_total;1;104.653;104.653;104.653
44;compErr;1;3.361e-06;3.361e-06;3.361e-06
44;init;1;3.13134;3.13134;3.13134
44;update;1;100.812;100.812;100.812
44;sync;1;2.72058;2.72058;2.72058
44;evalKnownDf;1;0;0;0
44;write;1;3.4776e-05;3.4776e-05;3.4776e-05
44;trace;1;0;0;0
44;calc_total;1;103.532;103.532;103.532
0;compErr;1;3.369e-06;3.369e-06;3.369e-06
0;init;1;3.3622;3.3622;3.3622
0;update;1;103.532;103.532;103.532
0;sync;1;0.846648;0.846648;0.846648
0;evalKnownDf;1;0;0;0
0;write;1;2.7792e-05;2.7792e-05;2.7792e-05
0;trace;1;0;0;0
0;calc_total;1;104.378;104.378;104.378
32;evalKnownDf;1;0;0;0
32;write;1;2.9464e-05;2.9464e-05;2.9464e-05
32;trace;1;0;0;0
32;calc_total;1;103.973;103.973;103.973
8;compErr;1;2.761e-06;2.761e-06;2.761e-06
8;init;1;3.38911;3.38911;3.38911
8;update;1;101.504;101.504;101.504
8;sync;1;2.94923;2.94923;2.94923
8;evalKnownDf;1;0;0;0
8;write;1;3.9041e-05;3.9041e-05;3.9041e-05
8;trace;1;0;0;0
8;calc_total;1;104.454;104.454;104.454
45;compErr;1;2.972e-06;2.972e-06;2.972e-06
45;init;1;3.17027;3.17027;3.17027
45;update;1;100.114;100.114;100.114
45;sync;1;3.60846;3.60846;3.60846
45;evalKnownDf;1;0;0;0
45;write;1;3.3509e-05;3.3509e-05;3.3509e-05
45;trace;1;0;0;0
45;calc_total;1;103.722;103.722;103.722
9;compErr;1;2.965e-06;2.965e-06;2.965e-06
9;init;1;3.39278;3.39278;3.39278
9;update;1;101.873;101.873;101.873
9;sync;1;3.07075;3.07075;3.07075
9;evalKnownDf;1;0;0;0
9;write;1;3.4023e-05;3.4023e-05;3.4023e-05
9;trace;1;0;0;0
9;calc_total;1;104.944;104.944;104.944
30;compErr;1;2.495e-06;2.495e-06;2.495e-06
30;init;1;3.17625;3.17625;3.17625
12;compErr;1;1.962e-06;1.962e-06;1.962e-06
12;init;1;3.13319;3.13319;3.13319
12;update;1;100.08;100.08;100.08
12;sync;1;4.11614;4.11614;4.11614
12;evalKnownDf;1;0;0;0
12;write;1;4.0725e-05;4.0725e-05;4.0725e-05
12;trace;1;0;0;0
12;calc_total;1;104.196;104.196;104.196
30;update;1;100.777;100.777;100.777
30;sync;1;3.526;3.526;3.526
30;evalKnownDf;1;0;0;0
30;write;1;3.2975e-05;3.2975e-05;3.2975e-05
30;trace;1;0;0;0
13;compErr;1;2.441e-06;2.441e-06;2.441e-06
13;init;1;3.13667;3.13667;3.13667
13;update;1;100.944;100.944;100.944
13;sync;1;3.43631;3.43631;3.43631
13;evalKnownDf;1;0;0;0
13;write;1;3.0328e-05;3.0328e-05;3.0328e-05
13;trace;1;0;0;0
13;calc_total;1;104.38;104.38;104.38
30;calc_total;1;104.303;104.303;104.303
14;compErr;1;3.121e-06;3.121e-06;3.121e-06
14;init;1;3.14793;3.14793;3.14793
14;update;1;101.073;101.073;101.073
14;sync;1;3.36712;3.36712;3.36712
14;evalKnownDf;1;0;0;0
14;write;1;3.0063e-05;3.0063e-05;3.0063e-05
14;trace;1;0;0;0
14;calc_total;1;104.44;104.44;104.44
15;compErr;1;2.317e-06;2.317e-06;2.317e-06
15;init;1;3.14337;3.14337;3.14337
15;update;1;100.814;100.814;100.814
15;sync;1;3.32451;3.32451;3.32451
15;evalKnownDf;1;0;0;0
15;write;1;4.2481e-05;4.2481e-05;4.2481e-05
15;trace;1;0;0;0
15;calc_total;1;104.139;104.139;104.139
10;compErr;1;3.556e-06;3.556e-06;3.556e-06
10;init;1;3.38565;3.38565;3.38565
10;update;1;101.285;101.285;101.285
10;sync;1;3.64073;3.64073;3.64073
10;evalKnownDf;1;0;0;0
10;write;1;2.7341e-05;2.7341e-05;2.7341e-05
10;trace;1;0;0;0
10;calc_total;1;104.926;104.926;104.926
0;total;1;125.612;125.612;125.612
0;total;1;125.612;125.612;125.612
0;total;1;125.612;125.612;125.612
0;total;1;125.612;125.612;125.612
0;total;1;125.611;125.611;125.611
0;total;1;125.612;125.612;125.612
0;total;1;125.612;125.612;125.612
0;total;1;125.612;125.612;125.612
0;total;1;125.611;125.611;125.611
0;total;1;125.611;125.611;125.611
0;total;1;125.611;125.611;125.611
11;compErr;1;2.546e-06;2.546e-06;2.546e-06
11;init;1;3.39615;3.39615;3.39615
11;update;1;101.3;101.3;101.3
11;sync;1;3.64441;3.64441;3.64441
11;evalKnownDf;1;0;0;0
11;write;1;2.9126e-05;2.9126e-05;2.9126e-05
11;trace;1;0;0;0
11;calc_total;1;104.944;104.944;104.944
0;total;1;125.611;125.611;125.611
0;total;1;125.612;125.612;125.612
0;total;1;125.612;125.612;125.612
0;total;1;125.612;125.612;125.612
0;total;1;125.612;125.612;125.612
0;total;1;125.612;125.612;125.612
0;total;1;125.612;125.612;125.612
0;total;1;125.612;125.612;125.612
0;total;1;125.612;125.612;125.612
0;total;1;125.612;125.612;125.612
0;total;1;125.612;125.612;125.612
0;total;1;125.612;125.612;125.612
0;total;1;125.612;125.612;125.612
31;compErr;1;3.297e-06;3.297e-06;3.297e-06
31;init;1;3.19045;3.19045;3.19045
31;update;1;101.547;101.547;101.547
31;sync;1;2.63719;2.63719;2.63719
31;evalKnownDf;1;0;0;0
31;write;1;3.8147e-05;3.8147e-05;3.8147e-05
31;trace;1;0;0;0
31;calc_total;1;104.184;104.184;104.184
46;compErr;1;2.662e-06;2.662e-06;2.662e-06
46;init;1;3.13586;3.13586;3.13586
46;update;1;100.624;100.624;100.624
46;sync;1;2.99977;2.99977;2.99977
46;evalKnownDf;1;0;0;0
46;write;1;3.9089e-05;3.9089e-05;3.9089e-05
46;trace;1;0;0;0
46;calc_total;1;103.624;103.624;103.624
47;compErr;1;3.327e-06;3.327e-06;3.327e-06
47;init;1;3.15697;3.15697;3.15697
47;update;1;100.413;100.413;100.413
47;sync;1;3.20517;3.20517;3.20517
47;evalKnownDf;1;0;0;0
47;write;1;4.0113e-05;4.0113e-05;4.0113e-05
47;trace;1;0;0;0
47;calc_total;1;103.619;103.619;103.619
0;total;1;125.566;125.566;125.566
0;total;1;125.566;125.566;125.566
26;compErr;1;2.778e-06;2.778e-06;2.778e-06
26;init;1;3.13528;3.13528;3.13528
26;update;1;100.801;100.801;100.801
26;sync;1;3.91871;3.91871;3.91871
26;evalKnownDf;1;0;0;0
26;write;1;3.1467e-05;3.1467e-05;3.1467e-05
26;trace;1;0;0;0
26;calc_total;1;104.72;104.72;104.72
0;total;1;125.566;125.566;125.566
27;compErr;1;2.49e-06;2.49e-06;2.49e-06
27;init;1;3.18432;3.18432;3.18432
27;update;1;100.18;100.18;100.18
27;sync;1;4.04299;4.04299;4.04299
27;evalKnownDf;1;0;0;0
27;write;1;3.4305e-05;3.4305e-05;3.4305e-05
27;trace;1;0;0;0
27;calc_total;1;104.223;104.223;104.223
0;total;1;125.566;125.566;125.566
0;total;1;125.566;125.566;125.566
0;total;1;125.566;125.566;125.566
0;total;1;125.566;125.566;125.566
0;total;1;125.567;125.567;125.567
0;total;1;125.566;125.566;125.566
0;total;1;125.566;125.566;125.566
0;total;1;125.566;125.566;125.566
0;total;1;125.566;125.566;125.566
0;total;1;125.566;125.566;125.566
0;total;1;125.566;125.566;125.566
0;total;1;125.566;125.566;125.566
0;total;1;125.566;125.566;125.566
0;total;1;125.566;125.566;125.566
0;total;1;125.566;125.566;125.566
42;compErr;1;2.432e-06;2.432e-06;2.432e-06
42;init;1;3.12523;3.12523;3.12523
42;update;1;100.452;100.452;100.452
42;sync;1;3.18373;3.18373;3.18373
42;evalKnownDf;1;0;0;0
42;write;1;3.2982e-05;3.2982e-05;3.2982e-05
42;trace;1;0;0;0
42;calc_total;1;103.636;103.636;103.636
0;total;1;125.566;125.566;125.566
43;compErr;1;2.582e-06;2.582e-06;2.582e-06
43;init;1;3.13998;3.13998;3.13998
43;update;1;100.037;100.037;100.037
43;sync;1;3.49853;3.49853;3.49853
43;evalKnownDf;1;0;0;0
43;write;1;3.8285e-05;3.8285e-05;3.8285e-05
43;trace;1;0;0;0
43;calc_total;1;103.535;103.535;103.535
0;total;1;125.566;125.566;125.566
0;total;1;125.566;125.566;125.566
0;total;1;125.566;125.566;125.566
0;total;1;125.566;125.566;125.566
0;total;1;125.566;125.566;125.566
SCAFES
REMARK: No time step width tau was specified.
 Set tau=1.0 and proceeded. 

Energy start: 6000
Energy end  : 5556.32
# unit_id;function_name;num_calls;avg_runtime;min_runtime;max_runtime
24;compErr;1;2.345e-06;2.345e-06;2.345e-06
24;init;1;3.17345;3.17345;3.17345
24;update;1;100.102;100.102;100.102
24;sync;1;6.59609;6.59609;6.59609
24;evalKnownDf;1;0;0;0
24;write;1;3.0847e-05;3.0847e-05;3.0847e-05
24;trace;1;0;0;0
24;calc_total;1;106.698;106.698;106.698
0;total;1;130.127;130.127;130.127
25;compErr;1;1.483e-06;1.483e-06;1.483e-06
25;init;1;3.21198;3.21198;3.21198
25;update;1;100.031;100.031;100.031
25;sync;1;7.75862;7.75862;7.75862
25;evalKnownDf;1;0;0;0
25;write;1;2.7669e-05;2.7669e-05;2.7669e-05
25;trace;1;0;0;0
25;calc_total;1;107.79;107.79;107.79
0;total;1;130.127;130.127;130.127
26;compErr;1;2.858e-06;2.858e-06;2.858e-06
26;init;1;3.17428;3.17428;3.17428
26;update;1;100.101;100.101;100.101
26;sync;1;7.59159;7.59159;7.59159
26;evalKnownDf;1;0;0;0
26;write;1;3.4551e-05;3.4551e-05;3.4551e-05
26;trace;1;0;0;0
26;calc_total;1;107.693;107.693;107.693
0;total;1;130.127;130.127;130.127
27;compErr;1;2.7e-06;2.7e-06;2.7e-06
27;init;1;3.20827;3.20827;3.20827
27;update;1;100.667;100.667;100.667
27;sync;1;7.70178;7.70178;7.70178
27;evalKnownDf;1;0;0;0
27;write;1;2.7671e-05;2.7671e-05;2.7671e-05
27;trace;1;0;0;0
27;calc_total;1;108.368;108.368;108.368
0;total;1;130.127;130.127;130.127
28;compErr;1;3.155e-06;3.155e-06;3.155e-06
28;init;1;3.17185;3.17185;3.17185
28;update;1;100.432;100.432;100.432
28;sync;1;7.58244;7.58244;7.58244
28;evalKnownDf;1;0;0;0
28;write;1;3.7885e-05;3.7885e-05;3.7885e-05
28;trace;1;0;0;0
28;calc_total;1;108.014;108.014;108.014
0;total;1;130.127;130.127;130.127
0;compErr;1;2.444e-06;2.444e-06;2.444e-06
0;init;1;3.26167;3.26167;3.26167
0;update;1;100.91;100.91;100.91
0;sync;1;3.62329;3.62329;3.62329
0;evalKnownDf;1;0;0;0
0;write;1;3.2492e-05;3.2492e-05;3.2492e-05
0;trace;1;0;0;0
0;calc_total;1;104.533;104.533;104.533
0;total;1;130.177;130.177;130.177
29;compErr;1;2.496e-06;2.496e-06;2.496e-06
29;init;1;3.21894;3.21894;3.21894
29;update;1;100.665;100.665;100.665
29;sync;1;8.39604;8.39604;8.39604
29;evalKnownDf;1;0;0;0
29;write;1;3.7428e-05;3.7428e-05;3.7428e-05
29;trace;1;0;0;0
29;calc_total;1;109.061;109.061;109.061
0;total;1;130.127;130.127;130.127
1;compErr;1;3.035e-06;3.035e-06;3.035e-06
1;init;1;3.2963;3.2963;3.2963
1;update;1;100.461;100.461;100.461
1;sync;1;5.4464;5.4464;5.4464
1;evalKnownDf;1;0;0;0
1;write;1;2.9821e-05;2.9821e-05;2.9821e-05
1;trace;1;0;0;0
1;calc_total;1;105.908;105.908;105.908
0;total;1;130.177;130.177;130.177
30;compErr;1;2.395e-06;2.395e-06;2.395e-06
30;init;1;3.18383;3.18383;3.18383
30;update;1;100.144;100.144;100.144
30;sync;1;7.22517;7.22517;7.22517
30;evalKnownDf;1;0;0;0
30;write;1;3.2369e-05;3.2369e-05;3.2369e-05
30;trace;1;0;0;0
30;calc_total;1;107.369;107.369;107.369
0;total;1;130.127;130.127;130.127
2;compErr;1;2.923e-06;2.923e-06;2.923e-06
2;init;1;3.25833;3.25833;3.25833
2;update;1;101;101;101
2;sync;1;5.04601;5.04601;5.04601
2;evalKnownDf;1;0;0;0
2;write;1;2.5012e-05;2.5012e-05;2.5012e-05
2;trace;1;0;0;0
2;calc_total;1;106.046;106.046;106.046
0;total;1;130.177;130.177;130.177
31;compErr;1;2.563e-06;2.563e-06;2.563e-06
31;init;1;3.20714;3.20714;3.20714
31;update;1;101.374;101.374;101.374
31;sync;1;6.63348;6.63348;6.63348
31;evalKnownDf;1;0;0;0
31;write;1;3.1738e-05;3.1738e-05;3.1738e-05
31;trace;1;0;0;0
31;calc_total;1;108.008;108.008;108.008
0;total;1;130.127;130.127;130.127
3;compErr;1;2.109e-06;2.109e-06;2.109e-06
3;init;1;3.2531;3.2531;3.2531
3;update;1;101.503;101.503;101.503
3;sync;1;5.03565;5.03565;5.03565
3;evalKnownDf;1;0;0;0
3;write;1;3.3135e-05;3.3135e-05;3.3135e-05
3;trace;1;0;0;0
3;calc_total;1;106.539;106.539;106.539
0;total;1;130.177;130.177;130.177
32;compErr;1;2.289e-06;2.289e-06;2.289e-06
32;init;1;3.23981;3.23981;3.23981
32;update;1;100.48;100.48;100.48
32;sync;1;6.95169;6.95169;6.95169
32;evalKnownDf;1;0;0;0
32;write;1;3.2955e-05;3.2955e-05;3.2955e-05
32;trace;1;0;0;0
32;calc_total;1;107.432;107.432;107.432
0;total;1;130.127;130.127;130.127
4;compErr;1;2.644e-06;2.644e-06;2.644e-06
4;init;1;3.26835;3.26835;3.26835
4;update;1;100.848;100.848;100.848
4;sync;1;5.57551;5.57551;5.57551
4;evalKnownDf;1;0;0;0
4;write;1;2.7961e-05;2.7961e-05;2.7961e-05
4;trace;1;0;0;0
4;calc_total;1;106.423;106.423;106.423
0;total;1;130.177;130.177;130.177
33;compErr;1;3.232e-06;3.232e-06;3.232e-06
33;init;1;3.19972;3.19972;3.19972
33;update;1;101.428;101.428;101.428
33;sync;1;6.95235;6.95235;6.95235
33;evalKnownDf;1;0;0;0
33;write;1;3.4915e-05;3.4915e-05;3.4915e-05
33;trace;1;0;0;0
33;calc_total;1;108.38;108.38;108.38
0;total;1;130.127;130.127;130.127
5;compErr;1;2.746e-06;2.746e-06;2.746e-06
5;init;1;3.26022;3.26022;3.26022
5;update;1;100.196;100.196;100.196
5;sync;1;6.91058;6.91058;6.91058
5;evalKnownDf;1;0;0;0
5;write;1;3.7886e-05;3.7886e-05;3.7886e-05
5;trace;1;0;0;0
5;calc_total;1;107.106;107.106;107.106
0;total;1;130.177;130.177;130.177
34;compErr;1;2.675e-06;2.675e-06;2.675e-06
34;init;1;3.2425;3.2425;3.2425
34;update;1;100.391;100.391;100.391
34;sync;1;7.94732;7.94732;7.94732
34;evalKnownDf;1;0;0;0
34;write;1;2.3433e-05;2.3433e-05;2.3433e-05
34;trace;1;0;0;0
34;calc_total;1;108.339;108.339;108.339
0;total;1;130.127;130.127;130.127
6;compErr;1;2.096e-06;2.096e-06;2.096e-06
6;init;1;3.28352;3.28352;3.28352
6;update;1;100.826;100.826;100.826
6;sync;1;5.10933;5.10933;5.10933
6;evalKnownDf;1;0;0;0
6;write;1;3.1401e-05;3.1401e-05;3.1401e-05
6;trace;1;0;0;0
6;calc_total;1;105.935;105.935;105.935
0;total;1;130.177;130.177;130.177
35;compErr;1;2.734e-06;2.734e-06;2.734e-06
35;init;1;3.21353;3.21353;3.21353
35;update;1;100.791;100.791;100.791
35;sync;1;8.24802;8.24802;8.24802
35;evalKnownDf;1;0;0;0
35;write;1;2.8628e-05;2.8628e-05;2.8628e-05
35;trace;1;0;0;0
35;calc_total;1;109.039;109.039;109.039
0;total;1;130.127;130.127;130.127
7;compErr;1;2.811e-06;2.811e-06;2.811e-06
7;init;1;3.25925;3.25925;3.25925
7;update;1;101.119;101.119;101.119
7;sync;1;5.46848;5.46848;5.46848
7;evalKnownDf;1;0;0;0
7;write;1;3.0739e-05;3.0739e-05;3.0739e-05
7;trace;1;0;0;0
7;calc_total;1;106.588;106.588;106.588
0;total;1;130.177;130.177;130.177
36;compErr;1;2.806e-06;2.806e-06;2.806e-06
36;init;1;3.11632;3.11632;3.11632
36;update;1;100.148;100.148;100.148
36;sync;1;8.78022;8.78022;8.78022
36;evalKnownDf;1;0;0;0
36;write;1;2.7735e-05;2.7735e-05;2.7735e-05
36;trace;1;0;0;0
36;calc_total;1;108.929;108.929;108.929
0;total;1;130.127;130.127;130.127
8;compErr;1;2.414e-06;2.414e-06;2.414e-06
8;init;1;3.2504;3.2504;3.2504
8;update;1;101.284;101.284;101.284
8;sync;1;4.55373;4.55373;4.55373
8;evalKnownDf;1;0;0;0
8;write;1;3.4976e-05;3.4976e-05;3.4976e-05
8;trace;1;0;0;0
8;calc_total;1;105.838;105.838;105.838
0;total;1;130.177;130.177;130.177
37;compErr;1;2.852e-06;2.852e-06;2.852e-06
37;init;1;3.118;3.118;3.118
37;update;1;107.781;107.781;107.781
37;sync;1;1.47322;1.47322;1.47322
37;evalKnownDf;1;0;0;0
37;write;1;2.7287e-05;2.7287e-05;2.7287e-05
37;trace;1;0;0;0
37;calc_total;1;109.255;109.255;109.255
0;total;1;130.127;130.127;130.127
9;compErr;1;3.544e-06;3.544e-06;3.544e-06
9;init;1;3.26999;3.26999;3.26999
9;update;1;101.957;101.957;101.957
9;sync;1;4.76682;4.76682;4.76682
9;evalKnownDf;1;0;0;0
9;write;1;3.2427e-05;3.2427e-05;3.2427e-05
9;trace;1;0;0;0
9;calc_total;1;106.724;106.724;106.724
0;total;1;130.177;130.177;130.177
38;compErr;1;2.639e-06;2.639e-06;2.639e-06
38;init;1;3.1085;3.1085;3.1085
38;update;1;100.118;100.118;100.118
38;sync;1;8.02573;8.02573;8.02573
38;evalKnownDf;1;0;0;0
38;write;1;3.82e-05;3.82e-05;3.82e-05
38;trace;1;0;0;0
38;calc_total;1;108.143;108.143;108.143
0;total;1;130.127;130.127;130.127
10;compErr;1;2.821e-06;2.821e-06;2.821e-06
10;init;1;3.245;3.245;3.245
10;update;1;102.084;102.084;102.084
10;sync;1;4.73103;4.73103;4.73103
10;evalKnownDf;1;0;0;0
10;write;1;2.8426e-05;2.8426e-05;2.8426e-05
10;trace;1;0;0;0
10;calc_total;1;106.815;106.815;106.815
0;total;1;130.177;130.177;130.177
39;compErr;1;3.516e-06;3.516e-06;3.516e-06
39;init;1;3.17298;3.17298;3.17298
39;update;1;101.169;101.169;101.169
39;sync;1;7.63355;7.63355;7.63355
39;evalKnownDf;1;0;0;0
39;write;1;4.423e-05;4.423e-05;4.423e-05
39;trace;1;0;0;0
39;calc_total;1;108.802;108.802;108.802
0;total;1;130.127;130.127;130.127
11;compErr;1;1.451e-06;1.451e-06;1.451e-06
11;init;1;3.24465;3.24465;3.24465
11;update;1;101.779;101.779;101.779
11;sync;1;5.59805;5.59805;5.59805
11;evalKnownDf;1;0;0;0
11;write;1;3.6207e-05;3.6207e-05;3.6207e-05
11;trace;1;0;0;0
11;calc_total;1;107.377;107.377;107.377
0;total;1;130.177;130.177;130.177
40;compErr;1;3.051e-06;3.051e-06;3.051e-06
40;init;1;3.13365;3.13365;3.13365
40;update;1;100.56;100.56;100.56
40;sync;1;6.10246;6.10246;6.10246
40;evalKnownDf;1;0;0;0
40;write;1;3.8116e-05;3.8116e-05;3.8116e-05
40;trace;1;0;0;0
40;calc_total;1;106.663;106.663;106.663
0;total;1;130.127;130.127;130.127
12;compErr;1;3.462e-06;3.462e-06;3.462e-06
12;init;1;3.21017;3.21017;3.21017
12;update;1;100.843;100.843;100.843
12;sync;1;6.40358;6.40358;6.40358
12;evalKnownDf;1;0;0;0
12;write;1;3.9538e-05;3.9538e-05;3.9538e-05
12;trace;1;0;0;0
12;calc_total;1;107.247;107.247;107.247
0;total;1;130.177;130.177;130.177
41;compErr;1;2.598e-06;2.598e-06;2.598e-06
41;init;1;3.21576;3.21576;3.21576
41;update;1;99.9237;99.9237;99.9237
41;sync;1;7.84698;7.84698;7.84698
41;evalKnownDf;1;0;0;0
41;write;1;4.11e-05;4.11e-05;4.11e-05
41;trace;1;0;0;0
41;calc_total;1;107.771;107.771;107.771
0;total;1;130.127;130.127;130.127
13;compErr;1;1.697e-06;1.697e-06;1.697e-06
13;init;1;3.24459;3.24459;3.24459
13;update;1;100.274;100.274;100.274
13;sync;1;8.10286;8.10286;8.10286
13;evalKnownDf;1;0;0;0
13;write;1;2.5824e-05;2.5824e-05;2.5824e-05
13;trace;1;0;0;0
13;calc_total;1;108.377;108.377;108.377
0;total;1;130.177;130.177;130.177
42;compErr;1;2.213e-06;2.213e-06;2.213e-06
42;init;1;3.13019;3.13019;3.13019
42;update;1;100.728;100.728;100.728
42;sync;1;7.04333;7.04333;7.04333
42;evalKnownDf;1;0;0;0
42;write;1;3.3572e-05;3.3572e-05;3.3572e-05
42;trace;1;0;0;0
42;calc_total;1;107.772;107.772;107.772
0;total;1;130.127;130.127;130.127
14;compErr;1;2.377e-06;2.377e-06;2.377e-06
14;init;1;3.31537;3.31537;3.31537
14;update;1;101.139;101.139;101.139
14;sync;1;5.41478;5.41478;5.41478
14;evalKnownDf;1;0;0;0
14;write;1;4.407e-05;4.407e-05;4.407e-05
14;trace;1;0;0;0
14;calc_total;1;106.554;106.554;106.554
0;total;1;130.177;130.177;130.177
43;compErr;1;3.613e-06;3.613e-06;3.613e-06
43;init;1;3.1992;3.1992;3.1992
43;update;1;101.519;101.519;101.519
43;sync;1;6.84536;6.84536;6.84536
43;evalKnownDf;1;0;0;0
43;write;1;3.6132e-05;3.6132e-05;3.6132e-05
43;trace;1;0;0;0
43;calc_total;1;108.364;108.364;108.364
0;total;1;130.127;130.127;130.127
15;compErr;1;3.077e-06;3.077e-06;3.077e-06
15;init;1;3.21145;3.21145;3.21145
15;update;1;100.667;100.667;100.667
15;sync;1;6.64791;6.64791;6.64791
15;evalKnownDf;1;0;0;0
15;write;1;2.6387e-05;2.6387e-05;2.6387e-05
15;trace;1;0;0;0
15;calc_total;1;107.315;107.315;107.315
0;total;1;130.177;130.177;130.177
44;compErr;1;2.763e-06;2.763e-06;2.763e-06
44;init;1;3.21753;3.21753;3.21753
44;update;1;99.8384;99.8384;99.8384
44;sync;1;8.09634;8.09634;8.09634
44;evalKnownDf;1;0;0;0
44;write;1;3.885e-05;3.885e-05;3.885e-05
44;trace;1;0;0;0
44;calc_total;1;107.935;107.935;107.935
0;total;1;130.126;130.126;130.126
16;compErr;1;2.725e-06;2.725e-06;2.725e-06
16;init;1;3.18829;3.18829;3.18829
16;update;1;101.014;101.014;101.014
16;sync;1;5.09663;5.09663;5.09663
16;evalKnownDf;1;0;0;0
16;write;1;3.999e-05;3.999e-05;3.999e-05
16;trace;1;0;0;0
16;calc_total;1;106.11;106.11;106.11
0;total;1;130.177;130.177;130.177
45;compErr;1;3.363e-06;3.363e-06;3.363e-06
45;init;1;3.21453;3.21453;3.21453
45;update;1;100.22;100.22;100.22
45;sync;1;8.81221;8.81221;8.81221
45;evalKnownDf;1;0;0;0
45;write;1;4.8939e-05;4.8939e-05;4.8939e-05
45;trace;1;0;0;0
45;calc_total;1;109.032;109.032;109.032
0;total;1;130.127;130.127;130.127
17;compErr;1;3.312e-06;3.312e-06;3.312e-06
17;init;1;3.17776;3.17776;3.17776
17;update;1;101.017;101.017;101.017
17;sync;1;6.40218;6.40218;6.40218
17;evalKnownDf;1;0;0;0
17;write;1;5.2859e-05;5.2859e-05;5.2859e-05
17;trace;1;0;0;0
17;calc_total;1;107.419;107.419;107.419
0;total;1;130.177;130.177;130.177
18;compErr;1;2.097e-06;2.097e-06;2.097e-06
18;init;1;3.19693;3.19693;3.19693
18;update;1;100.925;100.925;100.925
18;sync;1;6.39131;6.39131;6.39131
18;evalKnownDf;1;0;0;0
18;write;1;2.706e-05;2.706e-05;2.706e-05
18;trace;1;0;0;0
18;calc_total;1;107.316;107.316;107.316
0;total;1;130.177;130.177;130.177
19;compErr;1;2.429e-06;2.429e-06;2.429e-06
19;init;1;3.14197;3.14197;3.14197
19;update;1;101.019;101.019;101.019
19;sync;1;7.02826;7.02826;7.02826
19;evalKnownDf;1;0;0;0
19;write;1;4.085e-05;4.085e-05;4.085e-05
19;trace;1;0;0;0
19;calc_total;1;108.047;108.047;108.047
0;total;1;130.177;130.177;130.177
20;compErr;1;2.937e-06;2.937e-06;2.937e-06
20;init;1;3.13782;3.13782;3.13782
20;update;1;100.906;100.906;100.906
20;sync;1;6.67772;6.67772;6.67772
20;evalKnownDf;1;0;0;0
20;write;1;3.1754e-05;3.1754e-05;3.1754e-05
20;trace;1;0;0;0
20;calc_total;1;107.584;107.584;107.584
0;total;1;130.177;130.177;130.177
21;compErr;1;2.678e-06;2.678e-06;2.678e-06
21;init;1;3.14408;3.14408;3.14408
21;update;1;101.103;101.103;101.103
21;sync;1;7.6228;7.6228;7.6228
21;evalKnownDf;1;0;0;0
21;write;1;3.9599e-05;3.9599e-05;3.9599e-05
21;trace;1;0;0;0
21;calc_total;1;108.726;108.726;108.726
0;total;1;130.177;130.177;130.177
22;compErr;1;3.153e-06;3.153e-06;3.153e-06
22;init;1;3.16768;3.16768;3.16768
22;update;1;100.883;100.883;100.883
22;sync;1;6.06734;6.06734;6.06734
22;evalKnownDf;1;0;0;0
22;write;1;4.3262e-05;4.3262e-05;4.3262e-05
22;trace;1;0;0;0
22;calc_total;1;106.951;106.951;106.951
0;total;1;130.177;130.177;130.177
23;compErr;1;2.031e-06;2.031e-06;2.031e-06
23;init;1;3.14955;3.14955;3.14955
23;update;1;101.274;101.274;101.274
23;sync;1;6.44499;6.44499;6.44499
23;evalKnownDf;1;0;0;0
23;write;1;4.7656e-05;4.7656e-05;4.7656e-05
23;trace;1;0;0;0
23;calc_total;1;107.719;107.719;107.719
0;total;1;130.177;130.177;130.177
46;compErr;1;3.423e-06;3.423e-06;3.423e-06
46;init;1;3.19585;3.19585;3.19585
46;update;1;100.552;100.552;100.552
46;sync;1;6.68984;6.68984;6.68984
46;evalKnownDf;1;0;0;0
46;write;1;3.6544e-05;3.6544e-05;3.6544e-05
46;trace;1;0;0;0
46;calc_total;1;107.242;107.242;107.242
0;total;1;130.127;130.127;130.127
47;compErr;1;2.876e-06;2.876e-06;2.876e-06
47;init;1;3.20697;3.20697;3.20697
47;update;1;100.365;100.365;100.365
47;sync;1;7.6498;7.6498;7.6498
47;evalKnownDf;1;0;0;0
47;write;1;4.1446e-05;4.1446e-05;4.1446e-05
47;trace;1;0;0;0
47;calc_total;1;108.014;108.014;108.014
0;total;1;130.127;130.127;130.127
SCAFES
REMARK: No time step width tau was specified.
 Set tau=1.0 and proceeded. 

Energy start: 6000
Energy end  : 5556.32
# unit_id;function_name;num_calls;avg_runtime;min_runtime;max_runtime
16;compErr;1;3.219e-06;3.219e-06;3.219e-06
16;init;1;3.24127;3.24127;3.24127
16;update;1;101.471;101.471;101.471
16;sync;1;2.33893;2.33893;2.33893
16;evalKnownDf;1;0;0;0
16;write;1;3.4612e-05;3.4612e-05;3.4612e-05
17;compErr;1;2.997e-06;2.997e-06;2.997e-06
17;init;1;3.18966;3.18966;3.18966
17;update;1;101.259;101.259;101.259
17;sync;1;3.43218;3.43218;3.43218
17;evalKnownDf;1;0;0;0
17;write;1;3.9685e-05;3.9685e-05;3.9685e-05
17;trace;1;0;0;0
17;calc_total;1;104.691;104.691;104.691
18;compErr;1;1.664e-06;1.664e-06;1.664e-06
18;init;1;3.21047;3.21047;3.21047
18;update;1;101.076;101.076;101.076
18;sync;1;3.29063;3.29063;3.29063
18;evalKnownDf;1;0;0;0
18;write;1;3.4132e-05;3.4132e-05;3.4132e-05
18;trace;1;0;0;0
18;calc_total;1;104.367;104.367;104.367
19;compErr;1;1.88e-06;1.88e-06;1.88e-06
19;init;1;3.29236;3.29236;3.29236
19;update;1;101.263;101.263;101.263
19;sync;1;3.2081;3.2081;3.2081
19;evalKnownDf;1;0;0;0
19;write;1;2.9956e-05;2.9956e-05;2.9956e-05
19;trace;1;0;0;0
19;calc_total;1;104.471;104.471;104.471
20;compErr;1;1.79e-06;1.79e-06;1.79e-06
20;init;1;3.21963;3.21963;3.21963
20;update;1;101.103;101.103;101.103
20;sync;1;2.75638;2.75638;2.75638
20;evalKnownDf;1;0;0;0
20;write;1;3.1108e-05;3.1108e-05;3.1108e-05
20;trace;1;0;0;0
20;calc_total;1;103.859;103.859;103.859
21;compErr;1;2.021e-06;2.021e-06;2.021e-06
21;init;1;3.12477;3.12477;3.12477
21;update;1;101.216;101.216;101.216
21;sync;1;2.72247;2.72247;2.72247
21;evalKnownDf;1;0;0;0
21;write;1;3.2359e-05;3.2359e-05;3.2359e-05
21;trace;1;0;0;0
21;calc_total;1;103.938;103.938;103.938
24;compErr;1;1.389e-06;1.389e-06;1.389e-06
24;init;1;3.22795;3.22795;3.22795
24;update;1;100.597;100.597;100.597
24;sync;1;3.2271;3.2271;3.2271
24;evalKnownDf;1;0;0;0
24;write;1;3.562e-05;3.562e-05;3.562e-05
24;trace;1;0;0;0
24;calc_total;1;103.824;103.824;103.824
0;total;1;124.826;124.826;124.826
22;compErr;1;2.817e-06;2.817e-06;2.817e-06
22;init;1;3.12857;3.12857;3.12857
22;update;1;100.902;100.902;100.902
22;sync;1;2.68733;2.68733;2.68733
22;evalKnownDf;1;0;0;0
22;write;1;3.7978e-05;3.7978e-05;3.7978e-05
22;trace;1;0;0;0
22;calc_total;1;103.59;103.59;103.59
23;compErr;1;2.31e-06;2.31e-06;2.31e-06
23;init;1;3.13561;3.13561;3.13561
23;update;1;100.704;100.704;100.704
23;sync;1;2.7711;2.7711;2.7711
23;evalKnownDf;1;0;0;0
23;write;1;4.4806e-05;4.4806e-05;4.4806e-05
23;trace;1;0;0;0
23;calc_total;1;103.475;103.475;103.475
25;compErr;1;1.454e-06;1.454e-06;1.454e-06
25;init;1;3.18719;3.18719;3.18719
25;update;1;100.768;100.768;100.768
25;sync;1;2.88337;2.88337;2.88337
25;evalKnownDf;1;0;0;0
25;write;1;3.9117e-05;3.9117e-05;3.9117e-05
25;trace;1;0;0;0
25;calc_total;1;103.651;103.651;103.651
0;total;1;124.826;124.826;124.826
1;compErr;1;2.033e-06;2.033e-06;2.033e-06
1;init;1;3.29167;3.29167;3.29167
1;update;1;101.438;101.438;101.438
1;sync;1;2.72483;2.72483;2.72483
1;evalKnownDf;1;0;0;0
1;write;1;2.8691e-05;2.8691e-05;2.8691e-05
1;trace;1;0;0;0
1;calc_total;1;104.163;104.163;104.163
26;compErr;1;1.803e-06;1.803e-06;1.803e-06
26;init;1;3.17743;3.17743;3.17743
26;update;1;101.293;101.293;101.293
26;sync;1;2.32744;2.32744;2.32744
26;evalKnownDf;1;0;0;0
26;write;1;3.4169e-05;3.4169e-05;3.4169e-05
26;trace;1;0;0;0
26;calc_total;1;103.621;103.621;103.621
0;total;1;124.826;124.826;124.826
2;compErr;1;1.847e-06;1.847e-06;1.847e-06
2;init;1;3.34741;3.34741;3.34741
2;update;1;101.789;101.789;101.789
2;sync;1;2.17789;2.17789;2.17789
2;evalKnownDf;1;0;0;0
2;write;1;2.7829e-05;2.7829e-05;2.7829e-05
2;trace;1;0;0;0
2;calc_total;1;103.967;103.967;103.967
27;compErr;1;2.656e-06;2.656e-06;2.656e-06
27;init;1;3.17831;3.17831;3.17831
27;update;1;100.797;100.797;100.797
27;sync;1;2.88488;2.88488;2.88488
27;evalKnownDf;1;0;0;0
27;write;1;3.158e-05;3.158e-05;3.158e-05
27;trace;1;0;0;0
27;calc_total;1;103.682;103.682;103.682
0;total;1;124.826;124.826;124.826
3;compErr;1;2.469e-06;2.469e-06;2.469e-06
3;init;1;3.35278;3.35278;3.35278
3;update;1;101.435;101.435;101.435
3;sync;1;2.54581;2.54581;2.54581
3;evalKnownDf;1;0;0;0
3;write;1;3.192e-05;3.192e-05;3.192e-05
3;trace;1;0;0;0
3;calc_total;1;103.981;103.981;103.981
28;compErr;1;1.847e-06;1.847e-06;1.847e-06
28;init;1;3.16028;3.16028;3.16028
28;update;1;101.411;101.411;101.411
28;sync;1;1.86638;1.86638;1.86638
28;evalKnownDf;1;0;0;0
28;write;1;2.4895e-05;2.4895e-05;2.4895e-05
28;trace;1;0;0;0
28;calc_total;1;103.277;103.277;103.277
0;total;1;124.825;124.825;124.825
4;compErr;1;2.927e-06;2.927e-06;2.927e-06
4;init;1;3.35594;3.35594;3.35594
4;update;1;101.287;101.287;101.287
4;sync;1;2.64797;2.64797;2.64797
4;evalKnownDf;1;0;0;0
4;write;1;2.9556e-05;2.9556e-05;2.9556e-05
4;trace;1;0;0;0
4;calc_total;1;103.935;103.935;103.935
29;compErr;1;2.696e-06;2.696e-06;2.696e-06
29;init;1;3.1886;3.1886;3.1886
29;update;1;101.647;101.647;101.647
29;sync;1;1.96008;1.96008;1.96008
29;evalKnownDf;1;0;0;0
29;write;1;2.4659e-05;2.4659e-05;2.4659e-05
29;trace;1;0;0;0
29;calc_total;1;103.608;103.608;103.608
0;total;1;124.826;124.826;124.826
5;compErr;1;1.88e-06;1.88e-06;1.88e-06
5;init;1;3.38656;3.38656;3.38656
5;update;1;100.841;100.841;100.841
5;sync;1;3.05431;3.05431;3.05431
5;evalKnownDf;1;0;0;0
5;write;1;3.0012e-05;3.0012e-05;3.0012e-05
5;trace;1;0;0;0
5;calc_total;1;103.896;103.896;103.896
30;compErr;1;2.88e-06;2.88e-06;2.88e-06
30;init;1;3.20159;3.20159;3.20159
30;update;1;100.872;100.872;100.872
30;sync;1;2.3332;2.3332;2.3332
30;evalKnownDf;1;0;0;0
30;write;1;3.3353e-05;3.3353e-05;3.3353e-05
30;trace;1;0;0;0
30;calc_total;1;103.205;103.205;103.205
0;total;1;124.826;124.826;124.826
6;compErr;1;2.816e-06;2.816e-06;2.816e-06
6;init;1;3.36916;3.36916;3.36916
6;update;1;100.741;100.741;100.741
6;sync;1;3.08155;3.08155;3.08155
6;evalKnownDf;1;0;0;0
6;write;1;3.2023e-05;3.2023e-05;3.2023e-05
6;trace;1;0;0;0
6;calc_total;1;103.823;103.823;103.823
31;compErr;1;2.906e-06;2.906e-06;2.906e-06
31;init;1;3.19053;3.19053;3.19053
31;update;1;100.898;100.898;100.898
31;sync;1;2.25711;2.25711;2.25711
31;evalKnownDf;1;0;0;0
31;write;1;3.901e-05;3.901e-05;3.901e-05
31;trace;1;0;0;0
31;calc_total;1;103.155;103.155;103.155
0;total;1;124.826;124.826;124.826
7;compErr;1;3.144e-06;3.144e-06;3.144e-06
7;init;1;3.36742;3.36742;3.36742
7;update;1;100.624;100.624;100.624
7;sync;1;3.38383;3.38383;3.38383
7;evalKnownDf;1;0;0;0
7;write;1;3.1582e-05;3.1582e-05;3.1582e-05
7;trace;1;0;0;0
7;calc_total;1;104.008;104.008;104.008
32;compErr;1;2.42e-06;2.42e-06;2.42e-06
32;init;1;3.25451;3.25451;3.25451
32;update;1;100.577;100.577;100.577
32;sync;1;3.05649;3.05649;3.05649
32;evalKnownDf;1;0;0;0
32;write;1;2.8693e-05;2.8693e-05;2.8693e-05
32;trace;1;0;0;0
32;calc_total;1;103.634;103.634;103.634
0;total;1;124.826;124.826;124.826
8;compErr;1;2.402e-06;2.402e-06;2.402e-06
8;init;1;3.37099;3.37099;3.37099
8;update;1;101.225;101.225;101.225
8;sync;1;2.37602;2.37602;2.37602
8;evalKnownDf;1;0;0;0
8;write;1;3.3501e-05;3.3501e-05;3.3501e-05
8;trace;1;0;0;0
8;calc_total;1;103.601;103.601;103.601
33;compErr;1;2.225e-06;2.225e-06;2.225e-06
33;init;1;3.16512;3.16512;3.16512
33;update;1;101.142;101.142;101.142
33;sync;1;2.74981;2.74981;2.74981
33;evalKnownDf;1;0;0;0
33;write;1;3.6751e-05;3.6751e-05;3.6751e-05
33;trace;1;0;0;0
33;calc_total;1;103.891;103.891;103.891
0;total;1;124.826;124.826;124.826
9;compErr;1;2.649e-06;2.649e-06;2.649e-06
9;init;1;3.37326;3.37326;3.37326
9;update;1;101.352;101.352;101.352
9;sync;1;2.77566;2.77566;2.77566
9;evalKnownDf;1;0;0;0
9;write;1;3.2014e-05;3.2014e-05;3.2014e-05
9;trace;1;0;0;0
9;calc_total;1;104.128;104.128;104.128
34;compErr;1;1.743e-06;1.743e-06;1.743e-06
34;init;1;3.11217;3.11217;3.11217
34;update;1;101.039;101.039;101.039
34;sync;1;2.85308;2.85308;2.85308
34;evalKnownDf;1;0;0;0
34;write;1;3.0193e-05;3.0193e-05;3.0193e-05
34;trace;1;0;0;0
34;calc_total;1;103.892;103.892;103.892
0;total;1;124.826;124.826;124.826
10;compErr;1;3.018e-06;3.018e-06;3.018e-06
10;init;1;3.35366;3.35366;3.35366
10;update;1;102.012;102.012;102.012
10;sync;1;2.25324;2.25324;2.25324
10;evalKnownDf;1;0;0;0
10;write;1;2.5679e-05;2.5679e-05;2.5679e-05
10;trace;1;0;0;0
10;calc_total;1;104.265;104.265;104.265
35;compErr;1;2.142e-06;2.142e-06;2.142e-06
35;init;1;3.19109;3.19109;3.19109
35;update;1;101.353;101.353;101.353
35;sync;1;2.16327;2.16327;2.16327
35;evalKnownDf;1;0;0;0
35;write;1;3.1156e-05;3.1156e-05;3.1156e-05
35;trace;1;0;0;0
35;calc_total;1;103.516;103.516;103.516
0;total;1;124.826;124.826;124.826
11;compErr;1;2.762e-06;2.762e-06;2.762e-06
11;init;1;3.35654;3.35654;3.35654
11;update;1;101.961;101.961;101.961
11;sync;1;2.23182;2.23182;2.23182
11;evalKnownDf;1;0;0;0
11;write;1;3.0649e-05;3.0649e-05;3.0649e-05
11;trace;1;0;0;0
11;calc_total;1;104.193;104.193;104.193
36;compErr;1;1.623e-06;1.623e-06;1.623e-06
36;init;1;3.09477;3.09477;3.09477
36;update;1;100.655;100.655;100.655
36;sync;1;2.73879;2.73879;2.73879
36;evalKnownDf;1;0;0;0
36;write;1;3.4842e-05;3.4842e-05;3.4842e-05
36;trace;1;0;0;0
36;calc_total;1;103.394;103.394;103.394
0;total;1;124.826;124.826;124.826
12;compErr;1;2.679e-06;2.679e-06;2.679e-06
12;init;1;3.14551;3.14551;3.14551
12;update;1;101.185;101.185;101.185
12;sync;1;2.37797;2.37797;2.37797
12;evalKnownDf;1;0;0;0
12;write;1;2.6911e-05;2.6911e-05;2.6911e-05
12;trace;1;0;0;0
12;calc_total;1;103.563;103.563;103.563
37;compErr;1;1.122e-06;1.122e-06;1.122e-06
37;init;1;3.17397;3.17397;3.17397
37;update;1;100.158;100.158;100.158
37;sync;1;3.43554;3.43554;3.43554
37;evalKnownDf;1;0;0;0
37;write;1;3.386e-05;3.386e-05;3.386e-05
37;trace;1;0;0;0
37;calc_total;1;103.594;103.594;103.594
0;total;1;124.825;124.825;124.825
13;compErr;1;2.832e-06;2.832e-06;2.832e-06
13;init;1;3.13894;3.13894;3.13894
13;update;1;101.31;101.31;101.31
13;sync;1;2.80142;2.80142;2.80142
13;evalKnownDf;1;0;0;0
13;write;1;3.0122e-05;3.0122e-05;3.0122e-05
13;trace;1;0;0;0
13;calc_total;1;104.112;104.112;104.112
38;compErr;1;2.187e-06;2.187e-06;2.187e-06
38;init;1;3.0984;3.0984;3.0984
38;update;1;100.977;100.977;100.977
38;sync;1;2.07134;2.07134;2.07134
38;evalKnownDf;1;0;0;0
38;write;1;3.8169e-05;3.8169e-05;3.8169e-05
38;trace;1;0;0;0
38;calc_total;1;103.048;103.048;103.048
0;total;1;124.826;124.826;124.826
14;compErr;1;2.786e-06;2.786e-06;2.786e-06
14;init;1;3.16836;3.16836;3.16836
14;update;1;101.188;101.188;101.188
14;sync;1;2.55725;2.55725;2.55725
14;evalKnownDf;1;0;0;0
14;write;1;3.5185e-05;3.5185e-05;3.5185e-05
14;trace;1;0;0;0
14;calc_total;1;103.745;103.745;103.745
39;compErr;1;2.662e-06;2.662e-06;2.662e-06
39;init;1;3.15308;3.15308;3.15308
39;update;1;100.862;100.862;100.862
39;sync;1;2.25087;2.25087;2.25087
39;evalKnownDf;1;0;0;0
39;write;1;3.7604e-05;3.7604e-05;3.7604e-05
39;trace;1;0;0;0
39;calc_total;1;103.113;103.113;103.113
0;total;1;124.826;124.826;124.826
15;compErr;1;1.79e-06;1.79e-06;1.79e-06
15;init;1;3.13394;3.13394;3.13394
15;update;1;101.22;101.22;101.22
15;sync;1;2.29071;2.29071;2.29071
15;evalKnownDf;1;0;0;0
15;write;1;3.6051e-05;3.6051e-05;3.6051e-05
15;trace;1;0;0;0
15;calc_total;1;103.511;103.511;103.511
40;compErr;1;2.443e-06;2.443e-06;2.443e-06
40;init;1;3.12208;3.12208;3.12208
40;update;1;100.419;100.419;100.419
40;sync;1;2.40099;2.40099;2.40099
40;evalKnownDf;1;0;0;0
40;write;1;3.4672e-05;3.4672e-05;3.4672e-05
40;trace;1;0;0;0
40;calc_total;1;102.82;102.82;102.82
0;total;1;124.825;124.825;124.825
16;trace;1;0;0;0
16;calc_total;1;103.81;103.81;103.81
41;compErr;1;2.631e-06;2.631e-06;2.631e-06
41;init;1;3.31136;3.31136;3.31136
41;update;1;100.757;100.757;100.757
41;sync;1;3.25408;3.25408;3.25408
41;evalKnownDf;1;0;0;0
41;write;1;3.9018e-05;3.9018e-05;3.9018e-05
41;trace;1;0;0;0
41;calc_total;1;104.011;104.011;104.011
0;total;1;124.825;124.825;124.825
0;compErr;1;3.413e-06;3.413e-06;3.413e-06
0;init;1;3.17525;3.17525;3.17525
0;update;1;101.006;101.006;101.006
0;sync;1;2.68678;2.68678;2.68678
0;evalKnownDf;1;0;0;0
0;write;1;3.1782e-05;3.1782e-05;3.1782e-05
0;trace;1;0;0;0
0;calc_total;1;103.693;103.693;103.693
0;total;1;124.878;124.878;124.878
0;total;1;124.878;124.878;124.878
0;total;1;124.878;124.878;124.878
0;total;1;124.878;124.878;124.878
0;total;1;124.878;124.878;124.878
0;total;1;124.878;124.878;124.878
0;total;1;124.878;124.878;124.878
0;total;1;124.878;124.878;124.878
0;total;1;124.878;124.878;124.878
0;total;1;124.878;124.878;124.878
0;total;1;124.878;124.878;124.878
0;total;1;124.878;124.878;124.878
0;total;1;124.878;124.878;124.878
0;total;1;124.879;124.879;124.879
0;total;1;124.879;124.879;124.879
0;total;1;124.878;124.878;124.878
0;total;1;124.879;124.879;124.879
0;total;1;124.878;124.878;124.878
0;total;1;124.879;124.879;124.879
0;total;1;124.878;124.878;124.878
0;total;1;124.879;124.879;124.879
0;total;1;124.878;124.878;124.878
0;total;1;124.878;124.878;124.878
0;total;1;124.878;124.878;124.878
42;compErr;1;2.714e-06;2.714e-06;2.714e-06
42;init;1;3.1813;3.1813;3.1813
42;update;1;100.606;100.606;100.606
42;sync;1;2.92704;2.92704;2.92704
42;evalKnownDf;1;0;0;0
42;write;1;3.4203e-05;3.4203e-05;3.4203e-05
42;trace;1;0;0;0
42;calc_total;1;103.533;103.533;103.533
0;total;1;124.826;124.826;124.826
43;compErr;1;3.258e-06;3.258e-06;3.258e-06
43;init;1;3.18647;3.18647;3.18647
43;update;1;100.681;100.681;100.681
43;sync;1;3.0744;3.0744;3.0744
43;evalKnownDf;1;0;0;0
43;write;1;3.9958e-05;3.9958e-05;3.9958e-05
43;trace;1;0;0;0
43;calc_total;1;103.755;103.755;103.755
0;total;1;124.825;124.825;124.825
44;compErr;1;2.534e-06;2.534e-06;2.534e-06
44;init;1;3.15645;3.15645;3.15645
44;update;1;100.001;100.001;100.001
44;sync;1;2.90126;2.90126;2.90126
44;evalKnownDf;1;0;0;0
44;write;1;4.0526e-05;4.0526e-05;4.0526e-05
44;trace;1;0;0;0
44;calc_total;1;102.902;102.902;102.902
0;total;1;124.826;124.826;124.826
45;compErr;1;2.858e-06;2.858e-06;2.858e-06
45;init;1;3.17159;3.17159;3.17159
45;update;1;100.095;100.095;100.095
45;sync;1;3.19662;3.19662;3.19662
45;evalKnownDf;1;0;0;0
45;write;1;3.3459e-05;3.3459e-05;3.3459e-05
45;trace;1;0;0;0
45;calc_total;1;103.291;103.291;103.291
0;total;1;124.826;124.826;124.826
46;compErr;1;3.099e-06;3.099e-06;3.099e-06
46;init;1;3.19194;3.19194;3.19194
46;update;1;100.738;100.738;100.738
46;sync;1;2.01912;2.01912;2.01912
46;evalKnownDf;1;0;0;0
46;write;1;3.3107e-05;3.3107e-05;3.3107e-05
46;trace;1;0;0;0
46;calc_total;1;102.757;102.757;102.757
0;total;1;124.826;124.826;124.826
47;compErr;1;2.901e-06;2.901e-06;2.901e-06
47;init;1;3.1804;3.1804;3.1804
47;update;1;101.117;101.117;101.117
47;sync;1;1.72352;1.72352;1.72352
47;evalKnownDf;1;0;0;0
47;write;1;3.8664e-05;3.8664e-05;3.8664e-05
47;trace;1;0;0;0
47;calc_total;1;102.84;102.84;102.84
0;total;1;124.826;124.826;124.826
