# Supplementary material for: A Halo abstraction for distributed n-dimensional structured grids within the C++ PGAS library DASH
Source: PeerJ Comput Sci. 2023 Feb 3;9:e1203. doi: 10.7717/peerj-cs.1203 (PMC10280232; doi:10.7717/peerj-cs.1203)
Supplement: Supplemental Information 4 [file peerj-cs-09-1203-s004.gz › raw_dash_scafes/res_3d_sc/weak/plain/heat3d_n1_c1_1270_28892738.out]

DASH
DASH
DASH
SCAFES
REMARK: No time step width tau was specified.
 Set tau=1.0 and proceeded. 

Energy start: 125
Energy end  : 96.4198
# unit_id;function_name;num_calls;avg_runtime;min_runtime;max_runtime
0;compErr;1;2.105e-06;2.105e-06;2.105e-06
0;init;1;68.3555;68.3555;68.3555
0;update;1;2227.09;2227.09;2227.09
0;sync;1;2.9276e-05;2.9276e-05;2.9276e-05
0;evalKnownDf;1;0;0;0
0;write;1;3.1713e-05;3.1713e-05;3.1713e-05
0;trace;1;0;0;0
0;calc_total;1;2227.09;2227.09;2227.09
0;total;1;2685.57;2685.57;2685.57
SCAFES
REMARK: No time step width tau was specified.
 Set tau=1.0 and proceeded. 

Energy start: 125
Energy end  : 96.4198
# unit_id;function_name;num_calls;avg_runtime;min_runtime;max_runtime
0;compErr;1;1.808e-06;1.808e-06;1.808e-06
0;init;1;68.3439;68.3439;68.3439
0;update;1;2231.93;2231.93;2231.93
0;sync;1;2.956e-05;2.956e-05;2.956e-05
0;evalKnownDf;1;0;0;0
0;write;1;3.1306e-05;3.1306e-05;3.1306e-05
0;trace;1;0;0;0
0;calc_total;1;2231.93;2231.93;2231.93
0;total;1;2689.45;2689.45;2689.45
SCAFES
REMARK: No time step width tau was specified.
 Set tau=1.0 and proceeded. 

Energy start: 125
Energy end  : 96.4198
# unit_id;function_name;num_calls;avg_runtime;min_runtime;max_runtime
0;compErr;1;1.83e-06;1.83e-06;1.83e-06
0;init;1;68.3419;68.3419;68.3419
0;update;1;2225;2225;2225
0;sync;1;3.0126e-05;3.0126e-05;3.0126e-05
0;evalKnownDf;1;0;0;0
0;write;1;2.9219e-05;2.9219e-05;2.9219e-05
0;trace;1;0;0;0
0;calc_total;1;2225;2225;2225
0;total;1;2682.39;2682.39;2682.39
