# Supplementary material for: A Halo abstraction for distributed n-dimensional structured grids within the C++ PGAS library DASH
Source: PeerJ Comput Sci. 2023 Feb 3;9:e1203. doi: 10.7717/peerj-cs.1203 (PMC10280232; doi:10.7717/peerj-cs.1203)
Supplement: Supplemental Information 4 [file peerj-cs-09-1203-s004.gz › raw_dash_scafes/res_3d_sc/weak/plain/heat3d_n4_c24_2063_28659160.out]

DASH
InitEnergy=12000.00000
EndEnergy=11351.94111
DiffEnergy=-648.05889
Matrixspec: 2063 x 2063 x 2063
Iterations: 10
# unit_id;function_name;num_calls;avg_runtime;min_runtime;max_runtime
0;initialize;1;3.79301;3.79301;3.79301
0;async;10;0.02654;0.01220;0.03661
0;inner;10;0.73554;0.72870;0.75002
0;wait;10;0.00005;0.00002;0.00008
0;boundary;10;0.05635;0.05459;0.06156
0;calc iter;10;0.81848;0.81085;0.82529
0;calc total;1;8.22416;8.22416;8.22416
0;total;1;20.56946;20.56946;20.56946
24;initialize;1;3.65892;3.65892;3.65892
24;async;10;0.0188518;0.0131089;0.0234703
24;inner;10;0.747663;0.741344;0.761619
24;wait;10;3.30051e-05;2.6364e-05;5.4138e-05
24;boundary;10;0.055862;0.053167;0.0570623
24;calc iter;10;0.822412;0.817395;0.832584
24;calc total;1;8.22415;8.22415;8.22415
24;total;1;20.435;20.435;20.435
25;initialize;1;3.65796;3.65796;3.65796
25;async;10;0.025589;0.0159466;0.0292498
25;inner;10;0.741518;0.736299;0.75444
25;wait;10;3.29654e-05;2.6373e-05;5.5439e-05
25;boundary;10;0.0548904;0.0530815;0.0556363
25;calc iter;10;0.822031;0.818658;0.824979
25;calc total;1;8.22415;8.22415;8.22415
25;total;1;20.4341;20.4341;20.4341
72;initialize;1;3.6542;3.6542;3.6542
72;async;10;0.0288819;0.0148141;0.0324106
72;inner;10;0.733607;0.726192;0.756293
72;wait;10;3.27578e-05;2.2985e-05;5.3233e-05
72;boundary;10;0.058461;0.0528582;0.0615102
72;calc iter;10;0.820985;0.812693;0.827562
72;calc total;1;8.22415;8.22415;8.22415
72;total;1;20.4309;20.4309;20.4309
48;initialize;1;3.64005;3.64005;3.64005
48;async;10;0.0212691;0.0142142;0.0288949
48;inner;10;0.741871;0.739077;0.751027
48;wait;10;5.54957e-05;3.899e-05;7.6751e-05
48;boundary;10;0.0577311;0.0549572;0.0620509
48;calc iter;10;0.820928;0.81795;0.82492
48;calc total;1;8.22417;8.22417;8.22417
48;total;1;20.4149;20.4149;20.4149
26;initialize;1;3.66203;3.66203;3.66203
26;async;10;0.0252482;0.0162906;0.0285681
26;inner;10;0.74171;0.737022;0.755391
26;wait;10;3.34575e-05;2.5557e-05;6.1598e-05
26;boundary;10;0.0550269;0.0531017;0.0555965
26;calc iter;10;0.82202;0.818787;0.826537
26;calc total;1;8.22415;8.22415;8.22415
26;total;1;20.4381;20.4381;20.4381
73;initialize;1;3.65422;3.65422;3.65422
73;async;10;0.029754;0.0158685;0.0323043
73;inner;10;0.732611;0.725049;0.757078
73;wait;10;3.25193e-05;2.3036e-05;6.0413e-05
73;boundary;10;0.058607;0.0527912;0.0625617
73;calc iter;10;0.821007;0.812691;0.828115
73;calc total;1;8.22415;8.22415;8.22415
73;total;1;20.4309;20.4309;20.4309
49;initialize;1;3.63306;3.63306;3.63306
49;async;10;0.0253349;0.0159424;0.0331272
49;inner;10;0.740918;0.736821;0.751314
49;wait;10;4.21384e-05;2.8951e-05;7.2918e-05
49;boundary;10;0.054866;0.0543225;0.0553172
49;calc iter;10;0.821163;0.81608;0.825253
49;calc total;1;8.22416;8.22416;8.22416
49;total;1;20.4079;20.4079;20.4079
27;initialize;1;3.66193;3.66193;3.66193
27;async;10;0.0213339;0.00741879;0.02662
27;inner;10;0.742317;0.739046;0.748542
27;wait;10;4.96543e-05;3.0727e-05;0.000113393
27;boundary;10;0.0571926;0.0553815;0.0602771
27;calc iter;10;0.820895;0.816354;0.823152
27;calc total;1;8.22415;8.22415;8.22415
27;total;1;20.438;20.438;20.438
74;initialize;1;3.6505;3.6505;3.6505
74;async;10;0.0274021;0.0159364;0.0330435
74;inner;10;0.736571;0.730493;0.754363
74;wait;10;4.16366e-05;3.0345e-05;7.2137e-05
74;boundary;10;0.0559235;0.0538421;0.0568953
74;calc iter;10;0.81994;0.815174;0.82526
74;calc total;1;8.22415;8.22415;8.22415
74;total;1;20.4272;20.4272;20.4272
50;initialize;1;3.63473;3.63473;3.63473
50;async;10;0.0167434;0.0136197;0.0199635
50;inner;10;0.746889;0.743009;0.756146
50;wait;10;4.91883e-05;2.9256e-05;6.5376e-05
50;boundary;10;0.0569883;0.0548284;0.0598543
50;calc iter;10;0.820671;0.816435;0.827544
50;calc total;1;8.22417;8.22417;8.22417
50;total;1;20.4096;20.4096;20.4096
28;initialize;1;3.65693;3.65693;3.65693
28;async;10;0.0213121;0.0139396;0.0266774
28;inner;10;0.738406;0.735974;0.747571
28;wait;10;5.91259e-05;4.4605e-05;0.000108285
28;boundary;10;0.0604476;0.056555;0.0636992
28;calc iter;10;0.820227;0.818061;0.821866
28;calc total;1;8.22415;8.22415;8.22415
28;total;1;20.433;20.433;20.433
75;initialize;1;3.65421;3.65421;3.65421
75;async;10;0.0195084;0.00745463;0.0253566
75;inner;10;0.741235;0.736297;0.751625
75;wait;10;6.39535e-05;3.9322e-05;0.000136242
75;boundary;10;0.0579699;0.0573409;0.0588346
75;calc iter;10;0.818779;0.816426;0.820642
75;calc total;1;8.22415;8.22415;8.22415
75;total;1;20.4309;20.4309;20.4309
51;initialize;1;3.64011;3.64011;3.64011
51;async;10;0.0175315;0.00731434;0.0212714
51;inner;10;0.732792;0.725701;0.744256
51;wait;10;7.33595e-05;5.2707e-05;0.000114532
51;boundary;10;0.0690485;0.0600641;0.0756149
51;calc iter;10;0.819448;0.81395;0.823393
51;calc total;1;8.22416;8.22416;8.22416
51;total;1;20.4149;20.4149;20.4149
29;initialize;1;3.66194;3.66194;3.66194
29;async;10;0.0195189;0.0130757;0.0237936
29;inner;10;0.737374;0.733318;0.748276
29;wait;10;6.65907e-05;4.9417e-05;9.3042e-05
29;boundary;10;0.063016;0.055643;0.067485
29;calc iter;10;0.819978;0.815982;0.822557
29;calc total;1;8.22415;8.22415;8.22415
29;total;1;20.438;20.438;20.438
76;initialize;1;3.65019;3.65019;3.65019
76;async;10;0.0248678;0.0133947;0.0306561
76;inner;10;0.736933;0.732484;0.748574
76;wait;10;4.97057e-05;2.44e-05;9.3301e-05
76;boundary;10;0.056979;0.0557768;0.0606302
76;calc iter;10;0.81883;0.816096;0.821169
76;calc total;1;8.22416;8.22416;8.22416
76;total;1;20.4269;20.4269;20.4269
52;initialize;1;3.64023;3.64023;3.64023
52;async;10;0.0247337;0.015086;0.0314099
52;inner;10;0.736698;0.732503;0.74636
52;wait;10;6.74401e-05;4.6309e-05;0.000117487
52;boundary;10;0.0590518;0.0556468;0.0679246
52;calc iter;10;0.820552;0.816236;0.826233
52;calc total;1;8.22417;8.22417;8.22417
52;total;1;20.4151;20.4151;20.4151
30;initialize;1;3.662;3.662;3.662
30;async;10;0.0198829;0.0130364;0.0231422
30;inner;10;0.737757;0.734716;0.748328
30;wait;10;6.1397e-05;3.7917e-05;7.7977e-05
30;boundary;10;0.0622241;0.0556617;0.065575
30;calc iter;10;0.819927;0.816202;0.821752
30;calc total;1;8.22415;8.22415;8.22415
30;total;1;20.4381;20.4381;20.4381
77;initialize;1;3.65129;3.65129;3.65129
77;async;10;0.0261065;0.0147761;0.0329972
77;inner;10;0.735747;0.730794;0.748627
77;wait;10;6.29954e-05;4.5218e-05;0.000110586
77;boundary;10;0.0568964;0.0555977;0.0600177
77;calc iter;10;0.818815;0.815962;0.821477
77;calc total;1;8.22415;8.22415;8.22415
77;total;1;20.4279;20.4279;20.4279
53;initialize;1;3.64011;3.64011;3.64011
53;async;10;0.0303583;0.0163402;0.037957
53;inner;10;0.736783;0.731295;0.749559
53;wait;10;4.22569e-05;2.5769e-05;0.000111045
53;boundary;10;0.0544833;0.0530074;0.0555848
53;calc iter;10;0.821668;0.816852;0.827653
53;calc total;1;8.22416;8.22416;8.22416
53;total;1;20.4149;20.4149;20.4149
31;initialize;1;3.66198;3.66198;3.66198
31;async;10;0.0178249;0.00713452;0.0214732
31;inner;10;0.719713;0.715671;0.73441
31;wait;10;0.000129214;4.3998e-05;0.000436332
31;boundary;10;0.0810171;0.0689914;0.0848865
31;calc iter;10;0.818685;0.810974;0.821839
31;calc total;1;8.22415;8.22415;8.22415
31;total;1;20.4381;20.4381;20.4381
78;initialize;1;3.65422;3.65422;3.65422
78;async;10;0.0195183;0.0128724;0.0242659
78;inner;10;0.736466;0.730799;0.750786
78;wait;10;7.27956e-05;4.7834e-05;0.00010196
78;boundary;10;0.0620018;0.0546094;0.0645546
78;calc iter;10;0.818061;0.814619;0.820485
78;calc total;1;8.22415;8.22415;8.22415
78;total;1;20.4309;20.4309;20.4309
54;initialize;1;3.63603;3.63603;3.63603
54;async;10;0.0220351;0.0164005;0.0273107
54;inner;10;0.742564;0.738037;0.753399
54;wait;10;5.30957e-05;4.4412e-05;6.2367e-05
54;boundary;10;0.0560185;0.0543453;0.0588325
54;calc iter;10;0.820673;0.817455;0.824324
54;calc total;1;8.22417;8.22417;8.22417
54;total;1;20.4109;20.4109;20.4109
32;initialize;1;3.66191;3.66191;3.66191
32;async;10;0.0201434;0.0145721;0.0266704
32;inner;10;0.743605;0.740979;0.752818
32;wait;10;4.15298e-05;2.8723e-05;8.2043e-05
32;boundary;10;0.0563794;0.0549362;0.0587566
32;calc iter;10;0.82017;0.816514;0.824021
32;calc total;1;8.22416;8.22416;8.22416
32;total;1;20.438;20.438;20.438
79;initialize;1;3.65422;3.65422;3.65422
79;async;10;0.0195143;0.00704067;0.024756
79;inner;10;0.712437;0.704096;0.730298
79;wait;10;0.000149407;6.8299e-05;0.000446223
79;boundary;10;0.0842906;0.0709483;0.0919731
79;calc iter;10;0.816393;0.808735;0.81985
79;calc total;1;8.22415;8.22415;8.22415
79;total;1;20.4309;20.4309;20.4309
55;initialize;1;3.63508;3.63508;3.63508
55;async;10;0.0185643;0.00778282;0.022382
55;inner;10;0.728697;0.72241;0.741598
55;wait;10;8.51637e-05;6.8334e-05;0.000130404
55;boundary;10;0.0722151;0.0632666;0.0782085
55;calc iter;10;0.819563;0.81278;0.822122
55;calc total;1;8.22416;8.22416;8.22416
55;total;1;20.4099;20.4099;20.4099
33;initialize;1;3.66197;3.66197;3.66197
33;async;10;0.0199579;0.015597;0.0247426
33;inner;10;0.745919;0.743009;0.753794
33;wait;10;3.84505e-05;2.8138e-05;7.7334e-05
33;boundary;10;0.0551231;0.0545698;0.0556543
33;calc iter;10;0.82104;0.817279;0.824041
33;calc total;1;8.22416;8.22416;8.22416
33;total;1;20.4381;20.4381;20.4381
80;initialize;1;3.6495;3.6495;3.6495
80;async;10;0.0190914;0.0138939;0.0260094
80;inner;10;0.742839;0.73777;0.753899
80;wait;10;4.67477e-05;2.7987e-05;7.7096e-05
80;boundary;10;0.0569084;0.0545942;0.0592797
80;calc iter;10;0.818887;0.813193;0.823125
80;calc total;1;8.22416;8.22416;8.22416
80;total;1;20.4262;20.4262;20.4262
56;initialize;1;3.63335;3.63335;3.63335
56;async;10;0.0264098;0.0145222;0.0341888
56;inner;10;0.740154;0.735008;0.750847
56;wait;10;4.29883e-05;2.7738e-05;8.3729e-05
56;boundary;10;0.0551615;0.0534677;0.0570969
56;calc iter;10;0.82177;0.817949;0.827114
56;calc total;1;8.22415;8.22415;8.22415
56;total;1;20.4082;20.4082;20.4082
34;initialize;1;3.66179;3.66179;3.66179
34;async;10;0.0176653;0.0152387;0.0220088
34;inner;10;0.745443;0.742861;0.754375
34;wait;10;5.22806e-05;3.6617e-05;6.2891e-05
34;boundary;10;0.0569592;0.0547159;0.0597197
34;calc iter;10;0.820122;0.817902;0.824916
34;calc total;1;8.22416;8.22416;8.22416
34;total;1;20.4379;20.4379;20.4379
81;initialize;1;3.65076;3.65076;3.65076
81;async;10;0.0207607;0.0150008;0.0259943
81;inner;10;0.742469;0.737773;0.753676
81;wait;10;4.63943e-05;3.3794e-05;6.0316e-05
81;boundary;10;0.0556837;0.0545588;0.0564821
81;calc iter;10;0.818962;0.815095;0.823298
81;calc total;1;8.22416;8.22416;8.22416
81;total;1;20.4275;20.4275;20.4275
57;initialize;1;3.64004;3.64004;3.64004
57;async;10;0.0305372;0.0163103;0.0371167
57;inner;10;0.735937;0.731125;0.751309
57;wait;10;3.37551e-05;2.6045e-05;5.9087e-05
57;boundary;10;0.0553284;0.0533277;0.0565096
57;calc iter;10;0.821839;0.815666;0.826581
57;calc total;1;8.22415;8.22415;8.22415
57;total;1;20.4149;20.4149;20.4149
35;initialize;1;3.66193;3.66193;3.66193
35;async;10;0.0161148;0.0071757;0.0198323
35;inner;10;0.736325;0.729545;0.745135
35;wait;10;6.7859e-05;4.9459e-05;0.000107661
35;boundary;10;0.0667341;0.0609198;0.0735133
35;calc iter;10;0.819244;0.814822;0.821554
35;calc total;1;8.22416;8.22416;8.22416
35;total;1;20.438;20.438;20.438
82;initialize;1;3.65414;3.65414;3.65414
82;async;10;0.0183113;0.0138111;0.0244157
82;inner;10;0.737169;0.729672;0.752505
82;wait;10;7.27549e-05;5.6557e-05;9.298e-05
82;boundary;10;0.0625459;0.05472;0.0679822
82;calc iter;10;0.818101;0.814791;0.822254
82;calc total;1;8.22416;8.22416;8.22416
82;total;1;20.4308;20.4308;20.4308
58;initialize;1;3.64007;3.64007;3.64007
58;async;10;0.0201728;0.0166618;0.0242333
58;inner;10;0.745815;0.743232;0.752285
58;wait;10;4.07579e-05;3.2238e-05;6.2241e-05
58;boundary;10;0.0552142;0.0545594;0.0557164
58;calc iter;10;0.821244;0.818217;0.825676
58;calc total;1;8.22415;8.22415;8.22415
58;total;1;20.4149;20.4149;20.4149
36;initialize;1;3.66189;3.66189;3.66189
36;async;10;0.0221681;0.0148527;0.0297398
36;inner;10;0.741345;0.7344;0.751298
36;wait;10;6.0199e-05;4.6158e-05;8.5206e-05
36;boundary;10;0.0552981;0.0543284;0.0569284
36;calc iter;10;0.818873;0.816412;0.822075
36;calc total;1;8.22416;8.22416;8.22416
36;total;1;20.438;20.438;20.438
83;initialize;1;3.64862;3.64862;3.64862
83;async;10;0.0150393;0.00693924;0.0184614
83;inner;10;0.72614;0.717029;0.743011
83;wait;10;7.41376e-05;3.4956e-05;0.000138444
83;boundary;10;0.075741;0.0636455;0.0843107
83;calc iter;10;0.816996;0.813737;0.820605
83;calc total;1;8.22416;8.22416;8.22416
83;total;1;20.4253;20.4253;20.4253
59;initialize;1;3.64007;3.64007;3.64007
59;async;10;0.02083;0.00775585;0.0262177
59;inner;10;0.730013;0.72449;0.738378
59;wait;10;8.11248e-05;6.5164e-05;0.000135765
59;boundary;10;0.0689028;0.065455;0.0735425
59;calc iter;10;0.819829;0.811727;0.823076
59;calc total;1;8.22415;8.22415;8.22415
59;total;1;20.4149;20.4149;20.4149
37;initialize;1;3.66189;3.66189;3.66189
37;async;10;0.0295102;0.0165776;0.0398001
37;inner;10;0.735979;0.727352;0.750105
37;wait;10;3.75996e-05;2.8652e-05;5.6007e-05
37;boundary;10;0.0541554;0.0526979;0.0547521
37;calc iter;10;0.819684;0.816272;0.822613
37;calc total;1;8.22416;8.22416;8.22416
37;total;1;20.438;20.438;20.438
84;initialize;1;3.65421;3.65421;3.65421
84;async;10;0.0322721;0.0144213;0.0422453
84;inner;10;0.731408;0.724929;0.745764
84;wait;10;4.58206e-05;3.0542e-05;7.5914e-05
84;boundary;10;0.0534227;0.0522634;0.054123
84;calc iter;10;0.81715;0.809136;0.82146
84;calc total;1;8.22416;8.22416;8.22416
84;total;1;20.4309;20.4309;20.4309
60;initialize;1;3.64009;3.64009;3.64009
60;async;10;0.0183693;0.0137278;0.0265375
60;inner;10;0.739171;0.730329;0.754492
60;wait;10;6.81733e-05;5.0048e-05;9.4799e-05
60;boundary;10;0.0620779;0.0549326;0.0697684
60;calc iter;10;0.819689;0.814912;0.82508
60;calc total;1;8.22415;8.22415;8.22415
60;total;1;20.4149;20.4149;20.4149
38;initialize;1;3.66193;3.66193;3.66193
38;async;10;0.0228254;0.0165389;0.0304514
38;inner;10;0.742091;0.7371;0.752879
38;wait;10;3.53028e-05;2.5646e-05;5.3699e-05
38;boundary;10;0.0545085;0.0531195;0.0549903
38;calc iter;10;0.819462;0.814572;0.824182
38;calc total;1;8.22416;8.22416;8.22416
38;total;1;20.438;20.438;20.438
85;initialize;1;3.65429;3.65429;3.65429
85;async;10;0.0346688;0.0156698;0.0452467
85;inner;10;0.729753;0.72257;0.746079
85;wait;10;3.40428e-05;2.4319e-05;4.5492e-05
85;boundary;10;0.0532182;0.0518257;0.0536522
85;calc iter;10;0.817676;0.813611;0.821446
85;calc total;1;8.22416;8.22416;8.22416
85;total;1;20.431;20.431;20.431
61;initialize;1;3.64008;3.64008;3.64008
61;async;10;0.0198598;0.0135023;0.026382
61;inner;10;0.741254;0.733939;0.753714
61;wait;10;5.60401e-05;4.7903e-05;7.3647e-05
61;boundary;10;0.058828;0.0548235;0.0633044
61;calc iter;10;0.819999;0.816151;0.824029
61;calc total;1;8.22415;8.22415;8.22415
61;total;1;20.4149;20.4149;20.4149
39;initialize;1;3.66193;3.66193;3.66193
39;async;10;0.021235;0.00750301;0.0267715
39;inner;10;0.731;0.721478;0.740087
39;wait;10;7.04082e-05;4.6338e-05;0.000142192
39;boundary;10;0.065246;0.0598923;0.073221
39;calc iter;10;0.817553;0.810446;0.821215
39;calc total;1;8.22416;8.22416;8.22416
39;total;1;20.438;20.438;20.438
86;initialize;1;3.65438;3.65438;3.65438
86;async;10;0.0303274;0.0156146;0.0391909
86;inner;10;0.732522;0.727085;0.74575
86;wait;10;4.25439e-05;3.1512e-05;6.2459e-05
86;boundary;10;0.0538758;0.0531927;0.0545593
86;calc iter;10;0.816769;0.812404;0.820248
86;calc total;1;8.22416;8.22416;8.22416
86;total;1;20.4311;20.4311;20.4311
62;initialize;1;3.64006;3.64006;3.64006
62;async;10;0.0166202;0.0128017;0.0230616
62;inner;10;0.739865;0.730925;0.7545
62;wait;10;5.3809e-05;4.4271e-05;5.9883e-05
62;boundary;10;0.062899;0.0550575;0.0695502
62;calc iter;10;0.81944;0.814138;0.824915
62;calc total;1;8.22415;8.22415;8.22415
62;total;1;20.4149;20.4149;20.4149
40;initialize;1;3.66194;3.66194;3.66194
40;async;10;0.0288648;0.0146289;0.0385008
40;inner;10;0.735185;0.727307;0.746262
40;wait;10;5.20022e-05;3.7085e-05;0.000111476
40;boundary;10;0.0550104;0.0536682;0.0565658
40;calc iter;10;0.819114;0.815964;0.822311
40;calc total;1;8.22415;8.22415;8.22415
40;total;1;20.438;20.438;20.438
87;initialize;1;3.65421;3.65421;3.65421
87;async;10;0.0281404;0.00729672;0.038118
87;inner;10;0.728409;0.722955;0.738901
87;wait;10;8.98137e-05;4.1e-05;0.000316411
87;boundary;10;0.0593771;0.0567866;0.0614884
87;calc iter;10;0.816018;0.805636;0.820922
87;calc total;1;8.22416;8.22416;8.22416
87;total;1;20.4309;20.4309;20.4309
63;initialize;1;3.6367;3.6367;3.6367
63;async;10;0.0165931;0.00710971;0.0216193
63;inner;10;0.720968;0.710101;0.738786
63;wait;10;0.00012702;5.4889e-05;0.000440848
63;boundary;10;0.0805477;0.0670251;0.0918897
63;calc iter;10;0.818237;0.813364;0.822085
63;calc total;1;8.22415;8.22415;8.22415
63;total;1;20.4115;20.4115;20.4115
41;initialize;1;3.65668;3.65668;3.65668
41;async;10;0.0348756;0.0159027;0.0457542
41;inner;10;0.731548;0.72171;0.748767
41;wait;10;3.8598e-05;2.5972e-05;8.301e-05
41;boundary;10;0.0539059;0.0517833;0.0554672
41;calc iter;10;0.82037;0.815241;0.824471
41;calc total;1;8.22414;8.22414;8.22414
41;total;1;20.4328;20.4328;20.4328
88;initialize;1;3.65426;3.65426;3.65426
88;async;10;0.035973;0.0139706;0.0444201
88;inner;10;0.727997;0.720976;0.743492
88;wait;10;3.59146e-05;2.0742e-05;9.6255e-05
88;boundary;10;0.0532108;0.0518993;0.0546204
88;calc iter;10;0.817218;0.809058;0.821111
88;calc total;1;8.22415;8.22415;8.22415
88;total;1;20.4309;20.4309;20.4309
1;initialize;1;3.78524;3.78524;3.78524
1;async;10;0.0359237;0.0154282;0.0477101
1;inner;10;0.728902;0.721193;0.748571
1;wait;10;3.46771e-05;2.2814e-05;9.9055e-05
1;boundary;10;0.0544938;0.0537887;0.0554417
1;calc iter;10;0.819357;0.814156;0.825733
1;calc total;1;8.22415;8.22415;8.22415
1;total;1;20.5617;20.5617;20.5617
2;initialize;1;3.79299;3.79299;3.79299
2;async;10;0.0273378;0.0155927;0.0345938
2;inner;10;0.733536;0.726192;0.748572
2;wait;10;4.88348e-05;3.7592e-05;6.168e-05
2;boundary;10;0.0576201;0.0544196;0.0630822
2;calc iter;10;0.818544;0.812601;0.824908
2;calc total;1;8.22416;8.22416;8.22416
2;total;1;20.5694;20.5694;20.5694
3;initialize;1;3.79298;3.79298;3.79298
3;async;10;0.0214453;0.0074487;0.0284384
3;inner;10;0.712572;0.69916;0.73684
3;wait;10;6.81718e-05;4.8891e-05;0.000108721
3;boundary;10;0.0824319;0.0640223;0.0956582
3;calc iter;10;0.81652;0.808423;0.822285
3;calc total;1;8.22415;8.22415;8.22415
3;total;1;20.5694;20.5694;20.5694
4;initialize;1;3.79299;3.79299;3.79299
4;async;10;0.0280209;0.0145976;0.0398304
4;inner;10;0.727523;0.720509;0.744679
4;wait;10;6.01725e-05;4.5495e-05;7.9338e-05
4;boundary;10;0.0628522;0.054926;0.0704878
4;calc iter;10;0.818458;0.813636;0.825437
4;calc total;1;8.22416;8.22416;8.22416
4;total;1;20.5694;20.5694;20.5694
5;initialize;1;3.79299;3.79299;3.79299
5;async;10;0.03007;0.0156366;0.0391386
5;inner;10;0.734523;0.729217;0.749137
5;wait;10;4.91834e-05;3.9822e-05;6.0943e-05
5;boundary;10;0.0548998;0.053084;0.0577059
5;calc iter;10;0.819544;0.813388;0.822959
5;calc total;1;8.22415;8.22415;8.22415
5;total;1;20.5694;20.5694;20.5694
6;initialize;1;3.7929;3.7929;3.7929
6;async;10;0.0307463;0.0162062;0.03813
6;inner;10;0.73473;0.729251;0.749069
6;wait;10;4.06312e-05;3.1921e-05;4.9955e-05
6;boundary;10;0.0541397;0.0531865;0.0547242
6;calc iter;10;0.819658;0.815869;0.824078
6;calc total;1;8.22416;8.22416;8.22416
6;total;1;20.5693;20.5693;20.5693
7;initialize;1;3.78468;3.78468;3.78468
7;async;10;0.0247032;0.00771945;0.0312892
7;inner;10;0.716598;0.707524;0.737408
7;wait;10;7.18627e-05;5.5351e-05;0.000122747
7;boundary;10;0.075926;0.0629432;0.0829118
7;calc iter;10;0.817301;0.808196;0.823125
7;calc total;1;8.22415;8.22415;8.22415
7;total;1;20.5611;20.5611;20.5611
8;initialize;1;3.7899;3.7899;3.7899
8;async;10;0.0358799;0.0146369;0.0456563
8;inner;10;0.728824;0.722611;0.743549
8;wait;10;4.83257e-05;3.0599e-05;0.000110798
8;boundary;10;0.05501;0.0530965;0.0569661
8;calc iter;10;0.819764;0.814063;0.82344
8;calc total;1;8.22416;8.22416;8.22416
8;total;1;20.5664;20.5664;20.5664
9;initialize;1;3.79294;3.79294;3.79294
9;async;10;0.0392135;0.0156661;0.0494007
9;inner;10;0.726561;0.717763;0.743318
9;wait;10;4.26585e-05;2.9328e-05;0.000102552
9;boundary;10;0.0543135;0.0526973;0.0553012
9;calc iter;10;0.820133;0.814391;0.82315
9;calc total;1;8.22415;8.22415;8.22415
9;total;1;20.5694;20.5694;20.5694
10;initialize;1;3.785;3.785;3.785
10;async;10;0.0361715;0.0159349;0.0432482
10;inner;10;0.730043;0.722461;0.748695
10;wait;10;3.37142e-05;2.6136e-05;5.7284e-05
10;boundary;10;0.0542713;0.052762;0.0549234
10;calc iter;10;0.820521;0.818502;0.821925
10;calc total;1;8.22415;8.22415;8.22415
10;total;1;20.5615;20.5615;20.5615
11;initialize;1;3.79287;3.79287;3.79287
11;async;10;0.0266319;0.00771815;0.0336334
11;inner;10;0.723073;0.719171;0.738966
11;wait;10;7.63069e-05;5.949e-05;0.000138038
11;boundary;10;0.0683599;0.0622659;0.0727064
11;calc iter;10;0.818143;0.809091;0.820753
11;calc total;1;8.22415;8.22415;8.22415
11;total;1;20.5693;20.5693;20.5693
12;initialize;1;3.79298;3.79298;3.79298
12;async;10;0.0181737;0.0122674;0.0238797
12;inner;10;0.732555;0.724284;0.75067
12;wait;10;6.32566e-05;2.868e-05;9.9211e-05
12;boundary;10;0.0678014;0.0558704;0.0743026
12;calc iter;10;0.818595;0.81097;0.822399
12;calc total;1;8.22416;8.22416;8.22416
12;total;1;20.5694;20.5694;20.5694
13;initialize;1;3.79299;3.79299;3.79299
13;async;10;0.0187697;0.0130307;0.0247396
13;inner;10;0.734633;0.727257;0.752316
13;wait;10;5.79304e-05;4.2834e-05;7.7581e-05
13;boundary;10;0.0654073;0.0549207;0.0712532
13;calc iter;10;0.818869;0.812557;0.822859
13;calc total;1;8.22415;8.22415;8.22415
13;total;1;20.5694;20.5694;20.5694
14;initialize;1;3.79298;3.79298;3.79298
14;async;10;0.0194464;0.0126612;0.0253672
14;inner;10;0.73357;0.726291;0.750966
14;wait;10;6.14842e-05;4.3334e-05;0.000105564
14;boundary;10;0.0657768;0.0553444;0.0709063
14;calc iter;10;0.818856;0.814197;0.822128
14;calc total;1;8.22416;8.22416;8.22416
14;total;1;20.5694;20.5694;20.5694
15;initialize;1;3.79294;3.79294;3.79294
15;async;10;0.0167273;0.00688419;0.0224436
15;inner;10;0.715858;0.705156;0.737643
15;wait;10;0.00010836;5.8527e-05;0.000315656
15;boundary;10;0.0846958;0.0672876;0.0937028
15;calc iter;10;0.817391;0.812133;0.822158
15;calc total;1;8.22415;8.22415;8.22415
15;total;1;20.5694;20.5694;20.5694
16;initialize;1;3.79296;3.79296;3.79296
16;async;10;0.0296274;0.0144721;0.0368287
16;inner;10;0.734417;0.723741;0.754
16;wait;10;3.4222e-05;2.2995e-05;7.9774e-05
16;boundary;10;0.0560746;0.0545511;0.0594078
16;calc iter;10;0.820155;0.815737;0.82648
16;calc total;1;8.22416;8.22416;8.22416
16;total;1;20.5694;20.5694;20.5694
17;initialize;1;3.79292;3.79292;3.79292
17;async;10;0.0236326;0.0153006;0.0282998
17;inner;10;0.738773;0.728691;0.757281
17;wait;10;3.07099e-05;2.4256e-05;5.6352e-05
17;boundary;10;0.0581293;0.0534336;0.0634768
17;calc iter;10;0.820568;0.814319;0.827673
17;calc total;1;8.22416;8.22416;8.22416
17;total;1;20.5694;20.5694;20.5694
18;initialize;1;3.793;3.793;3.793
18;async;10;0.0289379;0.0152066;0.0344639
18;inner;10;0.735551;0.728436;0.751828
18;wait;10;4.01599e-05;3.2707e-05;6.5925e-05
18;boundary;10;0.0556234;0.0545845;0.0577977
18;calc iter;10;0.820154;0.817958;0.822765
18;calc total;1;8.22416;8.22416;8.22416
18;total;1;20.5694;20.5694;20.5694
19;initialize;1;3.79299;3.79299;3.79299
19;async;10;0.0199584;0.00708262;0.0243519
19;inner;10;0.731048;0.725261;0.743902
19;wait;10;6.85349e-05;4.6932e-05;0.000134113
19;boundary;10;0.0674537;0.0629906;0.0728971
19;calc iter;10;0.81853;0.814111;0.821587
19;calc total;1;8.22415;8.22415;8.22415
19;total;1;20.5694;20.5694;20.5694
20;initialize;1;3.79285;3.79285;3.79285
20;async;10;0.0259994;0.0147124;0.0366425
20;inner;10;0.739282;0.733013;0.756527
20;wait;10;4.1738e-05;3.2578e-05;6.4723e-05
20;boundary;10;0.0555835;0.0533903;0.057116
20;calc iter;10;0.820909;0.813676;0.826429
20;calc total;1;8.22416;8.22416;8.22416
20;total;1;20.5693;20.5693;20.5693
21;initialize;1;3.7923;3.7923;3.7923
21;async;10;0.0314556;0.0160667;0.0394759
21;inner;10;0.734318;0.727169;0.75077
21;wait;10;4.42903e-05;2.8325e-05;9.0279e-05
21;boundary;10;0.0553329;0.0532719;0.0562625
21;calc iter;10;0.821152;0.817432;0.823133
21;calc total;1;8.22416;8.22416;8.22416
21;total;1;20.5687;20.5687;20.5687
22;initialize;1;3.784;3.784;3.784
22;async;10;0.0313395;0.0160258;0.0393281
22;inner;10;0.734405;0.727793;0.752617
22;wait;10;3.36018e-05;2.3337e-05;6.0987e-05
22;boundary;10;0.0554197;0.0533137;0.0570582
22;calc iter;10;0.821199;0.816299;0.824621
22;calc total;1;8.22416;8.22416;8.22416
22;total;1;20.5605;20.5605;20.5605
23;initialize;1;3.78595;3.78595;3.78595
23;async;10;0.023057;0.00742604;0.0306118
23;inner;10;0.733557;0.727813;0.745189
23;wait;10;6.14754e-05;4.3293e-05;0.000127667
23;boundary;10;0.0627992;0.0605551;0.0654046
23;calc iter;10;0.819476;0.815206;0.823277
23;calc total;1;8.22416;8.22416;8.22416
23;total;1;20.5624;20.5624;20.5624
42;initialize;1;3.65832;3.65832;3.65832
42;async;10;0.0267488;0.0163312;0.0358023
42;inner;10;0.739274;0.732673;0.751167
42;wait;10;3.61566e-05;3.0283e-05;5.1964e-05
42;boundary;10;0.0535546;0.0521659;0.0540135
42;calc iter;10;0.819615;0.815979;0.822033
42;calc total;1;8.22415;8.22415;8.22415
42;total;1;20.4344;20.4344;20.4344
43;initialize;1;3.66193;3.66193;3.66193
43;async;10;0.0210878;0.00736406;0.0277344
43;inner;10;0.735541;0.729931;0.744773
43;wait;10;6.74359e-05;4.1061e-05;0.000137823
43;boundary;10;0.0614869;0.0594636;0.0631849
43;calc iter;10;0.818185;0.811742;0.821692
43;calc total;1;8.22415;8.22415;8.22415
43;total;1;20.438;20.438;20.438
44;initialize;1;3.66192;3.66192;3.66192
44;async;10;0.0201567;0.012971;0.0294342
44;inner;10;0.73475;0.727004;0.748734
44;wait;10;6.36097e-05;5.154e-05;8.8914e-05
44;boundary;10;0.0630406;0.0545064;0.0708539
44;calc iter;10;0.818013;0.812965;0.823308
44;calc total;1;8.22415;8.22415;8.22415
44;total;1;20.438;20.438;20.438
45;initialize;1;3.66193;3.66193;3.66193
45;async;10;0.0265174;0.0151425;0.0341872
45;inner;10;0.732231;0.726065;0.741532
45;wait;10;6.10964e-05;4.3742e-05;0.000110204
45;boundary;10;0.059402;0.0563255;0.0623684
45;calc iter;10;0.818213;0.813698;0.821504
45;calc total;1;8.22415;8.22415;8.22415
45;total;1;20.438;20.438;20.438
46;initialize;1;3.6577;3.6577;3.6577
46;async;10;0.0237608;0.015351;0.0307908
46;inner;10;0.733665;0.726577;0.744196
46;wait;10;6.46246e-05;5.113e-05;0.000114373
46;boundary;10;0.0605547;0.0554426;0.0664129
46;calc iter;10;0.818047;0.812714;0.822375
46;calc total;1;8.22416;8.22416;8.22416
46;total;1;20.4338;20.4338;20.4338
47;initialize;1;3.65789;3.65789;3.65789
47;async;10;0.0190439;0.00709465;0.0247825
47;inner;10;0.714963;0.704632;0.732701
47;wait;10;0.000130956;4.5681e-05;0.000453463
47;boundary;10;0.0823016;0.0671571;0.0915049
47;calc iter;10;0.816441;0.807409;0.820953
47;calc total;1;8.22415;8.22415;8.22415
47;total;1;20.434;20.434;20.434
64;initialize;1;3.63563;3.63563;3.63563
64;async;10;0.0255062;0.0144532;0.0327487
64;inner;10;0.740214;0.732234;0.754413
64;wait;10;4.18161e-05;2.7561e-05;7.6604e-05
64;boundary;10;0.0550452;0.0539634;0.0563666
64;calc iter;10;0.820808;0.815458;0.82615
64;calc total;1;8.22416;8.22416;8.22416
64;total;1;20.4104;20.4104;20.4104
65;initialize;1;3.63419;3.63419;3.63419
65;async;10;0.0279816;0.0152403;0.0355647
65;inner;10;0.738317;0.730207;0.754904
65;wait;10;3.65345e-05;2.6881e-05;6.0001e-05
65;boundary;10;0.055164;0.0528973;0.0569286
65;calc iter;10;0.821501;0.816516;0.82636
65;calc total;1;8.22415;8.22415;8.22415
65;total;1;20.409;20.409;20.409
66;initialize;1;3.64009;3.64009;3.64009
66;async;10;0.0226079;0.0153337;0.0274467
66;inner;10;0.74118;0.734345;0.754335
66;wait;10;4.53248e-05;3.7548e-05;6.3024e-05
66;boundary;10;0.0561945;0.0543507;0.0581077
66;calc iter;10;0.820029;0.815892;0.824085
66;calc total;1;8.22416;8.22416;8.22416
66;total;1;20.4149;20.4149;20.4149
67;initialize;1;3.64007;3.64007;3.64007
67;async;10;0.0176821;0.00704922;0.0213538
67;inner;10;0.732107;0.725828;0.744634
67;wait;10;6.58904e-05;4.7815e-05;0.00010574
67;boundary;10;0.0690837;0.0633834;0.0746552
67;calc iter;10;0.81894;0.814604;0.821349
67;calc total;1;8.22415;8.22415;8.22415
67;total;1;20.4149;20.4149;20.4149
68;initialize;1;3.64009;3.64009;3.64009
68;async;10;0.0297345;0.0145563;0.0369332
68;inner;10;0.736373;0.727819;0.752131
68;wait;10;4.54544e-05;3.294e-05;9.2649e-05
68;boundary;10;0.0551828;0.053325;0.0557102
68;calc iter;10;0.821338;0.817137;0.827171
68;calc total;1;8.22416;8.22416;8.22416
68;total;1;20.4149;20.4149;20.4149
69;initialize;1;3.6401;3.6401;3.6401
69;async;10;0.0298361;0.0162024;0.0351388
69;inner;10;0.735054;0.727239;0.754254
69;wait;10;3.22447e-05;2.5695e-05;5.6743e-05
69;boundary;10;0.0566362;0.0532074;0.0594539
69;calc iter;10;0.82156;0.813371;0.828108
69;calc total;1;8.22415;8.22415;8.22415
69;total;1;20.415;20.415;20.415
70;initialize;1;3.6401;3.6401;3.6401
70;async;10;0.0231544;0.0162842;0.0292152
70;inner;10;0.741914;0.73523;0.754555
70;wait;10;4.09774e-05;2.5809e-05;5.4012e-05
70;boundary;10;0.0556452;0.0545895;0.0561833
70;calc iter;10;0.820756;0.817252;0.825971
70;calc total;1;8.22416;8.22416;8.22416
70;total;1;20.4149;20.4149;20.4149
71;initialize;1;3.63705;3.63705;3.63705
71;async;10;0.0164628;0.00743703;0.0211546
71;inner;10;0.740908;0.733974;0.750906
71;wait;10;5.97306e-05;3.3797e-05;0.000126488
71;boundary;10;0.062037;0.0586388;0.0655069
71;calc iter;10;0.819469;0.81636;0.823567
71;calc total;1;8.22415;8.22415;8.22415
71;total;1;20.4119;20.4119;20.4119
89;initialize;1;3.65427;3.65427;3.65427
89;async;10;0.0370224;0.0153412;0.0456416
89;inner;10;0.727224;0.721209;0.743116
89;wait;10;4.13405e-05;2.8563e-05;7.7794e-05
89;boundary;10;0.0528938;0.0517206;0.0536235
89;calc iter;10;0.817183;0.810617;0.820566
89;calc total;1;8.22414;8.22414;8.22414
89;total;1;20.431;20.431;20.431
90;initialize;1;3.65421;3.65421;3.65421
90;async;10;0.0300123;0.0154155;0.0374259
90;inner;10;0.732678;0.727261;0.7452
90;wait;10;4.28138e-05;2.812e-05;5.8644e-05
90;boundary;10;0.0538571;0.0531097;0.0549047
90;calc iter;10;0.816591;0.811389;0.819342
90;calc total;1;8.22415;8.22415;8.22415
90;total;1;20.4309;20.4309;20.4309
91;initialize;1;3.65427;3.65427;3.65427
91;async;10;0.0280526;0.00726015;0.0364192
91;inner;10;0.722396;0.715967;0.733528
91;wait;10;0.000111491;5.9018e-05;0.000345912
91;boundary;10;0.0646474;0.0601339;0.0683902
91;calc iter;10;0.815209;0.803127;0.820814
91;calc total;1;8.22414;8.22414;8.22414
91;total;1;20.431;20.431;20.431
92;initialize;1;3.64907;3.64907;3.64907
92;async;10;0.0274779;0.0123842;0.0349901
92;inner;10;0.725683;0.720261;0.739703
92;wait;10;5.0874e-05;2.13e-05;0.000106509
92;boundary;10;0.0623466;0.0551834;0.0647032
92;calc iter;10;0.81556;0.806503;0.819814
92;calc total;1;8.22415;8.22415;8.22415
92;total;1;20.4258;20.4258;20.4258
93;initialize;1;3.65427;3.65427;3.65427
93;async;10;0.0278553;0.0136092;0.0354598
93;inner;10;0.724091;0.718841;0.738846
93;wait;10;0.000105717;5.0638e-05;0.000267531
93;boundary;10;0.063371;0.0547233;0.0664567
93;calc iter;10;0.815424;0.80642;0.81966
93;calc total;1;8.22414;8.22414;8.22414
93;total;1;20.4309;20.4309;20.4309
94;initialize;1;3.65424;3.65424;3.65424
94;async;10;0.0253704;0.0137716;0.0316506
94;inner;10;0.721641;0.712911;0.739984
94;wait;10;9.78145e-05;4.4269e-05;0.000274363
94;boundary;10;0.0677346;0.0543904;0.0747113
94;calc iter;10;0.814845;0.80703;0.819493
94;calc total;1;8.22415;8.22415;8.22415
94;total;1;20.4309;20.4309;20.4309
95;initialize;1;3.6543;3.6543;3.6543
95;async;10;0.0233797;0.00683933;0.0295593
95;inner;10;0.700509;0.689637;0.725204
95;wait;10;0.000107756;4.0898e-05;0.000352505
95;boundary;10;0.0895325;0.0677928;0.0998423
95;calc iter;10;0.813531;0.800191;0.818872
95;calc total;1;8.22415;8.22415;8.22415
95;total;1;20.431;20.431;20.431
DASH
InitEnergy=12000.00000
EndEnergy=11351.94111
DiffEnergy=-648.05889
Matrixspec: 2063 x 2063 x 2063
Iterations: 10
# unit_id;function_name;num_calls;avg_runtime;min_runtime;max_runtime
0;initialize;1;3.18842;3.18842;3.18842
0;async;10;0.02495;0.01106;0.03581
0;inner;10;0.73698;0.73021;0.75070
0;wait;10;0.00005;0.00003;0.00007
0;boundary;10;0.05531;0.05404;0.05895
0;calc iter;10;0.81729;0.81053;0.82445
0;calc total;1;8.22689;8.22689;8.22689
0;total;1;19.17736;19.17736;19.17736
48;initialize;1;3.15989;3.15989;3.15989
48;async;10;0.0212813;0.0131697;0.0254096
48;inner;10;0.724266;0.714073;0.748594
48;wait;10;6.44089e-05;4.8006e-05;8.7972e-05
48;boundary;10;0.0725724;0.0542681;0.0816543
48;calc iter;10;0.818186;0.811111;0.822407
48;calc total;1;8.22688;8.22688;8.22688
48;total;1;19.1489;19.1489;19.1489
72;initialize;1;3.15792;3.15792;3.15792
72;async;10;0.0350999;0.0145936;0.0425575
72;inner;10;0.730378;0.722122;0.753781
72;wait;10;4.56202e-05;3.2999e-05;7.5213e-05
72;boundary;10;0.0554231;0.0535857;0.0561907
72;calc iter;10;0.820949;0.81729;0.825126
72;calc total;1;8.2269;8.2269;8.2269
72;total;1;19.1472;19.1472;19.1472
24;initialize;1;3.1616;3.1616;3.1616
24;async;10;0.0233478;0.013107;0.0286205
24;inner;10;0.740895;0.737141;0.755235
24;wait;10;4.3718e-05;3.6808e-05;5.6089e-05
24;boundary;10;0.0547632;0.0542637;0.0555976
24;calc iter;10;0.819051;0.816543;0.825677
24;calc total;1;8.22688;8.22688;8.22688
24;total;1;19.1469;19.1469;19.1469
49;initialize;1;3.15987;3.15987;3.15987
49;async;10;0.0277676;0.0155819;0.0333708
49;inner;10;0.73125;0.724008;0.747762
49;wait;10;5.42352e-05;3.8319e-05;7.6693e-05
49;boundary;10;0.0602629;0.0545254;0.064293
49;calc iter;10;0.819336;0.815595;0.823245
49;calc total;1;8.22687;8.22687;8.22687
49;total;1;19.1489;19.1489;19.1489
73;initialize;1;3.16184;3.16184;3.16184
73;async;10;0.0372808;0.0158538;0.0420678
73;inner;10;0.726053;0.71629;0.754675
73;wait;10;3.31155e-05;2.8428e-05;4.6988e-05
73;boundary;10;0.0586175;0.0528969;0.0615905
73;calc iter;10;0.821986;0.814449;0.828302
73;calc total;1;8.2269;8.2269;8.2269
73;total;1;19.1511;19.1511;19.1511
25;initialize;1;3.16161;3.16161;3.16161
25;async;10;0.0342794;0.0158902;0.0421022
25;inner;10;0.731527;0.725839;0.750718
25;wait;10;3.77563e-05;3.1085e-05;5.3232e-05
25;boundary;10;0.0540838;0.0523975;0.0547638
25;calc iter;10;0.81993;0.816287;0.822798
25;calc total;1;8.22688;8.22688;8.22688
25;total;1;19.1469;19.1469;19.1469
50;initialize;1;3.16001;3.16001;3.16001
50;async;10;0.0313014;0.0156932;0.0384701
50;inner;10;0.733662;0.727454;0.749652
50;wait;10;4.24689e-05;3.4812e-05;6.3394e-05
50;boundary;10;0.0553992;0.0544946;0.056226
50;calc iter;10;0.820406;0.815899;0.823292
50;calc total;1;8.22688;8.22688;8.22688
50;total;1;19.149;19.149;19.149
74;initialize;1;3.15688;3.15688;3.15688
74;async;10;0.0288398;0.0162528;0.0306539
74;inner;10;0.730443;0.720714;0.759224
74;wait;10;3.86645e-05;2.6462e-05;6.2341e-05
74;boundary;10;0.0632391;0.0529975;0.0676143
74;calc iter;10;0.822562;0.808133;0.831903
74;calc total;1;8.2269;8.2269;8.2269
74;total;1;19.1462;19.1462;19.1462
26;initialize;1;3.16161;3.16161;3.16161
26;async;10;0.0355665;0.0161329;0.0468082
26;inner;10;0.730334;0.721203;0.750016
26;wait;10;3.70334e-05;2.5958e-05;5.912e-05
26;boundary;10;0.0540304;0.0523915;0.0544957
26;calc iter;10;0.819969;0.81585;0.824004
26;calc total;1;8.22688;8.22688;8.22688
26;total;1;19.1469;19.1469;19.1469
51;initialize;1;3.15989;3.15989;3.15989
51;async;10;0.0235749;0.0072653;0.03013
51;inner;10;0.718877;0.710443;0.740956
51;wait;10;7.58273e-05;5.8276e-05;0.000133332
51;boundary;10;0.0757826;0.061798;0.0818257
51;calc iter;10;0.818312;0.810156;0.823397
51;calc total;1;8.22688;8.22688;8.22688
51;total;1;19.1489;19.1489;19.1489
75;initialize;1;3.1618;3.1618;3.1618
75;async;10;0.0332125;0.00746995;0.0409706
75;inner;10;0.731705;0.723075;0.754512
75;wait;10;4.05086e-05;2.9735e-05;9.4066e-05
75;boundary;10;0.0562319;0.0541179;0.0571403
75;calc iter;10;0.821192;0.818804;0.825566
75;calc total;1;8.2269;8.2269;8.2269
75;total;1;19.1511;19.1511;19.1511
27;initialize;1;3.16158;3.16158;3.16158
27;async;10;0.0245942;0.00752418;0.0336317
27;inner;10;0.729918;0.72628;0.741485
27;wait;10;6.5795e-05;4.3059e-05;0.00011689
27;boundary;10;0.063339;0.0613092;0.0665531
27;calc iter;10;0.817919;0.810438;0.822065
27;calc total;1;8.22688;8.22688;8.22688
27;total;1;19.1468;19.1468;19.1468
52;initialize;1;3.15993;3.15993;3.15993
52;async;10;0.0257312;0.0147674;0.0312488
52;inner;10;0.730923;0.723271;0.749389
52;wait;10;6.69962e-05;4.8967e-05;8.0376e-05
52;boundary;10;0.0623169;0.0538623;0.0668857
52;calc iter;10;0.81904;0.812028;0.823067
52;calc total;1;8.22688;8.22688;8.22688
52;total;1;19.149;19.149;19.149
76;initialize;1;3.16034;3.16034;3.16034
76;async;10;0.0244839;0.0138173;0.0307684
76;inner;10;0.726396;0.720092;0.747191
76;wait;10;7.08729e-05;4.4533e-05;0.000111399
76;boundary;10;0.0674142;0.056432;0.0699893
76;calc iter;10;0.818366;0.811693;0.821235
76;calc total;1;8.2269;8.2269;8.2269
76;total;1;19.1496;19.1496;19.1496
28;initialize;1;3.16159;3.16159;3.16159
28;async;10;0.0241827;0.0139873;0.029924
28;inner;10;0.719776;0.711702;0.739535
28;wait;10;7.05995e-05;5.9173e-05;0.000111873
28;boundary;10;0.0726802;0.0579479;0.0806693
28;calc iter;10;0.816711;0.811154;0.821887
28;calc total;1;8.22688;8.22688;8.22688
28;total;1;19.1469;19.1469;19.1469
53;initialize;1;3.16001;3.16001;3.16001
53;async;10;0.0385533;0.0160381;0.0453069
53;inner;10;0.725325;0.720081;0.7405
53;wait;10;5.94079e-05;3.5042e-05;0.000124271
53;boundary;10;0.0560156;0.0550194;0.0567558
53;calc iter;10;0.819956;0.812982;0.824837
53;calc total;1;8.22688;8.22688;8.22688
53;total;1;19.149;19.149;19.149
77;initialize;1;3.16186;3.16186;3.16186
77;async;10;0.0281584;0.0140598;0.0351603
77;inner;10;0.732198;0.725142;0.750686
77;wait;10;5.18247e-05;3.367e-05;7.7093e-05
77;boundary;10;0.0589269;0.054631;0.0604316
77;calc iter;10;0.819336;0.814607;0.821792
77;calc total;1;8.22688;8.22688;8.22688
77;total;1;19.1511;19.1511;19.1511
29;initialize;1;3.16159;3.16159;3.16159
29;async;10;0.0242739;0.015096;0.0310481
29;inner;10;0.732329;0.727046;0.747146
29;wait;10;5.67298e-05;4.5015e-05;8.0347e-05
29;boundary;10;0.0611826;0.0540511;0.0643723
29;calc iter;10;0.817844;0.813152;0.822439
29;calc total;1;8.22688;8.22688;8.22688
29;total;1;19.1469;19.1469;19.1469
54;initialize;1;3.15983;3.15983;3.15983
54;async;10;0.0423121;0.0162347;0.0491506
54;inner;10;0.724775;0.717669;0.746485
54;wait;10;3.63279e-05;2.3999e-05;8.9639e-05
54;boundary;10;0.0540151;0.0526876;0.0545181
54;calc iter;10;0.821141;0.816722;0.825716
54;calc total;1;8.22689;8.22689;8.22689
54;total;1;19.1489;19.1489;19.1489
78;initialize;1;3.16181;3.16181;3.16181
78;async;10;0.0345505;0.0148722;0.042869
78;inner;10;0.727393;0.719873;0.746878
78;wait;10;4.93625e-05;3.2434e-05;8.6294e-05
78;boundary;10;0.057798;0.0559065;0.0617217
78;calc iter;10;0.819792;0.814304;0.825188
78;calc total;1;8.2269;8.2269;8.2269
78;total;1;19.1511;19.1511;19.1511
30;initialize;1;3.16157;3.16157;3.16157
30;async;10;0.0272677;0.0151114;0.0349292
30;inner;10;0.724296;0.71891;0.739598
30;wait;10;7.12325e-05;5.6245e-05;0.000117464
30;boundary;10;0.0658213;0.0571044;0.0705289
30;calc iter;10;0.817458;0.811934;0.821985
30;calc total;1;8.22688;8.22688;8.22688
30;total;1;19.1468;19.1468;19.1468
55;initialize;1;3.15998;3.15998;3.15998
55;async;10;0.0278713;0.00763732;0.0346264
55;inner;10;0.721705;0.717016;0.737866
55;wait;10;7.56435e-05;5.8146e-05;0.000111896
55;boundary;10;0.069078;0.0629933;0.072348
55;calc iter;10;0.818732;0.80861;0.823181
55;calc total;1;8.22687;8.22687;8.22687
55;total;1;19.149;19.149;19.149
79;initialize;1;3.15755;3.15755;3.15755
79;async;10;0.0266322;0.00702008;0.034468
79;inner;10;0.71944;0.714508;0.735754
79;wait;10;0.000147153;5.7818e-05;0.000457799
79;boundary;10;0.0719926;0.0671038;0.0756843
79;calc iter;10;0.818214;0.810338;0.8211
79;calc total;1;8.22688;8.22688;8.22688
79;total;1;19.1468;19.1468;19.1468
31;initialize;1;3.16157;3.16157;3.16157
31;async;10;0.0221448;0.00706469;0.029563
31;inner;10;0.705489;0.69785;0.727888
31;wait;10;0.000138773;6.0736e-05;0.000436754
31;boundary;10;0.0883263;0.0692166;0.095473
31;calc iter;10;0.816101;0.80461;0.822252
31;calc total;1;8.22688;8.22688;8.22688
31;total;1;19.1468;19.1468;19.1468
56;initialize;1;3.15957;3.15957;3.15957
56;async;10;0.029517;0.0150827;0.0379491
56;inner;10;0.730776;0.724992;0.746301
56;wait;10;6.34686e-05;4.4396e-05;0.000115492
56;boundary;10;0.0590664;0.0548239;0.0612323
56;calc iter;10;0.819424;0.812751;0.822993
56;calc total;1;8.22688;8.22688;8.22688
56;total;1;19.1486;19.1486;19.1486
80;initialize;1;3.15638;3.15638;3.15638
80;async;10;0.0204951;0.0142929;0.0242514
80;inner;10;0.723297;0.710613;0.749526
80;wait;10;6.06146e-05;3.8918e-05;9.566e-05
80;boundary;10;0.0737162;0.0557497;0.0860239
80;calc iter;10;0.81757;0.811473;0.822039
80;calc total;1;8.2269;8.2269;8.2269
80;total;1;19.1457;19.1457;19.1457
32;initialize;1;3.16062;3.16062;3.16062
32;async;10;0.0281734;0.0147442;0.0339423
32;inner;10;0.734242;0.729783;0.749071
32;wait;10;4.81072e-05;3.8411e-05;5.6714e-05
32;boundary;10;0.055987;0.0543714;0.0586409
32;calc iter;10;0.818453;0.815408;0.822611
32;calc total;1;8.22689;8.22689;8.22689
32;total;1;19.1459;19.1459;19.1459
57;initialize;1;3.16001;3.16001;3.16001
57;async;10;0.0385966;0.0163143;0.0464724
57;inner;10;0.728137;0.72022;0.749081
57;wait;10;3.51046e-05;2.8703e-05;4.9069e-05
57;boundary;10;0.0544105;0.052977;0.0550489
57;calc iter;10;0.821181;0.81855;0.824081
57;calc total;1;8.22688;8.22688;8.22688
57;total;1;19.1491;19.1491;19.1491
81;initialize;1;3.15866;3.15866;3.15866
81;async;10;0.0193075;0.0123845;0.0245604
81;inner;10;0.735629;0.727634;0.754687
81;wait;10;5.82758e-05;3.1348e-05;7.7845e-05
81;boundary;10;0.0636957;0.0551017;0.0693847
81;calc iter;10;0.818692;0.811621;0.825223
81;calc total;1;8.22688;8.22688;8.22688
81;total;1;19.148;19.148;19.148
33;initialize;1;3.16156;3.16156;3.16156
33;async;10;0.0329841;0.0153476;0.0426657
33;inner;10;0.732716;0.727546;0.750006
33;wait;10;3.34272e-05;2.3325e-05;7.7796e-05
33;boundary;10;0.0539415;0.0524064;0.0546456
33;calc iter;10;0.819676;0.815149;0.823484
33;calc total;1;8.22688;8.22688;8.22688
33;total;1;19.1468;19.1468;19.1468
58;initialize;1;3.15954;3.15954;3.15954
58;async;10;0.0357871;0.0168676;0.0412791
58;inner;10;0.729266;0.722084;0.755281
58;wait;10;3.49903e-05;2.9029e-05;5.1927e-05
58;boundary;10;0.0575399;0.0529429;0.0599991
58;calc iter;10;0.82263;0.816639;0.827806
58;calc total;1;8.22688;8.22688;8.22688
58;total;1;19.1486;19.1486;19.1486
82;initialize;1;3.16167;3.16167;3.16167
82;async;10;0.0255194;0.0149946;0.0322033
82;inner;10;0.731299;0.724186;0.749738
82;wait;10;5.56834e-05;3.9975e-05;8.7928e-05
82;boundary;10;0.0621896;0.0554113;0.0653445
82;calc iter;10;0.819065;0.81242;0.821891
82;calc total;1;8.2269;8.2269;8.2269
82;total;1;19.151;19.151;19.151
34;initialize;1;3.16155;3.16155;3.16155
34;async;10;0.032958;0.0156275;0.0425223
34;inner;10;0.731702;0.72596;0.748004
34;wait;10;4.35114e-05;3.1096e-05;8.8313e-05
34;boundary;10;0.0546139;0.0530923;0.0560214
34;calc iter;10;0.819319;0.815277;0.822571
34;calc total;1;8.22689;8.22689;8.22689
34;total;1;19.1468;19.1468;19.1468
59;initialize;1;3.15987;3.15987;3.15987
59;async;10;0.0369131;0.00766144;0.0456704
59;inner;10;0.725501;0.71901;0.737194
59;wait;10;5.56842e-05;3.3249e-05;0.000124523
59;boundary;10;0.0575238;0.05592;0.0637352
59;calc iter;10;0.819995;0.808719;0.824128
59;calc total;1;8.22689;8.22689;8.22689
59;total;1;19.1489;19.1489;19.1489
83;initialize;1;3.15796;3.15796;3.15796
83;async;10;0.0178836;0.0069371;0.0247817
83;inner;10;0.72171;0.712099;0.745765
83;wait;10;6.87766e-05;4.2036e-05;0.000110073
83;boundary;10;0.0780558;0.061427;0.0852926
83;calc iter;10;0.81772;0.813131;0.823317
83;calc total;1;8.22688;8.22688;8.22688
83;total;1;19.1473;19.1473;19.1473
35;initialize;1;3.15992;3.15992;3.15992
35;async;10;0.0238;0.00720869;0.0319191
35;inner;10;0.731563;0.727524;0.742783
35;wait;10;6.35144e-05;4.2863e-05;0.000113358
35;boundary;10;0.0626156;0.0605064;0.0655832
35;calc iter;10;0.818044;0.810614;0.823154
35;calc total;1;8.22688;8.22688;8.22688
35;total;1;19.1452;19.1452;19.1452
60;initialize;1;3.15989;3.15989;3.15989
60;async;10;0.0158119;0.0112241;0.0200235
60;inner;10;0.727111;0.715564;0.753791
60;wait;10;7.23147e-05;5.4153e-05;9.5836e-05
60;boundary;10;0.0756003;0.0549566;0.0863865
60;calc iter;10;0.818598;0.810864;0.822862
60;calc total;1;8.22688;8.22688;8.22688
60;total;1;19.1489;19.1489;19.1489
84;initialize;1;3.15577;3.15577;3.15577
84;async;10;0.0286768;0.0146796;0.0362755
84;inner;10;0.734211;0.729376;0.747719
84;wait;10;5.1312e-05;3.5029e-05;6.3168e-05
84;boundary;10;0.0547468;0.0535652;0.0557282
84;calc iter;10;0.817688;0.80686;0.821977
84;calc total;1;8.2269;8.2269;8.2269
84;total;1;19.1451;19.1451;19.1451
36;initialize;1;3.16154;3.16154;3.16154
36;async;10;0.0206559;0.0130193;0.0265588
36;inner;10;0.744961;0.741197;0.758147
36;wait;10;3.56198e-05;2.3575e-05;6.4066e-05
36;boundary;10;0.0556791;0.0534953;0.0578958
36;calc iter;10;0.821333;0.813384;0.828166
36;calc total;1;8.22689;8.22689;8.22689
36;total;1;19.1468;19.1468;19.1468
61;initialize;1;3.158;3.158;3.158
61;async;10;0.0200144;0.0131908;0.0257062
61;inner;10;0.730174;0.722353;0.752238
61;wait;10;6.11504e-05;5.0378e-05;9.6585e-05
61;boundary;10;0.0689656;0.0550158;0.074762
61;calc iter;10;0.819217;0.81248;0.8227
61;calc total;1;8.22687;8.22687;8.22687
61;total;1;19.147;19.147;19.147
85;initialize;1;3.16184;3.16184;3.16184
85;async;10;0.0333228;0.0160652;0.0406037
85;inner;10;0.731299;0.726988;0.746326
85;wait;10;3.65886e-05;2.6518e-05;5.7901e-05
85;boundary;10;0.0536044;0.0524337;0.0543633
85;calc iter;10;0.818264;0.808184;0.821346
85;calc total;1;8.22688;8.22688;8.22688
85;total;1;19.1511;19.1511;19.1511
37;initialize;1;3.16153;3.16153;3.16153
37;async;10;0.0239916;0.0161067;0.0293146
37;inner;10;0.742084;0.738485;0.755607
37;wait;10;3.6571e-05;2.5586e-05;5.8981e-05
37;boundary;10;0.055221;0.0535318;0.0557602
37;calc iter;10;0.821335;0.816333;0.826617
37;calc total;1;8.22688;8.22688;8.22688
37;total;1;19.1468;19.1468;19.1468
62;initialize;1;3.15989;3.15989;3.15989
62;async;10;0.0250517;0.0140627;0.0321892
62;inner;10;0.735002;0.729368;0.750597
62;wait;10;5.01388e-05;3.966e-05;9.0679e-05
62;boundary;10;0.0601417;0.0556269;0.0625476
62;calc iter;10;0.820247;0.81639;0.822399
62;calc total;1;8.22688;8.22688;8.22688
62;total;1;19.1489;19.1489;19.1489
38;initialize;1;3.16159;3.16159;3.16159
38;async;10;0.0269497;0.0163821;0.0360614
38;inner;10;0.738725;0.732516;0.753362
38;wait;10;4.00133e-05;3.104e-05;6.7605e-05
38;boundary;10;0.0555503;0.0538064;0.0566825
38;calc iter;10;0.821267;0.818587;0.825606
38;calc total;1;8.22688;8.22688;8.22688
38;total;1;19.1469;19.1469;19.1469
63;initialize;1;3.15994;3.15994;3.15994
63;async;10;0.0201435;0.0071761;0.026237
63;inner;10;0.717066;0.709627;0.738728
63;wait;10;0.000130909;5.2374e-05;0.000409865
63;boundary;10;0.0811468;0.066867;0.0867388
63;calc iter;10;0.818488;0.813184;0.821796
63;calc total;1;8.22687;8.22687;8.22687
63;total;1;19.149;19.149;19.149
39;initialize;1;3.16162;3.16162;3.16162
39;async;10;0.0166412;0.00747057;0.0230196
39;inner;10;0.742906;0.739016;0.755085
39;wait;10;4.89853e-05;4.02e-05;7.5335e-05
39;boundary;10;0.0607528;0.0567664;0.0637675
39;calc iter;10;0.820351;0.817283;0.822976
39;calc total;1;8.22687;8.22687;8.22687
39;total;1;19.1469;19.1469;19.1469
1;initialize;1;3.18898;3.18898;3.18898
1;async;10;0.0327077;0.0153456;0.0423959
1;inner;10;0.73068;0.721103;0.74819
1;wait;10;3.40314e-05;2.7138e-05;6.9811e-05
1;boundary;10;0.0541255;0.0533329;0.0546737
1;calc iter;10;0.817549;0.809627;0.824735
1;calc total;1;8.22688;8.22688;8.22688
1;total;1;19.1779;19.1779;19.1779
2;initialize;1;3.19233;3.19233;3.19233
2;async;10;0.028725;0.0155722;0.035005
2;inner;10;0.732071;0.72519;0.746539
2;wait;10;5.01468e-05;3.4035e-05;7.3184e-05
2;boundary;10;0.0558107;0.0538147;0.0599412
2;calc iter;10;0.816658;0.814399;0.820164
2;calc total;1;8.2269;8.2269;8.2269
2;total;1;19.1812;19.1812;19.1812
3;initialize;1;3.19431;3.19431;3.19431
3;async;10;0.0215291;0.00749621;0.0269326
3;inner;10;0.718291;0.707262;0.738978
3;wait;10;7.98515e-05;6.4496e-05;0.000127495
3;boundary;10;0.0754462;0.0618328;0.0845167
3;calc iter;10;0.815348;0.808438;0.819574
3;calc total;1;8.22689;8.22689;8.22689
3;total;1;19.1833;19.1833;19.1833
4;initialize;1;3.19436;3.19436;3.19436
4;async;10;0.0335036;0.0147655;0.04404
4;inner;10;0.729002;0.720615;0.743976
4;wait;10;5.12706e-05;3.0884e-05;9.487e-05
4;boundary;10;0.054426;0.0534815;0.0568634
4;calc iter;10;0.816985;0.810755;0.822703
4;calc total;1;8.22689;8.22689;8.22689
4;total;1;19.1833;19.1833;19.1833
5;initialize;1;3.19427;3.19427;3.19427
5;async;10;0.0391746;0.0156763;0.0490416
5;inner;10;0.724587;0.713932;0.743995
5;wait;10;3.32403e-05;2.3214e-05;9.3987e-05
5;boundary;10;0.0537716;0.0527853;0.0546275
5;calc iter;10;0.817568;0.810047;0.822818
5;calc total;1;8.22688;8.22688;8.22688
5;total;1;19.1832;19.1832;19.1832
6;initialize;1;3.19427;3.19427;3.19427
6;async;10;0.0293099;0.0161387;0.0369211
6;inner;10;0.734848;0.727952;0.749851
6;wait;10;3.86796e-05;2.7769e-05;4.846e-05
6;boundary;10;0.0537587;0.0528475;0.0542365
6;calc iter;10;0.817957;0.816086;0.820892
6;calc total;1;8.22688;8.22688;8.22688
6;total;1;19.1832;19.1832;19.1832
7;initialize;1;3.19436;3.19436;3.19436
7;async;10;0.0245031;0.00773268;0.0298861
7;inner;10;0.719401;0.710942;0.737618
7;wait;10;6.84967e-05;5.1174e-05;0.000124185
7;boundary;10;0.0717516;0.0619335;0.0773498
7;calc iter;10;0.815727;0.807411;0.818827
7;calc total;1;8.22687;8.22687;8.22687
7;total;1;19.1833;19.1833;19.1833
8;initialize;1;3.19432;3.19432;3.19432
8;async;10;0.0267179;0.0148158;0.031414
8;inner;10;0.726465;0.716828;0.743234
8;wait;10;6.7188e-05;5.7579e-05;0.000102267
8;boundary;10;0.0632706;0.0551403;0.0699782
8;calc iter;10;0.816523;0.813295;0.820678
8;calc total;1;8.22688;8.22688;8.22688
8;total;1;19.1833;19.1833;19.1833
9;initialize;1;3.18885;3.18885;3.18885
9;async;10;0.0320175;0.0158108;0.0407252
9;inner;10;0.730547;0.72224;0.745895
9;wait;10;4.878e-05;2.8963e-05;9.2361e-05
9;boundary;10;0.0552233;0.0528576;0.060683
9;calc iter;10;0.817839;0.812665;0.82304
9;calc total;1;8.22688;8.22688;8.22688
9;total;1;19.1778;19.1778;19.1778
10;initialize;1;3.19435;3.19435;3.19435
10;async;10;0.0308396;0.0157393;0.0412053
10;inner;10;0.731038;0.725206;0.746586
10;wait;10;4.95422e-05;2.3901e-05;6.7019e-05
10;boundary;10;0.0560579;0.0531018;0.0601211
10;calc iter;10;0.817987;0.812415;0.822155
10;calc total;1;8.22688;8.22688;8.22688
10;total;1;19.1833;19.1833;19.1833
11;initialize;1;3.19436;3.19436;3.19436
11;async;10;0.0228757;0.00775195;0.031168
11;inner;10;0.71461;0.703743;0.73593
11;wait;10;8.00918e-05;5.2947e-05;0.000123554
11;boundary;10;0.0784703;0.0634711;0.0884846
11;calc iter;10;0.816038;0.807279;0.822024
11;calc total;1;8.22688;8.22688;8.22688
11;total;1;19.1833;19.1833;19.1833
12;initialize;1;3.19431;3.19431;3.19431
12;async;10;0.0142099;0.0119116;0.0218208
12;inner;10;0.728315;0.70918;0.750323
12;wait;10;7.1052e-05;3.6586e-05;0.000103035
12;boundary;10;0.0725959;0.0557451;0.0899258
12;calc iter;10;0.815193;0.809961;0.821085
12;calc total;1;8.22688;8.22688;8.22688
12;total;1;19.1833;19.1833;19.1833
13;initialize;1;3.19209;3.19209;3.19209
13;async;10;0.0162583;0.0123746;0.0275256
13;inner;10;0.731606;0.714846;0.751652
13;wait;10;6.49142e-05;4.9291e-05;8.3865e-05
13;boundary;10;0.0682949;0.0549894;0.0815022
13;calc iter;10;0.816226;0.810629;0.821884
13;calc total;1;8.22688;8.22688;8.22688
13;total;1;19.181;19.181;19.181
14;initialize;1;3.19437;3.19437;3.19437
14;async;10;0.015823;0.0123603;0.0262366
14;inner;10;0.731386;0.714391;0.751824
14;wait;10;5.56087e-05;4.8626e-05;6.9971e-05
14;boundary;10;0.068832;0.0551405;0.0826838
14;calc iter;10;0.816098;0.811013;0.822276
14;calc total;1;8.22688;8.22688;8.22688
14;total;1;19.1833;19.1833;19.1833
15;initialize;1;3.19436;3.19436;3.19436
15;async;10;0.0142674;0.00692978;0.0210532
15;inner;10;0.71573;0.697335;0.737766
15;wait;10;0.000107885;5.5286e-05;0.000309698
15;boundary;10;0.0843867;0.0669804;0.10215
15;calc iter;10;0.814494;0.810539;0.820435
15;calc total;1;8.22687;8.22687;8.22687
15;total;1;19.1833;19.1833;19.1833
16;initialize;1;3.19436;3.19436;3.19436
16;async;10;0.0266667;0.0143765;0.0329964
16;inner;10;0.734077;0.720939;0.75247
16;wait;10;3.96305e-05;2.508e-05;7.1541e-05
16;boundary;10;0.0567053;0.0547668;0.0601417
16;calc iter;10;0.81749;0.810164;0.825196
16;calc total;1;8.22688;8.22688;8.22688
16;total;1;19.1833;19.1833;19.1833
17;initialize;1;3.19026;3.19026;3.19026
17;async;10;0.0280947;0.0151274;0.0335645
17;inner;10;0.73235;0.718529;0.753532
17;wait;10;3.60984e-05;2.7758e-05;7.5936e-05
17;boundary;10;0.0572386;0.0537725;0.0626396
17;calc iter;10;0.817722;0.807709;0.825168
17;calc total;1;8.22688;8.22688;8.22688
17;total;1;19.1792;19.1792;19.1792
18;initialize;1;3.19437;3.19437;3.19437
18;async;10;0.0239972;0.015315;0.0345541
18;inner;10;0.737455;0.725528;0.753369
18;wait;10;4.29717e-05;3.2474e-05;6.3281e-05
18;boundary;10;0.0563628;0.0538386;0.0594794
18;calc iter;10;0.817859;0.812379;0.82307
18;calc total;1;8.22688;8.22688;8.22688
18;total;1;19.1833;19.1833;19.1833
19;initialize;1;3.19434;3.19434;3.19434
19;async;10;0.0194107;0.00707672;0.0252004
19;inner;10;0.729948;0.719047;0.742755
19;wait;10;6.28235e-05;4.5615e-05;0.000124951
19;boundary;10;0.0665087;0.062578;0.0731954
19;calc iter;10;0.815932;0.813438;0.82098
19;calc total;1;8.22688;8.22688;8.22688
19;total;1;19.1833;19.1833;19.1833
20;initialize;1;3.19435;3.19435;3.19435
20;async;10;0.0234848;0.0146912;0.0272738
20;inner;10;0.735399;0.721673;0.755913
20;wait;10;3.21108e-05;2.3491e-05;6.4328e-05
20;boundary;10;0.05923;0.0536834;0.0664113
20;calc iter;10;0.818148;0.808003;0.825486
20;calc total;1;8.22688;8.22688;8.22688
20;total;1;19.1833;19.1833;19.1833
21;initialize;1;3.19206;3.19206;3.19206
21;async;10;0.0267653;0.0159601;0.0430036
21;inner;10;0.733311;0.72049;0.754659
21;wait;10;3.23804e-05;2.4459e-05;5.348e-05
21;boundary;10;0.0590826;0.053119;0.0656265
21;calc iter;10;0.819193;0.808711;0.825478
21;calc total;1;8.22687;8.22687;8.22687
21;total;1;19.181;19.181;19.181
22;initialize;1;3.19424;3.19424;3.19424
22;async;10;0.0282675;0.0160539;0.0424302
22;inner;10;0.733893;0.721816;0.752726
22;wait;10;3.88484e-05;3.0011e-05;5.5342e-05
22;boundary;10;0.0566612;0.0533496;0.0599825
22;calc iter;10;0.818862;0.813894;0.82375
22;calc total;1;8.22688;8.22688;8.22688
22;total;1;19.1832;19.1832;19.1832
23;initialize;1;3.19432;3.19432;3.19432
23;async;10;0.0200815;0.00752411;0.0352314
23;inner;10;0.736065;0.724222;0.750096
23;wait;10;5.45289e-05;3.3846e-05;0.000124563
23;boundary;10;0.061441;0.0555099;0.0651601
23;calc iter;10;0.817644;0.81261;0.820825
23;calc total;1;8.22687;8.22687;8.22687
23;total;1;19.1833;19.1833;19.1833
40;initialize;1;3.16162;3.16162;3.16162
40;async;10;0.0276633;0.0146886;0.0329184
40;inner;10;0.738145;0.734263;0.752193
40;wait;10;3.95336e-05;2.7767e-05;8.2291e-05
40;boundary;10;0.0550553;0.0541755;0.0560021
40;calc iter;10;0.820906;0.816577;0.82378
40;calc total;1;8.22688;8.22688;8.22688
40;total;1;19.1469;19.1469;19.1469
41;initialize;1;3.16158;3.16158;3.16158
41;async;10;0.0240841;0.0159381;0.0298447
41;inner;10;0.742476;0.737485;0.757152
41;wait;10;2.97564e-05;2.5834e-05;4.3872e-05
41;boundary;10;0.0548667;0.0528721;0.0558011
41;calc iter;10;0.821458;0.817188;0.827555
41;calc total;1;8.22688;8.22688;8.22688
41;total;1;19.1469;19.1469;19.1469
42;initialize;1;3.16162;3.16162;3.16162
42;async;10;0.034489;0.0158094;0.0432065
42;inner;10;0.732278;0.72453;0.752479
42;wait;10;3.63076e-05;2.679e-05;7.1616e-05
42;boundary;10;0.054969;0.0529708;0.0561267
42;calc iter;10;0.821774;0.819126;0.825601
42;calc total;1;8.22688;8.22688;8.22688
42;total;1;19.1469;19.1469;19.1469
43;initialize;1;3.1599;3.1599;3.1599
43;async;10;0.0250657;0.00739772;0.0321138
43;inner;10;0.733172;0.730743;0.741731
43;wait;10;5.65537e-05;4.2691e-05;0.000104857
43;boundary;10;0.0618524;0.0582502;0.0668197
43;calc iter;10;0.820148;0.813191;0.823179
43;calc total;1;8.22689;8.22689;8.22689
43;total;1;19.1452;19.1452;19.1452
44;initialize;1;3.16157;3.16157;3.16157
44;async;10;0.0184758;0.013146;0.0231607
44;inner;10;0.728997;0.719854;0.748537
44;wait;10;6.01571e-05;5.186e-05;7.5268e-05
44;boundary;10;0.0716332;0.0562249;0.0799782
44;calc iter;10;0.819168;0.814477;0.823804
44;calc total;1;8.22688;8.22688;8.22688
44;total;1;19.1468;19.1468;19.1468
45;initialize;1;3.16;3.16;3.16
45;async;10;0.0218657;0.0152422;0.0267585
45;inner;10;0.731625;0.726439;0.746931
45;wait;10;7.01646e-05;5.4333e-05;0.000117334
45;boundary;10;0.0659658;0.0564525;0.0703479
45;calc iter;10;0.819528;0.815761;0.822807
45;calc total;1;8.22688;8.22688;8.22688
45;total;1;19.1453;19.1453;19.1453
46;initialize;1;3.16159;3.16159;3.16159
46;async;10;0.0231713;0.015271;0.0296686
46;inner;10;0.729309;0.725472;0.743981
46;wait;10;6.32711e-05;4.8296e-05;0.000128465
46;boundary;10;0.0669838;0.0581537;0.0721107
46;calc iter;10;0.819528;0.81595;0.823149
46;calc total;1;8.22688;8.22688;8.22688
46;total;1;19.1469;19.1469;19.1469
47;initialize;1;3.1614;3.1614;3.1614
47;async;10;0.0168479;0.0071297;0.0221886
47;inner;10;0.716364;0.709301;0.737203
47;wait;10;0.000133637;5.5827e-05;0.000450358
47;boundary;10;0.0850203;0.0669155;0.0923803
47;calc iter;10;0.818367;0.811702;0.822401
47;calc total;1;8.22688;8.22688;8.22688
47;total;1;19.1467;19.1467;19.1467
64;initialize;1;3.15992;3.15992;3.15992
64;async;10;0.0218524;0.014725;0.0263499
64;inner;10;0.73623;0.72878;0.75469
64;wait;10;5.96426e-05;4.4204e-05;9.1704e-05
64;boundary;10;0.0617905;0.0544099;0.0664462
64;calc iter;10;0.819934;0.81357;0.824058
64;calc total;1;8.22689;8.22689;8.22689
64;total;1;19.149;19.149;19.149
65;initialize;1;3.15992;3.15992;3.15992
65;async;10;0.0284178;0.0154211;0.0335348
65;inner;10;0.737114;0.731537;0.754304
65;wait;10;4.28416e-05;3.4719e-05;6.0692e-05
65;boundary;10;0.0553673;0.0540986;0.0560701
65;calc iter;10;0.820944;0.818347;0.823886
65;calc total;1;8.22688;8.22688;8.22688
65;total;1;19.1489;19.1489;19.1489
66;initialize;1;3.15989;3.15989;3.15989
66;async;10;0.0343759;0.0153215;0.0405231
66;inner;10;0.732242;0.725259;0.754309
66;wait;10;3.54104e-05;2.7685e-05;7.3334e-05
66;boundary;10;0.0551253;0.0529436;0.0560015
66;calc iter;10;0.821781;0.8167;0.827719
66;calc total;1;8.22689;8.22689;8.22689
66;total;1;19.1489;19.1489;19.1489
67;initialize;1;3.15899;3.15899;3.15899
67;async;10;0.0247808;0.00709609;0.0309985
67;inner;10;0.731429;0.725796;0.745847
67;wait;10;5.98216e-05;4.3055e-05;0.000119102
67;boundary;10;0.0637082;0.0624616;0.0650364
67;calc iter;10;0.819979;0.815527;0.822018
67;calc total;1;8.22689;8.22689;8.22689
67;total;1;19.148;19.148;19.148
68;initialize;1;3.1599;3.1599;3.1599
68;async;10;0.0262022;0.0147951;0.0314079
68;inner;10;0.739302;0.734173;0.756591
68;wait;10;4.06151e-05;3.1349e-05;7.5346e-05
68;boundary;10;0.0555353;0.0543494;0.0561021
68;calc iter;10;0.821081;0.817538;0.826096
68;calc total;1;8.22689;8.22689;8.22689
68;total;1;19.1489;19.1489;19.1489
69;initialize;1;3.15994;3.15994;3.15994
69;async;10;0.0320698;0.0161494;0.0380099
69;inner;10;0.733978;0.727113;0.755516
69;wait;10;3.07037e-05;2.3576e-05;5.8878e-05
69;boundary;10;0.0558089;0.0532393;0.0567387
69;calc iter;10;0.82189;0.816428;0.828444
69;calc total;1;8.22688;8.22688;8.22688
69;total;1;19.149;19.149;19.149
70;initialize;1;3.15994;3.15994;3.15994
70;async;10;0.0350154;0.0161102;0.0409956
70;inner;10;0.729976;0.721817;0.756198
70;wait;10;2.98856e-05;2.509e-05;4.7914e-05
70;boundary;10;0.057661;0.053121;0.0594438
70;calc iter;10;0.822685;0.816267;0.830547
70;calc total;1;8.22688;8.22688;8.22688
70;total;1;19.149;19.149;19.149
71;initialize;1;3.15992;3.15992;3.15992
71;async;10;0.0288636;0.00743157;0.0358195
71;inner;10;0.734984;0.729754;0.747512
71;wait;10;4.88156e-05;3.1986e-05;0.000121677
71;boundary;10;0.0570525;0.0553142;0.0616293
71;calc iter;10;0.82095;0.816697;0.826424
71;calc total;1;8.22687;8.22687;8.22687
71;total;1;19.1489;19.1489;19.1489
86;initialize;1;3.16185;3.16185;3.16185
86;async;10;0.0370045;0.0157443;0.044944
86;inner;10;0.728049;0.721994;0.745773
86;wait;10;4.06672e-05;3.1976e-05;6.6464e-05
86;boundary;10;0.0535552;0.0522254;0.0544211
86;calc iter;10;0.818651;0.81336;0.82217
86;calc total;1;8.2269;8.2269;8.2269
86;total;1;19.1511;19.1511;19.1511
87;initialize;1;3.16022;3.16022;3.16022
87;async;10;0.030221;0.0073203;0.0392682
87;inner;10;0.729404;0.72482;0.740731
87;wait;10;0.000110406;4.4481e-05;0.000370441
87;boundary;10;0.0576219;0.0564505;0.0587377
87;calc iter;10;0.817359;0.806934;0.822149
87;calc total;1;8.22688;8.22688;8.22688
87;total;1;19.1495;19.1495;19.1495
88;initialize;1;3.1617;3.1617;3.1617
88;async;10;0.0324094;0.0142223;0.0407788
88;inner;10;0.729476;0.724555;0.743289
88;wait;10;4.60748e-05;2.9844e-05;8.5108e-05
88;boundary;10;0.0554288;0.0540469;0.0560941
88;calc iter;10;0.817362;0.808777;0.821555
88;calc total;1;8.2269;8.2269;8.2269
88;total;1;19.151;19.151;19.151
89;initialize;1;3.16182;3.16182;3.16182
89;async;10;0.0381962;0.0155352;0.0485483
89;inner;10;0.726688;0.721062;0.743009
89;wait;10;3.64783e-05;2.5735e-05;7.7643e-05
89;boundary;10;0.0531113;0.0521623;0.0541819
89;calc iter;10;0.818034;0.809023;0.822685
89;calc total;1;8.2269;8.2269;8.2269
89;total;1;19.1511;19.1511;19.1511
90;initialize;1;3.16183;3.16183;3.16183
90;async;10;0.0425884;0.0158225;0.0516575
90;inner;10;0.723081;0.716013;0.743303
90;wait;10;3.92449e-05;2.4815e-05;5.9691e-05
90;boundary;10;0.0530225;0.0515758;0.0538885
90;calc iter;10;0.818732;0.810156;0.82378
90;calc total;1;8.2269;8.2269;8.2269
90;total;1;19.1511;19.1511;19.1511
91;initialize;1;3.16085;3.16085;3.16085
91;async;10;0.0338069;0.00729435;0.0429724
91;inner;10;0.726271;0.722467;0.736617
91;wait;10;9.21491e-05;2.5942e-05;0.000320882
91;boundary;10;0.0570777;0.0555268;0.061146
91;calc iter;10;0.817249;0.804735;0.821567
91;calc total;1;8.2269;8.2269;8.2269
91;total;1;19.1502;19.1502;19.1502
92;initialize;1;3.16184;3.16184;3.16184
92;async;10;0.0237556;0.0126903;0.0298953
92;inner;10;0.716349;0.707836;0.740178
92;wait;10;5.43437e-05;3.5896e-05;9.8845e-05
92;boundary;10;0.0752848;0.0553225;0.0834541
92;calc iter;10;0.815446;0.806167;0.821075
92;calc total;1;8.2269;8.2269;8.2269
92;total;1;19.1511;19.1511;19.1511
93;initialize;1;3.16184;3.16184;3.16184
93;async;10;0.0277241;0.0135743;0.0352445
93;inner;10;0.720001;0.713411;0.73917
93;wait;10;9.58862e-05;5.8324e-05;0.000244751
93;boundary;10;0.0682089;0.0550633;0.0730442
93;calc iter;10;0.816031;0.806027;0.821311
93;calc total;1;8.22688;8.22688;8.22688
93;total;1;19.1511;19.1511;19.1511
94;initialize;1;3.16184;3.16184;3.16184
94;async;10;0.0293085;0.0134355;0.038443
94;inner;10;0.720205;0.714414;0.737915
94;wait;10;0.00010756;5.1743e-05;0.000305447
94;boundary;10;0.066616;0.0559982;0.0702134
94;calc iter;10;0.816239;0.805465;0.822068
94;calc total;1;8.2269;8.2269;8.2269
94;total;1;19.1511;19.1511;19.1511
95;initialize;1;3.15587;3.15587;3.15587
95;async;10;0.0253871;0.00684101;0.0326472
95;inner;10;0.70431;0.697159;0.72479
95;wait;10;0.000119475;5.994e-05;0.000364103
95;boundary;10;0.0852967;0.0683695;0.091061
95;calc iter;10;0.815115;0.800366;0.821292
95;calc total;1;8.22688;8.22688;8.22688
95;total;1;19.1452;19.1452;19.1452
DASH
24;initialize;1;3.18475;3.18475;3.18475
24;async;10;0.0267241;0.0147603;0.0380316
24;inner;10;0.732364;0.723845;0.7512
24;wait;10;5.3174e-05;2.9782e-05;7.1495e-05
24;boundary;10;0.0569774;0.0547307;0.0607565
24;calc iter;10;0.81612;0.805054;0.826467
24;calc total;1;8.23393;8.23393;8.23393
24;total;1;19.0887;19.0887;19.0887
InitEnergy=12000.00000
EndEnergy=11351.94111
DiffEnergy=-648.05889
Matrixspec: 2063 x 2063 x 2063
Iterations: 10
# unit_id;function_name;num_calls;avg_runtime;min_runtime;max_runtime
0;initialize;1;3.15552;3.15552;3.15552
0;async;10;0.02019;0.01519;0.02662
0;inner;10;0.74511;0.73952;0.75516
0;wait;10;0.00003;0.00002;0.00006
0;boundary;10;0.05506;0.05334;0.05575
0;calc iter;10;0.82039;0.81550;0.82500
0;calc total;1;8.23393;8.23393;8.23393
0;total;1;19.06173;19.06173;19.06173
72;initialize;1;3.15073;3.15073;3.15073
72;async;10;0.026416;0.0142253;0.0359364
72;inner;10;0.73733;0.733302;0.750413
72;wait;10;5.37918e-05;3.5109e-05;7.0826e-05
72;boundary;10;0.0551403;0.0534184;0.0582368
72;calc iter;10;0.818942;0.81195;0.822698
72;calc total;1;8.23394;8.23394;8.23394
72;total;1;19.0574;19.0574;19.0574
48;initialize;1;3.15687;3.15687;3.15687
48;async;10;0.01624;0.0138576;0.0183391
48;inner;10;0.751296;0.74992;0.755459
48;wait;10;3.92249e-05;2.4632e-05;5.4944e-05
48;boundary;10;0.0549447;0.054822;0.0552019
48;calc iter;10;0.822521;0.819792;0.825775
48;calc total;1;8.23393;8.23393;8.23393
48;total;1;19.0631;19.0631;19.0631
25;initialize;1;3.18493;3.18493;3.18493
25;async;10;0.0307165;0.0159375;0.0458539
25;inner;10;0.730441;0.721671;0.748791
25;wait;10;4.40314e-05;3.028e-05;6.0982e-05
25;boundary;10;0.0554835;0.0542963;0.0566209
25;calc iter;10;0.816687;0.805736;0.827444
25;calc total;1;8.23393;8.23393;8.23393
25;total;1;19.0889;19.0889;19.0889
73;initialize;1;3.14911;3.14911;3.14911
73;async;10;0.030538;0.015914;0.0386142
73;inner;10;0.734261;0.730362;0.747481
73;wait;10;4.4469e-05;3.1941e-05;6.7748e-05
73;boundary;10;0.0542561;0.0532774;0.0550364
73;calc iter;10;0.819102;0.815502;0.822837
73;calc total;1;8.23394;8.23394;8.23394
73;total;1;19.0558;19.0558;19.0558
26;initialize;1;3.1847;3.1847;3.1847
26;async;10;0.0313306;0.0166656;0.0469246
26;inner;10;0.730819;0.721694;0.750674
26;wait;10;4.78876e-05;3.2782e-05;5.7712e-05
26;boundary;10;0.05483;0.0533849;0.056288
26;calc iter;10;0.817029;0.810349;0.823087
26;calc total;1;8.23392;8.23392;8.23392
26;total;1;19.0886;19.0886;19.0886
74;initialize;1;3.14989;3.14989;3.14989
74;async;10;0.0316037;0.0158817;0.0380477
74;inner;10;0.733217;0.728406;0.750677
74;wait;10;3.5982e-05;2.7533e-05;5.0756e-05
74;boundary;10;0.0546943;0.0532264;0.0553688
74;calc iter;10;0.819553;0.817209;0.821791
74;calc total;1;8.23394;8.23394;8.23394
74;total;1;19.0566;19.0566;19.0566
27;initialize;1;3.18465;3.18465;3.18465
27;async;10;0.0247305;0.00736302;0.0391775
27;inner;10;0.726477;0.715303;0.749269
27;wait;10;6.2237e-05;3.9819e-05;9.7618e-05
27;boundary;10;0.0642792;0.054816;0.0681177
27;calc iter;10;0.81555;0.801503;0.826374
27;calc total;1;8.23391;8.23391;8.23391
27;total;1;19.0886;19.0886;19.0886
75;initialize;1;3.14987;3.14987;3.14987
75;async;10;0.0249752;0.00747042;0.0337388
75;inner;10;0.737025;0.734062;0.748025
75;wait;10;6.83238e-05;3.9639e-05;0.000126739
75;boundary;10;0.0566119;0.054464;0.0585176
75;calc iter;10;0.818683;0.812964;0.822619
75;calc total;1;8.23393;8.23393;8.23393
75;total;1;19.0566;19.0566;19.0566
28;initialize;1;3.18473;3.18473;3.18473
28;async;10;0.0269783;0.0137101;0.0384378
28;inner;10;0.712489;0.697829;0.737616
28;wait;10;7.96525e-05;6.4702e-05;0.000128031
28;boundary;10;0.0746434;0.0572464;0.0861322
28;calc iter;10;0.814193;0.805928;0.823013
28;calc total;1;8.23392;8.23392;8.23392
28;total;1;19.0887;19.0887;19.0887
76;initialize;1;3.15039;3.15039;3.15039
76;async;10;0.0218129;0.0123037;0.0292873
76;inner;10;0.72619;0.718882;0.742661
76;wait;10;7.70096e-05;5.71e-05;9.2258e-05
76;boundary;10;0.0689754;0.0560377;0.0769106
76;calc iter;10;0.817057;0.80889;0.822729
76;calc total;1;8.23394;8.23394;8.23394
76;total;1;19.0571;19.0571;19.0571
29;initialize;1;3.18481;3.18481;3.18481
29;async;10;0.0275199;0.0145364;0.0403045
29;inner;10;0.71847;0.707593;0.74204
29;wait;10;6.60057e-05;4.544e-05;0.000112482
29;boundary;10;0.0687739;0.0546933;0.0756454
29;calc iter;10;0.814831;0.805853;0.822677
29;calc total;1;8.23391;8.23391;8.23391
29;total;1;19.0887;19.0887;19.0887
77;initialize;1;3.15001;3.15001;3.15001
77;async;10;0.0245545;0.0148009;0.0314316
77;inner;10;0.727533;0.723403;0.740995
77;wait;10;8.0672e-05;6.3202e-05;9.3022e-05
77;boundary;10;0.0649233;0.0561104;0.0690769
77;calc iter;10;0.817093;0.812;0.823112
77;calc total;1;8.23394;8.23394;8.23394
77;total;1;19.0567;19.0567;19.0567
30;initialize;1;3.18463;3.18463;3.18463
30;async;10;0.0279383;0.0148027;0.0427101
30;inner;10;0.713842;0.705964;0.738658
30;wait;10;6.98472e-05;3.9238e-05;0.000121049
30;boundary;10;0.0729998;0.0561799;0.0807002
30;calc iter;10;0.814852;0.806971;0.823035
30;calc total;1;8.23392;8.23392;8.23392
30;total;1;19.0886;19.0886;19.0886
78;initialize;1;3.15056;3.15056;3.15056
78;async;10;0.0245204;0.0147421;0.0308262
78;inner;10;0.730049;0.726443;0.743151
78;wait;10;7.21886e-05;5.8059e-05;0.000120874
78;boundary;10;0.0626283;0.0551573;0.0656134
78;calc iter;10;0.817271;0.811914;0.82264
78;calc total;1;8.23394;8.23394;8.23394
78;total;1;19.0572;19.0572;19.0572
31;initialize;1;3.18488;3.18488;3.18488
31;async;10;0.0247526;0.0070128;0.0374401
31;inner;10;0.696601;0.682589;0.725558
31;wait;10;0.000144258;7.2034e-05;0.000452077
31;boundary;10;0.091822;0.0688373;0.102422
31;calc iter;10;0.813322;0.801864;0.82251
31;calc total;1;8.23391;8.23391;8.23391
31;total;1;19.0888;19.0888;19.0888
79;initialize;1;3.15075;3.15075;3.15075
79;async;10;0.0227692;0.00703092;0.0310938
79;inner;10;0.707296;0.700688;0.726805
79;wait;10;0.000152698;6.4358e-05;0.000458847
79;boundary;10;0.0857481;0.0694395;0.0917698
79;calc iter;10;0.815968;0.803737;0.822849
79;calc total;1;8.23393;8.23393;8.23393
79;total;1;19.0574;19.0574;19.0574
32;initialize;1;3.18463;3.18463;3.18463
32;async;10;0.0389794;0.014708;0.0546782
32;inner;10;0.724658;0.713318;0.74755
32;wait;10;3.79002e-05;2.4872e-05;6.4489e-05
32;boundary;10;0.054144;0.0516315;0.0568632
32;calc iter;10;0.81782;0.809272;0.821292
32;calc total;1;8.23393;8.23393;8.23393
32;total;1;19.0886;19.0886;19.0886
80;initialize;1;3.14926;3.14926;3.14926
80;async;10;0.0271251;0.0142648;0.0332334
80;inner;10;0.732595;0.728896;0.745783
80;wait;10;4.57119e-05;2.2243e-05;9.4988e-05
80;boundary;10;0.057673;0.0543205;0.0629269
80;calc iter;10;0.81744;0.813355;0.822375
80;calc total;1;8.23394;8.23394;8.23394
80;total;1;19.056;19.056;19.056
33;initialize;1;3.18474;3.18474;3.18474
33;async;10;0.0463069;0.0152723;0.0615082
33;inner;10;0.717207;0.704886;0.741888
33;wait;10;4.15666e-05;2.4882e-05;7.7856e-05
33;boundary;10;0.0543543;0.0516606;0.0562251
33;calc iter;10;0.817912;0.812479;0.821482
33;calc total;1;8.23393;8.23393;8.23393
33;total;1;19.0887;19.0887;19.0887
81;initialize;1;3.14977;3.14977;3.14977
81;async;10;0.0237241;0.0151843;0.0267187
81;inner;10;0.74014;0.736213;0.753627
81;wait;10;3.69122e-05;2.5038e-05;5.4019e-05
81;boundary;10;0.0545762;0.0538617;0.0557076
81;calc iter;10;0.818479;0.814243;0.823671
81;calc total;1;8.23393;8.23393;8.23393
81;total;1;19.0565;19.0565;19.0565
34;initialize;1;3.18469;3.18469;3.18469
34;async;10;0.0455947;0.0154541;0.0616404
34;inner;10;0.718344;0.70603;0.744936
34;wait;10;3.51065e-05;2.3902e-05;7.6525e-05
34;boundary;10;0.0542015;0.0515186;0.0557372
34;calc iter;10;0.818177;0.814897;0.822256
34;calc total;1;8.23393;8.23393;8.23393
34;total;1;19.0886;19.0886;19.0886
82;initialize;1;3.15012;3.15012;3.15012
82;async;10;0.0322588;0.0151997;0.0372555
82;inner;10;0.732008;0.727577;0.746657
82;wait;10;5.23855e-05;3.1719e-05;0.000101851
82;boundary;10;0.0542989;0.0537308;0.05492
82;calc iter;10;0.81862;0.81659;0.821124
82;calc total;1;8.23394;8.23394;8.23394
82;total;1;19.0568;19.0568;19.0568
35;initialize;1;3.18466;3.18466;3.18466
35;async;10;0.0363404;0.00711274;0.0531842
35;inner;10;0.723829;0.714485;0.740693
35;wait;10;4.855e-05;3.1627e-05;0.000110294
35;boundary;10;0.0569764;0.0532104;0.0643821
35;calc iter;10;0.817197;0.807877;0.822216
35;calc total;1;8.23392;8.23392;8.23392
35;total;1;19.0886;19.0886;19.0886
83;initialize;1;3.14915;3.14915;3.14915
83;async;10;0.0238235;0.00698031;0.0286759
83;inner;10;0.725322;0.720927;0.735423
83;wait;10;6.2874e-05;2.9873e-05;9.1782e-05
83;boundary;10;0.0675273;0.064466;0.0724865
83;calc iter;10;0.816738;0.806964;0.820596
83;calc total;1;8.23393;8.23393;8.23393
83;total;1;19.0559;19.0559;19.0559
36;initialize;1;3.18465;3.18465;3.18465
36;async;10;0.0303253;0.0147995;0.037528
36;inner;10;0.733159;0.729356;0.748588
36;wait;10;4.80149e-05;3.4482e-05;5.9811e-05
36;boundary;10;0.0556088;0.0544133;0.0564959
36;calc iter;10;0.819142;0.810124;0.823569
36;calc total;1;8.23393;8.23393;8.23393
36;total;1;19.0886;19.0886;19.0886
84;initialize;1;3.14911;3.14911;3.14911
84;async;10;0.0191828;0.0145732;0.0219234
84;inner;10;0.743979;0.741252;0.753451
84;wait;10;5.23411e-05;3.237e-05;7.5281e-05
84;boundary;10;0.0556018;0.0546995;0.056421
84;calc iter;10;0.818818;0.815974;0.822781
84;calc total;1;8.23394;8.23394;8.23394
84;total;1;19.0558;19.0558;19.0558
37;initialize;1;3.18471;3.18471;3.18471
37;async;10;0.0319396;0.0161229;0.0399754
37;inner;10;0.733255;0.729099;0.749618
37;wait;10;3.80818e-05;2.7289e-05;4.9555e-05
37;boundary;10;0.054592;0.0535131;0.055418
37;calc iter;10;0.819826;0.808732;0.823341
37;calc total;1;8.23392;8.23392;8.23392
37;total;1;19.0886;19.0886;19.0886
85;initialize;1;3.1491;3.1491;3.1491
85;async;10;0.0234565;0.0159751;0.0264704
85;inner;10;0.740731;0.737745;0.751438
85;wait;10;3.75568e-05;2.5991e-05;6.8821e-05
85;boundary;10;0.0550813;0.0539652;0.0553941
85;calc iter;10;0.819308;0.817705;0.822258
85;calc total;1;8.23393;8.23393;8.23393
85;total;1;19.0558;19.0558;19.0558
38;initialize;1;3.18467;3.18467;3.18467
38;async;10;0.0337863;0.0161982;0.0429098
38;inner;10;0.731761;0.726085;0.748788
38;wait;10;3.39552e-05;2.5661e-05;5.6384e-05
38;boundary;10;0.0547486;0.0531068;0.0560875
38;calc iter;10;0.820332;0.811736;0.823317
38;calc total;1;8.23393;8.23393;8.23393
38;total;1;19.0886;19.0886;19.0886
86;initialize;1;3.14912;3.14912;3.14912
86;async;10;0.0247139;0.0160802;0.0271939
86;inner;10;0.739072;0.735554;0.751444
86;wait;10;3.61698e-05;2.5064e-05;5.078e-05
86;boundary;10;0.0558259;0.0538583;0.0564363
86;calc iter;10;0.81965;0.816076;0.82319
86;calc total;1;8.23394;8.23394;8.23394
86;total;1;19.0558;19.0558;19.0558
39;initialize;1;3.18469;3.18469;3.18469
39;async;10;0.0308913;0.00745325;0.0393218
39;inner;10;0.728047;0.72421;0.739926
39;wait;10;6.20266e-05;3.0083e-05;0.000132308
39;boundary;10;0.0598207;0.0580064;0.0612345
39;calc iter;10;0.818823;0.808616;0.823713
39;calc total;1;8.23392;8.23392;8.23392
39;total;1;19.0886;19.0886;19.0886
40;initialize;1;3.18467;3.18467;3.18467
40;async;10;0.0316222;0.014483;0.0400352
40;inner;10;0.732479;0.728072;0.747481
40;wait;10;4.75681e-05;3.0375e-05;0.000111706
40;boundary;10;0.0551444;0.0539732;0.0567531
40;calc iter;10;0.819294;0.811767;0.824066
40;calc total;1;8.23392;8.23392;8.23392
40;total;1;19.0886;19.0886;19.0886
41;initialize;1;3.18468;3.18468;3.18468
41;async;10;0.0362878;0.0156952;0.0447146
41;inner;10;0.729766;0.724944;0.746747
41;wait;10;3.66042e-05;2.7953e-05;6.0241e-05
41;boundary;10;0.053879;0.0525915;0.0547409
41;calc iter;10;0.819971;0.813451;0.824114
41;calc total;1;8.23392;8.23392;8.23392
41;total;1;19.0886;19.0886;19.0886
42;initialize;1;3.18467;3.18467;3.18467
42;async;10;0.0408823;0.0158004;0.0516116
42;inner;10;0.725648;0.719266;0.746293
42;wait;10;3.55028e-05;2.2689e-05;6.4973e-05
42;boundary;10;0.0539301;0.0523501;0.0545929
42;calc iter;10;0.820498;0.815869;0.823576
42;calc total;1;8.23392;8.23392;8.23392
42;total;1;19.0886;19.0886;19.0886
43;initialize;1;3.18467;3.18467;3.18467
43;async;10;0.0311043;0.00737997;0.0402586
43;inner;10;0.728337;0.725199;0.74088
43;wait;10;5.71783e-05;3.6819e-05;0.000103515
43;boundary;10;0.059355;0.0578027;0.0650631
43;calc iter;10;0.818855;0.808501;0.823767
43;calc total;1;8.23391;8.23391;8.23391
43;total;1;19.0886;19.0886;19.0886
44;initialize;1;3.18469;3.18469;3.18469
44;async;10;0.0244655;0.0123988;0.0321311
44;inner;10;0.721457;0.714218;0.743955
44;wait;10;7.27325e-05;5.9842e-05;8.7976e-05
44;boundary;10;0.0714716;0.0551056;0.0768977
44;calc iter;10;0.817469;0.807807;0.823371
44;calc total;1;8.23392;8.23392;8.23392
44;total;1;19.0886;19.0886;19.0886
45;initialize;1;3.18465;3.18465;3.18465
45;async;10;0.0276706;0.0130806;0.0365737
45;inner;10;0.721936;0.715096;0.741781
45;wait;10;6.86743e-05;5.4132e-05;0.00010014
45;boundary;10;0.0681379;0.0553776;0.0726665
45;calc iter;10;0.817814;0.804733;0.823798
45;calc total;1;8.23391;8.23391;8.23391
45;total;1;19.0886;19.0886;19.0886
46;initialize;1;3.1847;3.1847;3.1847
46;async;10;0.0279094;0.0147374;0.0361987
46;inner;10;0.723355;0.718295;0.741863
46;wait;10;6.52553e-05;5.8462e-05;8.139e-05
46;boundary;10;0.066666;0.0553991;0.0696269
46;calc iter;10;0.817997;0.808339;0.823996
46;calc total;1;8.23392;8.23392;8.23392
46;total;1;19.0886;19.0886;19.0886
47;initialize;1;3.1847;3.1847;3.1847
47;async;10;0.0230319;0.00707658;0.0319012
47;inner;10;0.705784;0.698244;0.731435
47;wait;10;0.000137454;5.6807e-05;0.000465959
47;boundary;10;0.0877086;0.0663068;0.093811
47;calc iter;10;0.816663;0.805286;0.824507
47;calc total;1;8.23392;8.23392;8.23392
47;total;1;19.0886;19.0886;19.0886
49;initialize;1;3.15686;3.15686;3.15686
49;async;10;0.0178382;0.0153095;0.0197459
49;inner;10;0.749926;0.748684;0.754549
49;wait;10;3.88503e-05;2.6067e-05;8.1537e-05
49;boundary;10;0.0548575;0.0544914;0.0550492
49;calc iter;10;0.822662;0.820371;0.825345
49;calc total;1;8.23393;8.23393;8.23393
49;total;1;19.0631;19.0631;19.0631
50;initialize;1;3.15628;3.15628;3.15628
50;async;10;0.0171798;0.0157325;0.0183071
50;inner;10;0.750506;0.749026;0.756158
50;wait;10;3.22977e-05;2.4872e-05;5.0697e-05
50;boundary;10;0.055101;0.0543761;0.0552755
50;calc iter;10;0.822821;0.820775;0.827157
50;calc total;1;8.23393;8.23393;8.23393
50;total;1;19.0625;19.0625;19.0625
51;initialize;1;3.15622;3.15622;3.15622
51;async;10;0.0172033;0.00735334;0.0189583
51;inner;10;0.741968;0.738706;0.744302
51;wait;10;6.55345e-05;3.1912e-05;0.000104383
51;boundary;10;0.0625396;0.061637;0.0653094
51;calc iter;10;0.821779;0.815617;0.823743
51;calc total;1;8.23393;8.23393;8.23393
51;total;1;19.0624;19.0624;19.0624
52;initialize;1;3.15622;3.15622;3.15622
52;async;10;0.0144737;0.0100478;0.0164488
52;inner;10;0.749399;0.74743;0.756997
52;wait;10;6.24234e-05;5.0479e-05;7.1316e-05
52;boundary;10;0.058229;0.0547229;0.0598383
52;calc iter;10;0.822166;0.817117;0.826708
52;calc total;1;8.23393;8.23393;8.23393
52;total;1;19.0625;19.0625;19.0625
53;initialize;1;3.15628;3.15628;3.15628
53;async;10;0.0186921;0.0155527;0.0209107
53;inner;10;0.747941;0.746781;0.751714
53;wait;10;6.36741e-05;3.9484e-05;0.000117051
53;boundary;10;0.0557796;0.0545477;0.056766
53;calc iter;10;0.822478;0.820641;0.823838
53;calc total;1;8.23393;8.23393;8.23393
53;total;1;19.0625;19.0625;19.0625
54;initialize;1;3.15683;3.15683;3.15683
54;async;10;0.0213381;0.0163346;0.0252191
54;inner;10;0.74739;0.744536;0.753168
54;wait;10;4.45996e-05;3.358e-05;7.6956e-05
54;boundary;10;0.0543663;0.0534903;0.054563
54;calc iter;10;0.823141;0.822017;0.824005
54;calc total;1;8.23393;8.23393;8.23393
54;total;1;19.0631;19.0631;19.0631
55;initialize;1;3.15639;3.15639;3.15639
55;async;10;0.0160332;0.00771006;0.0178953
55;inner;10;0.741652;0.739377;0.746287
55;wait;10;7.79509e-05;5.744e-05;0.000119381
55;boundary;10;0.0641438;0.0624051;0.0656837
55;calc iter;10;0.821909;0.816524;0.823675
55;calc total;1;8.23393;8.23393;8.23393
55;total;1;19.0626;19.0626;19.0626
56;initialize;1;3.15622;3.15622;3.15622
56;async;10;0.0165912;0.0136556;0.0182773
56;inner;10;0.749788;0.748489;0.753928
56;wait;10;5.20767e-05;3.7771e-05;7.6514e-05
56;boundary;10;0.0560797;0.054971;0.0566034
56;calc iter;10;0.822513;0.820548;0.823907
56;calc total;1;8.23393;8.23393;8.23393
56;total;1;19.0625;19.0625;19.0625
57;initialize;1;3.15695;3.15695;3.15695
57;async;10;0.0210993;0.0162368;0.0251374
57;inner;10;0.747092;0.7438;0.752224
57;wait;10;4.94321e-05;2.9531e-05;8.8906e-05
57;boundary;10;0.0547609;0.0538524;0.0550909
57;calc iter;10;0.823004;0.821995;0.823614
57;calc total;1;8.23394;8.23394;8.23394
57;total;1;19.0632;19.0632;19.0632
58;initialize;1;3.15644;3.15644;3.15644
58;async;10;0.0187085;0.0170794;0.0217529
58;inner;10;0.749484;0.746201;0.75357
58;wait;10;3.43533e-05;2.7206e-05;6.844e-05
58;boundary;10;0.055161;0.0542252;0.055544
58;calc iter;10;0.82339;0.822214;0.826005
58;calc total;1;8.23393;8.23393;8.23393
58;total;1;19.0627;19.0627;19.0627
59;initialize;1;3.1563;3.1563;3.1563
59;async;10;0.0181531;0.00778692;0.020698
59;inner;10;0.740778;0.739224;0.743734
59;wait;10;8.37651e-05;6.6842e-05;0.000143572
59;boundary;10;0.0630203;0.0613439;0.0643563
59;calc iter;10;0.822037;0.815624;0.82365
59;calc total;1;8.23393;8.23393;8.23393
59;total;1;19.0625;19.0625;19.0625
60;initialize;1;3.15624;3.15624;3.15624
60;async;10;0.0225391;0.0113871;0.0270409
60;inner;10;0.742175;0.738691;0.748598
60;wait;10;6.6127e-05;5.449e-05;0.000119637
60;boundary;10;0.0552627;0.0539324;0.0568333
60;calc iter;10;0.820045;0.808974;0.823587
60;calc total;1;8.23394;8.23394;8.23394
60;total;1;19.0625;19.0625;19.0625
61;initialize;1;3.15702;3.15702;3.15702
61;async;10;0.0254613;0.0142867;0.0298801
61;inner;10;0.739596;0.736357;0.744637
61;wait;10;5.72537e-05;3.7046e-05;9.9237e-05
61;boundary;10;0.055087;0.0533619;0.0572755
61;calc iter;10;0.820203;0.810007;0.824038
61;calc total;1;8.23392;8.23392;8.23392
61;total;1;19.0633;19.0633;19.0633
62;initialize;1;3.15619;3.15619;3.15619
62;async;10;0.0270893;0.0140798;0.0314123
62;inner;10;0.738483;0.736033;0.744116
62;wait;10;5.607e-05;3.5379e-05;0.000117879
62;boundary;10;0.0547194;0.0533199;0.0582322
62;calc iter;10;0.820349;0.809925;0.823458
62;calc total;1;8.23393;8.23393;8.23393
62;total;1;19.0624;19.0624;19.0624
63;initialize;1;3.15618;3.15618;3.15618
63;async;10;0.0262118;0.00723069;0.0313317
63;inner;10;0.722583;0.718456;0.727034
63;wait;10;0.000140822;6.7495e-05;0.0004617
63;boundary;10;0.0701608;0.0674914;0.073877
63;calc iter;10;0.819098;0.804168;0.823796
63;calc total;1;8.23393;8.23393;8.23393
63;total;1;19.0624;19.0624;19.0624
64;initialize;1;3.15621;3.15621;3.15621
64;async;10;0.0245788;0.0142716;0.029287
64;inner;10;0.741701;0.738869;0.747065
64;wait;10;5.77477e-05;3.0152e-05;0.000106855
64;boundary;10;0.0538536;0.0529928;0.0549406
64;calc iter;10;0.820192;0.811866;0.824141
64;calc total;1;8.23393;8.23393;8.23393
64;total;1;19.0625;19.0625;19.0625
65;initialize;1;3.15625;3.15625;3.15625
65;async;10;0.0258527;0.0149748;0.0325565
65;inner;10;0.741212;0.733746;0.748189
65;wait;10;3.70417e-05;2.5363e-05;5.9649e-05
65;boundary;10;0.0531824;0.0524799;0.0534678
65;calc iter;10;0.820286;0.816694;0.822968
65;calc total;1;8.23393;8.23393;8.23393
65;total;1;19.0625;19.0625;19.0625
1;initialize;1;3.1555;3.1555;3.1555
1;async;10;0.0216418;0.0154896;0.0276215
1;inner;10;0.743461;0.737467;0.755246
1;wait;10;3.00819e-05;2.2854e-05;4.502e-05
1;boundary;10;0.0552012;0.0533827;0.0564663
1;calc iter;10;0.820335;0.813049;0.82528
1;calc total;1;8.23392;8.23392;8.23392
1;total;1;19.0617;19.0617;19.0617
2;initialize;1;3.15549;3.15549;3.15549
2;async;10;0.0221794;0.0156309;0.0261338
2;inner;10;0.742909;0.736546;0.755058
2;wait;10;3.18198e-05;2.623e-05;5.0229e-05
2;boundary;10;0.0554185;0.0535044;0.0565794
2;calc iter;10;0.82054;0.81574;0.825614
2;calc total;1;8.23393;8.23393;8.23393
2;total;1;19.0617;19.0617;19.0617
3;initialize;1;3.15567;3.15567;3.15567
3;async;10;0.019316;0.00741403;0.0239393
3;inner;10;0.739325;0.734977;0.74529
3;wait;10;5.85993e-05;3.5647e-05;0.000129047
3;boundary;10;0.0605912;0.0587703;0.0629153
3;calc iter;10;0.819292;0.815214;0.822509
3;calc total;1;8.23392;8.23392;8.23392
3;total;1;19.0619;19.0619;19.0619
4;initialize;1;3.15546;3.15546;3.15546
4;async;10;0.0189101;0.0110004;0.0230303
4;inner;10;0.743263;0.738337;0.753039
4;wait;10;4.65232e-05;3.5781e-05;6.8499e-05
4;boundary;10;0.0573012;0.0543117;0.0590749
4;calc iter;10;0.819523;0.815816;0.822306
4;calc total;1;8.23393;8.23393;8.23393
4;total;1;19.0617;19.0617;19.0617
5;initialize;1;3.15551;3.15551;3.15551
5;async;10;0.026774;0.0158323;0.0311881
5;inner;10;0.738552;0.732451;0.749127
5;wait;10;4.94741e-05;3.523e-05;0.000107709
5;boundary;10;0.0546872;0.0533517;0.055111
5;calc iter;10;0.820065;0.816647;0.822724
5;calc total;1;8.23392;8.23392;8.23392
5;total;1;19.0617;19.0617;19.0617
6;initialize;1;3.1555;3.1555;3.1555
6;async;10;0.0207963;0.0161467;0.0231929
6;inner;10;0.744505;0.738466;0.755011
6;wait;10;3.24148e-05;2.7203e-05;4.6844e-05
6;boundary;10;0.0553817;0.0532078;0.0567142
6;calc iter;10;0.820717;0.815085;0.825809
6;calc total;1;8.23393;8.23393;8.23393
6;total;1;19.0617;19.0617;19.0617
7;initialize;1;3.1555;3.1555;3.1555
7;async;10;0.0221204;0.00766495;0.0266117
7;inner;10;0.736989;0.732732;0.742352
7;wait;10;6.23186e-05;3.2342e-05;0.000120701
7;boundary;10;0.0601296;0.058197;0.0635784
7;calc iter;10;0.819304;0.813718;0.82181
7;calc total;1;8.23392;8.23392;8.23392
7;total;1;19.0617;19.0617;19.0617
8;initialize;1;3.15546;3.15546;3.15546
8;async;10;0.0147019;0.0109083;0.0252153
8;inner;10;0.739724;0.728143;0.752672
8;wait;10;6.05394e-05;4.5434e-05;8.5113e-05
8;boundary;10;0.0636716;0.0546653;0.0750107
8;calc iter;10;0.81816;0.81413;0.826321
8;calc total;1;8.23394;8.23394;8.23394
8;total;1;19.0617;19.0617;19.0617
9;initialize;1;3.15566;3.15566;3.15566
9;async;10;0.0172813;0.0132809;0.0303547
9;inner;10;0.739118;0.730384;0.753688
9;wait;10;6.00997e-05;2.9859e-05;8.1809e-05
9;boundary;10;0.0619968;0.0545718;0.0702661
9;calc iter;10;0.818458;0.814261;0.827353
9;calc total;1;8.23394;8.23394;8.23394
9;total;1;19.0619;19.0619;19.0619
10;initialize;1;3.15546;3.15546;3.15546
10;async;10;0.0197867;0.0143451;0.0259949
10;inner;10;0.737036;0.731109;0.747759
10;wait;10;6.48261e-05;4.9005e-05;0.000101383
10;boundary;10;0.0619777;0.0550606;0.0654878
10;calc iter;10;0.818866;0.815643;0.823917
10;calc total;1;8.23394;8.23394;8.23394
10;total;1;19.0617;19.0617;19.0617
11;initialize;1;3.15551;3.15551;3.15551
11;async;10;0.0146573;0.00777731;0.0191546
11;inner;10;0.727377;0.719339;0.74291
11;wait;10;7.67898e-05;4.3468e-05;0.000110155
11;boundary;10;0.0757828;0.063397;0.0814822
11;calc iter;10;0.817895;0.814197;0.822542
11;calc total;1;8.23393;8.23393;8.23393
11;total;1;19.0618;19.0618;19.0618
12;initialize;1;3.15552;3.15552;3.15552
12;async;10;0.0185084;0.0124931;0.0280933
12;inner;10;0.733486;0.724899;0.748509
12;wait;10;7.15889e-05;4.8199e-05;8.8237e-05
12;boundary;10;0.0639974;0.0549386;0.0715527
12;calc iter;10;0.816065;0.811311;0.823086
12;calc total;1;8.23394;8.23394;8.23394
12;total;1;19.0617;19.0617;19.0617
13;initialize;1;3.15557;3.15557;3.15557
13;async;10;0.0194211;0.0128736;0.0297842
13;inner;10;0.733553;0.725884;0.746812
13;wait;10;6.4362e-05;4.4341e-05;8.182e-05
13;boundary;10;0.0631935;0.0551174;0.0697215
13;calc iter;10;0.816234;0.810376;0.823984
13;calc total;1;8.23393;8.23393;8.23393
13;total;1;19.0618;19.0618;19.0618
14;initialize;1;3.15553;3.15553;3.15553
14;async;10;0.019285;0.0133572;0.0247098
14;inner;10;0.733482;0.729446;0.746628
14;wait;10;5.92502e-05;4.7104e-05;8.5496e-05
14;boundary;10;0.063751;0.0552696;0.0675183
14;calc iter;10;0.816579;0.811234;0.818936
14;calc total;1;8.23394;8.23394;8.23394
14;total;1;19.0618;19.0618;19.0618
15;initialize;1;3.15552;3.15552;3.15552
15;async;10;0.0189607;0.0068903;0.0243031
15;inner;10;0.717634;0.712833;0.731867
15;wait;10;0.000103474;4.6804e-05;0.000348997
15;boundary;10;0.0788229;0.0684967;0.0824386
15;calc iter;10;0.815522;0.807605;0.81889
15;calc total;1;8.23393;8.23393;8.23393
15;total;1;19.0618;19.0618;19.0618
16;initialize;1;3.15559;3.15559;3.15559
16;async;10;0.0355418;0.0145409;0.0432699
16;inner;10;0.72887;0.720162;0.746813
16;wait;10;4.11182e-05;2.4765e-05;0.000117141
16;boundary;10;0.0541037;0.0523809;0.0550514
16;calc iter;10;0.818558;0.815152;0.821914
16;calc total;1;8.23393;8.23393;8.23393
16;total;1;19.0618;19.0618;19.0618
17;initialize;1;3.15558;3.15558;3.15558
17;async;10;0.0262625;0.0153347;0.0303975
17;inner;10;0.736644;0.727793;0.754811
17;wait;10;3.1012e-05;2.5739e-05;4.8483e-05
17;boundary;10;0.0563707;0.0519906;0.0600404
17;calc iter;10;0.819311;0.811583;0.824587
17;calc total;1;8.23393;8.23393;8.23393
17;total;1;19.0618;19.0618;19.0618
18;initialize;1;3.15549;3.15549;3.15549
18;async;10;0.0279946;0.015232;0.0352738
18;inner;10;0.736172;0.729304;0.750088
18;wait;10;3.80797e-05;2.6418e-05;7.4489e-05
18;boundary;10;0.0537825;0.0528577;0.0541004
18;calc iter;10;0.817989;0.816084;0.820938
18;calc total;1;8.23393;8.23393;8.23393
18;total;1;19.0617;19.0617;19.0617
19;initialize;1;3.15553;3.15553;3.15553
19;async;10;0.0208182;0.0070971;0.02616
19;inner;10;0.733173;0.730117;0.74173
19;wait;10;6.24351e-05;3.5713e-05;0.00012168
19;boundary;10;0.0626965;0.0608428;0.0654279
19;calc iter;10;0.816751;0.811008;0.819904
19;calc total;1;8.23393;8.23393;8.23393
19;total;1;19.0618;19.0618;19.0618
20;initialize;1;3.15556;3.15556;3.15556
20;async;10;0.018481;0.0108512;0.0241241
20;inner;10;0.742844;0.738714;0.753252
20;wait;10;4.40364e-05;2.8406e-05;7.4751e-05
20;boundary;10;0.0558875;0.0540544;0.0570852
20;calc iter;10;0.817259;0.811252;0.822296
20;calc total;1;8.23393;8.23393;8.23393
20;total;1;19.0618;19.0618;19.0618
21;initialize;1;3.15563;3.15563;3.15563
21;async;10;0.0262595;0.0160277;0.0336246
21;inner;10;0.735829;0.731055;0.747845
21;wait;10;5.1829e-05;3.4413e-05;8.5094e-05
21;boundary;10;0.0553303;0.0540205;0.0566008
21;calc iter;10;0.817472;0.812378;0.820674
21;calc total;1;8.23393;8.23393;8.23393
21;total;1;19.0619;19.0619;19.0619
22;initialize;1;3.15547;3.15547;3.15547
22;async;10;0.0237629;0.0160547;0.0305846
22;inner;10;0.739943;0.73494;0.752748
22;wait;10;3.9661e-05;2.7447e-05;5.2991e-05
22;boundary;10;0.0544984;0.0531534;0.0554788
22;calc iter;10;0.818246;0.815133;0.823612
22;calc total;1;8.23393;8.23393;8.23393
22;total;1;19.0617;19.0617;19.0617
23;initialize;1;3.15548;3.15548;3.15548
23;async;10;0.0173206;0.00745572;0.0213261
23;inner;10;0.74267;0.739506;0.750241
23;wait;10;6.17663e-05;5.0584e-05;0.000121572
23;boundary;10;0.0571822;0.0560057;0.0579694
23;calc iter;10;0.817236;0.815035;0.819382
23;calc total;1;8.23393;8.23393;8.23393
23;total;1;19.0617;19.0617;19.0617
87;initialize;1;3.14912;3.14912;3.14912
87;async;10;0.0191744;0.00737971;0.0223307
87;inner;10;0.740585;0.738017;0.748246
87;wait;10;9.47041e-05;3.8991e-05;0.000290312
87;boundary;10;0.0587154;0.0578668;0.0595408
87;calc iter;10;0.818571;0.814857;0.819762
87;calc total;1;8.23393;8.23393;8.23393
87;total;1;19.0558;19.0558;19.0558
88;initialize;1;3.14911;3.14911;3.14911
88;async;10;0.0214675;0.0142376;0.0242946
88;inner;10;0.742251;0.739436;0.751747
88;wait;10;5.07934e-05;4.0773e-05;5.9941e-05
88;boundary;10;0.0551857;0.0544382;0.0556963
88;calc iter;10;0.818957;0.816922;0.820499
88;calc total;1;8.23393;8.23393;8.23393
88;total;1;19.0558;19.0558;19.0558
89;initialize;1;3.14913;3.14913;3.14913
89;async;10;0.026813;0.0154618;0.0293688
89;inner;10;0.73792;0.734656;0.750389
89;wait;10;3.65985e-05;2.8492e-05;7.1514e-05
89;boundary;10;0.0546049;0.053189;0.0550013
89;calc iter;10;0.819376;0.81702;0.82205
89;calc total;1;8.23393;8.23393;8.23393
89;total;1;19.0558;19.0558;19.0558
90;initialize;1;3.14913;3.14913;3.14913
90;async;10;0.0226667;0.0154842;0.0242364
90;inner;10;0.741539;0.73837;0.754331
90;wait;10;2.99074e-05;2.3241e-05;5.4544e-05
90;boundary;10;0.055624;0.0530285;0.0563971
90;calc iter;10;0.819861;0.81613;0.824289
90;calc total;1;8.23391;8.23391;8.23391
90;total;1;19.0558;19.0558;19.0558
91;initialize;1;3.14911;3.14911;3.14911
91;async;10;0.0201757;0.0073272;0.0229891
91;inner;10;0.742056;0.739562;0.748561
91;wait;10;6.65076e-05;2.6704e-05;0.000202597
91;boundary;10;0.0564286;0.0556167;0.0585063
91;calc iter;10;0.818729;0.8146;0.820378
91;calc total;1;8.23391;8.23391;8.23391
91;total;1;19.0558;19.0558;19.0558
92;initialize;1;3.14915;3.14915;3.14915
92;async;10;0.016517;0.0135837;0.0188598
92;inner;10;0.72969;0.724292;0.746028
92;wait;10;5.23805e-05;3.5718e-05;9.425e-05
92;boundary;10;0.0709004;0.0565223;0.0760598
92;calc iter;10;0.817161;0.813993;0.819706
92;calc total;1;8.23392;8.23392;8.23392
92;total;1;19.0558;19.0558;19.0558
93;initialize;1;3.1491;3.1491;3.1491
93;async;10;0.0176109;0.0131739;0.0202193
93;inner;10;0.734932;0.730754;0.748257
93;wait;10;8.96074e-05;4.7933e-05;0.000248896
93;boundary;10;0.0650539;0.054988;0.0680056
93;calc iter;10;0.817688;0.813171;0.819768
93;calc total;1;8.23391;8.23391;8.23391
93;total;1;19.0558;19.0558;19.0558
94;initialize;1;3.1491;3.1491;3.1491
94;async;10;0.0198581;0.0134221;0.022626
94;inner;10;0.735488;0.732489;0.747122
94;wait;10;9.69342e-05;4.8002e-05;0.000276852
94;boundary;10;0.0625473;0.0554252;0.0641665
94;calc iter;10;0.817992;0.814879;0.819337
94;calc total;1;8.23391;8.23391;8.23391
94;total;1;19.0558;19.0558;19.0558
95;initialize;1;3.14909;3.14909;3.14909
95;async;10;0.0179134;0.00686236;0.0219528
95;inner;10;0.719156;0.71494;0.732674
95;wait;10;0.000112852;4.9042e-05;0.000383922
95;boundary;10;0.0796054;0.0683939;0.0826664
95;calc iter;10;0.816789;0.808317;0.819803
95;calc total;1;8.23391;8.23391;8.23391
95;total;1;19.0558;19.0558;19.0558
66;initialize;1;3.15662;3.15662;3.15662
66;async;10;0.0247523;0.0152764;0.0288575
66;inner;10;0.742338;0.739619;0.747702
66;wait;10;4.14215e-05;2.8142e-05;6.6577e-05
66;boundary;10;0.053284;0.0524432;0.0538147
66;calc iter;10;0.820417;0.812897;0.823489
66;calc total;1;8.23393;8.23393;8.23393
66;total;1;19.0629;19.0629;19.0629
67;initialize;1;3.15631;3.15631;3.15631
67;async;10;0.0225;0.00709561;0.0272861
67;inner;10;0.73495;0.731359;0.73873
67;wait;10;6.73829e-05;5.2515e-05;0.000102689
67;boundary;10;0.0619018;0.0599307;0.0645559
67;calc iter;10;0.819421;0.808011;0.823068
67;calc total;1;8.23393;8.23393;8.23393
67;total;1;19.0625;19.0625;19.0625
68;initialize;1;3.15701;3.15701;3.15701
68;async;10;0.0209931;0.0145723;0.0244078
68;inner;10;0.743122;0.74086;0.750132
68;wait;10;5.33346e-05;3.3152e-05;6.2562e-05
68;boundary;10;0.0556572;0.0538064;0.0577695
68;calc iter;10;0.819827;0.812292;0.82351
68;calc total;1;8.23393;8.23393;8.23393
68;total;1;19.0633;19.0633;19.0633
69;initialize;1;3.15619;3.15619;3.15619
69;async;10;0.023817;0.0161323;0.0279577
69;inner;10;0.742187;0.73741;0.747809
69;wait;10;4.52049e-05;2.7069e-05;6.8693e-05
69;boundary;10;0.053983;0.0534818;0.0549847
69;calc iter;10;0.820033;0.815997;0.82391
69;calc total;1;8.23393;8.23393;8.23393
69;total;1;19.0624;19.0624;19.0624
70;initialize;1;3.15717;3.15717;3.15717
70;async;10;0.0261959;0.0162311;0.0327773
70;inner;10;0.740508;0.734422;0.749073
70;wait;10;3.34747e-05;2.6139e-05;5.2285e-05
70;boundary;10;0.0538289;0.0529836;0.0543222
70;calc iter;10;0.820568;0.814441;0.823485
70;calc total;1;8.23393;8.23393;8.23393
70;total;1;19.0634;19.0634;19.0634
71;initialize;1;3.15704;3.15704;3.15704
71;async;10;0.0228017;0.00747684;0.0268123
71;inner;10;0.731929;0.727839;0.737609
71;wait;10;7.05982e-05;4.8508e-05;0.000125993
71;boundary;10;0.06458;0.0615914;0.0671697
71;calc iter;10;0.819383;0.808107;0.823602
71;calc total;1;8.23393;8.23393;8.23393
71;total;1;19.0632;19.0632;19.0632
SCAFES
REMARK: No time step width tau was specified.
 Set tau=1.0 and proceeded. 

Energy start: 12000
Energy end  : 11351.9
# unit_id;function_name;num_calls;avg_runtime;min_runtime;max_runtime
0;compErr;1;1.989e-06;1.989e-06;1.989e-06
0;init;1;3.2307;3.2307;3.2307
0;update;1;99.6547;99.6547;99.6547
0;sync;1;5.66347;5.66347;5.66347
0;evalKnownDf;1;0;0;0
0;write;1;4.3004e-05;4.3004e-05;4.3004e-05
0;trace;1;0;0;0
0;calc_total;1;105.318;105.318;105.318
32;compErr;1;1.735e-06;1.735e-06;1.735e-06
32;init;1;3.22682;3.22682;3.22682
32;update;1;99.5751;99.5751;99.5751
32;sync;1;5.03205;5.03205;5.03205
32;evalKnownDf;1;0;0;0
32;write;1;4.178e-05;4.178e-05;4.178e-05
32;trace;1;0;0;0
32;calc_total;1;104.607;104.607;104.607
64;compErr;1;3.172e-06;3.172e-06;3.172e-06
64;init;1;3.23455;3.23455;3.23455
64;update;1;99.174;99.174;99.174
64;sync;1;4.5932;4.5932;4.5932
64;evalKnownDf;1;0;0;0
64;write;1;3.5476e-05;3.5476e-05;3.5476e-05
64;trace;1;0;0;0
64;calc_total;1;103.767;103.767;103.767
72;compErr;1;1.472e-06;1.472e-06;1.472e-06
72;init;1;3.10238;3.10238;3.10238
72;update;1;100.373;100.373;100.373
72;sync;1;3.75378;3.75378;3.75378
72;evalKnownDf;1;0;0;0
72;write;1;3.2409e-05;3.2409e-05;3.2409e-05
72;trace;1;0;0;0
72;calc_total;1;104.127;104.127;104.127
73;compErr;1;1.954e-06;1.954e-06;1.954e-06
73;init;1;3.09786;3.09786;3.09786
73;update;1;100.676;100.676;100.676
73;sync;1;3.98238;3.98238;3.98238
73;evalKnownDf;1;0;0;0
73;write;1;4.0098e-05;4.0098e-05;4.0098e-05
73;trace;1;0;0;0
73;calc_total;1;104.659;104.659;104.659
0;total;1;130.768;130.768;130.768
74;compErr;1;1.801e-06;1.801e-06;1.801e-06
74;init;1;3.09956;3.09956;3.09956
74;update;1;100.49;100.49;100.49
74;sync;1;4.7483;4.7483;4.7483
74;evalKnownDf;1;0;0;0
74;write;1;3.7718e-05;3.7718e-05;3.7718e-05
74;trace;1;0;0;0
74;calc_total;1;105.238;105.238;105.238
56;compErr;1;1.536e-06;1.536e-06;1.536e-06
56;init;1;3.13942;3.13942;3.13942
56;update;1;100.034;100.034;100.034
56;sync;1;5.24323;5.24323;5.24323
56;evalKnownDf;1;0;0;0
56;write;1;2.9977e-05;2.9977e-05;2.9977e-05
56;trace;1;0;0;0
1;compErr;1;1.184e-06;1.184e-06;1.184e-06
1;init;1;3.09112;3.09112;3.09112
1;update;1;99.5801;99.5801;99.5801
1;sync;1;6.02098;6.02098;6.02098
1;evalKnownDf;1;0;0;0
1;write;1;2.7867e-05;2.7867e-05;2.7867e-05
1;trace;1;0;0;0
1;calc_total;1;105.601;105.601;105.601
0;total;1;130.768;130.768;130.768
75;compErr;1;1.639e-06;1.639e-06;1.639e-06
75;init;1;3.0992;3.0992;3.0992
75;update;1;100.933;100.933;100.933
75;sync;1;3.70318;3.70318;3.70318
75;evalKnownDf;1;0;0;0
75;write;1;3.3635e-05;3.3635e-05;3.3635e-05
75;trace;1;0;0;0
75;calc_total;1;104.636;104.636;104.636
58;compErr;1;1.269e-06;1.269e-06;1.269e-06
58;init;1;3.12395;3.12395;3.12395
58;update;1;100.689;100.689;100.689
58;sync;1;5.48573;5.48573;5.48573
58;evalKnownDf;1;0;0;0
58;write;1;4.0577e-05;4.0577e-05;4.0577e-05
58;trace;1;0;0;0
58;calc_total;1;106.175;106.175;106.175
2;compErr;1;1.644e-06;1.644e-06;1.644e-06
2;init;1;3.23148;3.23148;3.23148
2;update;1;99.6162;99.6162;99.6162
2;sync;1;7.04392;7.04392;7.04392
2;evalKnownDf;1;0;0;0
2;write;1;2.3269e-05;2.3269e-05;2.3269e-05
2;trace;1;0;0;0
2;calc_total;1;106.66;106.66;106.66
0;total;1;130.768;130.768;130.768
24;compErr;1;1.188e-06;1.188e-06;1.188e-06
24;init;1;3.15342;3.15342;3.15342
24;update;1;100.12;100.12;100.12
24;sync;1;6.27893;6.27893;6.27893
24;evalKnownDf;1;0;0;0
24;write;1;2.7743e-05;2.7743e-05;2.7743e-05
24;trace;1;0;0;0
24;calc_total;1;106.399;106.399;106.399
76;compErr;1;1.812e-06;1.812e-06;1.812e-06
76;init;1;3.09851;3.09851;3.09851
76;update;1;100.23;100.23;100.23
76;sync;1;3.3341;3.3341;3.3341
76;evalKnownDf;1;0;0;0
76;write;1;3.5443e-05;3.5443e-05;3.5443e-05
76;trace;1;0;0;0
76;calc_total;1;103.565;103.565;103.565
56;calc_total;1;105.278;105.278;105.278
3;compErr;1;1.385e-06;1.385e-06;1.385e-06
3;init;1;3.07069;3.07069;3.07069
3;update;1;99.5759;99.5759;99.5759
3;sync;1;6.09072;6.09072;6.09072
3;evalKnownDf;1;0;0;0
3;write;1;3.6625e-05;3.6625e-05;3.6625e-05
3;trace;1;0;0;0
3;calc_total;1;105.667;105.667;105.667
0;total;1;130.768;130.768;130.768
26;compErr;1;2.476e-06;2.476e-06;2.476e-06
26;init;1;3.14105;3.14105;3.14105
26;update;1;100.929;100.929;100.929
26;sync;1;6.18359;6.18359;6.18359
26;evalKnownDf;1;0;0;0
26;write;1;3.9646e-05;3.9646e-05;3.9646e-05
26;trace;1;0;0;0
26;calc_total;1;107.113;107.113;107.113
77;compErr;1;1.943e-06;1.943e-06;1.943e-06
77;init;1;3.09954;3.09954;3.09954
77;update;1;100.484;100.484;100.484
77;sync;1;3.78169;3.78169;3.78169
77;evalKnownDf;1;0;0;0
77;write;1;4.2921e-05;4.2921e-05;4.2921e-05
77;trace;1;0;0;0
77;calc_total;1;104.266;104.266;104.266
59;compErr;1;1.606e-06;1.606e-06;1.606e-06
59;init;1;3.11397;3.11397;3.11397
59;update;1;100.469;100.469;100.469
59;sync;1;5.21471;5.21471;5.21471
59;evalKnownDf;1;0;0;0
59;write;1;3.4816e-05;3.4816e-05;3.4816e-05
59;trace;1;0;0;0
59;calc_total;1;105.684;105.684;105.684
4;compErr;1;1.843e-06;1.843e-06;1.843e-06
4;init;1;3.08021;3.08021;3.08021
4;update;1;98.899;98.899;98.899
4;sync;1;6.62203;6.62203;6.62203
4;evalKnownDf;1;0;0;0
4;write;1;3.5082e-05;3.5082e-05;3.5082e-05
4;trace;1;0;0;0
4;calc_total;1;105.521;105.521;105.521
0;total;1;130.767;130.767;130.767
27;compErr;1;1.692e-06;1.692e-06;1.692e-06
27;init;1;3.15584;3.15584;3.15584
27;update;1;100.543;100.543;100.543
27;sync;1;6.03384;6.03384;6.03384
78;compErr;1;1.566e-06;1.566e-06;1.566e-06
78;init;1;3.1576;3.1576;3.1576
78;update;1;100.595;100.595;100.595
78;sync;1;4.02781;4.02781;4.02781
78;evalKnownDf;1;0;0;0
78;write;1;4.3557e-05;4.3557e-05;4.3557e-05
78;trace;1;0;0;0
78;calc_total;1;104.623;104.623;104.623
60;compErr;1;2.12e-06;2.12e-06;2.12e-06
60;init;1;3.0754;3.0754;3.0754
60;update;1;99.8685;99.8685;99.8685
60;sync;1;4.72821;4.72821;4.72821
60;evalKnownDf;1;0;0;0
60;write;1;3.7508e-05;3.7508e-05;3.7508e-05
60;trace;1;0;0;0
60;calc_total;1;104.597;104.597;104.597
5;compErr;1;1.685e-06;1.685e-06;1.685e-06
5;init;1;3.22479;3.22479;3.22479
5;update;1;99.5105;99.5105;99.5105
5;sync;1;7.07553;7.07553;7.07553
5;evalKnownDf;1;0;0;0
5;write;1;2.5128e-05;2.5128e-05;2.5128e-05
5;trace;1;0;0;0
5;calc_total;1;106.586;106.586;106.586
0;total;1;130.768;130.768;130.768
28;compErr;1;1.946e-06;1.946e-06;1.946e-06
28;init;1;3.22833;3.22833;3.22833
28;update;1;99.7305;99.7305;99.7305
28;sync;1;6.3194;6.3194;6.3194
28;evalKnownDf;1;0;0;0
28;write;1;3.8158e-05;3.8158e-05;3.8158e-05
28;trace;1;0;0;0
79;compErr;1;1.426e-06;1.426e-06;1.426e-06
79;init;1;3.1078;3.1078;3.1078
79;update;1;100.076;100.076;100.076
79;sync;1;4.20641;4.20641;4.20641
79;evalKnownDf;1;0;0;0
79;write;1;3.9339e-05;3.9339e-05;3.9339e-05
79;trace;1;0;0;0
79;calc_total;1;104.282;104.282;104.282
61;compErr;1;1.547e-06;1.547e-06;1.547e-06
61;init;1;3.07975;3.07975;3.07975
61;update;1;100.352;100.352;100.352
61;sync;1;4.63029;4.63029;4.63029
61;evalKnownDf;1;0;0;0
61;write;1;3.3966e-05;3.3966e-05;3.3966e-05
61;trace;1;0;0;0
61;calc_total;1;104.982;104.982;104.982
6;compErr;1;1.177e-06;1.177e-06;1.177e-06
6;init;1;3.09899;3.09899;3.09899
6;update;1;99.9292;99.9292;99.9292
6;sync;1;6.96175;6.96175;6.96175
6;evalKnownDf;1;0;0;0
6;write;1;3.0401e-05;3.0401e-05;3.0401e-05
6;trace;1;0;0;0
6;calc_total;1;106.891;106.891;106.891
0;total;1;130.767;130.767;130.767
27;evalKnownDf;1;0;0;0
27;write;1;2.6373e-05;2.6373e-05;2.6373e-05
27;trace;1;0;0;0
27;calc_total;1;106.577;106.577;106.577
80;compErr;1;1.694e-06;1.694e-06;1.694e-06
80;init;1;3.31895;3.31895;3.31895
80;update;1;99.0376;99.0376;99.0376
80;sync;1;4.28123;4.28123;4.28123
80;evalKnownDf;1;0;0;0
80;write;1;3.6676e-05;3.6676e-05;3.6676e-05
80;trace;1;0;0;0
80;calc_total;1;103.319;103.319;103.319
62;compErr;1;2.472e-06;2.472e-06;2.472e-06
62;init;1;3.05918;3.05918;3.05918
62;update;1;100.021;100.021;100.021
62;sync;1;5.60107;5.60107;5.60107
62;evalKnownDf;1;0;0;0
62;write;1;3.0933e-05;3.0933e-05;3.0933e-05
62;trace;1;0;0;0
62;calc_total;1;105.622;105.622;105.622
7;compErr;1;1.939e-06;1.939e-06;1.939e-06
7;init;1;3.25037;3.25037;3.25037
7;update;1;99.5864;99.5864;99.5864
7;sync;1;6.87153;6.87153;6.87153
7;evalKnownDf;1;0;0;0
7;write;1;4.268e-05;4.268e-05;4.268e-05
7;trace;1;0;0;0
7;calc_total;1;106.458;106.458;106.458
0;total;1;130.768;130.768;130.768
28;calc_total;1;106.05;106.05;106.05
81;compErr;1;1.768e-06;1.768e-06;1.768e-06
81;init;1;3.12249;3.12249;3.12249
81;update;1;100.309;100.309;100.309
81;sync;1;2.79621;2.79621;2.79621
81;evalKnownDf;1;0;0;0
81;write;1;3.6899e-05;3.6899e-05;3.6899e-05
81;trace;1;0;0;0
81;calc_total;1;103.106;103.106;103.106
63;compErr;1;2.71e-06;2.71e-06;2.71e-06
63;init;1;3.07831;3.07831;3.07831
63;update;1;99.599;99.599;99.599
63;sync;1;5.36741;5.36741;5.36741
63;evalKnownDf;1;0;0;0
63;write;1;3.3279e-05;3.3279e-05;3.3279e-05
63;trace;1;0;0;0
63;calc_total;1;104.966;104.966;104.966
8;compErr;1;2.142e-06;2.142e-06;2.142e-06
8;init;1;3.09156;3.09156;3.09156
8;update;1;99.3397;99.3397;99.3397
8;sync;1;6.85025;6.85025;6.85025
8;evalKnownDf;1;0;0;0
8;write;1;3.7176e-05;3.7176e-05;3.7176e-05
8;trace;1;0;0;0
8;calc_total;1;106.19;106.19;106.19
0;total;1;130.767;130.767;130.767
29;compErr;1;3.258e-06;3.258e-06;3.258e-06
29;init;1;3.12672;3.12672;3.12672
29;update;1;99.977;99.977;99.977
29;sync;1;6.13723;6.13723;6.13723
29;evalKnownDf;1;0;0;0
29;write;1;3.2526e-05;3.2526e-05;3.2526e-05
29;trace;1;0;0;0
82;compErr;1;1.862e-06;1.862e-06;1.862e-06
82;init;1;3.1117;3.1117;3.1117
82;update;1;99.8956;99.8956;99.8956
82;sync;1;3.48638;3.48638;3.48638
82;evalKnownDf;1;0;0;0
82;write;1;3.5005e-05;3.5005e-05;3.5005e-05
82;trace;1;0;0;0
82;calc_total;1;103.382;103.382;103.382
50;compErr;1;1.643e-06;1.643e-06;1.643e-06
50;init;1;3.11754;3.11754;3.11754
50;update;1;99.634;99.634;99.634
50;sync;1;5.30639;5.30639;5.30639
50;evalKnownDf;1;0;0;0
9;compErr;1;1.606e-06;1.606e-06;1.606e-06
9;init;1;3.08884;3.08884;3.08884
9;update;1;99.835;99.835;99.835
9;sync;1;7.06752;7.06752;7.06752
9;evalKnownDf;1;0;0;0
9;write;1;2.5966e-05;2.5966e-05;2.5966e-05
9;trace;1;0;0;0
9;calc_total;1;106.903;106.903;106.903
0;total;1;130.767;130.767;130.767
30;compErr;1;3.552e-06;3.552e-06;3.552e-06
30;init;1;3.15491;3.15491;3.15491
30;update;1;100.364;100.364;100.364
30;sync;1;6.21947;6.21947;6.21947
30;evalKnownDf;1;0;0;0
30;write;1;4.531e-05;4.531e-05;4.531e-05
83;compErr;1;2.029e-06;2.029e-06;2.029e-06
83;init;1;3.14604;3.14604;3.14604
83;update;1;99.203;99.203;99.203
83;sync;1;4.16078;4.16078;4.16078
83;evalKnownDf;1;0;0;0
83;write;1;3.9864e-05;3.9864e-05;3.9864e-05
83;trace;1;0;0;0
83;calc_total;1;103.364;103.364;103.364
50;write;1;3.3163e-05;3.3163e-05;3.3163e-05
50;trace;1;0;0;0
50;calc_total;1;104.94;104.94;104.94
10;compErr;1;1.299e-06;1.299e-06;1.299e-06
10;init;1;3.12771;3.12771;3.12771
10;update;1;106.195;106.195;106.195
10;sync;1;0.652433;0.652433;0.652433
10;evalKnownDf;1;0;0;0
10;write;1;2.6455e-05;2.6455e-05;2.6455e-05
10;trace;1;0;0;0
10;calc_total;1;106.848;106.848;106.848
0;total;1;130.768;130.768;130.768
29;calc_total;1;106.114;106.114;106.114
85;compErr;1;2.632e-06;2.632e-06;2.632e-06
85;init;1;3.0586;3.0586;3.0586
85;update;1;100.545;100.545;100.545
85;sync;1;3.3753;3.3753;3.3753
85;evalKnownDf;1;0;0;0
85;write;1;3.3916e-05;3.3916e-05;3.3916e-05
85;trace;1;0;0;0
85;calc_total;1;103.92;103.92;103.92
48;compErr;1;1.548e-06;1.548e-06;1.548e-06
48;init;1;3.22397;3.22397;3.22397
48;update;1;99.2741;99.2741;99.2741
48;sync;1;4.69066;4.69066;4.69066
48;evalKnownDf;1;0;0;0
48;write;1;3.3049e-05;3.3049e-05;3.3049e-05
48;trace;1;0;0;0
48;calc_total;1;103.965;103.965;103.965
0;total;1;130.738;130.738;130.738
11;compErr;1;2.672e-06;2.672e-06;2.672e-06
11;init;1;3.22946;3.22946;3.22946
11;update;1;99.8091;99.8091;99.8091
11;sync;1;7.46993;7.46993;7.46993
11;evalKnownDf;1;0;0;0
11;write;1;3.819e-05;3.819e-05;3.819e-05
11;trace;1;0;0;0
11;calc_total;1;107.279;107.279;107.279
0;total;1;130.768;130.768;130.768
30;trace;1;0;0;0
30;calc_total;1;106.583;106.583;106.583
86;compErr;1;2.088e-06;2.088e-06;2.088e-06
86;init;1;3.05918;3.05918;3.05918
86;update;1;100.203;100.203;100.203
86;sync;1;3.98706;3.98706;3.98706
86;evalKnownDf;1;0;0;0
86;write;1;3.2742e-05;3.2742e-05;3.2742e-05
86;trace;1;0;0;0
86;calc_total;1;104.19;104.19;104.19
49;compErr;1;1.201e-06;1.201e-06;1.201e-06
49;init;1;3.10675;3.10675;3.10675
49;update;1;99.817;99.817;99.817
49;sync;1;4.70981;4.70981;4.70981
49;evalKnownDf;1;0;0;0
49;write;1;3.0728e-05;3.0728e-05;3.0728e-05
49;trace;1;0;0;0
49;calc_total;1;104.527;104.527;104.527
0;total;1;130.738;130.738;130.738
12;compErr;1;1.52e-06;1.52e-06;1.52e-06
12;init;1;3.10252;3.10252;3.10252
12;update;1;99.3678;99.3678;99.3678
12;sync;1;6.15857;6.15857;6.15857
12;evalKnownDf;1;0;0;0
12;write;1;3.0717e-05;3.0717e-05;3.0717e-05
12;trace;1;0;0;0
12;calc_total;1;105.526;105.526;105.526
0;total;1;130.767;130.767;130.767
31;compErr;1;3.439e-06;3.439e-06;3.439e-06
31;init;1;3.12433;3.12433;3.12433
31;update;1;99.8469;99.8469;99.8469
31;sync;1;6.30491;6.30491;6.30491
31;evalKnownDf;1;0;0;0
31;write;1;4.135e-05;4.135e-05;4.135e-05
31;trace;1;0;0;0
31;calc_total;1;106.152;106.152;106.152
87;compErr;1;2.359e-06;2.359e-06;2.359e-06
87;init;1;3.12809;3.12809;3.12809
87;update;1;100.072;100.072;100.072
87;sync;1;3.83393;3.83393;3.83393
87;evalKnownDf;1;0;0;0
87;write;1;3.5868e-05;3.5868e-05;3.5868e-05
87;trace;1;0;0;0
87;calc_total;1;103.906;103.906;103.906
0;total;1;130.739;130.739;130.739
13;compErr;1;3.449e-06;3.449e-06;3.449e-06
13;init;1;3.10527;3.10527;3.10527
13;update;1;99.8056;99.8056;99.8056
13;sync;1;6.36007;6.36007;6.36007
13;evalKnownDf;1;0;0;0
13;write;1;3.0392e-05;3.0392e-05;3.0392e-05
13;trace;1;0;0;0
13;calc_total;1;106.166;106.166;106.166
0;total;1;130.767;130.767;130.767
0;total;1;130.758;130.758;130.758
88;compErr;1;8.52e-07;8.52e-07;8.52e-07
88;init;1;3.27455;3.27455;3.27455
88;update;1;99.9047;99.9047;99.9047
88;sync;1;4.26599;4.26599;4.26599
88;evalKnownDf;1;0;0;0
88;write;1;3.015e-05;3.015e-05;3.015e-05
88;trace;1;0;0;0
88;calc_total;1;104.171;104.171;104.171
51;compErr;1;1.65e-06;1.65e-06;1.65e-06
51;init;1;3.08601;3.08601;3.08601
51;update;1;99.6833;99.6833;99.6833
51;sync;1;4.95758;4.95758;4.95758
51;evalKnownDf;1;0;0;0
51;write;1;3.4147e-05;3.4147e-05;3.4147e-05
51;trace;1;0;0;0
51;calc_total;1;104.641;104.641;104.641
0;total;1;130.738;130.738;130.738
14;compErr;1;2.38e-06;2.38e-06;2.38e-06
14;init;1;3.10525;3.10525;3.10525
14;update;1;99.1384;99.1384;99.1384
14;sync;1;7.69057;7.69057;7.69057
14;evalKnownDf;1;0;0;0
14;write;1;3.2226e-05;3.2226e-05;3.2226e-05
14;trace;1;0;0;0
14;calc_total;1;106.829;106.829;106.829
0;total;1;130.767;130.767;130.767
25;compErr;1;1.966e-06;1.966e-06;1.966e-06
25;init;1;3.15115;3.15115;3.15115
25;update;1;100.477;100.477;100.477
25;sync;1;6.51784;6.51784;6.51784
25;evalKnownDf;1;0;0;0
25;write;1;2.896e-05;2.896e-05;2.896e-05
25;trace;1;0;0;0
25;calc_total;1;106.995;106.995;106.995
0;total;1;130.758;130.758;130.758
89;compErr;1;1.919e-06;1.919e-06;1.919e-06
89;init;1;3.25736;3.25736;3.25736
89;update;1;100.137;100.137;100.137
89;sync;1;4.53124;4.53124;4.53124
89;evalKnownDf;1;0;0;0
89;write;1;3.4517e-05;3.4517e-05;3.4517e-05
89;trace;1;0;0;0
89;calc_total;1;104.668;104.668;104.668
52;compErr;1;1.631e-06;1.631e-06;1.631e-06
52;init;1;3.23441;3.23441;3.23441
52;update;1;100.201;100.201;100.201
52;sync;1;4.39728;4.39728;4.39728
52;evalKnownDf;1;0;0;0
52;write;1;3.0727e-05;3.0727e-05;3.0727e-05
52;trace;1;0;0;0
52;calc_total;1;104.599;104.599;104.599
0;total;1;130.738;130.738;130.738
15;compErr;1;2.351e-06;2.351e-06;2.351e-06
15;init;1;3.11972;3.11972;3.11972
15;update;1;99.5742;99.5742;99.5742
15;sync;1;6.71603;6.71603;6.71603
15;evalKnownDf;1;0;0;0
15;write;1;3.4892e-05;3.4892e-05;3.4892e-05
15;trace;1;0;0;0
15;calc_total;1;106.29;106.29;106.29
0;total;1;130.768;130.768;130.768
0;total;1;130.759;130.759;130.759
90;compErr;1;1.27e-06;1.27e-06;1.27e-06
90;init;1;3.0524;3.0524;3.0524
90;update;1;100.099;100.099;100.099
90;sync;1;4.67763;4.67763;4.67763
90;evalKnownDf;1;0;0;0
90;write;1;3.2863e-05;3.2863e-05;3.2863e-05
90;trace;1;0;0;0
90;calc_total;1;104.777;104.777;104.777
53;compErr;1;1.754e-06;1.754e-06;1.754e-06
53;init;1;3.17003;3.17003;3.17003
53;update;1;100.357;100.357;100.357
53;sync;1;5.06739;5.06739;5.06739
53;evalKnownDf;1;0;0;0
53;write;1;2.9107e-05;2.9107e-05;2.9107e-05
53;trace;1;0;0;0
53;calc_total;1;105.424;105.424;105.424
0;total;1;130.738;130.738;130.738
16;compErr;1;1.798e-06;1.798e-06;1.798e-06
16;init;1;3.17125;3.17125;3.17125
16;update;1;99.4599;99.4599;99.4599
16;sync;1;5.86319;5.86319;5.86319
16;evalKnownDf;1;0;0;0
16;write;1;3.0654e-05;3.0654e-05;3.0654e-05
16;trace;1;0;0;0
16;calc_total;1;105.323;105.323;105.323
0;total;1;130.768;130.768;130.768
0;total;1;130.758;130.758;130.758
91;compErr;1;1.404e-06;1.404e-06;1.404e-06
91;init;1;3.05628;3.05628;3.05628
91;update;1;99.5741;99.5741;99.5741
91;sync;1;4.75346;4.75346;4.75346
91;evalKnownDf;1;0;0;0
91;write;1;3.1515e-05;3.1515e-05;3.1515e-05
91;trace;1;0;0;0
91;calc_total;1;104.328;104.328;104.328
0;total;1;130.753;130.753;130.753
54;compErr;1;1.225e-06;1.225e-06;1.225e-06
54;init;1;3.12318;3.12318;3.12318
54;update;1;99.6822;99.6822;99.6822
54;sync;1;5.88819;5.88819;5.88819
54;evalKnownDf;1;0;0;0
54;write;1;2.6915e-05;2.6915e-05;2.6915e-05
54;trace;1;0;0;0
54;calc_total;1;105.57;105.57;105.57
0;total;1;130.738;130.738;130.738
17;compErr;1;2.115e-06;2.115e-06;2.115e-06
17;init;1;3.13259;3.13259;3.13259
17;update;1;99.3638;99.3638;99.3638
17;sync;1;6.09267;6.09267;6.09267
17;evalKnownDf;1;0;0;0
17;write;1;2.8168e-05;2.8168e-05;2.8168e-05
17;trace;1;0;0;0
17;calc_total;1;105.457;105.457;105.457
0;total;1;130.768;130.768;130.768
0;total;1;130.758;130.758;130.758
92;compErr;1;1.784e-06;1.784e-06;1.784e-06
92;init;1;3.17978;3.17978;3.17978
92;update;1;99.3767;99.3767;99.3767
92;sync;1;4.07474;4.07474;4.07474
92;evalKnownDf;1;0;0;0
92;write;1;2.9802e-05;2.9802e-05;2.9802e-05
92;trace;1;0;0;0
92;calc_total;1;103.451;103.451;103.451
0;total;1;130.753;130.753;130.753
55;compErr;1;1.49e-06;1.49e-06;1.49e-06
55;init;1;3.14608;3.14608;3.14608
55;update;1;99.5186;99.5186;99.5186
55;sync;1;5.45789;5.45789;5.45789
55;evalKnownDf;1;0;0;0
55;write;1;3.2764e-05;3.2764e-05;3.2764e-05
55;trace;1;0;0;0
55;calc_total;1;104.977;104.977;104.977
0;total;1;130.738;130.738;130.738
18;compErr;1;2.375e-06;2.375e-06;2.375e-06
18;init;1;3.07976;3.07976;3.07976
18;update;1;99.714;99.714;99.714
18;sync;1;6.07267;6.07267;6.07267
18;evalKnownDf;1;0;0;0
18;write;1;3.6184e-05;3.6184e-05;3.6184e-05
18;trace;1;0;0;0
18;calc_total;1;105.787;105.787;105.787
0;total;1;130.769;130.769;130.769
0;total;1;130.758;130.758;130.758
93;compErr;1;1.506e-06;1.506e-06;1.506e-06
93;init;1;3.07663;3.07663;3.07663
93;update;1;99.529;99.529;99.529
93;sync;1;4.24295;4.24295;4.24295
93;evalKnownDf;1;0;0;0
93;write;1;3.2121e-05;3.2121e-05;3.2121e-05
93;trace;1;0;0;0
93;calc_total;1;103.772;103.772;103.772
0;total;1;130.753;130.753;130.753
0;total;1;130.738;130.738;130.738
19;compErr;1;2.432e-06;2.432e-06;2.432e-06
19;init;1;3.10436;3.10436;3.10436
19;update;1;99.3326;99.3326;99.3326
19;sync;1;5.91302;5.91302;5.91302
19;evalKnownDf;1;0;0;0
19;write;1;3.4906e-05;3.4906e-05;3.4906e-05
19;trace;1;0;0;0
19;calc_total;1;105.246;105.246;105.246
0;total;1;130.768;130.768;130.768
0;total;1;130.758;130.758;130.758
57;compErr;1;1.04e-06;1.04e-06;1.04e-06
57;init;1;3.12014;3.12014;3.12014
57;update;1;100.684;100.684;100.684
57;sync;1;4.97982;4.97982;4.97982
57;evalKnownDf;1;0;0;0
57;write;1;2.795e-05;2.795e-05;2.795e-05
57;trace;1;0;0;0
57;calc_total;1;105.664;105.664;105.664
0;total;1;130.738;130.738;130.738
20;compErr;1;1.579e-06;1.579e-06;1.579e-06
20;init;1;3.09798;3.09798;3.09798
20;update;1;99.885;99.885;99.885
20;sync;1;5.32775;5.32775;5.32775
20;evalKnownDf;1;0;0;0
20;write;1;3.6452e-05;3.6452e-05;3.6452e-05
20;trace;1;0;0;0
20;calc_total;1;105.213;105.213;105.213
0;total;1;130.767;130.767;130.767
0;total;1;130.758;130.758;130.758
0;total;1;130.739;130.739;130.739
21;compErr;1;1.73e-06;1.73e-06;1.73e-06
21;init;1;3.19676;3.19676;3.19676
21;update;1;99.5364;99.5364;99.5364
21;sync;1;6.67235;6.67235;6.67235
21;evalKnownDf;1;0;0;0
21;write;1;2.8947e-05;2.8947e-05;2.8947e-05
21;trace;1;0;0;0
21;calc_total;1;106.209;106.209;106.209
0;total;1;130.768;130.768;130.768
0;total;1;130.758;130.758;130.758
22;compErr;1;1.372e-06;1.372e-06;1.372e-06
22;init;1;3.09031;3.09031;3.09031
22;update;1;99.4975;99.4975;99.4975
22;sync;1;6.86816;6.86816;6.86816
22;evalKnownDf;1;0;0;0
22;write;1;4.5982e-05;4.5982e-05;4.5982e-05
22;trace;1;0;0;0
22;calc_total;1;106.366;106.366;106.366
0;total;1;130.768;130.768;130.768
33;compErr;1;1.773e-06;1.773e-06;1.773e-06
33;init;1;3.21018;3.21018;3.21018
33;update;1;99.754;99.754;99.754
33;sync;1;5.10808;5.10808;5.10808
33;evalKnownDf;1;0;0;0
33;write;1;4.042e-05;4.042e-05;4.042e-05
33;trace;1;0;0;0
33;calc_total;1;104.862;104.862;104.862
0;total;1;130.758;130.758;130.758
23;compErr;1;2.245e-06;2.245e-06;2.245e-06
23;init;1;3.08963;3.08963;3.08963
23;update;1;99.5688;99.5688;99.5688
23;sync;1;6.26432;6.26432;6.26432
23;evalKnownDf;1;0;0;0
23;write;1;3.0461e-05;3.0461e-05;3.0461e-05
23;trace;1;0;0;0
23;calc_total;1;105.833;105.833;105.833
0;total;1;130.768;130.768;130.768
34;compErr;1;2.532e-06;2.532e-06;2.532e-06
34;init;1;3.1987;3.1987;3.1987
34;update;1;99.6631;99.6631;99.6631
34;sync;1;5.69092;5.69092;5.69092
34;evalKnownDf;1;0;0;0
34;write;1;3.3798e-05;3.3798e-05;3.3798e-05
34;trace;1;0;0;0
34;calc_total;1;105.354;105.354;105.354
0;total;1;130.759;130.759;130.759
35;compErr;1;2.561e-06;2.561e-06;2.561e-06
35;init;1;3.11658;3.11658;3.11658
35;update;1;99.6323;99.6323;99.6323
35;sync;1;5.56331;5.56331;5.56331
35;evalKnownDf;1;0;0;0
35;write;1;3.7184e-05;3.7184e-05;3.7184e-05
35;trace;1;0;0;0
35;calc_total;1;105.196;105.196;105.196
0;total;1;130.758;130.758;130.758
36;compErr;1;2.35e-06;2.35e-06;2.35e-06
36;init;1;3.27575;3.27575;3.27575
36;update;1;99.9724;99.9724;99.9724
36;sync;1;5.43217;5.43217;5.43217
36;evalKnownDf;1;0;0;0
36;write;1;2.6736e-05;2.6736e-05;2.6736e-05
36;trace;1;0;0;0
36;calc_total;1;105.405;105.405;105.405
0;total;1;130.758;130.758;130.758
37;compErr;1;2.304e-06;2.304e-06;2.304e-06
37;init;1;3.1513;3.1513;3.1513
37;update;1;100.191;100.191;100.191
37;sync;1;5.54994;5.54994;5.54994
37;evalKnownDf;1;0;0;0
37;write;1;3.0621e-05;3.0621e-05;3.0621e-05
37;trace;1;0;0;0
37;calc_total;1;105.741;105.741;105.741
0;total;1;130.758;130.758;130.758
38;compErr;1;1.718e-06;1.718e-06;1.718e-06
38;init;1;3.14786;3.14786;3.14786
38;update;1;99.6005;99.6005;99.6005
38;sync;1;6.52761;6.52761;6.52761
38;evalKnownDf;1;0;0;0
38;write;1;3.1359e-05;3.1359e-05;3.1359e-05
38;trace;1;0;0;0
38;calc_total;1;106.128;106.128;106.128
0;total;1;130.758;130.758;130.758
39;compErr;1;1.625e-06;1.625e-06;1.625e-06
39;init;1;3.08269;3.08269;3.08269
39;update;1;100.219;100.219;100.219
39;sync;1;5.37623;5.37623;5.37623
39;evalKnownDf;1;0;0;0
39;write;1;2.5043e-05;2.5043e-05;2.5043e-05
39;trace;1;0;0;0
39;calc_total;1;105.596;105.596;105.596
0;total;1;130.758;130.758;130.758
40;compErr;1;1.026e-06;1.026e-06;1.026e-06
40;init;1;3.115;3.115;3.115
40;update;1;99.9789;99.9789;99.9789
40;sync;1;5.51535;5.51535;5.51535
40;evalKnownDf;1;0;0;0
40;write;1;2.9719e-05;2.9719e-05;2.9719e-05
40;trace;1;0;0;0
40;calc_total;1;105.494;105.494;105.494
0;total;1;130.758;130.758;130.758
41;compErr;1;1.966e-06;1.966e-06;1.966e-06
41;init;1;3.09641;3.09641;3.09641
41;update;1;99.5281;99.5281;99.5281
41;sync;1;6.6472;6.6472;6.6472
41;evalKnownDf;1;0;0;0
41;write;1;2.6933e-05;2.6933e-05;2.6933e-05
41;trace;1;0;0;0
41;calc_total;1;106.175;106.175;106.175
0;total;1;130.758;130.758;130.758
94;compErr;1;1.603e-06;1.603e-06;1.603e-06
94;init;1;3.20469;3.20469;3.20469
94;update;1;100.121;100.121;100.121
94;sync;1;4.54298;4.54298;4.54298
94;evalKnownDf;1;0;0;0
94;write;1;3.9276e-05;3.9276e-05;3.9276e-05
94;trace;1;0;0;0
94;calc_total;1;104.664;104.664;104.664
0;total;1;130.753;130.753;130.753
95;compErr;1;2.621e-06;2.621e-06;2.621e-06
95;init;1;3.20946;3.20946;3.20946
95;update;1;99.4892;99.4892;99.4892
95;sync;1;4.3508;4.3508;4.3508
95;evalKnownDf;1;0;0;0
95;write;1;3.0251e-05;3.0251e-05;3.0251e-05
95;trace;1;0;0;0
95;calc_total;1;103.84;103.84;103.84
0;total;1;130.753;130.753;130.753
0;total;1;130.753;130.753;130.753
0;total;1;130.753;130.753;130.753
0;total;1;130.753;130.753;130.753
0;total;1;130.753;130.753;130.753
0;total;1;130.754;130.754;130.754
0;total;1;130.754;130.754;130.754
0;total;1;130.754;130.754;130.754
0;total;1;130.754;130.754;130.754
0;total;1;130.753;130.753;130.753
0;total;1;130.753;130.753;130.753
84;compErr;1;1.313e-06;1.313e-06;1.313e-06
84;init;1;3.05246;3.05246;3.05246
84;update;1;100.078;100.078;100.078
84;sync;1;3.27005;3.27005;3.27005
84;evalKnownDf;1;0;0;0
84;write;1;3.4429e-05;3.4429e-05;3.4429e-05
84;trace;1;0;0;0
84;calc_total;1;103.348;103.348;103.348
0;total;1;130.753;130.753;130.753
0;total;1;130.753;130.753;130.753
0;total;1;130.753;130.753;130.753
0;total;1;130.753;130.753;130.753
0;total;1;130.753;130.753;130.753
0;total;1;130.753;130.753;130.753
0;total;1;130.755;130.755;130.755
0;total;1;130.753;130.753;130.753
0;total;1;130.754;130.754;130.754
42;compErr;1;1.814e-06;1.814e-06;1.814e-06
42;init;1;3.07876;3.07876;3.07876
42;update;1;100.111;100.111;100.111
42;sync;1;6.41883;6.41883;6.41883
42;evalKnownDf;1;0;0;0
42;write;1;3.3402e-05;3.3402e-05;3.3402e-05
42;trace;1;0;0;0
42;calc_total;1;106.53;106.53;106.53
0;total;1;130.759;130.759;130.759
0;total;1;130.738;130.738;130.738
43;compErr;1;1.759e-06;1.759e-06;1.759e-06
43;init;1;3.07199;3.07199;3.07199
43;update;1;100.143;100.143;100.143
43;sync;1;5.86038;5.86038;5.86038
43;evalKnownDf;1;0;0;0
43;write;1;3.163e-05;3.163e-05;3.163e-05
43;trace;1;0;0;0
43;calc_total;1;106.003;106.003;106.003
0;total;1;130.758;130.758;130.758
0;total;1;130.738;130.738;130.738
44;compErr;1;3.615e-06;3.615e-06;3.615e-06
44;init;1;3.14182;3.14182;3.14182
44;update;1;99.5461;99.5461;99.5461
44;sync;1;5.54285;5.54285;5.54285
44;evalKnownDf;1;0;0;0
44;write;1;2.9948e-05;2.9948e-05;2.9948e-05
44;trace;1;0;0;0
44;calc_total;1;105.089;105.089;105.089
0;total;1;130.758;130.758;130.758
0;total;1;130.738;130.738;130.738
45;compErr;1;1.698e-06;1.698e-06;1.698e-06
45;init;1;3.11197;3.11197;3.11197
45;update;1;99.5509;99.5509;99.5509
45;sync;1;5.87992;5.87992;5.87992
45;evalKnownDf;1;0;0;0
45;write;1;3.2422e-05;3.2422e-05;3.2422e-05
45;trace;1;0;0;0
45;calc_total;1;105.431;105.431;105.431
0;total;1;130.758;130.758;130.758
0;total;1;130.738;130.738;130.738
46;compErr;1;2.307e-06;2.307e-06;2.307e-06
46;init;1;3.11209;3.11209;3.11209
46;update;1;100.129;100.129;100.129
46;sync;1;5.85514;5.85514;5.85514
46;evalKnownDf;1;0;0;0
46;write;1;2.7531e-05;2.7531e-05;2.7531e-05
46;trace;1;0;0;0
46;calc_total;1;105.985;105.985;105.985
0;total;1;130.758;130.758;130.758
0;total;1;130.738;130.738;130.738
47;compErr;1;2.938e-06;2.938e-06;2.938e-06
47;init;1;3.14603;3.14603;3.14603
47;update;1;100.217;100.217;100.217
47;sync;1;5.32159;5.32159;5.32159
47;evalKnownDf;1;0;0;0
47;write;1;2.996e-05;2.996e-05;2.996e-05
47;trace;1;0;0;0
47;calc_total;1;105.538;105.538;105.538
0;total;1;130.758;130.758;130.758
0;total;1;130.738;130.738;130.738
65;compErr;1;2.238e-06;2.238e-06;2.238e-06
65;init;1;3.06909;3.06909;3.06909
65;update;1;99.7984;99.7984;99.7984
65;sync;1;4.45027;4.45027;4.45027
65;evalKnownDf;1;0;0;0
65;write;1;4.1302e-05;4.1302e-05;4.1302e-05
65;trace;1;0;0;0
65;calc_total;1;104.249;104.249;104.249
0;total;1;130.738;130.738;130.738
66;compErr;1;1.792e-06;1.792e-06;1.792e-06
66;init;1;3.06427;3.06427;3.06427
66;update;1;99.722;99.722;99.722
66;sync;1;4.73907;4.73907;4.73907
66;evalKnownDf;1;0;0;0
66;write;1;3.8999e-05;3.8999e-05;3.8999e-05
66;trace;1;0;0;0
66;calc_total;1;104.461;104.461;104.461
0;total;1;130.739;130.739;130.739
67;compErr;1;6.122e-06;6.122e-06;6.122e-06
67;init;1;3.15493;3.15493;3.15493
67;update;1;99.7458;99.7458;99.7458
67;sync;1;4.55858;4.55858;4.55858
67;evalKnownDf;1;0;0;0
67;write;1;3.5511e-05;3.5511e-05;3.5511e-05
67;trace;1;0;0;0
67;calc_total;1;104.304;104.304;104.304
0;total;1;130.738;130.738;130.738
68;compErr;1;1.788e-06;1.788e-06;1.788e-06
68;init;1;3.24796;3.24796;3.24796
68;update;1;101.725;101.725;101.725
68;sync;1;2.80152;2.80152;2.80152
68;evalKnownDf;1;0;0;0
68;write;1;2.2568e-05;2.2568e-05;2.2568e-05
68;trace;1;0;0;0
68;calc_total;1;104.527;104.527;104.527
0;total;1;130.738;130.738;130.738
69;compErr;1;1.468e-06;1.468e-06;1.468e-06
69;init;1;3.22505;3.22505;3.22505
69;update;1;102.211;102.211;102.211
69;sync;1;2.76907;2.76907;2.76907
69;evalKnownDf;1;0;0;0
69;write;1;2.8954e-05;2.8954e-05;2.8954e-05
69;trace;1;0;0;0
69;calc_total;1;104.98;104.98;104.98
0;total;1;130.738;130.738;130.738
70;compErr;1;1.883e-06;1.883e-06;1.883e-06
70;init;1;3.08025;3.08025;3.08025
70;update;1;100.258;100.258;100.258
70;sync;1;4.68115;4.68115;4.68115
70;evalKnownDf;1;0;0;0
70;write;1;2.8756e-05;2.8756e-05;2.8756e-05
70;trace;1;0;0;0
70;calc_total;1;104.939;104.939;104.939
0;total;1;130.738;130.738;130.738
71;compErr;1;2.143e-06;2.143e-06;2.143e-06
71;init;1;3.0722;3.0722;3.0722
71;update;1;100.207;100.207;100.207
71;sync;1;4.30123;4.30123;4.30123
71;evalKnownDf;1;0;0;0
71;write;1;3.6014e-05;3.6014e-05;3.6014e-05
71;trace;1;0;0;0
71;calc_total;1;104.508;104.508;104.508
0;total;1;130.738;130.738;130.738
SCAFES
REMARK: No time step width tau was specified.
 Set tau=1.0 and proceeded. 

Energy start: 12000
Energy end  : 11351.9
# unit_id;function_name;num_calls;avg_runtime;min_runtime;max_runtime
0;compErr;1;2.634e-06;2.634e-06;2.634e-06
0;init;1;3.19385;3.19385;3.19385
0;update;1;99.7195;99.7195;99.7195
0;sync;1;7.21478;7.21478;7.21478
0;evalKnownDf;1;0;0;0
0;write;1;3.8909e-05;3.8909e-05;3.8909e-05
0;trace;1;0;0;0
0;calc_total;1;106.934;106.934;106.934
32;compErr;1;4.41e-06;4.41e-06;4.41e-06
32;init;1;3.15905;3.15905;3.15905
32;update;1;100.181;100.181;100.181
32;sync;1;8.96274;8.96274;8.96274
32;evalKnownDf;1;0;0;0
32;write;1;4.3419e-05;4.3419e-05;4.3419e-05
32;trace;1;0;0;0
32;calc_total;1;109.143;109.143;109.143
64;compErr;1;2.44e-06;2.44e-06;2.44e-06
64;init;1;3.12509;3.12509;3.12509
64;update;1;99.387;99.387;99.387
64;sync;1;7.56456;7.56456;7.56456
64;evalKnownDf;1;0;0;0
64;write;1;3.378e-05;3.378e-05;3.378e-05
64;trace;1;0;0;0
64;calc_total;1;106.952;106.952;106.952
78;compErr;1;1.425e-06;1.425e-06;1.425e-06
78;init;1;3.14111;3.14111;3.14111
78;update;1;100.697;100.697;100.697
78;sync;1;6.70272;6.70272;6.70272
78;evalKnownDf;1;0;0;0
78;write;1;4.4581e-05;4.4581e-05;4.4581e-05
78;trace;1;0;0;0
78;calc_total;1;107.4;107.4;107.4
61;compErr;1;1.545e-06;1.545e-06;1.545e-06
61;init;1;3.07375;3.07375;3.07375
61;update;1;101.106;101.106;101.106
61;sync;1;6.76972;6.76972;6.76972
61;evalKnownDf;1;0;0;0
61;write;1;3.4634e-05;3.4634e-05;3.4634e-05
61;trace;1;0;0;0
61;calc_total;1;107.876;107.876;107.876
80;compErr;1;1.908e-06;1.908e-06;1.908e-06
80;init;1;3.21292;3.21292;3.21292
80;update;1;99.4035;99.4035;99.4035
80;sync;1;6.65211;6.65211;6.65211
80;evalKnownDf;1;0;0;0
80;write;1;3.5367e-05;3.5367e-05;3.5367e-05
80;trace;1;0;0;0
80;calc_total;1;106.056;106.056;106.056
62;compErr;1;1.801e-06;1.801e-06;1.801e-06
62;init;1;3.06466;3.06466;3.06466
62;update;1;99.9658;99.9658;99.9658
62;sync;1;8.14132;8.14132;8.14132
62;evalKnownDf;1;0;0;0
62;write;1;3.0838e-05;3.0838e-05;3.0838e-05
62;trace;1;0;0;0
62;calc_total;1;108.107;108.107;108.107
77;compErr;1;1.584e-06;1.584e-06;1.584e-06
77;init;1;3.14267;3.14267;3.14267
77;update;1;100.055;100.055;100.055
77;sync;1;7.13342;7.13342;7.13342
77;evalKnownDf;1;0;0;0
77;write;1;3.9422e-05;3.9422e-05;3.9422e-05
77;trace;1;0;0;0
77;calc_total;1;107.188;107.188;107.188
63;compErr;1;1.945e-06;1.945e-06;1.945e-06
63;init;1;3.0746;3.0746;3.0746
63;update;1;100.083;100.083;100.083
63;sync;1;7.4947;7.4947;7.4947
63;evalKnownDf;1;0;0;0
63;write;1;3.3093e-05;3.3093e-05;3.3093e-05
63;trace;1;0;0;0
63;calc_total;1;107.578;107.578;107.578
79;compErr;1;1.903e-06;1.903e-06;1.903e-06
79;init;1;3.17072;3.17072;3.17072
79;update;1;99.5944;99.5944;99.5944
79;sync;1;7.21174;7.21174;7.21174
79;evalKnownDf;1;0;0;0
79;write;1;3.934e-05;3.934e-05;3.934e-05
79;trace;1;0;0;0
79;calc_total;1;106.806;106.806;106.806
53;compErr;1;3.113e-06;3.113e-06;3.113e-06
53;init;1;3.10809;3.10809;3.10809
53;update;1;100.213;100.213;100.213
53;sync;1;9.41435;9.41435;9.41435
53;evalKnownDf;1;0;0;0
53;write;1;3.1393e-05;3.1393e-05;3.1393e-05
53;trace;1;0;0;0
53;calc_total;1;109.627;109.627;109.627
85;compErr;1;1.403e-06;1.403e-06;1.403e-06
85;init;1;3.1719;3.1719;3.1719
85;update;1;100.211;100.211;100.211
85;sync;1;7.70129;7.70129;7.70129
85;evalKnownDf;1;0;0;0
85;write;1;3.554e-05;3.554e-05;3.554e-05
85;trace;1;0;0;0
85;calc_total;1;107.912;107.912;107.912
0;total;1;226.707;226.707;226.707
69;compErr;1;1.756e-06;1.756e-06;1.756e-06
69;init;1;3.09608;3.09608;3.09608
69;update;1;100.004;100.004;100.004
86;compErr;1;2.403e-06;2.403e-06;2.403e-06
86;init;1;3.14009;3.14009;3.14009
86;update;1;99.563;99.563;99.563
86;sync;1;7.24754;7.24754;7.24754
86;evalKnownDf;1;0;0;0
86;write;1;3.4907e-05;3.4907e-05;3.4907e-05
86;trace;1;0;0;0
86;calc_total;1;106.811;106.811;106.811
1;compErr;1;1.908e-06;1.908e-06;1.908e-06
1;init;1;3.2105;3.2105;3.2105
1;update;1;99.6777;99.6777;99.6777
1;sync;1;8.85816;8.85816;8.85816
1;evalKnownDf;1;0;0;0
1;write;1;4.0194e-05;4.0194e-05;4.0194e-05
1;trace;1;0;0;0
1;calc_total;1;108.536;108.536;108.536
0;total;1;226.707;226.707;226.707
69;sync;1;8.78158;8.78158;8.78158
69;evalKnownDf;1;0;0;0
69;write;1;3.8094e-05;3.8094e-05;3.8094e-05
69;trace;1;0;0;0
69;calc_total;1;108.786;108.786;108.786
87;compErr;1;2.695e-06;2.695e-06;2.695e-06
87;init;1;3.12678;3.12678;3.12678
87;update;1;100.202;100.202;100.202
87;sync;1;6.11238;6.11238;6.11238
87;evalKnownDf;1;0;0;0
87;write;1;3.8455e-05;3.8455e-05;3.8455e-05
87;trace;1;0;0;0
87;calc_total;1;106.315;106.315;106.315
2;compErr;1;2.285e-06;2.285e-06;2.285e-06
2;init;1;3.05761;3.05761;3.05761
2;update;1;99.6245;99.6245;99.6245
2;sync;1;7.55246;7.55246;7.55246
2;evalKnownDf;1;0;0;0
2;write;1;3.6345e-05;3.6345e-05;3.6345e-05
2;trace;1;0;0;0
2;calc_total;1;107.177;107.177;107.177
0;total;1;226.706;226.706;226.706
71;compErr;1;1.894e-06;1.894e-06;1.894e-06
71;init;1;3.11927;3.11927;3.11927
71;update;1;100.85;100.85;100.85
71;sync;1;6.06478;6.06478;6.06478
71;evalKnownDf;1;0;0;0
71;write;1;3.76e-05;3.76e-05;3.76e-05
71;trace;1;0;0;0
71;calc_total;1;106.914;106.914;106.914
88;compErr;1;1.512e-06;1.512e-06;1.512e-06
88;init;1;3.24533;3.24533;3.24533
88;update;1;100.034;100.034;100.034
88;sync;1;6.30441;6.30441;6.30441
88;evalKnownDf;1;0;0;0
88;write;1;2.7867e-05;2.7867e-05;2.7867e-05
88;trace;1;0;0;0
88;calc_total;1;106.339;106.339;106.339
3;compErr;1;1.81e-06;1.81e-06;1.81e-06
3;init;1;3.06571;3.06571;3.06571
3;update;1;99.549;99.549;99.549
3;sync;1;6.63042;6.63042;6.63042
3;evalKnownDf;1;0;0;0
3;write;1;4.9669e-05;4.9669e-05;4.9669e-05
3;trace;1;0;0;0
3;calc_total;1;106.179;106.179;106.179
0;total;1;226.706;226.706;226.706
24;compErr;1;1.632e-06;1.632e-06;1.632e-06
24;init;1;3.1373;3.1373;3.1373
24;update;1;100.121;100.121;100.121
24;sync;1;7.53373;7.53373;7.53373
24;evalKnownDf;1;0;0;0
24;write;1;2.9803e-05;2.9803e-05;2.9803e-05
24;trace;1;0;0;0
24;calc_total;1;107.654;107.654;107.654
0;total;1;129.373;129.373;129.373
48;compErr;1;2.171e-06;2.171e-06;2.171e-06
48;init;1;3.12213;3.12213;3.12213
48;update;1;100.289;100.289;100.289
48;sync;1;8.03075;8.03075;8.03075
48;evalKnownDf;1;0;0;0
48;write;1;2.9972e-05;2.9972e-05;2.9972e-05
48;trace;1;0;0;0
48;calc_total;1;108.32;108.32;108.32
89;compErr;1;1.92e-06;1.92e-06;1.92e-06
89;init;1;3.10345;3.10345;3.10345
89;update;1;100.141;100.141;100.141
89;sync;1;6.78236;6.78236;6.78236
89;evalKnownDf;1;0;0;0
89;write;1;3.1386e-05;3.1386e-05;3.1386e-05
89;trace;1;0;0;0
89;calc_total;1;106.924;106.924;106.924
4;compErr;1;2.468e-06;2.468e-06;2.468e-06
4;init;1;3.22643;3.22643;3.22643
4;update;1;98.8789;98.8789;98.8789
4;sync;1;9.22147;9.22147;9.22147
4;evalKnownDf;1;0;0;0
4;write;1;3.7541e-05;3.7541e-05;3.7541e-05
4;trace;1;0;0;0
4;calc_total;1;108.1;108.1;108.1
0;total;1;226.707;226.707;226.707
25;compErr;1;1.595e-06;1.595e-06;1.595e-06
25;init;1;3.16579;3.16579;3.16579
25;update;1;99.8229;99.8229;99.8229
25;sync;1;9.04338;9.04338;9.04338
25;evalKnownDf;1;0;0;0
25;write;1;3.8469e-05;3.8469e-05;3.8469e-05
25;trace;1;0;0;0
25;calc_total;1;108.866;108.866;108.866
0;total;1;129.373;129.373;129.373
54;compErr;1;1.445e-06;1.445e-06;1.445e-06
54;init;1;3.09452;3.09452;3.09452
54;update;1;100.219;100.219;100.219
54;sync;1;8.53737;8.53737;8.53737
54;evalKnownDf;1;0;0;0
54;write;1;2.6802e-05;2.6802e-05;2.6802e-05
93;compErr;1;1.626e-06;1.626e-06;1.626e-06
93;init;1;3.11876;3.11876;3.11876
93;update;1;99.5528;99.5528;99.5528
93;sync;1;6.68921;6.68921;6.68921
93;evalKnownDf;1;0;0;0
93;write;1;3.4145e-05;3.4145e-05;3.4145e-05
93;trace;1;0;0;0
93;calc_total;1;106.242;106.242;106.242
5;compErr;1;2.031e-06;2.031e-06;2.031e-06
5;init;1;3.06541;3.06541;3.06541
5;update;1;99.8368;99.8368;99.8368
5;sync;1;8.81392;8.81392;8.81392
5;evalKnownDf;1;0;0;0
5;write;1;4.0777e-05;4.0777e-05;4.0777e-05
5;trace;1;0;0;0
5;calc_total;1;108.651;108.651;108.651
0;total;1;226.706;226.706;226.706
26;compErr;1;1.63e-06;1.63e-06;1.63e-06
26;init;1;3.14152;3.14152;3.14152
26;update;1;100.651;100.651;100.651
26;sync;1;7.22327;7.22327;7.22327
26;evalKnownDf;1;0;0;0
26;write;1;3.476e-05;3.476e-05;3.476e-05
26;trace;1;0;0;0
26;calc_total;1;107.874;107.874;107.874
0;total;1;129.365;129.365;129.365
54;trace;1;0;0;0
54;calc_total;1;108.756;108.756;108.756
94;compErr;1;2.076e-06;2.076e-06;2.076e-06
94;init;1;3.14681;3.14681;3.14681
94;update;1;100.135;100.135;100.135
94;sync;1;6.81998;6.81998;6.81998
94;evalKnownDf;1;0;0;0
94;write;1;3.493e-05;3.493e-05;3.493e-05
94;trace;1;0;0;0
94;calc_total;1;106.955;106.955;106.955
6;compErr;1;1.849e-06;1.849e-06;1.849e-06
6;init;1;3.10699;3.10699;3.10699
6;update;1;99.2193;99.2193;99.2193
6;sync;1;8.60514;8.60514;8.60514
6;evalKnownDf;1;0;0;0
6;write;1;4.2756e-05;4.2756e-05;4.2756e-05
6;trace;1;0;0;0
6;calc_total;1;107.824;107.824;107.824
0;total;1;226.706;226.706;226.706
27;compErr;1;1.788e-06;1.788e-06;1.788e-06
27;init;1;3.17194;3.17194;3.17194
27;update;1;99.7772;99.7772;99.7772
27;sync;1;7.32536;7.32536;7.32536
27;evalKnownDf;1;0;0;0
27;write;1;2.3838e-05;2.3838e-05;2.3838e-05
27;trace;1;0;0;0
27;calc_total;1;107.103;107.103;107.103
0;total;1;129.373;129.373;129.373
55;compErr;1;3.343e-06;3.343e-06;3.343e-06
55;init;1;3.13478;3.13478;3.13478
55;update;1;100.092;100.092;100.092
55;sync;1;7.70038;7.70038;7.70038
55;evalKnownDf;1;0;0;0
55;write;1;3.2666e-05;3.2666e-05;3.2666e-05
55;trace;1;0;0;0
55;calc_total;1;107.792;107.792;107.792
95;compErr;1;1.435e-06;1.435e-06;1.435e-06
95;init;1;3.11489;3.11489;3.11489
95;update;1;99.5565;99.5565;99.5565
95;sync;1;6.47919;6.47919;6.47919
95;evalKnownDf;1;0;0;0
95;write;1;3.3503e-05;3.3503e-05;3.3503e-05
95;trace;1;0;0;0
95;calc_total;1;106.036;106.036;106.036
7;compErr;1;1.917e-06;1.917e-06;1.917e-06
7;init;1;3.11904;3.11904;3.11904
7;update;1;99.7977;99.7977;99.7977
7;sync;1;7.40834;7.40834;7.40834
7;evalKnownDf;1;0;0;0
7;write;1;3.7766e-05;3.7766e-05;3.7766e-05
7;trace;1;0;0;0
7;calc_total;1;107.206;107.206;107.206
0;total;1;226.706;226.706;226.706
28;compErr;1;2.26e-06;2.26e-06;2.26e-06
28;init;1;3.19903;3.19903;3.19903
28;update;1;99.8802;99.8802;99.8802
28;sync;1;7.42586;7.42586;7.42586
28;evalKnownDf;1;0;0;0
28;write;1;3.8323e-05;3.8323e-05;3.8323e-05
28;trace;1;0;0;0
28;calc_total;1;107.306;107.306;107.306
0;total;1;129.351;129.351;129.351
56;compErr;1;1.067e-06;1.067e-06;1.067e-06
56;init;1;3.18971;3.18971;3.18971
56;update;1;99.8522;99.8522;99.8522
56;sync;1;8.15272;8.15272;8.15272
56;evalKnownDf;1;0;0;0
56;write;1;3.2823e-05;3.2823e-05;3.2823e-05
56;trace;1;0;0;0
56;calc_total;1;108.005;108.005;108.005
73;compErr;1;1.565e-06;1.565e-06;1.565e-06
73;init;1;3.15174;3.15174;3.15174
73;update;1;100.314;100.314;100.314
73;sync;1;7.68757;7.68757;7.68757
73;evalKnownDf;1;0;0;0
73;write;1;3.9592e-05;3.9592e-05;3.9592e-05
73;trace;1;0;0;0
73;calc_total;1;108.002;108.002;108.002
8;compErr;1;1.927e-06;1.927e-06;1.927e-06
8;init;1;3.06894;3.06894;3.06894
8;update;1;99.4641;99.4641;99.4641
8;sync;1;7.52245;7.52245;7.52245
8;evalKnownDf;1;0;0;0
8;write;1;3.4986e-05;3.4986e-05;3.4986e-05
8;trace;1;0;0;0
8;calc_total;1;106.987;106.987;106.987
0;total;1;226.707;226.707;226.707
29;compErr;1;2.634e-06;2.634e-06;2.634e-06
29;init;1;3.22041;3.22041;3.22041
29;update;1;99.3116;99.3116;99.3116
29;sync;1;8.89846;8.89846;8.89846
29;evalKnownDf;1;0;0;0
29;write;1;3.7699e-05;3.7699e-05;3.7699e-05
29;trace;1;0;0;0
29;calc_total;1;108.21;108.21;108.21
0;total;1;129.372;129.372;129.372
50;compErr;1;1.565e-06;1.565e-06;1.565e-06
50;init;1;3.09153;3.09153;3.09153
50;update;1;99.2081;99.2081;99.2081
50;sync;1;8.57511;8.57511;8.57511
50;evalKnownDf;1;0;0;0
50;write;1;3.225e-05;3.225e-05;3.225e-05
50;trace;1;0;0;0
50;calc_total;1;107.783;107.783;107.783
82;compErr;1;2.092e-06;2.092e-06;2.092e-06
82;init;1;3.15468;3.15468;3.15468
82;update;1;99.6971;99.6971;99.6971
82;sync;1;6.60776;6.60776;6.60776
82;evalKnownDf;1;0;0;0
82;write;1;3.8742e-05;3.8742e-05;3.8742e-05
82;trace;1;0;0;0
82;calc_total;1;106.305;106.305;106.305
9;compErr;1;2.05e-06;2.05e-06;2.05e-06
9;init;1;3.09869;3.09869;3.09869
9;update;1;100.497;100.497;100.497
9;sync;1;7.40943;7.40943;7.40943
9;evalKnownDf;1;0;0;0
9;write;1;3.5413e-05;3.5413e-05;3.5413e-05
9;trace;1;0;0;0
9;calc_total;1;107.906;107.906;107.906
0;total;1;226.706;226.706;226.706
30;compErr;1;3.857e-06;3.857e-06;3.857e-06
30;init;1;3.14488;3.14488;3.14488
30;update;1;100.027;100.027;100.027
30;sync;1;7.04466;7.04466;7.04466
30;evalKnownDf;1;0;0;0
30;write;1;4.0712e-05;4.0712e-05;4.0712e-05
30;trace;1;0;0;0
30;calc_total;1;107.071;107.071;107.071
0;total;1;129.373;129.373;129.373
57;compErr;1;7.55e-07;7.55e-07;7.55e-07
57;init;1;3.08642;3.08642;3.08642
57;update;1;100.333;100.333;100.333
57;sync;1;8.5179;8.5179;8.5179
57;evalKnownDf;1;0;0;0
57;write;1;2.6255e-05;2.6255e-05;2.6255e-05
57;trace;1;0;0;0
57;calc_total;1;108.851;108.851;108.851
74;compErr;1;1.879e-06;1.879e-06;1.879e-06
74;init;1;3.17627;3.17627;3.17627
10;compErr;1;1.951e-06;1.951e-06;1.951e-06
10;init;1;3.13323;3.13323;3.13323
10;update;1;100.017;100.017;100.017
10;sync;1;7.04011;7.04011;7.04011
10;evalKnownDf;1;0;0;0
10;write;1;3.913e-05;3.913e-05;3.913e-05
10;trace;1;0;0;0
10;calc_total;1;107.057;107.057;107.057
0;total;1;226.707;226.707;226.707
31;compErr;1;3.15e-06;3.15e-06;3.15e-06
31;init;1;3.14081;3.14081;3.14081
31;update;1;100.462;100.462;100.462
31;sync;1;5.82369;5.82369;5.82369
31;evalKnownDf;1;0;0;0
31;write;1;4.262e-05;4.262e-05;4.262e-05
31;trace;1;0;0;0
31;calc_total;1;106.285;106.285;106.285
0;total;1;129.348;129.348;129.348
58;compErr;1;1.309e-06;1.309e-06;1.309e-06
58;init;1;3.12659;3.12659;3.12659
58;update;1;106.899;106.899;106.899
58;sync;1;1.27703;1.27703;1.27703
58;evalKnownDf;1;0;0;0
58;write;1;2.5674e-05;2.5674e-05;2.5674e-05
58;trace;1;0;0;0
58;calc_total;1;108.176;108.176;108.176
74;update;1;100.196;100.196;100.196
74;sync;1;7.80213;7.80213;7.80213
74;evalKnownDf;1;0;0;0
74;write;1;4.0036e-05;4.0036e-05;4.0036e-05
74;trace;1;0;0;0
11;compErr;1;2.372e-06;2.372e-06;2.372e-06
11;init;1;3.07208;3.07208;3.07208
11;update;1;99.5614;99.5614;99.5614
11;sync;1;6.7919;6.7919;6.7919
11;evalKnownDf;1;0;0;0
11;write;1;3.751e-05;3.751e-05;3.751e-05
11;trace;1;0;0;0
11;calc_total;1;106.353;106.353;106.353
0;total;1;226.707;226.707;226.707
0;total;1;129.348;129.348;129.348
65;compErr;1;1.932e-06;1.932e-06;1.932e-06
65;init;1;3.08934;3.08934;3.08934
65;update;1;99.2429;99.2429;99.2429
65;sync;1;8.77447;8.77447;8.77447
65;evalKnownDf;1;0;0;0
65;write;1;3.8014e-05;3.8014e-05;3.8014e-05
65;trace;1;0;0;0
65;calc_total;1;108.017;108.017;108.017
81;compErr;1;7.484e-06;7.484e-06;7.484e-06
81;init;1;3.22174;3.22174;3.22174
81;update;1;99.9181;99.9181;99.9181
81;sync;1;7.74119;7.74119;7.74119
81;evalKnownDf;1;0;0;0
81;write;1;3.6986e-05;3.6986e-05;3.6986e-05
81;trace;1;0;0;0
81;calc_total;1;107.659;107.659;107.659
12;compErr;1;1.567e-06;1.567e-06;1.567e-06
12;init;1;3.13772;3.13772;3.13772
12;update;1;99.6438;99.6438;99.6438
12;sync;1;6.3563;6.3563;6.3563
12;evalKnownDf;1;0;0;0
12;write;1;3.1417e-05;3.1417e-05;3.1417e-05
12;trace;1;0;0;0
12;calc_total;1;106;106;106
0;total;1;226.707;226.707;226.707
33;compErr;1;1.781e-06;1.781e-06;1.781e-06
33;init;1;3.12472;3.12472;3.12472
33;update;1;100.409;100.409;100.409
33;sync;1;9.29385;9.29385;9.29385
33;evalKnownDf;1;0;0;0
33;write;1;3.6359e-05;3.6359e-05;3.6359e-05
33;trace;1;0;0;0
33;calc_total;1;109.703;109.703;109.703
0;total;1;129.357;129.357;129.357
60;compErr;1;2.293e-06;2.293e-06;2.293e-06
60;init;1;3.20505;3.20505;3.20505
74;calc_total;1;107.998;107.998;107.998
13;compErr;1;2.512e-06;2.512e-06;2.512e-06
13;init;1;3.27685;3.27685;3.27685
13;update;1;99.5671;99.5671;99.5671
13;sync;1;7.66366;7.66366;7.66366
13;evalKnownDf;1;0;0;0
13;write;1;3.4621e-05;3.4621e-05;3.4621e-05
13;trace;1;0;0;0
13;calc_total;1;107.231;107.231;107.231
0;total;1;226.707;226.707;226.707
34;compErr;1;1.279e-06;1.279e-06;1.279e-06
34;init;1;3.14722;3.14722;3.14722
34;update;1;100.171;100.171;100.171
34;sync;1;8.53937;8.53937;8.53937
34;evalKnownDf;1;0;0;0
34;write;1;3.3847e-05;3.3847e-05;3.3847e-05
34;trace;1;0;0;0
34;calc_total;1;108.71;108.71;108.71
0;total;1;129.373;129.373;129.373
60;update;1;99.8962;99.8962;99.8962
60;sync;1;7.57874;7.57874;7.57874
60;evalKnownDf;1;0;0;0
60;write;1;3.5133e-05;3.5133e-05;3.5133e-05
60;trace;1;0;0;0
60;calc_total;1;107.475;107.475;107.475
76;compErr;1;1.562e-06;1.562e-06;1.562e-06
76;init;1;3.13755;3.13755;3.13755
76;update;1;100.185;100.185;100.185
76;sync;1;6.1999;6.1999;6.1999
14;compErr;1;2.365e-06;2.365e-06;2.365e-06
14;init;1;3.10489;3.10489;3.10489
14;update;1;99.5882;99.5882;99.5882
14;sync;1;6.73624;6.73624;6.73624
14;evalKnownDf;1;0;0;0
14;write;1;3.4118e-05;3.4118e-05;3.4118e-05
14;trace;1;0;0;0
14;calc_total;1;106.324;106.324;106.324
0;total;1;226.705;226.705;226.705
35;compErr;1;2.002e-06;2.002e-06;2.002e-06
35;init;1;3.1157;3.1157;3.1157
35;update;1;99.6269;99.6269;99.6269
35;sync;1;8.33292;8.33292;8.33292
35;evalKnownDf;1;0;0;0
35;write;1;4.6605e-05;4.6605e-05;4.6605e-05
35;trace;1;0;0;0
35;calc_total;1;107.96;107.96;107.96
0;total;1;129.352;129.352;129.352
90;compErr;1;1.603e-06;1.603e-06;1.603e-06
90;init;1;3.14463;3.14463;3.14463
90;update;1;99.6651;99.6651;99.6651
15;compErr;1;3.338e-06;3.338e-06;3.338e-06
15;init;1;3.09838;3.09838;3.09838
15;update;1;99.0884;99.0884;99.0884
15;sync;1;6.40062;6.40062;6.40062
15;evalKnownDf;1;0;0;0
15;write;1;3.3122e-05;3.3122e-05;3.3122e-05
15;trace;1;0;0;0
15;calc_total;1;105.489;105.489;105.489
0;total;1;226.707;226.707;226.707
36;compErr;1;2.257e-06;2.257e-06;2.257e-06
36;init;1;3.10698;3.10698;3.10698
36;update;1;100.164;100.164;100.164
36;sync;1;9.12156;9.12156;9.12156
36;evalKnownDf;1;0;0;0
36;write;1;4.5757e-05;4.5757e-05;4.5757e-05
36;trace;1;0;0;0
36;calc_total;1;109.286;109.286;109.286
0;total;1;129.373;129.373;129.373
16;compErr;1;2.234e-06;2.234e-06;2.234e-06
16;init;1;3.16999;3.16999;3.16999
16;update;1;99.4191;99.4191;99.4191
16;sync;1;8.92512;8.92512;8.92512
16;evalKnownDf;1;0;0;0
16;write;1;3.1529e-05;3.1529e-05;3.1529e-05
16;trace;1;0;0;0
16;calc_total;1;108.344;108.344;108.344
0;total;1;226.706;226.706;226.706
37;compErr;1;1.914e-06;1.914e-06;1.914e-06
37;init;1;3.15683;3.15683;3.15683
37;update;1;108.204;108.204;108.204
37;sync;1;1.29412;1.29412;1.29412
37;evalKnownDf;1;0;0;0
37;write;1;2.5585e-05;2.5585e-05;2.5585e-05
37;trace;1;0;0;0
37;calc_total;1;109.498;109.498;109.498
0;total;1;129.353;129.353;129.353
17;compErr;1;3.369e-06;3.369e-06;3.369e-06
17;init;1;3.06647;3.06647;3.06647
17;update;1;100.217;100.217;100.217
17;sync;1;8.45962;8.45962;8.45962
17;evalKnownDf;1;0;0;0
17;write;1;3.4665e-05;3.4665e-05;3.4665e-05
17;trace;1;0;0;0
17;calc_total;1;108.677;108.677;108.677
0;total;1;226.707;226.707;226.707
38;compErr;1;1.467e-06;1.467e-06;1.467e-06
38;init;1;3.08612;3.08612;3.08612
38;update;1;100.236;100.236;100.236
38;sync;1;9.05217;9.05217;9.05217
38;evalKnownDf;1;0;0;0
38;write;1;2.371e-05;2.371e-05;2.371e-05
38;trace;1;0;0;0
38;calc_total;1;109.288;109.288;109.288
0;total;1;129.373;129.373;129.373
18;compErr;1;1.708e-06;1.708e-06;1.708e-06
18;init;1;3.04877;3.04877;3.04877
18;update;1;99.604;99.604;99.604
18;sync;1;8.21964;8.21964;8.21964
18;evalKnownDf;1;0;0;0
18;write;1;2.876e-05;2.876e-05;2.876e-05
18;trace;1;0;0;0
18;calc_total;1;107.824;107.824;107.824
0;total;1;226.707;226.707;226.707
39;compErr;1;2.194e-06;2.194e-06;2.194e-06
39;init;1;3.10949;3.10949;3.10949
39;update;1;100.27;100.27;100.27
39;sync;1;8.39248;8.39248;8.39248
39;evalKnownDf;1;0;0;0
39;write;1;3.6594e-05;3.6594e-05;3.6594e-05
39;trace;1;0;0;0
39;calc_total;1;108.662;108.662;108.662
0;total;1;129.373;129.373;129.373
19;compErr;1;1.686e-06;1.686e-06;1.686e-06
19;init;1;3.05653;3.05653;3.05653
19;update;1;99.1097;99.1097;99.1097
19;sync;1;7.86888;7.86888;7.86888
19;evalKnownDf;1;0;0;0
19;write;1;3.0369e-05;3.0369e-05;3.0369e-05
19;trace;1;0;0;0
19;calc_total;1;106.979;106.979;106.979
0;total;1;226.707;226.707;226.707
40;compErr;1;1.424e-06;1.424e-06;1.424e-06
40;init;1;3.10745;3.10745;3.10745
40;update;1;99.9448;99.9448;99.9448
40;sync;1;8.58859;8.58859;8.58859
40;evalKnownDf;1;0;0;0
40;write;1;3.0864e-05;3.0864e-05;3.0864e-05
40;trace;1;0;0;0
40;calc_total;1;108.533;108.533;108.533
0;total;1;129.373;129.373;129.373
20;compErr;1;1.789e-06;1.789e-06;1.789e-06
20;init;1;3.08471;3.08471;3.08471
20;update;1;99.8677;99.8677;99.8677
20;sync;1;8.72103;8.72103;8.72103
20;evalKnownDf;1;0;0;0
20;write;1;3.5367e-05;3.5367e-05;3.5367e-05
20;trace;1;0;0;0
20;calc_total;1;108.589;108.589;108.589
0;total;1;226.707;226.707;226.707
41;compErr;1;1.711e-06;1.711e-06;1.711e-06
41;init;1;3.10911;3.10911;3.10911
41;update;1;99.494;99.494;99.494
41;sync;1;9.96638;9.96638;9.96638
41;evalKnownDf;1;0;0;0
41;write;1;2.3636e-05;2.3636e-05;2.3636e-05
41;trace;1;0;0;0
41;calc_total;1;109.46;109.46;109.46
0;total;1;129.362;129.362;129.362
21;compErr;1;1.707e-06;1.707e-06;1.707e-06
21;init;1;3.07369;3.07369;3.07369
21;update;1;99.4171;99.4171;99.4171
21;sync;1;10.0265;10.0265;10.0265
21;evalKnownDf;1;0;0;0
21;write;1;3.3478e-05;3.3478e-05;3.3478e-05
21;trace;1;0;0;0
21;calc_total;1;109.444;109.444;109.444
0;total;1;226.706;226.706;226.706
22;compErr;1;1.421e-06;1.421e-06;1.421e-06
22;init;1;3.05729;3.05729;3.05729
22;update;1;99.5509;99.5509;99.5509
22;sync;1;9.06327;9.06327;9.06327
22;evalKnownDf;1;0;0;0
22;write;1;3.6322e-05;3.6322e-05;3.6322e-05
22;trace;1;0;0;0
22;calc_total;1;108.614;108.614;108.614
0;total;1;226.707;226.707;226.707
23;compErr;1;1.456e-06;1.456e-06;1.456e-06
23;init;1;3.06275;3.06275;3.06275
23;update;1;99.5557;99.5557;99.5557
23;sync;1;8.26518;8.26518;8.26518
23;evalKnownDf;1;0;0;0
23;write;1;3.1772e-05;3.1772e-05;3.1772e-05
23;trace;1;0;0;0
23;calc_total;1;107.821;107.821;107.821
0;total;1;226.707;226.707;226.707
49;compErr;1;1.544e-06;1.544e-06;1.544e-06
76;evalKnownDf;1;0;0;0
76;write;1;4.4441e-05;4.4441e-05;4.4441e-05
76;trace;1;0;0;0
76;calc_total;1;106.385;106.385;106.385
49;init;1;3.07776;3.07776;3.07776
49;update;1;99.6892;99.6892;99.6892
90;sync;1;7.66091;7.66091;7.66091
90;evalKnownDf;1;0;0;0
90;write;1;3.6802e-05;3.6802e-05;3.6802e-05
90;trace;1;0;0;0
90;calc_total;1;107.326;107.326;107.326
49;sync;1;9.07647;9.07647;9.07647
49;evalKnownDf;1;0;0;0
49;write;1;3.6171e-05;3.6171e-05;3.6171e-05
49;trace;1;0;0;0
92;compErr;1;2.223e-06;2.223e-06;2.223e-06
92;init;1;3.19355;3.19355;3.19355
92;update;1;99.2575;99.2575;99.2575
92;sync;1;6.6075;6.6075;6.6075
49;calc_total;1;108.766;108.766;108.766
92;evalKnownDf;1;0;0;0
92;write;1;2.8667e-05;2.8667e-05;2.8667e-05
92;trace;1;0;0;0
92;calc_total;1;105.865;105.865;105.865
0;total;1;226.65;226.65;226.65
72;compErr;1;2.089e-06;2.089e-06;2.089e-06
72;init;1;3.1308;3.1308;3.1308
72;update;1;99.963;99.963;99.963
72;sync;1;6.97355;6.97355;6.97355
72;evalKnownDf;1;0;0;0
72;write;1;3.795e-05;3.795e-05;3.795e-05
72;trace;1;0;0;0
72;calc_total;1;106.937;106.937;106.937
0;total;1;129.345;129.345;129.345
0;total;1;226.65;226.65;226.65
0;total;1;129.345;129.345;129.345
0;total;1;226.65;226.65;226.65
0;total;1;129.341;129.341;129.341
51;compErr;1;1.794e-06;1.794e-06;1.794e-06
51;init;1;3.07889;3.07889;3.07889
51;update;1;99.504;99.504;99.504
51;sync;1;7.64748;7.64748;7.64748
51;evalKnownDf;1;0;0;0
51;write;1;3.1489e-05;3.1489e-05;3.1489e-05
51;trace;1;0;0;0
51;calc_total;1;107.152;107.152;107.152
0;total;1;226.65;226.65;226.65
75;compErr;1;1.974e-06;1.974e-06;1.974e-06
75;init;1;3.14755;3.14755;3.14755
75;update;1;100.863;100.863;100.863
75;sync;1;6.50989;6.50989;6.50989
75;evalKnownDf;1;0;0;0
75;write;1;4.0217e-05;4.0217e-05;4.0217e-05
75;trace;1;0;0;0
75;calc_total;1;107.373;107.373;107.373
0;total;1;129.345;129.345;129.345
52;compErr;1;1.929e-06;1.929e-06;1.929e-06
52;init;1;3.16674;3.16674;3.16674
52;update;1;99.814;99.814;99.814
52;sync;1;9.2256;9.2256;9.2256
52;evalKnownDf;1;0;0;0
52;write;1;3.2524e-05;3.2524e-05;3.2524e-05
52;trace;1;0;0;0
52;calc_total;1;109.04;109.04;109.04
0;total;1;226.65;226.65;226.65
0;total;1;129.345;129.345;129.345
0;total;1;226.65;226.65;226.65
0;total;1;129.345;129.345;129.345
0;total;1;226.65;226.65;226.65
0;total;1;129.345;129.345;129.345
0;total;1;226.65;226.65;226.65
0;total;1;129.345;129.345;129.345
0;total;1;226.65;226.65;226.65
0;total;1;129.345;129.345;129.345
0;total;1;226.65;226.65;226.65
0;total;1;129.339;129.339;129.339
0;total;1;226.648;226.648;226.648
0;total;1;129.341;129.341;129.341
59;compErr;1;1.994e-06;1.994e-06;1.994e-06
59;init;1;3.12143;3.12143;3.12143
59;update;1;100.421;100.421;100.421
59;sync;1;7.73052;7.73052;7.73052
59;evalKnownDf;1;0;0;0
59;write;1;3.4365e-05;3.4365e-05;3.4365e-05
59;trace;1;0;0;0
59;calc_total;1;108.151;108.151;108.151
0;total;1;226.65;226.65;226.65
83;compErr;1;2.559e-06;2.559e-06;2.559e-06
83;init;1;3.19932;3.19932;3.19932
83;update;1;99.2573;99.2573;99.2573
83;sync;1;6.39577;6.39577;6.39577
83;evalKnownDf;1;0;0;0
83;write;1;4.6883e-05;4.6883e-05;4.6883e-05
83;trace;1;0;0;0
83;calc_total;1;105.653;105.653;105.653
0;total;1;129.342;129.342;129.342
0;total;1;226.65;226.65;226.65
84;compErr;1;1.571e-06;1.571e-06;1.571e-06
84;init;1;3.21738;3.21738;3.21738
84;update;1;99.875;99.875;99.875
84;sync;1;7.16237;7.16237;7.16237
84;evalKnownDf;1;0;0;0
84;write;1;3.0681e-05;3.0681e-05;3.0681e-05
84;trace;1;0;0;0
84;calc_total;1;107.037;107.037;107.037
0;total;1;129.346;129.346;129.346
0;total;1;226.649;226.649;226.649
0;total;1;129.345;129.345;129.345
0;total;1;226.65;226.65;226.65
0;total;1;129.345;129.345;129.345
0;total;1;226.65;226.65;226.65
0;total;1;129.346;129.346;129.346
0;total;1;226.65;226.65;226.65
0;total;1;129.346;129.346;129.346
0;total;1;226.65;226.65;226.65
0;total;1;129.345;129.345;129.345
66;compErr;1;1.763e-06;1.763e-06;1.763e-06
66;init;1;3.08887;3.08887;3.08887
66;update;1;100.036;100.036;100.036
66;sync;1;7.1509;7.1509;7.1509
66;evalKnownDf;1;0;0;0
66;write;1;3.7973e-05;3.7973e-05;3.7973e-05
66;trace;1;0;0;0
66;calc_total;1;107.187;107.187;107.187
0;total;1;226.65;226.65;226.65
0;total;1;129.346;129.346;129.346
67;compErr;1;2.455e-06;2.455e-06;2.455e-06
67;init;1;3.15425;3.15425;3.15425
67;update;1;99.3042;99.3042;99.3042
67;sync;1;7.31166;7.31166;7.31166
67;evalKnownDf;1;0;0;0
67;write;1;3.9062e-05;3.9062e-05;3.9062e-05
67;trace;1;0;0;0
67;calc_total;1;106.616;106.616;106.616
0;total;1;226.65;226.65;226.65
91;compErr;1;1.551e-06;1.551e-06;1.551e-06
91;init;1;3.1085;3.1085;3.1085
91;update;1;100.106;100.106;100.106
91;sync;1;6.71718;6.71718;6.71718
91;evalKnownDf;1;0;0;0
91;write;1;2.979e-05;2.979e-05;2.979e-05
91;trace;1;0;0;0
91;calc_total;1;106.823;106.823;106.823
0;total;1;129.346;129.346;129.346
68;compErr;1;1.566e-06;1.566e-06;1.566e-06
68;init;1;3.14182;3.14182;3.14182
68;update;1;99.8606;99.8606;99.8606
68;sync;1;7.89936;7.89936;7.89936
68;evalKnownDf;1;0;0;0
68;write;1;3.3311e-05;3.3311e-05;3.3311e-05
68;trace;1;0;0;0
68;calc_total;1;107.76;107.76;107.76
0;total;1;226.649;226.649;226.649
0;total;1;129.343;129.343;129.343
0;total;1;226.65;226.65;226.65
0;total;1;129.343;129.343;129.343
70;compErr;1;2.304e-06;2.304e-06;2.304e-06
70;init;1;3.16944;3.16944;3.16944
70;update;1;100.161;100.161;100.161
70;sync;1;7.49921;7.49921;7.49921
70;evalKnownDf;1;0;0;0
70;write;1;3.2178e-05;3.2178e-05;3.2178e-05
70;trace;1;0;0;0
70;calc_total;1;107.66;107.66;107.66
0;total;1;226.65;226.65;226.65
0;total;1;129.342;129.342;129.342
0;total;1;226.65;226.65;226.65
0;total;1;129.346;129.346;129.346
42;compErr;1;1.378e-06;1.378e-06;1.378e-06
42;init;1;3.11184;3.11184;3.11184
42;update;1;100.945;100.945;100.945
42;sync;1;7.66056;7.66056;7.66056
42;evalKnownDf;1;0;0;0
42;write;1;3.0269e-05;3.0269e-05;3.0269e-05
42;trace;1;0;0;0
42;calc_total;1;108.605;108.605;108.605
0;total;1;129.373;129.373;129.373
43;compErr;1;1.675e-06;1.675e-06;1.675e-06
43;init;1;3.06876;3.06876;3.06876
43;update;1;99.4741;99.4741;99.4741
43;sync;1;8.32742;8.32742;8.32742
43;evalKnownDf;1;0;0;0
43;write;1;3.2373e-05;3.2373e-05;3.2373e-05
43;trace;1;0;0;0
43;calc_total;1;107.802;107.802;107.802
0;total;1;129.361;129.361;129.361
44;compErr;1;2.042e-06;2.042e-06;2.042e-06
44;init;1;3.18681;3.18681;3.18681
44;update;1;99.2721;99.2721;99.2721
44;sync;1;8.70737;8.70737;8.70737
44;evalKnownDf;1;0;0;0
44;write;1;3.236e-05;3.236e-05;3.236e-05
44;trace;1;0;0;0
44;calc_total;1;107.98;107.98;107.98
0;total;1;129.373;129.373;129.373
45;compErr;1;1.673e-06;1.673e-06;1.673e-06
45;init;1;3.1106;3.1106;3.1106
45;update;1;99.7084;99.7084;99.7084
45;sync;1;8.77132;8.77132;8.77132
45;evalKnownDf;1;0;0;0
45;write;1;3.006e-05;3.006e-05;3.006e-05
45;trace;1;0;0;0
45;calc_total;1;108.48;108.48;108.48
0;total;1;129.355;129.355;129.355
46;compErr;1;9.69e-07;9.69e-07;9.69e-07
46;init;1;3.09416;3.09416;3.09416
46;update;1;100.122;100.122;100.122
46;sync;1;7.66866;7.66866;7.66866
46;evalKnownDf;1;0;0;0
46;write;1;2.0299e-05;2.0299e-05;2.0299e-05
46;trace;1;0;0;0
46;calc_total;1;107.791;107.791;107.791
0;total;1;129.355;129.355;129.355
47;compErr;1;1.498e-06;1.498e-06;1.498e-06
47;init;1;3.08538;3.08538;3.08538
47;update;1;99.49;99.49;99.49
47;sync;1;7.51103;7.51103;7.51103
47;evalKnownDf;1;0;0;0
47;write;1;3.1195e-05;3.1195e-05;3.1195e-05
47;trace;1;0;0;0
47;calc_total;1;107.001;107.001;107.001
0;total;1;129.359;129.359;129.359
SCAFES
REMARK: No time step width tau was specified.
 Set tau=1.0 and proceeded. 

Energy start: 12000
Energy end  : 11351.9
# unit_id;function_name;num_calls;avg_runtime;min_runtime;max_runtime
40;compErr;1;1.67e-06;1.67e-06;1.67e-06
40;init;1;3.10084;3.10084;3.10084
40;update;1;100.222;100.222;100.222
40;sync;1;6.80211;6.80211;6.80211
40;evalKnownDf;1;0;0;0
40;write;1;3.2106e-05;3.2106e-05;3.2106e-05
40;trace;1;0;0;0
40;calc_total;1;107.024;107.024;107.024
0;compErr;1;2.219e-06;2.219e-06;2.219e-06
0;init;1;3.26705;3.26705;3.26705
0;update;1;99.7413;99.7413;99.7413
0;sync;1;4.94298;4.94298;4.94298
0;evalKnownDf;1;0;0;0
0;write;1;4.2043e-05;4.2043e-05;4.2043e-05
0;trace;1;0;0;0
0;calc_total;1;104.684;104.684;104.684
56;compErr;1;1.154e-06;1.154e-06;1.154e-06
56;init;1;3.09378;3.09378;3.09378
56;update;1;100.392;100.392;100.392
56;sync;1;7.38421;7.38421;7.38421
56;evalKnownDf;1;0;0;0
56;write;1;3.2381e-05;3.2381e-05;3.2381e-05
56;trace;1;0;0;0
56;calc_total;1;107.776;107.776;107.776
84;compErr;1;1.554e-06;1.554e-06;1.554e-06
84;init;1;3.13845;3.13845;3.13845
84;update;1;99.3102;99.3102;99.3102
84;sync;1;6.49095;6.49095;6.49095
84;evalKnownDf;1;0;0;0
84;write;1;2.9316e-05;2.9316e-05;2.9316e-05
84;trace;1;0;0;0
84;calc_total;1;105.801;105.801;105.801
72;compErr;1;1.89e-06;1.89e-06;1.89e-06
72;init;1;3.24684;3.24684;3.24684
72;update;1;100.588;100.588;100.588
72;sync;1;6.95333;6.95333;6.95333
72;evalKnownDf;1;0;0;0
72;write;1;3.9452e-05;3.9452e-05;3.9452e-05
72;trace;1;0;0;0
72;calc_total;1;107.542;107.542;107.542
86;compErr;1;1.207e-06;1.207e-06;1.207e-06
86;init;1;3.13532;3.13532;3.13532
86;update;1;100.273;100.273;100.273
86;sync;1;4.30075;4.30075;4.30075
86;evalKnownDf;1;0;0;0
86;write;1;3.3206e-05;3.3206e-05;3.3206e-05
86;trace;1;0;0;0
86;calc_total;1;104.574;104.574;104.574
88;compErr;1;1.336e-06;1.336e-06;1.336e-06
88;init;1;3.2175;3.2175;3.2175
88;update;1;99.8784;99.8784;99.8784
88;sync;1;6.92106;6.92106;6.92106
88;evalKnownDf;1;0;0;0
88;write;1;3.0605e-05;3.0605e-05;3.0605e-05
88;trace;1;0;0;0
88;calc_total;1;106.799;106.799;106.799
85;compErr;1;1.827e-06;1.827e-06;1.827e-06
85;init;1;3.13908;3.13908;3.13908
85;update;1;100.323;100.323;100.323
85;sync;1;4.75971;4.75971;4.75971
85;evalKnownDf;1;0;0;0
85;write;1;3.1475e-05;3.1475e-05;3.1475e-05
85;trace;1;0;0;0
85;calc_total;1;105.082;105.082;105.082
87;compErr;1;1.966e-06;1.966e-06;1.966e-06
87;init;1;3.14127;3.14127;3.14127
87;update;1;100.365;100.365;100.365
87;sync;1;3.42552;3.42552;3.42552
87;evalKnownDf;1;0;0;0
87;write;1;3.5537e-05;3.5537e-05;3.5537e-05
87;trace;1;0;0;0
87;calc_total;1;103.791;103.791;103.791
92;compErr;1;1.451e-06;1.451e-06;1.451e-06
92;init;1;3.21156;3.21156;3.21156
92;update;1;99.5795;99.5795;99.5795
92;sync;1;7.40181;7.40181;7.40181
92;evalKnownDf;1;0;0;0
92;write;1;3.5404e-05;3.5404e-05;3.5404e-05
92;trace;1;0;0;0
92;calc_total;1;106.981;106.981;106.981
93;compErr;1;2.055e-06;2.055e-06;2.055e-06
93;init;1;3.25397;3.25397;3.25397
93;update;1;99.3925;99.3925;99.3925
93;sync;1;7.22446;7.22446;7.22446
93;evalKnownDf;1;0;0;0
93;write;1;3.4351e-05;3.4351e-05;3.4351e-05
93;trace;1;0;0;0
93;calc_total;1;106.617;106.617;106.617
77;compErr;1;1.763e-06;1.763e-06;1.763e-06
77;init;1;3.15644;3.15644;3.15644
77;update;1;100.349;100.349;100.349
77;sync;1;6.97802;6.97802;6.97802
77;evalKnownDf;1;0;0;0
77;write;1;4.5025e-05;4.5025e-05;4.5025e-05
77;trace;1;0;0;0
77;calc_total;1;107.327;107.327;107.327
76;compErr;1;2.39e-06;2.39e-06;2.39e-06
76;init;1;3.1419;3.1419;3.1419
76;update;1;99.2239;99.2239;99.2239
76;sync;1;8.50519;8.50519;8.50519
76;evalKnownDf;1;0;0;0
76;write;1;4.0179e-05;4.0179e-05;4.0179e-05
76;trace;1;0;0;0
76;calc_total;1;107.729;107.729;107.729
78;compErr;1;1.79e-06;1.79e-06;1.79e-06
78;init;1;3.18398;3.18398;3.18398
78;update;1;99.7856;99.7856;99.7856
78;sync;1;6.60098;6.60098;6.60098
78;evalKnownDf;1;0;0;0
78;write;1;4.2579e-05;4.2579e-05;4.2579e-05
78;trace;1;0;0;0
78;calc_total;1;106.387;106.387;106.387
94;compErr;1;1.177e-06;1.177e-06;1.177e-06
94;init;1;3.13285;3.13285;3.13285
94;update;1;100.071;100.071;100.071
94;sync;1;5.77151;5.77151;5.77151
94;evalKnownDf;1;0;0;0
94;write;1;3.4152e-05;3.4152e-05;3.4152e-05
94;trace;1;0;0;0
94;calc_total;1;105.842;105.842;105.842
95;compErr;1;1.508e-06;1.508e-06;1.508e-06
95;init;1;3.13375;3.13375;3.13375
95;update;1;99.4734;99.4734;99.4734
95;sync;1;5.46399;5.46399;5.46399
95;evalKnownDf;1;0;0;0
95;write;1;3.2297e-05;3.2297e-05;3.2297e-05
95;trace;1;0;0;0
95;calc_total;1;104.937;104.937;104.937
79;compErr;1;1.595e-06;1.595e-06;1.595e-06
79;init;1;3.15172;3.15172;3.15172
79;update;1;100.148;100.148;100.148
79;sync;1;5.7414;5.7414;5.7414
79;evalKnownDf;1;0;0;0
79;write;1;4.0276e-05;4.0276e-05;4.0276e-05
79;trace;1;0;0;0
79;calc_total;1;105.889;105.889;105.889
81;compErr;1;1.234e-06;1.234e-06;1.234e-06
81;init;1;3.14752;3.14752;3.14752
81;update;1;99.8824;99.8824;99.8824
81;sync;1;4.86316;4.86316;4.86316
81;evalKnownDf;1;0;0;0
81;write;1;3.927e-05;3.927e-05;3.927e-05
81;trace;1;0;0;0
81;calc_total;1;104.746;104.746;104.746
82;compErr;1;1.673e-06;1.673e-06;1.673e-06
82;init;1;3.18114;3.18114;3.18114
82;update;1;99.8139;99.8139;99.8139
82;sync;1;4.1954;4.1954;4.1954
82;evalKnownDf;1;0;0;0
82;write;1;3.9498e-05;3.9498e-05;3.9498e-05
82;trace;1;0;0;0
82;calc_total;1;104.009;104.009;104.009
75;compErr;1;2.179e-06;2.179e-06;2.179e-06
75;init;1;3.15909;3.15909;3.15909
75;update;1;100.411;100.411;100.411
75;sync;1;4.7563;4.7563;4.7563
75;evalKnownDf;1;0;0;0
75;write;1;3.5381e-05;3.5381e-05;3.5381e-05
75;trace;1;0;0;0
75;calc_total;1;105.168;105.168;105.168
83;compErr;1;2.541e-06;2.541e-06;2.541e-06
83;init;1;3.18817;3.18817;3.18817
83;update;1;99.3108;99.3108;99.3108
83;sync;1;4.49391;4.49391;4.49391
83;evalKnownDf;1;0;0;0
83;write;1;3.5453e-05;3.5453e-05;3.5453e-05
83;trace;1;0;0;0
83;calc_total;1;103.805;103.805;103.805
1;compErr;1;1.376e-06;1.376e-06;1.376e-06
1;init;1;3.17463;3.17463;3.17463
1;update;1;100.552;100.552;100.552
1;sync;1;3.93169;3.93169;3.93169
1;evalKnownDf;1;0;0;0
1;write;1;3.5489e-05;3.5489e-05;3.5489e-05
1;trace;1;0;0;0
1;calc_total;1;104.483;104.483;104.483
2;compErr;1;1.938e-06;1.938e-06;1.938e-06
2;init;1;3.08062;3.08062;3.08062
2;update;1;99.6191;99.6191;99.6191
2;sync;1;3.80179;3.80179;3.80179
2;evalKnownDf;1;0;0;0
2;write;1;3.6623e-05;3.6623e-05;3.6623e-05
2;trace;1;0;0;0
2;calc_total;1;103.421;103.421;103.421
3;compErr;1;2.179e-06;2.179e-06;2.179e-06
3;init;1;3.13636;3.13636;3.13636
3;update;1;99.0805;99.0805;99.0805
3;sync;1;3.79972;3.79972;3.79972
3;evalKnownDf;1;0;0;0
3;write;1;3.9214e-05;3.9214e-05;3.9214e-05
3;trace;1;0;0;0
3;calc_total;1;102.88;102.88;102.88
4;compErr;1;1.888e-06;1.888e-06;1.888e-06
4;init;1;3.09148;3.09148;3.09148
4;update;1;98.8993;98.8993;98.8993
4;sync;1;6.4375;6.4375;6.4375
4;evalKnownDf;1;0;0;0
4;write;1;3.7029e-05;3.7029e-05;3.7029e-05
4;trace;1;0;0;0
4;calc_total;1;105.337;105.337;105.337
5;compErr;1;2.479e-06;2.479e-06;2.479e-06
5;init;1;3.08301;3.08301;3.08301
5;update;1;99.5598;99.5598;99.5598
5;sync;1;5.13675;5.13675;5.13675
5;evalKnownDf;1;0;0;0
5;write;1;3.6573e-05;3.6573e-05;3.6573e-05
5;trace;1;0;0;0
5;calc_total;1;104.697;104.697;104.697
7;compErr;1;1.308e-06;1.308e-06;1.308e-06
7;init;1;3.08514;3.08514;3.08514
7;update;1;99.1448;99.1448;99.1448
7;sync;1;4.2266;4.2266;4.2266
7;evalKnownDf;1;0;0;0
7;write;1;3.8464e-05;3.8464e-05;3.8464e-05
7;trace;1;0;0;0
7;calc_total;1;103.371;103.371;103.371
8;compErr;1;2.038e-06;2.038e-06;2.038e-06
8;init;1;3.17387;3.17387;3.17387
8;update;1;99.7168;99.7168;99.7168
8;sync;1;6.35584;6.35584;6.35584
8;evalKnownDf;1;0;0;0
8;write;1;4.2228e-05;4.2228e-05;4.2228e-05
8;trace;1;0;0;0
8;calc_total;1;106.073;106.073;106.073
9;compErr;1;2.273e-06;2.273e-06;2.273e-06
9;init;1;3.08765;3.08765;3.08765
9;update;1;99.5705;99.5705;99.5705
9;sync;1;5.74003;5.74003;5.74003
9;evalKnownDf;1;0;0;0
9;write;1;3.6947e-05;3.6947e-05;3.6947e-05
9;trace;1;0;0;0
9;calc_total;1;105.311;105.311;105.311
10;compErr;1;1.834e-06;1.834e-06;1.834e-06
10;init;1;3.10241;3.10241;3.10241
10;update;1;99.7704;99.7704;99.7704
10;sync;1;4.76191;4.76191;4.76191
10;evalKnownDf;1;0;0;0
10;write;1;3.5527e-05;3.5527e-05;3.5527e-05
10;trace;1;0;0;0
10;calc_total;1;104.532;104.532;104.532
11;compErr;1;2.249e-06;2.249e-06;2.249e-06
11;init;1;3.08841;3.08841;3.08841
11;update;1;99.7382;99.7382;99.7382
11;sync;1;4.3688;4.3688;4.3688
11;evalKnownDf;1;0;0;0
11;write;1;4.5027e-05;4.5027e-05;4.5027e-05
11;trace;1;0;0;0
11;calc_total;1;104.107;104.107;104.107
24;compErr;1;2.219e-06;2.219e-06;2.219e-06
24;init;1;3.16628;3.16628;3.16628
24;update;1;100.72;100.72;100.72
24;sync;1;6.05748;6.05748;6.05748
24;evalKnownDf;1;0;0;0
24;write;1;4.1703e-05;4.1703e-05;4.1703e-05
24;trace;1;0;0;0
24;calc_total;1;106.778;106.778;106.778
12;compErr;1;1.125e-06;1.125e-06;1.125e-06
12;init;1;3.20201;3.20201;3.20201
12;update;1;99.3274;99.3274;99.3274
12;sync;1;7.2863;7.2863;7.2863
12;evalKnownDf;1;0;0;0
12;write;1;3.1398e-05;3.1398e-05;3.1398e-05
12;trace;1;0;0;0
12;calc_total;1;106.614;106.614;106.614
25;compErr;1;1.755e-06;1.755e-06;1.755e-06
25;init;1;3.07971;3.07971;3.07971
25;update;1;99.5854;99.5854;99.5854
25;sync;1;6.55019;6.55019;6.55019
25;evalKnownDf;1;0;0;0
25;write;1;3.8131e-05;3.8131e-05;3.8131e-05
25;trace;1;0;0;0
25;calc_total;1;106.136;106.136;106.136
13;compErr;1;2.238e-06;2.238e-06;2.238e-06
13;init;1;3.10864;3.10864;3.10864
13;update;1;99.1092;99.1092;99.1092
13;sync;1;6.61854;6.61854;6.61854
13;evalKnownDf;1;0;0;0
13;write;1;3.8421e-05;3.8421e-05;3.8421e-05
13;trace;1;0;0;0
13;calc_total;1;105.728;105.728;105.728
26;compErr;1;1.889e-06;1.889e-06;1.889e-06
26;init;1;3.13065;3.13065;3.13065
26;update;1;100.312;100.312;100.312
26;sync;1;4.87536;4.87536;4.87536
26;evalKnownDf;1;0;0;0
26;write;1;3.3117e-05;3.3117e-05;3.3117e-05
26;trace;1;0;0;0
26;calc_total;1;105.187;105.187;105.187
14;compErr;1;2.133e-06;2.133e-06;2.133e-06
14;init;1;3.08338;3.08338;3.08338
14;update;1;99.7372;99.7372;99.7372
14;sync;1;5.39219;5.39219;5.39219
14;evalKnownDf;1;0;0;0
14;write;1;3.1754e-05;3.1754e-05;3.1754e-05
14;trace;1;0;0;0
14;calc_total;1;105.129;105.129;105.129
27;compErr;1;2.081e-06;2.081e-06;2.081e-06
27;init;1;3.16147;3.16147;3.16147
27;update;1;100.564;100.564;100.564
27;sync;1;3.94605;3.94605;3.94605
27;evalKnownDf;1;0;0;0
27;write;1;2.9594e-05;2.9594e-05;2.9594e-05
27;trace;1;0;0;0
27;calc_total;1;104.51;104.51;104.51
15;compErr;1;1.813e-06;1.813e-06;1.813e-06
15;init;1;3.08408;3.08408;3.08408
15;update;1;99.3314;99.3314;99.3314
15;sync;1;5.21381;5.21381;5.21381
15;evalKnownDf;1;0;0;0
15;write;1;2.8733e-05;2.8733e-05;2.8733e-05
15;trace;1;0;0;0
15;calc_total;1;104.545;104.545;104.545
28;compErr;1;3.31e-06;3.31e-06;3.31e-06
28;init;1;3.23078;3.23078;3.23078
28;update;1;100.423;100.423;100.423
28;sync;1;7.3562;7.3562;7.3562
28;evalKnownDf;1;0;0;0
28;write;1;4.499e-05;4.499e-05;4.499e-05
28;trace;1;0;0;0
28;calc_total;1;107.78;107.78;107.78
16;compErr;1;1.525e-06;1.525e-06;1.525e-06
16;init;1;3.13384;3.13384;3.13384
16;update;1;99.3654;99.3654;99.3654
16;sync;1;6.48796;6.48796;6.48796
16;evalKnownDf;1;0;0;0
16;write;1;3.4848e-05;3.4848e-05;3.4848e-05
16;trace;1;0;0;0
16;calc_total;1;105.853;105.853;105.853
29;compErr;1;3.055e-06;3.055e-06;3.055e-06
29;init;1;3.09965;3.09965;3.09965
29;update;1;100.335;100.335;100.335
29;sync;1;6.24081;6.24081;6.24081
29;evalKnownDf;1;0;0;0
29;write;1;3.7748e-05;3.7748e-05;3.7748e-05
29;trace;1;0;0;0
29;calc_total;1;106.576;106.576;106.576
17;compErr;1;2.33e-06;2.33e-06;2.33e-06
17;init;1;3.09188;3.09188;3.09188
17;update;1;99.4423;99.4423;99.4423
17;sync;1;5.19064;5.19064;5.19064
17;evalKnownDf;1;0;0;0
17;write;1;3.0721e-05;3.0721e-05;3.0721e-05
17;trace;1;0;0;0
17;calc_total;1;104.633;104.633;104.633
30;compErr;1;2.141e-06;2.141e-06;2.141e-06
30;init;1;3.11145;3.11145;3.11145
30;update;1;100.077;100.077;100.077
30;sync;1;5.8634;5.8634;5.8634
30;evalKnownDf;1;0;0;0
30;write;1;3.4203e-05;3.4203e-05;3.4203e-05
30;trace;1;0;0;0
30;calc_total;1;105.941;105.941;105.941
18;compErr;1;1.989e-06;1.989e-06;1.989e-06
18;init;1;3.07588;3.07588;3.07588
18;update;1;99.6374;99.6374;99.6374
18;sync;1;4.50796;4.50796;4.50796
18;evalKnownDf;1;0;0;0
18;write;1;3.2506e-05;3.2506e-05;3.2506e-05
18;trace;1;0;0;0
18;calc_total;1;104.145;104.145;104.145
31;compErr;1;2.011e-06;2.011e-06;2.011e-06
31;init;1;3.14986;3.14986;3.14986
31;update;1;99.9785;99.9785;99.9785
31;sync;1;5.12192;5.12192;5.12192
31;evalKnownDf;1;0;0;0
31;write;1;4.815e-05;4.815e-05;4.815e-05
31;trace;1;0;0;0
31;calc_total;1;105.1;105.1;105.1
19;compErr;1;1.628e-06;1.628e-06;1.628e-06
19;init;1;3.07929;3.07929;3.07929
19;update;1;99.2425;99.2425;99.2425
19;sync;1;4.12832;4.12832;4.12832
19;evalKnownDf;1;0;0;0
19;write;1;3.1901e-05;3.1901e-05;3.1901e-05
19;trace;1;0;0;0
19;calc_total;1;103.371;103.371;103.371
32;compErr;1;1.606e-06;1.606e-06;1.606e-06
32;init;1;3.21099;3.21099;3.21099
32;update;1;100.881;100.881;100.881
32;sync;1;5.22727;5.22727;5.22727
32;evalKnownDf;1;0;0;0
32;write;1;3.3438e-05;3.3438e-05;3.3438e-05
32;trace;1;0;0;0
32;calc_total;1;106.108;106.108;106.108
20;compErr;1;1.899e-06;1.899e-06;1.899e-06
20;init;1;3.22391;3.22391;3.22391
20;update;1;99.8986;99.8986;99.8986
20;sync;1;6.45087;6.45087;6.45087
20;evalKnownDf;1;0;0;0
20;write;1;3.6959e-05;3.6959e-05;3.6959e-05
20;trace;1;0;0;0
20;calc_total;1;106.35;106.35;106.35
52;compErr;1;1.571e-06;1.571e-06;1.571e-06
52;init;1;3.09684;3.09684;3.09684
52;update;1;100.279;100.279;100.279
52;sync;1;6.9093;6.9093;6.9093
52;evalKnownDf;1;0;0;0
52;write;1;3.2428e-05;3.2428e-05;3.2428e-05
33;compErr;1;2.153e-06;2.153e-06;2.153e-06
33;init;1;3.15392;3.15392;3.15392
33;update;1;99.5436;99.5436;99.5436
33;sync;1;5.71252;5.71252;5.71252
33;evalKnownDf;1;0;0;0
33;write;1;3.9691e-05;3.9691e-05;3.9691e-05
33;trace;1;0;0;0
33;calc_total;1;105.256;105.256;105.256
21;compErr;1;2.344e-06;2.344e-06;2.344e-06
21;init;1;3.07331;3.07331;3.07331
21;update;1;99.541;99.541;99.541
21;sync;1;5.8599;5.8599;5.8599
21;evalKnownDf;1;0;0;0
21;write;1;3.7212e-05;3.7212e-05;3.7212e-05
21;trace;1;0;0;0
21;calc_total;1;105.401;105.401;105.401
53;compErr;1;2.059e-06;2.059e-06;2.059e-06
53;init;1;3.07863;3.07863;3.07863
53;update;1;99.9339;99.9339;99.9339
53;sync;1;6.8222;6.8222;6.8222
53;evalKnownDf;1;0;0;0
53;write;1;3.0941e-05;3.0941e-05;3.0941e-05
53;trace;1;0;0;0
53;calc_total;1;106.756;106.756;106.756
34;compErr;1;2.212e-06;2.212e-06;2.212e-06
34;init;1;3.15658;3.15658;3.15658
34;update;1;99.2783;99.2783;99.2783
34;sync;1;5.27774;5.27774;5.27774
34;evalKnownDf;1;0;0;0
34;write;1;3.3595e-05;3.3595e-05;3.3595e-05
34;trace;1;0;0;0
34;calc_total;1;104.556;104.556;104.556
22;compErr;1;1.851e-06;1.851e-06;1.851e-06
22;init;1;3.09473;3.09473;3.09473
22;update;1;99.5761;99.5761;99.5761
22;sync;1;4.96013;4.96013;4.96013
22;evalKnownDf;1;0;0;0
22;write;1;3.4571e-05;3.4571e-05;3.4571e-05
22;trace;1;0;0;0
22;calc_total;1;104.536;104.536;104.536
52;trace;1;0;0;0
52;calc_total;1;107.189;107.189;107.189
35;compErr;1;1.999e-06;1.999e-06;1.999e-06
35;init;1;3.14713;3.14713;3.14713
35;update;1;99.692;99.692;99.692
35;sync;1;4.23861;4.23861;4.23861
35;evalKnownDf;1;0;0;0
35;write;1;3.991e-05;3.991e-05;3.991e-05
35;trace;1;0;0;0
35;calc_total;1;103.931;103.931;103.931
23;compErr;1;2.604e-06;2.604e-06;2.604e-06
23;init;1;3.06774;3.06774;3.06774
23;update;1;99.6004;99.6004;99.6004
23;sync;1;4.4766;4.4766;4.4766
23;evalKnownDf;1;0;0;0
23;write;1;3.5298e-05;3.5298e-05;3.5298e-05
23;trace;1;0;0;0
23;calc_total;1;104.077;104.077;104.077
60;compErr;1;1.573e-06;1.573e-06;1.573e-06
60;init;1;3.08972;3.08972;3.08972
36;compErr;1;2.846e-06;2.846e-06;2.846e-06
36;init;1;3.26763;3.26763;3.26763
36;update;1;100.128;100.128;100.128
36;sync;1;6.61498;6.61498;6.61498
36;evalKnownDf;1;0;0;0
36;write;1;3.6307e-05;3.6307e-05;3.6307e-05
36;trace;1;0;0;0
36;calc_total;1;106.743;106.743;106.743
60;update;1;106.566;106.566;106.566
60;sync;1;1.23684;1.23684;1.23684
60;evalKnownDf;1;0;0;0
60;write;1;2.6784e-05;2.6784e-05;2.6784e-05
60;trace;1;0;0;0
37;compErr;1;1.837e-06;1.837e-06;1.837e-06
37;init;1;3.11766;3.11766;3.11766
37;update;1;100.983;100.983;100.983
37;sync;1;4.74066;4.74066;4.74066
37;evalKnownDf;1;0;0;0
37;write;1;3.0183e-05;3.0183e-05;3.0183e-05
37;trace;1;0;0;0
37;calc_total;1;105.724;105.724;105.724
60;calc_total;1;107.803;107.803;107.803
38;compErr;1;2.017e-06;2.017e-06;2.017e-06
38;init;1;3.13506;3.13506;3.13506
38;update;1;100.178;100.178;100.178
38;sync;1;5.11739;5.11739;5.11739
38;evalKnownDf;1;0;0;0
38;write;1;2.8835e-05;2.8835e-05;2.8835e-05
38;trace;1;0;0;0
38;calc_total;1;105.296;105.296;105.296
61;compErr;1;2.555e-06;2.555e-06;2.555e-06
61;init;1;3.08005;3.08005;3.08005
61;update;1;100.308;100.308;100.308
61;sync;1;7.44134;7.44134;7.44134
61;evalKnownDf;1;0;0;0
39;compErr;1;2.216e-06;2.216e-06;2.216e-06
39;init;1;3.11958;3.11958;3.11958
39;update;1;100.17;100.17;100.17
39;sync;1;4.24539;4.24539;4.24539
39;evalKnownDf;1;0;0;0
39;write;1;3.0587e-05;3.0587e-05;3.0587e-05
39;trace;1;0;0;0
39;calc_total;1;104.415;104.415;104.415
61;write;1;3.9606e-05;3.9606e-05;3.9606e-05
61;trace;1;0;0;0
61;calc_total;1;107.75;107.75;107.75
41;compErr;1;2.097e-06;2.097e-06;2.097e-06
41;init;1;3.11904;3.11904;3.11904
41;update;1;99.7245;99.7245;99.7245
41;sync;1;6.60706;6.60706;6.60706
41;evalKnownDf;1;0;0;0
41;write;1;3.4882e-05;3.4882e-05;3.4882e-05
41;trace;1;0;0;0
41;calc_total;1;106.332;106.332;106.332
54;compErr;1;1.801e-06;1.801e-06;1.801e-06
54;init;1;3.1216;3.1216;3.1216
54;update;1;99.9821;99.9821;99.9821
54;sync;1;5.83217;5.83217;5.83217
54;evalKnownDf;1;0;0;0
54;write;1;2.2796e-05;2.2796e-05;2.2796e-05
42;compErr;1;2.092e-06;2.092e-06;2.092e-06
42;init;1;3.10998;3.10998;3.10998
42;update;1;100.057;100.057;100.057
42;sync;1;5.74541;5.74541;5.74541
42;evalKnownDf;1;0;0;0
42;write;1;3.0794e-05;3.0794e-05;3.0794e-05
42;trace;1;0;0;0
42;calc_total;1;105.802;105.802;105.802
54;trace;1;0;0;0
54;calc_total;1;105.814;105.814;105.814
43;compErr;1;1.64e-06;1.64e-06;1.64e-06
43;init;1;3.10661;3.10661;3.10661
43;update;1;99.6045;99.6045;99.6045
43;sync;1;5.41611;5.41611;5.41611
43;evalKnownDf;1;0;0;0
43;write;1;3.2575e-05;3.2575e-05;3.2575e-05
43;trace;1;0;0;0
43;calc_total;1;105.021;105.021;105.021
64;compErr;1;2.671e-06;2.671e-06;2.671e-06
64;init;1;3.24557;3.24557;3.24557
64;update;1;99.3984;99.3984;99.3984
64;sync;1;6.72709;6.72709;6.72709
64;evalKnownDf;1;0;0;0
64;write;1;3.6057e-05;3.6057e-05;3.6057e-05
64;trace;1;0;0;0
64;calc_total;1;106.126;106.126;106.126
55;compErr;1;1.467e-06;1.467e-06;1.467e-06
55;init;1;3.11364;3.11364;3.11364
55;update;1;100.113;100.113;100.113
55;sync;1;5.15565;5.15565;5.15565
55;evalKnownDf;1;0;0;0
55;write;1;3.2312e-05;3.2312e-05;3.2312e-05
55;trace;1;0;0;0
55;calc_total;1;105.268;105.268;105.268
68;compErr;1;3.29e-06;3.29e-06;3.29e-06
68;init;1;3.07909;3.07909;3.07909
68;update;1;99.8333;99.8333;99.8333
68;sync;1;6.75913;6.75913;6.75913
68;evalKnownDf;1;0;0;0
68;write;1;3.7024e-05;3.7024e-05;3.7024e-05
68;trace;1;0;0;0
68;calc_total;1;106.592;106.592;106.592
69;compErr;1;2.439e-06;2.439e-06;2.439e-06
69;init;1;3.11476;3.11476;3.11476
69;update;1;100.147;100.147;100.147
69;sync;1;5.89815;5.89815;5.89815
69;evalKnownDf;1;0;0;0
71;compErr;1;2.032e-06;2.032e-06;2.032e-06
71;init;1;3.08424;3.08424;3.08424
71;update;1;100.23;100.23;100.23
71;sync;1;4.395;4.395;4.395
71;evalKnownDf;1;0;0;0
71;write;1;3.2959e-05;3.2959e-05;3.2959e-05
71;trace;1;0;0;0
71;calc_total;1;104.625;104.625;104.625
62;compErr;1;2.163e-06;2.163e-06;2.163e-06
62;init;1;3.09836;3.09836;3.09836
62;update;1;100.379;100.379;100.379
62;sync;1;6.95208;6.95208;6.95208
62;evalKnownDf;1;0;0;0
69;write;1;3.8146e-05;3.8146e-05;3.8146e-05
69;trace;1;0;0;0
69;calc_total;1;106.045;106.045;106.045
62;write;1;3.6022e-05;3.6022e-05;3.6022e-05
62;trace;1;0;0;0
62;calc_total;1;107.331;107.331;107.331
48;compErr;1;1.589e-06;1.589e-06;1.589e-06
48;init;1;3.20812;3.20812;3.20812
48;update;1;99.5448;99.5448;99.5448
48;sync;1;7.21127;7.21127;7.21127
48;evalKnownDf;1;0;0;0
48;write;1;3.2783e-05;3.2783e-05;3.2783e-05
48;trace;1;0;0;0
48;calc_total;1;106.756;106.756;106.756
49;compErr;1;1.897e-06;1.897e-06;1.897e-06
49;init;1;3.23158;3.23158;3.23158
49;update;1;99.5943;99.5943;99.5943
49;sync;1;6.68159;6.68159;6.68159
49;evalKnownDf;1;0;0;0
49;write;1;3.3204e-05;3.3204e-05;3.3204e-05
49;trace;1;0;0;0
49;calc_total;1;106.276;106.276;106.276
50;compErr;1;1.403e-06;1.403e-06;1.403e-06
50;init;1;3.11164;3.11164;3.11164
50;update;1;99.5901;99.5901;99.5901
50;sync;1;5.5599;5.5599;5.5599
50;evalKnownDf;1;0;0;0
50;write;1;3.1937e-05;3.1937e-05;3.1937e-05
50;trace;1;0;0;0
50;calc_total;1;105.15;105.15;105.15
51;compErr;1;1.827e-06;1.827e-06;1.827e-06
51;init;1;3.09357;3.09357;3.09357
51;update;1;99.6401;99.6401;99.6401
51;sync;1;5.14218;5.14218;5.14218
51;evalKnownDf;1;0;0;0
51;write;1;2.9359e-05;2.9359e-05;2.9359e-05
51;trace;1;0;0;0
51;calc_total;1;104.782;104.782;104.782
57;compErr;1;1.317e-06;1.317e-06;1.317e-06
57;init;1;3.12318;3.12318;3.12318
57;update;1;100.511;100.511;100.511
57;sync;1;6.82718;6.82718;6.82718
57;evalKnownDf;1;0;0;0
57;write;1;3.0592e-05;3.0592e-05;3.0592e-05
57;trace;1;0;0;0
57;calc_total;1;107.338;107.338;107.338
58;compErr;1;1.915e-06;1.915e-06;1.915e-06
58;init;1;3.14283;3.14283;3.14283
58;update;1;100.279;100.279;100.279
58;sync;1;6.16881;6.16881;6.16881
58;evalKnownDf;1;0;0;0
58;write;1;2.5948e-05;2.5948e-05;2.5948e-05
58;trace;1;0;0;0
58;calc_total;1;106.448;106.448;106.448
59;compErr;1;1.454e-06;1.454e-06;1.454e-06
59;init;1;3.10497;3.10497;3.10497
59;update;1;100.086;100.086;100.086
59;sync;1;5.85034;5.85034;5.85034
59;evalKnownDf;1;0;0;0
59;write;1;3.3277e-05;3.3277e-05;3.3277e-05
59;trace;1;0;0;0
59;calc_total;1;105.936;105.936;105.936
63;compErr;1;2.082e-06;2.082e-06;2.082e-06
63;init;1;3.08547;3.08547;3.08547
63;update;1;100.015;100.015;100.015
63;sync;1;6.42457;6.42457;6.42457
63;evalKnownDf;1;0;0;0
63;write;1;3.9572e-05;3.9572e-05;3.9572e-05
63;trace;1;0;0;0
63;calc_total;1;106.439;106.439;106.439
0;total;1;127.535;127.535;127.535
0;total;1;127.535;127.535;127.535
0;total;1;127.537;127.537;127.537
0;total;1;127.536;127.536;127.536
0;total;1;127.537;127.537;127.537
0;total;1;127.531;127.531;127.531
6;compErr;1;2.495e-06;2.495e-06;2.495e-06
6;init;1;3.10025;3.10025;3.10025
6;update;1;99.7711;99.7711;99.7711
6;sync;1;4.2098;4.2098;4.2098
6;evalKnownDf;1;0;0;0
6;write;1;4.0247e-05;4.0247e-05;4.0247e-05
6;trace;1;0;0;0
6;calc_total;1;103.981;103.981;103.981
0;total;1;127.537;127.537;127.537
0;total;1;127.536;127.536;127.536
0;total;1;127.534;127.534;127.534
0;total;1;127.537;127.537;127.537
0;total;1;127.537;127.537;127.537
0;total;1;127.537;127.537;127.537
0;total;1;127.537;127.537;127.537
0;total;1;127.537;127.537;127.537
0;total;1;127.537;127.537;127.537
0;total;1;127.537;127.537;127.537
0;total;1;127.537;127.537;127.537
0;total;1;127.537;127.537;127.537
0;total;1;127.537;127.537;127.537
0;total;1;127.537;127.537;127.537
0;total;1;127.537;127.537;127.537
0;total;1;127.537;127.537;127.537
0;total;1;127.537;127.537;127.537
0;total;1;127.537;127.537;127.537
44;compErr;1;2.149e-06;2.149e-06;2.149e-06
44;init;1;3.11436;3.11436;3.11436
44;update;1;99.3152;99.3152;99.3152
44;sync;1;8.21502;8.21502;8.21502
44;evalKnownDf;1;0;0;0
44;write;1;3.1907e-05;3.1907e-05;3.1907e-05
44;trace;1;0;0;0
44;calc_total;1;107.53;107.53;107.53
90;compErr;1;1.273e-06;1.273e-06;1.273e-06
90;init;1;3.12628;3.12628;3.12628
90;update;1;100.305;100.305;100.305
90;sync;1;4.77076;4.77076;4.77076
90;evalKnownDf;1;0;0;0
45;compErr;1;2.116e-06;2.116e-06;2.116e-06
45;init;1;3.12162;3.12162;3.12162
45;update;1;99.5656;99.5656;99.5656
45;sync;1;7.56227;7.56227;7.56227
45;evalKnownDf;1;0;0;0
45;write;1;3.326e-05;3.326e-05;3.326e-05
45;trace;1;0;0;0
45;calc_total;1;107.128;107.128;107.128
90;write;1;3.1677e-05;3.1677e-05;3.1677e-05
90;trace;1;0;0;0
90;calc_total;1;105.075;105.075;105.075
46;compErr;1;1.408e-06;1.408e-06;1.408e-06
46;init;1;3.11923;3.11923;3.11923
46;update;1;100.296;100.296;100.296
46;sync;1;5.96846;5.96846;5.96846
46;evalKnownDf;1;0;0;0
46;write;1;3.2922e-05;3.2922e-05;3.2922e-05
46;trace;1;0;0;0
46;calc_total;1;106.264;106.264;106.264
89;compErr;1;1.189e-06;1.189e-06;1.189e-06
89;init;1;3.12141;3.12141;3.12141
89;update;1;100.527;100.527;100.527
89;sync;1;5.28904;5.28904;5.28904
89;evalKnownDf;1;0;0;0
89;write;1;3.3544e-05;3.3544e-05;3.3544e-05
89;trace;1;0;0;0
47;compErr;1;1.715e-06;1.715e-06;1.715e-06
47;init;1;3.13156;3.13156;3.13156
47;update;1;99.6241;99.6241;99.6241
47;sync;1;6.12938;6.12938;6.12938
47;evalKnownDf;1;0;0;0
47;write;1;3.1379e-05;3.1379e-05;3.1379e-05
47;trace;1;0;0;0
47;calc_total;1;105.753;105.753;105.753
65;compErr;1;2.974e-06;2.974e-06;2.974e-06
65;init;1;3.10248;3.10248;3.10248
65;update;1;99.6227;99.6227;99.6227
65;sync;1;5.9052;5.9052;5.9052
65;evalKnownDf;1;0;0;0
65;write;1;2.8957e-05;2.8957e-05;2.8957e-05
65;trace;1;0;0;0
65;calc_total;1;105.528;105.528;105.528
89;calc_total;1;105.816;105.816;105.816
0;total;1;127.514;127.514;127.514
66;compErr;1;1.572e-06;1.572e-06;1.572e-06
66;init;1;3.07392;3.07392;3.07392
66;update;1;101.652;101.652;101.652
66;sync;1;2.95176;2.95176;2.95176
66;evalKnownDf;1;0;0;0
66;write;1;3.0715e-05;3.0715e-05;3.0715e-05
66;trace;1;0;0;0
66;calc_total;1;104.604;104.604;104.604
73;compErr;1;1.959e-06;1.959e-06;1.959e-06
73;init;1;3.16122;3.16122;3.16122
73;update;1;100.664;100.664;100.664
73;sync;1;6.03225;6.03225;6.03225
73;evalKnownDf;1;0;0;0
73;write;1;4.1453e-05;4.1453e-05;4.1453e-05
73;trace;1;0;0;0
73;calc_total;1;106.696;106.696;106.696
0;total;1;127.52;127.52;127.52
67;compErr;1;1.878e-06;1.878e-06;1.878e-06
67;init;1;3.16919;3.16919;3.16919
67;update;1;99.5472;99.5472;99.5472
67;sync;1;4.9166;4.9166;4.9166
67;evalKnownDf;1;0;0;0
67;write;1;3.9375e-05;3.9375e-05;3.9375e-05
67;trace;1;0;0;0
67;calc_total;1;104.464;104.464;104.464
74;compErr;1;1.848e-06;1.848e-06;1.848e-06
74;init;1;3.15349;3.15349;3.15349
74;update;1;100.217;100.217;100.217
74;sync;1;5.64968;5.64968;5.64968
74;evalKnownDf;1;0;0;0
74;write;1;3.484e-05;3.484e-05;3.484e-05
74;trace;1;0;0;0
74;calc_total;1;105.867;105.867;105.867
0;total;1;127.52;127.52;127.52
0;total;1;127.498;127.498;127.498
80;compErr;1;1.841e-06;1.841e-06;1.841e-06
80;init;1;3.23363;3.23363;3.23363
80;update;1;98.9779;98.9779;98.9779
80;sync;1;6.42014;6.42014;6.42014
80;evalKnownDf;1;0;0;0
80;write;1;3.7517e-05;3.7517e-05;3.7517e-05
80;trace;1;0;0;0
80;calc_total;1;105.398;105.398;105.398
0;total;1;127.52;127.52;127.52
0;total;1;127.503;127.503;127.503
91;compErr;1;2.274e-06;2.274e-06;2.274e-06
91;init;1;3.12545;3.12545;3.12545
91;update;1;100.146;100.146;100.146
91;sync;1;4.33308;4.33308;4.33308
91;evalKnownDf;1;0;0;0
91;write;1;2.9896e-05;2.9896e-05;2.9896e-05
91;trace;1;0;0;0
91;calc_total;1;104.479;104.479;104.479
0;total;1;127.52;127.52;127.52
0;total;1;127.503;127.503;127.503
0;total;1;127.497;127.497;127.497
0;total;1;127.52;127.52;127.52
0;total;1;127.503;127.503;127.503
0;total;1;127.497;127.497;127.497
0;total;1;127.52;127.52;127.52
0;total;1;127.499;127.499;127.499
0;total;1;127.497;127.497;127.497
0;total;1;127.517;127.517;127.517
0;total;1;127.503;127.503;127.503
0;total;1;127.497;127.497;127.497
0;total;1;127.52;127.52;127.52
0;total;1;127.503;127.503;127.503
0;total;1;127.497;127.497;127.497
0;total;1;127.52;127.52;127.52
0;total;1;127.503;127.503;127.503
0;total;1;127.497;127.497;127.497
0;total;1;127.514;127.514;127.514
0;total;1;127.502;127.502;127.502
0;total;1;127.497;127.497;127.497
0;total;1;127.516;127.516;127.516
0;total;1;127.503;127.503;127.503
0;total;1;127.497;127.497;127.497
0;total;1;127.52;127.52;127.52
0;total;1;127.498;127.498;127.498
0;total;1;127.497;127.497;127.497
0;total;1;127.52;127.52;127.52
0;total;1;127.503;127.503;127.503
0;total;1;127.497;127.497;127.497
0;total;1;127.515;127.515;127.515
0;total;1;127.503;127.503;127.503
0;total;1;127.493;127.493;127.493
0;total;1;127.515;127.515;127.515
0;total;1;127.503;127.503;127.503
0;total;1;127.497;127.497;127.497
0;total;1;127.519;127.519;127.519
0;total;1;127.503;127.503;127.503
0;total;1;127.497;127.497;127.497
0;total;1;127.52;127.52;127.52
0;total;1;127.502;127.502;127.502
0;total;1;127.497;127.497;127.497
0;total;1;127.515;127.515;127.515
0;total;1;127.503;127.503;127.503
0;total;1;127.497;127.497;127.497
0;total;1;127.52;127.52;127.52
0;total;1;127.5;127.5;127.5
0;total;1;127.497;127.497;127.497
0;total;1;127.519;127.519;127.519
0;total;1;127.503;127.503;127.503
0;total;1;127.497;127.497;127.497
0;total;1;127.519;127.519;127.519
0;total;1;127.501;127.501;127.501
0;total;1;127.497;127.497;127.497
0;total;1;127.52;127.52;127.52
0;total;1;127.503;127.503;127.503
0;total;1;127.497;127.497;127.497
0;total;1;127.514;127.514;127.514
0;total;1;127.503;127.503;127.503
0;total;1;127.497;127.497;127.497
70;compErr;1;2.065e-06;2.065e-06;2.065e-06
70;init;1;3.08113;3.08113;3.08113
70;update;1;100.158;100.158;100.158
70;sync;1;5.22103;5.22103;5.22103
70;evalKnownDf;1;0;0;0
70;write;1;2.9571e-05;2.9571e-05;2.9571e-05
70;trace;1;0;0;0
70;calc_total;1;105.379;105.379;105.379
0;total;1;127.503;127.503;127.503
0;total;1;127.497;127.497;127.497
0;total;1;127.503;127.503;127.503
0;total;1;127.497;127.497;127.497
0;total;1;127.495;127.495;127.495
0;total;1;127.497;127.497;127.497
