# Supplementary material for: A Halo abstraction for distributed n-dimensional structured grids within the C++ PGAS library DASH
Source: PeerJ Comput Sci. 2023 Feb 3;9:e1203. doi: 10.7717/peerj-cs.1203 (PMC10280232; doi:10.7717/peerj-cs.1203)
Supplement: Supplemental Information 4 [file peerj-cs-09-1203-s004.gz › raw_dash_scafes/res_3d_sc/weak/dash_heat3d_n8_c24_2600_28765991.out]

DASH
InitEnergy=24000.00000
EndEnergy=22943.18829
DiffEnergy=-1056.81171
Matrixspec: 2600 x 2600 x 2600
Iterations: 10
# unit_id;function_name;num_calls;avg_runtime;min_runtime;max_runtime
0;initialize;1;4.81891;4.81891;4.81891
0;async;10;0.03521;0.01277;0.04841
0;inner;10;0.72641;0.70877;0.74946
0;wait;10;0.00004;0.00002;0.00008
0;boundary;10;0.04775;0.04438;0.05181
0;calc iter;10;0.80941;0.80043;0.81881
0;calc total;1;8.13455;8.13455;8.13455
0;total;1;22.52973;22.52973;22.52973
1;initialize;1;4.81331;4.81331;4.81331
1;async;10;0.0312957;0.0137662;0.03866
1;inner;10;0.725963;0.711114;0.753652
1;wait;10;3.16181e-05;2.1062e-05;5.9959e-05
1;boundary;10;0.0528215;0.0439483;0.0629283
1;calc iter;10;0.810114;0.787992;0.820025
1;calc total;1;8.13455;8.13455;8.13455
1;total;1;22.5241;22.5241;22.5241
2;initialize;1;4.81893;4.81893;4.81893
2;async;10;0.0311469;0.0131576;0.0430488
2;inner;10;0.730788;0.715435;0.751271
2;wait;10;3.72173e-05;2.8359e-05;6.3808e-05
2;boundary;10;0.0468985;0.045017;0.0487629
2;calc iter;10;0.808873;0.803513;0.812872
2;calc total;1;8.13455;8.13455;8.13455
2;total;1;22.5297;22.5297;22.5297
3;initialize;1;4.81026;4.81026;4.81026
3;async;10;0.0212021;0.00663743;0.0315237
3;inner;10;0.732038;0.7235;0.744612
3;wait;10;5.0265e-05;2.592e-05;0.000123922
3;boundary;10;0.0537623;0.0510051;0.0574951
3;calc iter;10;0.807055;0.803507;0.810321
3;calc total;1;8.13455;8.13455;8.13455
3;total;1;22.5211;22.5211;22.5211
4;initialize;1;4.81084;4.81084;4.81084
4;async;10;0.0250526;0.0130057;0.034319
4;inner;10;0.733444;0.721921;0.749618
4;wait;10;4.65172e-05;3.4525e-05;8.9902e-05
4;boundary;10;0.0485319;0.0459272;0.0511949
4;calc iter;10;0.807077;0.801725;0.812515
4;calc total;1;8.13455;8.13455;8.13455
4;total;1;22.5216;22.5216;22.5216
5;initialize;1;4.81892;4.81892;4.81892
5;async;10;0.023719;0.0144243;0.0356228
5;inner;10;0.738069;0.723667;0.755253
5;wait;10;3.69304e-05;2.9302e-05;5.8987e-05
5;boundary;10;0.0466828;0.0450398;0.0479745
5;calc iter;10;0.808509;0.80196;0.817011
5;calc total;1;8.13456;8.13456;8.13456
5;total;1;22.5297;22.5297;22.5297
6;initialize;1;4.81895;4.81895;4.81895
6;async;10;0.0224477;0.0137498;0.0312082
6;inner;10;0.732778;0.721789;0.74803
6;wait;10;5.70398e-05;4.4253e-05;9.5103e-05
6;boundary;10;0.0515163;0.0461457;0.0548309
6;calc iter;10;0.806801;0.80478;0.809943
6;calc total;1;8.13455;8.13455;8.13455
6;total;1;22.5298;22.5298;22.5298
7;initialize;1;4.81895;4.81895;4.81895
7;async;10;0.0185719;0.00689318;0.0259103
7;inner;10;0.724084;0.708665;0.741038
7;wait;10;8.48986e-05;6.8853e-05;0.000133531
7;boundary;10;0.0629654;0.0538195;0.0742883
7;calc iter;10;0.805708;0.800607;0.810644
7;calc total;1;8.13456;8.13456;8.13456
7;total;1;22.5298;22.5298;22.5298
8;initialize;1;4.81881;4.81881;4.81881
8;async;10;0.0163627;0.0100585;0.0214975
8;inner;10;0.731058;0.715639;0.751556
8;wait;10;6.85183e-05;6.0072e-05;7.7876e-05
8;boundary;10;0.0584015;0.046238;0.0693305
8;calc iter;10;0.805892;0.800477;0.810692
8;calc total;1;8.13456;8.13456;8.13456
8;total;1;22.5297;22.5297;22.5297
9;initialize;1;4.8189;4.8189;4.8189
9;async;10;0.0196057;0.0137173;0.0240171
9;inner;10;0.734658;0.722823;0.749788
9;wait;10;6.34441e-05;5.1567e-05;8.2676e-05
9;boundary;10;0.0520504;0.0460653;0.0577827
9;calc iter;10;0.806379;0.80265;0.809656
9;calc total;1;8.13455;8.13455;8.13455
9;total;1;22.5297;22.5297;22.5297
10;initialize;1;4.8189;4.8189;4.8189
10;async;10;0.0198268;0.0138663;0.0247076
10;inner;10;0.732917;0.717586;0.748066
10;wait;10;5.4701e-05;3.7001e-05;7.6676e-05
10;boundary;10;0.0534852;0.0465205;0.064412
10;calc iter;10;0.806285;0.798267;0.810534
10;calc total;1;8.13455;8.13455;8.13455
10;total;1;22.5297;22.5297;22.5297
11;initialize;1;4.81891;4.81891;4.81891
11;async;10;0.0155689;0.0069633;0.0197181
11;inner;10;0.735948;0.72027;0.753502
11;wait;10;6.56974e-05;4.7809e-05;0.000119175
11;boundary;10;0.0543013;0.0472028;0.0650893
11;calc iter;10;0.805886;0.799173;0.811836
11;calc total;1;8.13455;8.13455;8.13455
11;total;1;22.5297;22.5297;22.5297
12;initialize;1;4.81179;4.81179;4.81179
12;async;10;0.020682;0.0115944;0.0293525
12;inner;10;0.737566;0.734063;0.744453
12;wait;10;5.72348e-05;4.8562e-05;7.6741e-05
12;boundary;10;0.0469798;0.0453883;0.0490331
12;calc iter;10;0.805287;0.79884;0.812256
12;calc total;1;8.13455;8.13455;8.13455
12;total;1;22.5226;22.5226;22.5226
13;initialize;1;4.8189;4.8189;4.8189
13;async;10;0.0233243;0.0134266;0.0292443
13;inner;10;0.736921;0.734513;0.742877
13;wait;10;4.24235e-05;2.782e-05;7.4497e-05
13;boundary;10;0.0455306;0.0447165;0.0461255
13;calc iter;10;0.80582;0.79913;0.81017
13;calc total;1;8.13455;8.13455;8.13455
13;total;1;22.5297;22.5297;22.5297
14;initialize;1;4.81828;4.81828;4.81828
14;async;10;0.0242974;0.0132015;0.0292155
14;inner;10;0.735916;0.733677;0.742134
14;wait;10;4.19531e-05;2.4195e-05;8.1896e-05
14;boundary;10;0.045522;0.0447485;0.046282
14;calc iter;10;0.805779;0.798981;0.809187
14;calc total;1;8.13455;8.13455;8.13455
14;total;1;22.5291;22.5291;22.5291
15;initialize;1;4.81246;4.81246;4.81246
15;async;10;0.0213896;0.00661333;0.0270519
15;inner;10;0.733489;0.727029;0.737894
15;wait;10;6.1791e-05;3.3332e-05;0.000133846
15;boundary;10;0.0496887;0.0456097;0.0554542
15;calc iter;10;0.804631;0.795419;0.808058
15;calc total;1;8.13455;8.13455;8.13455
15;total;1;22.5233;22.5233;22.5233
24;initialize;1;4.48608;4.48608;4.48608
24;async;10;0.0283581;0.0128593;0.0365385
24;inner;10;0.73141;0.716908;0.756252
24;wait;10;3.38597e-05;2.5213e-05;5.9637e-05
24;boundary;10;0.0512297;0.0445164;0.0570339
24;calc iter;10;0.811035;0.794968;0.818391
24;calc total;1;8.13456;8.13456;8.13456
24;total;1;22.1945;22.1945;22.1945
48;initialize;1;4.45782;4.45782;4.45782
48;async;10;0.0281448;0.0128697;0.0326138
48;inner;10;0.731606;0.719729;0.757286
48;wait;10;3.86102e-05;3.0961e-05;6.947e-05
48;boundary;10;0.0520616;0.0443485;0.0574974
48;calc iter;10;0.811853;0.795234;0.819163
48;calc total;1;8.13456;8.13456;8.13456
48;total;1;22.1687;22.1687;22.1687
96;initialize;1;4.45953;4.45953;4.45953
96;async;10;0.0214052;0.0111814;0.0286072
96;inner;10;0.743491;0.73343;0.757714
96;wait;10;3.56754e-05;2.0436e-05;6.187e-05
96;boundary;10;0.0481439;0.0447046;0.0525823
72;initialize;1;4.42123;4.42123;4.42123
72;async;10;0.0245633;0.0097834;0.0369973
72;inner;10;0.741041;0.729469;0.753748
72;wait;10;3.66453e-05;2.7361e-05;5.0388e-05
72;boundary;10;0.0459902;0.044432;0.0464554
72;calc iter;10;0.811632;0.805945;0.81527
72;calc total;1;8.13455;8.13455;8.13455
72;total;1;22.1322;22.1322;22.1322
16;initialize;1;4.81892;4.81892;4.81892
16;async;10;0.0204628;0.0100342;0.026853
16;inner;10;0.730928;0.727754;0.740388
16;wait;10;6.68377e-05;4.621e-05;0.000105723
16;boundary;10;0.0533226;0.0462337;0.0571307
16;calc iter;10;0.804781;0.796089;0.809922
16;calc total;1;8.13456;8.13456;8.13456
16;total;1;22.5297;22.5297;22.5297
25;initialize;1;4.48612;4.48612;4.48612
25;async;10;0.0283433;0.0133721;0.0323662
25;inner;10;0.72883;0.715532;0.756372
25;wait;10;2.96083e-05;2.5568e-05;4.7905e-05
25;boundary;10;0.0540942;0.0445746;0.0624333
25;calc iter;10;0.8113;0.793152;0.819959
25;calc total;1;8.13455;8.13455;8.13455
25;total;1;22.1945;22.1945;22.1945
49;initialize;1;4.4586;4.4586;4.4586
49;async;10;0.0232543;0.0133104;0.0249539
49;inner;10;0.734294;0.721646;0.761843
49;wait;10;3.09149e-05;2.5036e-05;5.4828e-05
49;boundary;10;0.0544113;0.0444833;0.0613754
49;calc iter;10;0.811993;0.79339;0.822394
49;calc total;1;8.13456;8.13456;8.13456
49;total;1;22.1695;22.1695;22.1695
73;initialize;1;4.4276;4.4276;4.4276
73;async;10;0.0334811;0.013418;0.0436347
73;inner;10;0.732189;0.721124;0.748299
73;wait;10;3.81568e-05;2.7013e-05;9.2124e-05
73;boundary;10;0.0461066;0.044406;0.0471319
73;calc iter;10;0.811816;0.806402;0.816877
73;calc total;1;8.13455;8.13455;8.13455
73;total;1;22.1385;22.1385;22.1385
17;initialize;1;4.81759;4.81759;4.81759
17;async;10;0.0275003;0.013845;0.0339832
17;inner;10;0.731509;0.728902;0.736481
17;wait;10;5.5573e-05;3.6393e-05;0.00010767
17;boundary;10;0.0463877;0.0449515;0.0486439
17;calc iter;10;0.805455;0.797467;0.80968
17;calc total;1;8.13455;8.13455;8.13455
17;total;1;22.5284;22.5284;22.5284
26;initialize;1;4.48612;4.48612;4.48612
26;async;10;0.0261098;0.0130882;0.0364533
26;inner;10;0.735569;0.722181;0.755668
26;wait;10;3.31889e-05;2.6378e-05;6.9934e-05
26;boundary;10;0.048689;0.0449836;0.052034
26;calc iter;10;0.810403;0.800999;0.816696
26;calc total;1;8.13455;8.13455;8.13455
26;total;1;22.1945;22.1945;22.1945
50;initialize;1;4.45795;4.45795;4.45795
50;async;10;0.0261757;0.0133926;0.0329583
50;inner;10;0.736086;0.72414;0.757438
50;wait;10;3.87554e-05;3.2684e-05;5.2365e-05
50;boundary;10;0.0489473;0.0449322;0.0522862
50;calc iter;10;0.81125;0.802413;0.817205
50;calc total;1;8.13456;8.13456;8.13456
50;total;1;22.1688;22.1688;22.1688
74;initialize;1;4.41849;4.41849;4.41849
74;async;10;0.0226991;0.0139722;0.0328071
74;inner;10;0.74235;0.73169;0.75568
74;wait;10;3.19553e-05;2.378e-05;5.6445e-05
74;boundary;10;0.046446;0.0447626;0.0474091
74;calc iter;10;0.811528;0.80929;0.817119
74;calc total;1;8.13455;8.13455;8.13455
74;total;1;22.1294;22.1294;22.1294
18;initialize;1;4.81892;4.81892;4.81892
18;async;10;0.0245301;0.0138148;0.0298313
18;inner;10;0.735276;0.73316;0.741611
18;wait;10;4.96783e-05;2.8778e-05;0.000108293
18;boundary;10;0.0455068;0.0450287;0.0459467
18;calc iter;10;0.805364;0.800817;0.808722
18;calc total;1;8.13455;8.13455;8.13455
18;total;1;22.5297;22.5297;22.5297
27;initialize;1;4.48064;4.48064;4.48064
27;async;10;0.0202176;0.00656866;0.0304358
27;inner;10;0.739777;0.729432;0.751181
27;wait;10;5.53549e-05;3.5213e-05;0.000109785
27;boundary;10;0.0491595;0.0477492;0.0502144
27;calc iter;10;0.809211;0.806458;0.812486
27;calc total;1;8.13455;8.13455;8.13455
27;total;1;22.189;22.189;22.189
51;initialize;1;4.45776;4.45776;4.45776
51;async;10;0.0206975;0.00660682;0.0283841
51;inner;10;0.739986;0.730935;0.751498
51;wait;10;5.31859e-05;3.2957e-05;0.000123453
51;boundary;10;0.0494271;0.0475965;0.051473
51;calc iter;10;0.810165;0.807785;0.813218
51;calc total;1;8.13456;8.13456;8.13456
51;total;1;22.1686;22.1686;22.1686
75;initialize;1;4.42011;4.42011;4.42011
75;async;10;0.0191111;0.00662552;0.0226888
75;inner;10;0.741307;0.736072;0.750076
75;wait;10;5.77742e-05;3.5944e-05;0.000101348
75;boundary;10;0.0492825;0.0466297;0.0510076
75;calc iter;10;0.809759;0.805052;0.812831
75;calc total;1;8.13455;8.13455;8.13455
75;total;1;22.131;22.131;22.131
19;initialize;1;4.81901;4.81901;4.81901
19;async;10;0.0206454;0.00648387;0.0263813
19;inner;10;0.720183;0.714417;0.731659
19;wait;10;7.26317e-05;4.7738e-05;0.000133644
19;boundary;10;0.0630035;0.0544795;0.0673242
19;calc iter;10;0.803906;0.792758;0.808304
19;calc total;1;8.13456;8.13456;8.13456
19;total;1;22.5298;22.5298;22.5298
28;initialize;1;4.47975;4.47975;4.47975
28;async;10;0.0253597;0.0125593;0.0359436
28;inner;10;0.732953;0.723568;0.746567
28;wait;10;5.93089e-05;4.0836e-05;9.8689e-05
28;boundary;10;0.0506873;0.0482132;0.0562387
28;calc iter;10;0.809061;0.805945;0.813423
28;calc total;1;8.13455;8.13455;8.13455
28;total;1;22.1881;22.1881;22.1881
52;initialize;1;4.45798;4.45798;4.45798
52;async;10;0.0234558;0.0123913;0.0317594
52;inner;10;0.73789;0.72845;0.75337
52;wait;10;5.26914e-05;3.5013e-05;0.000111808
52;boundary;10;0.0488144;0.0471215;0.052425
52;calc iter;10;0.810215;0.807432;0.814672
52;calc total;1;8.13456;8.13456;8.13456
76;initialize;1;4.42778;4.42778;4.42778
76;async;10;0.0228267;0.012789;0.026346
76;inner;10;0.736174;0.732224;0.745918
76;wait;10;6.64456e-05;4.7645e-05;0.000128321
76;boundary;10;0.0505113;0.0467915;0.0530716
76;calc iter;10;0.80958;0.805077;0.813697
76;calc total;1;8.13455;8.13455;8.13455
76;total;1;22.1387;22.1387;22.1387
20;initialize;1;4.81894;4.81894;4.81894
20;async;10;0.0196917;0.0104146;0.025993
20;inner;10;0.739972;0.737179;0.746587
20;wait;10;4.33465e-05;3.2171e-05;5.8764e-05
20;boundary;10;0.0457799;0.0448388;0.0471731
20;calc iter;10;0.805489;0.798526;0.809253
20;calc total;1;8.13456;8.13456;8.13456
20;total;1;22.5297;22.5297;22.5297
29;initialize;1;4.48613;4.48613;4.48613
29;async;10;0.0263501;0.0143195;0.0364422
29;inner;10;0.735384;0.724234;0.750003
29;wait;10;4.88082e-05;3.294e-05;9.2965e-05
29;boundary;10;0.0477196;0.046278;0.0489524
29;calc iter;10;0.809504;0.804596;0.813824
29;calc total;1;8.13455;8.13455;8.13455
29;total;1;22.1945;22.1945;22.1945
52;total;1;22.1689;22.1689;22.1689
77;initialize;1;4.42232;4.42232;4.42232
77;async;10;0.0285273;0.0145433;0.0329482
77;inner;10;0.735497;0.729957;0.747198
77;wait;10;4.02247e-05;2.7475e-05;8.5435e-05
77;boundary;10;0.0462183;0.0456621;0.0472439
77;calc iter;10;0.810284;0.806351;0.815079
77;calc total;1;8.13455;8.13455;8.13455
77;total;1;22.1332;22.1332;22.1332
21;initialize;1;4.81893;4.81893;4.81893
21;async;10;0.0253616;0.0123902;0.0325259
21;inner;10;0.735616;0.730714;0.744755
21;wait;10;3.42349e-05;2.2473e-05;5.1563e-05
21;boundary;10;0.0451499;0.0440025;0.0454698
21;calc iter;10;0.806164;0.802289;0.809088
21;calc total;1;8.13455;8.13455;8.13455
21;total;1;22.5297;22.5297;22.5297
30;initialize;1;4.48593;4.48593;4.48593
30;async;10;0.0205304;0.0140553;0.0298887
30;inner;10;0.736891;0.726502;0.751378
30;wait;10;6.03321e-05;4.375e-05;8.2801e-05
30;boundary;10;0.0510215;0.0462086;0.054339
30;calc iter;10;0.808505;0.806007;0.811727
30;calc total;1;8.13455;8.13455;8.13455
30;total;1;22.1943;22.1943;22.1943
53;initialize;1;4.45778;4.45778;4.45778
53;async;10;0.0259052;0.0128269;0.0344431
53;inner;10;0.73692;0.725978;0.754193
53;wait;10;4.75608e-05;3.2304e-05;8.9195e-05
53;boundary;10;0.0474476;0.0459147;0.0484088
53;calc iter;10;0.810322;0.806289;0.814746
53;calc total;1;8.13456;8.13456;8.13456
53;total;1;22.1686;22.1686;22.1686
120;initialize;1;4.49694;4.49694;4.49694
120;async;10;0.0240909;0.0111922;0.028278
120;inner;10;0.741786;0.734949;0.757502
120;wait;10;3.4707e-05;2.7632e-05;5.5658e-05
120;boundary;10;0.0475381;0.0447121;0.0499387
120;calc iter;10;0.813452;0.806588;0.817687
120;calc total;1;8.13456;8.13456;8.13456
120;total;1;22.208;22.208;22.208
78;initialize;1;4.4237;4.4237;4.4237
78;async;10;0.0231626;0.0144484;0.0260233
78;inner;10;0.736502;0.731556;0.74661
78;wait;10;6.33933e-05;5.5627e-05;0.000100787
78;boundary;10;0.0497318;0.0458262;0.0515147
78;calc iter;10;0.809461;0.806988;0.812531
78;calc total;1;8.13455;8.13455;8.13455
78;total;1;22.1346;22.1346;22.1346
22;initialize;1;4.81895;4.81895;4.81895
22;async;10;0.0210013;0.0124386;0.0261856
22;inner;10;0.739487;0.7371;0.748281
22;wait;10;3.45492e-05;2.2314e-05;5.1332e-05
22;boundary;10;0.0452867;0.0443321;0.045995
22;calc iter;10;0.805811;0.801791;0.808852
22;calc total;1;8.13455;8.13455;8.13455
22;total;1;22.5298;22.5298;22.5298
31;initialize;1;4.48614;4.48614;4.48614
31;async;10;0.0142072;0.00699846;0.0199849
31;inner;10;0.73605;0.722103;0.751858
31;wait;10;8.15477e-05;6.1516e-05;0.000117276
31;boundary;10;0.0572416;0.048278;0.0672454
31;calc iter;10;0.807582;0.802368;0.812281
31;calc total;1;8.13456;8.13456;8.13456
31;total;1;22.1945;22.1945;22.1945
54;initialize;1;4.45788;4.45788;4.45788
54;async;10;0.0205235;0.0142369;0.0270033
54;inner;10;0.737962;0.728422;0.753586
54;wait;10;5.59221e-05;4.2645e-05;0.000102726
54;boundary;10;0.0508814;0.0460835;0.0536858
54;calc iter;10;0.809425;0.806845;0.814013
54;calc total;1;8.13456;8.13456;8.13456
54;total;1;22.1688;22.1688;22.1688
79;initialize;1;4.42278;4.42278;4.42278
79;async;10;0.0176513;0.00704989;0.0210768
79;inner;10;0.736581;0.730029;0.749007
79;wait;10;7.54688e-05;5.8663e-05;0.000106182
79;boundary;10;0.0547573;0.0482538;0.0588566
79;calc iter;10;0.809066;0.804419;0.811981
79;calc total;1;8.13455;8.13455;8.13455
79;total;1;22.1337;22.1337;22.1337
23;initialize;1;4.81891;4.81891;4.81891
23;async;10;0.0177633;0.00592791;0.0232982
23;inner;10;0.735452;0.730484;0.743612
23;wait;10;5.41134e-05;3.5195e-05;0.000127001
23;boundary;10;0.0514011;0.0459376;0.0554711
23;calc iter;10;0.804672;0.797408;0.808409
23;calc total;1;8.13456;8.13456;8.13456
23;total;1;22.5297;22.5297;22.5297
32;initialize;1;4.48603;4.48603;4.48603
32;async;10;0.0141519;0.0102344;0.0189097
32;inner;10;0.7359;0.722405;0.754958
32;wait;10;6.27596e-05;4.2653e-05;8.0541e-05
32;boundary;10;0.0573213;0.0462788;0.0669334
32;calc iter;10;0.807437;0.802194;0.813959
32;calc total;1;8.13455;8.13455;8.13455
32;total;1;22.1944;22.1944;22.1944
55;initialize;1;4.45853;4.45853;4.45853
55;async;10;0.0156019;0.00696897;0.0198257
55;inner;10;0.731437;0.720449;0.746824
55;wait;10;7.35231e-05;4.4115e-05;0.000144672
55;boundary;10;0.0613216;0.0522993;0.0683758
55;calc iter;10;0.808435;0.80377;0.813489
55;calc total;1;8.13457;8.13457;8.13457
55;total;1;22.1694;22.1694;22.1694
80;initialize;1;4.42767;4.42767;4.42767
80;async;10;0.0203812;0.0125559;0.0255985
80;inner;10;0.738328;0.730525;0.749387
80;wait;10;6.83172e-05;3.8669e-05;7.9551e-05
80;boundary;10;0.0504599;0.0460698;0.0564687
80;calc iter;10;0.809239;0.806366;0.815534
80;calc total;1;8.13455;8.13455;8.13455
80;total;1;22.1386;22.1386;22.1386
33;initialize;1;4.48623;4.48623;4.48623
33;async;10;0.0167398;0.0130641;0.0229179
33;inner;10;0.737607;0.72534;0.752881
33;wait;10;6.44919e-05;4.9857e-05;9.3249e-05
33;boundary;10;0.0534092;0.0461299;0.0609945
33;calc iter;10;0.807822;0.801899;0.813508
33;calc total;1;8.13455;8.13455;8.13455
33;total;1;22.1946;22.1946;22.1946
56;initialize;1;4.45787;4.45787;4.45787
56;async;10;0.0149397;0.0116014;0.0192381
56;inner;10;0.736191;0.723655;0.754412
56;wait;10;7.74358e-05;5.5905e-05;0.000108743
56;boundary;10;0.0574063;0.0467636;0.0659115
56;calc iter;10;0.808616;0.803429;0.81404
56;calc total;1;8.13456;8.13456;8.13456
56;total;1;22.1688;22.1688;22.1688
81;initialize;1;4.4276;4.4276;4.4276
81;async;10;0.023828;0.0140765;0.0258248
81;inner;10;0.737928;0.732996;0.747753
81;wait;10;5.07184e-05;4.0411e-05;6.8923e-05
81;boundary;10;0.0478645;0.0458137;0.0499402
81;calc iter;10;0.809673;0.807714;0.812977
81;calc total;1;8.13455;8.13455;8.13455
81;total;1;22.1385;22.1385;22.1385
34;initialize;1;4.48603;4.48603;4.48603
34;async;10;0.0189102;0.014557;0.0231092
34;inner;10;0.735191;0.722861;0.749575
34;wait;10;6.39681e-05;4.0846e-05;0.000129035
34;boundary;10;0.0537398;0.0467744;0.0626083
34;calc iter;10;0.807907;0.800333;0.812853
34;calc total;1;8.13455;8.13455;8.13455
34;total;1;22.1944;22.1944;22.1944
57;initialize;1;4.45861;4.45861;4.45861
57;async;10;0.016264;0.013274;0.0198974
57;inner;10;0.73806;0.72652;0.754251
57;wait;10;5.67829e-05;4.6148e-05;8.2615e-05
57;boundary;10;0.0544256;0.0462631;0.0615098
57;calc iter;10;0.808808;0.803653;0.815017
57;calc total;1;8.13455;8.13455;8.13455
57;total;1;22.1695;22.1695;22.1695
82;initialize;1;4.41968;4.41968;4.41968
82;async;10;0.0205588;0.0144796;0.0235768
82;inner;10;0.741821;0.736485;0.75092
82;wait;10;4.72432e-05;3.6268e-05;7.5269e-05
82;boundary;10;0.0474979;0.0462799;0.0489916
82;calc iter;10;0.809926;0.807961;0.813708
82;calc total;1;8.13455;8.13455;8.13455
82;total;1;22.1306;22.1306;22.1306
35;initialize;1;4.48607;4.48607;4.48607
35;async;10;0.00968522;0.0071551;0.0146872
35;inner;10;0.742354;0.726633;0.760439
35;wait;10;5.93863e-05;4.1567e-05;8.243e-05
35;boundary;10;0.0553719;0.0472258;0.0670847
35;calc iter;10;0.807472;0.800786;0.81489
35;calc total;1;8.13455;8.13455;8.13455
35;total;1;22.1945;22.1945;22.1945
58;initialize;1;4.45778;4.45778;4.45778
58;async;10;0.0157107;0.0126591;0.0197131
58;inner;10;0.740568;0.729984;0.755053
58;wait;10;6.18348e-05;4.2333e-05;7.6798e-05
58;boundary;10;0.0527663;0.0463356;0.05912
58;calc iter;10;0.809108;0.80331;0.816007
58;calc total;1;8.13455;8.13455;8.13455
58;total;1;22.1687;22.1687;22.1687
83;initialize;1;4.42744;4.42744;4.42744
83;async;10;0.0184828;0.00696322;0.021006
83;inner;10;0.733152;0.726351;0.745457
83;wait;10;7.89518e-05;5.154e-05;0.000143219
83;boundary;10;0.0571589;0.0506655;0.0614455
83;calc iter;10;0.808875;0.803231;0.812497
83;calc total;1;8.13456;8.13456;8.13456
83;total;1;22.1384;22.1384;22.1384
36;initialize;1;4.4832;4.4832;4.4832
36;async;10;0.0240584;0.0124117;0.0344465
36;inner;10;0.735755;0.731923;0.743803
36;wait;10;6.1043e-05;4.7354e-05;8.4391e-05
36;boundary;10;0.0470649;0.0456141;0.049736
36;calc iter;10;0.806941;0.8019;0.815541
36;calc total;1;8.13455;8.13455;8.13455
36;total;1;22.1916;22.1916;22.1916
59;initialize;1;4.45543;4.45543;4.45543
59;async;10;0.00784502;0.00565377;0.0123064
59;inner;10;0.743952;0.72842;0.763639
59;wait;10;5.61639e-05;3.1691e-05;6.7105e-05
59;boundary;10;0.0566225;0.0469354;0.0676742
59;calc iter;10;0.808477;0.802269;0.817763
59;calc total;1;8.13455;8.13455;8.13455
59;total;1;22.1663;22.1663;22.1663
84;initialize;1;4.41922;4.41922;4.41922
84;async;10;0.0180952;0.0128155;0.0218357
84;inner;10;0.743313;0.74064;0.749699
84;wait;10;4.70945e-05;3.7263e-05;6.7735e-05
84;boundary;10;0.0459314;0.0455801;0.0463079
84;calc iter;10;0.807388;0.804081;0.810102
84;calc total;1;8.13455;8.13455;8.13455
84;total;1;22.1301;22.1301;22.1301
37;initialize;1;4.4861;4.4861;4.4861
37;async;10;0.0260518;0.0143565;0.0312553
37;inner;10;0.735687;0.733296;0.744307
37;wait;10;4.21782e-05;3.1085e-05;7.3817e-05
37;boundary;10;0.0457482;0.0451296;0.0462385
37;calc iter;10;0.807531;0.801684;0.811641
37;calc total;1;8.13455;8.13455;8.13455
37;total;1;22.1945;22.1945;22.1945
60;initialize;1;4.45814;4.45814;4.45814
60;async;10;0.0115242;0.00740138;0.0169507
60;inner;10;0.748334;0.745303;0.754608
60;wait;10;6.51118e-05;4.9875e-05;8.2246e-05
60;boundary;10;0.0493967;0.0462511;0.0524598
60;calc iter;10;0.809322;0.802967;0.817198
60;calc total;1;8.13455;8.13455;8.13455
60;total;1;22.169;22.169;22.169
85;initialize;1;4.41891;4.41891;4.41891
85;async;10;0.0238211;0.0144882;0.0326936
85;inner;10;0.738693;0.730609;0.749141
85;wait;10;4.36808e-05;2.955e-05;6.4047e-05
85;boundary;10;0.0457405;0.0445316;0.0462474
85;calc iter;10;0.8083;0.803863;0.812894
85;calc total;1;8.13456;8.13456;8.13456
85;total;1;22.1298;22.1298;22.1298
38;initialize;1;4.48236;4.48236;4.48236
38;async;10;0.0288171;0.0144966;0.0350112
38;inner;10;0.732667;0.730252;0.74135
38;wait;10;4.51275e-05;2.9586e-05;0.000103941
38;boundary;10;0.0458;0.0456827;0.0459326
38;calc iter;10;0.807332;0.801753;0.811125
38;calc total;1;8.13455;8.13455;8.13455
38;total;1;22.1908;22.1908;22.1908
61;initialize;1;4.4579;4.4579;4.4579
61;async;10;0.0212991;0.0147776;0.0251768
61;inner;10;0.741398;0.738161;0.747208
61;wait;10;5.42782e-05;3.9298e-05;9.1134e-05
61;boundary;10;0.046453;0.0457576;0.0470934
61;calc iter;10;0.809206;0.807071;0.812209
61;calc total;1;8.13455;8.13455;8.13455
61;total;1;22.1688;22.1688;22.1688
39;initialize;1;4.48609;4.48609;4.48609
39;async;10;0.0232496;0.0067608;0.0276571
39;inner;10;0.732108;0.727552;0.738147
39;wait;10;6.52257e-05;4.5777e-05;0.000134088
39;boundary;10;0.0511158;0.048146;0.054988
39;calc iter;10;0.80654;0.795858;0.810625
39;calc total;1;8.13456;8.13456;8.13456
39;total;1;22.1945;22.1945;22.1945
62;initialize;1;4.45781;4.45781;4.45781
62;async;10;0.0163257;0.0134171;0.0192334
62;inner;10;0.745579;0.742517;0.753153
62;wait;10;4.43023e-05;2.7705e-05;6.3506e-05
62;boundary;10;0.0467573;0.046104;0.0494444
62;calc iter;10;0.808708;0.805443;0.814007
62;calc total;1;8.13455;8.13455;8.13455
62;total;1;22.1687;22.1687;22.1687
63;initialize;1;4.45771;4.45771;4.45771
63;async;10;0.0122898;0.00675061;0.015361
63;inner;10;0.746238;0.740289;0.75039
63;wait;10;6.5234e-05;4.3604e-05;0.000130538
63;boundary;10;0.0497099;0.047134;0.0553028
121;initialize;1;4.49704;4.49704;4.49704
121;async;10;0.028279;0.0131095;0.0317025
121;inner;10;0.736502;0.730757;0.755839
121;wait;10;3.37989e-05;2.6067e-05;6.0398e-05
121;boundary;10;0.0485833;0.0448181;0.0507652
121;calc iter;10;0.8134;0.804827;0.820532
121;calc total;1;8.13456;8.13456;8.13456
121;total;1;22.208;22.208;22.208
122;initialize;1;4.49686;4.49686;4.49686
122;async;10;0.0219587;0.0132292;0.0270977
122;inner;10;0.743415;0.737835;0.754369
122;wait;10;4.22986e-05;2.7464e-05;7.3979e-05
122;boundary;10;0.0471421;0.0455714;0.0485175
122;calc iter;10;0.81256;0.809603;0.814565
122;calc total;1;8.13455;8.13455;8.13455
122;total;1;22.2078;22.2078;22.2078
123;initialize;1;4.49684;4.49684;4.49684
123;async;10;0.0148479;0.00655889;0.0189289
123;inner;10;0.744087;0.738118;0.752273
123;wait;10;6.74519e-05;5.0462e-05;0.000111053
123;boundary;10;0.0525291;0.0484664;0.0590231
123;calc iter;10;0.811533;0.808361;0.814369
123;calc total;1;8.13456;8.13456;8.13456
123;total;1;22.2078;22.2078;22.2078
124;initialize;1;4.4941;4.4941;4.4941
124;async;10;0.0196602;0.0125911;0.0228169
124;inner;10;0.74477;0.742193;0.754945
124;wait;10;4.61208e-05;2.9953e-05;8.8748e-05
124;boundary;10;0.0473031;0.0460769;0.0494007
124;calc iter;10;0.811782;0.808898;0.816192
124;calc total;1;8.13455;8.13455;8.13455
124;total;1;22.2051;22.2051;22.2051
125;initialize;1;4.49685;4.49685;4.49685
125;async;10;0.0227282;0.0141457;0.0274108
125;inner;10;0.738723;0.736344;0.746905
125;wait;10;6.61197e-05;4.5859e-05;9.407e-05
125;boundary;10;0.049956;0.047942;0.052473
125;calc iter;10;0.811475;0.809469;0.812917
125;calc total;1;8.13456;8.13456;8.13456
125;total;1;22.2078;22.2078;22.2078
144;initialize;1;4.54564;4.54564;4.54564
144;async;10;0.0298172;0.0131795;0.0340477
144;inner;10;0.735062;0.727121;0.756719
144;wait;10;3.05661e-05;2.1245e-05;6.0755e-05
144;boundary;10;0.0480966;0.0445188;0.0514366
144;calc iter;10;0.813008;0.803699;0.819425
144;calc total;1;8.13456;8.13456;8.13456
144;total;1;22.2477;22.2477;22.2477
126;initialize;1;4.49305;4.49305;4.49305
126;async;10;0.0167344;0.0136292;0.0203589
126;inner;10;0.743939;0.739764;0.75489
126;wait;10;6.42787e-05;5.2941e-05;7.8039e-05
126;boundary;10;0.050397;0.0458501;0.052974
126;calc iter;10;0.811136;0.808349;0.814974
126;calc total;1;8.13456;8.13456;8.13456
126;total;1;22.204;22.204;22.204
127;initialize;1;4.49263;4.49263;4.49263
127;async;10;0.0137536;0.00696722;0.0171738
127;inner;10;0.732494;0.726242;0.747785
127;wait;10;7.42124e-05;5.2106e-05;0.000122217
127;boundary;10;0.0638471;0.0524343;0.069391
127;calc iter;10;0.810171;0.807313;0.813482
127;calc total;1;8.13456;8.13456;8.13456
127;total;1;22.2036;22.2036;22.2036
128;initialize;1;4.49697;4.49697;4.49697
128;async;10;0.0101151;0.0072978;0.0128996
128;inner;10;0.753383;0.750163;0.763336
128;wait;10;4.59978e-05;3.3258e-05;6.6467e-05
128;boundary;10;0.0481092;0.0467988;0.0496872
128;calc iter;10;0.811655;0.807028;0.824889
128;calc total;1;8.13455;8.13455;8.13455
128;total;1;22.208;22.208;22.208
129;initialize;1;4.49681;4.49681;4.49681
129;async;10;0.0194301;0.0143599;0.0229417
129;inner;10;0.745039;0.742534;0.754198
129;wait;10;4.84395e-05;3.6933e-05;8.8362e-05
129;boundary;10;0.0471507;0.0462986;0.0479693
129;calc iter;10;0.811671;0.809259;0.814949
129;calc total;1;8.13455;8.13455;8.13455
129;total;1;22.2078;22.2078;22.2078
130;initialize;1;4.49681;4.49681;4.49681
130;async;10;0.0198444;0.0142588;0.0242867
130;inner;10;0.744326;0.741696;0.754478
130;wait;10;5.03303e-05;3.7152e-05;6.5484e-05
130;boundary;10;0.047394;0.0462833;0.048369
130;calc iter;10;0.811616;0.808973;0.815087
130;calc total;1;8.13455;8.13455;8.13455
130;total;1;22.2078;22.2078;22.2078
131;initialize;1;4.49681;4.49681;4.49681
131;async;10;0.0129394;0.00699444;0.0164813
131;inner;10;0.742887;0.738572;0.753868
131;wait;10;7.14752e-05;4.7098e-05;0.000110713
131;boundary;10;0.0549838;0.0491875;0.0578153
131;calc iter;10;0.810883;0.809021;0.813675
131;calc total;1;8.13456;8.13456;8.13456
131;total;1;22.2078;22.2078;22.2078
132;initialize;1;4.49682;4.49682;4.49682
132;async;10;0.0217606;0.0128251;0.0266314
132;inner;10;0.741906;0.733369;0.751304
132;wait;10;4.61411e-05;3.3635e-05;9.4883e-05
132;boundary;10;0.0466448;0.0447152;0.0486649
132;calc iter;10;0.810359;0.804763;0.813108
132;calc total;1;8.13455;8.13455;8.13455
132;total;1;22.2078;22.2078;22.2078
133;initialize;1;4.49686;4.49686;4.49686
133;async;10;0.0223047;0.0148692;0.0249343
133;inner;10;0.741062;0.732898;0.752139
133;wait;10;3.63355e-05;2.6655e-05;6.5294e-05
133;boundary;10;0.0470445;0.0446741;0.050375
133;calc iter;10;0.81045;0.802411;0.813319
133;calc total;1;8.13456;8.13456;8.13456
133;total;1;22.2079;22.2079;22.2079
134;initialize;1;4.49216;4.49216;4.49216
134;async;10;0.0233505;0.0147256;0.025892
134;inner;10;0.739742;0.73279;0.753263
134;wait;10;3.27501e-05;2.3991e-05;5.3447e-05
134;boundary;10;0.0472687;0.0448384;0.0503047
134;calc iter;10;0.810396;0.802061;0.814609
134;calc total;1;8.13455;8.13455;8.13455
134;total;1;22.2032;22.2032;22.2032
135;initialize;1;4.49684;4.49684;4.49684
135;async;10;0.0193114;0.00683101;0.0245658
135;inner;10;0.742185;0.7365;0.746066
135;wait;10;5.35e-05;2.9988e-05;0.000129237
135;boundary;10;0.0481025;0.04624;0.0521599
135;calc iter;10;0.809654;0.80519;0.81238
135;calc total;1;8.13456;8.13456;8.13456
135;total;1;22.2078;22.2078;22.2078
145;initialize;1;4.5459;4.5459;4.5459
145;async;10;0.0232102;0.0138373;0.0247614
145;inner;10;0.738796;0.729928;0.760554
145;wait;10;3.10857e-05;2.69e-05;5.1049e-05
145;boundary;10;0.0512814;0.044781;0.0557697
145;calc iter;10;0.81332;0.799438;0.822657
145;calc total;1;8.13456;8.13456;8.13456
145;total;1;22.2479;22.2479;22.2479
96;calc iter;10;0.813077;0.801378;0.81831
96;calc total;1;8.13455;8.13455;8.13455
96;total;1;22.1701;22.1701;22.1701
168;initialize;1;4.60162;4.60162;4.60162
168;async;10;0.026893;0.0125805;0.0357956
168;inner;10;0.737272;0.730132;0.749652
168;wait;10;3.24138e-05;1.7965e-05;6.8251e-05
168;boundary;10;0.0459515;0.0448352;0.0465134
168;calc iter;10;0.81015;0.807754;0.812628
168;calc total;1;8.13456;8.13456;8.13456
168;total;1;22.3102;22.3102;22.3102
146;initialize;1;4.54576;4.54576;4.54576
146;async;10;0.026955;0.0133864;0.0321857
146;inner;10;0.73829;0.730907;0.753608
146;wait;10;3.49824e-05;2.581e-05;7.7542e-05
146;boundary;10;0.0469549;0.045311;0.0474971
146;calc iter;10;0.812237;0.808431;0.814039
146;calc total;1;8.13456;8.13456;8.13456
146;total;1;22.2478;22.2478;22.2478
97;initialize;1;4.45962;4.45962;4.45962
97;async;10;0.0227878;0.0133567;0.0282471
97;inner;10;0.741795;0.732266;0.756062
97;wait;10;3.44449e-05;2.4716e-05;6.0737e-05
97;boundary;10;0.0484952;0.0447852;0.0522296
97;calc iter;10;0.813115;0.803501;0.817242
97;calc total;1;8.13455;8.13455;8.13455
97;total;1;22.1702;22.1702;22.1702
169;initialize;1;4.60173;4.60173;4.60173
169;async;10;0.0294976;0.0129777;0.0383247
169;inner;10;0.734921;0.726352;0.750445
169;wait;10;3.11833e-05;2.3094e-05;6.0217e-05
169;boundary;10;0.0461216;0.0446699;0.0465621
169;calc iter;10;0.810573;0.807689;0.812262
169;calc total;1;8.13456;8.13456;8.13456
169;total;1;22.3103;22.3103;22.3103
147;initialize;1;4.53094;4.53094;4.53094
147;async;10;0.0157022;0.00667528;0.0199211
147;inner;10;0.745382;0.742341;0.756514
147;wait;10;5.39166e-05;3.5499e-05;0.000107932
147;boundary;10;0.0500983;0.0479392;0.0528527
147;calc iter;10;0.811238;0.809606;0.813367
147;calc total;1;8.13456;8.13456;8.13456
147;total;1;22.233;22.233;22.233
98;initialize;1;4.45963;4.45963;4.45963
98;async;10;0.0182338;0.0130245;0.0260225
98;inner;10;0.747176;0.738509;0.757532
98;wait;10;3.73389e-05;2.5145e-05;6.1105e-05
98;boundary;10;0.0470022;0.0455324;0.0481951
98;calc iter;10;0.812451;0.806929;0.817577
98;calc total;1;8.13455;8.13455;8.13455
98;total;1;22.1702;22.1702;22.1702
170;initialize;1;4.60164;4.60164;4.60164
170;async;10;0.0232503;0.0125428;0.0293658
170;inner;10;0.738828;0.734029;0.749684
170;wait;10;4.10595e-05;2.7388e-05;6.7164e-05
170;boundary;10;0.0473197;0.0460368;0.050878
170;calc iter;10;0.80944;0.802673;0.812459
170;calc total;1;8.13456;8.13456;8.13456
170;total;1;22.3102;22.3102;22.3102
148;initialize;1;4.54188;4.54188;4.54188
148;async;10;0.0206451;0.0127312;0.0266651
148;inner;10;0.741035;0.736583;0.753321
148;wait;10;5.64769e-05;3.2076e-05;9.1496e-05
148;boundary;10;0.0494057;0.0465048;0.0525617
148;calc iter;10;0.811144;0.807751;0.813176
148;calc total;1;8.13456;8.13456;8.13456
148;total;1;22.2439;22.2439;22.2439
99;initialize;1;4.4595;4.4595;4.4595
99;async;10;0.0157959;0.00679639;0.0221553
99;inner;10;0.74552;0.741544;0.749455
99;wait;10;6.34917e-05;4.2869e-05;0.000124828
99;boundary;10;0.0502296;0.0474398;0.0525291
99;calc iter;10;0.811611;0.808908;0.815038
99;calc total;1;8.13456;8.13456;8.13456
99;total;1;22.1701;22.1701;22.1701
171;initialize;1;4.60173;4.60173;4.60173
171;async;10;0.0185916;0.00650426;0.024762
171;inner;10;0.737766;0.734691;0.745803
171;wait;10;5.16028e-05;2.5019e-05;0.000103285
171;boundary;10;0.052363;0.0501533;0.0557715
171;calc iter;10;0.808774;0.803223;0.812137
149;initialize;1;4.53864;4.53864;4.53864
149;async;10;0.0246018;0.0142401;0.0302141
149;inner;10;0.739456;0.733235;0.752457
149;wait;10;4.48879e-05;2.8802e-05;8.1675e-05
149;boundary;10;0.0473263;0.0460706;0.0485262
149;calc iter;10;0.811431;0.809815;0.81324
149;calc total;1;8.13456;8.13456;8.13456
149;total;1;22.2407;22.2407;22.2407
100;initialize;1;4.45956;4.45956;4.45956
100;async;10;0.0198515;0.0126249;0.0235468
100;inner;10;0.744784;0.739443;0.752903
100;wait;10;5.18442e-05;3.7231e-05;8.7638e-05
100;boundary;10;0.0469848;0.0465741;0.0478116
100;calc iter;10;0.811674;0.809075;0.815075
100;calc total;1;8.13455;8.13455;8.13455
100;total;1;22.1701;22.1701;22.1701
171;calc total;1;8.13456;8.13456;8.13456
171;total;1;22.3103;22.3103;22.3103
150;initialize;1;4.53559;4.53559;4.53559
150;async;10;0.0196689;0.0143763;0.0227536
150;inner;10;0.738146;0.732168;0.751019
150;wait;10;6.86259e-05;4.692e-05;0.000121282
150;boundary;10;0.0524372;0.0466683;0.0564888
150;calc iter;10;0.810323;0.809057;0.812188
150;calc total;1;8.13456;8.13456;8.13456
150;total;1;22.2377;22.2377;22.2377
101;initialize;1;4.45954;4.45954;4.45954
101;async;10;0.0167737;0.0137583;0.0184838
101;inner;10;0.748756;0.744069;0.757377
101;wait;10;4.07757e-05;2.7709e-05;5.1326e-05
101;boundary;10;0.0463055;0.045855;0.0468891
101;calc iter;10;0.811878;0.808253;0.817863
101;calc total;1;8.13455;8.13455;8.13455
101;total;1;22.1701;22.1701;22.1701
172;initialize;1;4.60169;4.60169;4.60169
172;async;10;0.0223974;0.0124013;0.0277483
172;inner;10;0.733771;0.728548;0.743268
172;wait;10;5.55837e-05;3.6725e-05;0.000119992
172;boundary;10;0.0521687;0.0475103;0.0559228
172;calc iter;10;0.808395;0.804189;0.811452
172;calc total;1;8.13456;8.13456;8.13456
172;total;1;22.3103;22.3103;22.3103
151;initialize;1;4.54589;4.54589;4.54589
151;async;10;0.015062;0.00699159;0.0183684
151;inner;10;0.72655;0.719958;0.74477
151;wait;10;7.35955e-05;6.2088e-05;0.000105691
151;boundary;10;0.0677946;0.0544875;0.0730863
151;calc iter;10;0.809482;0.806358;0.812145
151;calc total;1;8.13456;8.13456;8.13456
151;total;1;22.2479;22.2479;22.2479
102;initialize;1;4.45505;4.45505;4.45505
102;async;10;0.0169712;0.0142755;0.01876
102;inner;10;0.743546;0.737813;0.751543
102;wait;10;6.33524e-05;3.8224e-05;9.0298e-05
102;boundary;10;0.0503265;0.0467651;0.053187
102;calc iter;10;0.810909;0.808829;0.814076
102;calc total;1;8.13455;8.13455;8.13455
102;total;1;22.1657;22.1657;22.1657
173;initialize;1;4.59897;4.59897;4.59897
173;async;10;0.023678;0.0142454;0.0270817
173;inner;10;0.738256;0.734232;0.749295
173;wait;10;3.87584e-05;2.2597e-05;5.467e-05
173;boundary;10;0.0469558;0.0456402;0.0483151
173;calc iter;10;0.80893;0.805553;0.811892
173;calc total;1;8.13456;8.13456;8.13456
173;total;1;22.3075;22.3075;22.3075
152;initialize;1;4.54605;4.54605;4.54605
152;async;10;0.0132087;0.0100126;0.0151955
152;inner;10;0.746959;0.740945;0.758884
152;wait;10;4.94148e-05;3.4323e-05;6.3991e-05
152;boundary;10;0.0502537;0.0466313;0.0543741
152;calc iter;10;0.810472;0.807758;0.818543
152;calc total;1;8.13457;8.13457;8.13457
152;total;1;22.2481;22.2481;22.2481
103;initialize;1;4.45955;4.45955;4.45955
103;async;10;0.00870178;0.00680858;0.0107878
103;inner;10;0.746311;0.738453;0.758144
103;wait;10;7.21895e-05;6.1932e-05;0.000118694
103;boundary;10;0.0553913;0.0472931;0.0605933
103;calc iter;10;0.810477;0.808776;0.812717
103;calc total;1;8.13456;8.13456;8.13456
103;total;1;22.1701;22.1701;22.1701
174;initialize;1;4.59812;4.59812;4.59812
174;async;10;0.0192829;0.0133425;0.0234858
174;inner;10;0.734544;0.726639;0.747734
174;wait;10;6.47575e-05;5.3068e-05;0.000103887
174;boundary;10;0.0541158;0.0458081;0.0597988
174;calc iter;10;0.808009;0.804021;0.811316
174;calc total;1;8.13456;8.13456;8.13456
174;total;1;22.3067;22.3067;22.3067
153;initialize;1;4.53906;4.53906;4.53906
153;async;10;0.018978;0.0144037;0.0234768
153;inner;10;0.743274;0.738501;0.754799
153;wait;10;5.05324e-05;3.4326e-05;6.139e-05
153;boundary;10;0.0483767;0.0462504;0.0516423
153;calc iter;10;0.810681;0.808055;0.815518
153;calc total;1;8.13456;8.13456;8.13456
153;total;1;22.2411;22.2411;22.2411
104;initialize;1;4.45944;4.45944;4.45944
104;async;10;0.0145917;0.0119649;0.020919
104;inner;10;0.746948;0.741683;0.756515
104;wait;10;5.75802e-05;2.9549e-05;9.9571e-05
104;boundary;10;0.0492998;0.0461478;0.0538657
104;calc iter;10;0.810899;0.807651;0.817824
104;calc total;1;8.13456;8.13456;8.13456
104;total;1;22.1701;22.1701;22.1701
175;initialize;1;4.60164;4.60164;4.60164
175;async;10;0.0153023;0.00682184;0.020573
175;inner;10;0.727172;0.718767;0.74414
175;wait;10;7.05685e-05;5.7711e-05;0.000122798
175;boundary;10;0.0649099;0.0512672;0.0713892
175;calc iter;10;0.807457;0.802215;0.811001
175;calc total;1;8.13456;8.13456;8.13456
175;total;1;22.3102;22.3102;22.3102
154;initialize;1;4.54591;4.54591;4.54591
154;async;10;0.0209656;0.014458;0.0251667
154;inner;10;0.742259;0.739023;0.754647
154;wait;10;4.24043e-05;3.144e-05;7.5414e-05
154;boundary;10;0.0476076;0.0462653;0.0497693
154;calc iter;10;0.810876;0.807859;0.815448
154;calc total;1;8.13455;8.13455;8.13455
154;total;1;22.248;22.248;22.248
105;initialize;1;4.45952;4.45952;4.45952
105;async;10;0.0141427;0.0123719;0.0164755
105;inner;10;0.74892;0.743902;0.756134
105;wait;10;5.93182e-05;4.4771e-05;7.2187e-05
105;boundary;10;0.0481361;0.0462096;0.0500515
105;calc iter;10;0.81126;0.808726;0.81695
105;calc total;1;8.13455;8.13455;8.13455
105;total;1;22.1701;22.1701;22.1701
176;initialize;1;4.60162;4.60162;4.60162
176;async;10;0.0221856;0.0127158;0.0283376
176;inner;10;0.740755;0.735245;0.754403
176;wait;10;3.38424e-05;2.5154e-05;5.9078e-05
176;boundary;10;0.0465227;0.0459898;0.047262
176;calc iter;10;0.809499;0.804355;0.814031
176;calc total;1;8.13456;8.13456;8.13456
176;total;1;22.3102;22.3102;22.3102
155;initialize;1;4.54586;4.54586;4.54586
155;async;10;0.0145973;0.00696191;0.0178274
155;inner;10;0.739035;0.732209;0.751799
155;wait;10;6.66365e-05;6.036e-05;0.000103074
155;boundary;10;0.0563045;0.0504582;0.0617788
155;calc iter;10;0.810005;0.808557;0.8119
155;calc total;1;8.13456;8.13456;8.13456
155;total;1;22.2479;22.2479;22.2479
106;initialize;1;4.45398;4.45398;4.45398
106;async;10;0.0139428;0.0129414;0.0159296
106;inner;10;0.748405;0.743495;0.755847
106;wait;10;5.8579e-05;4.2574e-05;8.5083e-05
106;boundary;10;0.0488179;0.0464567;0.0505119
106;calc iter;10;0.811226;0.808861;0.816707
106;calc total;1;8.13455;8.13455;8.13455
106;total;1;22.1646;22.1646;22.1646
177;initialize;1;4.60162;4.60162;4.60162
177;async;10;0.0254606;0.0141991;0.03118
177;inner;10;0.738234;0.732166;0.753147
177;wait;10;2.86283e-05;2.1159e-05;5.2536e-05
177;boundary;10;0.0463842;0.0449718;0.0472319
177;calc iter;10;0.81011;0.806891;0.81402
177;calc total;1;8.13456;8.13456;8.13456
177;total;1;22.3102;22.3102;22.3102
156;initialize;1;4.53661;4.53661;4.53661
156;async;10;0.0236733;0.0128582;0.0307084
156;inner;10;0.739005;0.73146;0.752753
156;wait;10;5.17482e-05;3.7685e-05;6.2946e-05
156;boundary;10;0.0464941;0.0447242;0.0479488
156;calc iter;10;0.809226;0.804382;0.812538
156;calc total;1;8.13455;8.13455;8.13455
156;total;1;22.2387;22.2387;22.2387
107;initialize;1;4.45959;4.45959;4.45959
107;async;10;0.0113705;0.00706072;0.0133194
107;inner;10;0.743558;0.736587;0.754887
107;wait;10;6.54976e-05;4.3167e-05;0.000113987
107;boundary;10;0.0555065;0.0490278;0.0602112
107;calc iter;10;0.810501;0.80863;0.813414
107;calc total;1;8.13455;8.13455;8.13455
107;total;1;22.1702;22.1702;22.1702
178;initialize;1;4.60184;4.60184;4.60184
178;async;10;0.0223391;0.014531;0.0275623
178;inner;10;0.73823;0.733209;0.748002
178;wait;10;5.32175e-05;4.3135e-05;7.6601e-05
178;boundary;10;0.0481217;0.0459955;0.0501463
178;calc iter;10;0.808745;0.806776;0.810957
178;calc total;1;8.13456;8.13456;8.13456
178;total;1;22.3104;22.3104;22.3104
157;initialize;1;4.54582;4.54582;4.54582
157;async;10;0.0266723;0.0148438;0.0309627
157;inner;10;0.735257;0.727208;0.750563
157;wait;10;4.02777e-05;2.6129e-05;6.2615e-05
157;boundary;10;0.0476068;0.0444881;0.0502803
157;calc iter;10;0.809579;0.803417;0.813746
157;calc total;1;8.13456;8.13456;8.13456
157;total;1;22.2479;22.2479;22.2479
108;initialize;1;4.45955;4.45955;4.45955
108;async;10;0.0244585;0.0128923;0.0311006
108;inner;10;0.738291;0.731942;0.748187
108;wait;10;6.69766e-05;4.4281e-05;0.000133302
108;boundary;10;0.0459991;0.04496;0.0470579
108;calc iter;10;0.808818;0.805032;0.811906
108;calc total;1;8.13455;8.13455;8.13455
108;total;1;22.1702;22.1702;22.1702
179;initialize;1;4.60154;4.60154;4.60154
179;async;10;0.0153067;0.00684348;0.0200575
179;inner;10;0.7392;0.732259;0.750545
179;wait;10;5.83012e-05;3.0352e-05;0.000111617
179;boundary;10;0.0536462;0.0478545;0.0576223
179;calc iter;10;0.808215;0.803376;0.811293
179;calc total;1;8.13457;8.13457;8.13457
179;total;1;22.3101;22.3101;22.3101
158;initialize;1;4.54575;4.54575;4.54575
158;async;10;0.0236054;0.0151169;0.0255341
158;inner;10;0.736852;0.730683;0.752875
158;wait;10;3.79471e-05;2.9583e-05;6.8031e-05
158;boundary;10;0.0490504;0.0446314;0.0517258
158;calc iter;10;0.809549;0.800399;0.814814
158;calc total;1;8.13456;8.13456;8.13456
158;total;1;22.2478;22.2478;22.2478
109;initialize;1;4.45955;4.45955;4.45955
109;async;10;0.0304726;0.0145319;0.0389362
109;inner;10;0.733317;0.724471;0.748111
109;wait;10;4.04191e-05;2.8779e-05;7.0234e-05
109;boundary;10;0.0457138;0.0442139;0.0461811
109;calc iter;10;0.809545;0.807659;0.81162
109;calc total;1;8.13456;8.13456;8.13456
109;total;1;22.1701;22.1701;22.1701
180;initialize;1;4.59837;4.59837;4.59837
180;async;10;0.0202759;0.0123724;0.0247765
180;inner;10;0.739231;0.724028;0.75243
180;wait;10;3.51899e-05;2.7077e-05;8.1176e-05
180;boundary;10;0.0495252;0.0444066;0.0583601
180;calc iter;10;0.809069;0.791302;0.812813
180;calc total;1;8.13456;8.13456;8.13456
180;total;1;22.3069;22.3069;22.3069
159;initialize;1;4.53208;4.53208;4.53208
159;async;10;0.0215878;0.00686896;0.027027
159;inner;10;0.740246;0.734176;0.749137
159;wait;10;5.14914e-05;3.2285e-05;0.000136742
159;boundary;10;0.0469239;0.0456563;0.0503921
159;calc iter;10;0.808811;0.804952;0.812627
159;calc total;1;8.13456;8.13456;8.13456
159;total;1;22.2342;22.2342;22.2342
110;initialize;1;4.45561;4.45561;4.45561
110;async;10;0.0300764;0.0150935;0.0364795
110;inner;10;0.733496;0.726056;0.748571
110;wait;10;3.85929e-05;2.4478e-05;7.3084e-05
110;boundary;10;0.0460479;0.0443017;0.0466795
110;calc iter;10;0.809661;0.80632;0.811552
110;calc total;1;8.13455;8.13455;8.13455
110;total;1;22.1662;22.1662;22.1662
181;initialize;1;4.6019;4.6019;4.6019
181;async;10;0.0227693;0.0145729;0.026932
181;inner;10;0.737148;0.72203;0.75099
181;wait;10;3.66643e-05;3.0628e-05;5.8424e-05
181;boundary;10;0.0490284;0.044374;0.0570744
181;calc iter;10;0.808984;0.792334;0.812351
181;calc total;1;8.13456;8.13456;8.13456
181;total;1;22.3105;22.3105;22.3105
111;initialize;1;4.4595;4.4595;4.4595
111;async;10;0.0198889;0.0068232;0.026568
111;inner;10;0.740023;0.737023;0.746152
111;wait;10;6.45474e-05;2.7988e-05;0.000129197
111;boundary;10;0.0483735;0.0462261;0.0509039
111;calc iter;10;0.808352;0.802709;0.809878
111;calc total;1;8.13456;8.13456;8.13456
111;total;1;22.1701;22.1701;22.1701
112;initialize;1;4.456;4.456;4.456
112;async;10;0.0205937;0.0128068;0.0258379
112;inner;10;0.731691;0.727314;0.742979
112;wait;10;7.74437e-05;5.8017e-05;9.7983e-05
112;boundary;10;0.0549167;0.0477295;0.0588933
112;calc iter;10;0.80728;0.803616;0.810199
112;calc total;1;8.13456;8.13456;8.13456
112;total;1;22.1666;22.1666;22.1666
40;initialize;1;4.48199;4.48199;4.48199
40;async;10;0.0275681;0.012441;0.0316586
40;inner;10;0.727298;0.725768;0.735418
40;wait;10;6.70704e-05;5.003e-05;9.128e-05
40;boundary;10;0.0518364;0.0485567;0.0545916
40;calc iter;10;0.806771;0.796509;0.810666
40;calc total;1;8.13456;8.13456;8.13456
40;total;1;22.1904;22.1904;22.1904
41;initialize;1;4.48279;4.48279;4.48279
41;async;10;0.0313055;0.0144408;0.0375873
41;inner;10;0.73131;0.726126;0.740219
41;wait;10;4.63834e-05;2.8487e-05;0.000104953
41;boundary;10;0.0452021;0.0443775;0.0455041
41;calc iter;10;0.807865;0.800127;0.811373
41;calc total;1;8.13455;8.13455;8.13455
41;total;1;22.1912;22.1912;22.1912
42;initialize;1;4.48623;4.48623;4.48623
42;async;10;0.0226836;0.0139877;0.026552
42;inner;10;0.738495;0.735774;0.745619
42;wait;10;5.45506e-05;2.9045e-05;7.3419e-05
42;boundary;10;0.0459281;0.0452592;0.0466126
42;calc iter;10;0.807163;0.805034;0.809185
42;calc total;1;8.13455;8.13455;8.13455
42;total;1;22.1946;22.1946;22.1946
43;initialize;1;4.48622;4.48622;4.48622
43;async;10;0.0198702;0.00673364;0.0234156
43;inner;10;0.725538;0.720551;0.740805
43;wait;10;7.82284e-05;6.6703e-05;0.000132143
43;boundary;10;0.0605091;0.0488659;0.0650159
43;calc iter;10;0.805998;0.79654;0.80865
43;calc total;1;8.13456;8.13456;8.13456
43;total;1;22.1946;22.1946;22.1946
44;initialize;1;4.48623;4.48623;4.48623
44;async;10;0.0260653;0.0114146;0.0304447
44;inner;10;0.735747;0.733187;0.744615
44;wait;10;4.62926e-05;3.0352e-05;7.3225e-05
44;boundary;10;0.0457299;0.0445658;0.0468829
44;calc iter;10;0.80759;0.801548;0.810147
44;calc total;1;8.13455;8.13455;8.13455
44;total;1;22.1946;22.1946;22.1946
45;initialize;1;4.48612;4.48612;4.48612
45;async;10;0.0298851;0.0125062;0.0360468
45;inner;10;0.733077;0.72772;0.744494
45;wait;10;3.51366e-05;2.6304e-05;6.7422e-05
45;boundary;10;0.0452391;0.0440348;0.0455498
45;calc iter;10;0.808239;0.802546;0.811415
45;calc total;1;8.13456;8.13456;8.13456
45;total;1;22.1945;22.1945;22.1945
46;initialize;1;4.48609;4.48609;4.48609
46;async;10;0.023371;0.0127894;0.0283919
46;inner;10;0.738574;0.735462;0.746042
46;wait;10;4.14861e-05;2.8731e-05;4.9805e-05
46;boundary;10;0.0455638;0.044767;0.0460342
46;calc iter;10;0.807552;0.804441;0.80922
46;calc total;1;8.13455;8.13455;8.13455
46;total;1;22.1945;22.1945;22.1945
47;initialize;1;4.48613;4.48613;4.48613
47;async;10;0.0212964;0.00604535;0.0248817
47;inner;10;0.731417;0.726674;0.741528
47;wait;10;6.57202e-05;5.0771e-05;9.8524e-05
47;boundary;10;0.0536718;0.048828;0.0570977
47;calc iter;10;0.806453;0.796613;0.809015
47;calc total;1;8.13456;8.13456;8.13456
47;total;1;22.1945;22.1945;22.1945
63;calc iter;10;0.808305;0.805965;0.811467
63;calc total;1;8.13456;8.13456;8.13456
63;total;1;22.1686;22.1686;22.1686
64;initialize;1;4.45788;4.45788;4.45788
64;async;10;0.0187107;0.0125241;0.0232444
64;inner;10;0.744399;0.74049;0.750613
64;wait;10;5.41385e-05;3.5594e-05;0.000114285
64;boundary;10;0.0461353;0.045256;0.0468996
64;calc iter;10;0.8093;0.808234;0.810604
64;calc total;1;8.13455;8.13455;8.13455
64;total;1;22.1688;22.1688;22.1688
65;initialize;1;4.45817;4.45817;4.45817
65;async;10;0.0187853;0.0141329;0.0233469
65;inner;10;0.745014;0.740522;0.752933
65;wait;10;4.19253e-05;3.2844e-05;7.4215e-05
65;boundary;10;0.0457456;0.0447286;0.0463401
65;calc iter;10;0.809589;0.805985;0.81289
65;calc total;1;8.13455;8.13455;8.13455
65;total;1;22.169;22.169;22.169
66;initialize;1;4.45818;4.45818;4.45818
66;async;10;0.0159046;0.0136072;0.0198223
66;inner;10;0.743431;0.740485;0.750099
66;wait;10;7.21005e-05;4.1766e-05;0.000108207
66;boundary;10;0.0493401;0.0460509;0.0519364
66;calc iter;10;0.80875;0.807329;0.811158
66;calc total;1;8.13455;8.13455;8.13455
66;total;1;22.169;22.169;22.169
67;initialize;1;4.45798;4.45798;4.45798
67;async;10;0.0123188;0.00676975;0.0144102
67;inner;10;0.734468;0.730674;0.743696
67;wait;10;7.5252e-05;6.0283e-05;0.000125087
67;boundary;10;0.0608958;0.0536678;0.0642918
67;calc iter;10;0.80776;0.804261;0.809141
67;calc total;1;8.13456;8.13456;8.13456
67;total;1;22.1688;22.1688;22.1688
68;initialize;1;4.45848;4.45848;4.45848
68;async;10;0.0164546;0.0116807;0.0202076
68;inner;10;0.747179;0.742307;0.756459
68;wait;10;3.2513e-05;2.6317e-05;5.2389e-05
68;boundary;10;0.0460588;0.0446697;0.0465998
68;calc iter;10;0.809727;0.806946;0.814325
68;calc total;1;8.13455;8.13455;8.13455
68;total;1;22.1694;22.1694;22.1694
69;initialize;1;4.45803;4.45803;4.45803
69;async;10;0.0168289;0.0129424;0.0199105
69;inner;10;0.746712;0.742357;0.754755
69;wait;10;3.30522e-05;2.5301e-05;6.061e-05
69;boundary;10;0.0462196;0.0446103;0.0468873
69;calc iter;10;0.809794;0.806152;0.813686
69;calc total;1;8.13455;8.13455;8.13455
69;total;1;22.1689;22.1689;22.1689
70;initialize;1;4.45798;4.45798;4.45798
70;async;10;0.0151085;0.0121157;0.0185756
70;inner;10;0.746309;0.742846;0.753625
70;wait;10;6.03476e-05;4.195e-05;9.7196e-05
70;boundary;10;0.0474244;0.0458804;0.0492077
70;calc iter;10;0.808904;0.806634;0.812936
70;calc total;1;8.13455;8.13455;8.13455
70;total;1;22.1689;22.1689;22.1689
71;initialize;1;4.45816;4.45816;4.45816
71;async;10;0.00915613;0.00618247;0.0120626
71;inner;10;0.747438;0.74447;0.755581
71;wait;10;6.94196e-05;5.84e-05;0.000123639
71;boundary;10;0.0518133;0.0471839;0.0547644
71;calc iter;10;0.808479;0.807141;0.809652
71;calc total;1;8.13456;8.13456;8.13456
71;total;1;22.169;22.169;22.169
86;initialize;1;4.41786;4.41786;4.41786
86;async;10;0.0263901;0.0149867;0.0357016
86;inner;10;0.736313;0.728509;0.748242
86;wait;10;4.05546e-05;2.8915e-05;5.7488e-05
86;boundary;10;0.0458954;0.044465;0.0462377
86;calc iter;10;0.80864;0.806191;0.810403
86;calc total;1;8.13455;8.13455;8.13455
86;total;1;22.1288;22.1288;22.1288
87;initialize;1;4.42409;4.42409;4.42409
87;async;10;0.0184639;0.00688282;0.0237554
87;inner;10;0.737951;0.736152;0.741281
87;wait;10;7.06106e-05;5.2127e-05;0.000138146
87;boundary;10;0.0503995;0.0492927;0.0518156
87;calc iter;10;0.806887;0.80012;0.809483
87;calc total;1;8.13456;8.13456;8.13456
87;total;1;22.135;22.135;22.135
88;initialize;1;4.42757;4.42757;4.42757
88;async;10;0.0201159;0.0127252;0.0240044
88;inner;10;0.736748;0.734597;0.743159
88;wait;10;6.02805e-05;3.9086e-05;0.000120474
88;boundary;10;0.0499002;0.0469514;0.0538576
88;calc iter;10;0.806827;0.802751;0.809268
88;calc total;1;8.13456;8.13456;8.13456
88;total;1;22.1385;22.1385;22.1385
89;initialize;1;4.42318;4.42318;4.42318
89;async;10;0.0216682;0.014543;0.0273913
89;inner;10;0.73889;0.73592;0.744417
89;wait;10;6.9444e-05;4.7623e-05;8.4691e-05
89;boundary;10;0.0465612;0.045734;0.0477639
89;calc iter;10;0.807191;0.802888;0.809337
89;calc total;1;8.13455;8.13455;8.13455
89;total;1;22.1341;22.1341;22.1341
90;initialize;1;4.42754;4.42754;4.42754
90;async;10;0.0181707;0.0138353;0.0216575
90;inner;10;0.739221;0.73483;0.74634
90;wait;10;7.32924e-05;5.3438e-05;0.000105788
90;boundary;10;0.0491576;0.0454391;0.052046
90;calc iter;10;0.806625;0.803011;0.808615
90;calc total;1;8.13455;8.13455;8.13455
90;total;1;22.1385;22.1385;22.1385
91;initialize;1;4.42191;4.42191;4.42191
91;async;10;0.0150231;0.00680883;0.018973
91;inner;10;0.730959;0.725548;0.742765
91;wait;10;8.35462e-05;6.8809e-05;0.000141576
91;boundary;10;0.059865;0.0506447;0.0644871
91;calc iter;10;0.805933;0.800363;0.808581
91;calc total;1;8.13456;8.13456;8.13456
91;total;1;22.1328;22.1328;22.1328
92;initialize;1;4.42073;4.42073;4.42073
92;async;10;0.0191596;0.0117189;0.0238518
92;inner;10;0.742482;0.738564;0.749268
92;wait;10;4.26895e-05;3.0376e-05;5.6951e-05
92;boundary;10;0.0457469;0.0452841;0.0462855
92;calc iter;10;0.807432;0.803346;0.809269
92;calc total;1;8.13455;8.13455;8.13455
92;total;1;22.1316;22.1316;22.1316
93;initialize;1;4.41706;4.41706;4.41706
93;async;10;0.0202439;0.0128882;0.0248013
93;inner;10;0.741771;0.738184;0.748539
93;wait;10;3.72274e-05;2.7069e-05;7.4527e-05
93;boundary;10;0.0454704;0.0450942;0.0458619
93;calc iter;10;0.807524;0.803149;0.80902
93;calc total;1;8.13455;8.13455;8.13455
93;total;1;22.128;22.128;22.128
94;initialize;1;4.41813;4.41813;4.41813
94;async;10;0.0186028;0.0127604;0.0212277
94;inner;10;0.742517;0.739657;0.74913
94;wait;10;4.96113e-05;3.2659e-05;6.3641e-05
94;boundary;10;0.0458665;0.0452213;0.0468784
94;calc iter;10;0.807037;0.805734;0.808807
94;calc total;1;8.13455;8.13455;8.13455
94;total;1;22.129;22.129;22.129
95;initialize;1;4.42758;4.42758;4.42758
95;async;10;0.0148842;0.00618422;0.0184264
95;inner;10;0.740167;0.736089;0.746413
95;wait;10;7.83521e-05;6.6828e-05;0.000112388
95;boundary;10;0.0514339;0.0489665;0.0537566
95;calc iter;10;0.806565;0.801681;0.808838
95;calc total;1;8.13456;8.13456;8.13456
95;total;1;22.1385;22.1385;22.1385
136;initialize;1;4.49686;4.49686;4.49686
136;async;10;0.0132074;0.00910349;0.016323
136;inner;10;0.746404;0.74278;0.753756
136;wait;10;5.56107e-05;4.0426e-05;8.3898e-05
136;boundary;10;0.0493865;0.0459826;0.0524016
136;calc iter;10;0.809055;0.806713;0.812369
136;calc total;1;8.13456;8.13456;8.13456
136;total;1;22.2078;22.2078;22.2078
137;initialize;1;4.49687;4.49687;4.49687
137;async;10;0.0168616;0.0137356;0.0207182
137;inner;10;0.743254;0.73899;0.749244
137;wait;10;6.4009e-05;4.9925e-05;0.000114658
137;boundary;10;0.04883;0.0461213;0.0507797
137;calc iter;10;0.809011;0.807876;0.81
137;calc total;1;8.13455;8.13455;8.13455
137;total;1;22.2079;22.2079;22.2079
138;initialize;1;4.49682;4.49682;4.49682
138;async;10;0.0167842;0.0143321;0.0192572
138;inner;10;0.745276;0.740442;0.75082
138;wait;10;5.20994e-05;2.6319e-05;9.9966e-05
138;boundary;10;0.0469733;0.0458085;0.0480942
138;calc iter;10;0.809088;0.807433;0.811321
138;calc total;1;8.13455;8.13455;8.13455
138;total;1;22.2078;22.2078;22.2078
139;initialize;1;4.49686;4.49686;4.49686
139;async;10;0.013706;0.0067399;0.0154738
139;inner;10;0.736685;0.733548;0.743944
139;wait;10;6.95436e-05;4.5945e-05;0.000134558
139;boundary;10;0.0577692;0.053028;0.0604429
139;calc iter;10;0.808231;0.803848;0.809816
139;calc total;1;8.13456;8.13456;8.13456
139;total;1;22.2079;22.2079;22.2079
140;initialize;1;4.49681;4.49681;4.49681
140;async;10;0.011933;0.00992874;0.0134969
140;inner;10;0.748236;0.741811;0.75499
140;wait;10;5.61061e-05;3.7811e-05;6.9383e-05
140;boundary;10;0.048291;0.0459888;0.052917
140;calc iter;10;0.808518;0.804786;0.812761
140;calc total;1;8.13455;8.13455;8.13455
140;total;1;22.2078;22.2078;22.2078
141;initialize;1;4.49685;4.49685;4.49685
141;async;10;0.013946;0.0117855;0.0159348
141;inner;10;0.746977;0.741085;0.752562
141;wait;10;5.13079e-05;3.7872e-05;7.95e-05
141;boundary;10;0.0476011;0.0457168;0.0521466
141;calc iter;10;0.808577;0.805324;0.811632
141;calc total;1;8.13455;8.13455;8.13455
141;total;1;22.2078;22.2078;22.2078
142;initialize;1;4.4935;4.4935;4.4935
142;async;10;0.0130066;0.0111001;0.0146869
142;inner;10;0.748546;0.743667;0.754748
142;wait;10;4.2027e-05;2.7783e-05;5.9572e-05
142;boundary;10;0.0471431;0.045897;0.0505598
142;calc iter;10;0.808739;0.805381;0.81395
142;calc total;1;8.13455;8.13455;8.13455
142;total;1;22.2045;22.2045;22.2045
143;initialize;1;4.49687;4.49687;4.49687
143;async;10;0.0133424;0.00616206;0.0155699
143;inner;10;0.739255;0.731808;0.744546
143;wait;10;6.44372e-05;5.1552e-05;9.6513e-05
143;boundary;10;0.0553502;0.0518013;0.0614607
143;calc iter;10;0.808014;0.804116;0.811115
143;calc total;1;8.13455;8.13455;8.13455
143;total;1;22.2078;22.2078;22.2078
160;initialize;1;4.53756;4.53756;4.53756
160;async;10;0.0159719;0.0124995;0.021053
160;inner;10;0.74109;0.73746;0.749046
160;wait;10;7.2384e-05;4.809e-05;0.000116719
160;boundary;10;0.0505736;0.0465244;0.053827
160;calc iter;10;0.807709;0.805647;0.809733
160;calc total;1;8.13455;8.13455;8.13455
160;total;1;22.2396;22.2396;22.2396
161;initialize;1;4.53821;4.53821;4.53821
161;async;10;0.0178395;0.0141622;0.0230451
161;inner;10;0.741514;0.736335;0.749358
161;wait;10;5.47299e-05;4.7103e-05;8.3577e-05
161;boundary;10;0.048529;0.0456016;0.0498116
161;calc iter;10;0.80794;0.80616;0.809354
161;calc total;1;8.13455;8.13455;8.13455
161;total;1;22.2403;22.2403;22.2403
162;initialize;1;4.54575;4.54575;4.54575
162;async;10;0.0180836;0.013579;0.0222412
162;inner;10;0.742785;0.737877;0.75091
162;wait;10;5.46786e-05;4.3545e-05;7.1179e-05
162;boundary;10;0.0472337;0.0456838;0.048176
162;calc iter;10;0.808159;0.806664;0.81102
162;calc total;1;8.13455;8.13455;8.13455
162;total;1;22.2478;22.2478;22.2478
163;initialize;1;4.53248;4.53248;4.53248
163;async;10;0.0142583;0.00679967;0.0172959
163;inner;10;0.737573;0.733642;0.744615
163;wait;10;8.70333e-05;6.2974e-05;0.000150988
163;boundary;10;0.0552245;0.0518791;0.057478
163;calc iter;10;0.807145;0.803449;0.809385
163;calc total;1;8.13456;8.13456;8.13456
163;total;1;22.2345;22.2345;22.2345
164;initialize;1;4.53153;4.53153;4.53153
164;async;10;0.0130364;0.0101776;0.0151357
164;inner;10;0.742831;0.738462;0.752179
164;wait;10;6.5576e-05;4.7779e-05;7.8617e-05
164;boundary;10;0.0513937;0.0458851;0.0542943
164;calc iter;10;0.807328;0.805637;0.809891
164;calc total;1;8.13456;8.13456;8.13456
164;total;1;22.2336;22.2336;22.2336
165;initialize;1;4.54074;4.54074;4.54074
165;async;10;0.0151943;0.0128085;0.0167532
165;inner;10;0.741432;0.735959;0.750261
165;wait;10;5.97045e-05;4.4648e-05;0.000118056
165;boundary;10;0.0505492;0.0459753;0.0554838
165;calc iter;10;0.807237;0.805895;0.809167
165;calc total;1;8.13456;8.13456;8.13456
165;total;1;22.2428;22.2428;22.2428
166;initialize;1;4.53785;4.53785;4.53785
166;async;10;0.0145449;0.0129452;0.0162776
166;inner;10;0.743871;0.739094;0.751946
166;wait;10;5.63326e-05;3.7372e-05;8.208e-05
166;boundary;10;0.0489617;0.0459114;0.0530816
166;calc iter;10;0.807436;0.804635;0.810967
166;calc total;1;8.13456;8.13456;8.13456
166;total;1;22.2399;22.2399;22.2399
167;initialize;1;4.53973;4.53973;4.53973
167;async;10;0.0119223;0.00612714;0.0137209
167;inner;10;0.738563;0.731482;0.748452
167;wait;10;6.66684e-05;5.6005e-05;9.7712e-05
167;boundary;10;0.0562768;0.050073;0.0622128
167;calc iter;10;0.80683;0.804753;0.808558
167;calc total;1;8.13456;8.13456;8.13456
167;total;1;22.2418;22.2418;22.2418
113;initialize;1;4.45287;4.45287;4.45287
113;async;10;0.0217224;0.0144609;0.0261085
113;inner;10;0.736655;0.732955;0.7469
113;wait;10;6.22398e-05;4.5782e-05;7.7297e-05
113;boundary;10;0.0491868;0.0456236;0.0512795
113;calc iter;10;0.807628;0.804354;0.809751
113;calc total;1;8.13456;8.13456;8.13456
113;total;1;22.1635;22.1635;22.1635
114;initialize;1;4.4536;4.4536;4.4536
114;async;10;0.0233198;0.0145786;0.027413
114;inner;10;0.736369;0.732577;0.744097
114;wait;10;6.72382e-05;4.8073e-05;0.000128349
114;boundary;10;0.0479782;0.0462439;0.0493806
114;calc iter;10;0.807736;0.80505;0.809084
114;calc total;1;8.13456;8.13456;8.13456
114;total;1;22.1642;22.1642;22.1642
115;initialize;1;4.45455;4.45455;4.45455
115;async;10;0.0178038;0.00671755;0.0214353
115;inner;10;0.727205;0.722337;0.739445
115;wait;10;7.88224e-05;6.1815e-05;0.000140701
115;boundary;10;0.0615588;0.0534316;0.0645112
115;calc iter;10;0.806647;0.799738;0.808661
115;calc total;1;8.13456;8.13456;8.13456
115;total;1;22.1651;22.1651;22.1651
116;initialize;1;4.45955;4.45955;4.45955
116;async;10;0.0176018;0.0118362;0.02013
116;inner;10;0.740314;0.735245;0.750216
116;wait;10;5.95563e-05;3.4883e-05;6.8005e-05
116;boundary;10;0.0493502;0.0454658;0.052431
116;calc iter;10;0.807327;0.803464;0.808813
116;calc total;1;8.13456;8.13456;8.13456
116;total;1;22.1702;22.1702;22.1702
117;initialize;1;4.45955;4.45955;4.45955
117;async;10;0.0180408;0.013115;0.0208331
117;inner;10;0.743595;0.739358;0.752258
117;wait;10;4.65266e-05;3.2632e-05;6.3561e-05
117;boundary;10;0.0460992;0.0454144;0.0474963
117;calc iter;10;0.807783;0.80469;0.811472
117;calc total;1;8.13456;8.13456;8.13456
117;total;1;22.1702;22.1702;22.1702
118;initialize;1;4.45631;4.45631;4.45631
118;async;10;0.0201792;0.0131446;0.0228226
118;inner;10;0.741553;0.738824;0.750956
118;wait;10;3.83817e-05;3.0106e-05;5.1419e-05
118;boundary;10;0.0461484;0.0455509;0.0471116
118;calc iter;10;0.80792;0.805444;0.810188
118;calc total;1;8.13456;8.13456;8.13456
118;total;1;22.1669;22.1669;22.1669
119;initialize;1;4.45319;4.45319;4.45319
119;async;10;0.0148375;0.00615376;0.0176218
119;inner;10;0.739196;0.732177;0.749364
119;wait;10;6.83583e-05;4.0914e-05;0.000129961
119;boundary;10;0.0528984;0.0480711;0.0579863
119;calc iter;10;0.807002;0.803722;0.808162
119;calc total;1;8.13457;8.13457;8.13457
119;total;1;22.1638;22.1638;22.1638
182;initialize;1;4.60166;4.60166;4.60166
182;async;10;0.0201415;0.0146564;0.0271147
182;inner;10;0.741045;0.72791;0.749257
182;wait;10;4.02744e-05;2.7725e-05;7.9875e-05
182;boundary;10;0.0470726;0.0450752;0.0506851
182;calc iter;10;0.808302;0.800135;0.811278
182;calc total;1;8.13456;8.13456;8.13456
182;total;1;22.3102;22.3102;22.3102
183;initialize;1;4.60172;4.60172;4.60172
183;async;10;0.0131294;0.00673688;0.0204635
183;inner;10;0.745537;0.736362;0.749193
183;wait;10;5.63249e-05;3.1264e-05;0.000104803
183;boundary;10;0.048827;0.046991;0.0504214
183;calc iter;10;0.807551;0.80386;0.810407
183;calc total;1;8.13457;8.13457;8.13457
183;total;1;22.3103;22.3103;22.3103
184;initialize;1;4.60168;4.60168;4.60168
184;async;10;0.0184141;0.0115048;0.0276064
184;inner;10;0.740422;0.729774;0.748241
184;wait;10;5.47253e-05;3.9148e-05;9.2902e-05
184;boundary;10;0.0487239;0.0460525;0.052305
184;calc iter;10;0.807617;0.803475;0.810321
184;calc total;1;8.13456;8.13456;8.13456
184;total;1;22.3102;22.3102;22.3102
185;initialize;1;4.60168;4.60168;4.60168
185;async;10;0.0197023;0.0142313;0.0289799
185;inner;10;0.739493;0.728629;0.745812
185;wait;10;5.84576e-05;3.2849e-05;0.000123132
185;boundary;10;0.0481235;0.0465339;0.0495641
185;calc iter;10;0.807379;0.804437;0.808525
185;calc total;1;8.13455;8.13455;8.13455
185;total;1;22.3102;22.3102;22.3102
186;initialize;1;4.59692;4.59692;4.59692
186;async;10;0.0159399;0.0124923;0.0212166
186;inner;10;0.742408;0.731192;0.748764
186;wait;10;5.68597e-05;3.5012e-05;9.1457e-05
186;boundary;10;0.0482946;0.0457758;0.0522089
186;calc iter;10;0.806701;0.803433;0.809299
186;calc total;1;8.13455;8.13455;8.13455
186;total;1;22.3055;22.3055;22.3055
187;initialize;1;4.59781;4.59781;4.59781
187;async;10;0.0137743;0.00672392;0.0168986
187;inner;10;0.733346;0.725709;0.739892
187;wait;10;7.06694e-05;5.3925e-05;0.000127701
187;boundary;10;0.0587488;0.0545243;0.0625952
187;calc iter;10;0.805942;0.801271;0.808512
187;calc total;1;8.13455;8.13455;8.13455
187;total;1;22.3064;22.3064;22.3064
188;initialize;1;4.6017;4.6017;4.6017
188;async;10;0.00951596;0.00715504;0.0118256
188;inner;10;0.748605;0.736268;0.754809
188;wait;10;4.46614e-05;3.0344e-05;7.1021e-05
188;boundary;10;0.0482805;0.0458281;0.0548367
188;calc iter;10;0.806448;0.801882;0.812658
188;calc total;1;8.13455;8.13455;8.13455
188;total;1;22.3102;22.3102;22.3102
189;initialize;1;4.602;4.602;4.602
189;async;10;0.013277;0.0104779;0.0153159
189;inner;10;0.74304;0.728483;0.750432
189;wait;10;5.31591e-05;4.0407e-05;6.6293e-05
189;boundary;10;0.0495689;0.0457969;0.0610152
189;calc iter;10;0.805941;0.800027;0.809734
189;calc total;1;8.13455;8.13455;8.13455
189;total;1;22.3105;22.3105;22.3105
190;initialize;1;4.60169;4.60169;4.60169
190;async;10;0.0127658;0.0103707;0.0145961
190;inner;10;0.74406;0.72981;0.752258
190;wait;10;4.89543e-05;2.9411e-05;7.1602e-05
190;boundary;10;0.0491424;0.0459598;0.0598765
190;calc iter;10;0.806019;0.80013;0.811488
190;calc total;1;8.13455;8.13455;8.13455
190;total;1;22.3102;22.3102;22.3102
191;initialize;1;4.60184;4.60184;4.60184
191;async;10;0.00914237;0.00603549;0.0113597
191;inner;10;0.7442;0.726964;0.752581
191;wait;10;5.84784e-05;3.6641e-05;0.000119458
191;boundary;10;0.0523005;0.0476779;0.0651769
191;calc iter;10;0.805703;0.799454;0.809298
191;calc total;1;8.13456;8.13456;8.13456
191;total;1;22.3104;22.3104;22.3104
DASH
InitEnergy=24000.00000
EndEnergy=22943.18829
DiffEnergy=-1056.81171
Matrixspec: 2600 x 2600 x 2600
Iterations: 10
# unit_id;function_name;num_calls;avg_runtime;min_runtime;max_runtime
0;initialize;1;4.09742;4.09742;4.09742
0;async;10;0.02438;0.01290;0.03348
0;inner;10;0.73755;0.72282;0.75526
0;wait;10;0.00003;0.00002;0.00007
0;boundary;10;0.04788;0.04472;0.05243
0;calc iter;10;0.80984;0.80298;0.81459
0;calc total;1;8.13968;8.13968;8.13968
0;total;1;20.37249;20.37249;20.37249
24;initialize;1;4.09996;4.09996;4.09996
24;async;10;0.0230298;0.0129683;0.0271094
24;inner;10;0.73788;0.727598;0.754882
24;wait;10;3.87381e-05;2.6452e-05;7.977e-05
24;boundary;10;0.0500729;0.0450668;0.0547735
24;calc iter;10;0.811023;0.801295;0.814844
48;initialize;1;4.07991;4.07991;4.07991
48;async;10;0.0250813;0.0128621;0.0341289
48;inner;10;0.736626;0.730642;0.746064
48;wait;10;5.01957e-05;3.0982e-05;0.000111956
48;boundary;10;0.047048;0.0461954;0.0482763
48;calc iter;10;0.808807;0.805295;0.812264
48;calc total;1;8.13969;8.13969;8.13969
48;total;1;20.3546;20.3546;20.3546
24;calc total;1;8.13968;8.13968;8.13968
24;total;1;20.3751;20.3751;20.3751
96;initialize;1;4.07925;4.07925;4.07925
96;async;10;0.0198682;0.0115683;0.0282599
96;inner;10;0.746637;0.73736;0.757074
96;wait;10;4.11084e-05;2.5225e-05;7.0185e-05
96;boundary;10;0.0462481;0.0452302;0.0466828
96;calc iter;10;0.812796;0.810771;0.816117
96;calc total;1;8.13968;8.13968;8.13968
96;total;1;20.3539;20.3539;20.3539
49;initialize;1;4.07712;4.07712;4.07712
49;async;10;0.0246155;0.013184;0.0347077
49;inner;10;0.739513;0.730457;0.750764
49;wait;10;3.93028e-05;2.5387e-05;5.9837e-05
49;boundary;10;0.045865;0.0448315;0.0461739
49;calc iter;10;0.810034;0.804608;0.812051
49;calc total;1;8.13968;8.13968;8.13968
49;total;1;20.3518;20.3518;20.3518
120;initialize;1;4.07485;4.07485;4.07485
120;async;10;0.0189552;0.00947443;0.0246377
120;inner;10;0.748142;0.740439;0.757757
120;wait;10;4.11205e-05;2.3379e-05;8.3237e-05
120;boundary;10;0.0466272;0.0450245;0.0477665
120;calc iter;10;0.813768;0.808033;0.818168
120;calc total;1;8.13969;8.13969;8.13969
120;total;1;20.3499;20.3499;20.3499
72;initialize;1;4.07206;4.07206;4.07206
72;async;10;0.0231481;0.01283;0.0312828
72;inner;10;0.739626;0.733521;0.748187
72;wait;10;5.94636e-05;3.398e-05;0.000101903
72;boundary;10;0.0476458;0.0462158;0.0487966
72;calc iter;10;0.810481;0.807483;0.814256
72;calc total;1;8.13968;8.13968;8.13968
72;total;1;20.3471;20.3471;20.3471
144;initialize;1;4.05592;4.05592;4.05592
144;async;10;0.0193226;0.0130845;0.0238435
144;inner;10;0.746118;0.739741;0.758162
144;wait;10;2.80264e-05;2.0241e-05;6.0214e-05
144;boundary;10;0.0477795;0.044831;0.0501064
144;calc iter;10;0.81325;0.806414;0.818815
144;calc total;1;8.13969;8.13969;8.13969
144;total;1;20.3307;20.3307;20.3307
25;initialize;1;4.09779;4.09779;4.09779
25;async;10;0.0218426;0.0135139;0.0252407
25;inner;10;0.738564;0.728088;0.755401
25;wait;10;2.92896e-05;2.1507e-05;5.6644e-05
25;boundary;10;0.0506389;0.0449343;0.0554805
25;calc iter;10;0.811076;0.801082;0.815715
25;calc total;1;8.13968;8.13968;8.13968
25;total;1;20.3729;20.3729;20.3729
97;initialize;1;4.07926;4.07926;4.07926
97;async;10;0.0223944;0.0131372;0.0293573
97;inner;10;0.744122;0.734521;0.756113
97;wait;10;4.16446e-05;2.4874e-05;8.9145e-05
97;boundary;10;0.0466217;0.0450625;0.0475768
97;calc iter;10;0.813182;0.807906;0.815334
97;calc total;1;8.13968;8.13968;8.13968
97;total;1;20.3539;20.3539;20.3539
50;initialize;1;4.08002;4.08002;4.08002
50;async;10;0.0267711;0.0132469;0.0388194
50;inner;10;0.737713;0.725039;0.75088
50;wait;10;3.68729e-05;2.8266e-05;5.5611e-05
50;boundary;10;0.0458581;0.0446929;0.0463821
50;calc iter;10;0.810381;0.807377;0.813366
50;calc total;1;8.13969;8.13969;8.13969
50;total;1;20.3547;20.3547;20.3547
121;initialize;1;4.07481;4.07481;4.07481
121;async;10;0.0222267;0.0132284;0.0272447
121;inner;10;0.745089;0.737169;0.754537
121;wait;10;4.10506e-05;2.9159e-05;9.792e-05
121;boundary;10;0.046476;0.0451047;0.0471431
121;calc iter;10;0.813836;0.809554;0.817652
121;calc total;1;8.13968;8.13968;8.13968
121;total;1;20.3499;20.3499;20.3499
73;initialize;1;4.07207;4.07207;4.07207
73;async;10;0.0257783;0.0131826;0.0369226
73;inner;10;0.739701;0.728513;0.751681
73;wait;10;3.82004e-05;2.4991e-05;8.4976e-05
73;boundary;10;0.0463759;0.0450996;0.0466681
73;calc iter;10;0.811896;0.810571;0.814537
73;calc total;1;8.13967;8.13967;8.13967
73;total;1;20.3471;20.3471;20.3471
26;initialize;1;4.09999;4.09999;4.09999
26;async;10;0.0227909;0.0134877;0.0290637
26;inner;10;0.739803;0.730869;0.754039
26;wait;10;4.35621e-05;2.7814e-05;0.000110698
26;boundary;10;0.0475039;0.0455003;0.0492108
26;calc iter;10;0.810143;0.805631;0.814037
26;calc total;1;8.13968;8.13968;8.13968
26;total;1;20.3751;20.3751;20.3751
98;initialize;1;4.07634;4.07634;4.07634
98;async;10;0.0222172;0.0133577;0.030268
98;inner;10;0.744137;0.733998;0.757632
98;wait;10;3.13951e-05;2.3891e-05;5.4482e-05
98;boundary;10;0.0471225;0.0450254;0.0488999
98;calc iter;10;0.81351;0.80933;0.81755
98;calc total;1;8.13968;8.13968;8.13968
98;total;1;20.351;20.351;20.351
51;initialize;1;4.07997;4.07997;4.07997
51;async;10;0.0198023;0.00660871;0.0273101
51;inner;10;0.735142;0.728458;0.744346
51;wait;10;6.52064e-05;4.5503e-05;0.000112765
51;boundary;10;0.0534484;0.0505438;0.0565105
51;calc iter;10;0.808459;0.801887;0.811419
51;calc total;1;8.13968;8.13968;8.13968
51;total;1;20.3546;20.3546;20.3546
122;initialize;1;4.07482;4.07482;4.07482
122;async;10;0.0212948;0.013305;0.0239073
122;inner;10;0.74574;0.738348;0.75584
122;wait;10;3.76797e-05;2.7429e-05;8.0674e-05
122;boundary;10;0.0468904;0.0451389;0.0489842
122;calc iter;10;0.813965;0.807032;0.817818
122;calc total;1;8.13968;8.13968;8.13968
122;total;1;20.3499;20.3499;20.3499
74;initialize;1;4.07207;4.07207;4.07207
74;async;10;0.0277275;0.0136129;0.0387871
74;inner;10;0.737922;0.726584;0.752853
74;wait;10;3.0772e-05;2.6065e-05;4.8165e-05
74;boundary;10;0.0464616;0.0450003;0.0469622
74;calc iter;10;0.812143;0.808533;0.813478
74;calc total;1;8.13968;8.13968;8.13968
74;total;1;20.3471;20.3471;20.3471
27;initialize;1;4.09996;4.09996;4.09996
27;async;10;0.0143154;0.00659033;0.0205037
27;inner;10;0.746505;0.740544;0.754662
27;wait;10;6.0572e-05;3.5613e-05;0.000120124
27;boundary;10;0.048449;0.0473048;0.0497662
27;calc iter;10;0.809332;0.806611;0.811629
27;calc total;1;8.13968;8.13968;8.13968
27;total;1;20.3751;20.3751;20.3751
99;initialize;1;4.07922;4.07922;4.07922
99;async;10;0.016711;0.00667319;0.0252543
99;inner;10;0.748172;0.740897;0.754257
99;wait;10;5.70559e-05;3.4378e-05;0.000131313
99;boundary;10;0.0474777;0.0459868;0.0495721
99;calc iter;10;0.81242;0.809182;0.813649
99;calc total;1;8.13968;8.13968;8.13968
99;total;1;20.3538;20.3538;20.3538
52;initialize;1;4.08008;4.08008;4.08008
52;async;10;0.0189897;0.0127764;0.0242634
52;inner;10;0.730556;0.719332;0.746441
52;wait;10;7.77935e-05;6.7323e-05;8.3629e-05
52;boundary;10;0.0577952;0.0460729;0.0670184
52;calc iter;10;0.807421;0.803669;0.810999
52;calc total;1;8.13969;8.13969;8.13969
52;total;1;20.3548;20.3548;20.3548
123;initialize;1;4.07482;4.07482;4.07482
123;async;10;0.015823;0.00655572;0.0211218
123;inner;10;0.749248;0.743579;0.755515
123;wait;10;5.49189e-05;3.6878e-05;9.801e-05
123;boundary;10;0.048226;0.0457282;0.0523025
123;calc iter;10;0.813353;0.81047;0.816441
123;calc total;1;8.13968;8.13968;8.13968
123;total;1;20.3499;20.3499;20.3499
75;initialize;1;4.07202;4.07202;4.07202
75;async;10;0.0175595;0.0066354;0.0251043
75;inner;10;0.745927;0.739524;0.752223
75;wait;10;5.13232e-05;2.8396e-05;0.000110418
75;boundary;10;0.0471945;0.0459559;0.0477804
75;calc iter;10;0.810734;0.806471;0.812416
75;calc total;1;8.13967;8.13967;8.13967
75;total;1;20.347;20.347;20.347
28;initialize;1;4.09995;4.09995;4.09995
28;async;10;0.0195748;0.0118851;0.0265846
28;inner;10;0.742076;0.735191;0.752943
28;wait;10;5.00579e-05;3.0413e-05;9.2336e-05
28;boundary;10;0.0477077;0.0462625;0.0489019
28;calc iter;10;0.809411;0.807333;0.812055
28;calc total;1;8.13968;8.13968;8.13968
28;total;1;20.375;20.375;20.375
100;initialize;1;4.0765;4.0765;4.0765
100;async;10;0.0148718;0.0101302;0.0197528
100;inner;10;0.742566;0.734994;0.755558
100;wait;10;6.79266e-05;5.5151e-05;0.00011046
100;boundary;10;0.0535407;0.0460333;0.0585354
100;calc iter;10;0.811048;0.808852;0.814379
100;calc total;1;8.13968;8.13968;8.13968
100;total;1;20.3511;20.3511;20.3511
53;initialize;1;4.07997;4.07997;4.07997
53;async;10;0.0198518;0.0119514;0.0254021
53;inner;10;0.740936;0.734984;0.749218
53;wait;10;6.04122e-05;3.4735e-05;9.7878e-05
53;boundary;10;0.0477402;0.0453288;0.0500374
53;calc iter;10;0.80859;0.804943;0.810427
53;calc total;1;8.13968;8.13968;8.13968
53;total;1;20.3547;20.3547;20.3547
124;initialize;1;4.0748;4.0748;4.0748
124;async;10;0.0172798;0.0127079;0.019697
124;inner;10;0.742241;0.738578;0.747723
124;wait;10;7.90956e-05;6.3225e-05;0.000140842
124;boundary;10;0.0526237;0.0493766;0.0552801
124;calc iter;10;0.812225;0.809951;0.814476
124;calc total;1;8.13969;8.13969;8.13969
124;total;1;20.3498;20.3498;20.3498
76;initialize;1;4.07207;4.07207;4.07207
76;async;10;0.0175984;0.0121912;0.0215535
76;inner;10;0.738101;0.730285;0.750129
76;wait;10;6.90957e-05;5.1917e-05;0.000106339
76;boundary;10;0.0534698;0.0459237;0.0583942
76;calc iter;10;0.80924;0.806824;0.81093
76;calc total;1;8.13968;8.13968;8.13968
76;total;1;20.3471;20.3471;20.3471
29;initialize;1;4.0999;4.0999;4.0999
29;async;10;0.0220388;0.0143055;0.027811
29;inner;10;0.740291;0.73357;0.750863
29;wait;10;5.36675e-05;3.5423e-05;0.000119074
29;boundary;10;0.046942;0.0461992;0.0476288
29;calc iter;10;0.809327;0.806669;0.812343
29;calc total;1;8.13968;8.13968;8.13968
29;total;1;20.375;20.375;20.375
101;initialize;1;4.07934;4.07934;4.07934
101;async;10;0.0197889;0.0142018;0.0227276
101;inner;10;0.743211;0.737053;0.751735
101;wait;10;6.40611e-05;4.8093e-05;0.000107008
101;boundary;10;0.0483189;0.0464862;0.0505905
101;calc iter;10;0.811385;0.809138;0.812821
101;calc total;1;8.13968;8.13968;8.13968
101;total;1;20.3539;20.3539;20.3539
54;initialize;1;4.07993;4.07993;4.07993
54;async;10;0.0232093;0.0139191;0.028381
54;inner;10;0.734674;0.727699;0.745309
54;wait;10;7.14249e-05;6.2379e-05;8.3613e-05
54;boundary;10;0.0503696;0.0460069;0.0530845
54;calc iter;10;0.808326;0.803072;0.810504
54;calc total;1;8.13969;8.13969;8.13969
54;total;1;20.3546;20.3546;20.3546
125;initialize;1;4.0748;4.0748;4.0748
125;async;10;0.0142529;0.0130476;0.0164514
125;inner;10;0.751412;0.747245;0.756323
125;wait;10;5.07086e-05;4.0151e-05;5.98e-05
125;boundary;10;0.0468092;0.0455538;0.0482447
125;calc iter;10;0.812527;0.810222;0.816112
125;calc total;1;8.13968;8.13968;8.13968
125;total;1;20.3498;20.3498;20.3498
77;initialize;1;4.07203;4.07203;4.07203
77;async;10;0.0236804;0.0141017;0.0275741
77;inner;10;0.736809;0.73162;0.745238
77;wait;10;6.6838e-05;5.1085e-05;9.6186e-05
77;boundary;10;0.0491303;0.0466811;0.0513178
77;calc iter;10;0.809689;0.806121;0.811684
77;calc total;1;8.13967;8.13967;8.13967
77;total;1;20.347;20.347;20.347
30;initialize;1;4.09991;4.09991;4.09991
30;async;10;0.0162919;0.0130852;0.0185787
30;inner;10;0.743414;0.73645;0.754753
30;wait;10;4.99779e-05;3.2554e-05;6.4136e-05
30;boundary;10;0.0488966;0.0462278;0.0527688
30;calc iter;10;0.808654;0.802219;0.815589
30;calc total;1;8.13968;8.13968;8.13968
30;total;1;20.375;20.375;20.375
102;initialize;1;4.07927;4.07927;4.07927
102;async;10;0.0181756;0.0144678;0.0212514
102;inner;10;0.746538;0.741683;0.755006
102;wait;10;5.31386e-05;3.4671e-05;7.0528e-05
102;boundary;10;0.0468753;0.0456494;0.0482954
102;calc iter;10;0.811643;0.809497;0.815197
102;calc total;1;8.13968;8.13968;8.13968
102;total;1;20.3539;20.3539;20.3539
55;initialize;1;4.07998;4.07998;4.07998
55;async;10;0.0186192;0.00697226;0.0232784
55;inner;10;0.728064;0.718544;0.742866
55;wait;10;7.889e-05;5.1554e-05;0.000144008
55;boundary;10;0.0606454;0.0511138;0.0673171
55;calc iter;10;0.807409;0.8011;0.809905
55;calc total;1;8.13968;8.13968;8.13968
55;total;1;20.3547;20.3547;20.3547
126;initialize;1;4.07478;4.07478;4.07478
126;async;10;0.0159596;0.0141205;0.0194986
126;inner;10;0.749614;0.744981;0.755116
126;wait;10;5.81032e-05;3.642e-05;7.2941e-05
126;boundary;10;0.0469977;0.0457437;0.0487706
126;calc iter;10;0.812631;0.8103;0.816168
126;calc total;1;8.13969;8.13969;8.13969
126;total;1;20.3498;20.3498;20.3498
78;initialize;1;4.07208;4.07208;4.07208
78;async;10;0.0245863;0.0139993;0.0287239
78;inner;10;0.737793;0.732527;0.745985
78;wait;10;5.88023e-05;3.6263e-05;0.000102525
78;boundary;10;0.0474748;0.0459842;0.0495162
78;calc iter;10;0.809915;0.806452;0.811275
78;calc total;1;8.13968;8.13968;8.13968
78;total;1;20.3471;20.3471;20.3471
31;initialize;1;4.09997;4.09997;4.09997
31;async;10;0.0119942;0.00697825;0.0152822
31;inner;10;0.743374;0.732278;0.755492
31;wait;10;6.89619e-05;4.7928e-05;0.000134204
31;boundary;10;0.0526643;0.0472004;0.0608823
31;calc iter;10;0.808104;0.803491;0.811758
31;calc total;1;8.13968;8.13968;8.13968
31;total;1;20.375;20.375;20.375
103;initialize;1;4.07933;4.07933;4.07933
103;async;10;0.0119479;0.00707787;0.0165077
103;inner;10;0.745556;0.738827;0.75906
103;wait;10;6.61992e-05;5.2272e-05;8.7174e-05
103;boundary;10;0.05349;0.0470283;0.057521
103;calc iter;10;0.811062;0.809388;0.813257
103;calc total;1;8.13968;8.13968;8.13968
103;total;1;20.3539;20.3539;20.3539
56;initialize;1;4.07996;4.07996;4.07996
56;async;10;0.0236452;0.0125835;0.0306613
56;inner;10;0.738386;0.732026;0.748806
56;wait;10;4.56909e-05;3.8011e-05;6.8158e-05
56;boundary;10;0.046857;0.0458758;0.0477693
56;calc iter;10;0.808936;0.805638;0.81089
56;calc total;1;8.13968;8.13968;8.13968
56;total;1;20.3547;20.3547;20.3547
127;initialize;1;4.07473;4.07473;4.07473
127;async;10;0.0135119;0.00692181;0.0163239
127;inner;10;0.742505;0.739162;0.749023
127;wait;10;7.94377e-05;6.4844e-05;0.000126909
127;boundary;10;0.0558313;0.0520884;0.0574721
127;calc iter;10;0.811929;0.808163;0.815831
127;calc total;1;8.13968;8.13968;8.13968
127;total;1;20.3498;20.3498;20.3498
79;initialize;1;4.07201;4.07201;4.07201
79;async;10;0.016944;0.00702416;0.0219404
79;inner;10;0.73961;0.732488;0.751887
79;wait;10;6.75247e-05;4.7622e-05;0.000101567
79;boundary;10;0.0527774;0.0472135;0.0569324
79;calc iter;10;0.8094;0.806229;0.81121
79;calc total;1;8.13967;8.13967;8.13967
79;total;1;20.347;20.347;20.347
32;initialize;1;4.10002;4.10002;4.10002
32;async;10;0.0132996;0.010502;0.0177782
32;inner;10;0.743542;0.733256;0.755633
32;wait;10;6.12101e-05;4.3519e-05;7.769e-05
32;boundary;10;0.0516023;0.0462617;0.0597619
32;calc iter;10;0.808506;0.803236;0.814809
32;calc total;1;8.13968;8.13968;8.13968
32;total;1;20.3751;20.3751;20.3751
104;initialize;1;4.07921;4.07921;4.07921
104;async;10;0.0154969;0.0125771;0.0180126
104;inner;10;0.747827;0.741013;0.75693
104;wait;10;5.30805e-05;3.9957e-05;7.1146e-05
104;boundary;10;0.0479817;0.045974;0.0510557
104;calc iter;10;0.81136;0.809377;0.815554
104;calc total;1;8.13969;8.13969;8.13969
104;total;1;20.3538;20.3538;20.3538
57;initialize;1;4.07997;4.07997;4.07997
57;async;10;0.0283836;0.0144481;0.0351075
57;inner;10;0.735542;0.729181;0.751237
57;wait;10;3.4902e-05;2.9386e-05;6.0457e-05
57;boundary;10;0.0457571;0.0449118;0.0465078
57;calc iter;10;0.809719;0.805379;0.812256
57;calc total;1;8.13968;8.13968;8.13968
57;total;1;20.3547;20.3547;20.3547
128;initialize;1;4.07478;4.07478;4.07478
128;async;10;0.0114572;0.00972765;0.0138507
128;inner;10;0.753964;0.750839;0.757782
128;wait;10;4.60133e-05;3.2546e-05;5.4961e-05
128;boundary;10;0.0472095;0.0462635;0.0484621
128;calc iter;10;0.812679;0.809774;0.817365
128;calc total;1;8.13968;8.13968;8.13968
128;total;1;20.3498;20.3498;20.3498
80;initialize;1;4.07206;4.07206;4.07206
80;async;10;0.0171648;0.0111285;0.0212923
80;inner;10;0.744778;0.738535;0.753394
80;wait;10;5.1331e-05;4.2226e-05;5.9706e-05
80;boundary;10;0.0478448;0.0461067;0.0505921
80;calc iter;10;0.809841;0.807584;0.81244
80;calc total;1;8.13968;8.13968;8.13968
80;total;1;20.3471;20.3471;20.3471
33;initialize;1;4.09992;4.09992;4.09992
33;async;10;0.0164034;0.0122758;0.0221399
33;inner;10;0.743128;0.736172;0.753893
33;wait;10;5.48296e-05;4.3301e-05;7.9858e-05
33;boundary;10;0.0493718;0.0462721;0.0534644
33;calc iter;10;0.80896;0.805113;0.814769
33;calc total;1;8.13968;8.13968;8.13968
33;total;1;20.375;20.375;20.375
105;initialize;1;4.07926;4.07926;4.07926
105;async;10;0.0172915;0.0141159;0.0212873
105;inner;10;0.747749;0.742011;0.756195
105;wait;10;4.06306e-05;2.8062e-05;6.049e-05
105;boundary;10;0.0467401;0.0460268;0.0482551
105;calc iter;10;0.811823;0.809121;0.816592
105;calc total;1;8.13968;8.13968;8.13968
105;total;1;20.3539;20.3539;20.3539
58;initialize;1;4.07996;4.07996;4.07996
58;async;10;0.0311228;0.014038;0.0371817
58;inner;10;0.732808;0.726669;0.7473
58;wait;10;3.53063e-05;2.4901e-05;9.6457e-05
58;boundary;10;0.0458107;0.0449243;0.0460368
58;calc iter;10;0.809779;0.806506;0.811324
58;calc total;1;8.13967;8.13967;8.13967
58;total;1;20.3547;20.3547;20.3547
129;initialize;1;4.07475;4.07475;4.07475
129;async;10;0.0135489;0.0119914;0.0159164
129;inner;10;0.751931;0.748122;0.756864
129;wait;10;4.84368e-05;3.1535e-05;7.2374e-05
129;boundary;10;0.0470153;0.046093;0.0487239
129;calc iter;10;0.812545;0.808911;0.817584
129;calc total;1;8.13968;8.13968;8.13968
129;total;1;20.3498;20.3498;20.3498
81;initialize;1;4.07207;4.07207;4.07207
81;async;10;0.0212822;0.0145141;0.0239509
81;inner;10;0.742479;0.737925;0.751452
81;wait;10;4.3462e-05;3.3598e-05;6.5038e-05
81;boundary;10;0.0465121;0.0459959;0.0473086
81;calc iter;10;0.810318;0.807591;0.81203
81;calc total;1;8.13968;8.13968;8.13968
81;total;1;20.3471;20.3471;20.3471
34;initialize;1;4.09489;4.09489;4.09489
34;async;10;0.0182583;0.0133492;0.0244495
34;inner;10;0.737011;0.731608;0.748587
34;wait;10;7.08559e-05;4.9884e-05;0.000105476
34;boundary;10;0.0534842;0.0473513;0.0570859
34;calc iter;10;0.808827;0.807159;0.810453
34;calc total;1;8.13968;8.13968;8.13968
34;total;1;20.37;20.37;20.37
106;initialize;1;4.07923;4.07923;4.07923
106;async;10;0.0182872;0.0145584;0.0204152
106;inner;10;0.746339;0.741478;0.755865
106;wait;10;4.23503e-05;3.1288e-05;6.7771e-05
106;boundary;10;0.0470241;0.0463655;0.0485991
106;calc iter;10;0.811694;0.809479;0.816892
106;calc total;1;8.13968;8.13968;8.13968
106;total;1;20.3538;20.3538;20.3538
59;initialize;1;4.07997;4.07997;4.07997
59;async;10;0.0195287;0.0070614;0.0248822
59;inner;10;0.737499;0.730313;0.747481
59;wait;10;7.0477e-05;5.0404e-05;0.000134226
59;boundary;10;0.051152;0.0487171;0.054182
59;calc iter;10;0.808251;0.803396;0.810859
59;calc total;1;8.13967;8.13967;8.13967
59;total;1;20.3547;20.3547;20.3547
130;initialize;1;4.07492;4.07492;4.07492
130;async;10;0.0135867;0.0114523;0.0160583
130;inner;10;0.751265;0.746863;0.757824
130;wait;10;4.5527e-05;2.9913e-05;7.5655e-05
130;boundary;10;0.0475115;0.0464448;0.05029
130;calc iter;10;0.81241;0.808683;0.819282
130;calc total;1;8.13968;8.13968;8.13968
130;total;1;20.35;20.35;20.35
82;initialize;1;4.07206;4.07206;4.07206
82;async;10;0.018707;0.0144751;0.0204987
82;inner;10;0.745342;0.741475;0.753073
82;wait;10;3.88131e-05;3.2947e-05;4.8904e-05
82;boundary;10;0.0465028;0.0461892;0.0466628
82;calc iter;10;0.810592;0.808203;0.814078
82;calc total;1;8.13968;8.13968;8.13968
82;total;1;20.3471;20.3471;20.3471
35;initialize;1;4.09996;4.09996;4.09996
35;async;10;0.00878317;0.00623781;0.0129803
35;inner;10;0.740529;0.731406;0.756206
35;wait;10;7.53157e-05;5.6649e-05;0.000101985
35;boundary;10;0.0586689;0.047867;0.0653727
35;calc iter;10;0.808058;0.805082;0.811317
35;calc total;1;8.13968;8.13968;8.13968
35;total;1;20.3751;20.3751;20.3751
107;initialize;1;4.07926;4.07926;4.07926
107;async;10;0.0141407;0.0070098;0.0176958
107;inner;10;0.743516;0.736876;0.751371
107;wait;10;7.14467e-05;5.433e-05;0.000142401
107;boundary;10;0.0533546;0.0499712;0.0569814
107;calc iter;10;0.811085;0.809503;0.813309
107;calc total;1;8.13968;8.13968;8.13968
107;total;1;20.3539;20.3539;20.3539
60;initialize;1;4.07684;4.07684;4.07684
60;async;10;0.0202913;0.0129256;0.0250668
60;inner;10;0.740927;0.727815;0.754159
60;wait;10;3.89907e-05;2.5849e-05;6.5187e-05
60;boundary;10;0.0481738;0.0447674;0.0526729
60;calc iter;10;0.809433;0.797252;0.813544
60;calc total;1;8.13968;8.13968;8.13968
60;total;1;20.3515;20.3515;20.3515
131;initialize;1;4.07479;4.07479;4.07479
131;async;10;0.0113905;0.00699418;0.014598
131;inner;10;0.748514;0.742583;0.754234
131;wait;10;7.01981e-05;5.8388e-05;0.000103471
131;boundary;10;0.0520138;0.0486347;0.0564645
131;calc iter;10;0.81199;0.809406;0.815129
131;calc total;1;8.13968;8.13968;8.13968
131;total;1;20.3498;20.3498;20.3498
83;initialize;1;4.07203;4.07203;4.07203
83;async;10;0.0175992;0.00698357;0.0215208
83;inner;10;0.739617;0.732707;0.746975
83;wait;10;7.3067e-05;5.2862e-05;0.000136286
83;boundary;10;0.0521407;0.0484212;0.0559052
83;calc iter;10;0.809432;0.804212;0.811117
83;calc total;1;8.13968;8.13968;8.13968
83;total;1;20.347;20.347;20.347
36;initialize;1;4.09995;4.09995;4.09995
36;async;10;0.0305879;0.0126379;0.040603
36;inner;10;0.730641;0.718916;0.743254
36;wait;10;4.98467e-05;3.084e-05;8.4139e-05
36;boundary;10;0.0460629;0.0446241;0.0466954
36;calc iter;10;0.807343;0.801445;0.811603
36;calc total;1;8.13968;8.13968;8.13968
36;total;1;20.3751;20.3751;20.3751
108;initialize;1;4.07572;4.07572;4.07572
108;async;10;0.0239585;0.0128602;0.0354998
108;inner;10;0.738279;0.72576;0.752185
108;wait;10;4.69804e-05;3.3186e-05;5.6162e-05
108;boundary;10;0.0457781;0.0443098;0.0463547
108;calc iter;10;0.808064;0.804231;0.811298
108;calc total;1;8.13968;8.13968;8.13968
108;total;1;20.3503;20.3503;20.3503
61;initialize;1;4.07996;4.07996;4.07996
61;async;10;0.0219563;0.0144794;0.026387
61;inner;10;0.738926;0.725843;0.752397
61;wait;10;3.57592e-05;2.8608e-05;6.2039e-05
61;boundary;10;0.0486369;0.0446664;0.0534248
61;calc iter;10;0.809557;0.796931;0.813317
61;calc total;1;8.13968;8.13968;8.13968
61;total;1;20.3547;20.3547;20.3547
132;initialize;1;4.07479;4.07479;4.07479
132;async;10;0.0236047;0.0129605;0.0306404
132;inner;10;0.73853;0.725406;0.752534
132;wait;10;3.96899e-05;2.525e-05;7.9664e-05
132;boundary;10;0.0473558;0.0442358;0.051583
132;calc iter;10;0.809532;0.798664;0.812927
132;calc total;1;8.13968;8.13968;8.13968
132;total;1;20.3498;20.3498;20.3498
84;initialize;1;4.07203;4.07203;4.07203
84;async;10;0.0240665;0.0128089;0.0324801
84;inner;10;0.737103;0.726616;0.743804
84;wait;10;5.86661e-05;3.9889e-05;0.000135885
84;boundary;10;0.0456101;0.0445857;0.046079
84;calc iter;10;0.80684;0.80236;0.812363
84;calc total;1;8.13968;8.13968;8.13968
84;total;1;20.3471;20.3471;20.3471
37;initialize;1;4.09727;4.09727;4.09727
37;async;10;0.0332913;0.0145958;0.043709
37;inner;10;0.729117;0.715943;0.745404
37;wait;10;3.13613e-05;2.3949e-05;5.2074e-05
37;boundary;10;0.0458153;0.0437312;0.046174
37;calc iter;10;0.808257;0.803409;0.812468
37;calc total;1;8.13968;8.13968;8.13968
37;total;1;20.3724;20.3724;20.3724
109;initialize;1;4.07922;4.07922;4.07922
109;async;10;0.0320863;0.0145258;0.0413584
109;inner;10;0.730059;0.716602;0.749324
109;wait;10;3.96679e-05;2.9445e-05;6.1415e-05
109;boundary;10;0.0465712;0.0440853;0.0507642
109;calc iter;10;0.808758;0.799289;0.810915
109;calc total;1;8.13968;8.13968;8.13968
109;total;1;20.3538;20.3538;20.3538
133;initialize;1;4.07476;4.07476;4.07476
133;async;10;0.0218416;0.0146636;0.0257481
133;inner;10;0.739356;0.726541;0.75356
133;wait;10;3.932e-05;3.3481e-05;5.1749e-05
133;boundary;10;0.048533;0.044212;0.0542717
133;calc iter;10;0.809772;0.796053;0.814703
133;calc total;1;8.13968;8.13968;8.13968
133;total;1;20.3498;20.3498;20.3498
85;initialize;1;4.07202;4.07202;4.07202
85;async;10;0.0275535;0.0145939;0.0410965
85;inner;10;0.734339;0.719934;0.742635
85;wait;10;4.03478e-05;2.8053e-05;7.3319e-05
85;boundary;10;0.0456331;0.0441127;0.0460929
85;calc iter;10;0.807568;0.803033;0.809818
85;calc total;1;8.13968;8.13968;8.13968
85;total;1;20.347;20.347;20.347
38;initialize;1;4.09998;4.09998;4.09998
38;async;10;0.0376455;0.0143569;0.0484809
38;inner;10;0.724774;0.711789;0.741424
38;wait;10;3.92848e-05;2.7163e-05;9.4593e-05
38;boundary;10;0.0457092;0.0437105;0.0461237
38;calc iter;10;0.80817;0.801492;0.813415
38;calc total;1;8.13968;8.13968;8.13968
38;total;1;20.3751;20.3751;20.3751
110;initialize;1;4.07922;4.07922;4.07922
110;async;10;0.0298214;0.0145016;0.03781
110;inner;10;0.732197;0.721558;0.746586
110;wait;10;4.02435e-05;3.0882e-05;7.3833e-05
110;boundary;10;0.0458072;0.0446261;0.0463223
110;calc iter;10;0.807868;0.803751;0.813081
110;calc total;1;8.13968;8.13968;8.13968
110;total;1;20.3538;20.3538;20.3538
134;initialize;1;4.07479;4.07479;4.07479
134;async;10;0.0208574;0.0145778;0.0267386
134;inner;10;0.741471;0.729956;0.75255
134;wait;10;4.42206e-05;3.1673e-05;9.1006e-05
134;boundary;10;0.046884;0.0446511;0.0494077
134;calc iter;10;0.809259;0.801385;0.813424
134;calc total;1;8.13968;8.13968;8.13968
134;total;1;20.3498;20.3498;20.3498
86;initialize;1;4.06943;4.06943;4.06943
86;async;10;0.0258163;0.0144527;0.0347231
86;inner;10;0.735484;0.724551;0.742667
86;wait;10;4.62928e-05;2.6213e-05;8.6973e-05
86;boundary;10;0.0457211;0.0445936;0.0460064
86;calc iter;10;0.80707;0.803057;0.811736
86;calc total;1;8.13968;8.13968;8.13968
86;total;1;20.3445;20.3445;20.3445
39;initialize;1;4.09994;4.09994;4.09994
39;async;10;0.0253154;0.00674582;0.033946
39;inner;10;0.73405;0.725525;0.743539
39;wait;10;5.84285e-05;3.7525e-05;0.000132121
39;boundary;10;0.0475029;0.0457451;0.0498426
39;calc iter;10;0.806928;0.79837;0.811569
39;calc total;1;8.13968;8.13968;8.13968
39;total;1;20.3751;20.3751;20.3751
111;initialize;1;4.07572;4.07572;4.07572
111;async;10;0.0225515;0.00672251;0.0321753
111;inner;10;0.736253;0.727381;0.745526
111;wait;10;6.23751e-05;3.6947e-05;0.000137598
111;boundary;10;0.0483978;0.0457155;0.052974
111;calc iter;10;0.807267;0.802104;0.810671
111;calc total;1;8.13968;8.13968;8.13968
111;total;1;20.3503;20.3503;20.3503
135;initialize;1;4.07476;4.07476;4.07476
135;async;10;0.0193093;0.00680911;0.0298983
135;inner;10;0.740765;0.731117;0.74797
135;wait;10;6.21741e-05;3.7158e-05;0.000124496
135;boundary;10;0.0486272;0.0455072;0.0514632
135;calc iter;10;0.808765;0.805472;0.811889
135;calc total;1;8.13968;8.13968;8.13968
135;total;1;20.3498;20.3498;20.3498
87;initialize;1;4.06797;4.06797;4.06797
87;async;10;0.0214217;0.00680791;0.0289908
87;inner;10;0.736657;0.729211;0.741143
87;wait;10;6.79201e-05;4.0189e-05;0.000133173
87;boundary;10;0.0481952;0.0458779;0.0549283
87;calc iter;10;0.806344;0.79696;0.812719
87;calc total;1;8.13968;8.13968;8.13968
87;total;1;20.343;20.343;20.343
40;initialize;1;4.09739;4.09739;4.09739
40;async;10;0.0256748;0.0123494;0.0304516
40;inner;10;0.72796;0.722367;0.740294
40;wait;10;6.84547e-05;4.6624e-05;0.00013991
40;boundary;10;0.0519834;0.0462377;0.0545713
40;calc iter;10;0.805688;0.799025;0.810414
40;calc total;1;8.13969;8.13969;8.13969
40;total;1;20.3725;20.3725;20.3725
112;initialize;1;4.07922;4.07922;4.07922
112;async;10;0.0217927;0.0127619;0.025585
112;inner;10;0.72995;0.72333;0.74213
112;wait;10;7.61953e-05;6.6359e-05;0.000122294
112;boundary;10;0.0540218;0.0479955;0.0576167
112;calc iter;10;0.805843;0.803013;0.809246
112;calc total;1;8.13969;8.13969;8.13969
112;total;1;20.3538;20.3538;20.3538
168;initialize;1;4.05616;4.05616;4.05616
168;async;10;0.0238146;0.00978235;0.0312827
168;inner;10;0.74049;0.734085;0.750734
168;wait;10;2.69043e-05;1.5238e-05;6.1955e-05
168;boundary;10;0.0462455;0.0452235;0.0465028
168;calc iter;10;0.810578;0.803633;0.813396
168;calc total;1;8.13969;8.13969;8.13969
168;total;1;20.3312;20.3312;20.3312
169;initialize;1;4.05621;4.05621;4.05621
169;async;10;0.0244169;0.0129084;0.0301276
169;inner;10;0.740068;0.734805;0.748784
169;wait;10;3.46691e-05;2.5573e-05;7.0432e-05
169;boundary;10;0.0459272;0.0449863;0.0461597
169;calc iter;10;0.810448;0.807399;0.814552
169;calc total;1;8.13968;8.13968;8.13968
169;total;1;20.3312;20.3312;20.3312
145;initialize;1;4.056;4.056;4.056
145;async;10;0.0214177;0.0139605;0.0255794
145;inner;10;0.744128;0.737266;0.757713
145;wait;10;3.341e-05;2.6474e-05;6.0719e-05
145;boundary;10;0.0475892;0.044988;0.0489772
145;calc iter;10;0.81317;0.807133;0.818781
145;calc total;1;8.13968;8.13968;8.13968
145;total;1;20.3308;20.3308;20.3308
170;initialize;1;4.0562;4.0562;4.0562
170;async;10;0.0233992;0.0130004;0.0290929
170;inner;10;0.741094;0.735541;0.751001
170;wait;10;2.86238e-05;2.1891e-05;5.2036e-05
170;boundary;10;0.0459968;0.0449252;0.0463046
170;calc iter;10;0.810521;0.807555;0.813784
170;calc total;1;8.13968;8.13968;8.13968
170;total;1;20.3312;20.3312;20.3312
146;initialize;1;4.05594;4.05594;4.05594
146;async;10;0.0208332;0.0133516;0.0240998
146;inner;10;0.744661;0.737806;0.758506
146;wait;10;2.98247e-05;2.4654e-05;5.708e-05
146;boundary;10;0.0475939;0.0449324;0.0490955
146;calc iter;10;0.81312;0.80656;0.818417
146;calc total;1;8.13969;8.13969;8.13969
146;total;1;20.3307;20.3307;20.3307
171;initialize;1;4.05623;4.05623;4.05623
171;async;10;0.0191334;0.0064434;0.0242518
171;inner;10;0.743982;0.739872;0.748648
171;wait;10;4.3147e-05;1.8366e-05;0.000124383
171;boundary;10;0.0467901;0.0456706;0.0482686
171;calc iter;10;0.80995;0.803486;0.815956
171;calc total;1;8.13968;8.13968;8.13968
171;total;1;20.3312;20.3312;20.3312
147;initialize;1;4.05596;4.05596;4.05596
147;async;10;0.0184853;0.00657392;0.0228903
147;inner;10;0.746007;0.740452;0.752588
147;wait;10;4.05882e-05;2.8145e-05;9.8144e-05
172;initialize;1;4.05618;4.05618;4.05618
172;async;10;0.0190611;0.0118177;0.023964
172;inner;10;0.741972;0.739096;0.748634
172;wait;10;5.40248e-05;4.0899e-05;7.6109e-05
172;boundary;10;0.0482827;0.0456733;0.0501737
172;calc iter;10;0.809372;0.803941;0.812398
172;calc total;1;8.13968;8.13968;8.13968
172;total;1;20.3311;20.3311;20.3311
147;boundary;10;0.0478026;0.0463785;0.0507088
147;calc iter;10;0.812337;0.809586;0.815393
147;calc total;1;8.13968;8.13968;8.13968
147;total;1;20.3307;20.3307;20.3307
173;initialize;1;4.05622;4.05622;4.05622
173;async;10;0.020005;0.0124558;0.0245059
173;inner;10;0.740779;0.737434;0.74789
173;wait;10;4.98958e-05;4.0625e-05;6.4426e-05
173;boundary;10;0.0483696;0.0451958;0.0498142
173;calc iter;10;0.809205;0.803685;0.813249
173;calc total;1;8.13968;8.13968;8.13968
173;total;1;20.3312;20.3312;20.3312
148;initialize;1;4.05593;4.05593;4.05593
148;async;10;0.0166562;0.0110066;0.0218529
148;inner;10;0.746148;0.741578;0.755032
148;wait;10;5.04967e-05;2.475e-05;7.8397e-05
148;boundary;10;0.0488717;0.0461914;0.0508159
148;calc iter;10;0.811728;0.810043;0.814072
148;calc total;1;8.13968;8.13968;8.13968
148;total;1;20.3307;20.3307;20.3307
174;initialize;1;4.05615;4.05615;4.05615
174;async;10;0.0215308;0.0142801;0.0245484
174;inner;10;0.739394;0.736653;0.746444
174;wait;10;5.49614e-05;3.809e-05;8.7515e-05
174;boundary;10;0.0481452;0.0454604;0.0502401
174;calc iter;10;0.809127;0.806275;0.810486
174;calc total;1;8.13968;8.13968;8.13968
174;total;1;20.3312;20.3312;20.3312
149;initialize;1;4.05585;4.05585;4.05585
149;async;10;0.0176657;0.0143593;0.020488
149;inner;10;0.745515;0.741186;0.75271
149;wait;10;5.9064e-05;4.506e-05;8.5396e-05
149;boundary;10;0.0483538;0.0460487;0.0499217
149;calc iter;10;0.811596;0.810073;0.813283
149;calc total;1;8.13968;8.13968;8.13968
149;total;1;20.3306;20.3306;20.3306
175;initialize;1;4.0562;4.0562;4.0562
175;async;10;0.0175467;0.00678359;0.0218547
175;inner;10;0.735888;0.732895;0.743845
175;wait;10;7.39958e-05;6.1936e-05;0.000102818
175;boundary;10;0.0552452;0.0506064;0.058335
175;calc iter;10;0.808755;0.801341;0.812368
175;calc total;1;8.13968;8.13968;8.13968
175;total;1;20.3312;20.3312;20.3312
150;initialize;1;4.05597;4.05597;4.05597
150;async;10;0.0175474;0.0138331;0.0205214
150;inner;10;0.745669;0.741633;0.753009
150;wait;10;4.85533e-05;3.4322e-05;8.2333e-05
150;boundary;10;0.0483359;0.0461055;0.051024
150;calc iter;10;0.811602;0.809326;0.813991
150;calc total;1;8.13969;8.13969;8.13969
150;total;1;20.3307;20.3307;20.3307
176;initialize;1;4.05617;4.05617;4.05617
176;async;10;0.0188091;0.012475;0.0224043
176;inner;10;0.741813;0.737314;0.748623
176;wait;10;5.84644e-05;4.3194e-05;7.7112e-05
176;boundary;10;0.0483124;0.0458965;0.051025
176;calc iter;10;0.808995;0.805045;0.813196
176;calc total;1;8.13969;8.13969;8.13969
176;total;1;20.3312;20.3312;20.3312
151;initialize;1;4.05601;4.05601;4.05601
151;async;10;0.0137458;0.00697388;0.0167939
151;inner;10;0.740066;0.73661;0.748889
151;wait;10;7.75501e-05;5.0187e-05;0.000133802
151;boundary;10;0.0570053;0.052215;0.0606994
151;calc iter;10;0.810896;0.808214;0.812531
151;calc total;1;8.13968;8.13968;8.13968
151;total;1;20.3307;20.3307;20.3307
177;initialize;1;4.05618;4.05618;4.05618
177;async;10;0.0204707;0.0143394;0.0225693
177;inner;10;0.739164;0.734808;0.744893
177;wait;10;5.95565e-05;3.7575e-05;0.000116953
177;boundary;10;0.0491895;0.0463997;0.0527753
177;calc iter;10;0.808886;0.805983;0.810753
177;calc total;1;8.13969;8.13969;8.13969
177;total;1;20.3312;20.3312;20.3312
152;initialize;1;4.05592;4.05592;4.05592
152;async;10;0.0134151;0.0111827;0.0152569
152;inner;10;0.748158;0.742529;0.754768
152;wait;10;5.4247e-05;4.3054e-05;7.4057e-05
152;boundary;10;0.0496597;0.046414;0.0533889
152;calc iter;10;0.811288;0.807158;0.815174
152;calc total;1;8.13968;8.13968;8.13968
152;total;1;20.3307;20.3307;20.3307
178;initialize;1;4.05615;4.05615;4.05615
178;async;10;0.0183605;0.0141775;0.0218402
178;inner;10;0.744246;0.74251;0.750494
178;wait;10;3.1972e-05;2.6838e-05;4.6923e-05
178;boundary;10;0.0467572;0.0461784;0.0477152
178;calc iter;10;0.809397;0.807659;0.812096
178;calc total;1;8.13969;8.13969;8.13969
178;total;1;20.3312;20.3312;20.3312
153;initialize;1;4.05587;4.05587;4.05587
153;async;10;0.0134425;0.0118301;0.0154337
153;inner;10;0.748631;0.74358;0.755992
153;wait;10;5.7311e-05;3.5925e-05;8.7005e-05
153;boundary;10;0.0491597;0.0460934;0.0530059
153;calc iter;10;0.811292;0.808088;0.816672
153;calc total;1;8.13968;8.13968;8.13968
153;total;1;20.3306;20.3306;20.3306
179;initialize;1;4.05618;4.05618;4.05618
179;async;10;0.017001;0.00676444;0.0202873
179;inner;10;0.739106;0.735071;0.745085
179;wait;10;6.77377e-05;3.0899e-05;0.000122979
179;boundary;10;0.0525369;0.0484461;0.0555809
179;calc iter;10;0.808713;0.8021;0.811376
179;calc total;1;8.13968;8.13968;8.13968
179;total;1;20.3312;20.3312;20.3312
154;initialize;1;4.05598;4.05598;4.05598
154;async;10;0.0144785;0.0123506;0.0161936
154;inner;10;0.747802;0.742486;0.75639
154;wait;10;5.04683e-05;3.6982e-05;7.0475e-05
154;boundary;10;0.0489471;0.0463935;0.0523346
154;calc iter;10;0.81128;0.809327;0.817438
154;calc total;1;8.13968;8.13968;8.13968
154;total;1;20.3308;20.3308;20.3308
180;initialize;1;4.05615;4.05615;4.05615
180;async;10;0.0128537;0.00701993;0.0153832
180;inner;10;0.749052;0.746714;0.754404
180;wait;10;4.06097e-05;2.2624e-05;6.0906e-05
180;boundary;10;0.0464425;0.0456828;0.0468074
180;calc iter;10;0.808391;0.805694;0.813537
180;calc total;1;8.13969;8.13969;8.13969
180;total;1;20.3312;20.3312;20.3312
155;initialize;1;4.05592;4.05592;4.05592
155;async;10;0.0117401;0.00705316;0.0139433
155;inner;10;0.742569;0.736169;0.751516
155;wait;10;6.99161e-05;5.0688e-05;0.000133976
155;boundary;10;0.0563769;0.0499814;0.0607317
155;calc iter;10;0.810758;0.809019;0.814918
155;calc total;1;8.13968;8.13968;8.13968
155;total;1;20.3307;20.3307;20.3307
181;initialize;1;4.05615;4.05615;4.05615
181;async;10;0.022019;0.0143006;0.024588
181;inner;10;0.739946;0.737027;0.745877
181;wait;10;4.95868e-05;3.2612e-05;0.000108824
181;boundary;10;0.0464179;0.0455907;0.0470509
181;calc iter;10;0.808435;0.806973;0.810658
181;calc total;1;8.13969;8.13969;8.13969
181;total;1;20.3311;20.3311;20.3311
156;initialize;1;4.05574;4.05574;4.05574
156;async;10;0.0158974;0.00974613;0.0218803
156;inner;10;0.74704;0.738147;0.754274
156;wait;10;4.5639e-05;3.1163e-05;6.6857e-05
156;boundary;10;0.0465961;0.0446343;0.0483439
156;calc iter;10;0.80958;0.804705;0.815504
156;calc total;1;8.13968;8.13968;8.13968
156;total;1;20.3305;20.3305;20.3305
182;initialize;1;4.05617;4.05617;4.05617
182;async;10;0.0208483;0.0144852;0.0230938
182;inner;10;0.741168;0.738189;0.749756
182;wait;10;3.7667e-05;3.1099e-05;5.894e-05
182;boundary;10;0.0468629;0.0450917;0.0473961
182;calc iter;10;0.808918;0.805698;0.81196
182;calc total;1;8.13969;8.13969;8.13969
182;total;1;20.3312;20.3312;20.3312
157;initialize;1;4.05584;4.05584;4.05584
157;async;10;0.0204232;0.0145117;0.0254676
157;inner;10;0.742369;0.732862;0.751342
157;wait;10;4.42627e-05;2.8507e-05;6.7258e-05
157;boundary;10;0.0466136;0.0447869;0.0486079
157;calc iter;10;0.809453;0.802885;0.813175
157;calc total;1;8.13968;8.13968;8.13968
157;total;1;20.3306;20.3306;20.3306
158;initialize;1;4.05596;4.05596;4.05596
158;async;10;0.0194991;0.0144606;0.0237813
158;inner;10;0.743026;0.733539;0.751342
158;wait;10;3.61533e-05;2.5832e-05;6.2268e-05
158;boundary;10;0.0470672;0.0446732;0.049747
158;calc iter;10;0.80963;0.802021;0.813006
158;calc total;1;8.13968;8.13968;8.13968
158;total;1;20.3307;20.3307;20.3307
159;initialize;1;4.05596;4.05596;4.05596
159;async;10;0.0162767;0.00688758;0.0218364
159;inner;10;0.744285;0.738212;0.747521
159;wait;10;5.71212e-05;3.3683e-05;9.0815e-05
159;boundary;10;0.0482718;0.0458672;0.0506026
159;calc iter;10;0.808892;0.805104;0.811843
159;calc total;1;8.13968;8.13968;8.13968
159;total;1;20.3307;20.3307;20.3307
160;initialize;1;4.05584;4.05584;4.05584
160;async;10;0.0177533;0.0126992;0.0205722
160;inner;10;0.74197;0.737098;0.747018
160;wait;10;6.70547e-05;5.283e-05;0.000101162
160;boundary;10;0.0484617;0.0471882;0.0497667
160;calc iter;10;0.808254;0.805502;0.810006
160;calc total;1;8.13968;8.13968;8.13968
160;total;1;20.3306;20.3306;20.3306
161;initialize;1;4.05602;4.05602;4.05602
161;async;10;0.0168361;0.0145356;0.0188986
161;inner;10;0.745562;0.739421;0.751042
161;wait;10;5.46182e-05;3.8507e-05;9.6798e-05
161;boundary;10;0.0460642;0.0455749;0.0470249
161;calc iter;10;0.808518;0.804182;0.811279
161;calc total;1;8.13968;8.13968;8.13968
161;total;1;20.3308;20.3308;20.3308
162;initialize;1;4.05598;4.05598;4.05598
162;async;10;0.0205721;0.0144623;0.0228583
162;inner;10;0.742214;0.737277;0.749799
162;wait;10;4.72757e-05;2.6963e-05;8.3138e-05
162;boundary;10;0.045961;0.0455909;0.0464628
162;calc iter;10;0.808796;0.805669;0.812175
162;calc total;1;8.13969;8.13969;8.13969
162;total;1;20.3307;20.3307;20.3307
163;initialize;1;4.05579;4.05579;4.05579
163;async;10;0.015477;0.00669587;0.0173571
163;inner;10;0.739505;0.735989;0.742307
163;wait;10;7.6794e-05;6.227e-05;0.000133229
163;boundary;10;0.0528375;0.0513133;0.0553198
163;calc iter;10;0.807899;0.80258;0.811429
163;calc total;1;8.13968;8.13968;8.13968
163;total;1;20.3305;20.3305;20.3305
164;initialize;1;4.05603;4.05603;4.05603
164;async;10;0.0118771;0.0107524;0.0141339
164;inner;10;0.747533;0.739694;0.753848
164;wait;10;4.783e-05;2.8969e-05;6.6576e-05
164;boundary;10;0.0483085;0.0455072;0.0540095
164;calc iter;10;0.807768;0.804647;0.811513
164;calc total;1;8.13968;8.13968;8.13968
164;total;1;20.3308;20.3308;20.3308
1;initialize;1;4.10163;4.10163;4.10163
1;async;10;0.0272588;0.013614;0.0353865
1;inner;10;0.733469;0.720391;0.75487
1;wait;10;3.26731e-05;2.6733e-05;5.0702e-05
1;boundary;10;0.0494029;0.0445411;0.0561255
1;calc iter;10;0.810165;0.799307;0.8147
1;calc total;1;8.13967;8.13967;8.13967
1;total;1;20.3767;20.3767;20.3767
2;initialize;1;4.10168;4.10168;4.10168
2;async;10;0.0222111;0.0131406;0.0312745
2;inner;10;0.740167;0.728176;0.755372
2;wait;10;3.37299e-05;2.7414e-05;5.2415e-05
2;boundary;10;0.046788;0.0451516;0.0480448
2;calc iter;10;0.809202;0.804034;0.814983
2;calc total;1;8.13968;8.13968;8.13968
2;total;1;20.3767;20.3767;20.3767
3;initialize;1;4.10161;4.10161;4.10161
3;async;10;0.0167514;0.00675379;0.0241773
3;inner;10;0.741718;0.733842;0.748416
3;wait;10;5.53575e-05;3.606e-05;0.000133199
3;boundary;10;0.0493701;0.0478804;0.051202
3;calc iter;10;0.807896;0.803973;0.811173
3;calc total;1;8.13967;8.13967;8.13967
3;total;1;20.3767;20.3767;20.3767
4;initialize;1;4.10166;4.10166;4.10166
4;async;10;0.0195353;0.0118285;0.0282182
4;inner;10;0.738806;0.7307;0.749823
4;wait;10;5.89903e-05;3.5581e-05;0.000110032
4;boundary;10;0.0494092;0.0465542;0.0523371
4;calc iter;10;0.807811;0.805137;0.809716
4;calc total;1;8.13968;8.13968;8.13968
4;total;1;20.3767;20.3767;20.3767
5;initialize;1;4.09399;4.09399;4.09399
5;async;10;0.0211835;0.0137785;0.0306176
5;inner;10;0.740054;0.73025;0.75234
5;wait;10;5.27574e-05;3.0321e-05;9.4736e-05
5;boundary;10;0.0470416;0.0462158;0.0477071
5;calc iter;10;0.808335;0.80464;0.812921
5;calc total;1;8.13968;8.13968;8.13968
5;total;1;20.369;20.369;20.369
6;initialize;1;4.09609;4.09609;4.09609
6;async;10;0.0203118;0.0136646;0.025207
6;inner;10;0.738918;0.731398;0.750319
6;wait;10;5.21699e-05;3.2445e-05;9.2426e-05
6;boundary;10;0.0481984;0.0457866;0.0526832
6;calc iter;10;0.807483;0.800612;0.812194
6;calc total;1;8.13968;8.13968;8.13968
6;total;1;20.3711;20.3711;20.3711
7;initialize;1;4.10149;4.10149;4.10149
7;async;10;0.0138179;0.00695111;0.0180086
7;inner;10;0.738558;0.728731;0.751572
7;wait;10;7.37775e-05;5.7635e-05;0.000107365
7;boundary;10;0.0544333;0.0487639;0.0621618
7;calc iter;10;0.806885;0.80137;0.809373
7;calc total;1;8.13967;8.13967;8.13967
7;total;1;20.3766;20.3766;20.3766
8;initialize;1;4.09288;4.09288;4.09288
8;async;10;0.0138702;0.0116806;0.0184639
8;inner;10;0.741529;0.730521;0.754001
8;wait;10;5.54125e-05;3.7696e-05;7.5908e-05
8;boundary;10;0.0517219;0.0460934;0.0600761
8;calc iter;10;0.807179;0.802752;0.813026
8;calc total;1;8.13968;8.13968;8.13968
8;total;1;20.3679;20.3679;20.3679
9;initialize;1;4.10158;4.10158;4.10158
9;async;10;0.017663;0.0137391;0.0243614
9;inner;10;0.741635;0.732663;0.752904
9;wait;10;5.07396e-05;3.3421e-05;6.7174e-05
9;boundary;10;0.0485679;0.0459823;0.0537271
9;calc iter;10;0.807918;0.804201;0.812698
9;calc total;1;8.13967;8.13967;8.13967
9;total;1;20.3766;20.3766;20.3766
10;initialize;1;4.09587;4.09587;4.09587
10;async;10;0.0165695;0.0124879;0.0234555
10;inner;10;0.739035;0.730647;0.75115
10;wait;10;7.12615e-05;4.9054e-05;0.000102094
10;boundary;10;0.0519442;0.0464309;0.0558999
10;calc iter;10;0.807622;0.804333;0.811623
10;calc total;1;8.13967;8.13967;8.13967
10;total;1;20.3709;20.3709;20.3709
11;initialize;1;4.09555;4.09555;4.09555
11;async;10;0.0110986;0.00703318;0.0152176
11;inner;10;0.73867;0.729361;0.753099
11;wait;10;8.09522e-05;5.8448e-05;0.000123115
11;boundary;10;0.0570158;0.0482556;0.0627437
11;calc iter;10;0.806867;0.803685;0.808638
11;calc total;1;8.13967;8.13967;8.13967
11;total;1;20.3706;20.3706;20.3706
12;initialize;1;4.10163;4.10163;4.10163
12;async;10;0.0191181;0.00836618;0.0255958
12;inner;10;0.740446;0.73401;0.746833
12;wait;10;4.69213e-05;3.7691e-05;5.5873e-05
12;boundary;10;0.0457704;0.0450505;0.0460049
12;calc iter;10;0.805383;0.798905;0.808292
12;calc total;1;8.13967;8.13967;8.13967
12;total;1;20.3767;20.3767;20.3767
13;initialize;1;4.1017;4.1017;4.1017
13;async;10;0.0299794;0.0141319;0.0408422
13;inner;10;0.730459;0.719494;0.741113
13;wait;10;4.37407e-05;2.8562e-05;9.0877e-05
13;boundary;10;0.0455973;0.0441415;0.0463177
13;calc iter;10;0.806081;0.801069;0.811095
13;calc total;1;8.13967;8.13967;8.13967
13;total;1;20.3767;20.3767;20.3767
14;initialize;1;4.10007;4.10007;4.10007
14;async;10;0.0269447;0.0144183;0.0368854
14;inner;10;0.733518;0.722551;0.743433
14;wait;10;3.88909e-05;2.4093e-05;0.000102921
14;boundary;10;0.0456533;0.0442565;0.0459248
14;calc iter;10;0.806157;0.801984;0.811023
14;calc total;1;8.13967;8.13967;8.13967
14;total;1;20.3751;20.3751;20.3751
15;initialize;1;4.1016;4.1016;4.1016
15;async;10;0.018128;0.00662837;0.0241648
15;inner;10;0.740285;0.735377;0.745325
15;wait;10;5.53706e-05;3.4913e-05;0.000125496
15;boundary;10;0.0465863;0.0455901;0.0480026
15;calc iter;10;0.805056;0.798901;0.809552
15;calc total;1;8.13967;8.13967;8.13967
15;total;1;20.3767;20.3767;20.3767
16;initialize;1;4.09531;4.09531;4.09531
16;async;10;0.0189185;0.0117094;0.0247848
16;inner;10;0.731262;0.726837;0.740987
16;wait;10;6.82424e-05;5.1371e-05;0.000110138
16;boundary;10;0.0536382;0.0463546;0.058947
16;calc iter;10;0.803888;0.79871;0.809168
16;calc total;1;8.13968;8.13968;8.13968
16;total;1;20.3704;20.3704;20.3704
17;initialize;1;4.09737;4.09737;4.09737
17;async;10;0.0234492;0.0136405;0.0296208
17;inner;10;0.734159;0.729957;0.739174
17;wait;10;5.91798e-05;3.5752e-05;0.000111846
17;boundary;10;0.0468923;0.0454942;0.0488538
17;calc iter;10;0.804561;0.79889;0.810547
17;calc total;1;8.13968;8.13968;8.13968
17;total;1;20.3724;20.3724;20.3724
18;initialize;1;4.1016;4.1016;4.1016
18;async;10;0.0225781;0.0138497;0.0286839
18;inner;10;0.736415;0.731653;0.742475
18;wait;10;5.19861e-05;3.7858e-05;0.000104784
18;boundary;10;0.045746;0.0452847;0.0465277
18;calc iter;10;0.804793;0.801176;0.810728
18;calc total;1;8.13968;8.13968;8.13968
18;total;1;20.3767;20.3767;20.3767
19;initialize;1;4.10161;4.10161;4.10161
19;async;10;0.018788;0.0065498;0.0249282
19;inner;10;0.729427;0.726517;0.73652
19;wait;10;6.96251e-05;3.4841e-05;0.000130151
19;boundary;10;0.0556064;0.0522653;0.0589824
19;calc iter;10;0.803893;0.795469;0.810196
19;calc total;1;8.13968;8.13968;8.13968
19;total;1;20.3767;20.3767;20.3767
20;initialize;1;4.10162;4.10162;4.10162
20;async;10;0.0157152;0.00983311;0.0202411
20;inner;10;0.740208;0.733775;0.748028
20;wait;10;5.00538e-05;2.8083e-05;6.4615e-05
20;boundary;10;0.0480847;0.0455398;0.0520142
20;calc iter;10;0.804059;0.798756;0.807273
20;calc total;1;8.13968;8.13968;8.13968
20;total;1;20.3767;20.3767;20.3767
21;initialize;1;4.10093;4.10093;4.10093
21;async;10;0.018146;0.0121481;0.0232035
21;inner;10;0.740002;0.734076;0.746792
21;wait;10;4.17331e-05;2.6728e-05;5.2831e-05
21;boundary;10;0.0461343;0.0450092;0.0488929
21;calc iter;10;0.804326;0.80153;0.809404
21;calc total;1;8.13967;8.13967;8.13967
21;total;1;20.376;20.376;20.376
22;initialize;1;4.09521;4.09521;4.09521
22;async;10;0.0180595;0.0111314;0.0222614
22;inner;10;0.739736;0.733682;0.746035
22;wait;10;4.54947e-05;2.9344e-05;6.2996e-05
22;boundary;10;0.0465405;0.0453927;0.0486953
22;calc iter;10;0.804383;0.800562;0.808859
22;calc total;1;8.13968;8.13968;8.13968
22;total;1;20.3703;20.3703;20.3703
23;initialize;1;4.09758;4.09758;4.09758
23;async;10;0.015885;0.00598299;0.0209901
23;inner;10;0.736156;0.730783;0.743695
23;wait;10;5.01666e-05;2.5232e-05;9.802e-05
23;boundary;10;0.0518083;0.0475278;0.0547131
23;calc iter;10;0.803901;0.798165;0.808979
23;calc total;1;8.13967;8.13967;8.13967
23;total;1;20.3726;20.3726;20.3726
62;initialize;1;4.07729;4.07729;4.07729
62;async;10;0.0215276;0.0146811;0.025039
62;inner;10;0.738793;0.725758;0.752925
62;wait;10;3.3942e-05;2.7322e-05;5.4343e-05
62;boundary;10;0.0493293;0.0448211;0.0548388
62;calc iter;10;0.809686;0.795504;0.814279
62;calc total;1;8.13968;8.13968;8.13968
62;total;1;20.352;20.352;20.352
63;initialize;1;4.07752;4.07752;4.07752
63;async;10;0.018469;0.00674719;0.0249963
63;inner;10;0.742169;0.730506;0.75022
63;wait;10;5.78848e-05;3.5327e-05;0.000135776
63;boundary;10;0.0482445;0.04563;0.0507588
63;calc iter;10;0.808943;0.801179;0.812396
63;calc total;1;8.13968;8.13968;8.13968
63;total;1;20.3522;20.3522;20.3522
64;initialize;1;4.08002;4.08002;4.08002
64;async;10;0.0190713;0.0126843;0.0239252
64;inner;10;0.739237;0.730335;0.747313
64;wait;10;5.83855e-05;4.3267e-05;8.4441e-05
64;boundary;10;0.0495257;0.0479188;0.0510045
64;calc iter;10;0.807894;0.80493;0.811322
64;calc total;1;8.13968;8.13968;8.13968
64;total;1;20.3547;20.3547;20.3547
65;initialize;1;4.07993;4.07993;4.07993
65;async;10;0.0181234;0.0143777;0.0225998
65;inner;10;0.743175;0.734162;0.752174
65;wait;10;4.69688e-05;3.7075e-05;7.3535e-05
65;boundary;10;0.0468325;0.0458651;0.0486553
65;calc iter;10;0.80818;0.804134;0.812493
65;calc total;1;8.13968;8.13968;8.13968
65;total;1;20.3546;20.3546;20.3546
66;initialize;1;4.0799;4.0799;4.0799
66;async;10;0.01769;0.0143484;0.0230882
66;inner;10;0.744021;0.734957;0.75331
66;wait;10;3.84912e-05;2.7036e-05;5.1225e-05
66;boundary;10;0.046652;0.0459634;0.0481217
66;calc iter;10;0.808403;0.804598;0.813675
66;calc total;1;8.13968;8.13968;8.13968
66;total;1;20.3546;20.3546;20.3546
67;initialize;1;4.07997;4.07997;4.07997
67;async;10;0.0128156;0.0068303;0.0156975
67;inner;10;0.745409;0.736303;0.752502
67;wait;10;5.50175e-05;4.0895e-05;0.00011103
67;boundary;10;0.0494485;0.0476696;0.0520888
67;calc iter;10;0.80773;0.804147;0.812116
67;calc total;1;8.13968;8.13968;8.13968
67;total;1;20.3546;20.3546;20.3546
68;initialize;1;4.07717;4.07717;4.07717
68;async;10;0.0100647;0.00811115;0.0116488
68;inner;10;0.744236;0.730602;0.754843
68;wait;10;6.38544e-05;3.6145e-05;8.5807e-05
68;boundary;10;0.0525497;0.0459645;0.0625124
68;calc iter;10;0.806916;0.8027;0.812652
68;calc total;1;8.13968;8.13968;8.13968
68;total;1;20.3518;20.3518;20.3518
69;initialize;1;4.07996;4.07996;4.07996
69;async;10;0.0118743;0.0107116;0.0130477
69;inner;10;0.741853;0.727691;0.753603
69;wait;10;6.38464e-05;5.3413e-05;7.5724e-05
69;boundary;10;0.0530626;0.045765;0.0631329
69;calc iter;10;0.806855;0.802359;0.812697
69;calc total;1;8.13968;8.13968;8.13968
69;total;1;20.3546;20.3546;20.3546
70;initialize;1;4.08003;4.08003;4.08003
70;async;10;0.0122186;0.0113142;0.0136747
70;inner;10;0.741195;0.729755;0.751477
70;wait;10;6.74419e-05;5.9372e-05;9.5071e-05
70;boundary;10;0.0535394;0.0464948;0.0606485
70;calc iter;10;0.807022;0.80336;0.811063
70;calc total;1;8.13968;8.13968;8.13968
70;total;1;20.3547;20.3547;20.3547
71;initialize;1;4.07998;4.07998;4.07998
71;async;10;0.0106433;0.00616285;0.0119904
71;inner;10;0.734454;0.722556;0.746938
71;wait;10;7.45562e-05;6.0432e-05;0.000128496
71;boundary;10;0.0613545;0.0521689;0.0690816
71;calc iter;10;0.806528;0.80286;0.810213
71;calc total;1;8.13968;8.13968;8.13968
71;total;1;20.3547;20.3547;20.3547
88;initialize;1;4.07201;4.07201;4.07201
88;async;10;0.0182753;0.0119701;0.0216609
88;inner;10;0.740137;0.733952;0.744877
88;wait;10;6.30823e-05;5.1842e-05;7.705e-05
88;boundary;10;0.047161;0.0454659;0.0482692
88;calc iter;10;0.805638;0.800403;0.811174
88;calc total;1;8.13968;8.13968;8.13968
88;total;1;20.347;20.347;20.347
89;initialize;1;4.07204;4.07204;4.07204
89;async;10;0.0215845;0.0145319;0.0265126
89;inner;10;0.737679;0.731547;0.743533
89;wait;10;6.17826e-05;5.1402e-05;7.6007e-05
89;boundary;10;0.0463321;0.0452729;0.0478287
89;calc iter;10;0.80566;0.801035;0.812381
89;calc total;1;8.13968;8.13968;8.13968
89;total;1;20.3471;20.3471;20.3471
90;initialize;1;4.07203;4.07203;4.07203
90;async;10;0.0229054;0.0142553;0.0265943
90;inner;10;0.736715;0.730507;0.740787
90;wait;10;5.84133e-05;3.3951e-05;0.000116406
90;boundary;10;0.0460474;0.0452652;0.0474519
90;calc iter;10;0.805728;0.800811;0.811231
90;calc total;1;8.13968;8.13968;8.13968
90;total;1;20.3471;20.3471;20.3471
91;initialize;1;4.06867;4.06867;4.06867
91;async;10;0.0189715;0.00675987;0.0235449
91;inner;10;0.737214;0.731899;0.740982
91;wait;10;7.96568e-05;5.7765e-05;0.00014159
91;boundary;10;0.0492135;0.0473793;0.0550019
91;calc iter;10;0.805481;0.797109;0.812007
91;calc total;1;8.13968;8.13968;8.13968
91;total;1;20.3437;20.3437;20.3437
92;initialize;1;4.07203;4.07203;4.07203
92;async;10;0.0168813;0.0115942;0.0189834
92;inner;10;0.739928;0.73099;0.746333
92;wait;10;6.57324e-05;3.5481e-05;7.9759e-05
92;boundary;10;0.0482372;0.0451856;0.0544507
92;calc iter;10;0.805114;0.802551;0.809157
92;calc total;1;8.13968;8.13968;8.13968
92;total;1;20.3471;20.3471;20.3471
93;initialize;1;4.0687;4.0687;4.0687
93;async;10;0.0171295;0.0128511;0.018376
93;inner;10;0.742136;0.735683;0.747587
93;wait;10;4.40654e-05;2.467e-05;6.8703e-05
93;boundary;10;0.0461799;0.0451522;0.0488758
93;calc iter;10;0.805491;0.802214;0.80877
93;calc total;1;8.13968;8.13968;8.13968
93;total;1;20.3437;20.3437;20.3437
94;initialize;1;4.07203;4.07203;4.07203
94;async;10;0.0156203;0.0131518;0.019037
94;inner;10;0.741249;0.733327;0.747416
94;wait;10;5.3593e-05;4.0868e-05;7.2658e-05
94;boundary;10;0.0483364;0.0453736;0.0522953
94;calc iter;10;0.805261;0.802653;0.807662
94;calc total;1;8.13968;8.13968;8.13968
94;total;1;20.3471;20.3471;20.3471
95;initialize;1;4.06858;4.06858;4.06858
95;async;10;0.01576;0.00614403;0.0194636
95;inner;10;0.733251;0.72544;0.741193
95;wait;10;6.9328e-05;5.7641e-05;0.000113164
95;boundary;10;0.0557172;0.0489476;0.0608026
95;calc iter;10;0.8048;0.797526;0.809814
95;calc total;1;8.13968;8.13968;8.13968
95;total;1;20.3436;20.3436;20.3436
136;initialize;1;4.07481;4.07481;4.07481
136;async;10;0.016921;0.0125941;0.0236639
136;inner;10;0.742398;0.733919;0.750932
136;wait;10;5.85108e-05;4.0821e-05;8.6655e-05
136;boundary;10;0.0486135;0.0459421;0.0513554
136;calc iter;10;0.807993;0.806292;0.810243
136;calc total;1;8.13969;8.13969;8.13969
136;total;1;20.3498;20.3498;20.3498
137;initialize;1;4.07092;4.07092;4.07092
137;async;10;0.0189357;0.0143124;0.0250159
137;inner;10;0.742594;0.733526;0.750399
137;wait;10;4.61698e-05;3.7367e-05;7.1795e-05
137;boundary;10;0.0467125;0.0456855;0.0478476
137;calc iter;10;0.80829;0.805397;0.811102
137;calc total;1;8.13968;8.13968;8.13968
137;total;1;20.346;20.346;20.346
138;initialize;1;4.0748;4.0748;4.0748
138;async;10;0.0194409;0.0131342;0.0227713
138;inner;10;0.741849;0.733749;0.750244
138;wait;10;4.68538e-05;3.0945e-05;8.4315e-05
138;boundary;10;0.0467699;0.045667;0.0477358
138;calc iter;10;0.808108;0.803941;0.811638
138;calc total;1;8.13968;8.13968;8.13968
138;total;1;20.3499;20.3499;20.3499
139;initialize;1;4.07481;4.07481;4.07481
139;async;10;0.0137498;0.00677181;0.0171639
139;inner;10;0.737715;0.73122;0.746127
139;wait;10;6.51688e-05;5.745e-05;9.8411e-05
139;boundary;10;0.055675;0.051443;0.0585178
139;calc iter;10;0.807207;0.80388;0.810375
139;calc total;1;8.13968;8.13968;8.13968
139;total;1;20.3498;20.3498;20.3498
140;initialize;1;4.06993;4.06993;4.06993
140;async;10;0.0149237;0.011683;0.0179324
140;inner;10;0.742212;0.7302;0.752032
140;wait;10;5.24144e-05;3.5839e-05;7.7984e-05
140;boundary;10;0.0498695;0.0459671;0.0599619
140;calc iter;10;0.807059;0.803418;0.810978
140;calc total;1;8.13968;8.13968;8.13968
140;total;1;20.345;20.345;20.345
141;initialize;1;4.07479;4.07479;4.07479
141;async;10;0.013431;0.0120352;0.0148652
141;inner;10;0.745973;0.736061;0.754494
141;wait;10;4.51684e-05;3.0757e-05;6.0368e-05
141;boundary;10;0.0479969;0.0454898;0.053911
141;calc iter;10;0.807448;0.804075;0.813529
141;calc total;1;8.13968;8.13968;8.13968
141;total;1;20.3498;20.3498;20.3498
142;initialize;1;4.07479;4.07479;4.07479
142;async;10;0.014209;0.0125395;0.0157157
142;inner;10;0.738331;0.727302;0.750291
142;wait;10;6.52764e-05;4.4382e-05;0.000105707
142;boundary;10;0.054298;0.0461101;0.0616795
142;calc iter;10;0.806905;0.804602;0.809551
142;calc total;1;8.13968;8.13968;8.13968
142;total;1;20.3498;20.3498;20.3498
143;initialize;1;4.06984;4.06984;4.06984
143;async;10;0.0105225;0.00618053;0.0117584
143;inner;10;0.731373;0.718408;0.746399
143;wait;10;7.44696e-05;6.0023e-05;0.000129651
143;boundary;10;0.0642239;0.0517439;0.0743197
143;calc iter;10;0.806196;0.803907;0.808058
143;calc total;1;8.13968;8.13968;8.13968
143;total;1;20.3449;20.3449;20.3449
41;initialize;1;4.09483;4.09483;4.09483
41;async;10;0.0317564;0.0144712;0.0367603
41;inner;10;0.727774;0.720708;0.739504
41;wait;10;5.37703e-05;3.3336e-05;0.000122823
41;boundary;10;0.0465635;0.0455723;0.0482623
41;calc iter;10;0.806149;0.799801;0.812739
41;calc total;1;8.13968;8.13968;8.13968
41;total;1;20.3699;20.3699;20.3699
42;initialize;1;4.09481;4.09481;4.09481
42;async;10;0.0333083;0.014279;0.0375806
42;inner;10;0.726593;0.720198;0.736522
42;wait;10;4.64845e-05;3.0752e-05;9.093e-05
42;boundary;10;0.0463524;0.0454465;0.0474432
42;calc iter;10;0.806302;0.798033;0.811911
42;calc total;1;8.13968;8.13968;8.13968
42;total;1;20.3699;20.3699;20.3699
43;initialize;1;4.09998;4.09998;4.09998
43;async;10;0.0253982;0.00663091;0.0294255
43;inner;10;0.727663;0.722324;0.73568
43;wait;10;6.82824e-05;4.5114e-05;0.000135126
43;boundary;10;0.0524673;0.051937;0.0532211
43;calc iter;10;0.805599;0.794941;0.811015
43;calc total;1;8.13968;8.13968;8.13968
43;total;1;20.3751;20.3751;20.3751
44;initialize;1;4.09482;4.09482;4.09482
44;async;10;0.0202447;0.0116995;0.0243205
44;inner;10;0.734487;0.722299;0.74731
44;wait;10;5.08989e-05;3.0815e-05;6.341e-05
44;boundary;10;0.0504323;0.0455323;0.0590856
44;calc iter;10;0.805216;0.801058;0.811011
44;calc total;1;8.13968;8.13968;8.13968
44;total;1;20.3699;20.3699;20.3699
45;initialize;1;4.09767;4.09767;4.09767
45;async;10;0.0233759;0.0128664;0.0261811
45;inner;10;0.733409;0.723978;0.745502
45;wait;10;5.76046e-05;3.5215e-05;7.6547e-05
45;boundary;10;0.0486213;0.0452105;0.0544193
45;calc iter;10;0.805468;0.803417;0.80833
45;calc total;1;8.13968;8.13968;8.13968
45;total;1;20.3728;20.3728;20.3728
46;initialize;1;4.09997;4.09997;4.09997
46;async;10;0.023789;0.0129149;0.0286782
46;inner;10;0.732353;0.724063;0.744538
46;wait;10;6.06807e-05;4.5343e-05;9.9794e-05
46;boundary;10;0.0493296;0.0453542;0.0539722
46;calc iter;10;0.805534;0.803025;0.808644
46;calc total;1;8.13968;8.13968;8.13968
46;total;1;20.3751;20.3751;20.3751
47;initialize;1;4.09446;4.09446;4.09446
47;async;10;0.0158385;0.00611269;0.0194113
47;inner;10;0.736595;0.727429;0.75315
47;wait;10;6.44531e-05;5.0282e-05;8.3832e-05
47;boundary;10;0.0527814;0.045678;0.0577829
47;calc iter;10;0.805282;0.798042;0.809134
47;calc total;1;8.13968;8.13968;8.13968
47;total;1;20.3695;20.3695;20.3695
113;initialize;1;4.07924;4.07924;4.07924
113;async;10;0.0245037;0.0144437;0.0307846
113;inner;10;0.735565;0.727764;0.746629
113;wait;10;5.70505e-05;4.3527e-05;7.9109e-05
113;boundary;10;0.0466099;0.0454021;0.0476692
113;calc iter;10;0.806737;0.804292;0.809014
113;calc total;1;8.13969;8.13969;8.13969
113;total;1;20.3538;20.3538;20.3538
114;initialize;1;4.07923;4.07923;4.07923
114;async;10;0.0257808;0.0144137;0.0307597
114;inner;10;0.733503;0.726297;0.744182
114;wait;10;5.15938e-05;3.7205e-05;9.655e-05
114;boundary;10;0.0472542;0.0459871;0.0482688
114;calc iter;10;0.806591;0.804097;0.810161
114;calc total;1;8.13969;8.13969;8.13969
114;total;1;20.3538;20.3538;20.3538
115;initialize;1;4.07649;4.07649;4.07649
115;async;10;0.0191094;0.00676494;0.0247535
115;inner;10;0.726202;0.719943;0.739151
115;wait;10;7.5982e-05;5.5194e-05;0.000141784
115;boundary;10;0.0600087;0.053221;0.0632896
115;calc iter;10;0.805398;0.799282;0.809028
115;calc total;1;8.13968;8.13968;8.13968
115;total;1;20.3511;20.3511;20.3511
116;initialize;1;4.07924;4.07924;4.07924
116;async;10;0.0175243;0.0117899;0.0211552
116;inner;10;0.739091;0.728226;0.751258
116;wait;10;4.84916e-05;3.5425e-05;6.7113e-05
116;boundary;10;0.0490619;0.0452443;0.0565177
116;calc iter;10;0.805727;0.80183;0.808681
116;calc total;1;8.13969;8.13969;8.13969
116;total;1;20.3538;20.3538;20.3538
117;initialize;1;4.07659;4.07659;4.07659
117;async;10;0.0206629;0.0131005;0.0236346
117;inner;10;0.739153;0.732093;0.751007
117;wait;10;4.54498e-05;3.0851e-05;5.7588e-05
117;boundary;10;0.0464333;0.0451712;0.0498998
117;calc iter;10;0.806297;0.802552;0.809884
117;calc total;1;8.13969;8.13969;8.13969
117;total;1;20.3512;20.3512;20.3512
118;initialize;1;4.07922;4.07922;4.07922
118;async;10;0.0175977;0.0130752;0.0202777
118;inner;10;0.738852;0.729676;0.749259
118;wait;10;6.33628e-05;5.5504e-05;8.8258e-05
118;boundary;10;0.0493943;0.0454471;0.054685
118;calc iter;10;0.805908;0.803344;0.808233
118;calc total;1;8.13969;8.13969;8.13969
118;total;1;20.3538;20.3538;20.3538
119;initialize;1;4.07925;4.07925;4.07925
119;async;10;0.015488;0.0061467;0.0191328
119;inner;10;0.727083;0.715787;0.744453
119;wait;10;7.91855e-05;6.2268e-05;0.000127731
119;boundary;10;0.0622482;0.050485;0.0706272
119;calc iter;10;0.8049;0.801215;0.807769
119;calc total;1;8.13969;8.13969;8.13969
119;total;1;20.3538;20.3538;20.3538
183;initialize;1;4.05617;4.05617;4.05617
183;async;10;0.0137544;0.00675322;0.016148
183;inner;10;0.747068;0.745113;0.751097
183;wait;10;5.0544e-05;2.6984e-05;0.000117492
183;boundary;10;0.0473405;0.0466476;0.0488771
183;calc iter;10;0.808215;0.806131;0.810142
183;calc total;1;8.13969;8.13969;8.13969
183;total;1;20.3311;20.3311;20.3311
184;initialize;1;4.05618;4.05618;4.05618
184;async;10;0.0178501;0.0121923;0.0204579
184;inner;10;0.743696;0.740565;0.749159
184;wait;10;4.41055e-05;3.05e-05;8.9096e-05
184;boundary;10;0.0465924;0.0460641;0.0472382
184;calc iter;10;0.808185;0.807064;0.810966
184;calc total;1;8.13969;8.13969;8.13969
184;total;1;20.3312;20.3312;20.3312
185;initialize;1;4.05618;4.05618;4.05618
185;async;10;0.0231531;0.0142318;0.0253857
185;inner;10;0.739542;0.73648;0.748774
185;wait;10;4.15713e-05;3.1815e-05;7.9397e-05
185;boundary;10;0.0458506;0.0448671;0.0461959
185;calc iter;10;0.808589;0.806306;0.811329
185;calc total;1;8.13968;8.13968;8.13968
185;total;1;20.3311;20.3311;20.3311
186;initialize;1;4.05619;4.05619;4.05619
186;async;10;0.0193928;0.0142542;0.0210527
186;inner;10;0.742824;0.739704;0.752099
186;wait;10;3.3375e-05;2.4033e-05;6.2521e-05
186;boundary;10;0.0467801;0.0444887;0.0474843
186;calc iter;10;0.809032;0.805153;0.812408
186;calc total;1;8.13968;8.13968;8.13968
186;total;1;20.3312;20.3312;20.3312
187;initialize;1;4.0562;4.0562;4.0562
187;async;10;0.0182829;0.00664742;0.0207649
187;inner;10;0.741378;0.739759;0.745005
187;wait;10;6.67596e-05;4.7565e-05;0.000141443
187;boundary;10;0.048292;0.0473632;0.0520961
187;calc iter;10;0.808021;0.802678;0.810471
187;calc total;1;8.13967;8.13967;8.13967
187;total;1;20.3312;20.3312;20.3312
188;initialize;1;4.05618;4.05618;4.05618
188;async;10;0.0115632;0.00949565;0.0131214
188;inner;10;0.741927;0.73429;0.752642
188;wait;10;5.85029e-05;3.9674e-05;7.6885e-05
188;boundary;10;0.0535449;0.0458664;0.0604135
188;calc iter;10;0.807095;0.805534;0.810047
188;calc total;1;8.13968;8.13968;8.13968
188;total;1;20.3312;20.3312;20.3312
189;initialize;1;4.0562;4.0562;4.0562
189;async;10;0.0140153;0.0123168;0.0155926
189;inner;10;0.740264;0.735572;0.749677
189;wait;10;7.2656e-05;4.4821e-05;0.000108266
189;boundary;10;0.0529874;0.0460161;0.0563434
189;calc iter;10;0.807341;0.805424;0.808624
189;calc total;1;8.13967;8.13967;8.13967
189;total;1;20.3312;20.3312;20.3312
190;initialize;1;4.0562;4.0562;4.0562
190;async;10;0.014522;0.0112681;0.0162185
190;inner;10;0.743623;0.739953;0.751074
190;wait;10;5.87752e-05;4.7775e-05;7.65e-05
190;boundary;10;0.0494615;0.0459532;0.0510938
190;calc iter;10;0.807667;0.805928;0.809996
190;calc total;1;8.13968;8.13968;8.13968
190;total;1;20.3312;20.3312;20.3312
191;initialize;1;4.0562;4.0562;4.0562
191;async;10;0.0116066;0.00593982;0.0139333
191;inner;10;0.735935;0.730159;0.746067
191;wait;10;6.83273e-05;4.9465e-05;0.000108427
191;boundary;10;0.0593554;0.0510091;0.0644962
191;calc iter;10;0.806968;0.803428;0.808864
191;calc total;1;8.13967;8.13967;8.13967
191;total;1;20.3312;20.3312;20.3312
165;initialize;1;4.05596;4.05596;4.05596
165;async;10;0.0124295;0.0110525;0.0142707
165;inner;10;0.747204;0.740093;0.753708
165;wait;10;5.26036e-05;3.3495e-05;7.3424e-05
165;boundary;10;0.0482296;0.0455029;0.0544914
165;calc iter;10;0.807917;0.805682;0.812817
165;calc total;1;8.13968;8.13968;8.13968
165;total;1;20.3307;20.3307;20.3307
166;initialize;1;4.05603;4.05603;4.05603
166;async;10;0.0126858;0.0114668;0.013407
166;inner;10;0.741751;0.735181;0.750774
166;wait;10;7.19487e-05;5.3904e-05;0.000113475
166;boundary;10;0.0530383;0.0460782;0.0576286
166;calc iter;10;0.807548;0.80589;0.80999
166;calc total;1;8.13968;8.13968;8.13968
166;total;1;20.3308;20.3308;20.3308
167;initialize;1;4.05602;4.05602;4.05602
167;async;10;0.00979756;0.00613832;0.0109464
167;inner;10;0.736061;0.727501;0.747697
167;wait;10;7.85872e-05;6.6137e-05;0.000127927
167;boundary;10;0.0610136;0.0507583;0.06755
167;calc iter;10;0.806953;0.804724;0.808562
167;calc total;1;8.13968;8.13968;8.13968
167;total;1;20.3308;20.3308;20.3308
DASH
24;initialize;1;4.12782;4.12782;4.12782
24;async;10;0.0186816;0.0129027;0.0228174
24;inner;10;0.744255;0.738644;0.752956
24;wait;10;4.44263e-05;2.6162e-05;7.2508e-05
24;boundary;10;0.0469684;0.046028;0.0488064
24;calc iter;10;0.80995;0.805228;0.814403
24;calc total;1;8.1365;8.1365;8.1365
24;total;1;19.9851;19.9851;19.9851
25;initialize;1;4.12785;4.12785;4.12785
25;async;10;0.01783;0.0133382;0.0207877
25;inner;10;0.745894;0.741742;0.754552
25;wait;10;3.48241e-05;2.6834e-05;5.0851e-05
25;boundary;10;0.0468111;0.0454657;0.0477499
25;calc iter;10;0.810571;0.806649;0.814731
25;calc total;1;8.13651;8.13651;8.13651
25;total;1;19.9851;19.9851;19.9851
26;initialize;1;4.12782;4.12782;4.12782
26;async;10;0.0208973;0.0133366;0.0287688
26;inner;10;0.742586;0.738981;0.749831
26;wait;10;4.65088e-05;3.3277e-05;0.0001104
26;boundary;10;0.0468725;0.0454462;0.0491092
26;calc iter;10;0.810404;0.807913;0.815999
26;calc total;1;8.1365;8.1365;8.1365
26;total;1;19.9851;19.9851;19.9851
27;initialize;1;4.12789;4.12789;4.12789
27;async;10;0.0121183;0.00658899;0.0153291
27;inner;10;0.743814;0.737827;0.752254
27;wait;10;6.6047e-05;4.675e-05;0.000106672
27;boundary;10;0.0531138;0.0485817;0.0596829
27;calc iter;10;0.809114;0.807533;0.811831
27;calc total;1;8.13651;8.13651;8.13651
27;total;1;19.9851;19.9851;19.9851
28;initialize;1;4.12788;4.12788;4.12788
28;async;10;0.0156316;0.0104895;0.020793
28;inner;10;0.744955;0.738603;0.754878
28;wait;10;5.48815e-05;3.9806e-05;6.9023e-05
28;boundary;10;0.049077;0.0461045;0.0542691
28;calc iter;10;0.80972;0.804425;0.81422
28;calc total;1;8.1365;8.1365;8.1365
28;total;1;19.9852;19.9852;19.9852
29;initialize;1;4.12786;4.12786;4.12786
29;async;10;0.0199971;0.0145131;0.0260689
29;inner;10;0.744022;0.741108;0.751213
29;wait;10;4.82111e-05;3.0816e-05;0.000101808
29;boundary;10;0.0460017;0.0453911;0.04697
29;calc iter;10;0.810071;0.806131;0.813207
29;calc total;1;8.13651;8.13651;8.13651
29;total;1;19.9851;19.9851;19.9851
30;initialize;1;4.12785;4.12785;4.12785
30;async;10;0.0198579;0.0142977;0.0249577
30;inner;10;0.74001;0.736229;0.747484
30;wait;10;7.00321e-05;5.1968e-05;0.000131662
30;boundary;10;0.0496729;0.046669;0.051872
30;calc iter;10;0.809613;0.805778;0.812489
30;calc total;1;8.1365;8.1365;8.1365
30;total;1;19.9851;19.9851;19.9851
31;initialize;1;4.12786;4.12786;4.12786
31;async;10;0.0135423;0.00705072;0.0180042
31;inner;10;0.736448;0.729957;0.746277
31;wait;10;8.8581e-05;7.3204e-05;0.000139653
31;boundary;10;0.0589825;0.051571;0.064541
31;calc iter;10;0.809063;0.805041;0.813088
31;calc total;1;8.13651;8.13651;8.13651
31;total;1;19.9851;19.9851;19.9851
32;initialize;1;4.12787;4.12787;4.12787
32;async;10;0.0164181;0.0115312;0.0230229
32;inner;10;0.746921;0.743834;0.7542
32;wait;10;5.22102e-05;3.8842e-05;7.7393e-05
32;boundary;10;0.0466727;0.0460564;0.0475577
32;calc iter;10;0.810065;0.806308;0.815199
32;calc total;1;8.1365;8.1365;8.1365
32;total;1;19.9851;19.9851;19.9851
33;initialize;1;4.12781;4.12781;4.12781
33;async;10;0.0220648;0.0145744;0.0294808
33;inner;10;0.742249;0.737395;0.751358
33;wait;10;3.86132e-05;2.4853e-05;6.7691e-05
33;boundary;10;0.046246;0.0451817;0.0469254
33;calc iter;10;0.8106;0.806995;0.813695
33;calc total;1;8.13651;8.13651;8.13651
33;total;1;19.9851;19.9851;19.9851
34;initialize;1;4.12793;4.12793;4.12793
34;async;10;0.0222927;0.0140405;0.0279684
34;inner;10;0.741634;0.73778;0.750091
34;wait;10;4.94052e-05;2.9089e-05;0.000115049
34;boundary;10;0.0464987;0.0454087;0.0476102
34;calc iter;10;0.810476;0.808082;0.813341
34;calc total;1;8.1365;8.1365;8.1365
34;total;1;19.9852;19.9852;19.9852
35;initialize;1;4.12837;4.12837;4.12837
35;async;10;0.0133565;0.00716511;0.017514
35;inner;10;0.748155;0.744922;0.753013
35;wait;10;6.64108e-05;5.6635e-05;0.000111793
35;boundary;10;0.0485146;0.0464467;0.0519911
35;calc iter;10;0.810094;0.805936;0.812744
35;calc total;1;8.13651;8.13651;8.13651
35;total;1;19.9857;19.9857;19.9857
36;initialize;1;4.12785;4.12785;4.12785
36;async;10;0.0305664;0.0128357;0.0407276
36;inner;10;0.73136;0.719998;0.746591
36;wait;10;4.52069e-05;2.7339e-05;6.5323e-05
36;boundary;10;0.0456873;0.0440162;0.046107
36;calc iter;10;0.80766;0.802474;0.814141
36;calc total;1;8.1365;8.1365;8.1365
36;total;1;19.9851;19.9851;19.9851
37;initialize;1;4.12786;4.12786;4.12786
37;async;10;0.0380546;0.0146067;0.0480542
37;inner;10;0.724394;0.712259;0.74358
37;wait;10;3.73824e-05;2.5039e-05;6.8691e-05
37;boundary;10;0.0455238;0.0436179;0.0461762
37;calc iter;10;0.808012;0.802453;0.811732
37;calc total;1;8.1365;8.1365;8.1365
37;total;1;19.9851;19.9851;19.9851
38;initialize;1;4.12822;4.12822;4.12822
38;async;10;0.0402813;0.0145435;0.0494282
38;inner;10;0.722081;0.709476;0.743172
38;wait;10;3.66283e-05;2.3026e-05;0.000108773
38;boundary;10;0.0457122;0.0437465;0.0465481
38;calc iter;10;0.808113;0.80252;0.811123
38;calc total;1;8.1365;8.1365;8.1365
38;total;1;19.9855;19.9855;19.9855
39;initialize;1;4.12783;4.12783;4.12783
39;async;10;0.0282122;0.00665685;0.0369751
39;inner;10;0.728254;0.72057;0.738307
39;wait;10;5.88582e-05;3.1614e-05;0.000133707
39;boundary;10;0.0497978;0.0471447;0.0547304
39;calc iter;10;0.806325;0.796127;0.811129
39;calc total;1;8.13651;8.13651;8.13651
39;total;1;19.9851;19.9851;19.9851
40;initialize;1;4.12782;4.12782;4.12782
40;async;10;0.0291809;0.0124388;0.0353004
40;inner;10;0.723841;0.717699;0.735959
40;wait;10;6.73385e-05;4.7961e-05;0.000133415
40;boundary;10;0.0524589;0.0486323;0.0565612
40;calc iter;10;0.80555;0.797166;0.810282
40;calc total;1;8.13651;8.13651;8.13651
40;total;1;19.9851;19.9851;19.9851
41;initialize;1;4.12807;4.12807;4.12807
41;async;10;0.0293922;0.0140462;0.0366303
41;inner;10;0.729111;0.721197;0.739994
41;wait;10;5.01648e-05;3.356e-05;8.4938e-05
41;boundary;10;0.0476038;0.0457406;0.0491895
41;calc iter;10;0.806159;0.799868;0.809294
41;calc total;1;8.13651;8.13651;8.13651
41;total;1;19.9853;19.9853;19.9853
InitEnergy=24000.00000
EndEnergy=22943.18829
DiffEnergy=-1056.81171
Matrixspec: 2600 x 2600 x 2600
Iterations: 10
# unit_id;function_name;num_calls;avg_runtime;min_runtime;max_runtime
0;initialize;1;4.14491;4.14491;4.14491
0;async;10;0.01765;0.01178;0.02182
0;inner;10;0.74558;0.73919;0.75542
0;wait;10;0.00004;0.00002;0.00005
0;boundary;10;0.04615;0.04581;0.04648
0;calc iter;10;0.80941;0.80657;0.81450
0;calc total;1;8.13650;8.13650;8.13650
0;total;1;20.00220;20.00220;20.00220
72;initialize;1;4.09837;4.09837;4.09837
72;async;10;0.0207025;0.0128588;0.0258848
72;inner;10;0.74342;0.738823;0.754464
72;wait;10;3.12746e-05;2.301e-05;6.0148e-05
72;boundary;10;0.0463335;0.0454924;0.0468661
72;calc iter;10;0.810489;0.807976;0.813689
72;calc total;1;8.1365;8.1365;8.1365
72;total;1;19.9556;19.9556;19.9556
48;initialize;1;4.11942;4.11942;4.11942
48;async;10;0.0157188;0.012729;0.0184067
48;inner;10;0.747447;0.743708;0.754637
48;wait;10;5.50513e-05;3.205e-05;7.417e-05
48;boundary;10;0.0475353;0.0460281;0.0504434
48;calc iter;10;0.810758;0.807045;0.813595
48;calc total;1;8.13651;8.13651;8.13651
48;total;1;19.968;19.968;19.968
73;initialize;1;4.09834;4.09834;4.09834
73;async;10;0.0233535;0.0132591;0.0341135
73;inner;10;0.741659;0.732386;0.755079
73;wait;10;3.22118e-05;2.4805e-05;5.7018e-05
73;boundary;10;0.046262;0.0446753;0.0470112
73;calc iter;10;0.811308;0.807934;0.814782
73;calc total;1;8.13651;8.13651;8.13651
73;total;1;19.9556;19.9556;19.9556
96;initialize;1;4.09804;4.09804;4.09804
96;async;10;0.0226548;0.0127774;0.0298809
96;inner;10;0.742483;0.734479;0.753076
96;wait;10;4.32953e-05;2.5833e-05;6.622e-05
96;boundary;10;0.0466571;0.0455853;0.048148
96;calc iter;10;0.81184;0.807987;0.814907
96;calc total;1;8.1365;8.1365;8.1365
96;total;1;19.9548;19.9548;19.9548
144;initialize;1;4.07982;4.07982;4.07982
168;initialize;1;4.09029;4.09029;4.09029
168;async;10;0.0252992;0.012364;0.0327055
168;inner;10;0.739016;0.733206;0.747691
168;wait;10;2.87265e-05;1.5636e-05;5.528e-05
168;boundary;10;0.0455534;0.0446424;0.0459619
168;calc iter;10;0.809899;0.805863;0.812336
168;calc total;1;8.13651;8.13651;8.13651
168;total;1;19.9454;19.9454;19.9454
49;initialize;1;4.11923;4.11923;4.11923
49;async;10;0.0177447;0.0132702;0.0218964
49;inner;10;0.747379;0.743386;0.755384
49;wait;10;3.92307e-05;2.3365e-05;5.4787e-05
49;boundary;10;0.0461701;0.0453363;0.0467611
49;calc iter;10;0.811335;0.807204;0.814798
49;calc total;1;8.13651;8.13651;8.13651
49;total;1;19.9678;19.9678;19.9678
74;initialize;1;4.09835;4.09835;4.09835
74;async;10;0.0234621;0.0141294;0.0322267
74;inner;10;0.741437;0.732575;0.754528
74;wait;10;3.16345e-05;2.3719e-05;4.9587e-05
74;boundary;10;0.0465336;0.0450656;0.0470751
74;calc iter;10;0.811466;0.808371;0.815785
74;calc total;1;8.1365;8.1365;8.1365
74;total;1;19.9556;19.9556;19.9556
97;initialize;1;4.09803;4.09803;4.09803
97;async;10;0.0276324;0.0132078;0.0351015
97;inner;10;0.738834;0.729779;0.753208
97;wait;10;3.10818e-05;2.2964e-05;4.8455e-05
97;boundary;10;0.0462252;0.0448303;0.0467038
97;calc iter;10;0.812724;0.809736;0.815036
97;calc total;1;8.13651;8.13651;8.13651
97;total;1;19.9548;19.9548;19.9548
169;initialize;1;4.09032;4.09032;4.09032
169;async;10;0.0246822;0.0129195;0.0324338
169;inner;10;0.739892;0.732813;0.749551
169;wait;10;3.04794e-05;2.1456e-05;4.7243e-05
169;boundary;10;0.0457346;0.0444538;0.0461497
169;calc iter;10;0.810341;0.807072;0.81316
169;calc total;1;8.13651;8.13651;8.13651
169;total;1;19.9454;19.9454;19.9454
50;initialize;1;4.11939;4.11939;4.11939
50;async;10;0.017545;0.0117459;0.0265035
50;inner;10;0.747412;0.744216;0.755774
50;wait;10;4.12112e-05;2.5026e-05;7.3863e-05
50;boundary;10;0.0465997;0.0452712;0.0490785
50;calc iter;10;0.8116;0.806639;0.816765
50;calc total;1;8.13651;8.13651;8.13651
50;total;1;19.968;19.968;19.968
75;initialize;1;4.09834;4.09834;4.09834
75;async;10;0.0167569;0.00661725;0.0249133
75;inner;10;0.745818;0.741047;0.751217
75;wait;10;4.56666e-05;2.9384e-05;0.000114762
75;boundary;10;0.0475194;0.0462676;0.0490429
75;calc iter;10;0.810142;0.806995;0.814972
75;calc total;1;8.13651;8.13651;8.13651
75;total;1;19.9556;19.9556;19.9556
98;initialize;1;4.09807;4.09807;4.09807
98;async;10;0.0273819;0.013236;0.034962
98;inner;10;0.738852;0.729372;0.753172
98;wait;10;3.28403e-05;2.391e-05;4.9493e-05
98;boundary;10;0.0464613;0.0450715;0.046877
98;calc iter;10;0.81273;0.809438;0.81505
98;calc total;1;8.13651;8.13651;8.13651
98;total;1;19.9548;19.9548;19.9548
170;initialize;1;4.09036;4.09036;4.09036
170;async;10;0.0228302;0.012895;0.0288899
170;inner;10;0.74034;0.735724;0.746911
170;wait;10;4.71791e-05;3.2708e-05;8.1152e-05
170;boundary;10;0.0461624;0.0457118;0.0466148
170;calc iter;10;0.809381;0.805847;0.812141
170;calc total;1;8.1365;8.1365;8.1365
170;total;1;19.9454;19.9454;19.9454
51;initialize;1;4.11943;4.11943;4.11943
51;async;10;0.014818;0.00656113;0.0211989
51;inner;10;0.741199;0.733408;0.749169
51;wait;10;7.05723e-05;5.1826e-05;0.000138114
51;boundary;10;0.0543111;0.0505347;0.0626192
51;calc iter;10;0.8104;0.806704;0.815366
51;calc total;1;8.13652;8.13652;8.13652
51;total;1;19.968;19.968;19.968
76;initialize;1;4.09833;4.09833;4.09833
76;async;10;0.0160693;0.0106124;0.0199086
76;inner;10;0.739505;0.732256;0.749812
76;wait;10;7.80388e-05;5.7385e-05;0.000115732
76;boundary;10;0.0532091;0.0463283;0.0577966
76;calc iter;10;0.808863;0.805137;0.810379
76;calc total;1;8.1365;8.1365;8.1365
76;total;1;19.9556;19.9556;19.9556
99;initialize;1;4.09829;4.09829;4.09829
99;async;10;0.0192919;0.00669135;0.024808
99;inner;10;0.743445;0.739181;0.751718
99;wait;10;5.78819e-05;3.2208e-05;0.000118505
99;boundary;10;0.0487159;0.0461978;0.0510138
99;calc iter;10;0.811512;0.806774;0.814466
99;calc total;1;8.13651;8.13651;8.13651
99;total;1;19.955;19.955;19.955
171;initialize;1;4.09033;4.09033;4.09033
171;async;10;0.018966;0.00641167;0.0248817
171;inner;10;0.740538;0.737193;0.744866
171;wait;10;5.39946e-05;2.9468e-05;0.000114086
171;boundary;10;0.0494194;0.0482688;0.0519326
171;calc iter;10;0.808979;0.801117;0.811366
171;calc total;1;8.13651;8.13651;8.13651
171;total;1;19.9454;19.9454;19.9454
52;initialize;1;4.11943;4.11943;4.11943
52;async;10;0.0185739;0.0125938;0.0235752
52;inner;10;0.740765;0.736956;0.748123
52;wait;10;7.43064e-05;5.1079e-05;0.000131848
52;boundary;10;0.0509401;0.0477915;0.0550033
52;calc iter;10;0.810356;0.8074;0.812462
52;calc total;1;8.13651;8.13651;8.13651
52;total;1;19.968;19.968;19.968
77;initialize;1;4.0984;4.0984;4.0984
77;async;10;0.0199887;0.0138891;0.0239023
77;inner;10;0.741236;0.736924;0.74882
77;wait;10;6.3497e-05;4.6115e-05;9.4553e-05
77;boundary;10;0.0481244;0.0457153;0.049702
77;calc iter;10;0.809415;0.806597;0.811296
77;calc total;1;8.13651;8.13651;8.13651
77;total;1;19.9557;19.9557;19.9557
100;initialize;1;4.09806;4.09806;4.09806
100;async;10;0.0193246;0.0111828;0.0218734
100;inner;10;0.738066;0.732758;0.750731
100;wait;10;6.83622e-05;5.7566e-05;9.9678e-05
100;boundary;10;0.0528231;0.0459947;0.0566662
100;calc iter;10;0.810284;0.805444;0.812076
100;calc total;1;8.1365;8.1365;8.1365
100;total;1;19.9548;19.9548;19.9548
172;initialize;1;4.09039;4.09039;4.09039
172;async;10;0.0199167;0.0122327;0.0246688
172;inner;10;0.739641;0.734911;0.746841
172;wait;10;5.80928e-05;4.6093e-05;7.8321e-05
172;boundary;10;0.04904;0.0457329;0.0510408
172;calc iter;10;0.808657;0.80402;0.81105
172;calc total;1;8.1365;8.1365;8.1365
172;total;1;19.9454;19.9454;19.9454
53;initialize;1;4.11998;4.11998;4.11998
53;async;10;0.01751;0.0124186;0.0221972
53;inner;10;0.748028;0.744797;0.75517
53;wait;10;3.84953e-05;2.5942e-05;5.6041e-05
53;boundary;10;0.0457159;0.0448984;0.0461272
53;calc iter;10;0.811294;0.808056;0.815113
53;calc total;1;8.13651;8.13651;8.13651
53;total;1;19.9686;19.9686;19.9686
78;initialize;1;4.09836;4.09836;4.09836
78;async;10;0.0192098;0.01433;0.0230661
78;inner;10;0.743269;0.739261;0.750811
78;wait;10;6.04159e-05;4.8538e-05;0.000100608
78;boundary;10;0.0470644;0.0457564;0.0484183
78;calc iter;10;0.809605;0.806587;0.812368
78;calc total;1;8.1365;8.1365;8.1365
78;total;1;19.9556;19.9556;19.9556
101;initialize;1;4.09811;4.09811;4.09811
101;async;10;0.0235964;0.0142342;0.0262917
101;inner;10;0.739831;0.735908;0.748587
101;wait;10;6.20791e-05;3.5162e-05;0.000111471
101;boundary;10;0.0473291;0.045742;0.0493961
101;calc iter;10;0.81082;0.808795;0.812389
101;calc total;1;8.13651;8.13651;8.13651
101;total;1;19.9548;19.9548;19.9548
173;initialize;1;4.0904;4.0904;4.0904
173;async;10;0.0223203;0.0142267;0.0273626
173;inner;10;0.735546;0.729774;0.742817
173;wait;10;7.03143e-05;4.9497e-05;0.000108986
173;boundary;10;0.0505235;0.0460997;0.0538389
173;calc iter;10;0.808461;0.803254;0.810992
173;calc total;1;8.13651;8.13651;8.13651
173;total;1;19.9454;19.9454;19.9454
54;initialize;1;4.11942;4.11942;4.11942
54;async;10;0.0209865;0.0140212;0.0249584
54;inner;10;0.741496;0.739396;0.749147
54;wait;10;7.03079e-05;5.3544e-05;0.000117843
54;boundary;10;0.0481887;0.0463796;0.0501719
54;calc iter;10;0.810744;0.808353;0.812923
54;calc total;1;8.13651;8.13651;8.13651
54;total;1;19.968;19.968;19.968
79;initialize;1;4.09841;4.09841;4.09841
79;async;10;0.0142939;0.00701924;0.0188533
79;inner;10;0.739279;0.733882;0.750111
79;wait;10;7.46619e-05;5.9511e-05;0.000136459
79;boundary;10;0.0551835;0.0489669;0.0598171
79;calc iter;10;0.808833;0.806236;0.812398
79;calc total;1;8.13651;8.13651;8.13651
79;total;1;19.9556;19.9556;19.9556
102;initialize;1;4.09803;4.09803;4.09803
102;async;10;0.0230497;0.014107;0.0279454
102;inner;10;0.740555;0.736537;0.749473
102;wait;10;5.64392e-05;3.7829e-05;8.2507e-05
102;boundary;10;0.0471702;0.0458331;0.0488499
102;calc iter;10;0.810833;0.809291;0.813643
102;calc total;1;8.1365;8.1365;8.1365
102;total;1;19.9548;19.9548;19.9548
174;initialize;1;4.09038;4.09038;4.09038
174;async;10;0.0186312;0.0112715;0.0234158
174;inner;10;0.740425;0.733654;0.748165
174;wait;10;6.15937e-05;3.8124e-05;8.3531e-05
174;boundary;10;0.0493727;0.0455106;0.0533887
174;calc iter;10;0.808492;0.802231;0.811514
174;calc total;1;8.13651;8.13651;8.13651
174;total;1;19.9454;19.9454;19.9454
55;initialize;1;4.11936;4.11936;4.11936
55;async;10;0.0154534;0.00697705;0.0184304
55;inner;10;0.73296;0.729465;0.744658
55;wait;10;7.98536e-05;5.3081e-05;0.000139869
55;boundary;10;0.0612905;0.0531334;0.0650251
55;calc iter;10;0.809785;0.804912;0.811882
55;calc total;1;8.13652;8.13652;8.13652
55;total;1;19.968;19.968;19.968
80;initialize;1;4.09854;4.09854;4.09854
80;async;10;0.0177632;0.0125197;0.0221776
80;inner;10;0.74052;0.735069;0.749818
80;wait;10;6.82667e-05;5.334e-05;9.0402e-05
80;boundary;10;0.050781;0.0462952;0.0532914
80;calc iter;10;0.809135;0.806418;0.812606
80;calc total;1;8.1365;8.1365;8.1365
80;total;1;19.9558;19.9558;19.9558
103;initialize;1;4.09817;4.09817;4.09817
103;async;10;0.0159628;0.0070832;0.0207607
103;inner;10;0.737094;0.732354;0.751556
103;wait;10;8.41991e-05;7.5016e-05;9.6864e-05
103;boundary;10;0.0570698;0.0481432;0.0610004
103;calc iter;10;0.810212;0.806774;0.814667
103;calc total;1;8.13651;8.13651;8.13651
103;total;1;19.9549;19.9549;19.9549
175;initialize;1;4.09031;4.09031;4.09031
175;async;10;0.017825;0.00675264;0.0228402
175;inner;10;0.727955;0.719194;0.739689
175;wait;10;7.34084e-05;4.8106e-05;0.000127404
175;boundary;10;0.0617398;0.0522245;0.0696865
175;calc iter;10;0.807595;0.798796;0.812487
175;calc total;1;8.13651;8.13651;8.13651
175;total;1;19.9454;19.9454;19.9454
56;initialize;1;4.11943;4.11943;4.11943
56;async;10;0.0172341;0.0126121;0.0216993
56;inner;10;0.747776;0.744173;0.75458
56;wait;10;5.27807e-05;3.6464e-05;8.6647e-05
56;boundary;10;0.0461574;0.0453048;0.047032
56;calc iter;10;0.811222;0.808595;0.813932
56;calc total;1;8.1365;8.1365;8.1365
56;total;1;19.968;19.968;19.968
81;initialize;1;4.09832;4.09832;4.09832
81;async;10;0.0203657;0.0145047;0.0242853
81;inner;10;0.741517;0.737007;0.749091
81;wait;10;5.86157e-05;4.4303e-05;9.299e-05
81;boundary;10;0.0476211;0.0461831;0.0490599
81;calc iter;10;0.809564;0.806016;0.812109
81;calc total;1;8.13651;8.13651;8.13651
81;total;1;19.9556;19.9556;19.9556
104;initialize;1;4.09812;4.09812;4.09812
104;async;10;0.0203727;0.0125047;0.0253646
104;inner;10;0.742146;0.736897;0.75211
104;wait;10;5.4731e-05;3.0008e-05;9.5214e-05
104;boundary;10;0.0480692;0.0460514;0.0507606
104;calc iter;10;0.810644;0.808734;0.813958
104;calc total;1;8.13651;8.13651;8.13651
104;total;1;19.9549;19.9549;19.9549
176;initialize;1;4.09029;4.09029;4.09029
176;async;10;0.0173471;0.00779778;0.021877
176;inner;10;0.746079;0.742812;0.752774
176;wait;10;3.46712e-05;2.1777e-05;5.2782e-05
176;boundary;10;0.0459254;0.0454659;0.0468274
176;calc iter;10;0.809387;0.805156;0.811976
176;calc total;1;8.13651;8.13651;8.13651
176;total;1;19.9454;19.9454;19.9454
57;initialize;1;4.11924;4.11924;4.11924
57;async;10;0.0200942;0.0137951;0.0231393
57;inner;10;0.745131;0.741635;0.754194
57;wait;10;3.48084e-05;2.484e-05;6.7671e-05
57;boundary;10;0.0461933;0.0451626;0.0467033
57;calc iter;10;0.811455;0.808257;0.814578
57;calc total;1;8.13651;8.13651;8.13651
57;total;1;19.9678;19.9678;19.9678
82;initialize;1;4.09834;4.09834;4.09834
82;async;10;0.0196779;0.0146948;0.0229124
82;inner;10;0.743616;0.739598;0.752162
82;wait;10;4.96698e-05;3.7796e-05;9.1318e-05
82;boundary;10;0.046632;0.0462119;0.047307
82;calc iter;10;0.809978;0.806655;0.813287
82;calc total;1;8.1365;8.1365;8.1365
82;total;1;19.9556;19.9556;19.9556
105;initialize;1;4.09805;4.09805;4.09805
105;async;10;0.0214097;0.0140577;0.0241973
105;inner;10;0.742203;0.736981;0.751083
105;wait;10;5.43119e-05;4.1316e-05;8.0352e-05
105;boundary;10;0.0471071;0.0459438;0.0492678
105;calc iter;10;0.810776;0.808095;0.813343
105;calc total;1;8.13651;8.13651;8.13651
105;total;1;19.9548;19.9548;19.9548
177;initialize;1;4.09038;4.09038;4.09038
177;async;10;0.0247235;0.0143169;0.030381
177;inner;10;0.739257;0.734636;0.746415
177;wait;10;3.83356e-05;2.3225e-05;6.8924e-05
177;boundary;10;0.0456099;0.0449507;0.0459538
177;calc iter;10;0.80963;0.806757;0.812121
177;calc total;1;8.13651;8.13651;8.13651
177;total;1;19.9455;19.9455;19.9455
58;initialize;1;4.11922;4.11922;4.11922
58;async;10;0.023708;0.0143754;0.0268563
58;inner;10;0.741452;0.73758;0.751029
58;wait;10;4.17156e-05;3.2564e-05;9.8049e-05
58;boundary;10;0.0461849;0.0452496;0.0465477
58;calc iter;10;0.811388;0.808294;0.814931
58;calc total;1;8.13649;8.13649;8.13649
58;total;1;19.9678;19.9678;19.9678
83;initialize;1;4.09835;4.09835;4.09835
83;async;10;0.0135792;0.00704305;0.01762
83;inner;10;0.74611;0.741701;0.753429
83;wait;10;6.74821e-05;5.5851e-05;9.3284e-05
83;boundary;10;0.0495744;0.0475602;0.0513104
83;calc iter;10;0.809332;0.806284;0.812604
83;calc total;1;8.13651;8.13651;8.13651
83;total;1;19.9556;19.9556;19.9556
106;initialize;1;4.09807;4.09807;4.09807
106;async;10;0.0217443;0.014597;0.0255077
106;inner;10;0.742581;0.739328;0.751533
106;wait;10;4.17783e-05;3.1702e-05;6.5376e-05
106;boundary;10;0.0467833;0.0463011;0.0474952
106;calc iter;10;0.811152;0.807895;0.81386
106;calc total;1;8.1365;8.1365;8.1365
106;total;1;19.9548;19.9548;19.9548
178;initialize;1;4.09049;4.09049;4.09049
178;async;10;0.0292807;0.0142529;0.035265
178;inner;10;0.734911;0.730565;0.744053
178;wait;10;3.77347e-05;2.3013e-05;0.000103377
178;boundary;10;0.0456237;0.0446047;0.0462528
178;calc iter;10;0.809854;0.804665;0.811074
178;calc total;1;8.13651;8.13651;8.13651
178;total;1;19.9456;19.9456;19.9456
59;initialize;1;4.11957;4.11957;4.11957
59;async;10;0.0119137;0.00704758;0.0135148
59;inner;10;0.751062;0.747908;0.755078
59;wait;10;6.32644e-05;4.5325e-05;0.000119904
59;boundary;10;0.047897;0.0469089;0.0493869
59;calc iter;10;0.810938;0.809571;0.812516
59;calc total;1;8.1365;8.1365;8.1365
59;total;1;19.9682;19.9682;19.9682
84;initialize;1;4.09832;4.09832;4.09832
84;async;10;0.0238014;0.0128003;0.0321303
84;inner;10;0.73798;0.729726;0.747621
84;wait;10;5.79149e-05;3.3266e-05;0.000110509
84;boundary;10;0.0455617;0.0443069;0.0459062
84;calc iter;10;0.807402;0.803374;0.811096
84;calc total;1;8.1365;8.1365;8.1365
84;total;1;19.9556;19.9556;19.9556
107;initialize;1;4.09804;4.09804;4.09804
107;async;10;0.0184762;0.00699728;0.0231061
107;inner;10;0.740126;0.735791;0.748683
107;wait;10;7.51314e-05;5.2656e-05;0.000137213
107;boundary;10;0.0517992;0.0496773;0.054125
107;calc iter;10;0.810478;0.805735;0.813985
107;calc total;1;8.13651;8.13651;8.13651
107;total;1;19.9548;19.9548;19.9548
179;initialize;1;4.09041;4.09041;4.09041
179;async;10;0.0192062;0.00678621;0.0249614
179;inner;10;0.737744;0.73389;0.74328
179;wait;10;6.30164e-05;4.1422e-05;0.000128061
179;boundary;10;0.0516471;0.0502427;0.0549514
179;calc iter;10;0.808662;0.800441;0.811617
179;calc total;1;8.13652;8.13652;8.13652
179;total;1;19.9454;19.9454;19.9454
60;initialize;1;4.11944;4.11944;4.11944
60;async;10;0.0209465;0.0129036;0.0251978
60;inner;10;0.740113;0.72832;0.754811
60;wait;10;3.93951e-05;2.7554e-05;6.759e-05
60;boundary;10;0.048477;0.0443294;0.053621
60;calc iter;10;0.809578;0.795907;0.814012
60;calc total;1;8.1365;8.1365;8.1365
60;total;1;19.968;19.968;19.968
85;initialize;1;4.09834;4.09834;4.09834
85;async;10;0.0239829;0.0145455;0.0322985
85;inner;10;0.737874;0.729512;0.746255
85;wait;10;3.42076e-05;2.7337e-05;5.5359e-05
85;boundary;10;0.0455713;0.0442809;0.0459207
85;calc iter;10;0.807464;0.805262;0.810322
85;calc total;1;8.13651;8.13651;8.13651
85;total;1;19.9556;19.9556;19.9556
108;initialize;1;4.09807;4.09807;4.09807
108;async;10;0.0262208;0.0128526;0.0335158
108;inner;10;0.735247;0.730543;0.744578
108;wait;10;5.81977e-05;3.4564e-05;0.0001343
108;boundary;10;0.0463606;0.0454992;0.0471432
108;calc iter;10;0.807888;0.803929;0.81033
108;calc total;1;8.13651;8.13651;8.13651
108;total;1;19.9548;19.9548;19.9548
180;initialize;1;4.0903;4.0903;4.0903
180;async;10;0.014811;0.0118847;0.0164941
180;inner;10;0.749706;0.748991;0.752038
180;wait;10;5.88152e-05;4.156e-05;7.6274e-05
180;boundary;10;0.0464493;0.045653;0.0472401
180;calc iter;10;0.811027;0.808858;0.812824
180;calc total;1;8.13651;8.13651;8.13651
180;total;1;19.9454;19.9454;19.9454
61;initialize;1;4.1195;4.1195;4.1195
61;async;10;0.0232849;0.014582;0.0269166
61;inner;10;0.737605;0.725389;0.752786
61;wait;10;3.83103e-05;2.5886e-05;8.1579e-05
61;boundary;10;0.04873;0.0444794;0.0540344
61;calc iter;10;0.80966;0.796529;0.813995
61;calc total;1;8.13651;8.13651;8.13651
61;total;1;19.9681;19.9681;19.9681
86;initialize;1;4.09832;4.09832;4.09832
86;async;10;0.0254412;0.0148896;0.0328
86;inner;10;0.736366;0.727912;0.74661
86;wait;10;3.36104e-05;2.5516e-05;5.8542e-05
86;boundary;10;0.045689;0.044306;0.0459497
86;calc iter;10;0.807532;0.805046;0.808992
86;calc total;1;8.1365;8.1365;8.1365
86;total;1;19.9556;19.9556;19.9556
109;initialize;1;4.09808;4.09808;4.09808
109;async;10;0.0303533;0.0144232;0.0374306
109;inner;10;0.73264;0.726857;0.748108
109;wait;10;4.29506e-05;3.2835e-05;5.6767e-05
109;boundary;10;0.0457711;0.0444557;0.0462109
109;calc iter;10;0.808809;0.808025;0.810103
109;calc total;1;8.13651;8.13651;8.13651
109;total;1;19.9548;19.9548;19.9548
181;initialize;1;4.09033;4.09033;4.09033
181;async;10;0.0175876;0.0145601;0.0197868
181;inner;10;0.747374;0.745228;0.749588
181;wait;10;4.27344e-05;2.937e-05;8.3508e-05
181;boundary;10;0.0462606;0.045522;0.0464858
181;calc iter;10;0.811268;0.810433;0.812379
181;calc total;1;8.13652;8.13652;8.13652
181;total;1;19.9454;19.9454;19.9454
62;initialize;1;4.11918;4.11918;4.11918
62;async;10;0.0229765;0.0149784;0.0253773
62;inner;10;0.737443;0.725778;0.754332
62;wait;10;3.1468e-05;2.5536e-05;5.2823e-05
62;boundary;10;0.0493644;0.0443948;0.0552845
62;calc iter;10;0.809818;0.795248;0.815986
62;calc total;1;8.1365;8.1365;8.1365
62;total;1;19.9678;19.9678;19.9678
87;initialize;1;4.09832;4.09832;4.09832
87;async;10;0.0190841;0.00691091;0.0261748
87;inner;10;0.740376;0.734667;0.74505
87;wait;10;6.43383e-05;3.9987e-05;0.000144488
87;boundary;10;0.0471775;0.0459319;0.0491517
87;calc iter;10;0.806703;0.800701;0.811508
87;calc total;1;8.13651;8.13651;8.13651
87;total;1;19.9556;19.9556;19.9556
110;initialize;1;4.09812;4.09812;4.09812
110;async;10;0.031302;0.0146237;0.0372474
110;inner;10;0.731453;0.726313;0.748281
110;wait;10;3.28873e-05;2.4596e-05;5.8943e-05
110;boundary;10;0.0460585;0.0446289;0.0465507
110;calc iter;10;0.808848;0.807127;0.810243
110;calc total;1;8.1365;8.1365;8.1365
110;total;1;19.9548;19.9548;19.9548
182;initialize;1;4.09045;4.09045;4.09045
182;async;10;0.0165605;0.01468;0.0187855
182;inner;10;0.748262;0.74597;0.751611
182;wait;10;3.49694e-05;2.5257e-05;6.8183e-05
182;boundary;10;0.0466039;0.0455576;0.0470917
182;calc iter;10;0.811464;0.81035;0.812848
182;calc total;1;8.13651;8.13651;8.13651
182;total;1;19.9455;19.9455;19.9455
63;initialize;1;4.11931;4.11931;4.11931
63;async;10;0.0218183;0.00674093;0.029452
63;inner;10;0.738742;0.727851;0.746565
63;wait;10;5.08555e-05;2.9917e-05;0.000136892
63;boundary;10;0.0482233;0.0457345;0.0525202
63;calc iter;10;0.808837;0.802056;0.813026
63;calc total;1;8.13651;8.13651;8.13651
63;total;1;19.9679;19.9679;19.9679
183;initialize;1;4.09037;4.09037;4.09037
183;async;10;0.0150606;0.00673355;0.0167591
183;inner;10;0.744312;0.743409;0.745363
183;wait;10;6.793e-05;4.8998e-05;0.000116011
183;boundary;10;0.0510554;0.0490561;0.052847
183;calc iter;10;0.810497;0.803527;0.811747
183;calc total;1;8.13652;8.13652;8.13652
183;total;1;19.9454;19.9454;19.9454
64;initialize;1;4.1194;4.1194;4.1194
64;async;10;0.015149;0.0102388;0.0227551
64;inner;10;0.74552;0.735981;0.755136
64;wait;10;4.76553e-05;3.2027e-05;6.537e-05
64;boundary;10;0.0476478;0.0459123;0.0491241
64;calc iter;10;0.808366;0.805795;0.813666
64;calc total;1;8.1365;8.1365;8.1365
64;total;1;19.968;19.968;19.968
184;initialize;1;4.0904;4.0904;4.0904
184;async;10;0.0153563;0.0123422;0.0175492
184;inner;10;0.742526;0.740378;0.747028
184;wait;10;6.14789e-05;3.2692e-05;9.4937e-05
184;boundary;10;0.0522397;0.0475329;0.0543654
184;calc iter;10;0.810186;0.807;0.812125
184;calc total;1;8.13651;8.13651;8.13651
184;total;1;19.9455;19.9455;19.9455
65;initialize;1;4.1192;4.1192;4.1192
65;async;10;0.0173224;0.0121495;0.0245615
65;inner;10;0.742833;0.733359;0.75182
65;wait;10;6.08343e-05;3.98e-05;9.6317e-05
65;boundary;10;0.0479793;0.0457835;0.0490561
65;calc iter;10;0.808198;0.804778;0.812057
65;calc total;1;8.13651;8.13651;8.13651
65;total;1;19.9678;19.9678;19.9678
120;initialize;1;4.08811;4.08811;4.08811
120;async;10;0.0204782;0.0119387;0.0259421
120;inner;10;0.746509;0.737513;0.757885
120;wait;10;4.06121e-05;2.6228e-05;7.1361e-05
120;boundary;10;0.0464727;0.0448335;0.0476754
120;calc iter;10;0.813502;0.808325;0.817266
120;calc total;1;8.1365;8.1365;8.1365
120;total;1;19.9455;19.9455;19.9455
121;initialize;1;4.08816;4.08816;4.08816
121;async;10;0.0207095;0.0133964;0.0248955
121;inner;10;0.746014;0.738796;0.757014
121;wait;10;3.53041e-05;2.8343e-05;7.7726e-05
121;boundary;10;0.0468867;0.0448281;0.0490407
121;calc iter;10;0.813648;0.806943;0.816879
121;calc total;1;8.13652;8.13652;8.13652
121;total;1;19.9455;19.9455;19.9455
122;initialize;1;4.08816;4.08816;4.08816
122;async;10;0.0187019;0.0133118;0.0237409
122;inner;10;0.747896;0.738463;0.758773
122;wait;10;3.27572e-05;2.4272e-05;5.6824e-05
122;boundary;10;0.0469952;0.0448292;0.0490744
122;calc iter;10;0.813627;0.806587;0.818635
122;calc total;1;8.1365;8.1365;8.1365
122;total;1;19.9455;19.9455;19.9455
123;initialize;1;4.08813;4.08813;4.08813
123;async;10;0.0158582;0.0066181;0.021149
123;inner;10;0.749005;0.741759;0.754133
123;wait;10;5.79092e-05;3.3683e-05;0.000136601
123;boundary;10;0.0479981;0.0459587;0.0501399
123;calc iter;10;0.812921;0.808907;0.814942
123;calc total;1;8.13652;8.13652;8.13652
123;total;1;19.9455;19.9455;19.9455
124;initialize;1;4.08816;4.08816;4.08816
124;async;10;0.0161507;0.0126854;0.0200158
124;inner;10;0.745256;0.740969;0.751279
124;wait;10;6.88162e-05;5.2154e-05;0.00011752
124;boundary;10;0.0504468;0.0468711;0.0534548
124;calc iter;10;0.811924;0.810146;0.816008
124;calc total;1;8.13651;8.13651;8.13651
124;total;1;19.9455;19.9455;19.9455
125;initialize;1;4.08823;4.08823;4.08823
125;async;10;0.0143235;0.0122595;0.0182339
125;inner;10;0.750861;0.745433;0.756863
125;wait;10;5.16093e-05;3.9454e-05;6.4934e-05
125;boundary;10;0.0471036;0.0455953;0.0488449
125;calc iter;10;0.812341;0.80991;0.817202
125;calc total;1;8.13651;8.13651;8.13651
125;total;1;19.9456;19.9456;19.9456
126;initialize;1;4.08814;4.08814;4.08814
126;async;10;0.0164167;0.0134669;0.0186598
126;inner;10;0.748595;0.742947;0.755152
126;wait;10;6.11221e-05;5.1887e-05;8.1107e-05
126;boundary;10;0.0471076;0.0459841;0.0482968
126;calc iter;10;0.812183;0.80988;0.815551
126;calc total;1;8.13651;8.13651;8.13651
126;total;1;19.9455;19.9455;19.9455
127;initialize;1;4.08814;4.08814;4.08814
127;async;10;0.013737;0.00696311;0.0163851
127;inner;10;0.739766;0.735253;0.747384
127;wait;10;8.01023e-05;6.5293e-05;0.00011478
127;boundary;10;0.0579052;0.053754;0.0605729
127;calc iter;10;0.81149;0.808202;0.8141
127;calc total;1;8.13652;8.13652;8.13652
127;total;1;19.9455;19.9455;19.9455
128;initialize;1;4.08811;4.08811;4.08811
128;async;10;0.00903662;0.00684816;0.012717
128;inner;10;0.755744;0.751724;0.762752
128;wait;10;4.59931e-05;3.0463e-05;6.0382e-05
128;boundary;10;0.0473437;0.0464116;0.0490765
128;calc iter;10;0.812172;0.80863;0.823424
128;calc total;1;8.13651;8.13651;8.13651
128;total;1;19.9455;19.9455;19.9455
129;initialize;1;4.08811;4.08811;4.08811
129;async;10;0.0153485;0.0132686;0.0167905
129;inner;10;0.748323;0.742503;0.754685
129;wait;10;6.7468e-05;4.6949e-05;9.8849e-05
129;boundary;10;0.0481089;0.0464119;0.0521125
129;calc iter;10;0.811849;0.807962;0.815612
129;calc total;1;8.13651;8.13651;8.13651
129;total;1;19.9455;19.9455;19.9455
130;initialize;1;4.08812;4.08812;4.08812
130;async;10;0.0147578;0.0120681;0.0179954
130;inner;10;0.749708;0.744518;0.75354
130;wait;10;6.06012e-05;4.0549e-05;0.000105567
130;boundary;10;0.0474566;0.0462233;0.0506402
130;calc iter;10;0.811984;0.807287;0.817006
130;calc total;1;8.1365;8.1365;8.1365
130;total;1;19.9455;19.9455;19.9455
131;initialize;1;4.08812;4.08812;4.08812
131;async;10;0.00955643;0.00699881;0.0127163
131;inner;10;0.751845;0.745603;0.758979
131;wait;10;7.00856e-05;4.5218e-05;0.000110274
131;boundary;10;0.0502586;0.0475581;0.053899
131;calc iter;10;0.811732;0.808384;0.816156
131;calc total;1;8.13651;8.13651;8.13651
131;total;1;19.9455;19.9455;19.9455
132;initialize;1;4.08811;4.08811;4.08811
132;async;10;0.0207619;0.0128728;0.0250634
132;inner;10;0.743134;0.738687;0.75309
132;wait;10;4.67917e-05;3.1314e-05;8.4946e-05
132;boundary;10;0.0459562;0.0447439;0.046432
132;calc iter;10;0.8099;0.80755;0.812215
132;calc total;1;8.1365;8.1365;8.1365
132;total;1;19.9455;19.9455;19.9455
133;initialize;1;4.08812;4.08812;4.08812
133;async;10;0.0213816;0.0147358;0.0244187
133;inner;10;0.742237;0.737825;0.752862
133;wait;10;3.81941e-05;2.761e-05;5.5882e-05
133;boundary;10;0.0462974;0.044831;0.0466941
133;calc iter;10;0.809956;0.806294;0.814022
133;calc total;1;8.13651;8.13651;8.13651
133;total;1;19.9455;19.9455;19.9455
134;initialize;1;4.08812;4.08812;4.08812
134;async;10;0.0216896;0.0147049;0.0238947
134;inner;10;0.741851;0.737553;0.753731
134;wait;10;3.13927e-05;2.4316e-05;5.1811e-05
134;boundary;10;0.0465625;0.0447236;0.0472218
134;calc iter;10;0.810136;0.806862;0.81502
134;calc total;1;8.1365;8.1365;8.1365
134;total;1;19.9455;19.9455;19.9455
135;initialize;1;4.08811;4.08811;4.08811
135;async;10;0.0185098;0.00687249;0.0222511
135;inner;10;0.7437;0.741007;0.748143
135;wait;10;5.13026e-05;2.9117e-05;0.000113981
135;boundary;10;0.0473438;0.0455317;0.0508416
135;calc iter;10;0.809607;0.805973;0.81177
135;calc total;1;8.13651;8.13651;8.13651
135;total;1;19.9455;19.9455;19.9455
144;async;10;0.0243969;0.0132325;0.0300957
144;inner;10;0.740924;0.731382;0.757227
144;wait;10;3.53834e-05;2.8582e-05;6.1025e-05
144;boundary;10;0.0473312;0.0446116;0.0492815
144;calc iter;10;0.812689;0.806063;0.816777
144;calc total;1;8.13651;8.13651;8.13651
144;total;1;19.9369;19.9369;19.9369
145;initialize;1;4.07984;4.07984;4.07984
145;async;10;0.0218916;0.0142747;0.0255333
145;inner;10;0.742449;0.734239;0.75681
145;wait;10;2.96697e-05;2.3717e-05;5.2076e-05
145;boundary;10;0.0486096;0.0445967;0.0521916
145;calc iter;10;0.812982;0.803788;0.818007
145;calc total;1;8.13651;8.13651;8.13651
145;total;1;19.9369;19.9369;19.9369
146;initialize;1;4.07985;4.07985;4.07985
146;async;10;0.0197644;0.0132697;0.0264403
146;inner;10;0.745738;0.737254;0.756343
146;wait;10;4.01373e-05;2.5863e-05;8.6958e-05
146;boundary;10;0.046565;0.045219;0.0470979
146;calc iter;10;0.81211;0.808942;0.815995
146;calc total;1;8.13651;8.13651;8.13651
146;total;1;19.9369;19.9369;19.9369
147;initialize;1;4.07993;4.07993;4.07993
147;async;10;0.0140475;0.00665342;0.0180956
147;inner;10;0.748578;0.74504;0.754337
147;wait;10;5.30489e-05;3.3458e-05;0.000118733
147;boundary;10;0.0487518;0.0467876;0.0502384
147;calc iter;10;0.811432;0.809757;0.812741
147;calc total;1;8.13652;8.13652;8.13652
147;total;1;19.937;19.937;19.937
148;initialize;1;4.07985;4.07985;4.07985
148;async;10;0.0164636;0.012357;0.0212801
148;inner;10;0.746441;0.741594;0.754415
148;wait;10;5.25148e-05;3.4213e-05;8.9435e-05
148;boundary;10;0.0481215;0.0461239;0.0494329
148;calc iter;10;0.81108;0.80992;0.813247
148;calc total;1;8.13651;8.13651;8.13651
148;total;1;19.9369;19.9369;19.9369
149;initialize;1;4.07983;4.07983;4.07983
149;async;10;0.0208771;0.0141906;0.0260804
149;inner;10;0.742952;0.737051;0.750912
149;wait;10;5.68371e-05;3.4645e-05;0.000102169
149;boundary;10;0.0472285;0.0463555;0.0480206
149;calc iter;10;0.811116;0.810056;0.813846
149;calc total;1;8.13651;8.13651;8.13651
149;total;1;19.9369;19.9369;19.9369
150;initialize;1;4.07986;4.07986;4.07986
150;async;10;0.0166229;0.0136199;0.0201366
150;inner;10;0.743097;0.738301;0.751628
150;wait;10;6.49004e-05;4.5469e-05;9.8017e-05
150;boundary;10;0.0506481;0.0461011;0.053279
150;calc iter;10;0.810434;0.80892;0.813166
150;calc total;1;8.13651;8.13651;8.13651
150;total;1;19.9369;19.9369;19.9369
151;initialize;1;4.08037;4.08037;4.08037
151;async;10;0.0135121;0.00698114;0.017655
151;inner;10;0.734881;0.729093;0.745996
151;wait;10;7.56377e-05;6.0728e-05;0.000130262
151;boundary;10;0.0613613;0.0532689;0.064855
151;calc iter;10;0.809832;0.806378;0.812617
151;calc total;1;8.13652;8.13652;8.13652
151;total;1;19.9374;19.9374;19.9374
152;initialize;1;4.07983;4.07983;4.07983
152;async;10;0.0125785;0.010232;0.0141685
152;inner;10;0.751008;0.746521;0.75854
152;wait;10;3.55637e-05;2.795e-05;4.7091e-05
152;boundary;10;0.0472595;0.0463545;0.0490488
152;calc iter;10;0.810883;0.808504;0.817982
152;calc total;1;8.13651;8.13651;8.13651
152;total;1;19.9369;19.9369;19.9369
153;initialize;1;4.0798;4.0798;4.0798
153;async;10;0.0147965;0.0118038;0.0168223
153;inner;10;0.747618;0.741358;0.755596
153;wait;10;5.04441e-05;3.483e-05;6.5035e-05
153;boundary;10;0.0480474;0.0461233;0.0527001
153;calc iter;10;0.810514;0.807666;0.81638
153;calc total;1;8.13652;8.13652;8.13652
153;total;1;19.9369;19.9369;19.9369
154;initialize;1;4.07982;4.07982;4.07982
154;async;10;0.0192878;0.0143927;0.0240685
154;inner;10;0.741887;0.737635;0.749797
154;wait;10;6.26721e-05;4.2021e-05;0.000110222
154;boundary;10;0.0494169;0.0466753;0.0522038
154;calc iter;10;0.810656;0.808084;0.814295
154;calc total;1;8.1365;8.1365;8.1365
154;total;1;19.9369;19.9369;19.9369
155;initialize;1;4.07982;4.07982;4.07982
155;async;10;0.0129666;0.00700249;0.0153625
155;inner;10;0.743845;0.739461;0.750895
155;wait;10;6.92751e-05;4.7315e-05;0.000128294
155;boundary;10;0.0534919;0.0506356;0.055214
155;calc iter;10;0.810374;0.808438;0.812398
155;calc total;1;8.13651;8.13651;8.13651
155;total;1;19.9369;19.9369;19.9369
156;initialize;1;4.07984;4.07984;4.07984
156;async;10;0.0177554;0.0128159;0.0224376
156;inner;10;0.746509;0.742112;0.754101
156;wait;10;5.13096e-05;3.4899e-05;7.0473e-05
156;boundary;10;0.0459298;0.0454146;0.0462042
156;calc iter;10;0.810247;0.808484;0.812943
156;calc total;1;8.13651;8.13651;8.13651
156;total;1;19.9369;19.9369;19.9369
157;initialize;1;4.0798;4.0798;4.0798
157;async;10;0.0195404;0.0147965;0.022253
157;inner;10;0.74494;0.74146;0.752592
157;wait;10;3.82949e-05;2.8245e-05;5.6373e-05
157;boundary;10;0.0460851;0.0450572;0.0464909
157;calc iter;10;0.810606;0.808412;0.813768
157;calc total;1;8.13651;8.13651;8.13651
157;total;1;19.9369;19.9369;19.9369
158;initialize;1;4.0798;4.0798;4.0798
158;async;10;0.0211766;0.0148207;0.0242366
158;inner;10;0.743524;0.740713;0.753737
158;wait;10;3.90683e-05;2.52e-05;6.3181e-05
158;boundary;10;0.0461582;0.0448991;0.0467081
158;calc iter;10;0.8109;0.808196;0.815235
158;calc total;1;8.1365;8.1365;8.1365
158;total;1;19.9369;19.9369;19.9369
159;initialize;1;4.07979;4.07979;4.07979
159;async;10;0.0138281;0.00685254;0.0172125
159;inner;10;0.749327;0.746817;0.752894
159;wait;10;6.14877e-05;3.7423e-05;0.000123502
159;boundary;10;0.0468458;0.0460593;0.0479346
159;calc iter;10;0.810064;0.80729;0.813106
159;calc total;1;8.13651;8.13651;8.13651
159;total;1;19.9369;19.9369;19.9369
42;initialize;1;4.12784;4.12784;4.12784
42;async;10;0.0303051;0.0141848;0.037328
42;inner;10;0.727915;0.719934;0.739387
42;wait;10;5.41379e-05;3.5129e-05;0.000105669
42;boundary;10;0.0477924;0.0459651;0.0492117
42;calc iter;10;0.806069;0.799645;0.809077
42;calc total;1;8.1365;8.1365;8.1365
42;total;1;19.9851;19.9851;19.9851
43;initialize;1;4.12787;4.12787;4.12787
43;async;10;0.0225478;0.00674215;0.0273739
43;inner;10;0.725792;0.719605;0.740706
43;wait;10;7.00068e-05;5.1216e-05;0.000129019
43;boundary;10;0.056691;0.0492653;0.0592279
43;calc iter;10;0.805102;0.796845;0.809449
43;calc total;1;8.13651;8.13651;8.13651
43;total;1;19.9851;19.9851;19.9851
44;initialize;1;4.12795;4.12795;4.12795
44;async;10;0.0206684;0.0114083;0.0255737
44;inner;10;0.733645;0.721038;0.747981
44;wait;10;6.16813e-05;4.9119e-05;7.8881e-05
44;boundary;10;0.0505652;0.0456193;0.0593812
44;calc iter;10;0.804942;0.799103;0.80833
44;calc total;1;8.1365;8.1365;8.1365
44;total;1;19.9852;19.9852;19.9852
45;initialize;1;4.12787;4.12787;4.12787
45;async;10;0.0260429;0.0127717;0.0299307
45;inner;10;0.729575;0.718396;0.743047
45;wait;10;5.49763e-05;4.1995e-05;0.000102361
45;boundary;10;0.0493604;0.0455393;0.0576978
45;calc iter;10;0.805035;0.801464;0.808399
45;calc total;1;8.13651;8.13651;8.13651
45;total;1;19.9851;19.9851;19.9851
46;initialize;1;4.12785;4.12785;4.12785
46;async;10;0.0233948;0.0128708;0.0277929
46;inner;10;0.734709;0.726254;0.747467
46;wait;10;4.43116e-05;2.6672e-05;5.5486e-05
46;boundary;10;0.0473051;0.0456454;0.0524191
46;calc iter;10;0.805456;0.801484;0.808502
46;calc total;1;8.1365;8.1365;8.1365
46;total;1;19.9851;19.9851;19.9851
47;initialize;1;4.12784;4.12784;4.12784
47;async;10;0.0209268;0.00615574;0.0256317
47;inner;10;0.727908;0.714442;0.743033
47;wait;10;7.19198e-05;5.5204e-05;0.000104848
47;boundary;10;0.0556691;0.048429;0.0660638
47;calc iter;10;0.804578;0.797726;0.80867
47;calc total;1;8.13651;8.13651;8.13651
47;total;1;19.9851;19.9851;19.9851
1;initialize;1;4.14531;4.14531;4.14531
1;async;10;0.0208991;0.0139118;0.0241291
1;inner;10;0.7427;0.737495;0.754244
1;wait;10;3.25494e-05;2.5135e-05;6.0995e-05
1;boundary;10;0.0463133;0.0451764;0.0469278
1;calc iter;10;0.809947;0.807079;0.814259
1;calc total;1;8.1365;8.1365;8.1365
1;total;1;20.0026;20.0026;20.0026
2;initialize;1;4.14491;4.14491;4.14491
2;async;10;0.0151891;0.0117031;0.0181098
2;inner;10;0.746268;0.742383;0.754862
2;wait;10;4.82434e-05;2.9287e-05;6.2252e-05
2;boundary;10;0.0475865;0.0460992;0.0499702
2;calc iter;10;0.809094;0.807329;0.814621
2;calc total;1;8.1365;8.1365;8.1365
2;total;1;20.0022;20.0022;20.0022
3;initialize;1;4.14492;4.14492;4.14492
3;async;10;0.0115665;0.00667629;0.0133883
3;inner;10;0.74207;0.734281;0.75125
3;wait;10;6.94335e-05;5.1374e-05;0.000107512
3;boundary;10;0.0545687;0.0499933;0.0615172
3;calc iter;10;0.808277;0.80714;0.810633
3;calc total;1;8.13651;8.13651;8.13651
3;total;1;20.0022;20.0022;20.0022
4;initialize;1;4.14515;4.14515;4.14515
4;async;10;0.0226332;0.0131023;0.0272561
4;inner;10;0.741069;0.736086;0.751458
4;wait;10;4.27459e-05;2.6858e-05;0.000106356
4;boundary;10;0.045926;0.0451356;0.0464591
4;calc iter;10;0.809672;0.807284;0.811615
4;calc total;1;8.1365;8.1365;8.1365
4;total;1;20.0024;20.0024;20.0024
5;initialize;1;4.145;4.145;4.145
5;async;10;0.0184361;0.0146267;0.0215647
5;inner;10;0.745187;0.739412;0.754343
5;wait;10;3.49202e-05;2.8578e-05;5.3372e-05
5;boundary;10;0.0465975;0.0448536;0.0474798
5;calc iter;10;0.810257;0.806789;0.815375
5;calc total;1;8.13651;8.13651;8.13651
5;total;1;20.0023;20.0023;20.0023
6;initialize;1;4.14491;4.14491;4.14491
6;async;10;0.0180504;0.0139755;0.0217055
6;inner;10;0.744327;0.739918;0.752372
6;wait;10;5.42916e-05;3.5316e-05;8.2033e-05
6;boundary;10;0.0467579;0.0456107;0.0474822
6;calc iter;10;0.809192;0.807524;0.812264
6;calc total;1;8.1365;8.1365;8.1365
6;total;1;20.0022;20.0022;20.0022
7;initialize;1;4.14492;4.14492;4.14492
7;async;10;0.0146373;0.00692259;0.0172048
7;inner;10;0.733728;0.728863;0.74348
7;wait;10;7.17629e-05;5.5433e-05;0.000127776
7;boundary;10;0.0596583;0.0542902;0.0635892
7;calc iter;10;0.808097;0.804824;0.810311
7;calc total;1;8.13651;8.13651;8.13651
7;total;1;20.0022;20.0022;20.0022
8;initialize;1;4.14496;4.14496;4.14496
8;async;10;0.015464;0.0127889;0.0223723
8;inner;10;0.74511;0.738739;0.753551
8;wait;10;5.90562e-05;4.4563e-05;9.0488e-05
8;boundary;10;0.0487541;0.0460736;0.0538322
8;calc iter;10;0.809389;0.805565;0.813272
8;calc total;1;8.1365;8.1365;8.1365
8;total;1;20.0023;20.0023;20.0023
9;initialize;1;4.14506;4.14506;4.14506
9;async;10;0.017178;0.0129187;0.0260455
9;inner;10;0.745808;0.741613;0.754231
9;wait;10;4.67346e-05;3.0068e-05;8.7887e-05
9;boundary;10;0.0467311;0.0451848;0.0489834
9;calc iter;10;0.809766;0.80673;0.814213
9;calc total;1;8.1365;8.1365;8.1365
9;total;1;20.0023;20.0023;20.0023
10;initialize;1;4.14489;4.14489;4.14489
10;async;10;0.0166171;0.0124233;0.0230514
10;inner;10;0.745296;0.740055;0.755075
10;wait;10;5.3397e-05;3.182e-05;6.3642e-05
10;boundary;10;0.0475778;0.0457148;0.0519541
10;calc iter;10;0.809545;0.806109;0.815275
10;calc total;1;8.1365;8.1365;8.1365
10;total;1;20.0022;20.0022;20.0022
11;initialize;1;4.14497;4.14497;4.14497
11;async;10;0.0124668;0.00697665;0.0187927
11;inner;10;0.742887;0.73637;0.751059
11;wait;10;7.05797e-05;4.321e-05;8.6371e-05
11;boundary;10;0.05354;0.0500793;0.0593826
11;calc iter;10;0.808966;0.80485;0.812911
11;calc total;1;8.13651;8.13651;8.13651
11;total;1;20.0023;20.0023;20.0023
12;initialize;1;4.1449;4.1449;4.1449
12;async;10;0.0250797;0.00930109;0.0364817
12;inner;10;0.734738;0.724451;0.746101
12;wait;10;4.00553e-05;2.4905e-05;6.8475e-05
12;boundary;10;0.0453686;0.0443712;0.0456372
12;calc iter;10;0.805228;0.797711;0.808129
12;calc total;1;8.1365;8.1365;8.1365
12;total;1;20.0022;20.0022;20.0022
13;initialize;1;4.14492;4.14492;4.14492
13;async;10;0.0328926;0.0140191;0.0445771
13;inner;10;0.726737;0.715131;0.737747
13;wait;10;4.78611e-05;2.7943e-05;0.000122708
13;boundary;10;0.0457597;0.0444227;0.047008
13;calc iter;10;0.805439;0.798898;0.810511
13;calc total;1;8.1365;8.1365;8.1365
13;total;1;20.0022;20.0022;20.0022
14;initialize;1;4.1449;4.1449;4.1449
14;async;10;0.0285419;0.0141139;0.0400042
14;inner;10;0.731784;0.719093;0.744802
14;wait;10;3.5634e-05;2.4256e-05;4.581e-05
14;boundary;10;0.0455695;0.0441192;0.0460382
14;calc iter;10;0.805933;0.802272;0.810276
14;calc total;1;8.1365;8.1365;8.1365
14;total;1;20.0022;20.0022;20.0022
15;initialize;1;4.14492;4.14492;4.14492
15;async;10;0.0230057;0.00660851;0.0358492
15;inner;10;0.73578;0.725509;0.74292
15;wait;10;4.99314e-05;2.7469e-05;0.000129742
15;boundary;10;0.0463156;0.0449636;0.0484327
15;calc iter;10;0.805153;0.798094;0.808303
15;calc total;1;8.1365;8.1365;8.1365
15;total;1;20.0022;20.0022;20.0022
16;initialize;1;4.14493;4.14493;4.14493
16;async;10;0.0184709;0.0113419;0.0255031
16;inner;10;0.733506;0.726319;0.745468
16;wait;10;6.08645e-05;4.3235e-05;7.1244e-05
16;boundary;10;0.0515489;0.0452813;0.0566008
16;calc iter;10;0.803588;0.797295;0.810375
16;calc total;1;8.13651;8.13651;8.13651
16;total;1;20.0022;20.0022;20.0022
17;initialize;1;4.14495;4.14495;4.14495
17;async;10;0.0216337;0.012018;0.0279229
17;inner;10;0.735576;0.727769;0.743709
17;wait;10;6.2192e-05;4.6865e-05;0.000112763
17;boundary;10;0.0469194;0.045129;0.0483597
17;calc iter;10;0.804193;0.798621;0.809542
17;calc total;1;8.13651;8.13651;8.13651
17;total;1;20.0022;20.0022;20.0022
18;initialize;1;4.14494;4.14494;4.14494
18;async;10;0.0245756;0.0137245;0.0310839
18;inner;10;0.729737;0.722584;0.738197
18;wait;10;6.91948e-05;4.9225e-05;9.3767e-05
18;boundary;10;0.0494835;0.0465889;0.0505739
18;calc iter;10;0.803867;0.798607;0.808787
18;calc total;1;8.1365;8.1365;8.1365
18;total;1;20.0022;20.0022;20.0022
19;initialize;1;4.14489;4.14489;4.14489
19;async;10;0.0174745;0.00654193;0.0241489
19;inner;10;0.728295;0.721834;0.740576
19;wait;10;8.13039e-05;6.7024e-05;0.000134198
19;boundary;10;0.0573357;0.0495049;0.0596432
19;calc iter;10;0.803188;0.79676;0.808851
19;calc total;1;8.13651;8.13651;8.13651
19;total;1;20.0022;20.0022;20.0022
20;initialize;1;4.14491;4.14491;4.14491
20;async;10;0.0185219;0.0112328;0.0255044
20;inner;10;0.734142;0.723148;0.745994
20;wait;10;5.03108e-05;3.1695e-05;7.0093e-05
20;boundary;10;0.0505447;0.0451255;0.0574182
20;calc iter;10;0.803261;0.797314;0.809292
20;calc total;1;8.1365;8.1365;8.1365
20;total;1;20.0022;20.0022;20.0022
21;initialize;1;4.14495;4.14495;4.14495
21;async;10;0.0196186;0.0108746;0.0260277
21;inner;10;0.73728;0.729197;0.74612
21;wait;10;4.15736e-05;2.9902e-05;5.163e-05
21;boundary;10;0.0468339;0.0450877;0.0504723
21;calc iter;10;0.803776;0.79946;0.808914
21;calc total;1;8.13651;8.13651;8.13651
21;total;1;20.0022;20.0022;20.0022
22;initialize;1;4.14493;4.14493;4.14493
22;async;10;0.0212537;0.0125877;0.0265551
22;inner;10;0.736695;0.728698;0.745204
22;wait;10;3.77642e-05;2.7265e-05;5.5366e-05
22;boundary;10;0.0460088;0.0452439;0.0488192
22;calc iter;10;0.803997;0.800061;0.808131
22;calc total;1;8.1365;8.1365;8.1365
22;total;1;20.0022;20.0022;20.0022
23;initialize;1;4.14493;4.14493;4.14493
23;async;10;0.0165361;0.005991;0.0229236
23;inner;10;0.733714;0.722468;0.744609
23;wait;10;6.37437e-05;5.0935e-05;0.000100107
23;boundary;10;0.0527996;0.0476384;0.0599673
23;calc iter;10;0.803115;0.798342;0.80868
23;calc total;1;8.13651;8.13651;8.13651
23;total;1;20.0022;20.0022;20.0022
88;initialize;1;4.09833;4.09833;4.09833
88;async;10;0.0212667;0.0125357;0.025572
88;inner;10;0.734571;0.730155;0.740042
88;wait;10;6.53021e-05;4.1272e-05;0.000102037
88;boundary;10;0.0499565;0.0478074;0.052559
88;calc iter;10;0.805862;0.800488;0.809727
88;calc total;1;8.1365;8.1365;8.1365
88;total;1;19.9556;19.9556;19.9556
89;initialize;1;4.09836;4.09836;4.09836
89;async;10;0.0211894;0.0142514;0.0252796
89;inner;10;0.735321;0.730724;0.740205
89;wait;10;6.98136e-05;5.3853e-05;9.177e-05
89;boundary;10;0.0492585;0.0466374;0.0516241
89;calc iter;10;0.805841;0.801188;0.808548
89;calc total;1;8.13652;8.13652;8.13652
89;total;1;19.9556;19.9556;19.9556
90;initialize;1;4.09834;4.09834;4.09834
90;async;10;0.0217374;0.0144763;0.0258471
90;inner;10;0.734586;0.729936;0.739832
90;wait;10;6.93064e-05;5.3786e-05;0.00012009
90;boundary;10;0.0494175;0.0467562;0.0507383
90;calc iter;10;0.805812;0.801187;0.808167
90;calc total;1;8.1365;8.1365;8.1365
90;total;1;19.9556;19.9556;19.9556
91;initialize;1;4.09831;4.09831;4.09831
91;async;10;0.0172761;0.0066789;0.0214033
91;inner;10;0.730708;0.726092;0.737675
91;wait;10;7.37631e-05;5.2422e-05;0.000136802
91;boundary;10;0.0572963;0.0527977;0.0595305
91;calc iter;10;0.805356;0.79729;0.809385
91;calc total;1;8.13651;8.13651;8.13651
91;total;1;19.9556;19.9556;19.9556
92;initialize;1;4.09833;4.09833;4.09833
92;async;10;0.0149067;0.0116793;0.0184334
92;inner;10;0.741694;0.730591;0.749128
92;wait;10;5.50499e-05;3.6634e-05;7.486e-05
92;boundary;10;0.0486417;0.0453065;0.0578444
92;calc iter;10;0.805299;0.803321;0.808323
92;calc total;1;8.1365;8.1365;8.1365
92;total;1;19.9556;19.9556;19.9556
93;initialize;1;4.09836;4.09836;4.09836
93;async;10;0.0159294;0.0124482;0.022342
93;inner;10;0.74396;0.738604;0.749065
93;wait;10;5.44125e-05;3.2308e-05;6.9988e-05
93;boundary;10;0.0462912;0.0451996;0.0485127
93;calc iter;10;0.806237;0.803474;0.807964
93;calc total;1;8.13651;8.13651;8.13651
93;total;1;19.9556;19.9556;19.9556
94;initialize;1;4.09836;4.09836;4.09836
94;async;10;0.0176905;0.0129399;0.0234336
94;inner;10;0.742645;0.73559;0.749265
94;wait;10;4.68693e-05;3.0681e-05;6.437e-05
94;boundary;10;0.0460363;0.0454202;0.0468419
94;calc iter;10;0.80642;0.803534;0.80854
94;calc total;1;8.1365;8.1365;8.1365
94;total;1;19.9556;19.9556;19.9556
95;initialize;1;4.09835;4.09835;4.09835
95;async;10;0.0143948;0.00612889;0.01954
95;inner;10;0.739626;0.730529;0.746763
95;wait;10;6.51095e-05;4.3498e-05;9.1954e-05
95;boundary;10;0.0513404;0.0475127;0.0584524
95;calc iter;10;0.805428;0.800923;0.809045
95;calc total;1;8.13651;8.13651;8.13651
95;total;1;19.9556;19.9556;19.9556
66;initialize;1;4.11933;4.11933;4.11933
66;async;10;0.0196321;0.0142896;0.0266277
66;inner;10;0.741002;0.731017;0.749564
66;wait;10;5.69579e-05;3.8156e-05;0.000102429
66;boundary;10;0.0475429;0.0462127;0.048502
66;calc iter;10;0.808235;0.805099;0.811424
66;calc total;1;8.1365;8.1365;8.1365
66;total;1;19.9679;19.9679;19.9679
67;initialize;1;4.11932;4.11932;4.11932
67;async;10;0.0138375;0.00667143;0.0196032
67;inner;10;0.736559;0.729436;0.746382
67;wait;10;6.85689e-05;5.0444e-05;0.00010619
67;boundary;10;0.0568724;0.0521188;0.0593838
67;calc iter;10;0.807339;0.805281;0.809584
67;calc total;1;8.13651;8.13651;8.13651
67;total;1;19.9679;19.9679;19.9679
68;initialize;1;4.11954;4.11954;4.11954
68;async;10;0.0125401;0.0104054;0.0147091
68;inner;10;0.741372;0.728451;0.752345
68;wait;10;6.10352e-05;4.5865e-05;8.0931e-05
68;boundary;10;0.052935;0.0463649;0.0621165
68;calc iter;10;0.806909;0.80335;0.810585
68;calc total;1;8.1365;8.1365;8.1365
68;total;1;19.9681;19.9681;19.9681
69;initialize;1;4.11926;4.11926;4.11926
69;async;10;0.0137015;0.0115465;0.0159391
69;inner;10;0.741402;0.726705;0.752146
69;wait;10;6.48345e-05;4.2631e-05;9.3755e-05
69;boundary;10;0.051634;0.0459729;0.0636019
69;calc iter;10;0.806804;0.8023;0.811199
69;calc total;1;8.13651;8.13651;8.13651
69;total;1;19.9678;19.9678;19.9678
70;initialize;1;4.11928;4.11928;4.11928
70;async;10;0.012437;0.0107047;0.013958
70;inner;10;0.743692;0.728945;0.755206
70;wait;10;5.40052e-05;3.8565e-05;7.7124e-05
70;boundary;10;0.0507188;0.0460489;0.0621837
70;calc iter;10;0.806903;0.802469;0.814274
70;calc total;1;8.1365;8.1365;8.1365
70;total;1;19.9679;19.9679;19.9679
71;initialize;1;4.11943;4.11943;4.11943
71;async;10;0.0117483;0.00617554;0.0138403
71;inner;10;0.73576;0.717219;0.747788
71;wait;10;7.13244e-05;5.7398e-05;0.000113026
71;boundary;10;0.0586272;0.0516191;0.0743088
71;calc iter;10;0.806208;0.802142;0.810195
71;calc total;1;8.13651;8.13651;8.13651
71;total;1;19.968;19.968;19.968
111;initialize;1;4.09804;4.09804;4.09804
111;async;10;0.021003;0.00681561;0.0267129
111;inner;10;0.739078;0.73604;0.747315
111;wait;10;5.68776e-05;3.092e-05;0.000128983
111;boundary;10;0.0476465;0.0461678;0.0491814
111;calc iter;10;0.807786;0.802373;0.810356
111;calc total;1;8.13651;8.13651;8.13651
111;total;1;19.9548;19.9548;19.9548
112;initialize;1;4.0981;4.0981;4.0981
112;async;10;0.0192013;0.0106345;0.0244343
112;inner;10;0.735659;0.730466;0.747814
112;wait;10;7.52666e-05;5.4575e-05;9.9007e-05
112;boundary;10;0.051962;0.0455557;0.055354
112;calc iter;10;0.8069;0.800887;0.810731
112;calc total;1;8.13651;8.13651;8.13651
112;total;1;19.9548;19.9548;19.9548
113;initialize;1;4.09807;4.09807;4.09807
113;async;10;0.0235104;0.0143592;0.0274034
113;inner;10;0.732906;0.72967;0.741412
113;wait;10;7.89784e-05;6.2988e-05;0.000116777
113;boundary;10;0.0504553;0.0466073;0.0523611
113;calc iter;10;0.806953;0.802497;0.809502
113;calc total;1;8.13652;8.13652;8.13652
113;total;1;19.9548;19.9548;19.9548
114;initialize;1;4.09813;4.09813;4.09813
114;async;10;0.0247848;0.0143275;0.028439
114;inner;10;0.7351;0.732446;0.743347
114;wait;10;5.83957e-05;3.7705e-05;8.4977e-05
114;boundary;10;0.0474073;0.0459729;0.0488143
114;calc iter;10;0.807351;0.803735;0.809334
114;calc total;1;8.13651;8.13651;8.13651
114;total;1;19.9548;19.9548;19.9548
115;initialize;1;4.0981;4.0981;4.0981
115;async;10;0.0196954;0.00675924;0.0249362
115;inner;10;0.726745;0.721876;0.737532
115;wait;10;7.84683e-05;4.9206e-05;0.000138556
115;boundary;10;0.0598912;0.0537757;0.0633325
115;calc iter;10;0.806411;0.798208;0.810583
115;calc total;1;8.13652;8.13652;8.13652
115;total;1;19.9548;19.9548;19.9548
116;initialize;1;4.09809;4.09809;4.09809
116;async;10;0.01821;0.0118174;0.022999
116;inner;10;0.73912;0.733873;0.749572
116;wait;10;5.50286e-05;4.6097e-05;7.2952e-05
116;boundary;10;0.0495751;0.0456943;0.0537158
116;calc iter;10;0.806962;0.802611;0.81031
116;calc total;1;8.13651;8.13651;8.13651
116;total;1;19.9548;19.9548;19.9548
117;initialize;1;4.09807;4.09807;4.09807
117;async;10;0.0214228;0.0131367;0.0254073
117;inner;10;0.739861;0.73697;0.749221
117;wait;10;5.14087e-05;4.2504e-05;6.0407e-05
117;boundary;10;0.0462974;0.0457032;0.0471431
117;calc iter;10;0.807634;0.804575;0.809856
117;calc total;1;8.13652;8.13652;8.13652
117;total;1;19.9548;19.9548;19.9548
118;initialize;1;4.09805;4.09805;4.09805
118;async;10;0.0250145;0.0130353;0.0296305
118;inner;10;0.737296;0.734079;0.748839
118;wait;10;3.9807e-05;2.9351e-05;7.4543e-05
118;boundary;10;0.0457715;0.0446985;0.0461921
118;calc iter;10;0.808124;0.807213;0.80996
118;calc total;1;8.13651;8.13651;8.13651
118;total;1;19.9548;19.9548;19.9548
119;initialize;1;4.09808;4.09808;4.09808
119;async;10;0.0182057;0.00613004;0.0232634
119;inner;10;0.738114;0.734818;0.746897
119;wait;10;6.55974e-05;4.3461e-05;0.000124461
119;boundary;10;0.0506952;0.0486444;0.0526418
119;calc iter;10;0.807082;0.801798;0.810002
119;calc total;1;8.13652;8.13652;8.13652
119;total;1;19.9548;19.9548;19.9548
185;initialize;1;4.09036;4.09036;4.09036
185;async;10;0.0172493;0.0143635;0.0196495
185;inner;10;0.746865;0.745709;0.74797
185;wait;10;5.24483e-05;4.0479e-05;0.00010004
185;boundary;10;0.0465045;0.0460823;0.0470602
185;calc iter;10;0.810673;0.808669;0.812411
185;calc total;1;8.13651;8.13651;8.13651
185;total;1;19.9454;19.9454;19.9454
186;initialize;1;4.09041;4.09041;4.09041
186;async;10;0.0152875;0.0138707;0.0172365
186;inner;10;0.749787;0.748696;0.752573
186;wait;10;3.58983e-05;2.6431e-05;5.1478e-05
186;boundary;10;0.045971;0.04533;0.0461576
186;calc iter;10;0.811083;0.809664;0.813131
186;calc total;1;8.1365;8.1365;8.1365
186;total;1;19.9455;19.9455;19.9455
187;initialize;1;4.09038;4.09038;4.09038
187;async;10;0.0138064;0.00665549;0.015939
187;inner;10;0.744507;0.743064;0.746522
187;wait;10;6.42513e-05;4.8847e-05;0.000120463
187;boundary;10;0.0517996;0.0503287;0.053097
187;calc iter;10;0.810178;0.803917;0.811825
187;calc total;1;8.13651;8.13651;8.13651
187;total;1;19.9454;19.9454;19.9454
188;initialize;1;4.09038;4.09038;4.09038
188;async;10;0.012432;0.00931984;0.0154141
188;inner;10;0.750998;0.749366;0.753061
188;wait;10;4.60752e-05;3.6493e-05;6.2636e-05
188;boundary;10;0.0470441;0.0461396;0.0479958
188;calc iter;10;0.810522;0.808608;0.812453
188;calc total;1;8.1365;8.1365;8.1365
188;total;1;19.9454;19.9454;19.9454
189;initialize;1;4.09038;4.09038;4.09038
189;async;10;0.0167229;0.0128274;0.0188603
189;inner;10;0.748022;0.74693;0.750257
189;wait;10;4.78411e-05;3.0873e-05;9e-05
189;boundary;10;0.0459926;0.0457523;0.0462062
189;calc iter;10;0.810787;0.809382;0.812905
189;calc total;1;8.13651;8.13651;8.13651
189;total;1;19.9454;19.9454;19.9454
190;initialize;1;4.09036;4.09036;4.09036
190;async;10;0.0142138;0.0128554;0.0155138
190;inner;10;0.750699;0.748854;0.754223
190;wait;10;2.97911e-05;2.2798e-05;4.4684e-05
190;boundary;10;0.0461594;0.045265;0.0465027
190;calc iter;10;0.811103;0.80863;0.813465
190;calc total;1;8.1365;8.1365;8.1365
190;total;1;19.9454;19.9454;19.9454
191;initialize;1;4.09031;4.09031;4.09031
191;async;10;0.0122496;0.00594687;0.0140221
191;inner;10;0.749679;0.748006;0.751618
191;wait;10;6.41646e-05;3.698e-05;0.000126203
191;boundary;10;0.0485254;0.0470964;0.0502338
191;calc iter;10;0.81052;0.805083;0.812775
191;calc total;1;8.13651;8.13651;8.13651
191;total;1;19.9454;19.9454;19.9454
136;initialize;1;4.08818;4.08818;4.08818
136;async;10;0.0137676;0.0102891;0.0168458
136;inner;10;0.742856;0.738809;0.751804
136;wait;10;6.65816e-05;5.4291e-05;7.9101e-05
136;boundary;10;0.051796;0.0459362;0.0552202
136;calc iter;10;0.808488;0.806446;0.810357
136;calc total;1;8.1365;8.1365;8.1365
136;total;1;19.9455;19.9455;19.9455
137;initialize;1;4.08813;4.08813;4.08813
137;async;10;0.0169905;0.0139542;0.0196864
137;inner;10;0.740945;0.738166;0.748411
137;wait;10;7.15255e-05;5.6715e-05;0.0001212
137;boundary;10;0.0506534;0.0461994;0.0523099
137;calc iter;10;0.808662;0.807742;0.809566
137;calc total;1;8.13651;8.13651;8.13651
137;total;1;19.9455;19.9455;19.9455
138;initialize;1;4.08817;4.08817;4.08817
138;async;10;0.0186009;0.0144981;0.0214083
138;inner;10;0.74327;0.740337;0.749538
138;wait;10;5.87842e-05;4.1602e-05;0.000100942
138;boundary;10;0.0471312;0.0458593;0.0484629
138;calc iter;10;0.809062;0.807572;0.810636
138;calc total;1;8.1365;8.1365;8.1365
138;total;1;19.9455;19.9455;19.9455
139;initialize;1;4.08817;4.08817;4.08817
139;async;10;0.0130667;0.00683816;0.0154903
139;inner;10;0.737691;0.733201;0.747003
139;wait;10;7.31217e-05;6.1394e-05;0.000141624
139;boundary;10;0.0573026;0.0511397;0.0607367
139;calc iter;10;0.808135;0.805124;0.810093
139;calc total;1;8.13651;8.13651;8.13651
139;total;1;19.9455;19.9455;19.9455
140;initialize;1;4.08815;4.08815;4.08815
140;async;10;0.0134547;0.0109618;0.0159004
140;inner;10;0.744935;0.739984;0.75344
140;wait;10;6.20122e-05;4.7192e-05;7.9269e-05
140;boundary;10;0.0501002;0.0459354;0.0541023
140;calc iter;10;0.808553;0.807254;0.811234
140;calc total;1;8.1365;8.1365;8.1365
140;total;1;19.9455;19.9455;19.9455
141;initialize;1;4.08815;4.08815;4.08815
141;async;10;0.0174461;0.0130964;0.0204095
141;inner;10;0.744398;0.740762;0.75156
141;wait;10;4.60134e-05;3.364e-05;8.4149e-05
141;boundary;10;0.0471244;0.0458623;0.0486936
141;calc iter;10;0.809016;0.807188;0.81073
141;calc total;1;8.13651;8.13651;8.13651
141;total;1;19.9455;19.9455;19.9455
142;initialize;1;4.08818;4.08818;4.08818
142;async;10;0.0165565;0.0130954;0.0208447
142;inner;10;0.747023;0.743557;0.75422
142;wait;10;4.23106e-05;2.8651e-05;8.2318e-05
142;boundary;10;0.0461095;0.0449815;0.0466201
142;calc iter;10;0.809733;0.807969;0.813629
142;calc total;1;8.1365;8.1365;8.1365
142;total;1;19.9456;19.9456;19.9456
143;initialize;1;4.08819;4.08819;4.08819
143;async;10;0.013027;0.0061522;0.0157329
143;inner;10;0.745222;0.742239;0.751791
143;wait;10;6.56522e-05;4.206e-05;0.000128605
143;boundary;10;0.0504097;0.0484642;0.0518775
143;calc iter;10;0.808726;0.806798;0.810761
143;calc total;1;8.13651;8.13651;8.13651
143;total;1;19.9456;19.9456;19.9456
160;initialize;1;4.07992;4.07992;4.07992
160;async;10;0.0143791;0.0105554;0.0166416
160;inner;10;0.740068;0.73744;0.750144
160;wait;10;7.72254e-05;6.3597e-05;0.000126
160;boundary;10;0.0546193;0.0464036;0.0574584
160;calc iter;10;0.809145;0.806446;0.810966
160;calc total;1;8.13651;8.13651;8.13651
160;total;1;19.937;19.937;19.937
161;initialize;1;4.07988;4.07988;4.07988
161;async;10;0.0193016;0.0145175;0.0227836
161;inner;10;0.740733;0.737447;0.746907
161;wait;10;6.51617e-05;5.1533e-05;9.875e-05
161;boundary;10;0.0495798;0.0465831;0.0519706
161;calc iter;10;0.809681;0.806637;0.812209
161;calc total;1;8.13651;8.13651;8.13651
161;total;1;19.9369;19.9369;19.9369
162;initialize;1;4.07982;4.07982;4.07982
162;async;10;0.0209353;0.0148496;0.0248477
162;inner;10;0.743058;0.740494;0.749125
162;wait;10;4.78761e-05;3.5065e-05;8.8594e-05
162;boundary;10;0.0460398;0.0454472;0.0468453
162;calc iter;10;0.810083;0.808579;0.811801
162;calc total;1;8.1365;8.1365;8.1365
162;total;1;19.9369;19.9369;19.9369
163;initialize;1;4.07982;4.07982;4.07982
163;async;10;0.0146631;0.0067653;0.0183428
163;inner;10;0.737981;0.734572;0.744939
163;wait;10;8.18518e-05;6.4588e-05;0.000130068
163;boundary;10;0.0564428;0.0524298;0.0591495
163;calc iter;10;0.809171;0.804268;0.812406
163;calc total;1;8.13651;8.13651;8.13651
163;total;1;19.9369;19.9369;19.9369
164;initialize;1;4.07984;4.07984;4.07984
164;async;10;0.0152308;0.0118264;0.0190224
164;inner;10;0.74419;0.740851;0.75179
164;wait;10;6.3497e-05;5.1068e-05;9.343e-05
164;boundary;10;0.049985;0.0461565;0.0525936
164;calc iter;10;0.809471;0.80686;0.813323
164;calc total;1;8.13651;8.13651;8.13651
164;total;1;19.9369;19.9369;19.9369
165;initialize;1;4.07982;4.07982;4.07982
165;async;10;0.0169682;0.012933;0.0212168
165;inner;10;0.746876;0.74403;0.753652
165;wait;10;5.46115e-05;3.7194e-05;8.1944e-05
165;boundary;10;0.0461118;0.0454953;0.0469536
165;calc iter;10;0.810012;0.807974;0.812759
165;calc total;1;8.13651;8.13651;8.13651
165;total;1;19.9369;19.9369;19.9369
166;initialize;1;4.07983;4.07983;4.07983
166;async;10;0.0187973;0.0130716;0.02224
166;inner;10;0.745796;0.743201;0.753804
166;wait;10;3.87523e-05;2.5138e-05;6.0023e-05
166;boundary;10;0.0458059;0.0448862;0.0462103
166;calc iter;10;0.81044;0.808787;0.813005
166;calc total;1;8.13651;8.13651;8.13651
166;total;1;19.9369;19.9369;19.9369
167;initialize;1;4.07983;4.07983;4.07983
167;async;10;0.0129958;0.00610525;0.0159403
167;inner;10;0.74706;0.745274;0.752402
167;wait;10;6.3759e-05;4.884e-05;0.000108669
167;boundary;10;0.0495246;0.0484574;0.0504214
167;calc iter;10;0.809646;0.807076;0.811533
167;calc total;1;8.13651;8.13651;8.13651
167;total;1;19.9369;19.9369;19.9369
