# Supplementary material for: A Halo abstraction for distributed n-dimensional structured grids within the C++ PGAS library DASH
Source: PeerJ Comput Sci. 2023 Feb 3;9:e1203. doi: 10.7717/peerj-cs.1203 (PMC10280232; doi:10.7717/peerj-cs.1203)
Supplement: Supplemental Information 4 [file peerj-cs-09-1203-s004.gz › raw_dash_scafes/res_3d_sc/weak/scafes_heat3d_n1_c1_1250_28892732.out]

SCAFES
REMARK: No time step width tau was specified.
 Set tau=1.0 and proceeded. 

Energy start: 125
Energy end  : 96.4198
# unit_id;function_name;num_calls;avg_runtime;min_runtime;max_runtime
0;compErr;1;2.605e-06;2.605e-06;2.605e-06
0;init;1;65.1249;65.1249;65.1249
0;update;1;2135.94;2135.94;2135.94
0;sync;1;2.8601e-05;2.8601e-05;2.8601e-05
0;evalKnownDf;1;0;0;0
0;write;1;2.8778e-05;2.8778e-05;2.8778e-05
0;trace;1;0;0;0
0;calc_total;1;2135.94;2135.94;2135.94
0;total;1;2592.42;2592.42;2592.42
SCAFES
REMARK: No time step width tau was specified.
 Set tau=1.0 and proceeded. 

Energy start: 125
Energy end  : 96.4198
# unit_id;function_name;num_calls;avg_runtime;min_runtime;max_runtime
0;compErr;1;3.142e-06;3.142e-06;3.142e-06
0;init;1;65.1127;65.1127;65.1127
0;update;1;2135.57;2135.57;2135.57
0;sync;1;2.9753e-05;2.9753e-05;2.9753e-05
0;evalKnownDf;1;0;0;0
0;write;1;2.9032e-05;2.9032e-05;2.9032e-05
0;trace;1;0;0;0
0;calc_total;1;2135.57;2135.57;2135.57
0;total;1;2593.58;2593.58;2593.58
SCAFES
REMARK: No time step width tau was specified.
 Set tau=1.0 and proceeded. 

Energy start: 125
Energy end  : 96.4198
# unit_id;function_name;num_calls;avg_runtime;min_runtime;max_runtime
0;compErr;1;3.478e-06;3.478e-06;3.478e-06
0;init;1;65.1733;65.1733;65.1733
0;update;1;2137.16;2137.16;2137.16
0;sync;1;2.9786e-05;2.9786e-05;2.9786e-05
0;evalKnownDf;1;0;0;0
0;write;1;3.1294e-05;3.1294e-05;3.1294e-05
0;trace;1;0;0;0
0;calc_total;1;2137.16;2137.16;2137.16
0;total;1;2596.33;2596.33;2596.33
