# Supplementary material for: A Halo abstraction for distributed n-dimensional structured grids within the C++ PGAS library DASH
Source: PeerJ Comput Sci. 2023 Feb 3;9:e1203. doi: 10.7717/peerj-cs.1203 (PMC10280232; doi:10.7717/peerj-cs.1203)
Supplement: Supplemental Information 4 [file peerj-cs-09-1203-s004.gz › raw_dash_scafes/res_3d_sc/weak/scafes_heat3d_n1_c1_1260_28892737.out]

SCAFES
REMARK: No time step width tau was specified.
 Set tau=1.0 and proceeded. 

Energy start: 125
Energy end  : 96.4198
# unit_id;function_name;num_calls;avg_runtime;min_runtime;max_runtime
0;compErr;1;2.129e-06;2.129e-06;2.129e-06
0;init;1;67.064;67.064;67.064
0;update;1;2218.09;2218.09;2218.09
0;sync;1;3.0088e-05;3.0088e-05;3.0088e-05
0;evalKnownDf;1;0;0;0
0;write;1;2.8577e-05;2.8577e-05;2.8577e-05
0;trace;1;0;0;0
0;calc_total;1;2218.09;2218.09;2218.09
0;total;1;2678.82;2678.82;2678.82
SCAFES
REMARK: No time step width tau was specified.
 Set tau=1.0 and proceeded. 

Energy start: 125
Energy end  : 96.4198
# unit_id;function_name;num_calls;avg_runtime;min_runtime;max_runtime
0;compErr;1;1.864e-06;1.864e-06;1.864e-06
0;init;1;66.9363;66.9363;66.9363
0;update;1;2171.48;2171.48;2171.48
0;sync;1;2.9398e-05;2.9398e-05;2.9398e-05
0;evalKnownDf;1;0;0;0
0;write;1;2.8856e-05;2.8856e-05;2.8856e-05
0;trace;1;0;0;0
0;calc_total;1;2171.48;2171.48;2171.48
0;total;1;2635.02;2635.02;2635.02
SCAFES
REMARK: No time step width tau was specified.
 Set tau=1.0 and proceeded. 

Energy start: 125
Energy end  : 96.4198
# unit_id;function_name;num_calls;avg_runtime;min_runtime;max_runtime
0;compErr;1;2.415e-06;2.415e-06;2.415e-06
0;init;1;66.975;66.975;66.975
0;update;1;2172.79;2172.79;2172.79
0;sync;1;3.0024e-05;3.0024e-05;3.0024e-05
0;evalKnownDf;1;0;0;0
0;write;1;2.8817e-05;2.8817e-05;2.8817e-05
0;trace;1;0;0;0
0;calc_total;1;2172.79;2172.79;2172.79
0;total;1;2630.24;2630.24;2630.24
