# Supplementary material for: A Halo abstraction for distributed n-dimensional structured grids within the C++ PGAS library DASH
Source: PeerJ Comput Sci. 2023 Feb 3;9:e1203. doi: 10.7717/peerj-cs.1203 (PMC10280232; doi:10.7717/peerj-cs.1203)
Supplement: Supplemental Information 4 [file peerj-cs-09-1203-s004.gz › raw_dash_scafes/res_3d_sc/weak/scafes_heat3d_n1_c1_1280_28892739.out]

SCAFES
REMARK: No time step width tau was specified.
 Set tau=1.0 and proceeded. 

Energy start: 125
Energy end  : 96.4198
# unit_id;function_name;num_calls;avg_runtime;min_runtime;max_runtime
0;compErr;1;2.326e-06;2.326e-06;2.326e-06
0;init;1;70.1855;70.1855;70.1855
0;update;1;2284.05;2284.05;2284.05
0;sync;1;3.1811e-05;3.1811e-05;3.1811e-05
0;evalKnownDf;1;0;0;0
0;write;1;2.9509e-05;2.9509e-05;2.9509e-05
0;trace;1;0;0;0
0;calc_total;1;2284.05;2284.05;2284.05
0;total;1;2777.71;2777.71;2777.71
SCAFES
REMARK: No time step width tau was specified.
 Set tau=1.0 and proceeded. 

Energy start: 125
Energy end  : 96.4198
# unit_id;function_name;num_calls;avg_runtime;min_runtime;max_runtime
0;compErr;1;1.986e-06;1.986e-06;1.986e-06
0;init;1;70.8671;70.8671;70.8671
0;update;1;2284.91;2284.91;2284.91
0;sync;1;3.0112e-05;3.0112e-05;3.0112e-05
0;evalKnownDf;1;0;0;0
0;write;1;3.2892e-05;3.2892e-05;3.2892e-05
0;trace;1;0;0;0
0;calc_total;1;2284.91;2284.91;2284.91
0;total;1;2779.04;2779.04;2779.04
SCAFES
REMARK: No time step width tau was specified.
 Set tau=1.0 and proceeded. 

Energy start: 125
Energy end  : 96.4198
# unit_id;function_name;num_calls;avg_runtime;min_runtime;max_runtime
0;compErr;1;2.06e-06;2.06e-06;2.06e-06
0;init;1;70.8611;70.8611;70.8611
0;update;1;2283.67;2283.67;2283.67
0;sync;1;3.0037e-05;3.0037e-05;3.0037e-05
0;evalKnownDf;1;0;0;0
0;write;1;2.9727e-05;2.9727e-05;2.9727e-05
0;trace;1;0;0;0
0;calc_total;1;2283.67;2283.67;2283.67
0;total;1;2774.88;2774.88;2774.88
