# Supplementary material for: A Halo abstraction for distributed n-dimensional structured grids within the C++ PGAS library DASH
Source: PeerJ Comput Sci. 2023 Feb 3;9:e1203. doi: 10.7717/peerj-cs.1203 (PMC10280232; doi:10.7717/peerj-cs.1203)
Supplement: Supplemental Information 4 [file peerj-cs-09-1203-s004.gz › raw_dash_scafes/res_3d_sc/weak/scafes_heat3d_n2_c24_1637_28765998.out]

SCAFES
REMARK: No time step width tau was specified.
 Set tau=1.0 and proceeded. 

Energy start: 6000
Energy end  : 5556.32
# unit_id;function_name;num_calls;avg_runtime;min_runtime;max_runtime
33;compErr;1;2.67e-06;2.67e-06;2.67e-06
33;init;1;3.14852;3.14852;3.14852
33;update;1;100.866;100.866;100.866
33;sync;1;4.1418;4.1418;4.1418
33;evalKnownDf;1;0;0;0
33;write;1;3.7133e-05;3.7133e-05;3.7133e-05
33;trace;1;0;0;0
33;calc_total;1;105.008;105.008;105.008
4;compErr;1;3.14e-06;3.14e-06;3.14e-06
4;init;1;3.39412;3.39412;3.39412
4;update;1;100.643;100.643;100.643
4;sync;1;4.11862;4.11862;4.11862
4;evalKnownDf;1;0;0;0
6;compErr;1;2.694e-06;2.694e-06;2.694e-06
6;init;1;3.4144;3.4144;3.4144
6;update;1;100.705;100.705;100.705
6;sync;1;3.94726;3.94726;3.94726
6;evalKnownDf;1;0;0;0
6;write;1;3.3049e-05;3.3049e-05;3.3049e-05
6;trace;1;0;0;0
34;compErr;1;3.106e-06;3.106e-06;3.106e-06
34;init;1;3.10404;3.10404;3.10404
34;update;1;100.739;100.739;100.739
34;sync;1;3.60191;3.60191;3.60191
34;evalKnownDf;1;0;0;0
34;write;1;2.9121e-05;2.9121e-05;2.9121e-05
34;trace;1;0;0;0
34;calc_total;1;104.341;104.341;104.341
7;compErr;1;1.654e-06;1.654e-06;1.654e-06
7;init;1;3.40903;3.40903;3.40903
7;update;1;100.566;100.566;100.566
7;sync;1;4.00397;4.00397;4.00397
7;evalKnownDf;1;0;0;0
7;write;1;3.5168e-05;3.5168e-05;3.5168e-05
7;trace;1;0;0;0
7;calc_total;1;104.57;104.57;104.57
35;compErr;1;3.198e-06;3.198e-06;3.198e-06
35;init;1;3.17484;3.17484;3.17484
35;update;1;100.491;100.491;100.491
35;sync;1;3.59289;3.59289;3.59289
35;evalKnownDf;1;0;0;0
35;write;1;3.4936e-05;3.4936e-05;3.4936e-05
35;trace;1;0;0;0
35;calc_total;1;104.084;104.084;104.084
16;compErr;1;3.38e-06;3.38e-06;3.38e-06
16;init;1;3.27219;3.27219;3.27219
16;update;1;100.783;100.783;100.783
16;sync;1;3.76134;3.76134;3.76134
16;evalKnownDf;1;0;0;0
16;write;1;4.0664e-05;4.0664e-05;4.0664e-05
16;trace;1;0;0;0
16;calc_total;1;104.544;104.544;104.544
36;compErr;1;2.866e-06;2.866e-06;2.866e-06
36;init;1;3.12639;3.12639;3.12639
36;update;1;100.638;100.638;100.638
36;sync;1;3.17397;3.17397;3.17397
36;evalKnownDf;1;0;0;0
36;write;1;3.2282e-05;3.2282e-05;3.2282e-05
36;trace;1;0;0;0
36;calc_total;1;103.812;103.812;103.812
17;compErr;1;3.903e-06;3.903e-06;3.903e-06
17;init;1;3.27299;3.27299;3.27299
17;update;1;100.82;100.82;100.82
17;sync;1;4.44138;4.44138;4.44138
17;evalKnownDf;1;0;0;0
17;write;1;3.8376e-05;3.8376e-05;3.8376e-05
17;trace;1;0;0;0
17;calc_total;1;105.261;105.261;105.261
37;compErr;1;2.807e-06;2.807e-06;2.807e-06
37;init;1;3.25534;3.25534;3.25534
37;update;1;100.767;100.767;100.767
37;sync;1;3.69783;3.69783;3.69783
37;evalKnownDf;1;0;0;0
37;write;1;3.743e-05;3.743e-05;3.743e-05
37;trace;1;0;0;0
37;calc_total;1;104.465;104.465;104.465
18;compErr;1;1.724e-06;1.724e-06;1.724e-06
18;init;1;3.24534;3.24534;3.24534
18;update;1;99.9952;99.9952;99.9952
18;sync;1;4.69226;4.69226;4.69226
18;evalKnownDf;1;0;0;0
18;write;1;3.3371e-05;3.3371e-05;3.3371e-05
18;trace;1;0;0;0
18;calc_total;1;104.687;104.687;104.687
38;compErr;1;2.968e-06;2.968e-06;2.968e-06
38;init;1;3.11862;3.11862;3.11862
38;update;1;100.233;100.233;100.233
38;sync;1;3.76998;3.76998;3.76998
38;evalKnownDf;1;0;0;0
38;write;1;3.831e-05;3.831e-05;3.831e-05
38;trace;1;0;0;0
38;calc_total;1;104.003;104.003;104.003
19;compErr;1;2.145e-06;2.145e-06;2.145e-06
19;init;1;3.20015;3.20015;3.20015
19;update;1;100.662;100.662;100.662
19;sync;1;4.01735;4.01735;4.01735
19;evalKnownDf;1;0;0;0
19;write;1;4.1635e-05;4.1635e-05;4.1635e-05
19;trace;1;0;0;0
19;calc_total;1;104.679;104.679;104.679
39;compErr;1;3.148e-06;3.148e-06;3.148e-06
39;init;1;3.12427;3.12427;3.12427
39;update;1;100.924;100.924;100.924
39;sync;1;3.12184;3.12184;3.12184
39;evalKnownDf;1;0;0;0
39;write;1;3.9419e-05;3.9419e-05;3.9419e-05
39;trace;1;0;0;0
39;calc_total;1;104.046;104.046;104.046
20;compErr;1;2.224e-06;2.224e-06;2.224e-06
20;init;1;3.21885;3.21885;3.21885
20;update;1;100.682;100.682;100.682
20;sync;1;3.98658;3.98658;3.98658
20;evalKnownDf;1;0;0;0
20;write;1;2.7501e-05;2.7501e-05;2.7501e-05
20;trace;1;0;0;0
20;calc_total;1;104.669;104.669;104.669
24;compErr;1;1.505e-06;1.505e-06;1.505e-06
24;init;1;3.13257;3.13257;3.13257
24;update;1;100.567;100.567;100.567
24;sync;1;3.80502;3.80502;3.80502
21;compErr;1;2.887e-06;2.887e-06;2.887e-06
21;init;1;3.14996;3.14996;3.14996
21;update;1;101.001;101.001;101.001
21;sync;1;3.60254;3.60254;3.60254
21;evalKnownDf;1;0;0;0
21;write;1;2.9065e-05;2.9065e-05;2.9065e-05
21;trace;1;0;0;0
21;calc_total;1;104.603;104.603;104.603
24;evalKnownDf;1;0;0;0
24;write;1;3.4768e-05;3.4768e-05;3.4768e-05
24;trace;1;0;0;0
24;calc_total;1;104.372;104.372;104.372
22;compErr;1;2.816e-06;2.816e-06;2.816e-06
22;init;1;3.15151;3.15151;3.15151
22;update;1;103.034;103.034;103.034
22;sync;1;1.44584;1.44584;1.44584
22;evalKnownDf;1;0;0;0
22;write;1;2.2044e-05;2.2044e-05;2.2044e-05
22;trace;1;0;0;0
22;calc_total;1;104.48;104.48;104.48
25;compErr;1;2.516e-06;2.516e-06;2.516e-06
25;init;1;3.16029;3.16029;3.16029
25;update;1;100.52;100.52;100.52
25;sync;1;4.54275;4.54275;4.54275
25;evalKnownDf;1;0;0;0
25;write;1;3.6064e-05;3.6064e-05;3.6064e-05
25;trace;1;0;0;0
23;compErr;1;2.699e-06;2.699e-06;2.699e-06
23;init;1;3.1985;3.1985;3.1985
23;update;1;101.317;101.317;101.317
23;sync;1;3.20111;3.20111;3.20111
23;evalKnownDf;1;0;0;0
23;write;1;4.4802e-05;4.4802e-05;4.4802e-05
23;trace;1;0;0;0
23;calc_total;1;104.519;104.519;104.519
25;calc_total;1;105.063;105.063;105.063
1;compErr;1;2.674e-06;2.674e-06;2.674e-06
1;init;1;3.36214;3.36214;3.36214
1;update;1;101.497;101.497;101.497
1;sync;1;3.54453;3.54453;3.54453
1;evalKnownDf;1;0;0;0
1;write;1;3.2498e-05;3.2498e-05;3.2498e-05
1;trace;1;0;0;0
1;calc_total;1;105.042;105.042;105.042
28;compErr;1;2.257e-06;2.257e-06;2.257e-06
28;init;1;3.19192;3.19192;3.19192
28;update;1;101.161;101.161;101.161
28;sync;1;2.89976;2.89976;2.89976
28;evalKnownDf;1;0;0;0
28;write;1;3.3428e-05;3.3428e-05;3.3428e-05
28;trace;1;0;0;0
28;calc_total;1;104.06;104.06;104.06
2;compErr;1;1.7e-06;1.7e-06;1.7e-06
2;init;1;3.37387;3.37387;3.37387
2;update;1;101.702;101.702;101.702
2;sync;1;3.23984;3.23984;3.23984
2;evalKnownDf;1;0;0;0
2;write;1;2.3942e-05;2.3942e-05;2.3942e-05
2;trace;1;0;0;0
2;calc_total;1;104.942;104.942;104.942
40;compErr;1;3.041e-06;3.041e-06;3.041e-06
40;init;1;3.26544;3.26544;3.26544
40;update;1;100.486;100.486;100.486
40;sync;1;3.43314;3.43314;3.43314
40;evalKnownDf;1;0;0;0
40;write;1;3.8296e-05;3.8296e-05;3.8296e-05
40;trace;1;0;0;0
40;calc_total;1;103.919;103.919;103.919
3;compErr;1;2.767e-06;2.767e-06;2.767e-06
3;init;1;3.39181;3.39181;3.39181
3;update;1;101.15;101.15;101.15
3;sync;1;3.62806;3.62806;3.62806
3;evalKnownDf;1;0;0;0
3;write;1;2.46e-05;2.46e-05;2.46e-05
3;trace;1;0;0;0
3;calc_total;1;104.778;104.778;104.778
29;compErr;1;2.781e-06;2.781e-06;2.781e-06
29;init;1;3.19791;3.19791;3.19791
29;update;1;100.664;100.664;100.664
29;sync;1;3.80906;3.80906;3.80906
29;evalKnownDf;1;0;0;0
29;write;1;3.419e-05;3.419e-05;3.419e-05
29;trace;1;0;0;0
29;calc_total;1;104.473;104.473;104.473
4;write;1;3.3244e-05;3.3244e-05;3.3244e-05
4;trace;1;0;0;0
4;calc_total;1;104.762;104.762;104.762
32;compErr;1;2.784e-06;2.784e-06;2.784e-06
32;init;1;3.243;3.243;3.243
32;update;1;101.395;101.395;101.395
32;sync;1;2.57801;2.57801;2.57801
5;compErr;1;2.53e-06;2.53e-06;2.53e-06
5;init;1;3.41609;3.41609;3.41609
5;update;1;100.225;100.225;100.225
5;sync;1;4.40646;4.40646;4.40646
5;evalKnownDf;1;0;0;0
5;write;1;3.1956e-05;3.1956e-05;3.1956e-05
5;trace;1;0;0;0
5;calc_total;1;104.632;104.632;104.632
41;compErr;1;2.933e-06;2.933e-06;2.933e-06
41;init;1;3.2422;3.2422;3.2422
41;update;1;100.652;100.652;100.652
41;sync;1;3.69117;3.69117;3.69117
41;evalKnownDf;1;0;0;0
41;write;1;3.5827e-05;3.5827e-05;3.5827e-05
41;trace;1;0;0;0
41;calc_total;1;104.343;104.343;104.343
6;calc_total;1;104.653;104.653;104.653
44;compErr;1;3.361e-06;3.361e-06;3.361e-06
44;init;1;3.13134;3.13134;3.13134
44;update;1;100.812;100.812;100.812
44;sync;1;2.72058;2.72058;2.72058
44;evalKnownDf;1;0;0;0
44;write;1;3.4776e-05;3.4776e-05;3.4776e-05
44;trace;1;0;0;0
44;calc_total;1;103.532;103.532;103.532
0;compErr;1;3.369e-06;3.369e-06;3.369e-06
0;init;1;3.3622;3.3622;3.3622
0;update;1;103.532;103.532;103.532
0;sync;1;0.846648;0.846648;0.846648
0;evalKnownDf;1;0;0;0
0;write;1;2.7792e-05;2.7792e-05;2.7792e-05
0;trace;1;0;0;0
0;calc_total;1;104.378;104.378;104.378
32;evalKnownDf;1;0;0;0
32;write;1;2.9464e-05;2.9464e-05;2.9464e-05
32;trace;1;0;0;0
32;calc_total;1;103.973;103.973;103.973
8;compErr;1;2.761e-06;2.761e-06;2.761e-06
8;init;1;3.38911;3.38911;3.38911
8;update;1;101.504;101.504;101.504
8;sync;1;2.94923;2.94923;2.94923
8;evalKnownDf;1;0;0;0
8;write;1;3.9041e-05;3.9041e-05;3.9041e-05
8;trace;1;0;0;0
8;calc_total;1;104.454;104.454;104.454
45;compErr;1;2.972e-06;2.972e-06;2.972e-06
45;init;1;3.17027;3.17027;3.17027
45;update;1;100.114;100.114;100.114
45;sync;1;3.60846;3.60846;3.60846
45;evalKnownDf;1;0;0;0
45;write;1;3.3509e-05;3.3509e-05;3.3509e-05
45;trace;1;0;0;0
45;calc_total;1;103.722;103.722;103.722
9;compErr;1;2.965e-06;2.965e-06;2.965e-06
9;init;1;3.39278;3.39278;3.39278
9;update;1;101.873;101.873;101.873
9;sync;1;3.07075;3.07075;3.07075
9;evalKnownDf;1;0;0;0
9;write;1;3.4023e-05;3.4023e-05;3.4023e-05
9;trace;1;0;0;0
9;calc_total;1;104.944;104.944;104.944
30;compErr;1;2.495e-06;2.495e-06;2.495e-06
30;init;1;3.17625;3.17625;3.17625
12;compErr;1;1.962e-06;1.962e-06;1.962e-06
12;init;1;3.13319;3.13319;3.13319
12;update;1;100.08;100.08;100.08
12;sync;1;4.11614;4.11614;4.11614
12;evalKnownDf;1;0;0;0
12;write;1;4.0725e-05;4.0725e-05;4.0725e-05
12;trace;1;0;0;0
12;calc_total;1;104.196;104.196;104.196
30;update;1;100.777;100.777;100.777
30;sync;1;3.526;3.526;3.526
30;evalKnownDf;1;0;0;0
30;write;1;3.2975e-05;3.2975e-05;3.2975e-05
30;trace;1;0;0;0
13;compErr;1;2.441e-06;2.441e-06;2.441e-06
13;init;1;3.13667;3.13667;3.13667
13;update;1;100.944;100.944;100.944
13;sync;1;3.43631;3.43631;3.43631
13;evalKnownDf;1;0;0;0
13;write;1;3.0328e-05;3.0328e-05;3.0328e-05
13;trace;1;0;0;0
13;calc_total;1;104.38;104.38;104.38
30;calc_total;1;104.303;104.303;104.303
14;compErr;1;3.121e-06;3.121e-06;3.121e-06
14;init;1;3.14793;3.14793;3.14793
14;update;1;101.073;101.073;101.073
14;sync;1;3.36712;3.36712;3.36712
14;evalKnownDf;1;0;0;0
14;write;1;3.0063e-05;3.0063e-05;3.0063e-05
14;trace;1;0;0;0
14;calc_total;1;104.44;104.44;104.44
15;compErr;1;2.317e-06;2.317e-06;2.317e-06
15;init;1;3.14337;3.14337;3.14337
15;update;1;100.814;100.814;100.814
15;sync;1;3.32451;3.32451;3.32451
15;evalKnownDf;1;0;0;0
15;write;1;4.2481e-05;4.2481e-05;4.2481e-05
15;trace;1;0;0;0
15;calc_total;1;104.139;104.139;104.139
10;compErr;1;3.556e-06;3.556e-06;3.556e-06
10;init;1;3.38565;3.38565;3.38565
10;update;1;101.285;101.285;101.285
10;sync;1;3.64073;3.64073;3.64073
10;evalKnownDf;1;0;0;0
10;write;1;2.7341e-05;2.7341e-05;2.7341e-05
10;trace;1;0;0;0
10;calc_total;1;104.926;104.926;104.926
0;total;1;125.612;125.612;125.612
0;total;1;125.612;125.612;125.612
0;total;1;125.612;125.612;125.612
0;total;1;125.612;125.612;125.612
0;total;1;125.611;125.611;125.611
0;total;1;125.612;125.612;125.612
0;total;1;125.612;125.612;125.612
0;total;1;125.612;125.612;125.612
0;total;1;125.611;125.611;125.611
0;total;1;125.611;125.611;125.611
0;total;1;125.611;125.611;125.611
11;compErr;1;2.546e-06;2.546e-06;2.546e-06
11;init;1;3.39615;3.39615;3.39615
11;update;1;101.3;101.3;101.3
11;sync;1;3.64441;3.64441;3.64441
11;evalKnownDf;1;0;0;0
11;write;1;2.9126e-05;2.9126e-05;2.9126e-05
11;trace;1;0;0;0
11;calc_total;1;104.944;104.944;104.944
0;total;1;125.611;125.611;125.611
0;total;1;125.612;125.612;125.612
0;total;1;125.612;125.612;125.612
0;total;1;125.612;125.612;125.612
0;total;1;125.612;125.612;125.612
0;total;1;125.612;125.612;125.612
0;total;1;125.612;125.612;125.612
0;total;1;125.612;125.612;125.612
0;total;1;125.612;125.612;125.612
0;total;1;125.612;125.612;125.612
0;total;1;125.612;125.612;125.612
0;total;1;125.612;125.612;125.612
0;total;1;125.612;125.612;125.612
31;compErr;1;3.297e-06;3.297e-06;3.297e-06
31;init;1;3.19045;3.19045;3.19045
31;update;1;101.547;101.547;101.547
31;sync;1;2.63719;2.63719;2.63719
31;evalKnownDf;1;0;0;0
31;write;1;3.8147e-05;3.8147e-05;3.8147e-05
31;trace;1;0;0;0
31;calc_total;1;104.184;104.184;104.184
46;compErr;1;2.662e-06;2.662e-06;2.662e-06
46;init;1;3.13586;3.13586;3.13586
46;update;1;100.624;100.624;100.624
46;sync;1;2.99977;2.99977;2.99977
46;evalKnownDf;1;0;0;0
46;write;1;3.9089e-05;3.9089e-05;3.9089e-05
46;trace;1;0;0;0
46;calc_total;1;103.624;103.624;103.624
47;compErr;1;3.327e-06;3.327e-06;3.327e-06
47;init;1;3.15697;3.15697;3.15697
47;update;1;100.413;100.413;100.413
47;sync;1;3.20517;3.20517;3.20517
47;evalKnownDf;1;0;0;0
47;write;1;4.0113e-05;4.0113e-05;4.0113e-05
47;trace;1;0;0;0
47;calc_total;1;103.619;103.619;103.619
0;total;1;125.566;125.566;125.566
0;total;1;125.566;125.566;125.566
26;compErr;1;2.778e-06;2.778e-06;2.778e-06
26;init;1;3.13528;3.13528;3.13528
26;update;1;100.801;100.801;100.801
26;sync;1;3.91871;3.91871;3.91871
26;evalKnownDf;1;0;0;0
26;write;1;3.1467e-05;3.1467e-05;3.1467e-05
26;trace;1;0;0;0
26;calc_total;1;104.72;104.72;104.72
0;total;1;125.566;125.566;125.566
27;compErr;1;2.49e-06;2.49e-06;2.49e-06
27;init;1;3.18432;3.18432;3.18432
27;update;1;100.18;100.18;100.18
27;sync;1;4.04299;4.04299;4.04299
27;evalKnownDf;1;0;0;0
27;write;1;3.4305e-05;3.4305e-05;3.4305e-05
27;trace;1;0;0;0
27;calc_total;1;104.223;104.223;104.223
0;total;1;125.566;125.566;125.566
0;total;1;125.566;125.566;125.566
0;total;1;125.566;125.566;125.566
0;total;1;125.566;125.566;125.566
0;total;1;125.567;125.567;125.567
0;total;1;125.566;125.566;125.566
0;total;1;125.566;125.566;125.566
0;total;1;125.566;125.566;125.566
0;total;1;125.566;125.566;125.566
0;total;1;125.566;125.566;125.566
0;total;1;125.566;125.566;125.566
0;total;1;125.566;125.566;125.566
0;total;1;125.566;125.566;125.566
0;total;1;125.566;125.566;125.566
0;total;1;125.566;125.566;125.566
42;compErr;1;2.432e-06;2.432e-06;2.432e-06
42;init;1;3.12523;3.12523;3.12523
42;update;1;100.452;100.452;100.452
42;sync;1;3.18373;3.18373;3.18373
42;evalKnownDf;1;0;0;0
42;write;1;3.2982e-05;3.2982e-05;3.2982e-05
42;trace;1;0;0;0
42;calc_total;1;103.636;103.636;103.636
0;total;1;125.566;125.566;125.566
43;compErr;1;2.582e-06;2.582e-06;2.582e-06
43;init;1;3.13998;3.13998;3.13998
43;update;1;100.037;100.037;100.037
43;sync;1;3.49853;3.49853;3.49853
43;evalKnownDf;1;0;0;0
43;write;1;3.8285e-05;3.8285e-05;3.8285e-05
43;trace;1;0;0;0
43;calc_total;1;103.535;103.535;103.535
0;total;1;125.566;125.566;125.566
0;total;1;125.566;125.566;125.566
0;total;1;125.566;125.566;125.566
0;total;1;125.566;125.566;125.566
0;total;1;125.566;125.566;125.566
SCAFES
REMARK: No time step width tau was specified.
 Set tau=1.0 and proceeded. 

Energy start: 6000
Energy end  : 5556.32
# unit_id;function_name;num_calls;avg_runtime;min_runtime;max_runtime
24;compErr;1;2.345e-06;2.345e-06;2.345e-06
24;init;1;3.17345;3.17345;3.17345
24;update;1;100.102;100.102;100.102
24;sync;1;6.59609;6.59609;6.59609
24;evalKnownDf;1;0;0;0
24;write;1;3.0847e-05;3.0847e-05;3.0847e-05
24;trace;1;0;0;0
24;calc_total;1;106.698;106.698;106.698
0;total;1;130.127;130.127;130.127
25;compErr;1;1.483e-06;1.483e-06;1.483e-06
25;init;1;3.21198;3.21198;3.21198
25;update;1;100.031;100.031;100.031
25;sync;1;7.75862;7.75862;7.75862
25;evalKnownDf;1;0;0;0
25;write;1;2.7669e-05;2.7669e-05;2.7669e-05
25;trace;1;0;0;0
25;calc_total;1;107.79;107.79;107.79
0;total;1;130.127;130.127;130.127
26;compErr;1;2.858e-06;2.858e-06;2.858e-06
26;init;1;3.17428;3.17428;3.17428
26;update;1;100.101;100.101;100.101
26;sync;1;7.59159;7.59159;7.59159
26;evalKnownDf;1;0;0;0
26;write;1;3.4551e-05;3.4551e-05;3.4551e-05
26;trace;1;0;0;0
26;calc_total;1;107.693;107.693;107.693
0;total;1;130.127;130.127;130.127
27;compErr;1;2.7e-06;2.7e-06;2.7e-06
27;init;1;3.20827;3.20827;3.20827
27;update;1;100.667;100.667;100.667
27;sync;1;7.70178;7.70178;7.70178
27;evalKnownDf;1;0;0;0
27;write;1;2.7671e-05;2.7671e-05;2.7671e-05
27;trace;1;0;0;0
27;calc_total;1;108.368;108.368;108.368
0;total;1;130.127;130.127;130.127
28;compErr;1;3.155e-06;3.155e-06;3.155e-06
28;init;1;3.17185;3.17185;3.17185
28;update;1;100.432;100.432;100.432
28;sync;1;7.58244;7.58244;7.58244
28;evalKnownDf;1;0;0;0
28;write;1;3.7885e-05;3.7885e-05;3.7885e-05
28;trace;1;0;0;0
28;calc_total;1;108.014;108.014;108.014
0;total;1;130.127;130.127;130.127
0;compErr;1;2.444e-06;2.444e-06;2.444e-06
0;init;1;3.26167;3.26167;3.26167
0;update;1;100.91;100.91;100.91
0;sync;1;3.62329;3.62329;3.62329
0;evalKnownDf;1;0;0;0
0;write;1;3.2492e-05;3.2492e-05;3.2492e-05
0;trace;1;0;0;0
0;calc_total;1;104.533;104.533;104.533
0;total;1;130.177;130.177;130.177
29;compErr;1;2.496e-06;2.496e-06;2.496e-06
29;init;1;3.21894;3.21894;3.21894
29;update;1;100.665;100.665;100.665
29;sync;1;8.39604;8.39604;8.39604
29;evalKnownDf;1;0;0;0
29;write;1;3.7428e-05;3.7428e-05;3.7428e-05
29;trace;1;0;0;0
29;calc_total;1;109.061;109.061;109.061
0;total;1;130.127;130.127;130.127
1;compErr;1;3.035e-06;3.035e-06;3.035e-06
1;init;1;3.2963;3.2963;3.2963
1;update;1;100.461;100.461;100.461
1;sync;1;5.4464;5.4464;5.4464
1;evalKnownDf;1;0;0;0
1;write;1;2.9821e-05;2.9821e-05;2.9821e-05
1;trace;1;0;0;0
1;calc_total;1;105.908;105.908;105.908
0;total;1;130.177;130.177;130.177
30;compErr;1;2.395e-06;2.395e-06;2.395e-06
30;init;1;3.18383;3.18383;3.18383
30;update;1;100.144;100.144;100.144
30;sync;1;7.22517;7.22517;7.22517
30;evalKnownDf;1;0;0;0
30;write;1;3.2369e-05;3.2369e-05;3.2369e-05
30;trace;1;0;0;0
30;calc_total;1;107.369;107.369;107.369
0;total;1;130.127;130.127;130.127
2;compErr;1;2.923e-06;2.923e-06;2.923e-06
2;init;1;3.25833;3.25833;3.25833
2;update;1;101;101;101
2;sync;1;5.04601;5.04601;5.04601
2;evalKnownDf;1;0;0;0
2;write;1;2.5012e-05;2.5012e-05;2.5012e-05
2;trace;1;0;0;0
2;calc_total;1;106.046;106.046;106.046
0;total;1;130.177;130.177;130.177
31;compErr;1;2.563e-06;2.563e-06;2.563e-06
31;init;1;3.20714;3.20714;3.20714
31;update;1;101.374;101.374;101.374
31;sync;1;6.63348;6.63348;6.63348
31;evalKnownDf;1;0;0;0
31;write;1;3.1738e-05;3.1738e-05;3.1738e-05
31;trace;1;0;0;0
31;calc_total;1;108.008;108.008;108.008
0;total;1;130.127;130.127;130.127
3;compErr;1;2.109e-06;2.109e-06;2.109e-06
3;init;1;3.2531;3.2531;3.2531
3;update;1;101.503;101.503;101.503
3;sync;1;5.03565;5.03565;5.03565
3;evalKnownDf;1;0;0;0
3;write;1;3.3135e-05;3.3135e-05;3.3135e-05
3;trace;1;0;0;0
3;calc_total;1;106.539;106.539;106.539
0;total;1;130.177;130.177;130.177
32;compErr;1;2.289e-06;2.289e-06;2.289e-06
32;init;1;3.23981;3.23981;3.23981
32;update;1;100.48;100.48;100.48
32;sync;1;6.95169;6.95169;6.95169
32;evalKnownDf;1;0;0;0
32;write;1;3.2955e-05;3.2955e-05;3.2955e-05
32;trace;1;0;0;0
32;calc_total;1;107.432;107.432;107.432
0;total;1;130.127;130.127;130.127
4;compErr;1;2.644e-06;2.644e-06;2.644e-06
4;init;1;3.26835;3.26835;3.26835
4;update;1;100.848;100.848;100.848
4;sync;1;5.57551;5.57551;5.57551
4;evalKnownDf;1;0;0;0
4;write;1;2.7961e-05;2.7961e-05;2.7961e-05
4;trace;1;0;0;0
4;calc_total;1;106.423;106.423;106.423
0;total;1;130.177;130.177;130.177
33;compErr;1;3.232e-06;3.232e-06;3.232e-06
33;init;1;3.19972;3.19972;3.19972
33;update;1;101.428;101.428;101.428
33;sync;1;6.95235;6.95235;6.95235
33;evalKnownDf;1;0;0;0
33;write;1;3.4915e-05;3.4915e-05;3.4915e-05
33;trace;1;0;0;0
33;calc_total;1;108.38;108.38;108.38
0;total;1;130.127;130.127;130.127
5;compErr;1;2.746e-06;2.746e-06;2.746e-06
5;init;1;3.26022;3.26022;3.26022
5;update;1;100.196;100.196;100.196
5;sync;1;6.91058;6.91058;6.91058
5;evalKnownDf;1;0;0;0
5;write;1;3.7886e-05;3.7886e-05;3.7886e-05
5;trace;1;0;0;0
5;calc_total;1;107.106;107.106;107.106
0;total;1;130.177;130.177;130.177
34;compErr;1;2.675e-06;2.675e-06;2.675e-06
34;init;1;3.2425;3.2425;3.2425
34;update;1;100.391;100.391;100.391
34;sync;1;7.94732;7.94732;7.94732
34;evalKnownDf;1;0;0;0
34;write;1;2.3433e-05;2.3433e-05;2.3433e-05
34;trace;1;0;0;0
34;calc_total;1;108.339;108.339;108.339
0;total;1;130.127;130.127;130.127
6;compErr;1;2.096e-06;2.096e-06;2.096e-06
6;init;1;3.28352;3.28352;3.28352
6;update;1;100.826;100.826;100.826
6;sync;1;5.10933;5.10933;5.10933
6;evalKnownDf;1;0;0;0
6;write;1;3.1401e-05;3.1401e-05;3.1401e-05
6;trace;1;0;0;0
6;calc_total;1;105.935;105.935;105.935
0;total;1;130.177;130.177;130.177
35;compErr;1;2.734e-06;2.734e-06;2.734e-06
35;init;1;3.21353;3.21353;3.21353
35;update;1;100.791;100.791;100.791
35;sync;1;8.24802;8.24802;8.24802
35;evalKnownDf;1;0;0;0
35;write;1;2.8628e-05;2.8628e-05;2.8628e-05
35;trace;1;0;0;0
35;calc_total;1;109.039;109.039;109.039
0;total;1;130.127;130.127;130.127
7;compErr;1;2.811e-06;2.811e-06;2.811e-06
7;init;1;3.25925;3.25925;3.25925
7;update;1;101.119;101.119;101.119
7;sync;1;5.46848;5.46848;5.46848
7;evalKnownDf;1;0;0;0
7;write;1;3.0739e-05;3.0739e-05;3.0739e-05
7;trace;1;0;0;0
7;calc_total;1;106.588;106.588;106.588
0;total;1;130.177;130.177;130.177
36;compErr;1;2.806e-06;2.806e-06;2.806e-06
36;init;1;3.11632;3.11632;3.11632
36;update;1;100.148;100.148;100.148
36;sync;1;8.78022;8.78022;8.78022
36;evalKnownDf;1;0;0;0
36;write;1;2.7735e-05;2.7735e-05;2.7735e-05
36;trace;1;0;0;0
36;calc_total;1;108.929;108.929;108.929
0;total;1;130.127;130.127;130.127
8;compErr;1;2.414e-06;2.414e-06;2.414e-06
8;init;1;3.2504;3.2504;3.2504
8;update;1;101.284;101.284;101.284
8;sync;1;4.55373;4.55373;4.55373
8;evalKnownDf;1;0;0;0
8;write;1;3.4976e-05;3.4976e-05;3.4976e-05
8;trace;1;0;0;0
8;calc_total;1;105.838;105.838;105.838
0;total;1;130.177;130.177;130.177
37;compErr;1;2.852e-06;2.852e-06;2.852e-06
37;init;1;3.118;3.118;3.118
37;update;1;107.781;107.781;107.781
37;sync;1;1.47322;1.47322;1.47322
37;evalKnownDf;1;0;0;0
37;write;1;2.7287e-05;2.7287e-05;2.7287e-05
37;trace;1;0;0;0
37;calc_total;1;109.255;109.255;109.255
0;total;1;130.127;130.127;130.127
9;compErr;1;3.544e-06;3.544e-06;3.544e-06
9;init;1;3.26999;3.26999;3.26999
9;update;1;101.957;101.957;101.957
9;sync;1;4.76682;4.76682;4.76682
9;evalKnownDf;1;0;0;0
9;write;1;3.2427e-05;3.2427e-05;3.2427e-05
9;trace;1;0;0;0
9;calc_total;1;106.724;106.724;106.724
0;total;1;130.177;130.177;130.177
38;compErr;1;2.639e-06;2.639e-06;2.639e-06
38;init;1;3.1085;3.1085;3.1085
38;update;1;100.118;100.118;100.118
38;sync;1;8.02573;8.02573;8.02573
38;evalKnownDf;1;0;0;0
38;write;1;3.82e-05;3.82e-05;3.82e-05
38;trace;1;0;0;0
38;calc_total;1;108.143;108.143;108.143
0;total;1;130.127;130.127;130.127
10;compErr;1;2.821e-06;2.821e-06;2.821e-06
10;init;1;3.245;3.245;3.245
10;update;1;102.084;102.084;102.084
10;sync;1;4.73103;4.73103;4.73103
10;evalKnownDf;1;0;0;0
10;write;1;2.8426e-05;2.8426e-05;2.8426e-05
10;trace;1;0;0;0
10;calc_total;1;106.815;106.815;106.815
0;total;1;130.177;130.177;130.177
39;compErr;1;3.516e-06;3.516e-06;3.516e-06
39;init;1;3.17298;3.17298;3.17298
39;update;1;101.169;101.169;101.169
39;sync;1;7.63355;7.63355;7.63355
39;evalKnownDf;1;0;0;0
39;write;1;4.423e-05;4.423e-05;4.423e-05
39;trace;1;0;0;0
39;calc_total;1;108.802;108.802;108.802
0;total;1;130.127;130.127;130.127
11;compErr;1;1.451e-06;1.451e-06;1.451e-06
11;init;1;3.24465;3.24465;3.24465
11;update;1;101.779;101.779;101.779
11;sync;1;5.59805;5.59805;5.59805
11;evalKnownDf;1;0;0;0
11;write;1;3.6207e-05;3.6207e-05;3.6207e-05
11;trace;1;0;0;0
11;calc_total;1;107.377;107.377;107.377
0;total;1;130.177;130.177;130.177
40;compErr;1;3.051e-06;3.051e-06;3.051e-06
40;init;1;3.13365;3.13365;3.13365
40;update;1;100.56;100.56;100.56
40;sync;1;6.10246;6.10246;6.10246
40;evalKnownDf;1;0;0;0
40;write;1;3.8116e-05;3.8116e-05;3.8116e-05
40;trace;1;0;0;0
40;calc_total;1;106.663;106.663;106.663
0;total;1;130.127;130.127;130.127
12;compErr;1;3.462e-06;3.462e-06;3.462e-06
12;init;1;3.21017;3.21017;3.21017
12;update;1;100.843;100.843;100.843
12;sync;1;6.40358;6.40358;6.40358
12;evalKnownDf;1;0;0;0
12;write;1;3.9538e-05;3.9538e-05;3.9538e-05
12;trace;1;0;0;0
12;calc_total;1;107.247;107.247;107.247
0;total;1;130.177;130.177;130.177
41;compErr;1;2.598e-06;2.598e-06;2.598e-06
41;init;1;3.21576;3.21576;3.21576
41;update;1;99.9237;99.9237;99.9237
41;sync;1;7.84698;7.84698;7.84698
41;evalKnownDf;1;0;0;0
41;write;1;4.11e-05;4.11e-05;4.11e-05
41;trace;1;0;0;0
41;calc_total;1;107.771;107.771;107.771
0;total;1;130.127;130.127;130.127
13;compErr;1;1.697e-06;1.697e-06;1.697e-06
13;init;1;3.24459;3.24459;3.24459
13;update;1;100.274;100.274;100.274
13;sync;1;8.10286;8.10286;8.10286
13;evalKnownDf;1;0;0;0
13;write;1;2.5824e-05;2.5824e-05;2.5824e-05
13;trace;1;0;0;0
13;calc_total;1;108.377;108.377;108.377
0;total;1;130.177;130.177;130.177
42;compErr;1;2.213e-06;2.213e-06;2.213e-06
42;init;1;3.13019;3.13019;3.13019
42;update;1;100.728;100.728;100.728
42;sync;1;7.04333;7.04333;7.04333
42;evalKnownDf;1;0;0;0
42;write;1;3.3572e-05;3.3572e-05;3.3572e-05
42;trace;1;0;0;0
42;calc_total;1;107.772;107.772;107.772
0;total;1;130.127;130.127;130.127
14;compErr;1;2.377e-06;2.377e-06;2.377e-06
14;init;1;3.31537;3.31537;3.31537
14;update;1;101.139;101.139;101.139
14;sync;1;5.41478;5.41478;5.41478
14;evalKnownDf;1;0;0;0
14;write;1;4.407e-05;4.407e-05;4.407e-05
14;trace;1;0;0;0
14;calc_total;1;106.554;106.554;106.554
0;total;1;130.177;130.177;130.177
43;compErr;1;3.613e-06;3.613e-06;3.613e-06
43;init;1;3.1992;3.1992;3.1992
43;update;1;101.519;101.519;101.519
43;sync;1;6.84536;6.84536;6.84536
43;evalKnownDf;1;0;0;0
43;write;1;3.6132e-05;3.6132e-05;3.6132e-05
43;trace;1;0;0;0
43;calc_total;1;108.364;108.364;108.364
0;total;1;130.127;130.127;130.127
15;compErr;1;3.077e-06;3.077e-06;3.077e-06
15;init;1;3.21145;3.21145;3.21145
15;update;1;100.667;100.667;100.667
15;sync;1;6.64791;6.64791;6.64791
15;evalKnownDf;1;0;0;0
15;write;1;2.6387e-05;2.6387e-05;2.6387e-05
15;trace;1;0;0;0
15;calc_total;1;107.315;107.315;107.315
0;total;1;130.177;130.177;130.177
44;compErr;1;2.763e-06;2.763e-06;2.763e-06
44;init;1;3.21753;3.21753;3.21753
44;update;1;99.8384;99.8384;99.8384
44;sync;1;8.09634;8.09634;8.09634
44;evalKnownDf;1;0;0;0
44;write;1;3.885e-05;3.885e-05;3.885e-05
44;trace;1;0;0;0
44;calc_total;1;107.935;107.935;107.935
0;total;1;130.126;130.126;130.126
16;compErr;1;2.725e-06;2.725e-06;2.725e-06
16;init;1;3.18829;3.18829;3.18829
16;update;1;101.014;101.014;101.014
16;sync;1;5.09663;5.09663;5.09663
16;evalKnownDf;1;0;0;0
16;write;1;3.999e-05;3.999e-05;3.999e-05
16;trace;1;0;0;0
16;calc_total;1;106.11;106.11;106.11
0;total;1;130.177;130.177;130.177
45;compErr;1;3.363e-06;3.363e-06;3.363e-06
45;init;1;3.21453;3.21453;3.21453
45;update;1;100.22;100.22;100.22
45;sync;1;8.81221;8.81221;8.81221
45;evalKnownDf;1;0;0;0
45;write;1;4.8939e-05;4.8939e-05;4.8939e-05
45;trace;1;0;0;0
45;calc_total;1;109.032;109.032;109.032
0;total;1;130.127;130.127;130.127
17;compErr;1;3.312e-06;3.312e-06;3.312e-06
17;init;1;3.17776;3.17776;3.17776
17;update;1;101.017;101.017;101.017
17;sync;1;6.40218;6.40218;6.40218
17;evalKnownDf;1;0;0;0
17;write;1;5.2859e-05;5.2859e-05;5.2859e-05
17;trace;1;0;0;0
17;calc_total;1;107.419;107.419;107.419
0;total;1;130.177;130.177;130.177
18;compErr;1;2.097e-06;2.097e-06;2.097e-06
18;init;1;3.19693;3.19693;3.19693
18;update;1;100.925;100.925;100.925
18;sync;1;6.39131;6.39131;6.39131
18;evalKnownDf;1;0;0;0
18;write;1;2.706e-05;2.706e-05;2.706e-05
18;trace;1;0;0;0
18;calc_total;1;107.316;107.316;107.316
0;total;1;130.177;130.177;130.177
19;compErr;1;2.429e-06;2.429e-06;2.429e-06
19;init;1;3.14197;3.14197;3.14197
19;update;1;101.019;101.019;101.019
19;sync;1;7.02826;7.02826;7.02826
19;evalKnownDf;1;0;0;0
19;write;1;4.085e-05;4.085e-05;4.085e-05
19;trace;1;0;0;0
19;calc_total;1;108.047;108.047;108.047
0;total;1;130.177;130.177;130.177
20;compErr;1;2.937e-06;2.937e-06;2.937e-06
20;init;1;3.13782;3.13782;3.13782
20;update;1;100.906;100.906;100.906
20;sync;1;6.67772;6.67772;6.67772
20;evalKnownDf;1;0;0;0
20;write;1;3.1754e-05;3.1754e-05;3.1754e-05
20;trace;1;0;0;0
20;calc_total;1;107.584;107.584;107.584
0;total;1;130.177;130.177;130.177
21;compErr;1;2.678e-06;2.678e-06;2.678e-06
21;init;1;3.14408;3.14408;3.14408
21;update;1;101.103;101.103;101.103
21;sync;1;7.6228;7.6228;7.6228
21;evalKnownDf;1;0;0;0
21;write;1;3.9599e-05;3.9599e-05;3.9599e-05
21;trace;1;0;0;0
21;calc_total;1;108.726;108.726;108.726
0;total;1;130.177;130.177;130.177
22;compErr;1;3.153e-06;3.153e-06;3.153e-06
22;init;1;3.16768;3.16768;3.16768
22;update;1;100.883;100.883;100.883
22;sync;1;6.06734;6.06734;6.06734
22;evalKnownDf;1;0;0;0
22;write;1;4.3262e-05;4.3262e-05;4.3262e-05
22;trace;1;0;0;0
22;calc_total;1;106.951;106.951;106.951
0;total;1;130.177;130.177;130.177
23;compErr;1;2.031e-06;2.031e-06;2.031e-06
23;init;1;3.14955;3.14955;3.14955
23;update;1;101.274;101.274;101.274
23;sync;1;6.44499;6.44499;6.44499
23;evalKnownDf;1;0;0;0
23;write;1;4.7656e-05;4.7656e-05;4.7656e-05
23;trace;1;0;0;0
23;calc_total;1;107.719;107.719;107.719
0;total;1;130.177;130.177;130.177
46;compErr;1;3.423e-06;3.423e-06;3.423e-06
46;init;1;3.19585;3.19585;3.19585
46;update;1;100.552;100.552;100.552
46;sync;1;6.68984;6.68984;6.68984
46;evalKnownDf;1;0;0;0
46;write;1;3.6544e-05;3.6544e-05;3.6544e-05
46;trace;1;0;0;0
46;calc_total;1;107.242;107.242;107.242
0;total;1;130.127;130.127;130.127
47;compErr;1;2.876e-06;2.876e-06;2.876e-06
47;init;1;3.20697;3.20697;3.20697
47;update;1;100.365;100.365;100.365
47;sync;1;7.6498;7.6498;7.6498
47;evalKnownDf;1;0;0;0
47;write;1;4.1446e-05;4.1446e-05;4.1446e-05
47;trace;1;0;0;0
47;calc_total;1;108.014;108.014;108.014
0;total;1;130.127;130.127;130.127
SCAFES
REMARK: No time step width tau was specified.
 Set tau=1.0 and proceeded. 

Energy start: 6000
Energy end  : 5556.32
# unit_id;function_name;num_calls;avg_runtime;min_runtime;max_runtime
16;compErr;1;3.219e-06;3.219e-06;3.219e-06
16;init;1;3.24127;3.24127;3.24127
16;update;1;101.471;101.471;101.471
16;sync;1;2.33893;2.33893;2.33893
16;evalKnownDf;1;0;0;0
16;write;1;3.4612e-05;3.4612e-05;3.4612e-05
17;compErr;1;2.997e-06;2.997e-06;2.997e-06
17;init;1;3.18966;3.18966;3.18966
17;update;1;101.259;101.259;101.259
17;sync;1;3.43218;3.43218;3.43218
17;evalKnownDf;1;0;0;0
17;write;1;3.9685e-05;3.9685e-05;3.9685e-05
17;trace;1;0;0;0
17;calc_total;1;104.691;104.691;104.691
18;compErr;1;1.664e-06;1.664e-06;1.664e-06
18;init;1;3.21047;3.21047;3.21047
18;update;1;101.076;101.076;101.076
18;sync;1;3.29063;3.29063;3.29063
18;evalKnownDf;1;0;0;0
18;write;1;3.4132e-05;3.4132e-05;3.4132e-05
18;trace;1;0;0;0
18;calc_total;1;104.367;104.367;104.367
19;compErr;1;1.88e-06;1.88e-06;1.88e-06
19;init;1;3.29236;3.29236;3.29236
19;update;1;101.263;101.263;101.263
19;sync;1;3.2081;3.2081;3.2081
19;evalKnownDf;1;0;0;0
19;write;1;2.9956e-05;2.9956e-05;2.9956e-05
19;trace;1;0;0;0
19;calc_total;1;104.471;104.471;104.471
20;compErr;1;1.79e-06;1.79e-06;1.79e-06
20;init;1;3.21963;3.21963;3.21963
20;update;1;101.103;101.103;101.103
20;sync;1;2.75638;2.75638;2.75638
20;evalKnownDf;1;0;0;0
20;write;1;3.1108e-05;3.1108e-05;3.1108e-05
20;trace;1;0;0;0
20;calc_total;1;103.859;103.859;103.859
21;compErr;1;2.021e-06;2.021e-06;2.021e-06
21;init;1;3.12477;3.12477;3.12477
21;update;1;101.216;101.216;101.216
21;sync;1;2.72247;2.72247;2.72247
21;evalKnownDf;1;0;0;0
21;write;1;3.2359e-05;3.2359e-05;3.2359e-05
21;trace;1;0;0;0
21;calc_total;1;103.938;103.938;103.938
24;compErr;1;1.389e-06;1.389e-06;1.389e-06
24;init;1;3.22795;3.22795;3.22795
24;update;1;100.597;100.597;100.597
24;sync;1;3.2271;3.2271;3.2271
24;evalKnownDf;1;0;0;0
24;write;1;3.562e-05;3.562e-05;3.562e-05
24;trace;1;0;0;0
24;calc_total;1;103.824;103.824;103.824
0;total;1;124.826;124.826;124.826
22;compErr;1;2.817e-06;2.817e-06;2.817e-06
22;init;1;3.12857;3.12857;3.12857
22;update;1;100.902;100.902;100.902
22;sync;1;2.68733;2.68733;2.68733
22;evalKnownDf;1;0;0;0
22;write;1;3.7978e-05;3.7978e-05;3.7978e-05
22;trace;1;0;0;0
22;calc_total;1;103.59;103.59;103.59
23;compErr;1;2.31e-06;2.31e-06;2.31e-06
23;init;1;3.13561;3.13561;3.13561
23;update;1;100.704;100.704;100.704
23;sync;1;2.7711;2.7711;2.7711
23;evalKnownDf;1;0;0;0
23;write;1;4.4806e-05;4.4806e-05;4.4806e-05
23;trace;1;0;0;0
23;calc_total;1;103.475;103.475;103.475
25;compErr;1;1.454e-06;1.454e-06;1.454e-06
25;init;1;3.18719;3.18719;3.18719
25;update;1;100.768;100.768;100.768
25;sync;1;2.88337;2.88337;2.88337
25;evalKnownDf;1;0;0;0
25;write;1;3.9117e-05;3.9117e-05;3.9117e-05
25;trace;1;0;0;0
25;calc_total;1;103.651;103.651;103.651
0;total;1;124.826;124.826;124.826
1;compErr;1;2.033e-06;2.033e-06;2.033e-06
1;init;1;3.29167;3.29167;3.29167
1;update;1;101.438;101.438;101.438
1;sync;1;2.72483;2.72483;2.72483
1;evalKnownDf;1;0;0;0
1;write;1;2.8691e-05;2.8691e-05;2.8691e-05
1;trace;1;0;0;0
1;calc_total;1;104.163;104.163;104.163
26;compErr;1;1.803e-06;1.803e-06;1.803e-06
26;init;1;3.17743;3.17743;3.17743
26;update;1;101.293;101.293;101.293
26;sync;1;2.32744;2.32744;2.32744
26;evalKnownDf;1;0;0;0
26;write;1;3.4169e-05;3.4169e-05;3.4169e-05
26;trace;1;0;0;0
26;calc_total;1;103.621;103.621;103.621
0;total;1;124.826;124.826;124.826
2;compErr;1;1.847e-06;1.847e-06;1.847e-06
2;init;1;3.34741;3.34741;3.34741
2;update;1;101.789;101.789;101.789
2;sync;1;2.17789;2.17789;2.17789
2;evalKnownDf;1;0;0;0
2;write;1;2.7829e-05;2.7829e-05;2.7829e-05
2;trace;1;0;0;0
2;calc_total;1;103.967;103.967;103.967
27;compErr;1;2.656e-06;2.656e-06;2.656e-06
27;init;1;3.17831;3.17831;3.17831
27;update;1;100.797;100.797;100.797
27;sync;1;2.88488;2.88488;2.88488
27;evalKnownDf;1;0;0;0
27;write;1;3.158e-05;3.158e-05;3.158e-05
27;trace;1;0;0;0
27;calc_total;1;103.682;103.682;103.682
0;total;1;124.826;124.826;124.826
3;compErr;1;2.469e-06;2.469e-06;2.469e-06
3;init;1;3.35278;3.35278;3.35278
3;update;1;101.435;101.435;101.435
3;sync;1;2.54581;2.54581;2.54581
3;evalKnownDf;1;0;0;0
3;write;1;3.192e-05;3.192e-05;3.192e-05
3;trace;1;0;0;0
3;calc_total;1;103.981;103.981;103.981
28;compErr;1;1.847e-06;1.847e-06;1.847e-06
28;init;1;3.16028;3.16028;3.16028
28;update;1;101.411;101.411;101.411
28;sync;1;1.86638;1.86638;1.86638
28;evalKnownDf;1;0;0;0
28;write;1;2.4895e-05;2.4895e-05;2.4895e-05
28;trace;1;0;0;0
28;calc_total;1;103.277;103.277;103.277
0;total;1;124.825;124.825;124.825
4;compErr;1;2.927e-06;2.927e-06;2.927e-06
4;init;1;3.35594;3.35594;3.35594
4;update;1;101.287;101.287;101.287
4;sync;1;2.64797;2.64797;2.64797
4;evalKnownDf;1;0;0;0
4;write;1;2.9556e-05;2.9556e-05;2.9556e-05
4;trace;1;0;0;0
4;calc_total;1;103.935;103.935;103.935
29;compErr;1;2.696e-06;2.696e-06;2.696e-06
29;init;1;3.1886;3.1886;3.1886
29;update;1;101.647;101.647;101.647
29;sync;1;1.96008;1.96008;1.96008
29;evalKnownDf;1;0;0;0
29;write;1;2.4659e-05;2.4659e-05;2.4659e-05
29;trace;1;0;0;0
29;calc_total;1;103.608;103.608;103.608
0;total;1;124.826;124.826;124.826
5;compErr;1;1.88e-06;1.88e-06;1.88e-06
5;init;1;3.38656;3.38656;3.38656
5;update;1;100.841;100.841;100.841
5;sync;1;3.05431;3.05431;3.05431
5;evalKnownDf;1;0;0;0
5;write;1;3.0012e-05;3.0012e-05;3.0012e-05
5;trace;1;0;0;0
5;calc_total;1;103.896;103.896;103.896
30;compErr;1;2.88e-06;2.88e-06;2.88e-06
30;init;1;3.20159;3.20159;3.20159
30;update;1;100.872;100.872;100.872
30;sync;1;2.3332;2.3332;2.3332
30;evalKnownDf;1;0;0;0
30;write;1;3.3353e-05;3.3353e-05;3.3353e-05
30;trace;1;0;0;0
30;calc_total;1;103.205;103.205;103.205
0;total;1;124.826;124.826;124.826
6;compErr;1;2.816e-06;2.816e-06;2.816e-06
6;init;1;3.36916;3.36916;3.36916
6;update;1;100.741;100.741;100.741
6;sync;1;3.08155;3.08155;3.08155
6;evalKnownDf;1;0;0;0
6;write;1;3.2023e-05;3.2023e-05;3.2023e-05
6;trace;1;0;0;0
6;calc_total;1;103.823;103.823;103.823
31;compErr;1;2.906e-06;2.906e-06;2.906e-06
31;init;1;3.19053;3.19053;3.19053
31;update;1;100.898;100.898;100.898
31;sync;1;2.25711;2.25711;2.25711
31;evalKnownDf;1;0;0;0
31;write;1;3.901e-05;3.901e-05;3.901e-05
31;trace;1;0;0;0
31;calc_total;1;103.155;103.155;103.155
0;total;1;124.826;124.826;124.826
7;compErr;1;3.144e-06;3.144e-06;3.144e-06
7;init;1;3.36742;3.36742;3.36742
7;update;1;100.624;100.624;100.624
7;sync;1;3.38383;3.38383;3.38383
7;evalKnownDf;1;0;0;0
7;write;1;3.1582e-05;3.1582e-05;3.1582e-05
7;trace;1;0;0;0
7;calc_total;1;104.008;104.008;104.008
32;compErr;1;2.42e-06;2.42e-06;2.42e-06
32;init;1;3.25451;3.25451;3.25451
32;update;1;100.577;100.577;100.577
32;sync;1;3.05649;3.05649;3.05649
32;evalKnownDf;1;0;0;0
32;write;1;2.8693e-05;2.8693e-05;2.8693e-05
32;trace;1;0;0;0
32;calc_total;1;103.634;103.634;103.634
0;total;1;124.826;124.826;124.826
8;compErr;1;2.402e-06;2.402e-06;2.402e-06
8;init;1;3.37099;3.37099;3.37099
8;update;1;101.225;101.225;101.225
8;sync;1;2.37602;2.37602;2.37602
8;evalKnownDf;1;0;0;0
8;write;1;3.3501e-05;3.3501e-05;3.3501e-05
8;trace;1;0;0;0
8;calc_total;1;103.601;103.601;103.601
33;compErr;1;2.225e-06;2.225e-06;2.225e-06
33;init;1;3.16512;3.16512;3.16512
33;update;1;101.142;101.142;101.142
33;sync;1;2.74981;2.74981;2.74981
33;evalKnownDf;1;0;0;0
33;write;1;3.6751e-05;3.6751e-05;3.6751e-05
33;trace;1;0;0;0
33;calc_total;1;103.891;103.891;103.891
0;total;1;124.826;124.826;124.826
9;compErr;1;2.649e-06;2.649e-06;2.649e-06
9;init;1;3.37326;3.37326;3.37326
9;update;1;101.352;101.352;101.352
9;sync;1;2.77566;2.77566;2.77566
9;evalKnownDf;1;0;0;0
9;write;1;3.2014e-05;3.2014e-05;3.2014e-05
9;trace;1;0;0;0
9;calc_total;1;104.128;104.128;104.128
34;compErr;1;1.743e-06;1.743e-06;1.743e-06
34;init;1;3.11217;3.11217;3.11217
34;update;1;101.039;101.039;101.039
34;sync;1;2.85308;2.85308;2.85308
34;evalKnownDf;1;0;0;0
34;write;1;3.0193e-05;3.0193e-05;3.0193e-05
34;trace;1;0;0;0
34;calc_total;1;103.892;103.892;103.892
0;total;1;124.826;124.826;124.826
10;compErr;1;3.018e-06;3.018e-06;3.018e-06
10;init;1;3.35366;3.35366;3.35366
10;update;1;102.012;102.012;102.012
10;sync;1;2.25324;2.25324;2.25324
10;evalKnownDf;1;0;0;0
10;write;1;2.5679e-05;2.5679e-05;2.5679e-05
10;trace;1;0;0;0
10;calc_total;1;104.265;104.265;104.265
35;compErr;1;2.142e-06;2.142e-06;2.142e-06
35;init;1;3.19109;3.19109;3.19109
35;update;1;101.353;101.353;101.353
35;sync;1;2.16327;2.16327;2.16327
35;evalKnownDf;1;0;0;0
35;write;1;3.1156e-05;3.1156e-05;3.1156e-05
35;trace;1;0;0;0
35;calc_total;1;103.516;103.516;103.516
0;total;1;124.826;124.826;124.826
11;compErr;1;2.762e-06;2.762e-06;2.762e-06
11;init;1;3.35654;3.35654;3.35654
11;update;1;101.961;101.961;101.961
11;sync;1;2.23182;2.23182;2.23182
11;evalKnownDf;1;0;0;0
11;write;1;3.0649e-05;3.0649e-05;3.0649e-05
11;trace;1;0;0;0
11;calc_total;1;104.193;104.193;104.193
36;compErr;1;1.623e-06;1.623e-06;1.623e-06
36;init;1;3.09477;3.09477;3.09477
36;update;1;100.655;100.655;100.655
36;sync;1;2.73879;2.73879;2.73879
36;evalKnownDf;1;0;0;0
36;write;1;3.4842e-05;3.4842e-05;3.4842e-05
36;trace;1;0;0;0
36;calc_total;1;103.394;103.394;103.394
0;total;1;124.826;124.826;124.826
12;compErr;1;2.679e-06;2.679e-06;2.679e-06
12;init;1;3.14551;3.14551;3.14551
12;update;1;101.185;101.185;101.185
12;sync;1;2.37797;2.37797;2.37797
12;evalKnownDf;1;0;0;0
12;write;1;2.6911e-05;2.6911e-05;2.6911e-05
12;trace;1;0;0;0
12;calc_total;1;103.563;103.563;103.563
37;compErr;1;1.122e-06;1.122e-06;1.122e-06
37;init;1;3.17397;3.17397;3.17397
37;update;1;100.158;100.158;100.158
37;sync;1;3.43554;3.43554;3.43554
37;evalKnownDf;1;0;0;0
37;write;1;3.386e-05;3.386e-05;3.386e-05
37;trace;1;0;0;0
37;calc_total;1;103.594;103.594;103.594
0;total;1;124.825;124.825;124.825
13;compErr;1;2.832e-06;2.832e-06;2.832e-06
13;init;1;3.13894;3.13894;3.13894
13;update;1;101.31;101.31;101.31
13;sync;1;2.80142;2.80142;2.80142
13;evalKnownDf;1;0;0;0
13;write;1;3.0122e-05;3.0122e-05;3.0122e-05
13;trace;1;0;0;0
13;calc_total;1;104.112;104.112;104.112
38;compErr;1;2.187e-06;2.187e-06;2.187e-06
38;init;1;3.0984;3.0984;3.0984
38;update;1;100.977;100.977;100.977
38;sync;1;2.07134;2.07134;2.07134
38;evalKnownDf;1;0;0;0
38;write;1;3.8169e-05;3.8169e-05;3.8169e-05
38;trace;1;0;0;0
38;calc_total;1;103.048;103.048;103.048
0;total;1;124.826;124.826;124.826
14;compErr;1;2.786e-06;2.786e-06;2.786e-06
14;init;1;3.16836;3.16836;3.16836
14;update;1;101.188;101.188;101.188
14;sync;1;2.55725;2.55725;2.55725
14;evalKnownDf;1;0;0;0
14;write;1;3.5185e-05;3.5185e-05;3.5185e-05
14;trace;1;0;0;0
14;calc_total;1;103.745;103.745;103.745
39;compErr;1;2.662e-06;2.662e-06;2.662e-06
39;init;1;3.15308;3.15308;3.15308
39;update;1;100.862;100.862;100.862
39;sync;1;2.25087;2.25087;2.25087
39;evalKnownDf;1;0;0;0
39;write;1;3.7604e-05;3.7604e-05;3.7604e-05
39;trace;1;0;0;0
39;calc_total;1;103.113;103.113;103.113
0;total;1;124.826;124.826;124.826
15;compErr;1;1.79e-06;1.79e-06;1.79e-06
15;init;1;3.13394;3.13394;3.13394
15;update;1;101.22;101.22;101.22
15;sync;1;2.29071;2.29071;2.29071
15;evalKnownDf;1;0;0;0
15;write;1;3.6051e-05;3.6051e-05;3.6051e-05
15;trace;1;0;0;0
15;calc_total;1;103.511;103.511;103.511
40;compErr;1;2.443e-06;2.443e-06;2.443e-06
40;init;1;3.12208;3.12208;3.12208
40;update;1;100.419;100.419;100.419
40;sync;1;2.40099;2.40099;2.40099
40;evalKnownDf;1;0;0;0
40;write;1;3.4672e-05;3.4672e-05;3.4672e-05
40;trace;1;0;0;0
40;calc_total;1;102.82;102.82;102.82
0;total;1;124.825;124.825;124.825
16;trace;1;0;0;0
16;calc_total;1;103.81;103.81;103.81
41;compErr;1;2.631e-06;2.631e-06;2.631e-06
41;init;1;3.31136;3.31136;3.31136
41;update;1;100.757;100.757;100.757
41;sync;1;3.25408;3.25408;3.25408
41;evalKnownDf;1;0;0;0
41;write;1;3.9018e-05;3.9018e-05;3.9018e-05
41;trace;1;0;0;0
41;calc_total;1;104.011;104.011;104.011
0;total;1;124.825;124.825;124.825
0;compErr;1;3.413e-06;3.413e-06;3.413e-06
0;init;1;3.17525;3.17525;3.17525
0;update;1;101.006;101.006;101.006
0;sync;1;2.68678;2.68678;2.68678
0;evalKnownDf;1;0;0;0
0;write;1;3.1782e-05;3.1782e-05;3.1782e-05
0;trace;1;0;0;0
0;calc_total;1;103.693;103.693;103.693
0;total;1;124.878;124.878;124.878
0;total;1;124.878;124.878;124.878
0;total;1;124.878;124.878;124.878
0;total;1;124.878;124.878;124.878
0;total;1;124.878;124.878;124.878
0;total;1;124.878;124.878;124.878
0;total;1;124.878;124.878;124.878
0;total;1;124.878;124.878;124.878
0;total;1;124.878;124.878;124.878
0;total;1;124.878;124.878;124.878
0;total;1;124.878;124.878;124.878
0;total;1;124.878;124.878;124.878
0;total;1;124.878;124.878;124.878
0;total;1;124.879;124.879;124.879
0;total;1;124.879;124.879;124.879
0;total;1;124.878;124.878;124.878
0;total;1;124.879;124.879;124.879
0;total;1;124.878;124.878;124.878
0;total;1;124.879;124.879;124.879
0;total;1;124.878;124.878;124.878
0;total;1;124.879;124.879;124.879
0;total;1;124.878;124.878;124.878
0;total;1;124.878;124.878;124.878
0;total;1;124.878;124.878;124.878
42;compErr;1;2.714e-06;2.714e-06;2.714e-06
42;init;1;3.1813;3.1813;3.1813
42;update;1;100.606;100.606;100.606
42;sync;1;2.92704;2.92704;2.92704
42;evalKnownDf;1;0;0;0
42;write;1;3.4203e-05;3.4203e-05;3.4203e-05
42;trace;1;0;0;0
42;calc_total;1;103.533;103.533;103.533
0;total;1;124.826;124.826;124.826
43;compErr;1;3.258e-06;3.258e-06;3.258e-06
43;init;1;3.18647;3.18647;3.18647
43;update;1;100.681;100.681;100.681
43;sync;1;3.0744;3.0744;3.0744
43;evalKnownDf;1;0;0;0
43;write;1;3.9958e-05;3.9958e-05;3.9958e-05
43;trace;1;0;0;0
43;calc_total;1;103.755;103.755;103.755
0;total;1;124.825;124.825;124.825
44;compErr;1;2.534e-06;2.534e-06;2.534e-06
44;init;1;3.15645;3.15645;3.15645
44;update;1;100.001;100.001;100.001
44;sync;1;2.90126;2.90126;2.90126
44;evalKnownDf;1;0;0;0
44;write;1;4.0526e-05;4.0526e-05;4.0526e-05
44;trace;1;0;0;0
44;calc_total;1;102.902;102.902;102.902
0;total;1;124.826;124.826;124.826
45;compErr;1;2.858e-06;2.858e-06;2.858e-06
45;init;1;3.17159;3.17159;3.17159
45;update;1;100.095;100.095;100.095
45;sync;1;3.19662;3.19662;3.19662
45;evalKnownDf;1;0;0;0
45;write;1;3.3459e-05;3.3459e-05;3.3459e-05
45;trace;1;0;0;0
45;calc_total;1;103.291;103.291;103.291
0;total;1;124.826;124.826;124.826
46;compErr;1;3.099e-06;3.099e-06;3.099e-06
46;init;1;3.19194;3.19194;3.19194
46;update;1;100.738;100.738;100.738
46;sync;1;2.01912;2.01912;2.01912
46;evalKnownDf;1;0;0;0
46;write;1;3.3107e-05;3.3107e-05;3.3107e-05
46;trace;1;0;0;0
46;calc_total;1;102.757;102.757;102.757
0;total;1;124.826;124.826;124.826
47;compErr;1;2.901e-06;2.901e-06;2.901e-06
47;init;1;3.1804;3.1804;3.1804
47;update;1;101.117;101.117;101.117
47;sync;1;1.72352;1.72352;1.72352
47;evalKnownDf;1;0;0;0
47;write;1;3.8664e-05;3.8664e-05;3.8664e-05
47;trace;1;0;0;0
47;calc_total;1;102.84;102.84;102.84
0;total;1;124.826;124.826;124.826
