# Supplementary material for: A Halo abstraction for distributed n-dimensional structured grids within the C++ PGAS library DASH
Source: PeerJ Comput Sci. 2023 Feb 3;9:e1203. doi: 10.7717/peerj-cs.1203 (PMC10280232; doi:10.7717/peerj-cs.1203)
Supplement: Supplemental Information 4 [file peerj-cs-09-1203-s004.gz › raw_dash_scafes/res_3d_sc/weak/scafes_heat3d_n4_c24_2063_28659160.out]

SCAFES
REMARK: No time step width tau was specified.
 Set tau=1.0 and proceeded. 

Energy start: 12000
Energy end  : 11351.9
# unit_id;function_name;num_calls;avg_runtime;min_runtime;max_runtime
0;compErr;1;1.989e-06;1.989e-06;1.989e-06
0;init;1;3.2307;3.2307;3.2307
0;update;1;99.6547;99.6547;99.6547
0;sync;1;5.66347;5.66347;5.66347
0;evalKnownDf;1;0;0;0
0;write;1;4.3004e-05;4.3004e-05;4.3004e-05
0;trace;1;0;0;0
0;calc_total;1;105.318;105.318;105.318
32;compErr;1;1.735e-06;1.735e-06;1.735e-06
32;init;1;3.22682;3.22682;3.22682
32;update;1;99.5751;99.5751;99.5751
32;sync;1;5.03205;5.03205;5.03205
32;evalKnownDf;1;0;0;0
32;write;1;4.178e-05;4.178e-05;4.178e-05
32;trace;1;0;0;0
32;calc_total;1;104.607;104.607;104.607
64;compErr;1;3.172e-06;3.172e-06;3.172e-06
64;init;1;3.23455;3.23455;3.23455
64;update;1;99.174;99.174;99.174
64;sync;1;4.5932;4.5932;4.5932
64;evalKnownDf;1;0;0;0
64;write;1;3.5476e-05;3.5476e-05;3.5476e-05
64;trace;1;0;0;0
64;calc_total;1;103.767;103.767;103.767
72;compErr;1;1.472e-06;1.472e-06;1.472e-06
72;init;1;3.10238;3.10238;3.10238
72;update;1;100.373;100.373;100.373
72;sync;1;3.75378;3.75378;3.75378
72;evalKnownDf;1;0;0;0
72;write;1;3.2409e-05;3.2409e-05;3.2409e-05
72;trace;1;0;0;0
72;calc_total;1;104.127;104.127;104.127
73;compErr;1;1.954e-06;1.954e-06;1.954e-06
73;init;1;3.09786;3.09786;3.09786
73;update;1;100.676;100.676;100.676
73;sync;1;3.98238;3.98238;3.98238
73;evalKnownDf;1;0;0;0
73;write;1;4.0098e-05;4.0098e-05;4.0098e-05
73;trace;1;0;0;0
73;calc_total;1;104.659;104.659;104.659
0;total;1;130.768;130.768;130.768
74;compErr;1;1.801e-06;1.801e-06;1.801e-06
74;init;1;3.09956;3.09956;3.09956
74;update;1;100.49;100.49;100.49
74;sync;1;4.7483;4.7483;4.7483
74;evalKnownDf;1;0;0;0
74;write;1;3.7718e-05;3.7718e-05;3.7718e-05
74;trace;1;0;0;0
74;calc_total;1;105.238;105.238;105.238
56;compErr;1;1.536e-06;1.536e-06;1.536e-06
56;init;1;3.13942;3.13942;3.13942
56;update;1;100.034;100.034;100.034
56;sync;1;5.24323;5.24323;5.24323
56;evalKnownDf;1;0;0;0
56;write;1;2.9977e-05;2.9977e-05;2.9977e-05
56;trace;1;0;0;0
1;compErr;1;1.184e-06;1.184e-06;1.184e-06
1;init;1;3.09112;3.09112;3.09112
1;update;1;99.5801;99.5801;99.5801
1;sync;1;6.02098;6.02098;6.02098
1;evalKnownDf;1;0;0;0
1;write;1;2.7867e-05;2.7867e-05;2.7867e-05
1;trace;1;0;0;0
1;calc_total;1;105.601;105.601;105.601
0;total;1;130.768;130.768;130.768
75;compErr;1;1.639e-06;1.639e-06;1.639e-06
75;init;1;3.0992;3.0992;3.0992
75;update;1;100.933;100.933;100.933
75;sync;1;3.70318;3.70318;3.70318
75;evalKnownDf;1;0;0;0
75;write;1;3.3635e-05;3.3635e-05;3.3635e-05
75;trace;1;0;0;0
75;calc_total;1;104.636;104.636;104.636
58;compErr;1;1.269e-06;1.269e-06;1.269e-06
58;init;1;3.12395;3.12395;3.12395
58;update;1;100.689;100.689;100.689
58;sync;1;5.48573;5.48573;5.48573
58;evalKnownDf;1;0;0;0
58;write;1;4.0577e-05;4.0577e-05;4.0577e-05
58;trace;1;0;0;0
58;calc_total;1;106.175;106.175;106.175
2;compErr;1;1.644e-06;1.644e-06;1.644e-06
2;init;1;3.23148;3.23148;3.23148
2;update;1;99.6162;99.6162;99.6162
2;sync;1;7.04392;7.04392;7.04392
2;evalKnownDf;1;0;0;0
2;write;1;2.3269e-05;2.3269e-05;2.3269e-05
2;trace;1;0;0;0
2;calc_total;1;106.66;106.66;106.66
0;total;1;130.768;130.768;130.768
24;compErr;1;1.188e-06;1.188e-06;1.188e-06
24;init;1;3.15342;3.15342;3.15342
24;update;1;100.12;100.12;100.12
24;sync;1;6.27893;6.27893;6.27893
24;evalKnownDf;1;0;0;0
24;write;1;2.7743e-05;2.7743e-05;2.7743e-05
24;trace;1;0;0;0
24;calc_total;1;106.399;106.399;106.399
76;compErr;1;1.812e-06;1.812e-06;1.812e-06
76;init;1;3.09851;3.09851;3.09851
76;update;1;100.23;100.23;100.23
76;sync;1;3.3341;3.3341;3.3341
76;evalKnownDf;1;0;0;0
76;write;1;3.5443e-05;3.5443e-05;3.5443e-05
76;trace;1;0;0;0
76;calc_total;1;103.565;103.565;103.565
56;calc_total;1;105.278;105.278;105.278
3;compErr;1;1.385e-06;1.385e-06;1.385e-06
3;init;1;3.07069;3.07069;3.07069
3;update;1;99.5759;99.5759;99.5759
3;sync;1;6.09072;6.09072;6.09072
3;evalKnownDf;1;0;0;0
3;write;1;3.6625e-05;3.6625e-05;3.6625e-05
3;trace;1;0;0;0
3;calc_total;1;105.667;105.667;105.667
0;total;1;130.768;130.768;130.768
26;compErr;1;2.476e-06;2.476e-06;2.476e-06
26;init;1;3.14105;3.14105;3.14105
26;update;1;100.929;100.929;100.929
26;sync;1;6.18359;6.18359;6.18359
26;evalKnownDf;1;0;0;0
26;write;1;3.9646e-05;3.9646e-05;3.9646e-05
26;trace;1;0;0;0
26;calc_total;1;107.113;107.113;107.113
77;compErr;1;1.943e-06;1.943e-06;1.943e-06
77;init;1;3.09954;3.09954;3.09954
77;update;1;100.484;100.484;100.484
77;sync;1;3.78169;3.78169;3.78169
77;evalKnownDf;1;0;0;0
77;write;1;4.2921e-05;4.2921e-05;4.2921e-05
77;trace;1;0;0;0
77;calc_total;1;104.266;104.266;104.266
59;compErr;1;1.606e-06;1.606e-06;1.606e-06
59;init;1;3.11397;3.11397;3.11397
59;update;1;100.469;100.469;100.469
59;sync;1;5.21471;5.21471;5.21471
59;evalKnownDf;1;0;0;0
59;write;1;3.4816e-05;3.4816e-05;3.4816e-05
59;trace;1;0;0;0
59;calc_total;1;105.684;105.684;105.684
4;compErr;1;1.843e-06;1.843e-06;1.843e-06
4;init;1;3.08021;3.08021;3.08021
4;update;1;98.899;98.899;98.899
4;sync;1;6.62203;6.62203;6.62203
4;evalKnownDf;1;0;0;0
4;write;1;3.5082e-05;3.5082e-05;3.5082e-05
4;trace;1;0;0;0
4;calc_total;1;105.521;105.521;105.521
0;total;1;130.767;130.767;130.767
27;compErr;1;1.692e-06;1.692e-06;1.692e-06
27;init;1;3.15584;3.15584;3.15584
27;update;1;100.543;100.543;100.543
27;sync;1;6.03384;6.03384;6.03384
78;compErr;1;1.566e-06;1.566e-06;1.566e-06
78;init;1;3.1576;3.1576;3.1576
78;update;1;100.595;100.595;100.595
78;sync;1;4.02781;4.02781;4.02781
78;evalKnownDf;1;0;0;0
78;write;1;4.3557e-05;4.3557e-05;4.3557e-05
78;trace;1;0;0;0
78;calc_total;1;104.623;104.623;104.623
60;compErr;1;2.12e-06;2.12e-06;2.12e-06
60;init;1;3.0754;3.0754;3.0754
60;update;1;99.8685;99.8685;99.8685
60;sync;1;4.72821;4.72821;4.72821
60;evalKnownDf;1;0;0;0
60;write;1;3.7508e-05;3.7508e-05;3.7508e-05
60;trace;1;0;0;0
60;calc_total;1;104.597;104.597;104.597
5;compErr;1;1.685e-06;1.685e-06;1.685e-06
5;init;1;3.22479;3.22479;3.22479
5;update;1;99.5105;99.5105;99.5105
5;sync;1;7.07553;7.07553;7.07553
5;evalKnownDf;1;0;0;0
5;write;1;2.5128e-05;2.5128e-05;2.5128e-05
5;trace;1;0;0;0
5;calc_total;1;106.586;106.586;106.586
0;total;1;130.768;130.768;130.768
28;compErr;1;1.946e-06;1.946e-06;1.946e-06
28;init;1;3.22833;3.22833;3.22833
28;update;1;99.7305;99.7305;99.7305
28;sync;1;6.3194;6.3194;6.3194
28;evalKnownDf;1;0;0;0
28;write;1;3.8158e-05;3.8158e-05;3.8158e-05
28;trace;1;0;0;0
79;compErr;1;1.426e-06;1.426e-06;1.426e-06
79;init;1;3.1078;3.1078;3.1078
79;update;1;100.076;100.076;100.076
79;sync;1;4.20641;4.20641;4.20641
79;evalKnownDf;1;0;0;0
79;write;1;3.9339e-05;3.9339e-05;3.9339e-05
79;trace;1;0;0;0
79;calc_total;1;104.282;104.282;104.282
61;compErr;1;1.547e-06;1.547e-06;1.547e-06
61;init;1;3.07975;3.07975;3.07975
61;update;1;100.352;100.352;100.352
61;sync;1;4.63029;4.63029;4.63029
61;evalKnownDf;1;0;0;0
61;write;1;3.3966e-05;3.3966e-05;3.3966e-05
61;trace;1;0;0;0
61;calc_total;1;104.982;104.982;104.982
6;compErr;1;1.177e-06;1.177e-06;1.177e-06
6;init;1;3.09899;3.09899;3.09899
6;update;1;99.9292;99.9292;99.9292
6;sync;1;6.96175;6.96175;6.96175
6;evalKnownDf;1;0;0;0
6;write;1;3.0401e-05;3.0401e-05;3.0401e-05
6;trace;1;0;0;0
6;calc_total;1;106.891;106.891;106.891
0;total;1;130.767;130.767;130.767
27;evalKnownDf;1;0;0;0
27;write;1;2.6373e-05;2.6373e-05;2.6373e-05
27;trace;1;0;0;0
27;calc_total;1;106.577;106.577;106.577
80;compErr;1;1.694e-06;1.694e-06;1.694e-06
80;init;1;3.31895;3.31895;3.31895
80;update;1;99.0376;99.0376;99.0376
80;sync;1;4.28123;4.28123;4.28123
80;evalKnownDf;1;0;0;0
80;write;1;3.6676e-05;3.6676e-05;3.6676e-05
80;trace;1;0;0;0
80;calc_total;1;103.319;103.319;103.319
62;compErr;1;2.472e-06;2.472e-06;2.472e-06
62;init;1;3.05918;3.05918;3.05918
62;update;1;100.021;100.021;100.021
62;sync;1;5.60107;5.60107;5.60107
62;evalKnownDf;1;0;0;0
62;write;1;3.0933e-05;3.0933e-05;3.0933e-05
62;trace;1;0;0;0
62;calc_total;1;105.622;105.622;105.622
7;compErr;1;1.939e-06;1.939e-06;1.939e-06
7;init;1;3.25037;3.25037;3.25037
7;update;1;99.5864;99.5864;99.5864
7;sync;1;6.87153;6.87153;6.87153
7;evalKnownDf;1;0;0;0
7;write;1;4.268e-05;4.268e-05;4.268e-05
7;trace;1;0;0;0
7;calc_total;1;106.458;106.458;106.458
0;total;1;130.768;130.768;130.768
28;calc_total;1;106.05;106.05;106.05
81;compErr;1;1.768e-06;1.768e-06;1.768e-06
81;init;1;3.12249;3.12249;3.12249
81;update;1;100.309;100.309;100.309
81;sync;1;2.79621;2.79621;2.79621
81;evalKnownDf;1;0;0;0
81;write;1;3.6899e-05;3.6899e-05;3.6899e-05
81;trace;1;0;0;0
81;calc_total;1;103.106;103.106;103.106
63;compErr;1;2.71e-06;2.71e-06;2.71e-06
63;init;1;3.07831;3.07831;3.07831
63;update;1;99.599;99.599;99.599
63;sync;1;5.36741;5.36741;5.36741
63;evalKnownDf;1;0;0;0
63;write;1;3.3279e-05;3.3279e-05;3.3279e-05
63;trace;1;0;0;0
63;calc_total;1;104.966;104.966;104.966
8;compErr;1;2.142e-06;2.142e-06;2.142e-06
8;init;1;3.09156;3.09156;3.09156
8;update;1;99.3397;99.3397;99.3397
8;sync;1;6.85025;6.85025;6.85025
8;evalKnownDf;1;0;0;0
8;write;1;3.7176e-05;3.7176e-05;3.7176e-05
8;trace;1;0;0;0
8;calc_total;1;106.19;106.19;106.19
0;total;1;130.767;130.767;130.767
29;compErr;1;3.258e-06;3.258e-06;3.258e-06
29;init;1;3.12672;3.12672;3.12672
29;update;1;99.977;99.977;99.977
29;sync;1;6.13723;6.13723;6.13723
29;evalKnownDf;1;0;0;0
29;write;1;3.2526e-05;3.2526e-05;3.2526e-05
29;trace;1;0;0;0
82;compErr;1;1.862e-06;1.862e-06;1.862e-06
82;init;1;3.1117;3.1117;3.1117
82;update;1;99.8956;99.8956;99.8956
82;sync;1;3.48638;3.48638;3.48638
82;evalKnownDf;1;0;0;0
82;write;1;3.5005e-05;3.5005e-05;3.5005e-05
82;trace;1;0;0;0
82;calc_total;1;103.382;103.382;103.382
50;compErr;1;1.643e-06;1.643e-06;1.643e-06
50;init;1;3.11754;3.11754;3.11754
50;update;1;99.634;99.634;99.634
50;sync;1;5.30639;5.30639;5.30639
50;evalKnownDf;1;0;0;0
9;compErr;1;1.606e-06;1.606e-06;1.606e-06
9;init;1;3.08884;3.08884;3.08884
9;update;1;99.835;99.835;99.835
9;sync;1;7.06752;7.06752;7.06752
9;evalKnownDf;1;0;0;0
9;write;1;2.5966e-05;2.5966e-05;2.5966e-05
9;trace;1;0;0;0
9;calc_total;1;106.903;106.903;106.903
0;total;1;130.767;130.767;130.767
30;compErr;1;3.552e-06;3.552e-06;3.552e-06
30;init;1;3.15491;3.15491;3.15491
30;update;1;100.364;100.364;100.364
30;sync;1;6.21947;6.21947;6.21947
30;evalKnownDf;1;0;0;0
30;write;1;4.531e-05;4.531e-05;4.531e-05
83;compErr;1;2.029e-06;2.029e-06;2.029e-06
83;init;1;3.14604;3.14604;3.14604
83;update;1;99.203;99.203;99.203
83;sync;1;4.16078;4.16078;4.16078
83;evalKnownDf;1;0;0;0
83;write;1;3.9864e-05;3.9864e-05;3.9864e-05
83;trace;1;0;0;0
83;calc_total;1;103.364;103.364;103.364
50;write;1;3.3163e-05;3.3163e-05;3.3163e-05
50;trace;1;0;0;0
50;calc_total;1;104.94;104.94;104.94
10;compErr;1;1.299e-06;1.299e-06;1.299e-06
10;init;1;3.12771;3.12771;3.12771
10;update;1;106.195;106.195;106.195
10;sync;1;0.652433;0.652433;0.652433
10;evalKnownDf;1;0;0;0
10;write;1;2.6455e-05;2.6455e-05;2.6455e-05
10;trace;1;0;0;0
10;calc_total;1;106.848;106.848;106.848
0;total;1;130.768;130.768;130.768
29;calc_total;1;106.114;106.114;106.114
85;compErr;1;2.632e-06;2.632e-06;2.632e-06
85;init;1;3.0586;3.0586;3.0586
85;update;1;100.545;100.545;100.545
85;sync;1;3.3753;3.3753;3.3753
85;evalKnownDf;1;0;0;0
85;write;1;3.3916e-05;3.3916e-05;3.3916e-05
85;trace;1;0;0;0
85;calc_total;1;103.92;103.92;103.92
48;compErr;1;1.548e-06;1.548e-06;1.548e-06
48;init;1;3.22397;3.22397;3.22397
48;update;1;99.2741;99.2741;99.2741
48;sync;1;4.69066;4.69066;4.69066
48;evalKnownDf;1;0;0;0
48;write;1;3.3049e-05;3.3049e-05;3.3049e-05
48;trace;1;0;0;0
48;calc_total;1;103.965;103.965;103.965
0;total;1;130.738;130.738;130.738
11;compErr;1;2.672e-06;2.672e-06;2.672e-06
11;init;1;3.22946;3.22946;3.22946
11;update;1;99.8091;99.8091;99.8091
11;sync;1;7.46993;7.46993;7.46993
11;evalKnownDf;1;0;0;0
11;write;1;3.819e-05;3.819e-05;3.819e-05
11;trace;1;0;0;0
11;calc_total;1;107.279;107.279;107.279
0;total;1;130.768;130.768;130.768
30;trace;1;0;0;0
30;calc_total;1;106.583;106.583;106.583
86;compErr;1;2.088e-06;2.088e-06;2.088e-06
86;init;1;3.05918;3.05918;3.05918
86;update;1;100.203;100.203;100.203
86;sync;1;3.98706;3.98706;3.98706
86;evalKnownDf;1;0;0;0
86;write;1;3.2742e-05;3.2742e-05;3.2742e-05
86;trace;1;0;0;0
86;calc_total;1;104.19;104.19;104.19
49;compErr;1;1.201e-06;1.201e-06;1.201e-06
49;init;1;3.10675;3.10675;3.10675
49;update;1;99.817;99.817;99.817
49;sync;1;4.70981;4.70981;4.70981
49;evalKnownDf;1;0;0;0
49;write;1;3.0728e-05;3.0728e-05;3.0728e-05
49;trace;1;0;0;0
49;calc_total;1;104.527;104.527;104.527
0;total;1;130.738;130.738;130.738
12;compErr;1;1.52e-06;1.52e-06;1.52e-06
12;init;1;3.10252;3.10252;3.10252
12;update;1;99.3678;99.3678;99.3678
12;sync;1;6.15857;6.15857;6.15857
12;evalKnownDf;1;0;0;0
12;write;1;3.0717e-05;3.0717e-05;3.0717e-05
12;trace;1;0;0;0
12;calc_total;1;105.526;105.526;105.526
0;total;1;130.767;130.767;130.767
31;compErr;1;3.439e-06;3.439e-06;3.439e-06
31;init;1;3.12433;3.12433;3.12433
31;update;1;99.8469;99.8469;99.8469
31;sync;1;6.30491;6.30491;6.30491
31;evalKnownDf;1;0;0;0
31;write;1;4.135e-05;4.135e-05;4.135e-05
31;trace;1;0;0;0
31;calc_total;1;106.152;106.152;106.152
87;compErr;1;2.359e-06;2.359e-06;2.359e-06
87;init;1;3.12809;3.12809;3.12809
87;update;1;100.072;100.072;100.072
87;sync;1;3.83393;3.83393;3.83393
87;evalKnownDf;1;0;0;0
87;write;1;3.5868e-05;3.5868e-05;3.5868e-05
87;trace;1;0;0;0
87;calc_total;1;103.906;103.906;103.906
0;total;1;130.739;130.739;130.739
13;compErr;1;3.449e-06;3.449e-06;3.449e-06
13;init;1;3.10527;3.10527;3.10527
13;update;1;99.8056;99.8056;99.8056
13;sync;1;6.36007;6.36007;6.36007
13;evalKnownDf;1;0;0;0
13;write;1;3.0392e-05;3.0392e-05;3.0392e-05
13;trace;1;0;0;0
13;calc_total;1;106.166;106.166;106.166
0;total;1;130.767;130.767;130.767
0;total;1;130.758;130.758;130.758
88;compErr;1;8.52e-07;8.52e-07;8.52e-07
88;init;1;3.27455;3.27455;3.27455
88;update;1;99.9047;99.9047;99.9047
88;sync;1;4.26599;4.26599;4.26599
88;evalKnownDf;1;0;0;0
88;write;1;3.015e-05;3.015e-05;3.015e-05
88;trace;1;0;0;0
88;calc_total;1;104.171;104.171;104.171
51;compErr;1;1.65e-06;1.65e-06;1.65e-06
51;init;1;3.08601;3.08601;3.08601
51;update;1;99.6833;99.6833;99.6833
51;sync;1;4.95758;4.95758;4.95758
51;evalKnownDf;1;0;0;0
51;write;1;3.4147e-05;3.4147e-05;3.4147e-05
51;trace;1;0;0;0
51;calc_total;1;104.641;104.641;104.641
0;total;1;130.738;130.738;130.738
14;compErr;1;2.38e-06;2.38e-06;2.38e-06
14;init;1;3.10525;3.10525;3.10525
14;update;1;99.1384;99.1384;99.1384
14;sync;1;7.69057;7.69057;7.69057
14;evalKnownDf;1;0;0;0
14;write;1;3.2226e-05;3.2226e-05;3.2226e-05
14;trace;1;0;0;0
14;calc_total;1;106.829;106.829;106.829
0;total;1;130.767;130.767;130.767
25;compErr;1;1.966e-06;1.966e-06;1.966e-06
25;init;1;3.15115;3.15115;3.15115
25;update;1;100.477;100.477;100.477
25;sync;1;6.51784;6.51784;6.51784
25;evalKnownDf;1;0;0;0
25;write;1;2.896e-05;2.896e-05;2.896e-05
25;trace;1;0;0;0
25;calc_total;1;106.995;106.995;106.995
0;total;1;130.758;130.758;130.758
89;compErr;1;1.919e-06;1.919e-06;1.919e-06
89;init;1;3.25736;3.25736;3.25736
89;update;1;100.137;100.137;100.137
89;sync;1;4.53124;4.53124;4.53124
89;evalKnownDf;1;0;0;0
89;write;1;3.4517e-05;3.4517e-05;3.4517e-05
89;trace;1;0;0;0
89;calc_total;1;104.668;104.668;104.668
52;compErr;1;1.631e-06;1.631e-06;1.631e-06
52;init;1;3.23441;3.23441;3.23441
52;update;1;100.201;100.201;100.201
52;sync;1;4.39728;4.39728;4.39728
52;evalKnownDf;1;0;0;0
52;write;1;3.0727e-05;3.0727e-05;3.0727e-05
52;trace;1;0;0;0
52;calc_total;1;104.599;104.599;104.599
0;total;1;130.738;130.738;130.738
15;compErr;1;2.351e-06;2.351e-06;2.351e-06
15;init;1;3.11972;3.11972;3.11972
15;update;1;99.5742;99.5742;99.5742
15;sync;1;6.71603;6.71603;6.71603
15;evalKnownDf;1;0;0;0
15;write;1;3.4892e-05;3.4892e-05;3.4892e-05
15;trace;1;0;0;0
15;calc_total;1;106.29;106.29;106.29
0;total;1;130.768;130.768;130.768
0;total;1;130.759;130.759;130.759
90;compErr;1;1.27e-06;1.27e-06;1.27e-06
90;init;1;3.0524;3.0524;3.0524
90;update;1;100.099;100.099;100.099
90;sync;1;4.67763;4.67763;4.67763
90;evalKnownDf;1;0;0;0
90;write;1;3.2863e-05;3.2863e-05;3.2863e-05
90;trace;1;0;0;0
90;calc_total;1;104.777;104.777;104.777
53;compErr;1;1.754e-06;1.754e-06;1.754e-06
53;init;1;3.17003;3.17003;3.17003
53;update;1;100.357;100.357;100.357
53;sync;1;5.06739;5.06739;5.06739
53;evalKnownDf;1;0;0;0
53;write;1;2.9107e-05;2.9107e-05;2.9107e-05
53;trace;1;0;0;0
53;calc_total;1;105.424;105.424;105.424
0;total;1;130.738;130.738;130.738
16;compErr;1;1.798e-06;1.798e-06;1.798e-06
16;init;1;3.17125;3.17125;3.17125
16;update;1;99.4599;99.4599;99.4599
16;sync;1;5.86319;5.86319;5.86319
16;evalKnownDf;1;0;0;0
16;write;1;3.0654e-05;3.0654e-05;3.0654e-05
16;trace;1;0;0;0
16;calc_total;1;105.323;105.323;105.323
0;total;1;130.768;130.768;130.768
0;total;1;130.758;130.758;130.758
91;compErr;1;1.404e-06;1.404e-06;1.404e-06
91;init;1;3.05628;3.05628;3.05628
91;update;1;99.5741;99.5741;99.5741
91;sync;1;4.75346;4.75346;4.75346
91;evalKnownDf;1;0;0;0
91;write;1;3.1515e-05;3.1515e-05;3.1515e-05
91;trace;1;0;0;0
91;calc_total;1;104.328;104.328;104.328
0;total;1;130.753;130.753;130.753
54;compErr;1;1.225e-06;1.225e-06;1.225e-06
54;init;1;3.12318;3.12318;3.12318
54;update;1;99.6822;99.6822;99.6822
54;sync;1;5.88819;5.88819;5.88819
54;evalKnownDf;1;0;0;0
54;write;1;2.6915e-05;2.6915e-05;2.6915e-05
54;trace;1;0;0;0
54;calc_total;1;105.57;105.57;105.57
0;total;1;130.738;130.738;130.738
17;compErr;1;2.115e-06;2.115e-06;2.115e-06
17;init;1;3.13259;3.13259;3.13259
17;update;1;99.3638;99.3638;99.3638
17;sync;1;6.09267;6.09267;6.09267
17;evalKnownDf;1;0;0;0
17;write;1;2.8168e-05;2.8168e-05;2.8168e-05
17;trace;1;0;0;0
17;calc_total;1;105.457;105.457;105.457
0;total;1;130.768;130.768;130.768
0;total;1;130.758;130.758;130.758
92;compErr;1;1.784e-06;1.784e-06;1.784e-06
92;init;1;3.17978;3.17978;3.17978
92;update;1;99.3767;99.3767;99.3767
92;sync;1;4.07474;4.07474;4.07474
92;evalKnownDf;1;0;0;0
92;write;1;2.9802e-05;2.9802e-05;2.9802e-05
92;trace;1;0;0;0
92;calc_total;1;103.451;103.451;103.451
0;total;1;130.753;130.753;130.753
55;compErr;1;1.49e-06;1.49e-06;1.49e-06
55;init;1;3.14608;3.14608;3.14608
55;update;1;99.5186;99.5186;99.5186
55;sync;1;5.45789;5.45789;5.45789
55;evalKnownDf;1;0;0;0
55;write;1;3.2764e-05;3.2764e-05;3.2764e-05
55;trace;1;0;0;0
55;calc_total;1;104.977;104.977;104.977
0;total;1;130.738;130.738;130.738
18;compErr;1;2.375e-06;2.375e-06;2.375e-06
18;init;1;3.07976;3.07976;3.07976
18;update;1;99.714;99.714;99.714
18;sync;1;6.07267;6.07267;6.07267
18;evalKnownDf;1;0;0;0
18;write;1;3.6184e-05;3.6184e-05;3.6184e-05
18;trace;1;0;0;0
18;calc_total;1;105.787;105.787;105.787
0;total;1;130.769;130.769;130.769
0;total;1;130.758;130.758;130.758
93;compErr;1;1.506e-06;1.506e-06;1.506e-06
93;init;1;3.07663;3.07663;3.07663
93;update;1;99.529;99.529;99.529
93;sync;1;4.24295;4.24295;4.24295
93;evalKnownDf;1;0;0;0
93;write;1;3.2121e-05;3.2121e-05;3.2121e-05
93;trace;1;0;0;0
93;calc_total;1;103.772;103.772;103.772
0;total;1;130.753;130.753;130.753
0;total;1;130.738;130.738;130.738
19;compErr;1;2.432e-06;2.432e-06;2.432e-06
19;init;1;3.10436;3.10436;3.10436
19;update;1;99.3326;99.3326;99.3326
19;sync;1;5.91302;5.91302;5.91302
19;evalKnownDf;1;0;0;0
19;write;1;3.4906e-05;3.4906e-05;3.4906e-05
19;trace;1;0;0;0
19;calc_total;1;105.246;105.246;105.246
0;total;1;130.768;130.768;130.768
0;total;1;130.758;130.758;130.758
57;compErr;1;1.04e-06;1.04e-06;1.04e-06
57;init;1;3.12014;3.12014;3.12014
57;update;1;100.684;100.684;100.684
57;sync;1;4.97982;4.97982;4.97982
57;evalKnownDf;1;0;0;0
57;write;1;2.795e-05;2.795e-05;2.795e-05
57;trace;1;0;0;0
57;calc_total;1;105.664;105.664;105.664
0;total;1;130.738;130.738;130.738
20;compErr;1;1.579e-06;1.579e-06;1.579e-06
20;init;1;3.09798;3.09798;3.09798
20;update;1;99.885;99.885;99.885
20;sync;1;5.32775;5.32775;5.32775
20;evalKnownDf;1;0;0;0
20;write;1;3.6452e-05;3.6452e-05;3.6452e-05
20;trace;1;0;0;0
20;calc_total;1;105.213;105.213;105.213
0;total;1;130.767;130.767;130.767
0;total;1;130.758;130.758;130.758
0;total;1;130.739;130.739;130.739
21;compErr;1;1.73e-06;1.73e-06;1.73e-06
21;init;1;3.19676;3.19676;3.19676
21;update;1;99.5364;99.5364;99.5364
21;sync;1;6.67235;6.67235;6.67235
21;evalKnownDf;1;0;0;0
21;write;1;2.8947e-05;2.8947e-05;2.8947e-05
21;trace;1;0;0;0
21;calc_total;1;106.209;106.209;106.209
0;total;1;130.768;130.768;130.768
0;total;1;130.758;130.758;130.758
22;compErr;1;1.372e-06;1.372e-06;1.372e-06
22;init;1;3.09031;3.09031;3.09031
22;update;1;99.4975;99.4975;99.4975
22;sync;1;6.86816;6.86816;6.86816
22;evalKnownDf;1;0;0;0
22;write;1;4.5982e-05;4.5982e-05;4.5982e-05
22;trace;1;0;0;0
22;calc_total;1;106.366;106.366;106.366
0;total;1;130.768;130.768;130.768
33;compErr;1;1.773e-06;1.773e-06;1.773e-06
33;init;1;3.21018;3.21018;3.21018
33;update;1;99.754;99.754;99.754
33;sync;1;5.10808;5.10808;5.10808
33;evalKnownDf;1;0;0;0
33;write;1;4.042e-05;4.042e-05;4.042e-05
33;trace;1;0;0;0
33;calc_total;1;104.862;104.862;104.862
0;total;1;130.758;130.758;130.758
23;compErr;1;2.245e-06;2.245e-06;2.245e-06
23;init;1;3.08963;3.08963;3.08963
23;update;1;99.5688;99.5688;99.5688
23;sync;1;6.26432;6.26432;6.26432
23;evalKnownDf;1;0;0;0
23;write;1;3.0461e-05;3.0461e-05;3.0461e-05
23;trace;1;0;0;0
23;calc_total;1;105.833;105.833;105.833
0;total;1;130.768;130.768;130.768
34;compErr;1;2.532e-06;2.532e-06;2.532e-06
34;init;1;3.1987;3.1987;3.1987
34;update;1;99.6631;99.6631;99.6631
34;sync;1;5.69092;5.69092;5.69092
34;evalKnownDf;1;0;0;0
34;write;1;3.3798e-05;3.3798e-05;3.3798e-05
34;trace;1;0;0;0
34;calc_total;1;105.354;105.354;105.354
0;total;1;130.759;130.759;130.759
35;compErr;1;2.561e-06;2.561e-06;2.561e-06
35;init;1;3.11658;3.11658;3.11658
35;update;1;99.6323;99.6323;99.6323
35;sync;1;5.56331;5.56331;5.56331
35;evalKnownDf;1;0;0;0
35;write;1;3.7184e-05;3.7184e-05;3.7184e-05
35;trace;1;0;0;0
35;calc_total;1;105.196;105.196;105.196
0;total;1;130.758;130.758;130.758
36;compErr;1;2.35e-06;2.35e-06;2.35e-06
36;init;1;3.27575;3.27575;3.27575
36;update;1;99.9724;99.9724;99.9724
36;sync;1;5.43217;5.43217;5.43217
36;evalKnownDf;1;0;0;0
36;write;1;2.6736e-05;2.6736e-05;2.6736e-05
36;trace;1;0;0;0
36;calc_total;1;105.405;105.405;105.405
0;total;1;130.758;130.758;130.758
37;compErr;1;2.304e-06;2.304e-06;2.304e-06
37;init;1;3.1513;3.1513;3.1513
37;update;1;100.191;100.191;100.191
37;sync;1;5.54994;5.54994;5.54994
37;evalKnownDf;1;0;0;0
37;write;1;3.0621e-05;3.0621e-05;3.0621e-05
37;trace;1;0;0;0
37;calc_total;1;105.741;105.741;105.741
0;total;1;130.758;130.758;130.758
38;compErr;1;1.718e-06;1.718e-06;1.718e-06
38;init;1;3.14786;3.14786;3.14786
38;update;1;99.6005;99.6005;99.6005
38;sync;1;6.52761;6.52761;6.52761
38;evalKnownDf;1;0;0;0
38;write;1;3.1359e-05;3.1359e-05;3.1359e-05
38;trace;1;0;0;0
38;calc_total;1;106.128;106.128;106.128
0;total;1;130.758;130.758;130.758
39;compErr;1;1.625e-06;1.625e-06;1.625e-06
39;init;1;3.08269;3.08269;3.08269
39;update;1;100.219;100.219;100.219
39;sync;1;5.37623;5.37623;5.37623
39;evalKnownDf;1;0;0;0
39;write;1;2.5043e-05;2.5043e-05;2.5043e-05
39;trace;1;0;0;0
39;calc_total;1;105.596;105.596;105.596
0;total;1;130.758;130.758;130.758
40;compErr;1;1.026e-06;1.026e-06;1.026e-06
40;init;1;3.115;3.115;3.115
40;update;1;99.9789;99.9789;99.9789
40;sync;1;5.51535;5.51535;5.51535
40;evalKnownDf;1;0;0;0
40;write;1;2.9719e-05;2.9719e-05;2.9719e-05
40;trace;1;0;0;0
40;calc_total;1;105.494;105.494;105.494
0;total;1;130.758;130.758;130.758
41;compErr;1;1.966e-06;1.966e-06;1.966e-06
41;init;1;3.09641;3.09641;3.09641
41;update;1;99.5281;99.5281;99.5281
41;sync;1;6.6472;6.6472;6.6472
41;evalKnownDf;1;0;0;0
41;write;1;2.6933e-05;2.6933e-05;2.6933e-05
41;trace;1;0;0;0
41;calc_total;1;106.175;106.175;106.175
0;total;1;130.758;130.758;130.758
94;compErr;1;1.603e-06;1.603e-06;1.603e-06
94;init;1;3.20469;3.20469;3.20469
94;update;1;100.121;100.121;100.121
94;sync;1;4.54298;4.54298;4.54298
94;evalKnownDf;1;0;0;0
94;write;1;3.9276e-05;3.9276e-05;3.9276e-05
94;trace;1;0;0;0
94;calc_total;1;104.664;104.664;104.664
0;total;1;130.753;130.753;130.753
95;compErr;1;2.621e-06;2.621e-06;2.621e-06
95;init;1;3.20946;3.20946;3.20946
95;update;1;99.4892;99.4892;99.4892
95;sync;1;4.3508;4.3508;4.3508
95;evalKnownDf;1;0;0;0
95;write;1;3.0251e-05;3.0251e-05;3.0251e-05
95;trace;1;0;0;0
95;calc_total;1;103.84;103.84;103.84
0;total;1;130.753;130.753;130.753
0;total;1;130.753;130.753;130.753
0;total;1;130.753;130.753;130.753
0;total;1;130.753;130.753;130.753
0;total;1;130.753;130.753;130.753
0;total;1;130.754;130.754;130.754
0;total;1;130.754;130.754;130.754
0;total;1;130.754;130.754;130.754
0;total;1;130.754;130.754;130.754
0;total;1;130.753;130.753;130.753
0;total;1;130.753;130.753;130.753
84;compErr;1;1.313e-06;1.313e-06;1.313e-06
84;init;1;3.05246;3.05246;3.05246
84;update;1;100.078;100.078;100.078
84;sync;1;3.27005;3.27005;3.27005
84;evalKnownDf;1;0;0;0
84;write;1;3.4429e-05;3.4429e-05;3.4429e-05
84;trace;1;0;0;0
84;calc_total;1;103.348;103.348;103.348
0;total;1;130.753;130.753;130.753
0;total;1;130.753;130.753;130.753
0;total;1;130.753;130.753;130.753
0;total;1;130.753;130.753;130.753
0;total;1;130.753;130.753;130.753
0;total;1;130.753;130.753;130.753
0;total;1;130.755;130.755;130.755
0;total;1;130.753;130.753;130.753
0;total;1;130.754;130.754;130.754
42;compErr;1;1.814e-06;1.814e-06;1.814e-06
42;init;1;3.07876;3.07876;3.07876
42;update;1;100.111;100.111;100.111
42;sync;1;6.41883;6.41883;6.41883
42;evalKnownDf;1;0;0;0
42;write;1;3.3402e-05;3.3402e-05;3.3402e-05
42;trace;1;0;0;0
42;calc_total;1;106.53;106.53;106.53
0;total;1;130.759;130.759;130.759
0;total;1;130.738;130.738;130.738
43;compErr;1;1.759e-06;1.759e-06;1.759e-06
43;init;1;3.07199;3.07199;3.07199
43;update;1;100.143;100.143;100.143
43;sync;1;5.86038;5.86038;5.86038
43;evalKnownDf;1;0;0;0
43;write;1;3.163e-05;3.163e-05;3.163e-05
43;trace;1;0;0;0
43;calc_total;1;106.003;106.003;106.003
0;total;1;130.758;130.758;130.758
0;total;1;130.738;130.738;130.738
44;compErr;1;3.615e-06;3.615e-06;3.615e-06
44;init;1;3.14182;3.14182;3.14182
44;update;1;99.5461;99.5461;99.5461
44;sync;1;5.54285;5.54285;5.54285
44;evalKnownDf;1;0;0;0
44;write;1;2.9948e-05;2.9948e-05;2.9948e-05
44;trace;1;0;0;0
44;calc_total;1;105.089;105.089;105.089
0;total;1;130.758;130.758;130.758
0;total;1;130.738;130.738;130.738
45;compErr;1;1.698e-06;1.698e-06;1.698e-06
45;init;1;3.11197;3.11197;3.11197
45;update;1;99.5509;99.5509;99.5509
45;sync;1;5.87992;5.87992;5.87992
45;evalKnownDf;1;0;0;0
45;write;1;3.2422e-05;3.2422e-05;3.2422e-05
45;trace;1;0;0;0
45;calc_total;1;105.431;105.431;105.431
0;total;1;130.758;130.758;130.758
0;total;1;130.738;130.738;130.738
46;compErr;1;2.307e-06;2.307e-06;2.307e-06
46;init;1;3.11209;3.11209;3.11209
46;update;1;100.129;100.129;100.129
46;sync;1;5.85514;5.85514;5.85514
46;evalKnownDf;1;0;0;0
46;write;1;2.7531e-05;2.7531e-05;2.7531e-05
46;trace;1;0;0;0
46;calc_total;1;105.985;105.985;105.985
0;total;1;130.758;130.758;130.758
0;total;1;130.738;130.738;130.738
47;compErr;1;2.938e-06;2.938e-06;2.938e-06
47;init;1;3.14603;3.14603;3.14603
47;update;1;100.217;100.217;100.217
47;sync;1;5.32159;5.32159;5.32159
47;evalKnownDf;1;0;0;0
47;write;1;2.996e-05;2.996e-05;2.996e-05
47;trace;1;0;0;0
47;calc_total;1;105.538;105.538;105.538
0;total;1;130.758;130.758;130.758
0;total;1;130.738;130.738;130.738
65;compErr;1;2.238e-06;2.238e-06;2.238e-06
65;init;1;3.06909;3.06909;3.06909
65;update;1;99.7984;99.7984;99.7984
65;sync;1;4.45027;4.45027;4.45027
65;evalKnownDf;1;0;0;0
65;write;1;4.1302e-05;4.1302e-05;4.1302e-05
65;trace;1;0;0;0
65;calc_total;1;104.249;104.249;104.249
0;total;1;130.738;130.738;130.738
66;compErr;1;1.792e-06;1.792e-06;1.792e-06
66;init;1;3.06427;3.06427;3.06427
66;update;1;99.722;99.722;99.722
66;sync;1;4.73907;4.73907;4.73907
66;evalKnownDf;1;0;0;0
66;write;1;3.8999e-05;3.8999e-05;3.8999e-05
66;trace;1;0;0;0
66;calc_total;1;104.461;104.461;104.461
0;total;1;130.739;130.739;130.739
67;compErr;1;6.122e-06;6.122e-06;6.122e-06
67;init;1;3.15493;3.15493;3.15493
67;update;1;99.7458;99.7458;99.7458
67;sync;1;4.55858;4.55858;4.55858
67;evalKnownDf;1;0;0;0
67;write;1;3.5511e-05;3.5511e-05;3.5511e-05
67;trace;1;0;0;0
67;calc_total;1;104.304;104.304;104.304
0;total;1;130.738;130.738;130.738
68;compErr;1;1.788e-06;1.788e-06;1.788e-06
68;init;1;3.24796;3.24796;3.24796
68;update;1;101.725;101.725;101.725
68;sync;1;2.80152;2.80152;2.80152
68;evalKnownDf;1;0;0;0
68;write;1;2.2568e-05;2.2568e-05;2.2568e-05
68;trace;1;0;0;0
68;calc_total;1;104.527;104.527;104.527
0;total;1;130.738;130.738;130.738
69;compErr;1;1.468e-06;1.468e-06;1.468e-06
69;init;1;3.22505;3.22505;3.22505
69;update;1;102.211;102.211;102.211
69;sync;1;2.76907;2.76907;2.76907
69;evalKnownDf;1;0;0;0
69;write;1;2.8954e-05;2.8954e-05;2.8954e-05
69;trace;1;0;0;0
69;calc_total;1;104.98;104.98;104.98
0;total;1;130.738;130.738;130.738
70;compErr;1;1.883e-06;1.883e-06;1.883e-06
70;init;1;3.08025;3.08025;3.08025
70;update;1;100.258;100.258;100.258
70;sync;1;4.68115;4.68115;4.68115
70;evalKnownDf;1;0;0;0
70;write;1;2.8756e-05;2.8756e-05;2.8756e-05
70;trace;1;0;0;0
70;calc_total;1;104.939;104.939;104.939
0;total;1;130.738;130.738;130.738
71;compErr;1;2.143e-06;2.143e-06;2.143e-06
71;init;1;3.0722;3.0722;3.0722
71;update;1;100.207;100.207;100.207
71;sync;1;4.30123;4.30123;4.30123
71;evalKnownDf;1;0;0;0
71;write;1;3.6014e-05;3.6014e-05;3.6014e-05
71;trace;1;0;0;0
71;calc_total;1;104.508;104.508;104.508
0;total;1;130.738;130.738;130.738
SCAFES
REMARK: No time step width tau was specified.
 Set tau=1.0 and proceeded. 

Energy start: 12000
Energy end  : 11351.9
# unit_id;function_name;num_calls;avg_runtime;min_runtime;max_runtime
0;compErr;1;2.634e-06;2.634e-06;2.634e-06
0;init;1;3.19385;3.19385;3.19385
0;update;1;99.7195;99.7195;99.7195
0;sync;1;7.21478;7.21478;7.21478
0;evalKnownDf;1;0;0;0
0;write;1;3.8909e-05;3.8909e-05;3.8909e-05
0;trace;1;0;0;0
0;calc_total;1;106.934;106.934;106.934
32;compErr;1;4.41e-06;4.41e-06;4.41e-06
32;init;1;3.15905;3.15905;3.15905
32;update;1;100.181;100.181;100.181
32;sync;1;8.96274;8.96274;8.96274
32;evalKnownDf;1;0;0;0
32;write;1;4.3419e-05;4.3419e-05;4.3419e-05
32;trace;1;0;0;0
32;calc_total;1;109.143;109.143;109.143
64;compErr;1;2.44e-06;2.44e-06;2.44e-06
64;init;1;3.12509;3.12509;3.12509
64;update;1;99.387;99.387;99.387
64;sync;1;7.56456;7.56456;7.56456
64;evalKnownDf;1;0;0;0
64;write;1;3.378e-05;3.378e-05;3.378e-05
64;trace;1;0;0;0
64;calc_total;1;106.952;106.952;106.952
78;compErr;1;1.425e-06;1.425e-06;1.425e-06
78;init;1;3.14111;3.14111;3.14111
78;update;1;100.697;100.697;100.697
78;sync;1;6.70272;6.70272;6.70272
78;evalKnownDf;1;0;0;0
78;write;1;4.4581e-05;4.4581e-05;4.4581e-05
78;trace;1;0;0;0
78;calc_total;1;107.4;107.4;107.4
61;compErr;1;1.545e-06;1.545e-06;1.545e-06
61;init;1;3.07375;3.07375;3.07375
61;update;1;101.106;101.106;101.106
61;sync;1;6.76972;6.76972;6.76972
61;evalKnownDf;1;0;0;0
61;write;1;3.4634e-05;3.4634e-05;3.4634e-05
61;trace;1;0;0;0
61;calc_total;1;107.876;107.876;107.876
80;compErr;1;1.908e-06;1.908e-06;1.908e-06
80;init;1;3.21292;3.21292;3.21292
80;update;1;99.4035;99.4035;99.4035
80;sync;1;6.65211;6.65211;6.65211
80;evalKnownDf;1;0;0;0
80;write;1;3.5367e-05;3.5367e-05;3.5367e-05
80;trace;1;0;0;0
80;calc_total;1;106.056;106.056;106.056
62;compErr;1;1.801e-06;1.801e-06;1.801e-06
62;init;1;3.06466;3.06466;3.06466
62;update;1;99.9658;99.9658;99.9658
62;sync;1;8.14132;8.14132;8.14132
62;evalKnownDf;1;0;0;0
62;write;1;3.0838e-05;3.0838e-05;3.0838e-05
62;trace;1;0;0;0
62;calc_total;1;108.107;108.107;108.107
77;compErr;1;1.584e-06;1.584e-06;1.584e-06
77;init;1;3.14267;3.14267;3.14267
77;update;1;100.055;100.055;100.055
77;sync;1;7.13342;7.13342;7.13342
77;evalKnownDf;1;0;0;0
77;write;1;3.9422e-05;3.9422e-05;3.9422e-05
77;trace;1;0;0;0
77;calc_total;1;107.188;107.188;107.188
63;compErr;1;1.945e-06;1.945e-06;1.945e-06
63;init;1;3.0746;3.0746;3.0746
63;update;1;100.083;100.083;100.083
63;sync;1;7.4947;7.4947;7.4947
63;evalKnownDf;1;0;0;0
63;write;1;3.3093e-05;3.3093e-05;3.3093e-05
63;trace;1;0;0;0
63;calc_total;1;107.578;107.578;107.578
79;compErr;1;1.903e-06;1.903e-06;1.903e-06
79;init;1;3.17072;3.17072;3.17072
79;update;1;99.5944;99.5944;99.5944
79;sync;1;7.21174;7.21174;7.21174
79;evalKnownDf;1;0;0;0
79;write;1;3.934e-05;3.934e-05;3.934e-05
79;trace;1;0;0;0
79;calc_total;1;106.806;106.806;106.806
53;compErr;1;3.113e-06;3.113e-06;3.113e-06
53;init;1;3.10809;3.10809;3.10809
53;update;1;100.213;100.213;100.213
53;sync;1;9.41435;9.41435;9.41435
53;evalKnownDf;1;0;0;0
53;write;1;3.1393e-05;3.1393e-05;3.1393e-05
53;trace;1;0;0;0
53;calc_total;1;109.627;109.627;109.627
85;compErr;1;1.403e-06;1.403e-06;1.403e-06
85;init;1;3.1719;3.1719;3.1719
85;update;1;100.211;100.211;100.211
85;sync;1;7.70129;7.70129;7.70129
85;evalKnownDf;1;0;0;0
85;write;1;3.554e-05;3.554e-05;3.554e-05
85;trace;1;0;0;0
85;calc_total;1;107.912;107.912;107.912
0;total;1;226.707;226.707;226.707
69;compErr;1;1.756e-06;1.756e-06;1.756e-06
69;init;1;3.09608;3.09608;3.09608
69;update;1;100.004;100.004;100.004
86;compErr;1;2.403e-06;2.403e-06;2.403e-06
86;init;1;3.14009;3.14009;3.14009
86;update;1;99.563;99.563;99.563
86;sync;1;7.24754;7.24754;7.24754
86;evalKnownDf;1;0;0;0
86;write;1;3.4907e-05;3.4907e-05;3.4907e-05
86;trace;1;0;0;0
86;calc_total;1;106.811;106.811;106.811
1;compErr;1;1.908e-06;1.908e-06;1.908e-06
1;init;1;3.2105;3.2105;3.2105
1;update;1;99.6777;99.6777;99.6777
1;sync;1;8.85816;8.85816;8.85816
1;evalKnownDf;1;0;0;0
1;write;1;4.0194e-05;4.0194e-05;4.0194e-05
1;trace;1;0;0;0
1;calc_total;1;108.536;108.536;108.536
0;total;1;226.707;226.707;226.707
69;sync;1;8.78158;8.78158;8.78158
69;evalKnownDf;1;0;0;0
69;write;1;3.8094e-05;3.8094e-05;3.8094e-05
69;trace;1;0;0;0
69;calc_total;1;108.786;108.786;108.786
87;compErr;1;2.695e-06;2.695e-06;2.695e-06
87;init;1;3.12678;3.12678;3.12678
87;update;1;100.202;100.202;100.202
87;sync;1;6.11238;6.11238;6.11238
87;evalKnownDf;1;0;0;0
87;write;1;3.8455e-05;3.8455e-05;3.8455e-05
87;trace;1;0;0;0
87;calc_total;1;106.315;106.315;106.315
2;compErr;1;2.285e-06;2.285e-06;2.285e-06
2;init;1;3.05761;3.05761;3.05761
2;update;1;99.6245;99.6245;99.6245
2;sync;1;7.55246;7.55246;7.55246
2;evalKnownDf;1;0;0;0
2;write;1;3.6345e-05;3.6345e-05;3.6345e-05
2;trace;1;0;0;0
2;calc_total;1;107.177;107.177;107.177
0;total;1;226.706;226.706;226.706
71;compErr;1;1.894e-06;1.894e-06;1.894e-06
71;init;1;3.11927;3.11927;3.11927
71;update;1;100.85;100.85;100.85
71;sync;1;6.06478;6.06478;6.06478
71;evalKnownDf;1;0;0;0
71;write;1;3.76e-05;3.76e-05;3.76e-05
71;trace;1;0;0;0
71;calc_total;1;106.914;106.914;106.914
88;compErr;1;1.512e-06;1.512e-06;1.512e-06
88;init;1;3.24533;3.24533;3.24533
88;update;1;100.034;100.034;100.034
88;sync;1;6.30441;6.30441;6.30441
88;evalKnownDf;1;0;0;0
88;write;1;2.7867e-05;2.7867e-05;2.7867e-05
88;trace;1;0;0;0
88;calc_total;1;106.339;106.339;106.339
3;compErr;1;1.81e-06;1.81e-06;1.81e-06
3;init;1;3.06571;3.06571;3.06571
3;update;1;99.549;99.549;99.549
3;sync;1;6.63042;6.63042;6.63042
3;evalKnownDf;1;0;0;0
3;write;1;4.9669e-05;4.9669e-05;4.9669e-05
3;trace;1;0;0;0
3;calc_total;1;106.179;106.179;106.179
0;total;1;226.706;226.706;226.706
24;compErr;1;1.632e-06;1.632e-06;1.632e-06
24;init;1;3.1373;3.1373;3.1373
24;update;1;100.121;100.121;100.121
24;sync;1;7.53373;7.53373;7.53373
24;evalKnownDf;1;0;0;0
24;write;1;2.9803e-05;2.9803e-05;2.9803e-05
24;trace;1;0;0;0
24;calc_total;1;107.654;107.654;107.654
0;total;1;129.373;129.373;129.373
48;compErr;1;2.171e-06;2.171e-06;2.171e-06
48;init;1;3.12213;3.12213;3.12213
48;update;1;100.289;100.289;100.289
48;sync;1;8.03075;8.03075;8.03075
48;evalKnownDf;1;0;0;0
48;write;1;2.9972e-05;2.9972e-05;2.9972e-05
48;trace;1;0;0;0
48;calc_total;1;108.32;108.32;108.32
89;compErr;1;1.92e-06;1.92e-06;1.92e-06
89;init;1;3.10345;3.10345;3.10345
89;update;1;100.141;100.141;100.141
89;sync;1;6.78236;6.78236;6.78236
89;evalKnownDf;1;0;0;0
89;write;1;3.1386e-05;3.1386e-05;3.1386e-05
89;trace;1;0;0;0
89;calc_total;1;106.924;106.924;106.924
4;compErr;1;2.468e-06;2.468e-06;2.468e-06
4;init;1;3.22643;3.22643;3.22643
4;update;1;98.8789;98.8789;98.8789
4;sync;1;9.22147;9.22147;9.22147
4;evalKnownDf;1;0;0;0
4;write;1;3.7541e-05;3.7541e-05;3.7541e-05
4;trace;1;0;0;0
4;calc_total;1;108.1;108.1;108.1
0;total;1;226.707;226.707;226.707
25;compErr;1;1.595e-06;1.595e-06;1.595e-06
25;init;1;3.16579;3.16579;3.16579
25;update;1;99.8229;99.8229;99.8229
25;sync;1;9.04338;9.04338;9.04338
25;evalKnownDf;1;0;0;0
25;write;1;3.8469e-05;3.8469e-05;3.8469e-05
25;trace;1;0;0;0
25;calc_total;1;108.866;108.866;108.866
0;total;1;129.373;129.373;129.373
54;compErr;1;1.445e-06;1.445e-06;1.445e-06
54;init;1;3.09452;3.09452;3.09452
54;update;1;100.219;100.219;100.219
54;sync;1;8.53737;8.53737;8.53737
54;evalKnownDf;1;0;0;0
54;write;1;2.6802e-05;2.6802e-05;2.6802e-05
93;compErr;1;1.626e-06;1.626e-06;1.626e-06
93;init;1;3.11876;3.11876;3.11876
93;update;1;99.5528;99.5528;99.5528
93;sync;1;6.68921;6.68921;6.68921
93;evalKnownDf;1;0;0;0
93;write;1;3.4145e-05;3.4145e-05;3.4145e-05
93;trace;1;0;0;0
93;calc_total;1;106.242;106.242;106.242
5;compErr;1;2.031e-06;2.031e-06;2.031e-06
5;init;1;3.06541;3.06541;3.06541
5;update;1;99.8368;99.8368;99.8368
5;sync;1;8.81392;8.81392;8.81392
5;evalKnownDf;1;0;0;0
5;write;1;4.0777e-05;4.0777e-05;4.0777e-05
5;trace;1;0;0;0
5;calc_total;1;108.651;108.651;108.651
0;total;1;226.706;226.706;226.706
26;compErr;1;1.63e-06;1.63e-06;1.63e-06
26;init;1;3.14152;3.14152;3.14152
26;update;1;100.651;100.651;100.651
26;sync;1;7.22327;7.22327;7.22327
26;evalKnownDf;1;0;0;0
26;write;1;3.476e-05;3.476e-05;3.476e-05
26;trace;1;0;0;0
26;calc_total;1;107.874;107.874;107.874
0;total;1;129.365;129.365;129.365
54;trace;1;0;0;0
54;calc_total;1;108.756;108.756;108.756
94;compErr;1;2.076e-06;2.076e-06;2.076e-06
94;init;1;3.14681;3.14681;3.14681
94;update;1;100.135;100.135;100.135
94;sync;1;6.81998;6.81998;6.81998
94;evalKnownDf;1;0;0;0
94;write;1;3.493e-05;3.493e-05;3.493e-05
94;trace;1;0;0;0
94;calc_total;1;106.955;106.955;106.955
6;compErr;1;1.849e-06;1.849e-06;1.849e-06
6;init;1;3.10699;3.10699;3.10699
6;update;1;99.2193;99.2193;99.2193
6;sync;1;8.60514;8.60514;8.60514
6;evalKnownDf;1;0;0;0
6;write;1;4.2756e-05;4.2756e-05;4.2756e-05
6;trace;1;0;0;0
6;calc_total;1;107.824;107.824;107.824
0;total;1;226.706;226.706;226.706
27;compErr;1;1.788e-06;1.788e-06;1.788e-06
27;init;1;3.17194;3.17194;3.17194
27;update;1;99.7772;99.7772;99.7772
27;sync;1;7.32536;7.32536;7.32536
27;evalKnownDf;1;0;0;0
27;write;1;2.3838e-05;2.3838e-05;2.3838e-05
27;trace;1;0;0;0
27;calc_total;1;107.103;107.103;107.103
0;total;1;129.373;129.373;129.373
55;compErr;1;3.343e-06;3.343e-06;3.343e-06
55;init;1;3.13478;3.13478;3.13478
55;update;1;100.092;100.092;100.092
55;sync;1;7.70038;7.70038;7.70038
55;evalKnownDf;1;0;0;0
55;write;1;3.2666e-05;3.2666e-05;3.2666e-05
55;trace;1;0;0;0
55;calc_total;1;107.792;107.792;107.792
95;compErr;1;1.435e-06;1.435e-06;1.435e-06
95;init;1;3.11489;3.11489;3.11489
95;update;1;99.5565;99.5565;99.5565
95;sync;1;6.47919;6.47919;6.47919
95;evalKnownDf;1;0;0;0
95;write;1;3.3503e-05;3.3503e-05;3.3503e-05
95;trace;1;0;0;0
95;calc_total;1;106.036;106.036;106.036
7;compErr;1;1.917e-06;1.917e-06;1.917e-06
7;init;1;3.11904;3.11904;3.11904
7;update;1;99.7977;99.7977;99.7977
7;sync;1;7.40834;7.40834;7.40834
7;evalKnownDf;1;0;0;0
7;write;1;3.7766e-05;3.7766e-05;3.7766e-05
7;trace;1;0;0;0
7;calc_total;1;107.206;107.206;107.206
0;total;1;226.706;226.706;226.706
28;compErr;1;2.26e-06;2.26e-06;2.26e-06
28;init;1;3.19903;3.19903;3.19903
28;update;1;99.8802;99.8802;99.8802
28;sync;1;7.42586;7.42586;7.42586
28;evalKnownDf;1;0;0;0
28;write;1;3.8323e-05;3.8323e-05;3.8323e-05
28;trace;1;0;0;0
28;calc_total;1;107.306;107.306;107.306
0;total;1;129.351;129.351;129.351
56;compErr;1;1.067e-06;1.067e-06;1.067e-06
56;init;1;3.18971;3.18971;3.18971
56;update;1;99.8522;99.8522;99.8522
56;sync;1;8.15272;8.15272;8.15272
56;evalKnownDf;1;0;0;0
56;write;1;3.2823e-05;3.2823e-05;3.2823e-05
56;trace;1;0;0;0
56;calc_total;1;108.005;108.005;108.005
73;compErr;1;1.565e-06;1.565e-06;1.565e-06
73;init;1;3.15174;3.15174;3.15174
73;update;1;100.314;100.314;100.314
73;sync;1;7.68757;7.68757;7.68757
73;evalKnownDf;1;0;0;0
73;write;1;3.9592e-05;3.9592e-05;3.9592e-05
73;trace;1;0;0;0
73;calc_total;1;108.002;108.002;108.002
8;compErr;1;1.927e-06;1.927e-06;1.927e-06
8;init;1;3.06894;3.06894;3.06894
8;update;1;99.4641;99.4641;99.4641
8;sync;1;7.52245;7.52245;7.52245
8;evalKnownDf;1;0;0;0
8;write;1;3.4986e-05;3.4986e-05;3.4986e-05
8;trace;1;0;0;0
8;calc_total;1;106.987;106.987;106.987
0;total;1;226.707;226.707;226.707
29;compErr;1;2.634e-06;2.634e-06;2.634e-06
29;init;1;3.22041;3.22041;3.22041
29;update;1;99.3116;99.3116;99.3116
29;sync;1;8.89846;8.89846;8.89846
29;evalKnownDf;1;0;0;0
29;write;1;3.7699e-05;3.7699e-05;3.7699e-05
29;trace;1;0;0;0
29;calc_total;1;108.21;108.21;108.21
0;total;1;129.372;129.372;129.372
50;compErr;1;1.565e-06;1.565e-06;1.565e-06
50;init;1;3.09153;3.09153;3.09153
50;update;1;99.2081;99.2081;99.2081
50;sync;1;8.57511;8.57511;8.57511
50;evalKnownDf;1;0;0;0
50;write;1;3.225e-05;3.225e-05;3.225e-05
50;trace;1;0;0;0
50;calc_total;1;107.783;107.783;107.783
82;compErr;1;2.092e-06;2.092e-06;2.092e-06
82;init;1;3.15468;3.15468;3.15468
82;update;1;99.6971;99.6971;99.6971
82;sync;1;6.60776;6.60776;6.60776
82;evalKnownDf;1;0;0;0
82;write;1;3.8742e-05;3.8742e-05;3.8742e-05
82;trace;1;0;0;0
82;calc_total;1;106.305;106.305;106.305
9;compErr;1;2.05e-06;2.05e-06;2.05e-06
9;init;1;3.09869;3.09869;3.09869
9;update;1;100.497;100.497;100.497
9;sync;1;7.40943;7.40943;7.40943
9;evalKnownDf;1;0;0;0
9;write;1;3.5413e-05;3.5413e-05;3.5413e-05
9;trace;1;0;0;0
9;calc_total;1;107.906;107.906;107.906
0;total;1;226.706;226.706;226.706
30;compErr;1;3.857e-06;3.857e-06;3.857e-06
30;init;1;3.14488;3.14488;3.14488
30;update;1;100.027;100.027;100.027
30;sync;1;7.04466;7.04466;7.04466
30;evalKnownDf;1;0;0;0
30;write;1;4.0712e-05;4.0712e-05;4.0712e-05
30;trace;1;0;0;0
30;calc_total;1;107.071;107.071;107.071
0;total;1;129.373;129.373;129.373
57;compErr;1;7.55e-07;7.55e-07;7.55e-07
57;init;1;3.08642;3.08642;3.08642
57;update;1;100.333;100.333;100.333
57;sync;1;8.5179;8.5179;8.5179
57;evalKnownDf;1;0;0;0
57;write;1;2.6255e-05;2.6255e-05;2.6255e-05
57;trace;1;0;0;0
57;calc_total;1;108.851;108.851;108.851
74;compErr;1;1.879e-06;1.879e-06;1.879e-06
74;init;1;3.17627;3.17627;3.17627
10;compErr;1;1.951e-06;1.951e-06;1.951e-06
10;init;1;3.13323;3.13323;3.13323
10;update;1;100.017;100.017;100.017
10;sync;1;7.04011;7.04011;7.04011
10;evalKnownDf;1;0;0;0
10;write;1;3.913e-05;3.913e-05;3.913e-05
10;trace;1;0;0;0
10;calc_total;1;107.057;107.057;107.057
0;total;1;226.707;226.707;226.707
31;compErr;1;3.15e-06;3.15e-06;3.15e-06
31;init;1;3.14081;3.14081;3.14081
31;update;1;100.462;100.462;100.462
31;sync;1;5.82369;5.82369;5.82369
31;evalKnownDf;1;0;0;0
31;write;1;4.262e-05;4.262e-05;4.262e-05
31;trace;1;0;0;0
31;calc_total;1;106.285;106.285;106.285
0;total;1;129.348;129.348;129.348
58;compErr;1;1.309e-06;1.309e-06;1.309e-06
58;init;1;3.12659;3.12659;3.12659
58;update;1;106.899;106.899;106.899
58;sync;1;1.27703;1.27703;1.27703
58;evalKnownDf;1;0;0;0
58;write;1;2.5674e-05;2.5674e-05;2.5674e-05
58;trace;1;0;0;0
58;calc_total;1;108.176;108.176;108.176
74;update;1;100.196;100.196;100.196
74;sync;1;7.80213;7.80213;7.80213
74;evalKnownDf;1;0;0;0
74;write;1;4.0036e-05;4.0036e-05;4.0036e-05
74;trace;1;0;0;0
11;compErr;1;2.372e-06;2.372e-06;2.372e-06
11;init;1;3.07208;3.07208;3.07208
11;update;1;99.5614;99.5614;99.5614
11;sync;1;6.7919;6.7919;6.7919
11;evalKnownDf;1;0;0;0
11;write;1;3.751e-05;3.751e-05;3.751e-05
11;trace;1;0;0;0
11;calc_total;1;106.353;106.353;106.353
0;total;1;226.707;226.707;226.707
0;total;1;129.348;129.348;129.348
65;compErr;1;1.932e-06;1.932e-06;1.932e-06
65;init;1;3.08934;3.08934;3.08934
65;update;1;99.2429;99.2429;99.2429
65;sync;1;8.77447;8.77447;8.77447
65;evalKnownDf;1;0;0;0
65;write;1;3.8014e-05;3.8014e-05;3.8014e-05
65;trace;1;0;0;0
65;calc_total;1;108.017;108.017;108.017
81;compErr;1;7.484e-06;7.484e-06;7.484e-06
81;init;1;3.22174;3.22174;3.22174
81;update;1;99.9181;99.9181;99.9181
81;sync;1;7.74119;7.74119;7.74119
81;evalKnownDf;1;0;0;0
81;write;1;3.6986e-05;3.6986e-05;3.6986e-05
81;trace;1;0;0;0
81;calc_total;1;107.659;107.659;107.659
12;compErr;1;1.567e-06;1.567e-06;1.567e-06
12;init;1;3.13772;3.13772;3.13772
12;update;1;99.6438;99.6438;99.6438
12;sync;1;6.3563;6.3563;6.3563
12;evalKnownDf;1;0;0;0
12;write;1;3.1417e-05;3.1417e-05;3.1417e-05
12;trace;1;0;0;0
12;calc_total;1;106;106;106
0;total;1;226.707;226.707;226.707
33;compErr;1;1.781e-06;1.781e-06;1.781e-06
33;init;1;3.12472;3.12472;3.12472
33;update;1;100.409;100.409;100.409
33;sync;1;9.29385;9.29385;9.29385
33;evalKnownDf;1;0;0;0
33;write;1;3.6359e-05;3.6359e-05;3.6359e-05
33;trace;1;0;0;0
33;calc_total;1;109.703;109.703;109.703
0;total;1;129.357;129.357;129.357
60;compErr;1;2.293e-06;2.293e-06;2.293e-06
60;init;1;3.20505;3.20505;3.20505
74;calc_total;1;107.998;107.998;107.998
13;compErr;1;2.512e-06;2.512e-06;2.512e-06
13;init;1;3.27685;3.27685;3.27685
13;update;1;99.5671;99.5671;99.5671
13;sync;1;7.66366;7.66366;7.66366
13;evalKnownDf;1;0;0;0
13;write;1;3.4621e-05;3.4621e-05;3.4621e-05
13;trace;1;0;0;0
13;calc_total;1;107.231;107.231;107.231
0;total;1;226.707;226.707;226.707
34;compErr;1;1.279e-06;1.279e-06;1.279e-06
34;init;1;3.14722;3.14722;3.14722
34;update;1;100.171;100.171;100.171
34;sync;1;8.53937;8.53937;8.53937
34;evalKnownDf;1;0;0;0
34;write;1;3.3847e-05;3.3847e-05;3.3847e-05
34;trace;1;0;0;0
34;calc_total;1;108.71;108.71;108.71
0;total;1;129.373;129.373;129.373
60;update;1;99.8962;99.8962;99.8962
60;sync;1;7.57874;7.57874;7.57874
60;evalKnownDf;1;0;0;0
60;write;1;3.5133e-05;3.5133e-05;3.5133e-05
60;trace;1;0;0;0
60;calc_total;1;107.475;107.475;107.475
76;compErr;1;1.562e-06;1.562e-06;1.562e-06
76;init;1;3.13755;3.13755;3.13755
76;update;1;100.185;100.185;100.185
76;sync;1;6.1999;6.1999;6.1999
14;compErr;1;2.365e-06;2.365e-06;2.365e-06
14;init;1;3.10489;3.10489;3.10489
14;update;1;99.5882;99.5882;99.5882
14;sync;1;6.73624;6.73624;6.73624
14;evalKnownDf;1;0;0;0
14;write;1;3.4118e-05;3.4118e-05;3.4118e-05
14;trace;1;0;0;0
14;calc_total;1;106.324;106.324;106.324
0;total;1;226.705;226.705;226.705
35;compErr;1;2.002e-06;2.002e-06;2.002e-06
35;init;1;3.1157;3.1157;3.1157
35;update;1;99.6269;99.6269;99.6269
35;sync;1;8.33292;8.33292;8.33292
35;evalKnownDf;1;0;0;0
35;write;1;4.6605e-05;4.6605e-05;4.6605e-05
35;trace;1;0;0;0
35;calc_total;1;107.96;107.96;107.96
0;total;1;129.352;129.352;129.352
90;compErr;1;1.603e-06;1.603e-06;1.603e-06
90;init;1;3.14463;3.14463;3.14463
90;update;1;99.6651;99.6651;99.6651
15;compErr;1;3.338e-06;3.338e-06;3.338e-06
15;init;1;3.09838;3.09838;3.09838
15;update;1;99.0884;99.0884;99.0884
15;sync;1;6.40062;6.40062;6.40062
15;evalKnownDf;1;0;0;0
15;write;1;3.3122e-05;3.3122e-05;3.3122e-05
15;trace;1;0;0;0
15;calc_total;1;105.489;105.489;105.489
0;total;1;226.707;226.707;226.707
36;compErr;1;2.257e-06;2.257e-06;2.257e-06
36;init;1;3.10698;3.10698;3.10698
36;update;1;100.164;100.164;100.164
36;sync;1;9.12156;9.12156;9.12156
36;evalKnownDf;1;0;0;0
36;write;1;4.5757e-05;4.5757e-05;4.5757e-05
36;trace;1;0;0;0
36;calc_total;1;109.286;109.286;109.286
0;total;1;129.373;129.373;129.373
16;compErr;1;2.234e-06;2.234e-06;2.234e-06
16;init;1;3.16999;3.16999;3.16999
16;update;1;99.4191;99.4191;99.4191
16;sync;1;8.92512;8.92512;8.92512
16;evalKnownDf;1;0;0;0
16;write;1;3.1529e-05;3.1529e-05;3.1529e-05
16;trace;1;0;0;0
16;calc_total;1;108.344;108.344;108.344
0;total;1;226.706;226.706;226.706
37;compErr;1;1.914e-06;1.914e-06;1.914e-06
37;init;1;3.15683;3.15683;3.15683
37;update;1;108.204;108.204;108.204
37;sync;1;1.29412;1.29412;1.29412
37;evalKnownDf;1;0;0;0
37;write;1;2.5585e-05;2.5585e-05;2.5585e-05
37;trace;1;0;0;0
37;calc_total;1;109.498;109.498;109.498
0;total;1;129.353;129.353;129.353
17;compErr;1;3.369e-06;3.369e-06;3.369e-06
17;init;1;3.06647;3.06647;3.06647
17;update;1;100.217;100.217;100.217
17;sync;1;8.45962;8.45962;8.45962
17;evalKnownDf;1;0;0;0
17;write;1;3.4665e-05;3.4665e-05;3.4665e-05
17;trace;1;0;0;0
17;calc_total;1;108.677;108.677;108.677
0;total;1;226.707;226.707;226.707
38;compErr;1;1.467e-06;1.467e-06;1.467e-06
38;init;1;3.08612;3.08612;3.08612
38;update;1;100.236;100.236;100.236
38;sync;1;9.05217;9.05217;9.05217
38;evalKnownDf;1;0;0;0
38;write;1;2.371e-05;2.371e-05;2.371e-05
38;trace;1;0;0;0
38;calc_total;1;109.288;109.288;109.288
0;total;1;129.373;129.373;129.373
18;compErr;1;1.708e-06;1.708e-06;1.708e-06
18;init;1;3.04877;3.04877;3.04877
18;update;1;99.604;99.604;99.604
18;sync;1;8.21964;8.21964;8.21964
18;evalKnownDf;1;0;0;0
18;write;1;2.876e-05;2.876e-05;2.876e-05
18;trace;1;0;0;0
18;calc_total;1;107.824;107.824;107.824
0;total;1;226.707;226.707;226.707
39;compErr;1;2.194e-06;2.194e-06;2.194e-06
39;init;1;3.10949;3.10949;3.10949
39;update;1;100.27;100.27;100.27
39;sync;1;8.39248;8.39248;8.39248
39;evalKnownDf;1;0;0;0
39;write;1;3.6594e-05;3.6594e-05;3.6594e-05
39;trace;1;0;0;0
39;calc_total;1;108.662;108.662;108.662
0;total;1;129.373;129.373;129.373
19;compErr;1;1.686e-06;1.686e-06;1.686e-06
19;init;1;3.05653;3.05653;3.05653
19;update;1;99.1097;99.1097;99.1097
19;sync;1;7.86888;7.86888;7.86888
19;evalKnownDf;1;0;0;0
19;write;1;3.0369e-05;3.0369e-05;3.0369e-05
19;trace;1;0;0;0
19;calc_total;1;106.979;106.979;106.979
0;total;1;226.707;226.707;226.707
40;compErr;1;1.424e-06;1.424e-06;1.424e-06
40;init;1;3.10745;3.10745;3.10745
40;update;1;99.9448;99.9448;99.9448
40;sync;1;8.58859;8.58859;8.58859
40;evalKnownDf;1;0;0;0
40;write;1;3.0864e-05;3.0864e-05;3.0864e-05
40;trace;1;0;0;0
40;calc_total;1;108.533;108.533;108.533
0;total;1;129.373;129.373;129.373
20;compErr;1;1.789e-06;1.789e-06;1.789e-06
20;init;1;3.08471;3.08471;3.08471
20;update;1;99.8677;99.8677;99.8677
20;sync;1;8.72103;8.72103;8.72103
20;evalKnownDf;1;0;0;0
20;write;1;3.5367e-05;3.5367e-05;3.5367e-05
20;trace;1;0;0;0
20;calc_total;1;108.589;108.589;108.589
0;total;1;226.707;226.707;226.707
41;compErr;1;1.711e-06;1.711e-06;1.711e-06
41;init;1;3.10911;3.10911;3.10911
41;update;1;99.494;99.494;99.494
41;sync;1;9.96638;9.96638;9.96638
41;evalKnownDf;1;0;0;0
41;write;1;2.3636e-05;2.3636e-05;2.3636e-05
41;trace;1;0;0;0
41;calc_total;1;109.46;109.46;109.46
0;total;1;129.362;129.362;129.362
21;compErr;1;1.707e-06;1.707e-06;1.707e-06
21;init;1;3.07369;3.07369;3.07369
21;update;1;99.4171;99.4171;99.4171
21;sync;1;10.0265;10.0265;10.0265
21;evalKnownDf;1;0;0;0
21;write;1;3.3478e-05;3.3478e-05;3.3478e-05
21;trace;1;0;0;0
21;calc_total;1;109.444;109.444;109.444
0;total;1;226.706;226.706;226.706
22;compErr;1;1.421e-06;1.421e-06;1.421e-06
22;init;1;3.05729;3.05729;3.05729
22;update;1;99.5509;99.5509;99.5509
22;sync;1;9.06327;9.06327;9.06327
22;evalKnownDf;1;0;0;0
22;write;1;3.6322e-05;3.6322e-05;3.6322e-05
22;trace;1;0;0;0
22;calc_total;1;108.614;108.614;108.614
0;total;1;226.707;226.707;226.707
23;compErr;1;1.456e-06;1.456e-06;1.456e-06
23;init;1;3.06275;3.06275;3.06275
23;update;1;99.5557;99.5557;99.5557
23;sync;1;8.26518;8.26518;8.26518
23;evalKnownDf;1;0;0;0
23;write;1;3.1772e-05;3.1772e-05;3.1772e-05
23;trace;1;0;0;0
23;calc_total;1;107.821;107.821;107.821
0;total;1;226.707;226.707;226.707
49;compErr;1;1.544e-06;1.544e-06;1.544e-06
76;evalKnownDf;1;0;0;0
76;write;1;4.4441e-05;4.4441e-05;4.4441e-05
76;trace;1;0;0;0
76;calc_total;1;106.385;106.385;106.385
49;init;1;3.07776;3.07776;3.07776
49;update;1;99.6892;99.6892;99.6892
90;sync;1;7.66091;7.66091;7.66091
90;evalKnownDf;1;0;0;0
90;write;1;3.6802e-05;3.6802e-05;3.6802e-05
90;trace;1;0;0;0
90;calc_total;1;107.326;107.326;107.326
49;sync;1;9.07647;9.07647;9.07647
49;evalKnownDf;1;0;0;0
49;write;1;3.6171e-05;3.6171e-05;3.6171e-05
49;trace;1;0;0;0
92;compErr;1;2.223e-06;2.223e-06;2.223e-06
92;init;1;3.19355;3.19355;3.19355
92;update;1;99.2575;99.2575;99.2575
92;sync;1;6.6075;6.6075;6.6075
49;calc_total;1;108.766;108.766;108.766
92;evalKnownDf;1;0;0;0
92;write;1;2.8667e-05;2.8667e-05;2.8667e-05
92;trace;1;0;0;0
92;calc_total;1;105.865;105.865;105.865
0;total;1;226.65;226.65;226.65
72;compErr;1;2.089e-06;2.089e-06;2.089e-06
72;init;1;3.1308;3.1308;3.1308
72;update;1;99.963;99.963;99.963
72;sync;1;6.97355;6.97355;6.97355
72;evalKnownDf;1;0;0;0
72;write;1;3.795e-05;3.795e-05;3.795e-05
72;trace;1;0;0;0
72;calc_total;1;106.937;106.937;106.937
0;total;1;129.345;129.345;129.345
0;total;1;226.65;226.65;226.65
0;total;1;129.345;129.345;129.345
0;total;1;226.65;226.65;226.65
0;total;1;129.341;129.341;129.341
51;compErr;1;1.794e-06;1.794e-06;1.794e-06
51;init;1;3.07889;3.07889;3.07889
51;update;1;99.504;99.504;99.504
51;sync;1;7.64748;7.64748;7.64748
51;evalKnownDf;1;0;0;0
51;write;1;3.1489e-05;3.1489e-05;3.1489e-05
51;trace;1;0;0;0
51;calc_total;1;107.152;107.152;107.152
0;total;1;226.65;226.65;226.65
75;compErr;1;1.974e-06;1.974e-06;1.974e-06
75;init;1;3.14755;3.14755;3.14755
75;update;1;100.863;100.863;100.863
75;sync;1;6.50989;6.50989;6.50989
75;evalKnownDf;1;0;0;0
75;write;1;4.0217e-05;4.0217e-05;4.0217e-05
75;trace;1;0;0;0
75;calc_total;1;107.373;107.373;107.373
0;total;1;129.345;129.345;129.345
52;compErr;1;1.929e-06;1.929e-06;1.929e-06
52;init;1;3.16674;3.16674;3.16674
52;update;1;99.814;99.814;99.814
52;sync;1;9.2256;9.2256;9.2256
52;evalKnownDf;1;0;0;0
52;write;1;3.2524e-05;3.2524e-05;3.2524e-05
52;trace;1;0;0;0
52;calc_total;1;109.04;109.04;109.04
0;total;1;226.65;226.65;226.65
0;total;1;129.345;129.345;129.345
0;total;1;226.65;226.65;226.65
0;total;1;129.345;129.345;129.345
0;total;1;226.65;226.65;226.65
0;total;1;129.345;129.345;129.345
0;total;1;226.65;226.65;226.65
0;total;1;129.345;129.345;129.345
0;total;1;226.65;226.65;226.65
0;total;1;129.345;129.345;129.345
0;total;1;226.65;226.65;226.65
0;total;1;129.339;129.339;129.339
0;total;1;226.648;226.648;226.648
0;total;1;129.341;129.341;129.341
59;compErr;1;1.994e-06;1.994e-06;1.994e-06
59;init;1;3.12143;3.12143;3.12143
59;update;1;100.421;100.421;100.421
59;sync;1;7.73052;7.73052;7.73052
59;evalKnownDf;1;0;0;0
59;write;1;3.4365e-05;3.4365e-05;3.4365e-05
59;trace;1;0;0;0
59;calc_total;1;108.151;108.151;108.151
0;total;1;226.65;226.65;226.65
83;compErr;1;2.559e-06;2.559e-06;2.559e-06
83;init;1;3.19932;3.19932;3.19932
83;update;1;99.2573;99.2573;99.2573
83;sync;1;6.39577;6.39577;6.39577
83;evalKnownDf;1;0;0;0
83;write;1;4.6883e-05;4.6883e-05;4.6883e-05
83;trace;1;0;0;0
83;calc_total;1;105.653;105.653;105.653
0;total;1;129.342;129.342;129.342
0;total;1;226.65;226.65;226.65
84;compErr;1;1.571e-06;1.571e-06;1.571e-06
84;init;1;3.21738;3.21738;3.21738
84;update;1;99.875;99.875;99.875
84;sync;1;7.16237;7.16237;7.16237
84;evalKnownDf;1;0;0;0
84;write;1;3.0681e-05;3.0681e-05;3.0681e-05
84;trace;1;0;0;0
84;calc_total;1;107.037;107.037;107.037
0;total;1;129.346;129.346;129.346
0;total;1;226.649;226.649;226.649
0;total;1;129.345;129.345;129.345
0;total;1;226.65;226.65;226.65
0;total;1;129.345;129.345;129.345
0;total;1;226.65;226.65;226.65
0;total;1;129.346;129.346;129.346
0;total;1;226.65;226.65;226.65
0;total;1;129.346;129.346;129.346
0;total;1;226.65;226.65;226.65
0;total;1;129.345;129.345;129.345
66;compErr;1;1.763e-06;1.763e-06;1.763e-06
66;init;1;3.08887;3.08887;3.08887
66;update;1;100.036;100.036;100.036
66;sync;1;7.1509;7.1509;7.1509
66;evalKnownDf;1;0;0;0
66;write;1;3.7973e-05;3.7973e-05;3.7973e-05
66;trace;1;0;0;0
66;calc_total;1;107.187;107.187;107.187
0;total;1;226.65;226.65;226.65
0;total;1;129.346;129.346;129.346
67;compErr;1;2.455e-06;2.455e-06;2.455e-06
67;init;1;3.15425;3.15425;3.15425
67;update;1;99.3042;99.3042;99.3042
67;sync;1;7.31166;7.31166;7.31166
67;evalKnownDf;1;0;0;0
67;write;1;3.9062e-05;3.9062e-05;3.9062e-05
67;trace;1;0;0;0
67;calc_total;1;106.616;106.616;106.616
0;total;1;226.65;226.65;226.65
91;compErr;1;1.551e-06;1.551e-06;1.551e-06
91;init;1;3.1085;3.1085;3.1085
91;update;1;100.106;100.106;100.106
91;sync;1;6.71718;6.71718;6.71718
91;evalKnownDf;1;0;0;0
91;write;1;2.979e-05;2.979e-05;2.979e-05
91;trace;1;0;0;0
91;calc_total;1;106.823;106.823;106.823
0;total;1;129.346;129.346;129.346
68;compErr;1;1.566e-06;1.566e-06;1.566e-06
68;init;1;3.14182;3.14182;3.14182
68;update;1;99.8606;99.8606;99.8606
68;sync;1;7.89936;7.89936;7.89936
68;evalKnownDf;1;0;0;0
68;write;1;3.3311e-05;3.3311e-05;3.3311e-05
68;trace;1;0;0;0
68;calc_total;1;107.76;107.76;107.76
0;total;1;226.649;226.649;226.649
0;total;1;129.343;129.343;129.343
0;total;1;226.65;226.65;226.65
0;total;1;129.343;129.343;129.343
70;compErr;1;2.304e-06;2.304e-06;2.304e-06
70;init;1;3.16944;3.16944;3.16944
70;update;1;100.161;100.161;100.161
70;sync;1;7.49921;7.49921;7.49921
70;evalKnownDf;1;0;0;0
70;write;1;3.2178e-05;3.2178e-05;3.2178e-05
70;trace;1;0;0;0
70;calc_total;1;107.66;107.66;107.66
0;total;1;226.65;226.65;226.65
0;total;1;129.342;129.342;129.342
0;total;1;226.65;226.65;226.65
0;total;1;129.346;129.346;129.346
42;compErr;1;1.378e-06;1.378e-06;1.378e-06
42;init;1;3.11184;3.11184;3.11184
42;update;1;100.945;100.945;100.945
42;sync;1;7.66056;7.66056;7.66056
42;evalKnownDf;1;0;0;0
42;write;1;3.0269e-05;3.0269e-05;3.0269e-05
42;trace;1;0;0;0
42;calc_total;1;108.605;108.605;108.605
0;total;1;129.373;129.373;129.373
43;compErr;1;1.675e-06;1.675e-06;1.675e-06
43;init;1;3.06876;3.06876;3.06876
43;update;1;99.4741;99.4741;99.4741
43;sync;1;8.32742;8.32742;8.32742
43;evalKnownDf;1;0;0;0
43;write;1;3.2373e-05;3.2373e-05;3.2373e-05
43;trace;1;0;0;0
43;calc_total;1;107.802;107.802;107.802
0;total;1;129.361;129.361;129.361
44;compErr;1;2.042e-06;2.042e-06;2.042e-06
44;init;1;3.18681;3.18681;3.18681
44;update;1;99.2721;99.2721;99.2721
44;sync;1;8.70737;8.70737;8.70737
44;evalKnownDf;1;0;0;0
44;write;1;3.236e-05;3.236e-05;3.236e-05
44;trace;1;0;0;0
44;calc_total;1;107.98;107.98;107.98
0;total;1;129.373;129.373;129.373
45;compErr;1;1.673e-06;1.673e-06;1.673e-06
45;init;1;3.1106;3.1106;3.1106
45;update;1;99.7084;99.7084;99.7084
45;sync;1;8.77132;8.77132;8.77132
45;evalKnownDf;1;0;0;0
45;write;1;3.006e-05;3.006e-05;3.006e-05
45;trace;1;0;0;0
45;calc_total;1;108.48;108.48;108.48
0;total;1;129.355;129.355;129.355
46;compErr;1;9.69e-07;9.69e-07;9.69e-07
46;init;1;3.09416;3.09416;3.09416
46;update;1;100.122;100.122;100.122
46;sync;1;7.66866;7.66866;7.66866
46;evalKnownDf;1;0;0;0
46;write;1;2.0299e-05;2.0299e-05;2.0299e-05
46;trace;1;0;0;0
46;calc_total;1;107.791;107.791;107.791
0;total;1;129.355;129.355;129.355
47;compErr;1;1.498e-06;1.498e-06;1.498e-06
47;init;1;3.08538;3.08538;3.08538
47;update;1;99.49;99.49;99.49
47;sync;1;7.51103;7.51103;7.51103
47;evalKnownDf;1;0;0;0
47;write;1;3.1195e-05;3.1195e-05;3.1195e-05
47;trace;1;0;0;0
47;calc_total;1;107.001;107.001;107.001
0;total;1;129.359;129.359;129.359
SCAFES
REMARK: No time step width tau was specified.
 Set tau=1.0 and proceeded. 

Energy start: 12000
Energy end  : 11351.9
# unit_id;function_name;num_calls;avg_runtime;min_runtime;max_runtime
40;compErr;1;1.67e-06;1.67e-06;1.67e-06
40;init;1;3.10084;3.10084;3.10084
40;update;1;100.222;100.222;100.222
40;sync;1;6.80211;6.80211;6.80211
40;evalKnownDf;1;0;0;0
40;write;1;3.2106e-05;3.2106e-05;3.2106e-05
40;trace;1;0;0;0
40;calc_total;1;107.024;107.024;107.024
0;compErr;1;2.219e-06;2.219e-06;2.219e-06
0;init;1;3.26705;3.26705;3.26705
0;update;1;99.7413;99.7413;99.7413
0;sync;1;4.94298;4.94298;4.94298
0;evalKnownDf;1;0;0;0
0;write;1;4.2043e-05;4.2043e-05;4.2043e-05
0;trace;1;0;0;0
0;calc_total;1;104.684;104.684;104.684
56;compErr;1;1.154e-06;1.154e-06;1.154e-06
56;init;1;3.09378;3.09378;3.09378
56;update;1;100.392;100.392;100.392
56;sync;1;7.38421;7.38421;7.38421
56;evalKnownDf;1;0;0;0
56;write;1;3.2381e-05;3.2381e-05;3.2381e-05
56;trace;1;0;0;0
56;calc_total;1;107.776;107.776;107.776
84;compErr;1;1.554e-06;1.554e-06;1.554e-06
84;init;1;3.13845;3.13845;3.13845
84;update;1;99.3102;99.3102;99.3102
84;sync;1;6.49095;6.49095;6.49095
84;evalKnownDf;1;0;0;0
84;write;1;2.9316e-05;2.9316e-05;2.9316e-05
84;trace;1;0;0;0
84;calc_total;1;105.801;105.801;105.801
72;compErr;1;1.89e-06;1.89e-06;1.89e-06
72;init;1;3.24684;3.24684;3.24684
72;update;1;100.588;100.588;100.588
72;sync;1;6.95333;6.95333;6.95333
72;evalKnownDf;1;0;0;0
72;write;1;3.9452e-05;3.9452e-05;3.9452e-05
72;trace;1;0;0;0
72;calc_total;1;107.542;107.542;107.542
86;compErr;1;1.207e-06;1.207e-06;1.207e-06
86;init;1;3.13532;3.13532;3.13532
86;update;1;100.273;100.273;100.273
86;sync;1;4.30075;4.30075;4.30075
86;evalKnownDf;1;0;0;0
86;write;1;3.3206e-05;3.3206e-05;3.3206e-05
86;trace;1;0;0;0
86;calc_total;1;104.574;104.574;104.574
88;compErr;1;1.336e-06;1.336e-06;1.336e-06
88;init;1;3.2175;3.2175;3.2175
88;update;1;99.8784;99.8784;99.8784
88;sync;1;6.92106;6.92106;6.92106
88;evalKnownDf;1;0;0;0
88;write;1;3.0605e-05;3.0605e-05;3.0605e-05
88;trace;1;0;0;0
88;calc_total;1;106.799;106.799;106.799
85;compErr;1;1.827e-06;1.827e-06;1.827e-06
85;init;1;3.13908;3.13908;3.13908
85;update;1;100.323;100.323;100.323
85;sync;1;4.75971;4.75971;4.75971
85;evalKnownDf;1;0;0;0
85;write;1;3.1475e-05;3.1475e-05;3.1475e-05
85;trace;1;0;0;0
85;calc_total;1;105.082;105.082;105.082
87;compErr;1;1.966e-06;1.966e-06;1.966e-06
87;init;1;3.14127;3.14127;3.14127
87;update;1;100.365;100.365;100.365
87;sync;1;3.42552;3.42552;3.42552
87;evalKnownDf;1;0;0;0
87;write;1;3.5537e-05;3.5537e-05;3.5537e-05
87;trace;1;0;0;0
87;calc_total;1;103.791;103.791;103.791
92;compErr;1;1.451e-06;1.451e-06;1.451e-06
92;init;1;3.21156;3.21156;3.21156
92;update;1;99.5795;99.5795;99.5795
92;sync;1;7.40181;7.40181;7.40181
92;evalKnownDf;1;0;0;0
92;write;1;3.5404e-05;3.5404e-05;3.5404e-05
92;trace;1;0;0;0
92;calc_total;1;106.981;106.981;106.981
93;compErr;1;2.055e-06;2.055e-06;2.055e-06
93;init;1;3.25397;3.25397;3.25397
93;update;1;99.3925;99.3925;99.3925
93;sync;1;7.22446;7.22446;7.22446
93;evalKnownDf;1;0;0;0
93;write;1;3.4351e-05;3.4351e-05;3.4351e-05
93;trace;1;0;0;0
93;calc_total;1;106.617;106.617;106.617
77;compErr;1;1.763e-06;1.763e-06;1.763e-06
77;init;1;3.15644;3.15644;3.15644
77;update;1;100.349;100.349;100.349
77;sync;1;6.97802;6.97802;6.97802
77;evalKnownDf;1;0;0;0
77;write;1;4.5025e-05;4.5025e-05;4.5025e-05
77;trace;1;0;0;0
77;calc_total;1;107.327;107.327;107.327
76;compErr;1;2.39e-06;2.39e-06;2.39e-06
76;init;1;3.1419;3.1419;3.1419
76;update;1;99.2239;99.2239;99.2239
76;sync;1;8.50519;8.50519;8.50519
76;evalKnownDf;1;0;0;0
76;write;1;4.0179e-05;4.0179e-05;4.0179e-05
76;trace;1;0;0;0
76;calc_total;1;107.729;107.729;107.729
78;compErr;1;1.79e-06;1.79e-06;1.79e-06
78;init;1;3.18398;3.18398;3.18398
78;update;1;99.7856;99.7856;99.7856
78;sync;1;6.60098;6.60098;6.60098
78;evalKnownDf;1;0;0;0
78;write;1;4.2579e-05;4.2579e-05;4.2579e-05
78;trace;1;0;0;0
78;calc_total;1;106.387;106.387;106.387
94;compErr;1;1.177e-06;1.177e-06;1.177e-06
94;init;1;3.13285;3.13285;3.13285
94;update;1;100.071;100.071;100.071
94;sync;1;5.77151;5.77151;5.77151
94;evalKnownDf;1;0;0;0
94;write;1;3.4152e-05;3.4152e-05;3.4152e-05
94;trace;1;0;0;0
94;calc_total;1;105.842;105.842;105.842
95;compErr;1;1.508e-06;1.508e-06;1.508e-06
95;init;1;3.13375;3.13375;3.13375
95;update;1;99.4734;99.4734;99.4734
95;sync;1;5.46399;5.46399;5.46399
95;evalKnownDf;1;0;0;0
95;write;1;3.2297e-05;3.2297e-05;3.2297e-05
95;trace;1;0;0;0
95;calc_total;1;104.937;104.937;104.937
79;compErr;1;1.595e-06;1.595e-06;1.595e-06
79;init;1;3.15172;3.15172;3.15172
79;update;1;100.148;100.148;100.148
79;sync;1;5.7414;5.7414;5.7414
79;evalKnownDf;1;0;0;0
79;write;1;4.0276e-05;4.0276e-05;4.0276e-05
79;trace;1;0;0;0
79;calc_total;1;105.889;105.889;105.889
81;compErr;1;1.234e-06;1.234e-06;1.234e-06
81;init;1;3.14752;3.14752;3.14752
81;update;1;99.8824;99.8824;99.8824
81;sync;1;4.86316;4.86316;4.86316
81;evalKnownDf;1;0;0;0
81;write;1;3.927e-05;3.927e-05;3.927e-05
81;trace;1;0;0;0
81;calc_total;1;104.746;104.746;104.746
82;compErr;1;1.673e-06;1.673e-06;1.673e-06
82;init;1;3.18114;3.18114;3.18114
82;update;1;99.8139;99.8139;99.8139
82;sync;1;4.1954;4.1954;4.1954
82;evalKnownDf;1;0;0;0
82;write;1;3.9498e-05;3.9498e-05;3.9498e-05
82;trace;1;0;0;0
82;calc_total;1;104.009;104.009;104.009
75;compErr;1;2.179e-06;2.179e-06;2.179e-06
75;init;1;3.15909;3.15909;3.15909
75;update;1;100.411;100.411;100.411
75;sync;1;4.7563;4.7563;4.7563
75;evalKnownDf;1;0;0;0
75;write;1;3.5381e-05;3.5381e-05;3.5381e-05
75;trace;1;0;0;0
75;calc_total;1;105.168;105.168;105.168
83;compErr;1;2.541e-06;2.541e-06;2.541e-06
83;init;1;3.18817;3.18817;3.18817
83;update;1;99.3108;99.3108;99.3108
83;sync;1;4.49391;4.49391;4.49391
83;evalKnownDf;1;0;0;0
83;write;1;3.5453e-05;3.5453e-05;3.5453e-05
83;trace;1;0;0;0
83;calc_total;1;103.805;103.805;103.805
1;compErr;1;1.376e-06;1.376e-06;1.376e-06
1;init;1;3.17463;3.17463;3.17463
1;update;1;100.552;100.552;100.552
1;sync;1;3.93169;3.93169;3.93169
1;evalKnownDf;1;0;0;0
1;write;1;3.5489e-05;3.5489e-05;3.5489e-05
1;trace;1;0;0;0
1;calc_total;1;104.483;104.483;104.483
2;compErr;1;1.938e-06;1.938e-06;1.938e-06
2;init;1;3.08062;3.08062;3.08062
2;update;1;99.6191;99.6191;99.6191
2;sync;1;3.80179;3.80179;3.80179
2;evalKnownDf;1;0;0;0
2;write;1;3.6623e-05;3.6623e-05;3.6623e-05
2;trace;1;0;0;0
2;calc_total;1;103.421;103.421;103.421
3;compErr;1;2.179e-06;2.179e-06;2.179e-06
3;init;1;3.13636;3.13636;3.13636
3;update;1;99.0805;99.0805;99.0805
3;sync;1;3.79972;3.79972;3.79972
3;evalKnownDf;1;0;0;0
3;write;1;3.9214e-05;3.9214e-05;3.9214e-05
3;trace;1;0;0;0
3;calc_total;1;102.88;102.88;102.88
4;compErr;1;1.888e-06;1.888e-06;1.888e-06
4;init;1;3.09148;3.09148;3.09148
4;update;1;98.8993;98.8993;98.8993
4;sync;1;6.4375;6.4375;6.4375
4;evalKnownDf;1;0;0;0
4;write;1;3.7029e-05;3.7029e-05;3.7029e-05
4;trace;1;0;0;0
4;calc_total;1;105.337;105.337;105.337
5;compErr;1;2.479e-06;2.479e-06;2.479e-06
5;init;1;3.08301;3.08301;3.08301
5;update;1;99.5598;99.5598;99.5598
5;sync;1;5.13675;5.13675;5.13675
5;evalKnownDf;1;0;0;0
5;write;1;3.6573e-05;3.6573e-05;3.6573e-05
5;trace;1;0;0;0
5;calc_total;1;104.697;104.697;104.697
7;compErr;1;1.308e-06;1.308e-06;1.308e-06
7;init;1;3.08514;3.08514;3.08514
7;update;1;99.1448;99.1448;99.1448
7;sync;1;4.2266;4.2266;4.2266
7;evalKnownDf;1;0;0;0
7;write;1;3.8464e-05;3.8464e-05;3.8464e-05
7;trace;1;0;0;0
7;calc_total;1;103.371;103.371;103.371
8;compErr;1;2.038e-06;2.038e-06;2.038e-06
8;init;1;3.17387;3.17387;3.17387
8;update;1;99.7168;99.7168;99.7168
8;sync;1;6.35584;6.35584;6.35584
8;evalKnownDf;1;0;0;0
8;write;1;4.2228e-05;4.2228e-05;4.2228e-05
8;trace;1;0;0;0
8;calc_total;1;106.073;106.073;106.073
9;compErr;1;2.273e-06;2.273e-06;2.273e-06
9;init;1;3.08765;3.08765;3.08765
9;update;1;99.5705;99.5705;99.5705
9;sync;1;5.74003;5.74003;5.74003
9;evalKnownDf;1;0;0;0
9;write;1;3.6947e-05;3.6947e-05;3.6947e-05
9;trace;1;0;0;0
9;calc_total;1;105.311;105.311;105.311
10;compErr;1;1.834e-06;1.834e-06;1.834e-06
10;init;1;3.10241;3.10241;3.10241
10;update;1;99.7704;99.7704;99.7704
10;sync;1;4.76191;4.76191;4.76191
10;evalKnownDf;1;0;0;0
10;write;1;3.5527e-05;3.5527e-05;3.5527e-05
10;trace;1;0;0;0
10;calc_total;1;104.532;104.532;104.532
11;compErr;1;2.249e-06;2.249e-06;2.249e-06
11;init;1;3.08841;3.08841;3.08841
11;update;1;99.7382;99.7382;99.7382
11;sync;1;4.3688;4.3688;4.3688
11;evalKnownDf;1;0;0;0
11;write;1;4.5027e-05;4.5027e-05;4.5027e-05
11;trace;1;0;0;0
11;calc_total;1;104.107;104.107;104.107
24;compErr;1;2.219e-06;2.219e-06;2.219e-06
24;init;1;3.16628;3.16628;3.16628
24;update;1;100.72;100.72;100.72
24;sync;1;6.05748;6.05748;6.05748
24;evalKnownDf;1;0;0;0
24;write;1;4.1703e-05;4.1703e-05;4.1703e-05
24;trace;1;0;0;0
24;calc_total;1;106.778;106.778;106.778
12;compErr;1;1.125e-06;1.125e-06;1.125e-06
12;init;1;3.20201;3.20201;3.20201
12;update;1;99.3274;99.3274;99.3274
12;sync;1;7.2863;7.2863;7.2863
12;evalKnownDf;1;0;0;0
12;write;1;3.1398e-05;3.1398e-05;3.1398e-05
12;trace;1;0;0;0
12;calc_total;1;106.614;106.614;106.614
25;compErr;1;1.755e-06;1.755e-06;1.755e-06
25;init;1;3.07971;3.07971;3.07971
25;update;1;99.5854;99.5854;99.5854
25;sync;1;6.55019;6.55019;6.55019
25;evalKnownDf;1;0;0;0
25;write;1;3.8131e-05;3.8131e-05;3.8131e-05
25;trace;1;0;0;0
25;calc_total;1;106.136;106.136;106.136
13;compErr;1;2.238e-06;2.238e-06;2.238e-06
13;init;1;3.10864;3.10864;3.10864
13;update;1;99.1092;99.1092;99.1092
13;sync;1;6.61854;6.61854;6.61854
13;evalKnownDf;1;0;0;0
13;write;1;3.8421e-05;3.8421e-05;3.8421e-05
13;trace;1;0;0;0
13;calc_total;1;105.728;105.728;105.728
26;compErr;1;1.889e-06;1.889e-06;1.889e-06
26;init;1;3.13065;3.13065;3.13065
26;update;1;100.312;100.312;100.312
26;sync;1;4.87536;4.87536;4.87536
26;evalKnownDf;1;0;0;0
26;write;1;3.3117e-05;3.3117e-05;3.3117e-05
26;trace;1;0;0;0
26;calc_total;1;105.187;105.187;105.187
14;compErr;1;2.133e-06;2.133e-06;2.133e-06
14;init;1;3.08338;3.08338;3.08338
14;update;1;99.7372;99.7372;99.7372
14;sync;1;5.39219;5.39219;5.39219
14;evalKnownDf;1;0;0;0
14;write;1;3.1754e-05;3.1754e-05;3.1754e-05
14;trace;1;0;0;0
14;calc_total;1;105.129;105.129;105.129
27;compErr;1;2.081e-06;2.081e-06;2.081e-06
27;init;1;3.16147;3.16147;3.16147
27;update;1;100.564;100.564;100.564
27;sync;1;3.94605;3.94605;3.94605
27;evalKnownDf;1;0;0;0
27;write;1;2.9594e-05;2.9594e-05;2.9594e-05
27;trace;1;0;0;0
27;calc_total;1;104.51;104.51;104.51
15;compErr;1;1.813e-06;1.813e-06;1.813e-06
15;init;1;3.08408;3.08408;3.08408
15;update;1;99.3314;99.3314;99.3314
15;sync;1;5.21381;5.21381;5.21381
15;evalKnownDf;1;0;0;0
15;write;1;2.8733e-05;2.8733e-05;2.8733e-05
15;trace;1;0;0;0
15;calc_total;1;104.545;104.545;104.545
28;compErr;1;3.31e-06;3.31e-06;3.31e-06
28;init;1;3.23078;3.23078;3.23078
28;update;1;100.423;100.423;100.423
28;sync;1;7.3562;7.3562;7.3562
28;evalKnownDf;1;0;0;0
28;write;1;4.499e-05;4.499e-05;4.499e-05
28;trace;1;0;0;0
28;calc_total;1;107.78;107.78;107.78
16;compErr;1;1.525e-06;1.525e-06;1.525e-06
16;init;1;3.13384;3.13384;3.13384
16;update;1;99.3654;99.3654;99.3654
16;sync;1;6.48796;6.48796;6.48796
16;evalKnownDf;1;0;0;0
16;write;1;3.4848e-05;3.4848e-05;3.4848e-05
16;trace;1;0;0;0
16;calc_total;1;105.853;105.853;105.853
29;compErr;1;3.055e-06;3.055e-06;3.055e-06
29;init;1;3.09965;3.09965;3.09965
29;update;1;100.335;100.335;100.335
29;sync;1;6.24081;6.24081;6.24081
29;evalKnownDf;1;0;0;0
29;write;1;3.7748e-05;3.7748e-05;3.7748e-05
29;trace;1;0;0;0
29;calc_total;1;106.576;106.576;106.576
17;compErr;1;2.33e-06;2.33e-06;2.33e-06
17;init;1;3.09188;3.09188;3.09188
17;update;1;99.4423;99.4423;99.4423
17;sync;1;5.19064;5.19064;5.19064
17;evalKnownDf;1;0;0;0
17;write;1;3.0721e-05;3.0721e-05;3.0721e-05
17;trace;1;0;0;0
17;calc_total;1;104.633;104.633;104.633
30;compErr;1;2.141e-06;2.141e-06;2.141e-06
30;init;1;3.11145;3.11145;3.11145
30;update;1;100.077;100.077;100.077
30;sync;1;5.8634;5.8634;5.8634
30;evalKnownDf;1;0;0;0
30;write;1;3.4203e-05;3.4203e-05;3.4203e-05
30;trace;1;0;0;0
30;calc_total;1;105.941;105.941;105.941
18;compErr;1;1.989e-06;1.989e-06;1.989e-06
18;init;1;3.07588;3.07588;3.07588
18;update;1;99.6374;99.6374;99.6374
18;sync;1;4.50796;4.50796;4.50796
18;evalKnownDf;1;0;0;0
18;write;1;3.2506e-05;3.2506e-05;3.2506e-05
18;trace;1;0;0;0
18;calc_total;1;104.145;104.145;104.145
31;compErr;1;2.011e-06;2.011e-06;2.011e-06
31;init;1;3.14986;3.14986;3.14986
31;update;1;99.9785;99.9785;99.9785
31;sync;1;5.12192;5.12192;5.12192
31;evalKnownDf;1;0;0;0
31;write;1;4.815e-05;4.815e-05;4.815e-05
31;trace;1;0;0;0
31;calc_total;1;105.1;105.1;105.1
19;compErr;1;1.628e-06;1.628e-06;1.628e-06
19;init;1;3.07929;3.07929;3.07929
19;update;1;99.2425;99.2425;99.2425
19;sync;1;4.12832;4.12832;4.12832
19;evalKnownDf;1;0;0;0
19;write;1;3.1901e-05;3.1901e-05;3.1901e-05
19;trace;1;0;0;0
19;calc_total;1;103.371;103.371;103.371
32;compErr;1;1.606e-06;1.606e-06;1.606e-06
32;init;1;3.21099;3.21099;3.21099
32;update;1;100.881;100.881;100.881
32;sync;1;5.22727;5.22727;5.22727
32;evalKnownDf;1;0;0;0
32;write;1;3.3438e-05;3.3438e-05;3.3438e-05
32;trace;1;0;0;0
32;calc_total;1;106.108;106.108;106.108
20;compErr;1;1.899e-06;1.899e-06;1.899e-06
20;init;1;3.22391;3.22391;3.22391
20;update;1;99.8986;99.8986;99.8986
20;sync;1;6.45087;6.45087;6.45087
20;evalKnownDf;1;0;0;0
20;write;1;3.6959e-05;3.6959e-05;3.6959e-05
20;trace;1;0;0;0
20;calc_total;1;106.35;106.35;106.35
52;compErr;1;1.571e-06;1.571e-06;1.571e-06
52;init;1;3.09684;3.09684;3.09684
52;update;1;100.279;100.279;100.279
52;sync;1;6.9093;6.9093;6.9093
52;evalKnownDf;1;0;0;0
52;write;1;3.2428e-05;3.2428e-05;3.2428e-05
33;compErr;1;2.153e-06;2.153e-06;2.153e-06
33;init;1;3.15392;3.15392;3.15392
33;update;1;99.5436;99.5436;99.5436
33;sync;1;5.71252;5.71252;5.71252
33;evalKnownDf;1;0;0;0
33;write;1;3.9691e-05;3.9691e-05;3.9691e-05
33;trace;1;0;0;0
33;calc_total;1;105.256;105.256;105.256
21;compErr;1;2.344e-06;2.344e-06;2.344e-06
21;init;1;3.07331;3.07331;3.07331
21;update;1;99.541;99.541;99.541
21;sync;1;5.8599;5.8599;5.8599
21;evalKnownDf;1;0;0;0
21;write;1;3.7212e-05;3.7212e-05;3.7212e-05
21;trace;1;0;0;0
21;calc_total;1;105.401;105.401;105.401
53;compErr;1;2.059e-06;2.059e-06;2.059e-06
53;init;1;3.07863;3.07863;3.07863
53;update;1;99.9339;99.9339;99.9339
53;sync;1;6.8222;6.8222;6.8222
53;evalKnownDf;1;0;0;0
53;write;1;3.0941e-05;3.0941e-05;3.0941e-05
53;trace;1;0;0;0
53;calc_total;1;106.756;106.756;106.756
34;compErr;1;2.212e-06;2.212e-06;2.212e-06
34;init;1;3.15658;3.15658;3.15658
34;update;1;99.2783;99.2783;99.2783
34;sync;1;5.27774;5.27774;5.27774
34;evalKnownDf;1;0;0;0
34;write;1;3.3595e-05;3.3595e-05;3.3595e-05
34;trace;1;0;0;0
34;calc_total;1;104.556;104.556;104.556
22;compErr;1;1.851e-06;1.851e-06;1.851e-06
22;init;1;3.09473;3.09473;3.09473
22;update;1;99.5761;99.5761;99.5761
22;sync;1;4.96013;4.96013;4.96013
22;evalKnownDf;1;0;0;0
22;write;1;3.4571e-05;3.4571e-05;3.4571e-05
22;trace;1;0;0;0
22;calc_total;1;104.536;104.536;104.536
52;trace;1;0;0;0
52;calc_total;1;107.189;107.189;107.189
35;compErr;1;1.999e-06;1.999e-06;1.999e-06
35;init;1;3.14713;3.14713;3.14713
35;update;1;99.692;99.692;99.692
35;sync;1;4.23861;4.23861;4.23861
35;evalKnownDf;1;0;0;0
35;write;1;3.991e-05;3.991e-05;3.991e-05
35;trace;1;0;0;0
35;calc_total;1;103.931;103.931;103.931
23;compErr;1;2.604e-06;2.604e-06;2.604e-06
23;init;1;3.06774;3.06774;3.06774
23;update;1;99.6004;99.6004;99.6004
23;sync;1;4.4766;4.4766;4.4766
23;evalKnownDf;1;0;0;0
23;write;1;3.5298e-05;3.5298e-05;3.5298e-05
23;trace;1;0;0;0
23;calc_total;1;104.077;104.077;104.077
60;compErr;1;1.573e-06;1.573e-06;1.573e-06
60;init;1;3.08972;3.08972;3.08972
36;compErr;1;2.846e-06;2.846e-06;2.846e-06
36;init;1;3.26763;3.26763;3.26763
36;update;1;100.128;100.128;100.128
36;sync;1;6.61498;6.61498;6.61498
36;evalKnownDf;1;0;0;0
36;write;1;3.6307e-05;3.6307e-05;3.6307e-05
36;trace;1;0;0;0
36;calc_total;1;106.743;106.743;106.743
60;update;1;106.566;106.566;106.566
60;sync;1;1.23684;1.23684;1.23684
60;evalKnownDf;1;0;0;0
60;write;1;2.6784e-05;2.6784e-05;2.6784e-05
60;trace;1;0;0;0
37;compErr;1;1.837e-06;1.837e-06;1.837e-06
37;init;1;3.11766;3.11766;3.11766
37;update;1;100.983;100.983;100.983
37;sync;1;4.74066;4.74066;4.74066
37;evalKnownDf;1;0;0;0
37;write;1;3.0183e-05;3.0183e-05;3.0183e-05
37;trace;1;0;0;0
37;calc_total;1;105.724;105.724;105.724
60;calc_total;1;107.803;107.803;107.803
38;compErr;1;2.017e-06;2.017e-06;2.017e-06
38;init;1;3.13506;3.13506;3.13506
38;update;1;100.178;100.178;100.178
38;sync;1;5.11739;5.11739;5.11739
38;evalKnownDf;1;0;0;0
38;write;1;2.8835e-05;2.8835e-05;2.8835e-05
38;trace;1;0;0;0
38;calc_total;1;105.296;105.296;105.296
61;compErr;1;2.555e-06;2.555e-06;2.555e-06
61;init;1;3.08005;3.08005;3.08005
61;update;1;100.308;100.308;100.308
61;sync;1;7.44134;7.44134;7.44134
61;evalKnownDf;1;0;0;0
39;compErr;1;2.216e-06;2.216e-06;2.216e-06
39;init;1;3.11958;3.11958;3.11958
39;update;1;100.17;100.17;100.17
39;sync;1;4.24539;4.24539;4.24539
39;evalKnownDf;1;0;0;0
39;write;1;3.0587e-05;3.0587e-05;3.0587e-05
39;trace;1;0;0;0
39;calc_total;1;104.415;104.415;104.415
61;write;1;3.9606e-05;3.9606e-05;3.9606e-05
61;trace;1;0;0;0
61;calc_total;1;107.75;107.75;107.75
41;compErr;1;2.097e-06;2.097e-06;2.097e-06
41;init;1;3.11904;3.11904;3.11904
41;update;1;99.7245;99.7245;99.7245
41;sync;1;6.60706;6.60706;6.60706
41;evalKnownDf;1;0;0;0
41;write;1;3.4882e-05;3.4882e-05;3.4882e-05
41;trace;1;0;0;0
41;calc_total;1;106.332;106.332;106.332
54;compErr;1;1.801e-06;1.801e-06;1.801e-06
54;init;1;3.1216;3.1216;3.1216
54;update;1;99.9821;99.9821;99.9821
54;sync;1;5.83217;5.83217;5.83217
54;evalKnownDf;1;0;0;0
54;write;1;2.2796e-05;2.2796e-05;2.2796e-05
42;compErr;1;2.092e-06;2.092e-06;2.092e-06
42;init;1;3.10998;3.10998;3.10998
42;update;1;100.057;100.057;100.057
42;sync;1;5.74541;5.74541;5.74541
42;evalKnownDf;1;0;0;0
42;write;1;3.0794e-05;3.0794e-05;3.0794e-05
42;trace;1;0;0;0
42;calc_total;1;105.802;105.802;105.802
54;trace;1;0;0;0
54;calc_total;1;105.814;105.814;105.814
43;compErr;1;1.64e-06;1.64e-06;1.64e-06
43;init;1;3.10661;3.10661;3.10661
43;update;1;99.6045;99.6045;99.6045
43;sync;1;5.41611;5.41611;5.41611
43;evalKnownDf;1;0;0;0
43;write;1;3.2575e-05;3.2575e-05;3.2575e-05
43;trace;1;0;0;0
43;calc_total;1;105.021;105.021;105.021
64;compErr;1;2.671e-06;2.671e-06;2.671e-06
64;init;1;3.24557;3.24557;3.24557
64;update;1;99.3984;99.3984;99.3984
64;sync;1;6.72709;6.72709;6.72709
64;evalKnownDf;1;0;0;0
64;write;1;3.6057e-05;3.6057e-05;3.6057e-05
64;trace;1;0;0;0
64;calc_total;1;106.126;106.126;106.126
55;compErr;1;1.467e-06;1.467e-06;1.467e-06
55;init;1;3.11364;3.11364;3.11364
55;update;1;100.113;100.113;100.113
55;sync;1;5.15565;5.15565;5.15565
55;evalKnownDf;1;0;0;0
55;write;1;3.2312e-05;3.2312e-05;3.2312e-05
55;trace;1;0;0;0
55;calc_total;1;105.268;105.268;105.268
68;compErr;1;3.29e-06;3.29e-06;3.29e-06
68;init;1;3.07909;3.07909;3.07909
68;update;1;99.8333;99.8333;99.8333
68;sync;1;6.75913;6.75913;6.75913
68;evalKnownDf;1;0;0;0
68;write;1;3.7024e-05;3.7024e-05;3.7024e-05
68;trace;1;0;0;0
68;calc_total;1;106.592;106.592;106.592
69;compErr;1;2.439e-06;2.439e-06;2.439e-06
69;init;1;3.11476;3.11476;3.11476
69;update;1;100.147;100.147;100.147
69;sync;1;5.89815;5.89815;5.89815
69;evalKnownDf;1;0;0;0
71;compErr;1;2.032e-06;2.032e-06;2.032e-06
71;init;1;3.08424;3.08424;3.08424
71;update;1;100.23;100.23;100.23
71;sync;1;4.395;4.395;4.395
71;evalKnownDf;1;0;0;0
71;write;1;3.2959e-05;3.2959e-05;3.2959e-05
71;trace;1;0;0;0
71;calc_total;1;104.625;104.625;104.625
62;compErr;1;2.163e-06;2.163e-06;2.163e-06
62;init;1;3.09836;3.09836;3.09836
62;update;1;100.379;100.379;100.379
62;sync;1;6.95208;6.95208;6.95208
62;evalKnownDf;1;0;0;0
69;write;1;3.8146e-05;3.8146e-05;3.8146e-05
69;trace;1;0;0;0
69;calc_total;1;106.045;106.045;106.045
62;write;1;3.6022e-05;3.6022e-05;3.6022e-05
62;trace;1;0;0;0
62;calc_total;1;107.331;107.331;107.331
48;compErr;1;1.589e-06;1.589e-06;1.589e-06
48;init;1;3.20812;3.20812;3.20812
48;update;1;99.5448;99.5448;99.5448
48;sync;1;7.21127;7.21127;7.21127
48;evalKnownDf;1;0;0;0
48;write;1;3.2783e-05;3.2783e-05;3.2783e-05
48;trace;1;0;0;0
48;calc_total;1;106.756;106.756;106.756
49;compErr;1;1.897e-06;1.897e-06;1.897e-06
49;init;1;3.23158;3.23158;3.23158
49;update;1;99.5943;99.5943;99.5943
49;sync;1;6.68159;6.68159;6.68159
49;evalKnownDf;1;0;0;0
49;write;1;3.3204e-05;3.3204e-05;3.3204e-05
49;trace;1;0;0;0
49;calc_total;1;106.276;106.276;106.276
50;compErr;1;1.403e-06;1.403e-06;1.403e-06
50;init;1;3.11164;3.11164;3.11164
50;update;1;99.5901;99.5901;99.5901
50;sync;1;5.5599;5.5599;5.5599
50;evalKnownDf;1;0;0;0
50;write;1;3.1937e-05;3.1937e-05;3.1937e-05
50;trace;1;0;0;0
50;calc_total;1;105.15;105.15;105.15
51;compErr;1;1.827e-06;1.827e-06;1.827e-06
51;init;1;3.09357;3.09357;3.09357
51;update;1;99.6401;99.6401;99.6401
51;sync;1;5.14218;5.14218;5.14218
51;evalKnownDf;1;0;0;0
51;write;1;2.9359e-05;2.9359e-05;2.9359e-05
51;trace;1;0;0;0
51;calc_total;1;104.782;104.782;104.782
57;compErr;1;1.317e-06;1.317e-06;1.317e-06
57;init;1;3.12318;3.12318;3.12318
57;update;1;100.511;100.511;100.511
57;sync;1;6.82718;6.82718;6.82718
57;evalKnownDf;1;0;0;0
57;write;1;3.0592e-05;3.0592e-05;3.0592e-05
57;trace;1;0;0;0
57;calc_total;1;107.338;107.338;107.338
58;compErr;1;1.915e-06;1.915e-06;1.915e-06
58;init;1;3.14283;3.14283;3.14283
58;update;1;100.279;100.279;100.279
58;sync;1;6.16881;6.16881;6.16881
58;evalKnownDf;1;0;0;0
58;write;1;2.5948e-05;2.5948e-05;2.5948e-05
58;trace;1;0;0;0
58;calc_total;1;106.448;106.448;106.448
59;compErr;1;1.454e-06;1.454e-06;1.454e-06
59;init;1;3.10497;3.10497;3.10497
59;update;1;100.086;100.086;100.086
59;sync;1;5.85034;5.85034;5.85034
59;evalKnownDf;1;0;0;0
59;write;1;3.3277e-05;3.3277e-05;3.3277e-05
59;trace;1;0;0;0
59;calc_total;1;105.936;105.936;105.936
63;compErr;1;2.082e-06;2.082e-06;2.082e-06
63;init;1;3.08547;3.08547;3.08547
63;update;1;100.015;100.015;100.015
63;sync;1;6.42457;6.42457;6.42457
63;evalKnownDf;1;0;0;0
63;write;1;3.9572e-05;3.9572e-05;3.9572e-05
63;trace;1;0;0;0
63;calc_total;1;106.439;106.439;106.439
0;total;1;127.535;127.535;127.535
0;total;1;127.535;127.535;127.535
0;total;1;127.537;127.537;127.537
0;total;1;127.536;127.536;127.536
0;total;1;127.537;127.537;127.537
0;total;1;127.531;127.531;127.531
6;compErr;1;2.495e-06;2.495e-06;2.495e-06
6;init;1;3.10025;3.10025;3.10025
6;update;1;99.7711;99.7711;99.7711
6;sync;1;4.2098;4.2098;4.2098
6;evalKnownDf;1;0;0;0
6;write;1;4.0247e-05;4.0247e-05;4.0247e-05
6;trace;1;0;0;0
6;calc_total;1;103.981;103.981;103.981
0;total;1;127.537;127.537;127.537
0;total;1;127.536;127.536;127.536
0;total;1;127.534;127.534;127.534
0;total;1;127.537;127.537;127.537
0;total;1;127.537;127.537;127.537
0;total;1;127.537;127.537;127.537
0;total;1;127.537;127.537;127.537
0;total;1;127.537;127.537;127.537
0;total;1;127.537;127.537;127.537
0;total;1;127.537;127.537;127.537
0;total;1;127.537;127.537;127.537
0;total;1;127.537;127.537;127.537
0;total;1;127.537;127.537;127.537
0;total;1;127.537;127.537;127.537
0;total;1;127.537;127.537;127.537
0;total;1;127.537;127.537;127.537
0;total;1;127.537;127.537;127.537
0;total;1;127.537;127.537;127.537
44;compErr;1;2.149e-06;2.149e-06;2.149e-06
44;init;1;3.11436;3.11436;3.11436
44;update;1;99.3152;99.3152;99.3152
44;sync;1;8.21502;8.21502;8.21502
44;evalKnownDf;1;0;0;0
44;write;1;3.1907e-05;3.1907e-05;3.1907e-05
44;trace;1;0;0;0
44;calc_total;1;107.53;107.53;107.53
90;compErr;1;1.273e-06;1.273e-06;1.273e-06
90;init;1;3.12628;3.12628;3.12628
90;update;1;100.305;100.305;100.305
90;sync;1;4.77076;4.77076;4.77076
90;evalKnownDf;1;0;0;0
45;compErr;1;2.116e-06;2.116e-06;2.116e-06
45;init;1;3.12162;3.12162;3.12162
45;update;1;99.5656;99.5656;99.5656
45;sync;1;7.56227;7.56227;7.56227
45;evalKnownDf;1;0;0;0
45;write;1;3.326e-05;3.326e-05;3.326e-05
45;trace;1;0;0;0
45;calc_total;1;107.128;107.128;107.128
90;write;1;3.1677e-05;3.1677e-05;3.1677e-05
90;trace;1;0;0;0
90;calc_total;1;105.075;105.075;105.075
46;compErr;1;1.408e-06;1.408e-06;1.408e-06
46;init;1;3.11923;3.11923;3.11923
46;update;1;100.296;100.296;100.296
46;sync;1;5.96846;5.96846;5.96846
46;evalKnownDf;1;0;0;0
46;write;1;3.2922e-05;3.2922e-05;3.2922e-05
46;trace;1;0;0;0
46;calc_total;1;106.264;106.264;106.264
89;compErr;1;1.189e-06;1.189e-06;1.189e-06
89;init;1;3.12141;3.12141;3.12141
89;update;1;100.527;100.527;100.527
89;sync;1;5.28904;5.28904;5.28904
89;evalKnownDf;1;0;0;0
89;write;1;3.3544e-05;3.3544e-05;3.3544e-05
89;trace;1;0;0;0
47;compErr;1;1.715e-06;1.715e-06;1.715e-06
47;init;1;3.13156;3.13156;3.13156
47;update;1;99.6241;99.6241;99.6241
47;sync;1;6.12938;6.12938;6.12938
47;evalKnownDf;1;0;0;0
47;write;1;3.1379e-05;3.1379e-05;3.1379e-05
47;trace;1;0;0;0
47;calc_total;1;105.753;105.753;105.753
65;compErr;1;2.974e-06;2.974e-06;2.974e-06
65;init;1;3.10248;3.10248;3.10248
65;update;1;99.6227;99.6227;99.6227
65;sync;1;5.9052;5.9052;5.9052
65;evalKnownDf;1;0;0;0
65;write;1;2.8957e-05;2.8957e-05;2.8957e-05
65;trace;1;0;0;0
65;calc_total;1;105.528;105.528;105.528
89;calc_total;1;105.816;105.816;105.816
0;total;1;127.514;127.514;127.514
66;compErr;1;1.572e-06;1.572e-06;1.572e-06
66;init;1;3.07392;3.07392;3.07392
66;update;1;101.652;101.652;101.652
66;sync;1;2.95176;2.95176;2.95176
66;evalKnownDf;1;0;0;0
66;write;1;3.0715e-05;3.0715e-05;3.0715e-05
66;trace;1;0;0;0
66;calc_total;1;104.604;104.604;104.604
73;compErr;1;1.959e-06;1.959e-06;1.959e-06
73;init;1;3.16122;3.16122;3.16122
73;update;1;100.664;100.664;100.664
73;sync;1;6.03225;6.03225;6.03225
73;evalKnownDf;1;0;0;0
73;write;1;4.1453e-05;4.1453e-05;4.1453e-05
73;trace;1;0;0;0
73;calc_total;1;106.696;106.696;106.696
0;total;1;127.52;127.52;127.52
67;compErr;1;1.878e-06;1.878e-06;1.878e-06
67;init;1;3.16919;3.16919;3.16919
67;update;1;99.5472;99.5472;99.5472
67;sync;1;4.9166;4.9166;4.9166
67;evalKnownDf;1;0;0;0
67;write;1;3.9375e-05;3.9375e-05;3.9375e-05
67;trace;1;0;0;0
67;calc_total;1;104.464;104.464;104.464
74;compErr;1;1.848e-06;1.848e-06;1.848e-06
74;init;1;3.15349;3.15349;3.15349
74;update;1;100.217;100.217;100.217
74;sync;1;5.64968;5.64968;5.64968
74;evalKnownDf;1;0;0;0
74;write;1;3.484e-05;3.484e-05;3.484e-05
74;trace;1;0;0;0
74;calc_total;1;105.867;105.867;105.867
0;total;1;127.52;127.52;127.52
0;total;1;127.498;127.498;127.498
80;compErr;1;1.841e-06;1.841e-06;1.841e-06
80;init;1;3.23363;3.23363;3.23363
80;update;1;98.9779;98.9779;98.9779
80;sync;1;6.42014;6.42014;6.42014
80;evalKnownDf;1;0;0;0
80;write;1;3.7517e-05;3.7517e-05;3.7517e-05
80;trace;1;0;0;0
80;calc_total;1;105.398;105.398;105.398
0;total;1;127.52;127.52;127.52
0;total;1;127.503;127.503;127.503
91;compErr;1;2.274e-06;2.274e-06;2.274e-06
91;init;1;3.12545;3.12545;3.12545
91;update;1;100.146;100.146;100.146
91;sync;1;4.33308;4.33308;4.33308
91;evalKnownDf;1;0;0;0
91;write;1;2.9896e-05;2.9896e-05;2.9896e-05
91;trace;1;0;0;0
91;calc_total;1;104.479;104.479;104.479
0;total;1;127.52;127.52;127.52
0;total;1;127.503;127.503;127.503
0;total;1;127.497;127.497;127.497
0;total;1;127.52;127.52;127.52
0;total;1;127.503;127.503;127.503
0;total;1;127.497;127.497;127.497
0;total;1;127.52;127.52;127.52
0;total;1;127.499;127.499;127.499
0;total;1;127.497;127.497;127.497
0;total;1;127.517;127.517;127.517
0;total;1;127.503;127.503;127.503
0;total;1;127.497;127.497;127.497
0;total;1;127.52;127.52;127.52
0;total;1;127.503;127.503;127.503
0;total;1;127.497;127.497;127.497
0;total;1;127.52;127.52;127.52
0;total;1;127.503;127.503;127.503
0;total;1;127.497;127.497;127.497
0;total;1;127.514;127.514;127.514
0;total;1;127.502;127.502;127.502
0;total;1;127.497;127.497;127.497
0;total;1;127.516;127.516;127.516
0;total;1;127.503;127.503;127.503
0;total;1;127.497;127.497;127.497
0;total;1;127.52;127.52;127.52
0;total;1;127.498;127.498;127.498
0;total;1;127.497;127.497;127.497
0;total;1;127.52;127.52;127.52
0;total;1;127.503;127.503;127.503
0;total;1;127.497;127.497;127.497
0;total;1;127.515;127.515;127.515
0;total;1;127.503;127.503;127.503
0;total;1;127.493;127.493;127.493
0;total;1;127.515;127.515;127.515
0;total;1;127.503;127.503;127.503
0;total;1;127.497;127.497;127.497
0;total;1;127.519;127.519;127.519
0;total;1;127.503;127.503;127.503
0;total;1;127.497;127.497;127.497
0;total;1;127.52;127.52;127.52
0;total;1;127.502;127.502;127.502
0;total;1;127.497;127.497;127.497
0;total;1;127.515;127.515;127.515
0;total;1;127.503;127.503;127.503
0;total;1;127.497;127.497;127.497
0;total;1;127.52;127.52;127.52
0;total;1;127.5;127.5;127.5
0;total;1;127.497;127.497;127.497
0;total;1;127.519;127.519;127.519
0;total;1;127.503;127.503;127.503
0;total;1;127.497;127.497;127.497
0;total;1;127.519;127.519;127.519
0;total;1;127.501;127.501;127.501
0;total;1;127.497;127.497;127.497
0;total;1;127.52;127.52;127.52
0;total;1;127.503;127.503;127.503
0;total;1;127.497;127.497;127.497
0;total;1;127.514;127.514;127.514
0;total;1;127.503;127.503;127.503
0;total;1;127.497;127.497;127.497
70;compErr;1;2.065e-06;2.065e-06;2.065e-06
70;init;1;3.08113;3.08113;3.08113
70;update;1;100.158;100.158;100.158
70;sync;1;5.22103;5.22103;5.22103
70;evalKnownDf;1;0;0;0
70;write;1;2.9571e-05;2.9571e-05;2.9571e-05
70;trace;1;0;0;0
70;calc_total;1;105.379;105.379;105.379
0;total;1;127.503;127.503;127.503
0;total;1;127.497;127.497;127.497
0;total;1;127.503;127.503;127.503
0;total;1;127.497;127.497;127.497
0;total;1;127.495;127.495;127.495
0;total;1;127.497;127.497;127.497
