# Supplementary material for: A Halo abstraction for distributed n-dimensional structured grids within the C++ PGAS library DASH
Source: PeerJ Comput Sci. 2023 Feb 3;9:e1203. doi: 10.7717/peerj-cs.1203 (PMC10280232; doi:10.7717/peerj-cs.1203)
Supplement: Supplemental Information 4 [file peerj-cs-09-1203-s004.gz › raw_dash_scafes/res_3d_sc/weak/scafes_heat3d_n8_c24_2600_28765991.out]

SCAFES
REMARK: No time step width tau was specified.
 Set tau=1.0 and proceeded. 

137;compErr;1;2.77e-06;2.77e-06;2.77e-06
137;init;1;3.0981;3.0981;3.0981
137;update;1;100.628;100.628;100.628
137;sync;1;5.2725;5.2725;5.2725
137;evalKnownDf;1;0;0;0
137;write;1;3.4088e-05;3.4088e-05;3.4088e-05
137;trace;1;0;0;0
137;calc_total;1;105.9;105.9;105.9
Energy start: 24000
Energy end  : 22943.2
# unit_id;function_name;num_calls;avg_runtime;min_runtime;max_runtime
144;compErr;1;2.2e-06;2.2e-06;2.2e-06
144;init;1;3.04396;3.04396;3.04396
144;update;1;99.8002;99.8002;99.8002
144;sync;1;7.85136;7.85136;7.85136
144;evalKnownDf;1;0;0;0
144;write;1;3.1556e-05;3.1556e-05;3.1556e-05
144;trace;1;0;0;0
144;calc_total;1;107.652;107.652;107.652
145;compErr;1;1.572e-06;1.572e-06;1.572e-06
145;init;1;3.05205;3.05205;3.05205
145;update;1;99.8557;99.8557;99.8557
145;sync;1;7.71218;7.71218;7.71218
145;evalKnownDf;1;0;0;0
145;write;1;2.8411e-05;2.8411e-05;2.8411e-05
145;trace;1;0;0;0
145;calc_total;1;107.568;107.568;107.568
168;compErr;1;1.886e-06;1.886e-06;1.886e-06
168;init;1;3.06711;3.06711;3.06711
168;update;1;100.369;100.369;100.369
168;sync;1;7.27149;7.27149;7.27149
168;evalKnownDf;1;0;0;0
168;write;1;2.9501e-05;2.9501e-05;2.9501e-05
168;trace;1;0;0;0
168;calc_total;1;107.64;107.64;107.64
146;compErr;1;1.716e-06;1.716e-06;1.716e-06
146;init;1;3.05941;3.05941;3.05941
146;update;1;101.051;101.051;101.051
146;sync;1;6.40651;6.40651;6.40651
146;evalKnownDf;1;0;0;0
146;write;1;3.9073e-05;3.9073e-05;3.9073e-05
146;trace;1;0;0;0
146;calc_total;1;107.458;107.458;107.458
147;compErr;1;1.861e-06;1.861e-06;1.861e-06
147;init;1;3.03683;3.03683;3.03683
147;update;1;100.688;100.688;100.688
147;sync;1;7.26496;7.26496;7.26496
147;evalKnownDf;1;0;0;0
147;write;1;3.837e-05;3.837e-05;3.837e-05
147;trace;1;0;0;0
147;calc_total;1;107.953;107.953;107.953
148;compErr;1;2.403e-06;2.403e-06;2.403e-06
148;init;1;3.03352;3.03352;3.03352
148;update;1;100.54;100.54;100.54
148;sync;1;6.97323;6.97323;6.97323
148;evalKnownDf;1;0;0;0
148;write;1;2.947e-05;2.947e-05;2.947e-05
148;trace;1;0;0;0
148;calc_total;1;107.513;107.513;107.513
169;compErr;1;1.944e-06;1.944e-06;1.944e-06
169;init;1;3.12712;3.12712;3.12712
169;update;1;99.9315;99.9315;99.9315
169;sync;1;8.53433;8.53433;8.53433
169;evalKnownDf;1;0;0;0
169;write;1;2.9945e-05;2.9945e-05;2.9945e-05
169;trace;1;0;0;0
169;calc_total;1;108.466;108.466;108.466
149;compErr;1;1.428e-06;1.428e-06;1.428e-06
149;init;1;3.02841;3.02841;3.02841
149;update;1;99.8413;99.8413;99.8413
149;sync;1;7.67498;7.67498;7.67498
149;evalKnownDf;1;0;0;0
149;write;1;3.3754e-05;3.3754e-05;3.3754e-05
149;trace;1;0;0;0
149;calc_total;1;107.516;107.516;107.516
170;compErr;1;1.51e-06;1.51e-06;1.51e-06
170;init;1;3.0709;3.0709;3.0709
170;update;1;105.979;105.979;105.979
170;sync;1;2.22451;2.22451;2.22451
170;evalKnownDf;1;0;0;0
170;write;1;2.5812e-05;2.5812e-05;2.5812e-05
170;trace;1;0;0;0
170;calc_total;1;108.203;108.203;108.203
150;compErr;1;2.364e-06;2.364e-06;2.364e-06
150;init;1;3.06489;3.06489;3.06489
150;update;1;100.608;100.608;100.608
150;sync;1;6.39895;6.39895;6.39895
150;evalKnownDf;1;0;0;0
150;write;1;3.0344e-05;3.0344e-05;3.0344e-05
150;trace;1;0;0;0
150;calc_total;1;107.006;107.006;107.006
171;compErr;1;1.902e-06;1.902e-06;1.902e-06
171;init;1;3.09509;3.09509;3.09509
171;update;1;100.954;100.954;100.954
171;sync;1;7.69245;7.69245;7.69245
171;evalKnownDf;1;0;0;0
171;write;1;4.005e-05;4.005e-05;4.005e-05
171;trace;1;0;0;0
171;calc_total;1;108.647;108.647;108.647
151;compErr;1;9.72e-07;9.72e-07;9.72e-07
151;init;1;3.03313;3.03313;3.03313
151;update;1;99.6203;99.6203;99.6203
151;sync;1;8.08507;8.08507;8.08507
151;evalKnownDf;1;0;0;0
151;write;1;3.1037e-05;3.1037e-05;3.1037e-05
151;trace;1;0;0;0
151;calc_total;1;107.705;107.705;107.705
172;compErr;1;1.38e-06;1.38e-06;1.38e-06
172;init;1;3.10127;3.10127;3.10127
172;update;1;99.6226;99.6226;99.6226
172;sync;1;6.22396;6.22396;6.22396
172;evalKnownDf;1;0;0;0
172;write;1;3.039e-05;3.039e-05;3.039e-05
172;trace;1;0;0;0
172;calc_total;1;105.847;105.847;105.847
152;compErr;1;1.793e-06;1.793e-06;1.793e-06
152;init;1;3.01806;3.01806;3.01806
152;update;1;100.122;100.122;100.122
152;sync;1;7.29287;7.29287;7.29287
152;evalKnownDf;1;0;0;0
152;write;1;3.8571e-05;3.8571e-05;3.8571e-05
152;trace;1;0;0;0
152;calc_total;1;107.415;107.415;107.415
138;compErr;1;1.391e-06;1.391e-06;1.391e-06
138;init;1;3.03811;3.03811;3.03811
138;update;1;100.56;100.56;100.56
138;sync;1;3.48526;3.48526;3.48526
138;evalKnownDf;1;0;0;0
138;write;1;3.6592e-05;3.6592e-05;3.6592e-05
138;trace;1;0;0;0
138;calc_total;1;104.045;104.045;104.045
173;compErr;1;1.836e-06;1.836e-06;1.836e-06
173;init;1;3.08319;3.08319;3.08319
173;update;1;100.499;100.499;100.499
173;sync;1;7.30496;7.30496;7.30496
173;evalKnownDf;1;0;0;0
173;write;1;3.4317e-05;3.4317e-05;3.4317e-05
173;trace;1;0;0;0
173;calc_total;1;107.804;107.804;107.804
153;compErr;1;1.59e-06;1.59e-06;1.59e-06
153;init;1;3.04336;3.04336;3.04336
153;update;1;100.401;100.401;100.401
153;sync;1;6.87151;6.87151;6.87151
153;evalKnownDf;1;0;0;0
153;write;1;2.6841e-05;2.6841e-05;2.6841e-05
153;trace;1;0;0;0
153;calc_total;1;107.272;107.272;107.272
139;compErr;1;2.044e-06;2.044e-06;2.044e-06
139;init;1;3.09122;3.09122;3.09122
139;update;1;100.521;100.521;100.521
139;sync;1;4.20748;4.20748;4.20748
139;evalKnownDf;1;0;0;0
139;write;1;4.2032e-05;4.2032e-05;4.2032e-05
139;trace;1;0;0;0
139;calc_total;1;104.729;104.729;104.729
174;compErr;1;1.352e-06;1.352e-06;1.352e-06
174;init;1;3.04974;3.04974;3.04974
174;update;1;100.591;100.591;100.591
174;sync;1;5.95398;5.95398;5.95398
174;evalKnownDf;1;0;0;0
174;write;1;2.5532e-05;2.5532e-05;2.5532e-05
174;trace;1;0;0;0
174;calc_total;1;106.545;106.545;106.545
154;compErr;1;1.982e-06;1.982e-06;1.982e-06
154;init;1;3.02943;3.02943;3.02943
154;update;1;100.089;100.089;100.089
154;sync;1;7.38477;7.38477;7.38477
154;evalKnownDf;1;0;0;0
154;write;1;2.2345e-05;2.2345e-05;2.2345e-05
154;trace;1;0;0;0
154;calc_total;1;107.474;107.474;107.474
140;compErr;1;1.977e-06;1.977e-06;1.977e-06
140;init;1;3.10047;3.10047;3.10047
140;update;1;99.8974;99.8974;99.8974
140;sync;1;6.08325;6.08325;6.08325
140;evalKnownDf;1;0;0;0
140;write;1;3.36e-05;3.36e-05;3.36e-05
140;trace;1;0;0;0
140;calc_total;1;105.981;105.981;105.981
175;compErr;1;2.196e-06;2.196e-06;2.196e-06
175;init;1;3.07287;3.07287;3.07287
175;update;1;99.5734;99.5734;99.5734
175;sync;1;8.24414;8.24414;8.24414
175;evalKnownDf;1;0;0;0
175;write;1;3.1568e-05;3.1568e-05;3.1568e-05
175;trace;1;0;0;0
175;calc_total;1;107.817;107.817;107.817
155;compErr;1;1.625e-06;1.625e-06;1.625e-06
155;init;1;3.02364;3.02364;3.02364
155;update;1;100.23;100.23;100.23
155;sync;1;7.4227;7.4227;7.4227
155;evalKnownDf;1;0;0;0
155;write;1;3.457e-05;3.457e-05;3.457e-05
155;trace;1;0;0;0
155;calc_total;1;107.653;107.653;107.653
141;compErr;1;2.436e-06;2.436e-06;2.436e-06
141;init;1;3.0473;3.0473;3.0473
141;update;1;99.9836;99.9836;99.9836
141;sync;1;4.26786;4.26786;4.26786
141;evalKnownDf;1;0;0;0
141;write;1;4.1175e-05;4.1175e-05;4.1175e-05
141;trace;1;0;0;0
141;calc_total;1;104.251;104.251;104.251
176;compErr;1;1.658e-06;1.658e-06;1.658e-06
176;init;1;3.07257;3.07257;3.07257
176;update;1;100.1;100.1;100.1
176;sync;1;7.29098;7.29098;7.29098
176;evalKnownDf;1;0;0;0
176;write;1;2.9762e-05;2.9762e-05;2.9762e-05
176;trace;1;0;0;0
176;calc_total;1;107.391;107.391;107.391
156;compErr;1;1.869e-06;1.869e-06;1.869e-06
156;init;1;3.03896;3.03896;3.03896
156;update;1;100.716;100.716;100.716
156;sync;1;5.23643;5.23643;5.23643
156;evalKnownDf;1;0;0;0
156;write;1;3.994e-05;3.994e-05;3.994e-05
156;trace;1;0;0;0
156;calc_total;1;105.952;105.952;105.952
142;compErr;1;1.91e-06;1.91e-06;1.91e-06
142;init;1;3.05072;3.05072;3.05072
142;update;1;100.458;100.458;100.458
142;sync;1;3.61314;3.61314;3.61314
142;evalKnownDf;1;0;0;0
142;write;1;3.5307e-05;3.5307e-05;3.5307e-05
142;trace;1;0;0;0
142;calc_total;1;104.071;104.071;104.071
177;compErr;1;8.76e-07;8.76e-07;8.76e-07
177;init;1;3.06319;3.06319;3.06319
177;update;1;99.971;99.971;99.971
177;sync;1;5.4528;5.4528;5.4528
177;evalKnownDf;1;0;0;0
177;write;1;2.1964e-05;2.1964e-05;2.1964e-05
177;trace;1;0;0;0
177;calc_total;1;105.424;105.424;105.424
73;compErr;1;2.017e-06;2.017e-06;2.017e-06
73;init;1;3.19236;3.19236;3.19236
73;update;1;99.9466;99.9466;99.9466
73;sync;1;8.60323;8.60323;8.60323
73;evalKnownDf;1;0;0;0
73;write;1;3.7156e-05;3.7156e-05;3.7156e-05
73;trace;1;0;0;0
73;calc_total;1;108.55;108.55;108.55
157;compErr;1;9.58e-07;9.58e-07;9.58e-07
157;init;1;3.03345;3.03345;3.03345
157;update;1;100.662;100.662;100.662
157;sync;1;5.30905;5.30905;5.30905
157;evalKnownDf;1;0;0;0
157;write;1;3.088e-05;3.088e-05;3.088e-05
157;trace;1;0;0;0
157;calc_total;1;105.971;105.971;105.971
143;compErr;1;3.487e-06;3.487e-06;3.487e-06
143;init;1;3.04284;3.04284;3.04284
143;update;1;99.9545;99.9545;99.9545
143;sync;1;3.51595;3.51595;3.51595
143;evalKnownDf;1;0;0;0
143;write;1;3.6548e-05;3.6548e-05;3.6548e-05
143;trace;1;0;0;0
143;calc_total;1;103.47;103.47;103.47
178;compErr;1;1.124e-06;1.124e-06;1.124e-06
178;init;1;3.05719;3.05719;3.05719
178;update;1;100.192;100.192;100.192
178;sync;1;7.09488;7.09488;7.09488
178;evalKnownDf;1;0;0;0
178;write;1;2.4976e-05;2.4976e-05;2.4976e-05
178;trace;1;0;0;0
178;calc_total;1;107.287;107.287;107.287
158;compErr;1;1.728e-06;1.728e-06;1.728e-06
158;init;1;3.08173;3.08173;3.08173
158;update;1;100.889;100.889;100.889
158;sync;1;5.83698;5.83698;5.83698
158;evalKnownDf;1;0;0;0
158;write;1;3.3166e-05;3.3166e-05;3.3166e-05
158;trace;1;0;0;0
158;calc_total;1;106.726;106.726;106.726
129;compErr;1;1.379e-06;1.379e-06;1.379e-06
129;init;1;3.07419;3.07419;3.07419
129;update;1;100.707;100.707;100.707
129;sync;1;8.26154;8.26154;8.26154
129;evalKnownDf;1;0;0;0
129;write;1;3.3882e-05;3.3882e-05;3.3882e-05
129;trace;1;0;0;0
129;calc_total;1;108.969;108.969;108.969
98;compErr;1;1.848e-06;1.848e-06;1.848e-06
98;init;1;3.03941;3.03941;3.03941
98;update;1;101.076;101.076;101.076
98;sync;1;6.22233;6.22233;6.22233
98;evalKnownDf;1;0;0;0
98;write;1;3.5423e-05;3.5423e-05;3.5423e-05
98;trace;1;0;0;0
98;calc_total;1;107.298;107.298;107.298
179;compErr;1;1.616e-06;1.616e-06;1.616e-06
179;init;1;3.06832;3.06832;3.06832
179;update;1;100.397;100.397;100.397
179;sync;1;5.0832;5.0832;5.0832
179;evalKnownDf;1;0;0;0
179;write;1;2.9813e-05;2.9813e-05;2.9813e-05
179;trace;1;0;0;0
179;calc_total;1;105.481;105.481;105.481
34;compErr;1;1.391e-06;1.391e-06;1.391e-06
34;init;1;3.08716;3.08716;3.08716
34;update;1;100.267;100.267;100.267
34;sync;1;11.301;11.301;11.301
34;evalKnownDf;1;0;0;0
34;write;1;3.1211e-05;3.1211e-05;3.1211e-05
34;trace;1;0;0;0
159;compErr;1;2.564e-06;2.564e-06;2.564e-06
159;init;1;3.09871;3.09871;3.09871
159;update;1;100.735;100.735;100.735
159;sync;1;5.42303;5.42303;5.42303
159;evalKnownDf;1;0;0;0
159;write;1;4.3213e-05;4.3213e-05;4.3213e-05
159;trace;1;0;0;0
159;calc_total;1;106.158;106.158;106.158
130;compErr;1;1.298e-06;1.298e-06;1.298e-06
130;init;1;3.06748;3.06748;3.06748
130;update;1;99.973;99.973;99.973
130;sync;1;7.76734;7.76734;7.76734
130;evalKnownDf;1;0;0;0
130;write;1;3.0981e-05;3.0981e-05;3.0981e-05
130;trace;1;0;0;0
130;calc_total;1;107.74;107.74;107.74
180;compErr;1;1.529e-06;1.529e-06;1.529e-06
180;init;1;3.08458;3.08458;3.08458
180;update;1;100.767;100.767;100.767
180;sync;1;5.58264;5.58264;5.58264
180;evalKnownDf;1;0;0;0
180;write;1;4.0811e-05;4.0811e-05;4.0811e-05
180;trace;1;0;0;0
180;calc_total;1;106.349;106.349;106.349
36;compErr;1;1.491e-06;1.491e-06;1.491e-06
36;init;1;3.05623;3.05623;3.05623
36;update;1;100.575;100.575;100.575
36;sync;1;12.9924;12.9924;12.9924
36;evalKnownDf;1;0;0;0
36;write;1;3.3922e-05;3.3922e-05;3.3922e-05
36;trace;1;0;0;0
36;calc_total;1;113.567;113.567;113.567
160;compErr;1;2.102e-06;2.102e-06;2.102e-06
160;init;1;3.18863;3.18863;3.18863
160;update;1;99.7996;99.7996;99.7996
160;sync;1;6.04335;6.04335;6.04335
160;evalKnownDf;1;0;0;0
160;write;1;4.519e-05;4.519e-05;4.519e-05
160;trace;1;0;0;0
160;calc_total;1;105.843;105.843;105.843
131;compErr;1;1.75e-06;1.75e-06;1.75e-06
131;init;1;3.10686;3.10686;3.10686
131;update;1;99.9238;99.9238;99.9238
131;sync;1;6.90975;6.90975;6.90975
131;evalKnownDf;1;0;0;0
131;write;1;3.2168e-05;3.2168e-05;3.2168e-05
131;trace;1;0;0;0
131;calc_total;1;106.834;106.834;106.834
181;compErr;1;1.123e-06;1.123e-06;1.123e-06
181;init;1;3.25396;3.25396;3.25396
181;update;1;99.9397;99.9397;99.9397
181;sync;1;4.81868;4.81868;4.81868
181;evalKnownDf;1;0;0;0
181;write;1;2.5388e-05;2.5388e-05;2.5388e-05
181;trace;1;0;0;0
181;calc_total;1;104.758;104.758;104.758
37;compErr;1;1.475e-06;1.475e-06;1.475e-06
37;init;1;3.10476;3.10476;3.10476
37;update;1;100.483;100.483;100.483
37;sync;1;12.0038;12.0038;12.0038
37;evalKnownDf;1;0;0;0
37;write;1;2.8303e-05;2.8303e-05;2.8303e-05
37;trace;1;0;0;0
37;calc_total;1;112.486;112.486;112.486
161;compErr;1;1.803e-06;1.803e-06;1.803e-06
161;init;1;3.19978;3.19978;3.19978
161;update;1;100.6;100.6;100.6
161;sync;1;5.23313;5.23313;5.23313
161;evalKnownDf;1;0;0;0
161;write;1;4.2615e-05;4.2615e-05;4.2615e-05
161;trace;1;0;0;0
161;calc_total;1;105.833;105.833;105.833
121;compErr;1;1.065e-06;1.065e-06;1.065e-06
121;init;1;3.10056;3.10056;3.10056
121;update;1;101.55;101.55;101.55
121;sync;1;5.54689;5.54689;5.54689
121;evalKnownDf;1;0;0;0
182;compErr;1;1.224e-06;1.224e-06;1.224e-06
182;init;1;3.09246;3.09246;3.09246
182;update;1;100.699;100.699;100.699
182;sync;1;4.44835;4.44835;4.44835
182;evalKnownDf;1;0;0;0
182;write;1;3.3446e-05;3.3446e-05;3.3446e-05
182;trace;1;0;0;0
182;calc_total;1;105.147;105.147;105.147
38;compErr;1;1.295e-06;1.295e-06;1.295e-06
38;init;1;3.0701;3.0701;3.0701
38;update;1;99.7644;99.7644;99.7644
38;sync;1;10.1645;10.1645;10.1645
38;evalKnownDf;1;0;0;0
38;write;1;2.541e-05;2.541e-05;2.541e-05
38;trace;1;0;0;0
38;calc_total;1;109.929;109.929;109.929
74;compErr;1;2.213e-06;2.213e-06;2.213e-06
74;init;1;3.18744;3.18744;3.18744
74;update;1;99.8668;99.8668;99.8668
74;sync;1;7.56923;7.56923;7.56923
74;evalKnownDf;1;0;0;0
74;write;1;3.2394e-05;3.2394e-05;3.2394e-05
74;trace;1;0;0;0
74;calc_total;1;107.436;107.436;107.436
162;compErr;1;1.828e-06;1.828e-06;1.828e-06
162;init;1;3.11516;3.11516;3.11516
162;update;1;100.405;100.405;100.405
162;sync;1;5.91041;5.91041;5.91041
162;evalKnownDf;1;0;0;0
162;write;1;3.0149e-05;3.0149e-05;3.0149e-05
162;trace;1;0;0;0
162;calc_total;1;106.315;106.315;106.315
121;write;1;3.4653e-05;3.4653e-05;3.4653e-05
121;trace;1;0;0;0
121;calc_total;1;107.097;107.097;107.097
183;compErr;1;1.795e-06;1.795e-06;1.795e-06
183;init;1;3.09532;3.09532;3.09532
183;update;1;100.687;100.687;100.687
183;sync;1;3.90152;3.90152;3.90152
183;evalKnownDf;1;0;0;0
183;write;1;3.326e-05;3.326e-05;3.326e-05
183;trace;1;0;0;0
183;calc_total;1;104.589;104.589;104.589
26;compErr;1;1.448e-06;1.448e-06;1.448e-06
26;init;1;3.07831;3.07831;3.07831
26;update;1;100.355;100.355;100.355
26;sync;1;9.69467;9.69467;9.69467
26;evalKnownDf;1;0;0;0
26;write;1;3.4259e-05;3.4259e-05;3.4259e-05
26;trace;1;0;0;0
26;calc_total;1;110.049;110.049;110.049
81;compErr;1;1.46e-06;1.46e-06;1.46e-06
81;init;1;3.21089;3.21089;3.21089
81;update;1;101.033;101.033;101.033
81;sync;1;9.92197;9.92197;9.92197
81;evalKnownDf;1;0;0;0
81;write;1;3.8163e-05;3.8163e-05;3.8163e-05
81;trace;1;0;0;0
81;calc_total;1;110.955;110.955;110.955
122;compErr;1;1.615e-06;1.615e-06;1.615e-06
122;init;1;3.10309;3.10309;3.10309
122;update;1;99.7895;99.7895;99.7895
122;sync;1;8.74165;8.74165;8.74165
122;evalKnownDf;1;0;0;0
122;write;1;3.4299e-05;3.4299e-05;3.4299e-05
122;trace;1;0;0;0
122;calc_total;1;108.531;108.531;108.531
100;compErr;1;2.305e-06;2.305e-06;2.305e-06
100;init;1;3.05836;3.05836;3.05836
100;update;1;100.232;100.232;100.232
100;sync;1;9.22704;9.22704;9.22704
100;evalKnownDf;1;0;0;0
100;write;1;3.6986e-05;3.6986e-05;3.6986e-05
100;trace;1;0;0;0
100;calc_total;1;109.459;109.459;109.459
184;compErr;1;1.873e-06;1.873e-06;1.873e-06
184;init;1;3.08742;3.08742;3.08742
184;update;1;100.629;100.629;100.629
184;sync;1;3.52486;3.52486;3.52486
184;evalKnownDf;1;0;0;0
184;write;1;3.0994e-05;3.0994e-05;3.0994e-05
184;trace;1;0;0;0
184;calc_total;1;104.154;104.154;104.154
41;compErr;1;2.437e-06;2.437e-06;2.437e-06
41;init;1;3.06429;3.06429;3.06429
41;update;1;99.6574;99.6574;99.6574
41;sync;1;10.6936;10.6936;10.6936
41;evalKnownDf;1;0;0;0
41;write;1;3.6852e-05;3.6852e-05;3.6852e-05
41;trace;1;0;0;0
41;calc_total;1;110.351;110.351;110.351
82;compErr;1;1.599e-06;1.599e-06;1.599e-06
82;init;1;3.05578;3.05578;3.05578
82;update;1;100.619;100.619;100.619
82;sync;1;11.47;11.47;11.47
82;evalKnownDf;1;0;0;0
82;write;1;3.0162e-05;3.0162e-05;3.0162e-05
82;trace;1;0;0;0
82;calc_total;1;112.089;112.089;112.089
123;compErr;1;1.374e-06;1.374e-06;1.374e-06
123;init;1;3.1205;3.1205;3.1205
123;update;1;102.057;102.057;102.057
123;sync;1;5.01752;5.01752;5.01752
123;evalKnownDf;1;0;0;0
123;write;1;3.7438e-05;3.7438e-05;3.7438e-05
123;trace;1;0;0;0
101;compErr;1;1.887e-06;1.887e-06;1.887e-06
101;init;1;3.03902;3.03902;3.03902
101;update;1;100.966;100.966;100.966
101;sync;1;9.01294;9.01294;9.01294
101;evalKnownDf;1;0;0;0
101;write;1;3.7602e-05;3.7602e-05;3.7602e-05
101;trace;1;0;0;0
101;calc_total;1;109.979;109.979;109.979
185;compErr;1;1.235e-06;1.235e-06;1.235e-06
185;init;1;3.08706;3.08706;3.08706
185;update;1;100.642;100.642;100.642
185;sync;1;3.83056;3.83056;3.83056
185;evalKnownDf;1;0;0;0
185;write;1;3.0328e-05;3.0328e-05;3.0328e-05
185;trace;1;0;0;0
185;calc_total;1;104.473;104.473;104.473
42;compErr;1;2.16e-06;2.16e-06;2.16e-06
42;init;1;3.04864;3.04864;3.04864
42;update;1;99.9935;99.9935;99.9935
42;sync;1;8.78696;8.78696;8.78696
42;evalKnownDf;1;0;0;0
42;write;1;3.3927e-05;3.3927e-05;3.3927e-05
42;trace;1;0;0;0
42;calc_total;1;108.781;108.781;108.781
84;compErr;1;1.508e-06;1.508e-06;1.508e-06
84;init;1;3.08866;3.08866;3.08866
84;update;1;100.775;100.775;100.775
84;sync;1;9.62572;9.62572;9.62572
84;evalKnownDf;1;0;0;0
84;write;1;3.9703e-05;3.9703e-05;3.9703e-05
84;trace;1;0;0;0
84;calc_total;1;110.401;110.401;110.401
123;calc_total;1;107.075;107.075;107.075
102;compErr;1;2.677e-06;2.677e-06;2.677e-06
102;init;1;3.04018;3.04018;3.04018
102;update;1;100.586;100.586;100.586
102;sync;1;8.35401;8.35401;8.35401
102;evalKnownDf;1;0;0;0
102;write;1;3.3522e-05;3.3522e-05;3.3522e-05
102;trace;1;0;0;0
102;calc_total;1;108.94;108.94;108.94
186;compErr;1;1.691e-06;1.691e-06;1.691e-06
186;init;1;3.11491;3.11491;3.11491
186;update;1;101.022;101.022;101.022
186;sync;1;3.69133;3.69133;3.69133
186;evalKnownDf;1;0;0;0
186;write;1;3.1954e-05;3.1954e-05;3.1954e-05
186;trace;1;0;0;0
186;calc_total;1;104.713;104.713;104.713
44;compErr;1;3.002e-06;3.002e-06;3.002e-06
44;init;1;3.02822;3.02822;3.02822
44;update;1;100.503;100.503;100.503
44;sync;1;11.0569;11.0569;11.0569
44;evalKnownDf;1;0;0;0
44;write;1;3.8377e-05;3.8377e-05;3.8377e-05
44;trace;1;0;0;0
44;calc_total;1;111.559;111.559;111.559
85;compErr;1;1.85e-06;1.85e-06;1.85e-06
85;init;1;3.07024;3.07024;3.07024
85;update;1;100.667;100.667;100.667
85;sync;1;8.87408;8.87408;8.87408
85;evalKnownDf;1;0;0;0
85;write;1;3.447e-05;3.447e-05;3.447e-05
85;trace;1;0;0;0
85;calc_total;1;109.541;109.541;109.541
124;compErr;1;1.695e-06;1.695e-06;1.695e-06
124;init;1;3.11293;3.11293;3.11293
124;update;1;100.651;100.651;100.651
124;sync;1;8.17686;8.17686;8.17686
124;evalKnownDf;1;0;0;0
124;write;1;3.5104e-05;3.5104e-05;3.5104e-05
124;trace;1;0;0;0
124;calc_total;1;108.828;108.828;108.828
105;compErr;1;1.065e-06;1.065e-06;1.065e-06
105;init;1;3.15599;3.15599;3.15599
105;update;1;101.067;101.067;101.067
105;sync;1;7.61495;7.61495;7.61495
105;evalKnownDf;1;0;0;0
105;write;1;3.4065e-05;3.4065e-05;3.4065e-05
105;trace;1;0;0;0
105;calc_total;1;108.682;108.682;108.682
45;compErr;1;1.667e-06;1.667e-06;1.667e-06
45;init;1;3.03705;3.03705;3.03705
45;update;1;99.8589;99.8589;99.8589
45;sync;1;8.46641;8.46641;8.46641
45;evalKnownDf;1;0;0;0
45;write;1;3.7565e-05;3.7565e-05;3.7565e-05
45;trace;1;0;0;0
45;calc_total;1;108.325;108.325;108.325
86;compErr;1;1.732e-06;1.732e-06;1.732e-06
86;init;1;3.04211;3.04211;3.04211
86;update;1;100.669;100.669;100.669
86;sync;1;8.23024;8.23024;8.23024
86;evalKnownDf;1;0;0;0
86;write;1;2.5435e-05;2.5435e-05;2.5435e-05
86;trace;1;0;0;0
86;calc_total;1;108.899;108.899;108.899
125;compErr;1;2.674e-06;2.674e-06;2.674e-06
125;init;1;3.07211;3.07211;3.07211
125;update;1;100.438;100.438;100.438
125;sync;1;8.39332;8.39332;8.39332
125;evalKnownDf;1;0;0;0
125;write;1;3.225e-05;3.225e-05;3.225e-05
125;trace;1;0;0;0
125;calc_total;1;108.832;108.832;108.832
106;compErr;1;1.364e-06;1.364e-06;1.364e-06
106;init;1;3.15621;3.15621;3.15621
106;update;1;100.578;100.578;100.578
106;sync;1;7.04626;7.04626;7.04626
106;evalKnownDf;1;0;0;0
106;write;1;2.8335e-05;2.8335e-05;2.8335e-05
106;trace;1;0;0;0
106;calc_total;1;107.624;107.624;107.624
33;compErr;1;1.61e-06;1.61e-06;1.61e-06
33;init;1;3.07885;3.07885;3.07885
33;update;1;99.8293;99.8293;99.8293
33;sync;1;14.26;14.26;14.26
33;evalKnownDf;1;0;0;0
33;write;1;2.4263e-05;2.4263e-05;2.4263e-05
33;trace;1;0;0;0
33;calc_total;1;114.089;114.089;114.089
90;compErr;1;1.296e-06;1.296e-06;1.296e-06
90;init;1;3.03411;3.03411;3.03411
90;update;1;101.035;101.035;101.035
90;sync;1;5.12646;5.12646;5.12646
90;evalKnownDf;1;0;0;0
90;write;1;2.3819e-05;2.3819e-05;2.3819e-05
90;trace;1;0;0;0
90;calc_total;1;106.161;106.161;106.161
126;compErr;1;1.463e-06;1.463e-06;1.463e-06
126;init;1;3.0706;3.0706;3.0706
126;update;1;100.495;100.495;100.495
126;sync;1;7.06905;7.06905;7.06905
126;evalKnownDf;1;0;0;0
126;write;1;3.3997e-05;3.3997e-05;3.3997e-05
126;trace;1;0;0;0
126;calc_total;1;107.564;107.564;107.564
108;compErr;1;3.025e-06;3.025e-06;3.025e-06
108;init;1;3.09938;3.09938;3.09938
108;update;1;99.8407;99.8407;99.8407
108;sync;1;8.52918;8.52918;8.52918
108;evalKnownDf;1;0;0;0
108;write;1;3.4424e-05;3.4424e-05;3.4424e-05
108;trace;1;0;0;0
108;calc_total;1;108.37;108.37;108.37
35;compErr;1;9.77e-07;9.77e-07;9.77e-07
35;init;1;3.03524;3.03524;3.03524
35;update;1;100.836;100.836;100.836
35;sync;1;10.2323;10.2323;10.2323
35;evalKnownDf;1;0;0;0
35;write;1;2.4831e-05;2.4831e-05;2.4831e-05
35;trace;1;0;0;0
35;calc_total;1;111.068;111.068;111.068
75;compErr;1;2.216e-06;2.216e-06;2.216e-06
75;init;1;3.09071;3.09071;3.09071
127;compErr;1;1.945e-06;1.945e-06;1.945e-06
127;init;1;3.11099;3.11099;3.11099
127;update;1;100.36;100.36;100.36
127;sync;1;6.46049;6.46049;6.46049
127;evalKnownDf;1;0;0;0
127;write;1;3.5751e-05;3.5751e-05;3.5751e-05
127;trace;1;0;0;0
127;calc_total;1;106.821;106.821;106.821
109;compErr;1;2.602e-06;2.602e-06;2.602e-06
109;init;1;3.07191;3.07191;3.07191
109;update;1;99.9937;99.9937;99.9937
109;sync;1;9.26714;9.26714;9.26714
109;evalKnownDf;1;0;0;0
109;write;1;3.0585e-05;3.0585e-05;3.0585e-05
109;trace;1;0;0;0
109;calc_total;1;109.261;109.261;109.261
24;compErr;1;2.087e-06;2.087e-06;2.087e-06
24;init;1;3.06071;3.06071;3.06071
24;update;1;100.43;100.43;100.43
75;update;1;100.002;100.002;100.002
75;sync;1;7.34137;7.34137;7.34137
75;evalKnownDf;1;0;0;0
75;write;1;3.732e-05;3.732e-05;3.732e-05
75;trace;1;0;0;0
132;compErr;1;1.713e-06;1.713e-06;1.713e-06
132;init;1;3.03897;3.03897;3.03897
132;update;1;100.594;100.594;100.594
132;sync;1;8.45452;8.45452;8.45452
132;evalKnownDf;1;0;0;0
132;write;1;3.6654e-05;3.6654e-05;3.6654e-05
132;trace;1;0;0;0
132;calc_total;1;109.049;109.049;109.049
113;compErr;1;1.869e-06;1.869e-06;1.869e-06
113;init;1;3.05164;3.05164;3.05164
113;update;1;100.941;100.941;100.941
113;sync;1;6.95056;6.95056;6.95056
113;evalKnownDf;1;0;0;0
113;write;1;3.0799e-05;3.0799e-05;3.0799e-05
113;trace;1;0;0;0
113;calc_total;1;107.891;107.891;107.891
43;compErr;1;3.659e-06;3.659e-06;3.659e-06
43;init;1;3.05568;3.05568;3.05568
43;update;1;100.403;100.403;100.403
43;sync;1;7.5534;7.5534;7.5534
43;evalKnownDf;1;0;0;0
43;write;1;4.2163e-05;4.2163e-05;4.2163e-05
75;calc_total;1;107.344;107.344;107.344
133;compErr;1;1.408e-06;1.408e-06;1.408e-06
133;init;1;3.05431;3.05431;3.05431
133;update;1;100.645;100.645;100.645
133;sync;1;6.276;6.276;6.276
133;evalKnownDf;1;0;0;0
133;write;1;3.7762e-05;3.7762e-05;3.7762e-05
133;trace;1;0;0;0
133;calc_total;1;106.921;106.921;106.921
114;compErr;1;1.459e-06;1.459e-06;1.459e-06
114;init;1;3.05066;3.05066;3.05066
114;update;1;100.569;100.569;100.569
114;sync;1;6.23837;6.23837;6.23837
114;evalKnownDf;1;0;0;0
114;write;1;2.6212e-05;2.6212e-05;2.6212e-05
114;trace;1;0;0;0
114;calc_total;1;106.807;106.807;106.807
46;compErr;1;2.521e-06;2.521e-06;2.521e-06
46;init;1;3.03834;3.03834;3.03834
46;update;1;100.455;100.455;100.455
46;sync;1;6.94681;6.94681;6.94681
46;evalKnownDf;1;0;0;0
46;write;1;3.2926e-05;3.2926e-05;3.2926e-05
46;trace;1;0;0;0
46;calc_total;1;107.402;107.402;107.402
77;compErr;1;1.798e-06;1.798e-06;1.798e-06
77;init;1;3.16079;3.16079;3.16079
77;update;1;100.908;100.908;100.908
77;sync;1;9.33463;9.33463;9.33463
115;compErr;1;1.979e-06;1.979e-06;1.979e-06
115;init;1;3.04271;3.04271;3.04271
115;update;1;101.948;101.948;101.948
115;sync;1;1.87356;1.87356;1.87356
115;evalKnownDf;1;0;0;0
115;write;1;2.8806e-05;2.8806e-05;2.8806e-05
115;trace;1;0;0;0
115;calc_total;1;103.822;103.822;103.822
24;sync;1;13.3232;13.3232;13.3232
24;evalKnownDf;1;0;0;0
24;write;1;3.2822e-05;3.2822e-05;3.2822e-05
24;trace;1;0;0;0
24;calc_total;1;113.754;113.754;113.754
79;compErr;1;1.432e-06;1.432e-06;1.432e-06
79;init;1;3.16747;3.16747;3.16747
79;update;1;99.7789;99.7789;99.7789
79;sync;1;7.84502;7.84502;7.84502
79;evalKnownDf;1;0;0;0
97;compErr;1;1.93e-06;1.93e-06;1.93e-06
97;init;1;3.04299;3.04299;3.04299
97;update;1;100.74;100.74;100.74
97;sync;1;7.27065;7.27065;7.27065
97;evalKnownDf;1;0;0;0
43;trace;1;0;0;0
43;calc_total;1;107.957;107.957;107.957
77;evalKnownDf;1;0;0;0
77;write;1;4.3269e-05;4.3269e-05;4.3269e-05
77;trace;1;0;0;0
77;calc_total;1;110.242;110.242;110.242
99;compErr;1;3.328e-06;3.328e-06;3.328e-06
99;init;1;3.09321;3.09321;3.09321
99;update;1;100.744;100.744;100.744
99;sync;1;5.72527;5.72527;5.72527
99;evalKnownDf;1;0;0;0
99;write;1;4.0659e-05;4.0659e-05;4.0659e-05
47;compErr;1;2.221e-06;2.221e-06;2.221e-06
47;init;1;3.03957;3.03957;3.03957
47;update;1;100.301;100.301;100.301
47;sync;1;5.77674;5.77674;5.77674
47;evalKnownDf;1;0;0;0
47;write;1;3.7099e-05;3.7099e-05;3.7099e-05
47;trace;1;0;0;0
47;calc_total;1;106.078;106.078;106.078
79;write;1;4.0657e-05;4.0657e-05;4.0657e-05
79;trace;1;0;0;0
79;calc_total;1;107.624;107.624;107.624
97;write;1;5.0076e-05;5.0076e-05;5.0076e-05
97;trace;1;0;0;0
97;calc_total;1;108.01;108.01;108.01
25;compErr;1;1.562e-06;1.562e-06;1.562e-06
25;init;1;3.0958;3.0958;3.0958
25;update;1;100.555;100.555;100.555
83;compErr;1;2.196e-06;2.196e-06;2.196e-06
83;init;1;3.1052;3.1052;3.1052
83;update;1;100.501;100.501;100.501
83;sync;1;8.59691;8.59691;8.59691
83;evalKnownDf;1;0;0;0
99;trace;1;0;0;0
99;calc_total;1;106.469;106.469;106.469
32;compErr;1;1.6e-06;1.6e-06;1.6e-06
32;init;1;3.10715;3.10715;3.10715
32;update;1;101.023;101.023;101.023
32;sync;1;12.0018;12.0018;12.0018
32;evalKnownDf;1;0;0;0
32;write;1;3.8688e-05;3.8688e-05;3.8688e-05
32;trace;1;0;0;0
32;calc_total;1;113.025;113.025;113.025
83;write;1;3.9635e-05;3.9635e-05;3.9635e-05
83;trace;1;0;0;0
83;calc_total;1;109.098;109.098;109.098
107;compErr;1;1.877e-06;1.877e-06;1.877e-06
107;init;1;3.03023;3.03023;3.03023
107;update;1;100.496;100.496;100.496
107;sync;1;6.30727;6.30727;6.30727
40;compErr;1;2.765e-06;2.765e-06;2.765e-06
40;init;1;3.03581;3.03581;3.03581
40;update;1;100.412;100.412;100.412
40;sync;1;10.8241;10.8241;10.8241
40;evalKnownDf;1;0;0;0
40;write;1;3.4888e-05;3.4888e-05;3.4888e-05
40;trace;1;0;0;0
40;calc_total;1;111.236;111.236;111.236
87;compErr;1;1.122e-06;1.122e-06;1.122e-06
87;init;1;3.04492;3.04492;3.04492
87;update;1;100.741;100.741;100.741
87;sync;1;6.05726;6.05726;6.05726
87;evalKnownDf;1;0;0;0
87;write;1;3.0741e-05;3.0741e-05;3.0741e-05
87;trace;1;0;0;0
87;calc_total;1;106.798;106.798;106.798
110;compErr;1;1.662e-06;1.662e-06;1.662e-06
110;init;1;3.05324;3.05324;3.05324
110;update;1;100.601;100.601;100.601
110;sync;1;6.10246;6.10246;6.10246
110;evalKnownDf;1;0;0;0
110;write;1;3.5688e-05;3.5688e-05;3.5688e-05
110;trace;1;0;0;0
110;calc_total;1;106.704;106.704;106.704
25;sync;1;10.7722;10.7722;10.7722
25;evalKnownDf;1;0;0;0
25;write;1;3.4702e-05;3.4702e-05;3.4702e-05
25;trace;1;0;0;0
25;calc_total;1;111.327;111.327;111.327
76;compErr;1;2.239e-06;2.239e-06;2.239e-06
76;init;1;3.17925;3.17925;3.17925
76;update;1;100.089;100.089;100.089
76;sync;1;10.9385;10.9385;10.9385
76;evalKnownDf;1;0;0;0
107;evalKnownDf;1;0;0;0
107;write;1;3.5855e-05;3.5855e-05;3.5855e-05
107;trace;1;0;0;0
107;calc_total;1;106.803;106.803;106.803
27;compErr;1;1.8e-06;1.8e-06;1.8e-06
27;init;1;3.04772;3.04772;3.04772
27;update;1;100.882;100.882;100.882
27;sync;1;7.85022;7.85022;7.85022
27;evalKnownDf;1;0;0;0
27;write;1;3.5195e-05;3.5195e-05;3.5195e-05
27;trace;1;0;0;0
27;calc_total;1;108.732;108.732;108.732
80;compErr;1;1.314e-06;1.314e-06;1.314e-06
80;init;1;3.12721;3.12721;3.12721
80;update;1;100.628;100.628;100.628
80;sync;1;10.9474;10.9474;10.9474
111;compErr;1;1.303e-06;1.303e-06;1.303e-06
111;init;1;3.04611;3.04611;3.04611
111;update;1;100.728;100.728;100.728
111;sync;1;5.03543;5.03543;5.03543
111;evalKnownDf;1;0;0;0
111;write;1;2.4419e-05;2.4419e-05;2.4419e-05
111;trace;1;0;0;0
111;calc_total;1;105.764;105.764;105.764
28;compErr;1;1.414e-06;1.414e-06;1.414e-06
28;init;1;3.02639;3.02639;3.02639
28;update;1;100.366;100.366;100.366
28;sync;1;13.0689;13.0689;13.0689
28;evalKnownDf;1;0;0;0
28;write;1;3.9398e-05;3.9398e-05;3.9398e-05
28;trace;1;0;0;0
28;calc_total;1;113.434;113.434;113.434
76;write;1;3.5717e-05;3.5717e-05;3.5717e-05
76;trace;1;0;0;0
76;calc_total;1;111.028;111.028;111.028
29;compErr;1;1.816e-06;1.816e-06;1.816e-06
29;init;1;3.08697;3.08697;3.08697
29;update;1;99.6044;99.6044;99.6044
29;sync;1;12.7721;12.7721;12.7721
29;evalKnownDf;1;0;0;0
29;write;1;2.7938e-05;2.7938e-05;2.7938e-05
29;trace;1;0;0;0
29;calc_total;1;112.377;112.377;112.377
80;evalKnownDf;1;0;0;0
80;write;1;3.732e-05;3.732e-05;3.732e-05
80;trace;1;0;0;0
80;calc_total;1;111.575;111.575;111.575
30;compErr;1;1.544e-06;1.544e-06;1.544e-06
30;init;1;3.04857;3.04857;3.04857
30;update;1;99.5143;99.5143;99.5143
88;compErr;1;1.08e-06;1.08e-06;1.08e-06
88;init;1;3.04202;3.04202;3.04202
88;update;1;100.685;100.685;100.685
88;sync;1;8.82622;8.82622;8.82622
88;evalKnownDf;1;0;0;0
88;write;1;3.4903e-05;3.4903e-05;3.4903e-05
30;sync;1;13.6041;13.6041;13.6041
30;evalKnownDf;1;0;0;0
30;write;1;3.1961e-05;3.1961e-05;3.1961e-05
30;trace;1;0;0;0
30;calc_total;1;113.118;113.118;113.118
88;trace;1;0;0;0
88;calc_total;1;109.511;109.511;109.511
31;compErr;1;1.794e-06;1.794e-06;1.794e-06
31;init;1;3.07484;3.07484;3.07484
31;update;1;100.329;100.329;100.329
31;sync;1;9.60734;9.60734;9.60734
31;evalKnownDf;1;0;0;0
31;write;1;3.738e-05;3.738e-05;3.738e-05
31;trace;1;0;0;0
31;calc_total;1;109.937;109.937;109.937
89;compErr;1;1.674e-06;1.674e-06;1.674e-06
89;init;1;3.05068;3.05068;3.05068
89;update;1;100.596;100.596;100.596
89;sync;1;7.54145;7.54145;7.54145
89;evalKnownDf;1;0;0;0
89;write;1;3.4043e-05;3.4043e-05;3.4043e-05
89;trace;1;0;0;0
89;calc_total;1;108.138;108.138;108.138
0;compErr;1;2.879e-06;2.879e-06;2.879e-06
0;init;1;3.08009;3.08009;3.08009
0;update;1;100.542;100.542;100.542
0;sync;1;12.7629;12.7629;12.7629
0;evalKnownDf;1;0;0;0
0;write;1;4.716e-05;4.716e-05;4.716e-05
0;trace;1;0;0;0
0;calc_total;1;113.305;113.305;113.305
0;total;1;136.038;136.038;136.038
0;total;1;136.022;136.022;136.022
1;compErr;1;1.94e-06;1.94e-06;1.94e-06
1;init;1;3.12496;3.12496;3.12496
1;update;1;99.548;99.548;99.548
1;sync;1;13.4402;13.4402;13.4402
1;evalKnownDf;1;0;0;0
1;write;1;4.0897e-05;4.0897e-05;4.0897e-05
1;trace;1;0;0;0
1;calc_total;1;112.988;112.988;112.988
0;total;1;136.038;136.038;136.038
0;total;1;136.022;136.022;136.022
2;compErr;1;2.967e-06;2.967e-06;2.967e-06
2;init;1;3.16011;3.16011;3.16011
2;update;1;100.319;100.319;100.319
2;sync;1;10.7988;10.7988;10.7988
2;evalKnownDf;1;0;0;0
2;write;1;4.0236e-05;4.0236e-05;4.0236e-05
2;trace;1;0;0;0
2;calc_total;1;111.117;111.117;111.117
0;total;1;136.037;136.037;136.037
0;total;1;136.022;136.022;136.022
48;compErr;1;2.104e-06;2.104e-06;2.104e-06
48;init;1;3.06289;3.06289;3.06289
48;update;1;100.647;100.647;100.647
48;sync;1;11.4063;11.4063;11.4063
48;evalKnownDf;1;0;0;0
48;write;1;3.3432e-05;3.3432e-05;3.3432e-05
48;trace;1;0;0;0
48;calc_total;1;112.053;112.053;112.053
0;total;1;135.994;135.994;135.994
3;compErr;1;1.568e-06;1.568e-06;1.568e-06
3;init;1;3.09089;3.09089;3.09089
3;update;1;100.347;100.347;100.347
3;sync;1;9.00637;9.00637;9.00637
3;evalKnownDf;1;0;0;0
3;write;1;4.0819e-05;4.0819e-05;4.0819e-05
3;trace;1;0;0;0
3;calc_total;1;109.353;109.353;109.353
0;total;1;136.038;136.038;136.038
0;total;1;136.022;136.022;136.022
4;compErr;1;1.378e-06;1.378e-06;1.378e-06
4;init;1;3.07905;3.07905;3.07905
4;update;1;99.8642;99.8642;99.8642
4;sync;1;14.5272;14.5272;14.5272
4;evalKnownDf;1;0;0;0
4;write;1;3.9734e-05;3.9734e-05;3.9734e-05
4;trace;1;0;0;0
4;calc_total;1;114.391;114.391;114.391
0;total;1;136.038;136.038;136.038
0;total;1;136.022;136.022;136.022
5;compErr;1;1.948e-06;1.948e-06;1.948e-06
5;init;1;3.07071;3.07071;3.07071
5;update;1;99.9041;99.9041;99.9041
5;sync;1;13.3976;13.3976;13.3976
5;evalKnownDf;1;0;0;0
5;write;1;4.0491e-05;4.0491e-05;4.0491e-05
5;trace;1;0;0;0
5;calc_total;1;113.302;113.302;113.302
0;total;1;136.038;136.038;136.038
0;total;1;136.022;136.022;136.022
49;compErr;1;1.931e-06;1.931e-06;1.931e-06
49;init;1;3.13441;3.13441;3.13441
49;update;1;100.527;100.527;100.527
49;sync;1;9.23715;9.23715;9.23715
49;evalKnownDf;1;0;0;0
49;write;1;3.5462e-05;3.5462e-05;3.5462e-05
49;trace;1;0;0;0
49;calc_total;1;109.764;109.764;109.764
0;total;1;135.994;135.994;135.994
6;compErr;1;1.164e-06;1.164e-06;1.164e-06
6;init;1;3.13358;3.13358;3.13358
6;update;1;99.6302;99.6302;99.6302
6;sync;1;12.0418;12.0418;12.0418
6;evalKnownDf;1;0;0;0
6;write;1;3.0384e-05;3.0384e-05;3.0384e-05
6;trace;1;0;0;0
6;calc_total;1;111.672;111.672;111.672
0;total;1;136.038;136.038;136.038
0;total;1;136.022;136.022;136.022
50;compErr;1;2.327e-06;2.327e-06;2.327e-06
50;init;1;3.1286;3.1286;3.1286
50;update;1;101.99;101.99;101.99
50;sync;1;6.68433;6.68433;6.68433
50;evalKnownDf;1;0;0;0
50;write;1;3.3489e-05;3.3489e-05;3.3489e-05
50;trace;1;0;0;0
50;calc_total;1;108.674;108.674;108.674
0;total;1;135.994;135.994;135.994
7;compErr;1;1.897e-06;1.897e-06;1.897e-06
7;init;1;3.17617;3.17617;3.17617
7;update;1;99.5637;99.5637;99.5637
7;sync;1;11.4758;11.4758;11.4758
7;evalKnownDf;1;0;0;0
7;write;1;3.9351e-05;3.9351e-05;3.9351e-05
7;trace;1;0;0;0
7;calc_total;1;111.039;111.039;111.039
0;total;1;136.038;136.038;136.038
0;total;1;136.022;136.022;136.022
51;compErr;1;1.547e-06;1.547e-06;1.547e-06
51;init;1;3.11934;3.11934;3.11934
51;update;1;99.6431;99.6431;99.6431
51;sync;1;8.18093;8.18093;8.18093
51;evalKnownDf;1;0;0;0
51;write;1;3.4106e-05;3.4106e-05;3.4106e-05
51;trace;1;0;0;0
51;calc_total;1;107.824;107.824;107.824
0;total;1;135.994;135.994;135.994
8;compErr;1;1.221e-06;1.221e-06;1.221e-06
8;init;1;3.05758;3.05758;3.05758
8;update;1;112.596;112.596;112.596
8;sync;1;1.25657;1.25657;1.25657
8;evalKnownDf;1;0;0;0
8;write;1;2.7056e-05;2.7056e-05;2.7056e-05
8;trace;1;0;0;0
8;calc_total;1;113.852;113.852;113.852
0;total;1;136.038;136.038;136.038
0;total;1;136.022;136.022;136.022
52;compErr;1;3.334e-06;3.334e-06;3.334e-06
52;init;1;3.11561;3.11561;3.11561
52;update;1;101.034;101.034;101.034
52;sync;1;10.9801;10.9801;10.9801
52;evalKnownDf;1;0;0;0
52;write;1;3.4554e-05;3.4554e-05;3.4554e-05
52;trace;1;0;0;0
52;calc_total;1;112.014;112.014;112.014
0;total;1;135.994;135.994;135.994
9;compErr;1;1.221e-06;1.221e-06;1.221e-06
9;init;1;3.09457;3.09457;3.09457
9;update;1;100.073;100.073;100.073
9;sync;1;14.6626;14.6626;14.6626
9;evalKnownDf;1;0;0;0
9;write;1;2.6394e-05;2.6394e-05;2.6394e-05
9;trace;1;0;0;0
9;calc_total;1;114.736;114.736;114.736
0;total;1;136.038;136.038;136.038
0;total;1;136.022;136.022;136.022
53;compErr;1;1.879e-06;1.879e-06;1.879e-06
53;init;1;3.11638;3.11638;3.11638
53;update;1;99.5562;99.5562;99.5562
53;sync;1;12.0905;12.0905;12.0905
53;evalKnownDf;1;0;0;0
53;write;1;2.5238e-05;2.5238e-05;2.5238e-05
53;trace;1;0;0;0
53;calc_total;1;111.647;111.647;111.647
0;total;1;135.994;135.994;135.994
10;compErr;1;1.198e-06;1.198e-06;1.198e-06
10;init;1;3.05919;3.05919;3.05919
10;update;1;99.7051;99.7051;99.7051
10;sync;1;13.6742;13.6742;13.6742
10;evalKnownDf;1;0;0;0
10;write;1;2.5655e-05;2.5655e-05;2.5655e-05
10;trace;1;0;0;0
10;calc_total;1;113.379;113.379;113.379
0;total;1;136.038;136.038;136.038
34;calc_total;1;111.568;111.568;111.568
0;total;1;136.022;136.022;136.022
54;compErr;1;1.679e-06;1.679e-06;1.679e-06
54;init;1;3.12772;3.12772;3.12772
54;update;1;100.452;100.452;100.452
54;sync;1;9.22063;9.22063;9.22063
54;evalKnownDf;1;0;0;0
54;write;1;3.334e-05;3.334e-05;3.334e-05
54;trace;1;0;0;0
54;calc_total;1;109.673;109.673;109.673
0;total;1;135.994;135.994;135.994
11;compErr;1;2.562e-06;2.562e-06;2.562e-06
11;init;1;3.15073;3.15073;3.15073
11;update;1;100.037;100.037;100.037
11;sync;1;12.4733;12.4733;12.4733
11;evalKnownDf;1;0;0;0
11;write;1;4.5496e-05;4.5496e-05;4.5496e-05
11;trace;1;0;0;0
11;calc_total;1;112.51;112.51;112.51
0;total;1;136.038;136.038;136.038
0;total;1;136.022;136.022;136.022
55;compErr;1;2.516e-06;2.516e-06;2.516e-06
55;init;1;3.07186;3.07186;3.07186
55;update;1;101.14;101.14;101.14
55;sync;1;8.5629;8.5629;8.5629
55;evalKnownDf;1;0;0;0
55;write;1;3.3762e-05;3.3762e-05;3.3762e-05
55;trace;1;0;0;0
55;calc_total;1;109.703;109.703;109.703
0;total;1;135.994;135.994;135.994
12;compErr;1;1.522e-06;1.522e-06;1.522e-06
12;init;1;3.0621;3.0621;3.0621
12;update;1;99.8131;99.8131;99.8131
12;sync;1;14.1818;14.1818;14.1818
12;evalKnownDf;1;0;0;0
12;write;1;3.3632e-05;3.3632e-05;3.3632e-05
12;trace;1;0;0;0
12;calc_total;1;113.995;113.995;113.995
0;total;1;136.037;136.037;136.037
0;total;1;136.022;136.022;136.022
56;compErr;1;2.724e-06;2.724e-06;2.724e-06
56;init;1;3.13859;3.13859;3.13859
56;update;1;100.702;100.702;100.702
56;sync;1;12.3118;12.3118;12.3118
56;evalKnownDf;1;0;0;0
56;write;1;3.4138e-05;3.4138e-05;3.4138e-05
56;trace;1;0;0;0
56;calc_total;1;113.013;113.013;113.013
0;total;1;135.994;135.994;135.994
13;compErr;1;1.694e-06;1.694e-06;1.694e-06
13;init;1;3.10086;3.10086;3.10086
13;update;1;99.6778;99.6778;99.6778
13;sync;1;13.1147;13.1147;13.1147
13;evalKnownDf;1;0;0;0
13;write;1;3.3162e-05;3.3162e-05;3.3162e-05
13;trace;1;0;0;0
13;calc_total;1;112.793;112.793;112.793
0;total;1;136.037;136.037;136.037
0;total;1;136.022;136.022;136.022
57;compErr;1;1.612e-06;1.612e-06;1.612e-06
57;init;1;3.11555;3.11555;3.11555
57;update;1;100.288;100.288;100.288
57;sync;1;12.0026;12.0026;12.0026
57;evalKnownDf;1;0;0;0
57;write;1;2.9361e-05;2.9361e-05;2.9361e-05
57;trace;1;0;0;0
57;calc_total;1;112.291;112.291;112.291
0;total;1;135.994;135.994;135.994
14;compErr;1;1.773e-06;1.773e-06;1.773e-06
14;init;1;3.0741;3.0741;3.0741
14;update;1;99.852;99.852;99.852
14;sync;1;10.8871;10.8871;10.8871
14;evalKnownDf;1;0;0;0
14;write;1;3.7012e-05;3.7012e-05;3.7012e-05
14;trace;1;0;0;0
14;calc_total;1;110.739;110.739;110.739
0;total;1;136.037;136.037;136.037
0;total;1;136.022;136.022;136.022
58;compErr;1;1.681e-06;1.681e-06;1.681e-06
58;init;1;3.10676;3.10676;3.10676
58;update;1;100.339;100.339;100.339
58;sync;1;10.6739;10.6739;10.6739
58;evalKnownDf;1;0;0;0
58;write;1;3.0191e-05;3.0191e-05;3.0191e-05
58;trace;1;0;0;0
58;calc_total;1;111.012;111.012;111.012
0;total;1;135.994;135.994;135.994
15;compErr;1;2.09e-06;2.09e-06;2.09e-06
15;init;1;3.10951;3.10951;3.10951
15;update;1;99.6856;99.6856;99.6856
15;sync;1;10.1899;10.1899;10.1899
15;evalKnownDf;1;0;0;0
15;write;1;3.2487e-05;3.2487e-05;3.2487e-05
15;trace;1;0;0;0
15;calc_total;1;109.875;109.875;109.875
0;total;1;136.037;136.037;136.037
39;compErr;1;1.978e-06;1.978e-06;1.978e-06
39;init;1;3.03916;3.03916;3.03916
39;update;1;100.507;100.507;100.507
39;sync;1;8.16825;8.16825;8.16825
39;evalKnownDf;1;0;0;0
39;write;1;3.1627e-05;3.1627e-05;3.1627e-05
39;trace;1;0;0;0
39;calc_total;1;108.675;108.675;108.675
0;total;1;136.022;136.022;136.022
59;compErr;1;1.867e-06;1.867e-06;1.867e-06
59;init;1;3.09951;3.09951;3.09951
59;update;1;100.593;100.593;100.593
59;sync;1;9.26031;9.26031;9.26031
59;evalKnownDf;1;0;0;0
59;write;1;2.9131e-05;2.9131e-05;2.9131e-05
59;trace;1;0;0;0
59;calc_total;1;109.853;109.853;109.853
0;total;1;135.994;135.994;135.994
16;compErr;1;1.632e-06;1.632e-06;1.632e-06
16;init;1;3.0582;3.0582;3.0582
16;update;1;100.427;100.427;100.427
16;sync;1;11.7585;11.7585;11.7585
16;evalKnownDf;1;0;0;0
16;write;1;3.2611e-05;3.2611e-05;3.2611e-05
16;trace;1;0;0;0
16;calc_total;1;112.186;112.186;112.186
0;total;1;136.037;136.037;136.037
0;total;1;136.022;136.022;136.022
60;compErr;1;2.251e-06;2.251e-06;2.251e-06
60;init;1;3.06452;3.06452;3.06452
60;update;1;99.7507;99.7507;99.7507
60;sync;1;12.0275;12.0275;12.0275
60;evalKnownDf;1;0;0;0
60;write;1;3.0672e-05;3.0672e-05;3.0672e-05
60;trace;1;0;0;0
60;calc_total;1;111.778;111.778;111.778
0;total;1;135.994;135.994;135.994
17;compErr;1;1.446e-06;1.446e-06;1.446e-06
17;init;1;3.09381;3.09381;3.09381
17;update;1;100.412;100.412;100.412
17;sync;1;11.3461;11.3461;11.3461
17;evalKnownDf;1;0;0;0
17;write;1;2.7393e-05;2.7393e-05;2.7393e-05
17;trace;1;0;0;0
17;calc_total;1;111.758;111.758;111.758
0;total;1;136.038;136.038;136.038
0;total;1;136.022;136.022;136.022
61;compErr;1;1.38e-06;1.38e-06;1.38e-06
61;init;1;3.06497;3.06497;3.06497
61;update;1;100.553;100.553;100.553
61;sync;1;9.84441;9.84441;9.84441
61;evalKnownDf;1;0;0;0
61;write;1;4.2232e-05;4.2232e-05;4.2232e-05
61;trace;1;0;0;0
61;calc_total;1;110.398;110.398;110.398
0;total;1;135.994;135.994;135.994
18;compErr;1;1.939e-06;1.939e-06;1.939e-06
18;init;1;3.09096;3.09096;3.09096
18;update;1;100.433;100.433;100.433
18;sync;1;9.08664;9.08664;9.08664
18;evalKnownDf;1;0;0;0
18;write;1;3.2167e-05;3.2167e-05;3.2167e-05
18;trace;1;0;0;0
18;calc_total;1;109.519;109.519;109.519
0;total;1;136.037;136.037;136.037
0;total;1;136.022;136.022;136.022
62;compErr;1;1.658e-06;1.658e-06;1.658e-06
62;init;1;3.0867;3.0867;3.0867
62;update;1;100.59;100.59;100.59
62;sync;1;8.24327;8.24327;8.24327
62;evalKnownDf;1;0;0;0
62;write;1;2.9621e-05;2.9621e-05;2.9621e-05
62;trace;1;0;0;0
62;calc_total;1;108.833;108.833;108.833
0;total;1;135.994;135.994;135.994
19;compErr;1;1.761e-06;1.761e-06;1.761e-06
19;init;1;3.08489;3.08489;3.08489
19;update;1;99.7858;99.7858;99.7858
19;sync;1;8.41139;8.41139;8.41139
19;evalKnownDf;1;0;0;0
19;write;1;3.485e-05;3.485e-05;3.485e-05
19;trace;1;0;0;0
19;calc_total;1;108.197;108.197;108.197
0;total;1;136.038;136.038;136.038
0;total;1;136.022;136.022;136.022
63;compErr;1;3.094e-06;3.094e-06;3.094e-06
63;init;1;3.04183;3.04183;3.04183
63;update;1;100.778;100.778;100.778
63;sync;1;6.76545;6.76545;6.76545
63;evalKnownDf;1;0;0;0
63;write;1;3.7354e-05;3.7354e-05;3.7354e-05
63;trace;1;0;0;0
63;calc_total;1;107.543;107.543;107.543
0;total;1;135.994;135.994;135.994
20;compErr;1;1.818e-06;1.818e-06;1.818e-06
20;init;1;3.05752;3.05752;3.05752
20;update;1;100.481;100.481;100.481
20;sync;1;10.8846;10.8846;10.8846
20;evalKnownDf;1;0;0;0
20;write;1;3.4012e-05;3.4012e-05;3.4012e-05
20;trace;1;0;0;0
20;calc_total;1;111.366;111.366;111.366
0;total;1;136.038;136.038;136.038
0;total;1;136.022;136.022;136.022
64;compErr;1;2.263e-06;2.263e-06;2.263e-06
64;init;1;3.09219;3.09219;3.09219
64;update;1;100.525;100.525;100.525
64;sync;1;9.22322;9.22322;9.22322
64;evalKnownDf;1;0;0;0
64;write;1;3.7222e-05;3.7222e-05;3.7222e-05
64;trace;1;0;0;0
64;calc_total;1;109.748;109.748;109.748
0;total;1;135.994;135.994;135.994
21;compErr;1;1.438e-06;1.438e-06;1.438e-06
21;init;1;3.11241;3.11241;3.11241
21;update;1;100.404;100.404;100.404
21;sync;1;9.63396;9.63396;9.63396
21;evalKnownDf;1;0;0;0
21;write;1;3.1351e-05;3.1351e-05;3.1351e-05
21;trace;1;0;0;0
21;calc_total;1;110.038;110.038;110.038
0;total;1;136.037;136.037;136.037
0;total;1;136.022;136.022;136.022
22;compErr;1;2.195e-06;2.195e-06;2.195e-06
22;init;1;3.07633;3.07633;3.07633
22;update;1;100.336;100.336;100.336
22;sync;1;8.19296;8.19296;8.19296
22;evalKnownDf;1;0;0;0
22;write;1;2.7589e-05;2.7589e-05;2.7589e-05
22;trace;1;0;0;0
22;calc_total;1;108.529;108.529;108.529
0;total;1;136.038;136.038;136.038
0;total;1;136.022;136.022;136.022
23;compErr;1;1.02e-06;1.02e-06;1.02e-06
23;init;1;3.07022;3.07022;3.07022
23;update;1;100.388;100.388;100.388
23;sync;1;6.86963;6.86963;6.86963
23;evalKnownDf;1;0;0;0
23;write;1;3.4364e-05;3.4364e-05;3.4364e-05
23;trace;1;0;0;0
23;calc_total;1;107.257;107.257;107.257
0;total;1;136.038;136.038;136.038
0;total;1;136.022;136.022;136.022
91;compErr;1;2.011e-06;2.011e-06;2.011e-06
91;init;1;3.05786;3.05786;3.05786
91;update;1;101.863;101.863;101.863
91;sync;1;3.73909;3.73909;3.73909
91;evalKnownDf;1;0;0;0
91;write;1;3.48e-05;3.48e-05;3.48e-05
91;trace;1;0;0;0
91;calc_total;1;105.602;105.602;105.602
163;compErr;1;1.534e-06;1.534e-06;1.534e-06
163;init;1;3.05399;3.05399;3.05399
163;update;1;100.569;100.569;100.569
163;sync;1;4.90404;4.90404;4.90404
163;evalKnownDf;1;0;0;0
163;write;1;4.6485e-05;4.6485e-05;4.6485e-05
163;trace;1;0;0;0
163;calc_total;1;105.473;105.473;105.473
128;compErr;1;1.065e-06;1.065e-06;1.065e-06
128;init;1;3.14517;3.14517;3.14517
128;update;1;100.903;100.903;100.903
128;sync;1;7.2119;7.2119;7.2119
96;compErr;1;1.52e-06;1.52e-06;1.52e-06
96;init;1;3.04579;3.04579;3.04579
96;update;1;101.225;101.225;101.225
187;compErr;1;2.209e-06;2.209e-06;2.209e-06
187;init;1;3.13542;3.13542;3.13542
187;update;1;99.9476;99.9476;99.9476
187;sync;1;4.72108;4.72108;4.72108
187;evalKnownDf;1;0;0;0
187;write;1;4.0106e-05;4.0106e-05;4.0106e-05
187;trace;1;0;0;0
187;calc_total;1;104.669;104.669;104.669
92;compErr;1;2.046e-06;2.046e-06;2.046e-06
92;init;1;3.10678;3.10678;3.10678
92;update;1;100.758;100.758;100.758
92;sync;1;7.6323;7.6323;7.6323
92;evalKnownDf;1;0;0;0
92;write;1;3.0776e-05;3.0776e-05;3.0776e-05
164;compErr;1;2.014e-06;2.014e-06;2.014e-06
164;init;1;3.06179;3.06179;3.06179
164;update;1;100.595;100.595;100.595
164;sync;1;3.34838;3.34838;3.34838
164;evalKnownDf;1;0;0;0
164;write;1;3.9831e-05;3.9831e-05;3.9831e-05
164;trace;1;0;0;0
164;calc_total;1;103.943;103.943;103.943
128;evalKnownDf;1;0;0;0
128;write;1;3.5898e-05;3.5898e-05;3.5898e-05
128;trace;1;0;0;0
128;calc_total;1;108.114;108.114;108.114
96;sync;1;7.81389;7.81389;7.81389
96;evalKnownDf;1;0;0;0
96;write;1;3.3063e-05;3.3063e-05;3.3063e-05
96;trace;1;0;0;0
188;compErr;1;1.591e-06;1.591e-06;1.591e-06
188;init;1;3.09403;3.09403;3.09403
188;update;1;100.032;100.032;100.032
188;sync;1;3.09686;3.09686;3.09686
188;evalKnownDf;1;0;0;0
188;write;1;3.6838e-05;3.6838e-05;3.6838e-05
188;trace;1;0;0;0
188;calc_total;1;103.129;103.129;103.129
92;trace;1;0;0;0
92;calc_total;1;108.39;108.39;108.39
165;compErr;1;1.703e-06;1.703e-06;1.703e-06
165;init;1;3.16129;3.16129;3.16129
165;update;1;100.433;100.433;100.433
165;sync;1;4.76589;4.76589;4.76589
165;evalKnownDf;1;0;0;0
165;write;1;3.3799e-05;3.3799e-05;3.3799e-05
165;trace;1;0;0;0
165;calc_total;1;105.198;105.198;105.198
135;compErr;1;1.271e-06;1.271e-06;1.271e-06
135;init;1;3.04987;3.04987;3.04987
104;compErr;1;1.951e-06;1.951e-06;1.951e-06
104;init;1;3.03394;3.03394;3.03394
104;update;1;101.361;101.361;101.361
104;sync;1;9.95437;9.95437;9.95437
104;evalKnownDf;1;0;0;0
104;write;1;4.0405e-05;4.0405e-05;4.0405e-05
189;compErr;1;2.012e-06;2.012e-06;2.012e-06
189;init;1;3.07303;3.07303;3.07303
189;update;1;100.116;100.116;100.116
189;sync;1;5.35189;5.35189;5.35189
189;evalKnownDf;1;0;0;0
189;write;1;3.158e-05;3.158e-05;3.158e-05
189;trace;1;0;0;0
189;calc_total;1;105.468;105.468;105.468
93;compErr;1;1.108e-06;1.108e-06;1.108e-06
93;init;1;3.11527;3.11527;3.11527
93;update;1;100.49;100.49;100.49
93;sync;1;5.83119;5.83119;5.83119
93;evalKnownDf;1;0;0;0
93;write;1;3.4263e-05;3.4263e-05;3.4263e-05
93;trace;1;0;0;0
93;calc_total;1;106.321;106.321;106.321
166;compErr;1;1.922e-06;1.922e-06;1.922e-06
166;init;1;3.03193;3.03193;3.03193
166;update;1;100.47;100.47;100.47
166;sync;1;4.85302;4.85302;4.85302
166;evalKnownDf;1;0;0;0
166;write;1;3.9251e-05;3.9251e-05;3.9251e-05
166;trace;1;0;0;0
166;calc_total;1;105.323;105.323;105.323
135;update;1;100.655;100.655;100.655
135;sync;1;3.65418;3.65418;3.65418
135;evalKnownDf;1;0;0;0
135;write;1;4.3015e-05;4.3015e-05;4.3015e-05
135;trace;1;0;0;0
96;calc_total;1;109.039;109.039;109.039
190;compErr;1;1.761e-06;1.761e-06;1.761e-06
190;init;1;3.08743;3.08743;3.08743
190;update;1;100.048;100.048;100.048
190;sync;1;4.35015;4.35015;4.35015
190;evalKnownDf;1;0;0;0
190;write;1;3.6107e-05;3.6107e-05;3.6107e-05
190;trace;1;0;0;0
190;calc_total;1;104.398;104.398;104.398
94;compErr;1;1.349e-06;1.349e-06;1.349e-06
94;init;1;3.06868;3.06868;3.06868
94;update;1;100.627;100.627;100.627
94;sync;1;5.84767;5.84767;5.84767
167;compErr;1;2.999e-06;2.999e-06;2.999e-06
167;init;1;3.06316;3.06316;3.06316
167;update;1;100.078;100.078;100.078
167;sync;1;4.75643;4.75643;4.75643
167;evalKnownDf;1;0;0;0
167;write;1;3.7979e-05;3.7979e-05;3.7979e-05
167;trace;1;0;0;0
167;calc_total;1;104.834;104.834;104.834
135;calc_total;1;104.31;104.31;104.31
104;trace;1;0;0;0
104;calc_total;1;111.316;111.316;111.316
191;compErr;1;1.773e-06;1.773e-06;1.773e-06
191;init;1;3.08869;3.08869;3.08869
191;update;1;100.548;100.548;100.548
191;sync;1;2.80169;2.80169;2.80169
191;evalKnownDf;1;0;0;0
191;write;1;3.7737e-05;3.7737e-05;3.7737e-05
191;trace;1;0;0;0
191;calc_total;1;103.35;103.35;103.35
94;evalKnownDf;1;0;0;0
94;write;1;3.3287e-05;3.3287e-05;3.3287e-05
94;trace;1;0;0;0
94;calc_total;1;106.475;106.475;106.475
0;total;1;136.028;136.028;136.028
136;compErr;1;3.022e-06;3.022e-06;3.022e-06
136;init;1;3.06052;3.06052;3.06052
136;update;1;100.533;100.533;100.533
136;sync;1;5.74;5.74;5.74
136;evalKnownDf;1;0;0;0
136;write;1;3.6778e-05;3.6778e-05;3.6778e-05
112;compErr;1;2.09e-06;2.09e-06;2.09e-06
112;init;1;3.06642;3.06642;3.06642
112;update;1;100.499;100.499;100.499
112;sync;1;6.98669;6.98669;6.98669
112;evalKnownDf;1;0;0;0
112;write;1;3.3188e-05;3.3188e-05;3.3188e-05
112;trace;1;0;0;0
112;calc_total;1;107.486;107.486;107.486
0;total;1;135.989;135.989;135.989
95;compErr;1;1.558e-06;1.558e-06;1.558e-06
95;init;1;3.09222;3.09222;3.09222
95;update;1;100.64;100.64;100.64
95;sync;1;3.46553;3.46553;3.46553
95;evalKnownDf;1;0;0;0
95;write;1;4.1776e-05;4.1776e-05;4.1776e-05
95;trace;1;0;0;0
95;calc_total;1;104.106;104.106;104.106
0;total;1;136.029;136.029;136.029
136;trace;1;0;0;0
136;calc_total;1;106.273;106.273;106.273
117;compErr;1;1.112e-06;1.112e-06;1.112e-06
117;init;1;3.05096;3.05096;3.05096
117;update;1;100.409;100.409;100.409
117;sync;1;6.20694;6.20694;6.20694
117;evalKnownDf;1;0;0;0
117;write;1;3.2116e-05;3.2116e-05;3.2116e-05
117;trace;1;0;0;0
0;total;1;135.989;135.989;135.989
78;compErr;1;1.561e-06;1.561e-06;1.561e-06
78;init;1;3.10317;3.10317;3.10317
78;update;1;100.728;100.728;100.728
0;total;1;136.029;136.029;136.029
120;compErr;1;1.627e-06;1.627e-06;1.627e-06
120;init;1;3.05711;3.05711;3.05711
120;update;1;100.709;100.709;100.709
120;sync;1;8.45597;8.45597;8.45597
120;evalKnownDf;1;0;0;0
120;write;1;3.136e-05;3.136e-05;3.136e-05
120;trace;1;0;0;0
120;calc_total;1;109.165;109.165;109.165
0;total;1;136.013;136.013;136.013
117;calc_total;1;106.616;106.616;106.616
0;total;1;135.989;135.989;135.989
78;sync;1;8.18347;8.18347;8.18347
78;evalKnownDf;1;0;0;0
78;write;1;2.9984e-05;2.9984e-05;2.9984e-05
78;trace;1;0;0;0
0;total;1;136.029;136.029;136.029
0;total;1;136.013;136.013;136.013
118;compErr;1;1.076e-06;1.076e-06;1.076e-06
118;init;1;3.04323;3.04323;3.04323
118;update;1;100.496;100.496;100.496
118;sync;1;3.12329;3.12329;3.12329
0;total;1;135.989;135.989;135.989
78;calc_total;1;108.911;108.911;108.911
0;total;1;136.028;136.028;136.028
0;total;1;136.013;136.013;136.013
118;evalKnownDf;1;0;0;0
118;write;1;2.9477e-05;2.9477e-05;2.9477e-05
118;trace;1;0;0;0
118;calc_total;1;103.62;103.62;103.62
0;total;1;135.989;135.989;135.989
72;compErr;1;1.472e-06;1.472e-06;1.472e-06
72;init;1;3.09186;3.09186;3.09186
72;update;1;100.108;100.108;100.108
72;sync;1;11.7617;11.7617;11.7617
72;evalKnownDf;1;0;0;0
72;write;1;3.4084e-05;3.4084e-05;3.4084e-05
72;trace;1;0;0;0
72;calc_total;1;111.87;111.87;111.87
0;total;1;135.99;135.99;135.99
0;total;1;136.028;136.028;136.028
0;total;1;136.013;136.013;136.013
119;compErr;1;1.301e-06;1.301e-06;1.301e-06
119;init;1;3.07683;3.07683;3.07683
119;update;1;100.083;100.083;100.083
119;sync;1;3.0055;3.0055;3.0055
119;evalKnownDf;1;0;0;0
0;total;1;135.989;135.989;135.989
0;total;1;135.99;135.99;135.99
0;total;1;136.028;136.028;136.028
0;total;1;136.013;136.013;136.013
119;write;1;3.7538e-05;3.7538e-05;3.7538e-05
119;trace;1;0;0;0
119;calc_total;1;103.089;103.089;103.089
0;total;1;135.988;135.988;135.988
0;total;1;135.99;135.99;135.99
0;total;1;136.028;136.028;136.028
0;total;1;136.013;136.013;136.013
0;total;1;135.99;135.99;135.99
0;total;1;135.989;135.989;135.989
0;total;1;135.99;135.99;135.99
0;total;1;136.028;136.028;136.028
0;total;1;136.013;136.013;136.013
0;total;1;135.99;135.99;135.99
0;total;1;135.989;135.989;135.989
0;total;1;135.99;135.99;135.99
0;total;1;136.028;136.028;136.028
0;total;1;136.013;136.013;136.013
0;total;1;135.99;135.99;135.99
0;total;1;135.988;135.988;135.988
0;total;1;135.99;135.99;135.99
0;total;1;136.028;136.028;136.028
0;total;1;136.013;136.013;136.013
0;total;1;135.991;135.991;135.991
0;total;1;135.989;135.989;135.989
0;total;1;135.99;135.99;135.99
0;total;1;136.028;136.028;136.028
0;total;1;136.013;136.013;136.013
0;total;1;135.99;135.99;135.99
0;total;1;135.989;135.989;135.989
0;total;1;135.99;135.99;135.99
0;total;1;136.028;136.028;136.028
0;total;1;136.013;136.013;136.013
0;total;1;135.99;135.99;135.99
0;total;1;135.988;135.988;135.988
0;total;1;135.99;135.99;135.99
0;total;1;136.028;136.028;136.028
0;total;1;136.013;136.013;136.013
0;total;1;135.99;135.99;135.99
0;total;1;135.989;135.989;135.989
0;total;1;135.99;135.99;135.99
0;total;1;136.029;136.029;136.029
0;total;1;136.013;136.013;136.013
103;compErr;1;2.131e-06;2.131e-06;2.131e-06
103;init;1;3.03657;3.03657;3.03657
103;update;1;100.686;100.686;100.686
103;sync;1;6.52467;6.52467;6.52467
103;evalKnownDf;1;0;0;0
103;write;1;4.117e-05;4.117e-05;4.117e-05
103;trace;1;0;0;0
103;calc_total;1;107.211;107.211;107.211
0;total;1;135.99;135.99;135.99
0;total;1;135.989;135.989;135.989
0;total;1;135.99;135.99;135.99
0;total;1;136.028;136.028;136.028
0;total;1;136.013;136.013;136.013
0;total;1;135.99;135.99;135.99
0;total;1;135.989;135.989;135.989
0;total;1;135.99;135.99;135.99
0;total;1;136.028;136.028;136.028
134;compErr;1;2.784e-06;2.784e-06;2.784e-06
134;init;1;3.11693;3.11693;3.11693
134;update;1;100.744;100.744;100.744
134;sync;1;6.1221;6.1221;6.1221
134;evalKnownDf;1;0;0;0
134;write;1;2.8638e-05;2.8638e-05;2.8638e-05
134;trace;1;0;0;0
134;calc_total;1;106.866;106.866;106.866
0;total;1;136.013;136.013;136.013
0;total;1;135.99;135.99;135.99
0;total;1;135.989;135.989;135.989
0;total;1;135.989;135.989;135.989
0;total;1;136.028;136.028;136.028
0;total;1;136.013;136.013;136.013
0;total;1;135.99;135.99;135.99
0;total;1;135.988;135.988;135.988
0;total;1;135.989;135.989;135.989
0;total;1;136.028;136.028;136.028
0;total;1;136.013;136.013;136.013
0;total;1;135.99;135.99;135.99
0;total;1;135.989;135.989;135.989
0;total;1;135.989;135.989;135.989
0;total;1;136.029;136.029;136.029
0;total;1;136.013;136.013;136.013
0;total;1;135.99;135.99;135.99
0;total;1;135.989;135.989;135.989
0;total;1;135.989;135.989;135.989
0;total;1;136.029;136.029;136.029
0;total;1;136.013;136.013;136.013
0;total;1;135.99;135.99;135.99
0;total;1;135.989;135.989;135.989
0;total;1;135.989;135.989;135.989
0;total;1;136.029;136.029;136.029
0;total;1;136.013;136.013;136.013
0;total;1;135.991;135.991;135.991
0;total;1;135.988;135.988;135.988
0;total;1;135.989;135.989;135.989
0;total;1;136.029;136.029;136.029
0;total;1;136.013;136.013;136.013
0;total;1;135.99;135.99;135.99
0;total;1;135.989;135.989;135.989
0;total;1;135.989;135.989;135.989
0;total;1;136.028;136.028;136.028
0;total;1;136.013;136.013;136.013
0;total;1;135.991;135.991;135.991
0;total;1;135.988;135.988;135.988
0;total;1;135.989;135.989;135.989
0;total;1;136.013;136.013;136.013
0;total;1;135.991;135.991;135.991
0;total;1;135.989;135.989;135.989
0;total;1;136.013;136.013;136.013
0;total;1;135.991;135.991;135.991
0;total;1;135.989;135.989;135.989
0;total;1;135.991;135.991;135.991
0;total;1;135.989;135.989;135.989
116;compErr;1;1.39e-06;1.39e-06;1.39e-06
116;init;1;3.05141;3.05141;3.05141
116;update;1;100.485;100.485;100.485
116;sync;1;5.32566;5.32566;5.32566
116;evalKnownDf;1;0;0;0
116;write;1;3.0064e-05;3.0064e-05;3.0064e-05
116;trace;1;0;0;0
116;calc_total;1;105.811;105.811;105.811
0;total;1;135.99;135.99;135.99
0;total;1;135.989;135.989;135.989
0;total;1;135.99;135.99;135.99
0;total;1;135.991;135.991;135.991
0;total;1;135.99;135.99;135.99
65;compErr;1;2.274e-06;2.274e-06;2.274e-06
65;init;1;3.05035;3.05035;3.05035
65;update;1;100.728;100.728;100.728
65;sync;1;8.26758;8.26758;8.26758
65;evalKnownDf;1;0;0;0
65;write;1;3.5751e-05;3.5751e-05;3.5751e-05
65;trace;1;0;0;0
65;calc_total;1;108.996;108.996;108.996
0;total;1;135.994;135.994;135.994
66;compErr;1;1.524e-06;1.524e-06;1.524e-06
66;init;1;3.06911;3.06911;3.06911
66;update;1;100.576;100.576;100.576
66;sync;1;7.17101;7.17101;7.17101
66;evalKnownDf;1;0;0;0
66;write;1;3.2776e-05;3.2776e-05;3.2776e-05
66;trace;1;0;0;0
66;calc_total;1;107.747;107.747;107.747
0;total;1;135.994;135.994;135.994
67;compErr;1;3.23e-06;3.23e-06;3.23e-06
67;init;1;3.03735;3.03735;3.03735
67;update;1;100.812;100.812;100.812
67;sync;1;5.43202;5.43202;5.43202
67;evalKnownDf;1;0;0;0
67;write;1;3.6286e-05;3.6286e-05;3.6286e-05
67;trace;1;0;0;0
67;calc_total;1;106.244;106.244;106.244
0;total;1;135.994;135.994;135.994
68;compErr;1;1.889e-06;1.889e-06;1.889e-06
68;init;1;3.03396;3.03396;3.03396
68;update;1;100.351;100.351;100.351
68;sync;1;9.65912;9.65912;9.65912
68;evalKnownDf;1;0;0;0
68;write;1;3.445e-05;3.445e-05;3.445e-05
68;trace;1;0;0;0
68;calc_total;1;110.011;110.011;110.011
0;total;1;135.994;135.994;135.994
69;compErr;1;1.285e-06;1.285e-06;1.285e-06
69;init;1;3.03723;3.03723;3.03723
69;update;1;100.43;100.43;100.43
69;sync;1;6.86943;6.86943;6.86943
69;evalKnownDf;1;0;0;0
69;write;1;3.8719e-05;3.8719e-05;3.8719e-05
69;trace;1;0;0;0
69;calc_total;1;107.299;107.299;107.299
0;total;1;135.994;135.994;135.994
70;compErr;1;1.815e-06;1.815e-06;1.815e-06
70;init;1;3.03946;3.03946;3.03946
70;update;1;100.437;100.437;100.437
70;sync;1;5.85618;5.85618;5.85618
70;evalKnownDf;1;0;0;0
70;write;1;3.5494e-05;3.5494e-05;3.5494e-05
70;trace;1;0;0;0
70;calc_total;1;106.293;106.293;106.293
0;total;1;135.994;135.994;135.994
71;compErr;1;2.468e-06;2.468e-06;2.468e-06
71;init;1;3.08173;3.08173;3.08173
71;update;1;100.021;100.021;100.021
71;sync;1;6.52106;6.52106;6.52106
71;evalKnownDf;1;0;0;0
71;write;1;4.2233e-05;4.2233e-05;4.2233e-05
71;trace;1;0;0;0
71;calc_total;1;106.542;106.542;106.542
0;total;1;135.994;135.994;135.994
SCAFES
REMARK: No time step width tau was specified.
 Set tau=1.0 and proceeded. 

Energy start: 24000
Energy end  : 22943.2
# unit_id;function_name;num_calls;avg_runtime;min_runtime;max_runtime
1;compErr;1;1.937e-06;1.937e-06;1.937e-06
1;init;1;3.07379;3.07379;3.07379
1;update;1;102.793;102.793;102.793
1;sync;1;3.55582;3.55582;3.55582
1;evalKnownDf;1;0;0;0
1;write;1;2.6284e-05;2.6284e-05;2.6284e-05
1;trace;1;0;0;0
1;calc_total;1;106.349;106.349;106.349
49;compErr;1;1.561e-06;1.561e-06;1.561e-06
49;init;1;3.12286;3.12286;3.12286
49;update;1;100.886;100.886;100.886
49;sync;1;3.62966;3.62966;3.62966
49;evalKnownDf;1;0;0;0
49;write;1;3.6902e-05;3.6902e-05;3.6902e-05
49;trace;1;0;0;0
49;calc_total;1;104.516;104.516;104.516
25;compErr;1;1.278e-06;1.278e-06;1.278e-06
25;init;1;3.09161;3.09161;3.09161
25;update;1;101.017;101.017;101.017
25;sync;1;3.12593;3.12593;3.12593
25;evalKnownDf;1;0;0;0
25;write;1;3.639e-05;3.639e-05;3.639e-05
25;trace;1;0;0;0
25;calc_total;1;104.143;104.143;104.143
97;compErr;1;1.975e-06;1.975e-06;1.975e-06
97;init;1;3.23589;3.23589;3.23589
97;update;1;101.179;101.179;101.179
97;sync;1;2.58058;2.58058;2.58058
97;evalKnownDf;1;0;0;0
97;write;1;3.1843e-05;3.1843e-05;3.1843e-05
97;trace;1;0;0;0
97;calc_total;1;103.759;103.759;103.759
145;compErr;1;1.693e-06;1.693e-06;1.693e-06
145;init;1;3.15068;3.15068;3.15068
145;update;1;100.193;100.193;100.193
145;sync;1;3.93568;3.93568;3.93568
145;evalKnownDf;1;0;0;0
145;write;1;2.8996e-05;2.8996e-05;2.8996e-05
145;trace;1;0;0;0
145;calc_total;1;104.129;104.129;104.129
81;compErr;1;1.626e-06;1.626e-06;1.626e-06
81;init;1;3.16616;3.16616;3.16616
81;update;1;101.308;101.308;101.308
81;sync;1;2.93119;2.93119;2.93119
81;evalKnownDf;1;0;0;0
81;write;1;2.6659e-05;2.6659e-05;2.6659e-05
81;trace;1;0;0;0
81;calc_total;1;104.239;104.239;104.239
129;compErr;1;9.46e-07;9.46e-07;9.46e-07
129;init;1;3.1058;3.1058;3.1058
129;update;1;101.37;101.37;101.37
129;sync;1;2.45354;2.45354;2.45354
129;evalKnownDf;1;0;0;0
129;write;1;3.6435e-05;3.6435e-05;3.6435e-05
129;trace;1;0;0;0
129;calc_total;1;103.823;103.823;103.823
17;compErr;1;2.974e-06;2.974e-06;2.974e-06
17;init;1;3.14299;3.14299;3.14299
17;update;1;100.363;100.363;100.363
17;sync;1;3.55544;3.55544;3.55544
17;evalKnownDf;1;0;0;0
17;write;1;3.2784e-05;3.2784e-05;3.2784e-05
17;trace;1;0;0;0
17;calc_total;1;103.918;103.918;103.918
27;compErr;1;1.449e-06;1.449e-06;1.449e-06
27;init;1;3.07941;3.07941;3.07941
27;update;1;100.444;100.444;100.444
27;sync;1;3.65592;3.65592;3.65592
27;evalKnownDf;1;0;0;0
27;write;1;3.0166e-05;3.0166e-05;3.0166e-05
27;trace;1;0;0;0
27;calc_total;1;104.1;104.1;104.1
9;compErr;1;2.145e-06;2.145e-06;2.145e-06
9;init;1;3.09809;3.09809;3.09809
9;update;1;99.9541;99.9541;99.9541
9;sync;1;4.11135;4.11135;4.11135
9;evalKnownDf;1;0;0;0
9;write;1;3.702e-05;3.702e-05;3.702e-05
9;trace;1;0;0;0
9;calc_total;1;104.065;104.065;104.065
29;compErr;1;2.464e-06;2.464e-06;2.464e-06
29;init;1;3.09291;3.09291;3.09291
29;update;1;99.9694;99.9694;99.9694
29;sync;1;5.14571;5.14571;5.14571
29;evalKnownDf;1;0;0;0
29;write;1;2.5581e-05;2.5581e-05;2.5581e-05
29;trace;1;0;0;0
29;calc_total;1;105.115;105.115;105.115
3;compErr;1;1.818e-06;1.818e-06;1.818e-06
3;init;1;3.10954;3.10954;3.10954
3;update;1;100.605;100.605;100.605
3;sync;1;3.76991;3.76991;3.76991
3;evalKnownDf;1;0;0;0
3;write;1;3.9446e-05;3.9446e-05;3.9446e-05
3;trace;1;0;0;0
3;calc_total;1;104.375;104.375;104.375
30;compErr;1;8.41e-07;8.41e-07;8.41e-07
30;init;1;3.07044;3.07044;3.07044
30;update;1;99.8077;99.8077;99.8077
30;sync;1;4.5695;4.5695;4.5695
30;evalKnownDf;1;0;0;0
30;write;1;3.2646e-05;3.2646e-05;3.2646e-05
30;trace;1;0;0;0
30;calc_total;1;104.377;104.377;104.377
5;compErr;1;1.558e-06;1.558e-06;1.558e-06
5;init;1;3.13087;3.13087;3.13087
5;update;1;100.145;100.145;100.145
5;sync;1;4.53979;4.53979;4.53979
5;evalKnownDf;1;0;0;0
5;write;1;2.1915e-05;2.1915e-05;2.1915e-05
5;trace;1;0;0;0
5;calc_total;1;104.685;104.685;104.685
31;compErr;1;2.783e-06;2.783e-06;2.783e-06
31;init;1;3.16074;3.16074;3.16074
31;update;1;100.494;100.494;100.494
31;sync;1;3.90962;3.90962;3.90962
31;evalKnownDf;1;0;0;0
31;write;1;3.9247e-05;3.9247e-05;3.9247e-05
31;trace;1;0;0;0
31;calc_total;1;104.404;104.404;104.404
19;compErr;1;1.679e-06;1.679e-06;1.679e-06
19;init;1;3.13311;3.13311;3.13311
19;update;1;100.584;100.584;100.584
19;sync;1;3.81545;3.81545;3.81545
19;evalKnownDf;1;0;0;0
32;compErr;1;1.583e-06;1.583e-06;1.583e-06
32;init;1;3.18492;3.18492;3.18492
32;update;1;100.502;100.502;100.502
32;sync;1;3.46128;3.46128;3.46128
32;evalKnownDf;1;0;0;0
32;write;1;3.575e-05;3.575e-05;3.575e-05
32;trace;1;0;0;0
32;calc_total;1;103.964;103.964;103.964
19;write;1;3.5592e-05;3.5592e-05;3.5592e-05
19;trace;1;0;0;0
19;calc_total;1;104.399;104.399;104.399
33;compErr;1;1.736e-06;1.736e-06;1.736e-06
33;init;1;3.07622;3.07622;3.07622
33;update;1;100.057;100.057;100.057
33;sync;1;4.21317;4.21317;4.21317
33;evalKnownDf;1;0;0;0
33;write;1;3.5811e-05;3.5811e-05;3.5811e-05
33;trace;1;0;0;0
33;calc_total;1;104.27;104.27;104.27
21;compErr;1;1.527e-06;1.527e-06;1.527e-06
21;init;1;3.08312;3.08312;3.08312
21;update;1;100.367;100.367;100.367
21;sync;1;3.26833;3.26833;3.26833
21;evalKnownDf;1;0;0;0
21;write;1;3.0108e-05;3.0108e-05;3.0108e-05
21;trace;1;0;0;0
35;compErr;1;1.376e-06;1.376e-06;1.376e-06
35;init;1;3.14392;3.14392;3.14392
35;update;1;100.697;100.697;100.697
35;sync;1;3.8977;3.8977;3.8977
35;evalKnownDf;1;0;0;0
35;write;1;3.3185e-05;3.3185e-05;3.3185e-05
35;trace;1;0;0;0
35;calc_total;1;104.595;104.595;104.595
21;calc_total;1;103.635;103.635;103.635
37;compErr;1;2.294e-06;2.294e-06;2.294e-06
37;init;1;3.14449;3.14449;3.14449
37;update;1;100.54;100.54;100.54
37;sync;1;4.01339;4.01339;4.01339
37;evalKnownDf;1;0;0;0
37;write;1;3.6079e-05;3.6079e-05;3.6079e-05
37;trace;1;0;0;0
37;calc_total;1;104.554;104.554;104.554
0;compErr;1;2.812e-06;2.812e-06;2.812e-06
0;init;1;3.08045;3.08045;3.08045
0;update;1;100.828;100.828;100.828
0;sync;1;4.11124;4.11124;4.11124
0;evalKnownDf;1;0;0;0
0;write;1;4.3126e-05;4.3126e-05;4.3126e-05
0;trace;1;0;0;0
0;calc_total;1;104.939;104.939;104.939
39;compErr;1;2.34e-06;2.34e-06;2.34e-06
39;init;1;3.10258;3.10258;3.10258
39;update;1;101.03;101.03;101.03
39;sync;1;3.5216;3.5216;3.5216
39;evalKnownDf;1;0;0;0
39;write;1;3.6164e-05;3.6164e-05;3.6164e-05
39;trace;1;0;0;0
39;calc_total;1;104.551;104.551;104.551
7;compErr;1;1.962e-06;1.962e-06;1.962e-06
7;init;1;3.07549;3.07549;3.07549
7;update;1;99.7014;99.7014;99.7014
7;sync;1;4.53189;4.53189;4.53189
7;evalKnownDf;1;0;0;0
7;write;1;4.0403e-05;4.0403e-05;4.0403e-05
7;trace;1;0;0;0
7;calc_total;1;104.233;104.233;104.233
41;compErr;1;2.235e-06;2.235e-06;2.235e-06
41;init;1;3.11125;3.11125;3.11125
41;update;1;99.7745;99.7745;99.7745
41;sync;1;4.93203;4.93203;4.93203
41;evalKnownDf;1;0;0;0
41;write;1;3.5987e-05;3.5987e-05;3.5987e-05
41;trace;1;0;0;0
41;calc_total;1;104.706;104.706;104.706
11;compErr;1;2.109e-06;2.109e-06;2.109e-06
11;init;1;3.1161;3.1161;3.1161
11;update;1;100.475;100.475;100.475
11;sync;1;3.57971;3.57971;3.57971
11;evalKnownDf;1;0;0;0
11;write;1;4.3368e-05;4.3368e-05;4.3368e-05
11;trace;1;0;0;0
11;calc_total;1;104.055;104.055;104.055
43;compErr;1;2.869e-06;2.869e-06;2.869e-06
43;init;1;3.11562;3.11562;3.11562
43;update;1;101.374;101.374;101.374
43;sync;1;3.37612;3.37612;3.37612
43;evalKnownDf;1;0;0;0
43;write;1;3.6312e-05;3.6312e-05;3.6312e-05
43;trace;1;0;0;0
43;calc_total;1;104.75;104.75;104.75
13;compErr;1;1.601e-06;1.601e-06;1.601e-06
13;init;1;3.11303;3.11303;3.11303
13;update;1;99.8045;99.8045;99.8045
13;sync;1;3.97079;3.97079;3.97079
13;evalKnownDf;1;0;0;0
13;write;1;3.8498e-05;3.8498e-05;3.8498e-05
13;trace;1;0;0;0
13;calc_total;1;103.775;103.775;103.775
45;compErr;1;2.23e-06;2.23e-06;2.23e-06
45;init;1;3.07087;3.07087;3.07087
45;update;1;100.458;100.458;100.458
45;sync;1;3.59176;3.59176;3.59176
45;evalKnownDf;1;0;0;0
45;write;1;3.4899e-05;3.4899e-05;3.4899e-05
45;trace;1;0;0;0
45;calc_total;1;104.05;104.05;104.05
23;compErr;1;1.383e-06;1.383e-06;1.383e-06
23;init;1;3.12928;3.12928;3.12928
23;update;1;100.403;100.403;100.403
23;sync;1;3.31765;3.31765;3.31765
23;evalKnownDf;1;0;0;0
23;write;1;3.2502e-05;3.2502e-05;3.2502e-05
23;trace;1;0;0;0
23;calc_total;1;103.72;103.72;103.72
36;compErr;1;2.38e-06;2.38e-06;2.38e-06
36;init;1;3.05543;3.05543;3.05543
36;update;1;100.546;100.546;100.546
36;sync;1;5.31205;5.31205;5.31205
36;evalKnownDf;1;0;0;0
36;write;1;3.3871e-05;3.3871e-05;3.3871e-05
36;trace;1;0;0;0
36;calc_total;1;105.858;105.858;105.858
4;compErr;1;1.478e-06;1.478e-06;1.478e-06
4;init;1;3.1468;3.1468;3.1468
47;compErr;1;1.623e-06;1.623e-06;1.623e-06
47;init;1;3.08958;3.08958;3.08958
47;update;1;99.8696;99.8696;99.8696
47;sync;1;4.39531;4.39531;4.39531
47;evalKnownDf;1;0;0;0
4;update;1;99.7383;99.7383;99.7383
4;sync;1;4.90221;4.90221;4.90221
4;evalKnownDf;1;0;0;0
4;write;1;3.8679e-05;3.8679e-05;3.8679e-05
4;trace;1;0;0;0
4;calc_total;1;104.641;104.641;104.641
47;write;1;3.869e-05;3.869e-05;3.869e-05
47;trace;1;0;0;0
47;calc_total;1;104.265;104.265;104.265
16;compErr;1;1.486e-06;1.486e-06;1.486e-06
16;init;1;3.2189;3.2189;3.2189
16;update;1;100.521;100.521;100.521
16;sync;1;3.84773;3.84773;3.84773
16;evalKnownDf;1;0;0;0
16;write;1;3.2466e-05;3.2466e-05;3.2466e-05
16;trace;1;0;0;0
16;calc_total;1;104.369;104.369;104.369
26;compErr;1;1.026e-06;1.026e-06;1.026e-06
26;init;1;3.09176;3.09176;3.09176
26;update;1;100.708;100.708;100.708
26;sync;1;3.29372;3.29372;3.29372
26;evalKnownDf;1;0;0;0
26;write;1;2.7991e-05;2.7991e-05;2.7991e-05
26;trace;1;0;0;0
26;calc_total;1;104.001;104.001;104.001
2;compErr;1;1.145e-06;1.145e-06;1.145e-06
2;init;1;3.12833;3.12833;3.12833
2;update;1;100.905;100.905;100.905
2;sync;1;3.75327;3.75327;3.75327
2;evalKnownDf;1;0;0;0
2;write;1;2.7443e-05;2.7443e-05;2.7443e-05
2;trace;1;0;0;0
2;calc_total;1;104.658;104.658;104.658
34;compErr;1;1.035e-06;1.035e-06;1.035e-06
34;init;1;3.07121;3.07121;3.07121
34;update;1;100.674;100.674;100.674
34;sync;1;3.67546;3.67546;3.67546
34;evalKnownDf;1;0;0;0
34;write;1;3.3133e-05;3.3133e-05;3.3133e-05
34;trace;1;0;0;0
34;calc_total;1;104.349;104.349;104.349
15;compErr;1;1.646e-06;1.646e-06;1.646e-06
15;init;1;3.09143;3.09143;3.09143
15;update;1;100.887;100.887;100.887
15;sync;1;3.0551;3.0551;3.0551
15;evalKnownDf;1;0;0;0
15;write;1;3.24e-05;3.24e-05;3.24e-05
15;trace;1;0;0;0
15;calc_total;1;103.942;103.942;103.942
38;compErr;1;2.199e-06;2.199e-06;2.199e-06
38;init;1;3.09005;3.09005;3.09005
38;update;1;100.634;100.634;100.634
38;sync;1;3.88397;3.88397;3.88397
38;evalKnownDf;1;0;0;0
38;write;1;3.6597e-05;3.6597e-05;3.6597e-05
38;trace;1;0;0;0
38;calc_total;1;104.518;104.518;104.518
20;compErr;1;2.499e-06;2.499e-06;2.499e-06
20;init;1;3.19975;3.19975;3.19975
20;update;1;100.333;100.333;100.333
20;sync;1;3.35788;3.35788;3.35788
20;evalKnownDf;1;0;0;0
20;write;1;3.249e-05;3.249e-05;3.249e-05
20;trace;1;0;0;0
20;calc_total;1;103.691;103.691;103.691
44;compErr;1;1.854e-06;1.854e-06;1.854e-06
44;init;1;3.11321;3.11321;3.11321
44;update;1;100.407;100.407;100.407
44;sync;1;3.98709;3.98709;3.98709
44;evalKnownDf;1;0;0;0
44;write;1;3.4854e-05;3.4854e-05;3.4854e-05
44;trace;1;0;0;0
44;calc_total;1;104.395;104.395;104.395
6;compErr;1;1.62e-06;1.62e-06;1.62e-06
6;init;1;3.09054;3.09054;3.09054
6;update;1;99.748;99.748;99.748
6;sync;1;4.26448;4.26448;4.26448
6;evalKnownDf;1;0;0;0
6;write;1;2.9086e-05;2.9086e-05;2.9086e-05
6;trace;1;0;0;0
6;calc_total;1;104.013;104.013;104.013
10;compErr;1;2.068e-06;2.068e-06;2.068e-06
10;init;1;3.08457;3.08457;3.08457
10;update;1;99.9214;99.9214;99.9214
10;sync;1;4.41347;4.41347;4.41347
10;evalKnownDf;1;0;0;0
10;write;1;3.1858e-05;3.1858e-05;3.1858e-05
10;trace;1;0;0;0
10;calc_total;1;104.335;104.335;104.335
12;compErr;1;1.377e-06;1.377e-06;1.377e-06
12;init;1;3.31796;3.31796;3.31796
12;update;1;100.63;100.63;100.63
12;sync;1;3.38472;3.38472;3.38472
12;evalKnownDf;1;0;0;0
12;write;1;3.4051e-05;3.4051e-05;3.4051e-05
12;trace;1;0;0;0
12;calc_total;1;104.015;104.015;104.015
14;compErr;1;1.433e-06;1.433e-06;1.433e-06
14;init;1;3.09742;3.09742;3.09742
14;update;1;99.8894;99.8894;99.8894
14;sync;1;4.17185;4.17185;4.17185
14;evalKnownDf;1;0;0;0
14;write;1;3.9878e-05;3.9878e-05;3.9878e-05
14;trace;1;0;0;0
14;calc_total;1;104.061;104.061;104.061
18;compErr;1;1.816e-06;1.816e-06;1.816e-06
18;init;1;3.08902;3.08902;3.08902
18;update;1;100.51;100.51;100.51
18;sync;1;3.57055;3.57055;3.57055
18;evalKnownDf;1;0;0;0
18;write;1;3.6118e-05;3.6118e-05;3.6118e-05
18;trace;1;0;0;0
18;calc_total;1;104.081;104.081;104.081
22;compErr;1;1.242e-06;1.242e-06;1.242e-06
22;init;1;3.13116;3.13116;3.13116
22;update;1;100.44;100.44;100.44
22;sync;1;3.64733;3.64733;3.64733
22;evalKnownDf;1;0;0;0
22;write;1;3.5445e-05;3.5445e-05;3.5445e-05
22;trace;1;0;0;0
22;calc_total;1;104.087;104.087;104.087
169;compErr;1;2.665e-06;2.665e-06;2.665e-06
169;init;1;3.11105;3.11105;3.11105
169;update;1;99.8084;99.8084;99.8084
169;sync;1;4.41013;4.41013;4.41013
169;evalKnownDf;1;0;0;0
169;write;1;3.7577e-05;3.7577e-05;3.7577e-05
169;trace;1;0;0;0
169;calc_total;1;104.219;104.219;104.219
8;compErr;1;2.543e-06;2.543e-06;2.543e-06
8;init;1;3.07244;3.07244;3.07244
8;update;1;100.289;100.289;100.289
8;sync;1;5.23643;5.23643;5.23643
8;evalKnownDf;1;0;0;0
8;write;1;5.9076e-05;5.9076e-05;5.9076e-05
8;trace;1;0;0;0
8;calc_total;1;105.526;105.526;105.526
0;total;1;126.77;126.77;126.77
65;compErr;1;1.893e-06;1.893e-06;1.893e-06
65;init;1;3.0679;3.0679;3.0679
65;update;1;100.542;100.542;100.542
65;sync;1;4.02724;4.02724;4.02724
65;evalKnownDf;1;0;0;0
65;write;1;3.0852e-05;3.0852e-05;3.0852e-05
65;trace;1;0;0;0
65;calc_total;1;104.57;104.57;104.57
89;compErr;1;1.657e-06;1.657e-06;1.657e-06
89;init;1;3.12457;3.12457;3.12457
89;update;1;101.213;101.213;101.213
89;sync;1;3.44131;3.44131;3.44131
89;evalKnownDf;1;0;0;0
89;write;1;2.6499e-05;2.6499e-05;2.6499e-05
89;trace;1;0;0;0
89;calc_total;1;104.654;104.654;104.654
177;compErr;1;1.276e-06;1.276e-06;1.276e-06
177;init;1;3.04922;3.04922;3.04922
177;update;1;100.203;100.203;100.203
177;sync;1;4.03246;4.03246;4.03246
177;evalKnownDf;1;0;0;0
177;write;1;3.8413e-05;3.8413e-05;3.8413e-05
177;trace;1;0;0;0
177;calc_total;1;104.235;104.235;104.235
0;total;1;126.77;126.77;126.77
57;compErr;1;2.219e-06;2.219e-06;2.219e-06
73;compErr;1;2.041e-06;2.041e-06;2.041e-06
73;init;1;3.03815;3.03815;3.03815
73;update;1;100.206;100.206;100.206
73;sync;1;5.26961;5.26961;5.26961
73;evalKnownDf;1;0;0;0
73;write;1;2.8871e-05;2.8871e-05;2.8871e-05
73;trace;1;0;0;0
73;calc_total;1;105.476;105.476;105.476
168;compErr;1;2.369e-06;2.369e-06;2.369e-06
168;init;1;3.07866;3.07866;3.07866
168;update;1;100.638;100.638;100.638
168;sync;1;5.12115;5.12115;5.12115
168;evalKnownDf;1;0;0;0
168;write;1;3.1894e-05;3.1894e-05;3.1894e-05
168;trace;1;0;0;0
168;calc_total;1;105.759;105.759;105.759
0;total;1;126.77;126.77;126.77
48;compErr;1;1.458e-06;1.458e-06;1.458e-06
48;init;1;3.06926;3.06926;3.06926
48;update;1;101.154;101.154;101.154
48;sync;1;4.21147;4.21147;4.21147
48;evalKnownDf;1;0;0;0
48;write;1;3.1296e-05;3.1296e-05;3.1296e-05
48;trace;1;0;0;0
48;calc_total;1;105.366;105.366;105.366
72;compErr;1;1.366e-06;1.366e-06;1.366e-06
72;init;1;3.07849;3.07849;3.07849
72;update;1;100.342;100.342;100.342
72;sync;1;3.08293;3.08293;3.08293
72;evalKnownDf;1;0;0;0
72;write;1;3.3066e-05;3.3066e-05;3.3066e-05
72;trace;1;0;0;0
72;calc_total;1;103.425;103.425;103.425
170;compErr;1;1.981e-06;1.981e-06;1.981e-06
170;init;1;3.11465;3.11465;3.11465
170;update;1;99.9274;99.9274;99.9274
170;sync;1;5.26745;5.26745;5.26745
170;evalKnownDf;1;0;0;0
170;write;1;3.1197e-05;3.1197e-05;3.1197e-05
170;trace;1;0;0;0
170;calc_total;1;105.195;105.195;105.195
0;total;1;126.77;126.77;126.77
50;compErr;1;2.745e-06;2.745e-06;2.745e-06
50;init;1;3.10927;3.10927;3.10927
50;update;1;100.677;100.677;100.677
50;sync;1;4.32011;4.32011;4.32011
50;evalKnownDf;1;0;0;0
50;write;1;2.8421e-05;2.8421e-05;2.8421e-05
50;trace;1;0;0;0
50;calc_total;1;104.997;104.997;104.997
74;compErr;1;2.019e-06;2.019e-06;2.019e-06
74;init;1;3.16292;3.16292;3.16292
74;update;1;100.147;100.147;100.147
74;sync;1;3.80337;3.80337;3.80337
74;evalKnownDf;1;0;0;0
74;write;1;3.5187e-05;3.5187e-05;3.5187e-05
74;trace;1;0;0;0
74;calc_total;1;103.95;103.95;103.95
171;compErr;1;1.595e-06;1.595e-06;1.595e-06
171;init;1;3.13285;3.13285;3.13285
171;update;1;100.459;100.459;100.459
171;sync;1;4.07534;4.07534;4.07534
171;evalKnownDf;1;0;0;0
171;write;1;3.2029e-05;3.2029e-05;3.2029e-05
171;trace;1;0;0;0
171;calc_total;1;104.535;104.535;104.535
0;total;1;126.77;126.77;126.77
51;compErr;1;1.315e-06;1.315e-06;1.315e-06
51;init;1;3.11287;3.11287;3.11287
51;update;1;100.468;100.468;100.468
51;sync;1;4.28051;4.28051;4.28051
51;evalKnownDf;1;0;0;0
51;write;1;3.4036e-05;3.4036e-05;3.4036e-05
51;trace;1;0;0;0
51;calc_total;1;104.749;104.749;104.749
147;compErr;1;1.41e-06;1.41e-06;1.41e-06
147;init;1;3.06727;3.06727;3.06727
147;update;1;100.258;100.258;100.258
147;sync;1;3.99347;3.99347;3.99347
147;evalKnownDf;1;0;0;0
147;write;1;3.9728e-05;3.9728e-05;3.9728e-05
147;trace;1;0;0;0
147;calc_total;1;104.252;104.252;104.252
75;compErr;1;1.816e-06;1.816e-06;1.816e-06
75;init;1;3.05783;3.05783;3.05783
75;update;1;100.907;100.907;100.907
75;sync;1;5.50201;5.50201;5.50201
75;evalKnownDf;1;0;0;0
75;write;1;3.5117e-05;3.5117e-05;3.5117e-05
75;trace;1;0;0;0
75;calc_total;1;106.409;106.409;106.409
172;compErr;1;1.724e-06;1.724e-06;1.724e-06
172;init;1;3.05363;3.05363;3.05363
172;update;1;99.8993;99.8993;99.8993
172;sync;1;3.77291;3.77291;3.77291
172;evalKnownDf;1;0;0;0
172;write;1;3.0108e-05;3.0108e-05;3.0108e-05
172;trace;1;0;0;0
172;calc_total;1;103.672;103.672;103.672
0;total;1;126.77;126.77;126.77
52;compErr;1;3.426e-06;3.426e-06;3.426e-06
52;init;1;3.09715;3.09715;3.09715
52;update;1;100.765;100.765;100.765
52;sync;1;4.05613;4.05613;4.05613
52;evalKnownDf;1;0;0;0
52;write;1;3.0524e-05;3.0524e-05;3.0524e-05
52;trace;1;0;0;0
52;calc_total;1;104.821;104.821;104.821
149;compErr;1;1.795e-06;1.795e-06;1.795e-06
149;init;1;3.06288;3.06288;3.06288
149;update;1;100.843;100.843;100.843
149;sync;1;3.51022;3.51022;3.51022
149;evalKnownDf;1;0;0;0
149;write;1;2.9515e-05;2.9515e-05;2.9515e-05
149;trace;1;0;0;0
149;calc_total;1;104.353;104.353;104.353
76;compErr;1;2.032e-06;2.032e-06;2.032e-06
76;init;1;3.03747;3.03747;3.03747
76;update;1;100.21;100.21;100.21
76;sync;1;4.63769;4.63769;4.63769
76;evalKnownDf;1;0;0;0
76;write;1;3.1975e-05;3.1975e-05;3.1975e-05
76;trace;1;0;0;0
76;calc_total;1;104.848;104.848;104.848
173;compErr;1;1.953e-06;1.953e-06;1.953e-06
173;init;1;3.10787;3.10787;3.10787
173;update;1;100.499;100.499;100.499
173;sync;1;3.77742;3.77742;3.77742
173;evalKnownDf;1;0;0;0
173;write;1;3.3071e-05;3.3071e-05;3.3071e-05
173;trace;1;0;0;0
173;calc_total;1;104.277;104.277;104.277
0;total;1;126.77;126.77;126.77
53;compErr;1;2.086e-06;2.086e-06;2.086e-06
53;init;1;3.09588;3.09588;3.09588
53;update;1;100.112;100.112;100.112
53;sync;1;5.37598;5.37598;5.37598
53;evalKnownDf;1;0;0;0
53;write;1;2.9573e-05;2.9573e-05;2.9573e-05
53;trace;1;0;0;0
53;calc_total;1;105.488;105.488;105.488
153;compErr;1;1.889e-06;1.889e-06;1.889e-06
153;init;1;3.06559;3.06559;3.06559
153;update;1;101.574;101.574;101.574
153;sync;1;3.03457;3.03457;3.03457
153;evalKnownDf;1;0;0;0
153;write;1;3.6614e-05;3.6614e-05;3.6614e-05
153;trace;1;0;0;0
153;calc_total;1;104.609;104.609;104.609
77;compErr;1;1.44e-06;1.44e-06;1.44e-06
77;init;1;3.0754;3.0754;3.0754
77;update;1;101.349;101.349;101.349
77;sync;1;3.78937;3.78937;3.78937
77;evalKnownDf;1;0;0;0
77;write;1;3.3196e-05;3.3196e-05;3.3196e-05
77;trace;1;0;0;0
77;calc_total;1;105.138;105.138;105.138
174;compErr;1;2.034e-06;2.034e-06;2.034e-06
174;init;1;3.05816;3.05816;3.05816
174;update;1;100.684;100.684;100.684
174;sync;1;3.59964;3.59964;3.59964
174;evalKnownDf;1;0;0;0
174;write;1;3.0664e-05;3.0664e-05;3.0664e-05
174;trace;1;0;0;0
174;calc_total;1;104.283;104.283;104.283
0;total;1;126.77;126.77;126.77
54;compErr;1;1.223e-06;1.223e-06;1.223e-06
54;init;1;3.19059;3.19059;3.19059
54;update;1;100.259;100.259;100.259
54;sync;1;3.97497;3.97497;3.97497
54;evalKnownDf;1;0;0;0
54;write;1;3.405e-05;3.405e-05;3.405e-05
54;trace;1;0;0;0
54;calc_total;1;104.234;104.234;104.234
157;compErr;1;1.306e-06;1.306e-06;1.306e-06
157;init;1;3.11444;3.11444;3.11444
157;update;1;100.726;100.726;100.726
157;sync;1;3.74069;3.74069;3.74069
157;evalKnownDf;1;0;0;0
157;write;1;3.3274e-05;3.3274e-05;3.3274e-05
157;trace;1;0;0;0
157;calc_total;1;104.466;104.466;104.466
78;compErr;1;3.063e-06;3.063e-06;3.063e-06
78;init;1;3.05023;3.05023;3.05023
78;update;1;100.422;100.422;100.422
78;sync;1;4.51668;4.51668;4.51668
78;evalKnownDf;1;0;0;0
78;write;1;3.7293e-05;3.7293e-05;3.7293e-05
78;trace;1;0;0;0
78;calc_total;1;104.939;104.939;104.939
175;compErr;1;1.603e-06;1.603e-06;1.603e-06
175;init;1;3.15717;3.15717;3.15717
175;update;1;99.7472;99.7472;99.7472
175;sync;1;4.97021;4.97021;4.97021
175;evalKnownDf;1;0;0;0
175;write;1;3.3456e-05;3.3456e-05;3.3456e-05
175;trace;1;0;0;0
175;calc_total;1;104.717;104.717;104.717
0;total;1;126.77;126.77;126.77
55;compErr;1;1.568e-06;1.568e-06;1.568e-06
55;init;1;3.22564;3.22564;3.22564
55;update;1;101.854;101.854;101.854
55;sync;1;2.64238;2.64238;2.64238
55;evalKnownDf;1;0;0;0
55;write;1;2.7514e-05;2.7514e-05;2.7514e-05
55;trace;1;0;0;0
55;calc_total;1;104.497;104.497;104.497
159;compErr;1;2.225e-06;2.225e-06;2.225e-06
159;init;1;3.06036;3.06036;3.06036
159;update;1;100.749;100.749;100.749
159;sync;1;2.65739;2.65739;2.65739
159;evalKnownDf;1;0;0;0
159;write;1;4.3297e-05;4.3297e-05;4.3297e-05
159;trace;1;0;0;0
159;calc_total;1;103.407;103.407;103.407
79;compErr;1;1.683e-06;1.683e-06;1.683e-06
79;init;1;3.14231;3.14231;3.14231
79;update;1;100.678;100.678;100.678
79;sync;1;3.37187;3.37187;3.37187
79;evalKnownDf;1;0;0;0
79;write;1;3.6646e-05;3.6646e-05;3.6646e-05
79;trace;1;0;0;0
79;calc_total;1;104.05;104.05;104.05
137;compErr;1;1.764e-06;1.764e-06;1.764e-06
137;init;1;3.11521;3.11521;3.11521
176;compErr;1;2.137e-06;2.137e-06;2.137e-06
176;init;1;3.12135;3.12135;3.12135
176;update;1;101.956;101.956;101.956
176;sync;1;1.37188;1.37188;1.37188
176;evalKnownDf;1;0;0;0
176;write;1;3.2631e-05;3.2631e-05;3.2631e-05
176;trace;1;0;0;0
176;calc_total;1;103.328;103.328;103.328
0;total;1;126.77;126.77;126.77
56;compErr;1;1.675e-06;1.675e-06;1.675e-06
56;init;1;3.08593;3.08593;3.08593
56;update;1;100.866;100.866;100.866
56;sync;1;3.18203;3.18203;3.18203
56;evalKnownDf;1;0;0;0
56;write;1;3.2547e-05;3.2547e-05;3.2547e-05
56;trace;1;0;0;0
56;calc_total;1;104.048;104.048;104.048
113;compErr;1;1.617e-06;1.617e-06;1.617e-06
113;init;1;3.10706;3.10706;3.10706
113;update;1;100.694;100.694;100.694
113;sync;1;3.51407;3.51407;3.51407
113;evalKnownDf;1;0;0;0
113;write;1;3.033e-05;3.033e-05;3.033e-05
113;trace;1;0;0;0
113;calc_total;1;104.208;104.208;104.208
160;compErr;1;2.054e-06;2.054e-06;2.054e-06
160;init;1;3.12461;3.12461;3.12461
160;update;1;100.648;100.648;100.648
160;sync;1;2.79684;2.79684;2.79684
160;evalKnownDf;1;0;0;0
160;write;1;3.5551e-05;3.5551e-05;3.5551e-05
160;trace;1;0;0;0
160;calc_total;1;103.445;103.445;103.445
80;compErr;1;1.614e-06;1.614e-06;1.614e-06
80;init;1;3.03746;3.03746;3.03746
80;update;1;101.228;101.228;101.228
80;sync;1;3.08689;3.08689;3.08689
80;evalKnownDf;1;0;0;0
80;write;1;3.0646e-05;3.0646e-05;3.0646e-05
80;trace;1;0;0;0
80;calc_total;1;104.315;104.315;104.315
137;update;1;100.672;100.672;100.672
137;sync;1;3.93782;3.93782;3.93782
137;evalKnownDf;1;0;0;0
137;write;1;3.7916e-05;3.7916e-05;3.7916e-05
137;trace;1;0;0;0
137;calc_total;1;104.61;104.61;104.61
178;compErr;1;3.036e-06;3.036e-06;3.036e-06
178;init;1;3.14985;3.14985;3.14985
178;update;1;99.9053;99.9053;99.9053
178;sync;1;3.79102;3.79102;3.79102
178;evalKnownDf;1;0;0;0
178;write;1;3.3265e-05;3.3265e-05;3.3265e-05
178;trace;1;0;0;0
178;calc_total;1;103.696;103.696;103.696
0;total;1;126.77;126.77;126.77
57;init;1;3.06319;3.06319;3.06319
57;update;1;101.315;101.315;101.315
57;sync;1;3.57055;3.57055;3.57055
57;evalKnownDf;1;0;0;0
57;write;1;2.8353e-05;2.8353e-05;2.8353e-05
57;trace;1;0;0;0
57;calc_total;1;104.885;104.885;104.885
99;compErr;1;2.208e-06;2.208e-06;2.208e-06
99;init;1;3.09126;3.09126;3.09126
99;update;1;100.795;100.795;100.795
99;sync;1;3.551;3.551;3.551
99;evalKnownDf;1;0;0;0
161;compErr;1;1.881e-06;1.881e-06;1.881e-06
161;init;1;3.10429;3.10429;3.10429
161;update;1;100.626;100.626;100.626
161;sync;1;3.89362;3.89362;3.89362
161;evalKnownDf;1;0;0;0
161;write;1;4.5233e-05;4.5233e-05;4.5233e-05
161;trace;1;0;0;0
161;calc_total;1;104.519;104.519;104.519
82;compErr;1;1.276e-06;1.276e-06;1.276e-06
82;init;1;3.03141;3.03141;3.03141
82;update;1;101.496;101.496;101.496
82;sync;1;3.44665;3.44665;3.44665
82;evalKnownDf;1;0;0;0
82;write;1;3.4401e-05;3.4401e-05;3.4401e-05
82;trace;1;0;0;0
82;calc_total;1;104.942;104.942;104.942
131;compErr;1;9e-07;9e-07;9e-07
131;init;1;3.02984;3.02984;3.02984
131;update;1;100.328;100.328;100.328
131;sync;1;3.95568;3.95568;3.95568
131;evalKnownDf;1;0;0;0
180;compErr;1;1.465e-06;1.465e-06;1.465e-06
180;init;1;3.19406;3.19406;3.19406
180;update;1;101.891;101.891;101.891
180;sync;1;1.92246;1.92246;1.92246
180;evalKnownDf;1;0;0;0
180;write;1;4.197e-05;4.197e-05;4.197e-05
180;trace;1;0;0;0
180;calc_total;1;103.813;103.813;103.813
0;total;1;126.77;126.77;126.77
58;compErr;1;2.811e-06;2.811e-06;2.811e-06
58;init;1;3.22597;3.22597;3.22597
58;update;1;101.14;101.14;101.14
58;sync;1;3.3673;3.3673;3.3673
58;evalKnownDf;1;0;0;0
58;write;1;3.2806e-05;3.2806e-05;3.2806e-05
58;trace;1;0;0;0
58;calc_total;1;104.507;104.507;104.507
99;write;1;3.817e-05;3.817e-05;3.817e-05
99;trace;1;0;0;0
99;calc_total;1;104.346;104.346;104.346
163;compErr;1;2.582e-06;2.582e-06;2.582e-06
163;init;1;3.08873;3.08873;3.08873
163;update;1;99.8155;99.8155;99.8155
163;sync;1;3.89121;3.89121;3.89121
163;evalKnownDf;1;0;0;0
163;write;1;4.196e-05;4.196e-05;4.196e-05
163;trace;1;0;0;0
163;calc_total;1;103.707;103.707;103.707
83;compErr;1;2.073e-06;2.073e-06;2.073e-06
83;init;1;3.15622;3.15622;3.15622
83;update;1;101.32;101.32;101.32
83;sync;1;2.99913;2.99913;2.99913
83;evalKnownDf;1;0;0;0
83;write;1;2.9367e-05;2.9367e-05;2.9367e-05
83;trace;1;0;0;0
83;calc_total;1;104.32;104.32;104.32
131;write;1;3.1703e-05;3.1703e-05;3.1703e-05
131;trace;1;0;0;0
131;calc_total;1;104.284;104.284;104.284
181;compErr;1;1.933e-06;1.933e-06;1.933e-06
181;init;1;3.1145;3.1145;3.1145
181;update;1;100.938;100.938;100.938
181;sync;1;2.52266;2.52266;2.52266
181;evalKnownDf;1;0;0;0
181;write;1;3.7286e-05;3.7286e-05;3.7286e-05
181;trace;1;0;0;0
181;calc_total;1;103.461;103.461;103.461
0;total;1;126.77;126.77;126.77
59;compErr;1;1.32e-06;1.32e-06;1.32e-06
59;init;1;3.25888;3.25888;3.25888
59;update;1;101.119;101.119;101.119
59;sync;1;3.27679;3.27679;3.27679
59;evalKnownDf;1;0;0;0
59;write;1;3.261e-05;3.261e-05;3.261e-05
59;trace;1;0;0;0
59;calc_total;1;104.396;104.396;104.396
101;compErr;1;2.041e-06;2.041e-06;2.041e-06
101;init;1;3.06569;3.06569;3.06569
101;update;1;101.217;101.217;101.217
101;sync;1;3.51286;3.51286;3.51286
101;evalKnownDf;1;0;0;0
101;write;1;3.444e-05;3.444e-05;3.444e-05
165;compErr;1;2.148e-06;2.148e-06;2.148e-06
165;init;1;3.06385;3.06385;3.06385
165;update;1;101.193;101.193;101.193
165;sync;1;2.18449;2.18449;2.18449
165;evalKnownDf;1;0;0;0
165;write;1;3.7913e-05;3.7913e-05;3.7913e-05
165;trace;1;0;0;0
165;calc_total;1;103.377;103.377;103.377
84;compErr;1;1.798e-06;1.798e-06;1.798e-06
84;init;1;3.09884;3.09884;3.09884
84;update;1;99.87;99.87;99.87
84;sync;1;4.41173;4.41173;4.41173
84;evalKnownDf;1;0;0;0
84;write;1;2.8051e-05;2.8051e-05;2.8051e-05
84;trace;1;0;0;0
84;calc_total;1;104.282;104.282;104.282
133;compErr;1;1.746e-06;1.746e-06;1.746e-06
133;init;1;3.08459;3.08459;3.08459
133;update;1;100.734;100.734;100.734
133;sync;1;3.12662;3.12662;3.12662
133;evalKnownDf;1;0;0;0
133;write;1;3.4791e-05;3.4791e-05;3.4791e-05
133;trace;1;0;0;0
133;calc_total;1;103.861;103.861;103.861
182;compErr;1;1.87e-06;1.87e-06;1.87e-06
182;init;1;3.1233;3.1233;3.1233
182;update;1;100.717;100.717;100.717
182;sync;1;2.91457;2.91457;2.91457
182;evalKnownDf;1;0;0;0
182;write;1;3.8397e-05;3.8397e-05;3.8397e-05
182;trace;1;0;0;0
182;calc_total;1;103.631;103.631;103.631
0;total;1;126.77;126.77;126.77
60;compErr;1;2.034e-06;2.034e-06;2.034e-06
60;init;1;3.2328;3.2328;3.2328
60;update;1;100.708;100.708;100.708
60;sync;1;3.58832;3.58832;3.58832
60;evalKnownDf;1;0;0;0
60;write;1;3.4092e-05;3.4092e-05;3.4092e-05
60;trace;1;0;0;0
60;calc_total;1;104.297;104.297;104.297
101;trace;1;0;0;0
101;calc_total;1;104.73;104.73;104.73
167;compErr;1;2.263e-06;2.263e-06;2.263e-06
167;init;1;3.04925;3.04925;3.04925
167;update;1;99.9543;99.9543;99.9543
167;sync;1;3.21835;3.21835;3.21835
167;evalKnownDf;1;0;0;0
167;write;1;4.5442e-05;4.5442e-05;4.5442e-05
167;trace;1;0;0;0
167;calc_total;1;103.173;103.173;103.173
85;compErr;1;1.472e-06;1.472e-06;1.472e-06
85;init;1;3.09329;3.09329;3.09329
85;update;1;100.788;100.788;100.788
85;sync;1;4.64904;4.64904;4.64904
85;evalKnownDf;1;0;0;0
85;write;1;2.5539e-05;2.5539e-05;2.5539e-05
85;trace;1;0;0;0
85;calc_total;1;105.437;105.437;105.437
141;compErr;1;2.303e-06;2.303e-06;2.303e-06
141;init;1;3.107;3.107;3.107
141;update;1;99.9411;99.9411;99.9411
141;sync;1;4.55035;4.55035;4.55035
141;evalKnownDf;1;0;0;0
141;write;1;4.012e-05;4.012e-05;4.012e-05
141;trace;1;0;0;0
141;calc_total;1;104.491;104.491;104.491
183;compErr;1;1.944e-06;1.944e-06;1.944e-06
183;init;1;3.21405;3.21405;3.21405
183;update;1;99.9091;99.9091;99.9091
183;sync;1;3.80662;3.80662;3.80662
183;evalKnownDf;1;0;0;0
183;write;1;3.0196e-05;3.0196e-05;3.0196e-05
183;trace;1;0;0;0
183;calc_total;1;103.716;103.716;103.716
0;total;1;126.77;126.77;126.77
61;compErr;1;2.081e-06;2.081e-06;2.081e-06
61;init;1;3.22633;3.22633;3.22633
61;update;1;100.671;100.671;100.671
61;sync;1;4.08372;4.08372;4.08372
61;evalKnownDf;1;0;0;0
61;write;1;3.6826e-05;3.6826e-05;3.6826e-05
61;trace;1;0;0;0
61;calc_total;1;104.755;104.755;104.755
105;compErr;1;1.577e-06;1.577e-06;1.577e-06
105;init;1;3.14465;3.14465;3.14465
105;update;1;101.476;101.476;101.476
105;sync;1;3.45528;3.45528;3.45528
105;evalKnownDf;1;0;0;0
105;write;1;3.6547e-05;3.6547e-05;3.6547e-05
164;compErr;1;2.143e-06;2.143e-06;2.143e-06
164;init;1;3.19613;3.19613;3.19613
164;update;1;99.9379;99.9379;99.9379
164;sync;1;3.69219;3.69219;3.69219
164;evalKnownDf;1;0;0;0
164;write;1;3.9398e-05;3.9398e-05;3.9398e-05
164;trace;1;0;0;0
164;calc_total;1;103.63;103.63;103.63
86;compErr;1;1.76e-06;1.76e-06;1.76e-06
86;init;1;3.10268;3.10268;3.10268
86;update;1;101.215;101.215;101.215
86;sync;1;3.63629;3.63629;3.63629
86;evalKnownDf;1;0;0;0
86;write;1;2.2808e-05;2.2808e-05;2.2808e-05
86;trace;1;0;0;0
86;calc_total;1;104.851;104.851;104.851
135;compErr;1;2.593e-06;2.593e-06;2.593e-06
135;init;1;3.14126;3.14126;3.14126
135;update;1;99.9118;99.9118;99.9118
135;sync;1;4.65001;4.65001;4.65001
135;evalKnownDf;1;0;0;0
135;write;1;3.8108e-05;3.8108e-05;3.8108e-05
135;trace;1;0;0;0
135;calc_total;1;104.562;104.562;104.562
184;compErr;1;1.861e-06;1.861e-06;1.861e-06
184;init;1;3.17591;3.17591;3.17591
184;update;1;100.654;100.654;100.654
184;sync;1;3.22048;3.22048;3.22048
184;evalKnownDf;1;0;0;0
184;write;1;3.3599e-05;3.3599e-05;3.3599e-05
184;trace;1;0;0;0
184;calc_total;1;103.875;103.875;103.875
0;total;1;126.77;126.77;126.77
62;compErr;1;2.339e-06;2.339e-06;2.339e-06
62;init;1;3.13427;3.13427;3.13427
62;update;1;100.725;100.725;100.725
62;sync;1;3.57354;3.57354;3.57354
62;evalKnownDf;1;0;0;0
62;write;1;4.2918e-05;4.2918e-05;4.2918e-05
62;trace;1;0;0;0
62;calc_total;1;104.299;104.299;104.299
105;trace;1;0;0;0
105;calc_total;1;104.932;104.932;104.932
144;compErr;1;1.571e-06;1.571e-06;1.571e-06
144;init;1;3.20781;3.20781;3.20781
144;update;1;100.027;100.027;100.027
144;sync;1;3.10055;3.10055;3.10055
87;compErr;1;1.799e-06;1.799e-06;1.799e-06
87;init;1;3.09949;3.09949;3.09949
87;update;1;101.36;101.36;101.36
87;sync;1;2.89609;2.89609;2.89609
87;evalKnownDf;1;0;0;0
87;write;1;3.7796e-05;3.7796e-05;3.7796e-05
87;trace;1;0;0;0
87;calc_total;1;104.256;104.256;104.256
128;compErr;1;1.324e-06;1.324e-06;1.324e-06
128;init;1;3.04547;3.04547;3.04547
128;update;1;101.174;101.174;101.174
128;sync;1;3.33346;3.33346;3.33346
128;evalKnownDf;1;0;0;0
128;write;1;2.8986e-05;2.8986e-05;2.8986e-05
128;trace;1;0;0;0
128;calc_total;1;104.507;104.507;104.507
185;compErr;1;2.934e-06;2.934e-06;2.934e-06
185;init;1;3.15214;3.15214;3.15214
185;update;1;100.568;100.568;100.568
185;sync;1;3.28786;3.28786;3.28786
185;evalKnownDf;1;0;0;0
185;write;1;3.9121e-05;3.9121e-05;3.9121e-05
185;trace;1;0;0;0
185;calc_total;1;103.856;103.856;103.856
0;total;1;126.77;126.77;126.77
63;compErr;1;2.373e-06;2.373e-06;2.373e-06
63;init;1;3.2035;3.2035;3.2035
63;update;1;100.719;100.719;100.719
63;sync;1;3.89304;3.89304;3.89304
63;evalKnownDf;1;0;0;0
63;write;1;4.1305e-05;4.1305e-05;4.1305e-05
63;trace;1;0;0;0
63;calc_total;1;104.612;104.612;104.612
103;compErr;1;2.087e-06;2.087e-06;2.087e-06
103;init;1;3.06646;3.06646;3.06646
103;update;1;101.548;101.548;101.548
103;sync;1;3.77421;3.77421;3.77421
103;evalKnownDf;1;0;0;0
144;evalKnownDf;1;0;0;0
144;write;1;3.5933e-05;3.5933e-05;3.5933e-05
144;trace;1;0;0;0
144;calc_total;1;103.127;103.127;103.127
88;compErr;1;1.345e-06;1.345e-06;1.345e-06
88;init;1;3.07117;3.07117;3.07117
88;update;1;100.812;100.812;100.812
88;sync;1;4.31111;4.31111;4.31111
88;evalKnownDf;1;0;0;0
88;write;1;2.5307e-05;2.5307e-05;2.5307e-05
88;trace;1;0;0;0
88;calc_total;1;105.123;105.123;105.123
130;compErr;1;1.742e-06;1.742e-06;1.742e-06
130;init;1;3.04019;3.04019;3.04019
130;update;1;100.448;100.448;100.448
130;sync;1;4.3872;4.3872;4.3872
130;evalKnownDf;1;0;0;0
130;write;1;3.5404e-05;3.5404e-05;3.5404e-05
130;trace;1;0;0;0
130;calc_total;1;104.835;104.835;104.835
186;compErr;1;1.525e-06;1.525e-06;1.525e-06
186;init;1;3.07139;3.07139;3.07139
186;update;1;100.872;100.872;100.872
186;sync;1;2.75541;2.75541;2.75541
186;evalKnownDf;1;0;0;0
186;write;1;3.9575e-05;3.9575e-05;3.9575e-05
186;trace;1;0;0;0
186;calc_total;1;103.627;103.627;103.627
0;total;1;126.77;126.77;126.77
64;compErr;1;2.443e-06;2.443e-06;2.443e-06
64;init;1;3.09557;3.09557;3.09557
64;update;1;100.609;100.609;100.609
64;sync;1;3.0448;3.0448;3.0448
64;evalKnownDf;1;0;0;0
64;write;1;3.9771e-05;3.9771e-05;3.9771e-05
64;trace;1;0;0;0
64;calc_total;1;103.654;103.654;103.654
103;write;1;3.7005e-05;3.7005e-05;3.7005e-05
103;trace;1;0;0;0
103;calc_total;1;105.322;105.322;105.322
0;total;1;126.681;126.681;126.681
90;compErr;1;1.526e-06;1.526e-06;1.526e-06
90;init;1;3.06846;3.06846;3.06846
90;update;1;103.041;103.041;103.041
90;sync;1;2.28414;2.28414;2.28414
90;evalKnownDf;1;0;0;0
90;write;1;2.8495e-05;2.8495e-05;2.8495e-05
90;trace;1;0;0;0
90;calc_total;1;105.325;105.325;105.325
132;compErr;1;1.852e-06;1.852e-06;1.852e-06
132;init;1;3.05796;3.05796;3.05796
132;update;1;100.666;100.666;100.666
132;sync;1;2.62391;2.62391;2.62391
132;evalKnownDf;1;0;0;0
132;write;1;4.1126e-05;4.1126e-05;4.1126e-05
132;trace;1;0;0;0
132;calc_total;1;103.29;103.29;103.29
188;compErr;1;2.101e-06;2.101e-06;2.101e-06
188;init;1;3.16305;3.16305;3.16305
188;update;1;100.467;100.467;100.467
188;sync;1;2.51575;2.51575;2.51575
188;evalKnownDf;1;0;0;0
188;write;1;3.6531e-05;3.6531e-05;3.6531e-05
0;total;1;126.77;126.77;126.77
66;compErr;1;2.075e-06;2.075e-06;2.075e-06
66;init;1;3.17063;3.17063;3.17063
66;update;1;99.8593;99.8593;99.8593
66;sync;1;4.92331;4.92331;4.92331
66;evalKnownDf;1;0;0;0
66;write;1;3.8246e-05;3.8246e-05;3.8246e-05
66;trace;1;0;0;0
66;calc_total;1;104.783;104.783;104.783
96;compErr;1;1.178e-06;1.178e-06;1.178e-06
96;init;1;3.05291;3.05291;3.05291
96;update;1;101.396;101.396;101.396
96;sync;1;4.07085;4.07085;4.07085
96;evalKnownDf;1;0;0;0
0;total;1;126.681;126.681;126.681
91;compErr;1;2.293e-06;2.293e-06;2.293e-06
91;init;1;3.12258;3.12258;3.12258
91;update;1;100.242;100.242;100.242
91;sync;1;4.11083;4.11083;4.11083
91;evalKnownDf;1;0;0;0
91;write;1;4.5233e-05;4.5233e-05;4.5233e-05
91;trace;1;0;0;0
91;calc_total;1;104.353;104.353;104.353
134;compErr;1;3.382e-06;3.382e-06;3.382e-06
134;init;1;3.14252;3.14252;3.14252
134;update;1;100.723;100.723;100.723
134;sync;1;4.29485;4.29485;4.29485
134;evalKnownDf;1;0;0;0
134;write;1;3.4925e-05;3.4925e-05;3.4925e-05
134;trace;1;0;0;0
134;calc_total;1;105.018;105.018;105.018
0;total;1;126.77;126.77;126.77
96;write;1;2.7835e-05;2.7835e-05;2.7835e-05
96;trace;1;0;0;0
96;calc_total;1;105.467;105.467;105.467
146;compErr;1;9.89e-07;9.89e-07;9.89e-07
146;init;1;3.0838;3.0838;3.0838
146;update;1;102.098;102.098;102.098
146;sync;1;2.04835;2.04835;2.04835
146;evalKnownDf;1;0;0;0
146;write;1;2.6863e-05;2.6863e-05;2.6863e-05
146;trace;1;0;0;0
146;calc_total;1;104.146;104.146;104.146
0;total;1;126.68;126.68;126.68
139;compErr;1;4.296e-06;4.296e-06;4.296e-06
139;init;1;3.08832;3.08832;3.08832
139;update;1;100.597;100.597;100.597
139;sync;1;3.4451;3.4451;3.4451
139;evalKnownDf;1;0;0;0
139;write;1;3.5305e-05;3.5305e-05;3.5305e-05
139;trace;1;0;0;0
139;calc_total;1;104.042;104.042;104.042
0;total;1;126.77;126.77;126.77
100;compErr;1;1.69e-06;1.69e-06;1.69e-06
100;init;1;3.16475;3.16475;3.16475
100;update;1;101.224;101.224;101.224
100;sync;1;2.42056;2.42056;2.42056
0;total;1;126.681;126.681;126.681
143;compErr;1;3.038e-06;3.038e-06;3.038e-06
143;init;1;3.10592;3.10592;3.10592
143;update;1;99.9971;99.9971;99.9971
143;sync;1;4.26575;4.26575;4.26575
143;evalKnownDf;1;0;0;0
143;write;1;4.2423e-05;4.2423e-05;4.2423e-05
143;trace;1;0;0;0
143;calc_total;1;104.263;104.263;104.263
0;total;1;126.77;126.77;126.77
100;evalKnownDf;1;0;0;0
100;write;1;3.0438e-05;3.0438e-05;3.0438e-05
100;trace;1;0;0;0
100;calc_total;1;103.645;103.645;103.645
148;compErr;1;1.099e-06;1.099e-06;1.099e-06
148;init;1;3.18137;3.18137;3.18137
148;update;1;100.744;100.744;100.744
148;sync;1;3.1894;3.1894;3.1894
148;evalKnownDf;1;0;0;0
148;write;1;3.6441e-05;3.6441e-05;3.6441e-05
148;trace;1;0;0;0
148;calc_total;1;103.933;103.933;103.933
0;total;1;126.68;126.68;126.68
120;compErr;1;1.271e-06;1.271e-06;1.271e-06
120;init;1;3.05103;3.05103;3.05103
120;update;1;101.065;101.065;101.065
120;sync;1;4.77295;4.77295;4.77295
120;evalKnownDf;1;0;0;0
120;write;1;3.0573e-05;3.0573e-05;3.0573e-05
120;trace;1;0;0;0
120;calc_total;1;105.838;105.838;105.838
0;total;1;126.658;126.658;126.658
0;total;1;126.77;126.77;126.77
98;compErr;1;2.577e-06;2.577e-06;2.577e-06
98;init;1;3.10644;3.10644;3.10644
98;update;1;101.184;101.184;101.184
98;sync;1;3.19141;3.19141;3.19141
98;evalKnownDf;1;0;0;0
0;total;1;126.681;126.681;126.681
121;compErr;1;1.422e-06;1.422e-06;1.422e-06
121;init;1;3.11095;3.11095;3.11095
121;update;1;101.01;101.01;101.01
121;sync;1;2.38549;2.38549;2.38549
121;evalKnownDf;1;0;0;0
121;write;1;3.035e-05;3.035e-05;3.035e-05
121;trace;1;0;0;0
121;calc_total;1;103.395;103.395;103.395
0;total;1;126.658;126.658;126.658
0;total;1;126.77;126.77;126.77
98;write;1;3.8532e-05;3.8532e-05;3.8532e-05
98;trace;1;0;0;0
98;calc_total;1;104.375;104.375;104.375
150;compErr;1;3.147e-06;3.147e-06;3.147e-06
150;init;1;3.13818;3.13818;3.13818
150;update;1;101.138;101.138;101.138
150;sync;1;4.16315;4.16315;4.16315
150;evalKnownDf;1;0;0;0
150;write;1;2.6142e-05;2.6142e-05;2.6142e-05
150;trace;1;0;0;0
150;calc_total;1;105.301;105.301;105.301
0;total;1;126.681;126.681;126.681
122;compErr;1;2.071e-06;2.071e-06;2.071e-06
122;init;1;3.08182;3.08182;3.08182
122;update;1;101.015;101.015;101.015
122;sync;1;2.61548;2.61548;2.61548
122;evalKnownDf;1;0;0;0
122;write;1;3.1114e-05;3.1114e-05;3.1114e-05
122;trace;1;0;0;0
122;calc_total;1;103.63;103.63;103.63
0;total;1;126.658;126.658;126.658
102;compErr;1;2.258e-06;2.258e-06;2.258e-06
102;init;1;3.10084;3.10084;3.10084
102;update;1;101.228;101.228;101.228
102;sync;1;3.17334;3.17334;3.17334
102;evalKnownDf;1;0;0;0
151;compErr;1;1.803e-06;1.803e-06;1.803e-06
151;init;1;3.18121;3.18121;3.18121
151;update;1;99.984;99.984;99.984
151;sync;1;4.81632;4.81632;4.81632
151;evalKnownDf;1;0;0;0
151;write;1;3.312e-05;3.312e-05;3.312e-05
151;trace;1;0;0;0
151;calc_total;1;104.8;104.8;104.8
0;total;1;126.681;126.681;126.681
123;compErr;1;2.118e-06;2.118e-06;2.118e-06
123;init;1;3.13688;3.13688;3.13688
123;update;1;99.6952;99.6952;99.6952
123;sync;1;3.69587;3.69587;3.69587
123;evalKnownDf;1;0;0;0
123;write;1;3.1571e-05;3.1571e-05;3.1571e-05
123;trace;1;0;0;0
123;calc_total;1;103.391;103.391;103.391
0;total;1;126.658;126.658;126.658
102;write;1;3.7213e-05;3.7213e-05;3.7213e-05
102;trace;1;0;0;0
102;calc_total;1;104.401;104.401;104.401
152;compErr;1;8.48e-07;8.48e-07;8.48e-07
152;init;1;3.0814;3.0814;3.0814
152;update;1;100.775;100.775;100.775
152;sync;1;3.22419;3.22419;3.22419
152;evalKnownDf;1;0;0;0
152;write;1;3.4104e-05;3.4104e-05;3.4104e-05
152;trace;1;0;0;0
152;calc_total;1;103.999;103.999;103.999
0;total;1;126.681;126.681;126.681
124;compErr;1;2.328e-06;2.328e-06;2.328e-06
124;init;1;3.05416;3.05416;3.05416
124;update;1;101.007;101.007;101.007
124;sync;1;3.25756;3.25756;3.25756
124;evalKnownDf;1;0;0;0
124;write;1;3.2327e-05;3.2327e-05;3.2327e-05
124;trace;1;0;0;0
124;calc_total;1;104.265;104.265;104.265
0;total;1;126.658;126.658;126.658
0;total;1;126.686;126.686;126.686
125;compErr;1;1.633e-06;1.633e-06;1.633e-06
125;init;1;3.05192;3.05192;3.05192
125;update;1;100.972;100.972;100.972
125;sync;1;4.12155;4.12155;4.12155
125;evalKnownDf;1;0;0;0
125;write;1;3.1601e-05;3.1601e-05;3.1601e-05
125;trace;1;0;0;0
125;calc_total;1;105.094;105.094;105.094
0;total;1;126.658;126.658;126.658
0;total;1;126.686;126.686;126.686
126;compErr;1;1.711e-06;1.711e-06;1.711e-06
126;init;1;3.05932;3.05932;3.05932
126;update;1;100.959;100.959;100.959
126;sync;1;3.50198;3.50198;3.50198
126;evalKnownDf;1;0;0;0
126;write;1;3.4441e-05;3.4441e-05;3.4441e-05
126;trace;1;0;0;0
126;calc_total;1;104.461;104.461;104.461
0;total;1;126.658;126.658;126.658
0;total;1;126.686;126.686;126.686
127;compErr;1;2.37e-06;2.37e-06;2.37e-06
127;init;1;3.05025;3.05025;3.05025
127;update;1;100.692;100.692;100.692
127;sync;1;4.0883;4.0883;4.0883
127;evalKnownDf;1;0;0;0
127;write;1;3.5791e-05;3.5791e-05;3.5791e-05
127;trace;1;0;0;0
127;calc_total;1;104.78;104.78;104.78
0;total;1;126.658;126.658;126.658
0;total;1;126.686;126.686;126.686
0;total;1;126.686;126.686;126.686
0;total;1;126.686;126.686;126.686
0;total;1;126.685;126.685;126.685
0;total;1;126.686;126.686;126.686
104;compErr;1;2.114e-06;2.114e-06;2.114e-06
104;init;1;3.08649;3.08649;3.08649
104;update;1;101.262;101.262;101.262
104;sync;1;2.46495;2.46495;2.46495
104;evalKnownDf;1;0;0;0
104;write;1;2.9175e-05;2.9175e-05;2.9175e-05
104;trace;1;0;0;0
104;calc_total;1;103.726;103.726;103.726
0;total;1;126.686;126.686;126.686
0;total;1;126.686;126.686;126.686
106;compErr;1;2.664e-06;2.664e-06;2.664e-06
106;init;1;3.09185;3.09185;3.09185
106;update;1;100.87;100.87;100.87
106;sync;1;4.6361;4.6361;4.6361
106;evalKnownDf;1;0;0;0
106;write;1;3.6731e-05;3.6731e-05;3.6731e-05
106;trace;1;0;0;0
106;calc_total;1;105.506;105.506;105.506
0;total;1;126.685;126.685;126.685
107;compErr;1;1.366e-06;1.366e-06;1.366e-06
107;init;1;3.2327;3.2327;3.2327
107;update;1;101.347;101.347;101.347
107;sync;1;2.75951;2.75951;2.75951
107;evalKnownDf;1;0;0;0
107;write;1;3.4944e-05;3.4944e-05;3.4944e-05
107;trace;1;0;0;0
107;calc_total;1;104.107;104.107;104.107
0;total;1;126.685;126.685;126.685
108;compErr;1;2.363e-06;2.363e-06;2.363e-06
108;init;1;3.2063;3.2063;3.2063
108;update;1;100.759;100.759;100.759
108;sync;1;3.38883;3.38883;3.38883
108;evalKnownDf;1;0;0;0
108;write;1;3.8968e-05;3.8968e-05;3.8968e-05
108;trace;1;0;0;0
108;calc_total;1;104.148;104.148;104.148
0;total;1;126.685;126.685;126.685
109;compErr;1;2.781e-06;2.781e-06;2.781e-06
109;init;1;3.07032;3.07032;3.07032
109;update;1;100.85;100.85;100.85
109;sync;1;4.08615;4.08615;4.08615
109;evalKnownDf;1;0;0;0
109;write;1;3.3338e-05;3.3338e-05;3.3338e-05
109;trace;1;0;0;0
109;calc_total;1;104.936;104.936;104.936
0;total;1;126.685;126.685;126.685
110;compErr;1;1.466e-06;1.466e-06;1.466e-06
110;init;1;3.06157;3.06157;3.06157
110;update;1;100.85;100.85;100.85
110;sync;1;3.25855;3.25855;3.25855
110;evalKnownDf;1;0;0;0
110;write;1;3.5796e-05;3.5796e-05;3.5796e-05
110;trace;1;0;0;0
110;calc_total;1;104.109;104.109;104.109
0;total;1;126.685;126.685;126.685
111;compErr;1;1.692e-06;1.692e-06;1.692e-06
111;init;1;3.05024;3.05024;3.05024
111;update;1;100.92;100.92;100.92
111;sync;1;2.80102;2.80102;2.80102
111;evalKnownDf;1;0;0;0
111;write;1;3.6223e-05;3.6223e-05;3.6223e-05
111;trace;1;0;0;0
111;calc_total;1;103.721;103.721;103.721
0;total;1;126.685;126.685;126.685
46;compErr;1;2.306e-06;2.306e-06;2.306e-06
46;init;1;3.05171;3.05171;3.05171
46;update;1;100.446;100.446;100.446
46;sync;1;3.76542;3.76542;3.76542
46;evalKnownDf;1;0;0;0
46;write;1;3.8717e-05;3.8717e-05;3.8717e-05
46;trace;1;0;0;0
46;calc_total;1;104.212;104.212;104.212
42;compErr;1;2.054e-06;2.054e-06;2.054e-06
42;init;1;3.05521;3.05521;3.05521
42;update;1;99.8296;99.8296;99.8296
42;sync;1;4.59999;4.59999;4.59999
42;evalKnownDf;1;0;0;0
42;write;1;3.7393e-05;3.7393e-05;3.7393e-05
42;trace;1;0;0;0
42;calc_total;1;104.43;104.43;104.43
28;compErr;1;1.601e-06;1.601e-06;1.601e-06
28;init;1;3.08866;3.08866;3.08866
28;update;1;100.67;100.67;100.67
28;sync;1;3.15052;3.15052;3.15052
28;evalKnownDf;1;0;0;0
28;write;1;2.741e-05;2.741e-05;2.741e-05
28;trace;1;0;0;0
28;calc_total;1;103.82;103.82;103.82
24;compErr;1;1.558e-06;1.558e-06;1.558e-06
24;init;1;3.07805;3.07805;3.07805
24;update;1;100.83;100.83;100.83
24;sync;1;5.35639;5.35639;5.35639
24;evalKnownDf;1;0;0;0
24;write;1;3.3187e-05;3.3187e-05;3.3187e-05
24;trace;1;0;0;0
24;calc_total;1;106.186;106.186;106.186
40;compErr;1;3.059e-06;3.059e-06;3.059e-06
40;init;1;3.13056;3.13056;3.13056
40;update;1;100.519;100.519;100.519
40;sync;1;3.89934;3.89934;3.89934
40;evalKnownDf;1;0;0;0
40;write;1;3.3466e-05;3.3466e-05;3.3466e-05
40;trace;1;0;0;0
40;calc_total;1;104.419;104.419;104.419
0;total;1;126.729;126.729;126.729
0;total;1;126.729;126.729;126.729
0;total;1;126.729;126.729;126.729
0;total;1;126.729;126.729;126.729
0;total;1;126.729;126.729;126.729
0;total;1;126.729;126.729;126.729
0;total;1;126.729;126.729;126.729
0;total;1;126.729;126.729;126.729
0;total;1;126.729;126.729;126.729
0;total;1;126.729;126.729;126.729
0;total;1;126.729;126.729;126.729
0;total;1;126.729;126.729;126.729
0;total;1;126.729;126.729;126.729
0;total;1;126.729;126.729;126.729
0;total;1;126.73;126.73;126.73
0;total;1;126.73;126.73;126.73
0;total;1;126.729;126.729;126.729
0;total;1;126.729;126.729;126.729
0;total;1;126.729;126.729;126.729
0;total;1;126.73;126.73;126.73
0;total;1;126.729;126.729;126.729
0;total;1;126.73;126.73;126.73
0;total;1;126.729;126.729;126.729
0;total;1;126.729;126.729;126.729
67;compErr;1;2.953e-06;2.953e-06;2.953e-06
67;init;1;3.04757;3.04757;3.04757
67;update;1;100.617;100.617;100.617
67;sync;1;3.75094;3.75094;3.75094
67;evalKnownDf;1;0;0;0
67;write;1;4.0997e-05;4.0997e-05;4.0997e-05
67;trace;1;0;0;0
67;calc_total;1;104.368;104.368;104.368
92;compErr;1;1.656e-06;1.656e-06;1.656e-06
92;init;1;3.09817;3.09817;3.09817
92;update;1;100.508;100.508;100.508
92;sync;1;3.25827;3.25827;3.25827
92;evalKnownDf;1;0;0;0
92;write;1;3.1033e-05;3.1033e-05;3.1033e-05
92;trace;1;0;0;0
92;calc_total;1;103.766;103.766;103.766
188;trace;1;0;0;0
188;calc_total;1;102.983;102.983;102.983
68;compErr;1;2.301e-06;2.301e-06;2.301e-06
68;init;1;3.17608;3.17608;3.17608
68;update;1;100.267;100.267;100.267
68;sync;1;3.57892;3.57892;3.57892
68;evalKnownDf;1;0;0;0
68;write;1;3.1951e-05;3.1951e-05;3.1951e-05
68;trace;1;0;0;0
68;calc_total;1;103.846;103.846;103.846
93;compErr;1;1.508e-06;1.508e-06;1.508e-06
93;init;1;3.09297;3.09297;3.09297
93;update;1;100.577;100.577;100.577
93;sync;1;3.66568;3.66568;3.66568
93;evalKnownDf;1;0;0;0
93;write;1;2.4513e-05;2.4513e-05;2.4513e-05
93;trace;1;0;0;0
93;calc_total;1;104.243;104.243;104.243
187;compErr;1;1.698e-06;1.698e-06;1.698e-06
187;init;1;3.07992;3.07992;3.07992
187;update;1;100.664;100.664;100.664
187;sync;1;2.73893;2.73893;2.73893
69;compErr;1;2.76e-06;2.76e-06;2.76e-06
69;init;1;3.1905;3.1905;3.1905
69;update;1;99.8356;99.8356;99.8356
69;sync;1;4.58264;4.58264;4.58264
69;evalKnownDf;1;0;0;0
69;write;1;4.3101e-05;4.3101e-05;4.3101e-05
69;trace;1;0;0;0
69;calc_total;1;104.418;104.418;104.418
94;compErr;1;8.52e-07;8.52e-07;8.52e-07
94;init;1;3.13506;3.13506;3.13506
94;update;1;100.455;100.455;100.455
94;sync;1;3.72137;3.72137;3.72137
94;evalKnownDf;1;0;0;0
94;write;1;3.0043e-05;3.0043e-05;3.0043e-05
94;trace;1;0;0;0
94;calc_total;1;104.176;104.176;104.176
187;evalKnownDf;1;0;0;0
187;write;1;3.5527e-05;3.5527e-05;3.5527e-05
187;trace;1;0;0;0
187;calc_total;1;103.402;103.402;103.402
70;compErr;1;1.846e-06;1.846e-06;1.846e-06
70;init;1;3.04123;3.04123;3.04123
70;update;1;100.546;100.546;100.546
70;sync;1;3.66877;3.66877;3.66877
70;evalKnownDf;1;0;0;0
70;write;1;4.402e-05;4.402e-05;4.402e-05
70;trace;1;0;0;0
70;calc_total;1;104.215;104.215;104.215
95;compErr;1;1.508e-06;1.508e-06;1.508e-06
95;init;1;3.10373;3.10373;3.10373
95;update;1;100.495;100.495;100.495
95;sync;1;3.31255;3.31255;3.31255
95;evalKnownDf;1;0;0;0
95;write;1;3.9449e-05;3.9449e-05;3.9449e-05
95;trace;1;0;0;0
95;calc_total;1;103.808;103.808;103.808
189;compErr;1;1.561e-06;1.561e-06;1.561e-06
189;init;1;3.12831;3.12831;3.12831
189;update;1;101.315;101.315;101.315
189;sync;1;2.23588;2.23588;2.23588
189;evalKnownDf;1;0;0;0
189;write;1;4.2284e-05;4.2284e-05;4.2284e-05
71;compErr;1;1.598e-06;1.598e-06;1.598e-06
71;init;1;3.05123;3.05123;3.05123
71;update;1;101.202;101.202;101.202
71;sync;1;2.91147;2.91147;2.91147
71;evalKnownDf;1;0;0;0
71;write;1;4.2718e-05;4.2718e-05;4.2718e-05
71;trace;1;0;0;0
71;calc_total;1;104.113;104.113;104.113
0;total;1;126.69;126.69;126.69
189;trace;1;0;0;0
189;calc_total;1;103.551;103.551;103.551
0;total;1;126.737;126.737;126.737
0;total;1;126.69;126.69;126.69
190;compErr;1;1.884e-06;1.884e-06;1.884e-06
190;init;1;3.15538;3.15538;3.15538
190;update;1;100.01;100.01;100.01
190;sync;1;3.59634;3.59634;3.59634
190;evalKnownDf;1;0;0;0
190;write;1;3.7943e-05;3.7943e-05;3.7943e-05
190;trace;1;0;0;0
190;calc_total;1;103.606;103.606;103.606
0;total;1;126.737;126.737;126.737
0;total;1;126.69;126.69;126.69
179;compErr;1;1.511e-06;1.511e-06;1.511e-06
179;init;1;3.05541;3.05541;3.05541
179;update;1;100.436;100.436;100.436
179;sync;1;3.49448;3.49448;3.49448
0;total;1;126.737;126.737;126.737
0;total;1;126.69;126.69;126.69
179;evalKnownDf;1;0;0;0
179;write;1;3.0485e-05;3.0485e-05;3.0485e-05
179;trace;1;0;0;0
179;calc_total;1;103.931;103.931;103.931
0;total;1;126.737;126.737;126.737
0;total;1;126.69;126.69;126.69
0;total;1;126.692;126.692;126.692
0;total;1;126.737;126.737;126.737
0;total;1;126.69;126.69;126.69
0;total;1;126.692;126.692;126.692
0;total;1;126.737;126.737;126.737
0;total;1;126.69;126.69;126.69
0;total;1;126.692;126.692;126.692
0;total;1;126.737;126.737;126.737
0;total;1;126.69;126.69;126.69
0;total;1;126.691;126.691;126.691
0;total;1;126.737;126.737;126.737
0;total;1;126.69;126.69;126.69
0;total;1;126.692;126.692;126.692
0;total;1;126.737;126.737;126.737
0;total;1;126.69;126.69;126.69
0;total;1;126.691;126.691;126.691
0;total;1;126.737;126.737;126.737
0;total;1;126.69;126.69;126.69
0;total;1;126.692;126.692;126.692
0;total;1;126.737;126.737;126.737
0;total;1;126.69;126.69;126.69
0;total;1;126.692;126.692;126.692
0;total;1;126.737;126.737;126.737
0;total;1;126.69;126.69;126.69
0;total;1;126.692;126.692;126.692
0;total;1;126.737;126.737;126.737
0;total;1;126.69;126.69;126.69
0;total;1;126.692;126.692;126.692
0;total;1;126.737;126.737;126.737
0;total;1;126.69;126.69;126.69
0;total;1;126.691;126.691;126.691
0;total;1;126.737;126.737;126.737
0;total;1;126.69;126.69;126.69
0;total;1;126.692;126.692;126.692
0;total;1;126.737;126.737;126.737
0;total;1;126.69;126.69;126.69
0;total;1;126.692;126.692;126.692
0;total;1;126.737;126.737;126.737
0;total;1;126.69;126.69;126.69
0;total;1;126.692;126.692;126.692
0;total;1;126.737;126.737;126.737
0;total;1;126.69;126.69;126.69
0;total;1;126.692;126.692;126.692
0;total;1;126.737;126.737;126.737
0;total;1;126.69;126.69;126.69
0;total;1;126.692;126.692;126.692
0;total;1;126.737;126.737;126.737
0;total;1;126.69;126.69;126.69
0;total;1;126.692;126.692;126.692
0;total;1;126.737;126.737;126.737
0;total;1;126.69;126.69;126.69
0;total;1;126.692;126.692;126.692
0;total;1;126.737;126.737;126.737
0;total;1;126.69;126.69;126.69
0;total;1;126.691;126.691;126.691
0;total;1;126.737;126.737;126.737
0;total;1;126.69;126.69;126.69
0;total;1;126.692;126.692;126.692
0;total;1;126.738;126.738;126.738
0;total;1;126.692;126.692;126.692
0;total;1;126.692;126.692;126.692
0;total;1;126.692;126.692;126.692
191;compErr;1;1.865e-06;1.865e-06;1.865e-06
191;init;1;3.088;3.088;3.088
191;update;1;101.821;101.821;101.821
191;sync;1;1.34894;1.34894;1.34894
191;evalKnownDf;1;0;0;0
191;write;1;3.8009e-05;3.8009e-05;3.8009e-05
191;trace;1;0;0;0
191;calc_total;1;103.17;103.17;103.17
0;total;1;126.691;126.691;126.691
112;compErr;1;2.531e-06;2.531e-06;2.531e-06
112;init;1;3.04297;3.04297;3.04297
112;update;1;100.807;100.807;100.807
112;sync;1;2.83063;2.83063;2.83063
112;evalKnownDf;1;0;0;0
112;write;1;3.3373e-05;3.3373e-05;3.3373e-05
112;trace;1;0;0;0
112;calc_total;1;103.637;103.637;103.637
0;total;1;126.686;126.686;126.686
0;total;1;126.681;126.681;126.681
0;total;1;126.658;126.658;126.658
0;total;1;126.686;126.686;126.686
154;compErr;1;2.053e-06;2.053e-06;2.053e-06
154;init;1;3.07681;3.07681;3.07681
154;update;1;100.284;100.284;100.284
154;sync;1;3.939;3.939;3.939
154;evalKnownDf;1;0;0;0
154;write;1;3.3358e-05;3.3358e-05;3.3358e-05
154;trace;1;0;0;0
154;calc_total;1;104.223;104.223;104.223
0;total;1;126.681;126.681;126.681
0;total;1;126.658;126.658;126.658
114;compErr;1;2.274e-06;2.274e-06;2.274e-06
114;init;1;3.09851;3.09851;3.09851
114;update;1;100.853;100.853;100.853
114;sync;1;3.34692;3.34692;3.34692
114;evalKnownDf;1;0;0;0
114;write;1;3.7525e-05;3.7525e-05;3.7525e-05
114;trace;1;0;0;0
114;calc_total;1;104.2;104.2;104.2
0;total;1;126.686;126.686;126.686
155;compErr;1;1.928e-06;1.928e-06;1.928e-06
155;init;1;3.1859;3.1859;3.1859
155;update;1;100.01;100.01;100.01
155;sync;1;4.74742;4.74742;4.74742
155;evalKnownDf;1;0;0;0
155;write;1;3.5644e-05;3.5644e-05;3.5644e-05
155;trace;1;0;0;0
155;calc_total;1;104.757;104.757;104.757
0;total;1;126.68;126.68;126.68
0;total;1;126.658;126.658;126.658
115;compErr;1;1.69e-06;1.69e-06;1.69e-06
115;init;1;3.11812;3.11812;3.11812
115;update;1;100.927;100.927;100.927
115;sync;1;3.3724;3.3724;3.3724
115;evalKnownDf;1;0;0;0
115;write;1;3.8404e-05;3.8404e-05;3.8404e-05
115;trace;1;0;0;0
115;calc_total;1;104.299;104.299;104.299
0;total;1;126.686;126.686;126.686
156;compErr;1;2.073e-06;2.073e-06;2.073e-06
156;init;1;3.0997;3.0997;3.0997
156;update;1;100.748;100.748;100.748
156;sync;1;2.42358;2.42358;2.42358
156;evalKnownDf;1;0;0;0
156;write;1;4.2663e-05;4.2663e-05;4.2663e-05
156;trace;1;0;0;0
156;calc_total;1;103.171;103.171;103.171
0;total;1;126.68;126.68;126.68
0;total;1;126.658;126.658;126.658
116;compErr;1;2.006e-06;2.006e-06;2.006e-06
116;init;1;3.04739;3.04739;3.04739
116;update;1;100.061;100.061;100.061
116;sync;1;4.92575;4.92575;4.92575
116;evalKnownDf;1;0;0;0
116;write;1;3.1596e-05;3.1596e-05;3.1596e-05
116;trace;1;0;0;0
116;calc_total;1;104.987;104.987;104.987
0;total;1;126.686;126.686;126.686
0;total;1;126.68;126.68;126.68
0;total;1;126.657;126.657;126.657
117;compErr;1;1.346e-06;1.346e-06;1.346e-06
117;init;1;3.1293;3.1293;3.1293
117;update;1;100.578;100.578;100.578
117;sync;1;3.25616;3.25616;3.25616
117;evalKnownDf;1;0;0;0
117;write;1;3.8299e-05;3.8299e-05;3.8299e-05
117;trace;1;0;0;0
117;calc_total;1;103.834;103.834;103.834
0;total;1;126.685;126.685;126.685
158;compErr;1;2.239e-06;2.239e-06;2.239e-06
158;init;1;3.13719;3.13719;3.13719
158;update;1;100.889;100.889;100.889
158;sync;1;3.54246;3.54246;3.54246
158;evalKnownDf;1;0;0;0
158;write;1;4.533e-05;4.533e-05;4.533e-05
158;trace;1;0;0;0
158;calc_total;1;104.432;104.432;104.432
0;total;1;126.68;126.68;126.68
0;total;1;126.658;126.658;126.658
118;compErr;1;1.323e-06;1.323e-06;1.323e-06
118;init;1;3.06453;3.06453;3.06453
118;update;1;100.66;100.66;100.66
118;sync;1;3.38073;3.38073;3.38073
118;evalKnownDf;1;0;0;0
118;write;1;3.2463e-05;3.2463e-05;3.2463e-05
118;trace;1;0;0;0
118;calc_total;1;104.041;104.041;104.041
0;total;1;126.685;126.685;126.685
0;total;1;126.68;126.68;126.68
0;total;1;126.658;126.658;126.658
119;compErr;1;1.004e-06;1.004e-06;1.004e-06
119;init;1;3.18178;3.18178;3.18178
119;update;1;100.527;100.527;100.527
119;sync;1;3.39991;3.39991;3.39991
119;evalKnownDf;1;0;0;0
119;write;1;3.1147e-05;3.1147e-05;3.1147e-05
119;trace;1;0;0;0
119;calc_total;1;103.927;103.927;103.927
0;total;1;126.685;126.685;126.685
0;total;1;126.68;126.68;126.68
0;total;1;126.658;126.658;126.658
0;total;1;126.68;126.68;126.68
136;compErr;1;2.275e-06;2.275e-06;2.275e-06
136;init;1;3.05813;3.05813;3.05813
136;update;1;100.662;100.662;100.662
136;sync;1;3.29783;3.29783;3.29783
136;evalKnownDf;1;0;0;0
136;write;1;3.4865e-05;3.4865e-05;3.4865e-05
136;trace;1;0;0;0
136;calc_total;1;103.96;103.96;103.96
0;total;1;126.658;126.658;126.658
162;compErr;1;1.799e-06;1.799e-06;1.799e-06
162;init;1;3.05847;3.05847;3.05847
162;update;1;100.617;100.617;100.617
162;sync;1;3.04773;3.04773;3.04773
162;evalKnownDf;1;0;0;0
162;write;1;4.0014e-05;4.0014e-05;4.0014e-05
162;trace;1;0;0;0
162;calc_total;1;103.665;103.665;103.665
0;total;1;126.68;126.68;126.68
0;total;1;126.658;126.658;126.658
0;total;1;126.68;126.68;126.68
138;compErr;1;2.216e-06;2.216e-06;2.216e-06
138;init;1;3.09955;3.09955;3.09955
138;update;1;99.8177;99.8177;99.8177
138;sync;1;4.73336;4.73336;4.73336
138;evalKnownDf;1;0;0;0
138;write;1;4.3286e-05;4.3286e-05;4.3286e-05
138;trace;1;0;0;0
138;calc_total;1;104.551;104.551;104.551
0;total;1;126.658;126.658;126.658
0;total;1;126.68;126.68;126.68
0;total;1;126.658;126.658;126.658
0;total;1;126.68;126.68;126.68
140;compErr;1;2.818e-06;2.818e-06;2.818e-06
140;init;1;3.04174;3.04174;3.04174
140;update;1;99.9048;99.9048;99.9048
140;sync;1;3.3332;3.3332;3.3332
140;evalKnownDf;1;0;0;0
140;write;1;4.1505e-05;4.1505e-05;4.1505e-05
140;trace;1;0;0;0
140;calc_total;1;103.238;103.238;103.238
0;total;1;126.658;126.658;126.658
166;compErr;1;3.759e-06;3.759e-06;3.759e-06
166;init;1;3.07485;3.07485;3.07485
166;update;1;100.538;100.538;100.538
166;sync;1;3.0492;3.0492;3.0492
166;evalKnownDf;1;0;0;0
166;write;1;3.7713e-05;3.7713e-05;3.7713e-05
166;trace;1;0;0;0
166;calc_total;1;103.587;103.587;103.587
0;total;1;126.68;126.68;126.68
0;total;1;126.658;126.658;126.658
0;total;1;126.68;126.68;126.68
142;compErr;1;2.749e-06;2.749e-06;2.749e-06
142;init;1;3.05917;3.05917;3.05917
142;update;1;100.262;100.262;100.262
142;sync;1;3.72624;3.72624;3.72624
142;evalKnownDf;1;0;0;0
142;write;1;3.6353e-05;3.6353e-05;3.6353e-05
142;trace;1;0;0;0
142;calc_total;1;103.988;103.988;103.988
0;total;1;126.658;126.658;126.658
0;total;1;126.658;126.658;126.658
SCAFES
REMARK: No time step width tau was specified.
 Set tau=1.0 and proceeded. 

Energy start: 24000
Energy end  : 22943.2
# unit_id;function_name;num_calls;avg_runtime;min_runtime;max_runtime
26;compErr;1;1.465e-06;1.465e-06;1.465e-06
26;init;1;3.10628;3.10628;3.10628
26;update;1;99.8323;99.8323;99.8323
26;sync;1;6.90027;6.90027;6.90027
26;evalKnownDf;1;0;0;0
26;write;1;3.3307e-05;3.3307e-05;3.3307e-05
26;trace;1;0;0;0
26;calc_total;1;106.733;106.733;106.733
0;compErr;1;3.191e-06;3.191e-06;3.191e-06
0;init;1;3.11969;3.11969;3.11969
0;update;1;100.466;100.466;100.466
0;sync;1;3.895;3.895;3.895
0;evalKnownDf;1;0;0;0
0;write;1;3.8451e-05;3.8451e-05;3.8451e-05
0;trace;1;0;0;0
0;calc_total;1;104.361;104.361;104.361
107;compErr;1;1.831e-06;1.831e-06;1.831e-06
107;init;1;3.02303;3.02303;3.02303
107;update;1;100.518;100.518;100.518
107;sync;1;5.58224;5.58224;5.58224
107;evalKnownDf;1;0;0;0
107;write;1;3.4032e-05;3.4032e-05;3.4032e-05
107;trace;1;0;0;0
107;calc_total;1;106.101;106.101;106.101
48;compErr;1;3.449e-06;3.449e-06;3.449e-06
48;init;1;3.05911;3.05911;3.05911
48;update;1;100.078;100.078;100.078
48;sync;1;6.25233;6.25233;6.25233
48;evalKnownDf;1;0;0;0
48;write;1;3.1838e-05;3.1838e-05;3.1838e-05
48;trace;1;0;0;0
48;calc_total;1;106.331;106.331;106.331
154;compErr;1;2.153e-06;2.153e-06;2.153e-06
154;init;1;3.10874;3.10874;3.10874
154;update;1;100.307;100.307;100.307
154;sync;1;4.18622;4.18622;4.18622
154;evalKnownDf;1;0;0;0
154;write;1;2.7318e-05;2.7318e-05;2.7318e-05
154;trace;1;0;0;0
154;calc_total;1;104.493;104.493;104.493
90;compErr;1;1.329e-06;1.329e-06;1.329e-06
90;init;1;3.10352;3.10352;3.10352
90;update;1;101.388;101.388;101.388
90;sync;1;2.40443;2.40443;2.40443
90;evalKnownDf;1;0;0;0
90;write;1;3.3471e-05;3.3471e-05;3.3471e-05
90;trace;1;0;0;0
90;calc_total;1;103.793;103.793;103.793
122;compErr;1;1.874e-06;1.874e-06;1.874e-06
122;init;1;3.05797;3.05797;3.05797
122;update;1;100.594;100.594;100.594
122;sync;1;5.00046;5.00046;5.00046
122;evalKnownDf;1;0;0;0
122;write;1;2.7631e-05;2.7631e-05;2.7631e-05
122;trace;1;0;0;0
122;calc_total;1;105.595;105.595;105.595
27;compErr;1;1.632e-06;1.632e-06;1.632e-06
27;init;1;3.03832;3.03832;3.03832
27;update;1;105.647;105.647;105.647
27;sync;1;2.84816;2.84816;2.84816
27;evalKnownDf;1;0;0;0
27;write;1;2.7864e-05;2.7864e-05;2.7864e-05
27;trace;1;0;0;0
27;calc_total;1;108.495;108.495;108.495
1;compErr;1;2.431e-06;2.431e-06;2.431e-06
1;init;1;3.07596;3.07596;3.07596
1;update;1;100.423;100.423;100.423
1;sync;1;8.05442;8.05442;8.05442
1;evalKnownDf;1;0;0;0
1;write;1;4.5819e-05;4.5819e-05;4.5819e-05
1;trace;1;0;0;0
1;calc_total;1;108.477;108.477;108.477
108;compErr;1;3.049e-06;3.049e-06;3.049e-06
108;init;1;3.06038;3.06038;3.06038
108;update;1;100.107;100.107;100.107
108;sync;1;4.53249;4.53249;4.53249
108;evalKnownDf;1;0;0;0
108;write;1;3.3686e-05;3.3686e-05;3.3686e-05
108;trace;1;0;0;0
108;calc_total;1;104.64;104.64;104.64
50;compErr;1;2.501e-06;2.501e-06;2.501e-06
50;init;1;3.0564;3.0564;3.0564
50;update;1;101.091;101.091;101.091
50;sync;1;6.14473;6.14473;6.14473
50;evalKnownDf;1;0;0;0
50;write;1;3.1143e-05;3.1143e-05;3.1143e-05
50;trace;1;0;0;0
50;calc_total;1;107.236;107.236;107.236
155;compErr;1;2.11e-06;2.11e-06;2.11e-06
155;init;1;3.06556;3.06556;3.06556
155;update;1;100.331;100.331;100.331
155;sync;1;4.9237;4.9237;4.9237
155;evalKnownDf;1;0;0;0
155;write;1;3.285e-05;3.285e-05;3.285e-05
155;trace;1;0;0;0
155;calc_total;1;105.255;105.255;105.255
91;compErr;1;2.177e-06;2.177e-06;2.177e-06
91;init;1;3.05984;3.05984;3.05984
91;update;1;100.649;100.649;100.649
91;sync;1;3.51962;3.51962;3.51962
91;evalKnownDf;1;0;0;0
91;write;1;3.8761e-05;3.8761e-05;3.8761e-05
91;trace;1;0;0;0
91;calc_total;1;104.168;104.168;104.168
123;compErr;1;1.352e-06;1.352e-06;1.352e-06
123;init;1;3.03797;3.03797;3.03797
123;update;1;102.596;102.596;102.596
123;sync;1;4.38782;4.38782;4.38782
123;evalKnownDf;1;0;0;0
123;write;1;3.5531e-05;3.5531e-05;3.5531e-05
123;trace;1;0;0;0
123;calc_total;1;106.984;106.984;106.984
32;compErr;1;1.813e-06;1.813e-06;1.813e-06
32;init;1;3.03575;3.03575;3.03575
32;update;1;99.8151;99.8151;99.8151
32;sync;1;4.39862;4.39862;4.39862
32;evalKnownDf;1;0;0;0
32;write;1;3.547e-05;3.547e-05;3.547e-05
32;trace;1;0;0;0
32;calc_total;1;104.214;104.214;104.214
2;compErr;1;2.057e-06;2.057e-06;2.057e-06
2;init;1;3.10742;3.10742;3.10742
2;update;1;100.349;100.349;100.349
2;sync;1;7.18908;7.18908;7.18908
2;evalKnownDf;1;0;0;0
2;write;1;4.5462e-05;4.5462e-05;4.5462e-05
2;trace;1;0;0;0
2;calc_total;1;107.538;107.538;107.538
109;compErr;1;1.977e-06;1.977e-06;1.977e-06
109;init;1;3.04713;3.04713;3.04713
109;update;1;100.745;100.745;100.745
109;sync;1;4.96697;4.96697;4.96697
109;evalKnownDf;1;0;0;0
109;write;1;3.4775e-05;3.4775e-05;3.4775e-05
109;trace;1;0;0;0
109;calc_total;1;105.712;105.712;105.712
51;compErr;1;1.606e-06;1.606e-06;1.606e-06
51;init;1;3.09085;3.09085;3.09085
51;update;1;99.9753;99.9753;99.9753
51;sync;1;8.07831;8.07831;8.07831
51;evalKnownDf;1;0;0;0
51;write;1;3.7211e-05;3.7211e-05;3.7211e-05
51;trace;1;0;0;0
51;calc_total;1;108.054;108.054;108.054
156;compErr;1;1.415e-06;1.415e-06;1.415e-06
156;init;1;3.1489;3.1489;3.1489
156;update;1;101.391;101.391;101.391
156;sync;1;1.91246;1.91246;1.91246
156;evalKnownDf;1;0;0;0
156;write;1;2.7673e-05;2.7673e-05;2.7673e-05
156;trace;1;0;0;0
156;calc_total;1;103.303;103.303;103.303
75;compErr;1;2.863e-06;2.863e-06;2.863e-06
75;init;1;3.07201;3.07201;3.07201
75;update;1;99.8219;99.8219;99.8219
75;sync;1;7.55039;7.55039;7.55039
75;evalKnownDf;1;0;0;0
75;write;1;3.5635e-05;3.5635e-05;3.5635e-05
75;trace;1;0;0;0
75;calc_total;1;107.372;107.372;107.372
138;compErr;1;1.243e-06;1.243e-06;1.243e-06
138;init;1;3.02594;3.02594;3.02594
138;update;1;101.358;101.358;101.358
138;sync;1;1.9362;1.9362;1.9362
138;evalKnownDf;1;0;0;0
138;write;1;3.1918e-05;3.1918e-05;3.1918e-05
138;trace;1;0;0;0
138;calc_total;1;103.294;103.294;103.294
34;compErr;1;1.258e-06;1.258e-06;1.258e-06
34;init;1;3.06487;3.06487;3.06487
34;update;1;100.339;100.339;100.339
34;sync;1;5.34923;5.34923;5.34923
34;evalKnownDf;1;0;0;0
34;write;1;3.5907e-05;3.5907e-05;3.5907e-05
34;trace;1;0;0;0
34;calc_total;1;105.688;105.688;105.688
3;compErr;1;1.855e-06;1.855e-06;1.855e-06
3;init;1;3.16973;3.16973;3.16973
3;update;1;101.228;101.228;101.228
3;sync;1;6.8202;6.8202;6.8202
3;evalKnownDf;1;0;0;0
3;write;1;4.1337e-05;4.1337e-05;4.1337e-05
3;trace;1;0;0;0
3;calc_total;1;108.049;108.049;108.049
96;compErr;1;1.436e-06;1.436e-06;1.436e-06
96;init;1;3.05551;3.05551;3.05551
96;update;1;101.146;101.146;101.146
96;sync;1;3.98525;3.98525;3.98525
96;evalKnownDf;1;0;0;0
96;write;1;3.4098e-05;3.4098e-05;3.4098e-05
96;trace;1;0;0;0
96;calc_total;1;105.131;105.131;105.131
58;compErr;1;1.913e-06;1.913e-06;1.913e-06
58;init;1;3.13018;3.13018;3.13018
58;update;1;100.433;100.433;100.433
58;sync;1;5.24228;5.24228;5.24228
58;evalKnownDf;1;0;0;0
58;write;1;2.9607e-05;2.9607e-05;2.9607e-05
58;trace;1;0;0;0
58;calc_total;1;105.676;105.676;105.676
157;compErr;1;9.28e-07;9.28e-07;9.28e-07
157;init;1;3.14913;3.14913;3.14913
157;update;1;101.423;101.423;101.423
157;sync;1;1.68308;1.68308;1.68308
157;evalKnownDf;1;0;0;0
157;write;1;3.0207e-05;3.0207e-05;3.0207e-05
157;trace;1;0;0;0
157;calc_total;1;103.106;103.106;103.106
80;compErr;1;1.384e-06;1.384e-06;1.384e-06
80;init;1;3.06508;3.06508;3.06508
80;update;1;100.865;100.865;100.865
80;sync;1;4.81939;4.81939;4.81939
80;evalKnownDf;1;0;0;0
80;write;1;2.8605e-05;2.8605e-05;2.8605e-05
80;trace;1;0;0;0
80;calc_total;1;105.684;105.684;105.684
139;compErr;1;1.47e-06;1.47e-06;1.47e-06
139;init;1;3.06106;3.06106;3.06106
139;update;1;100.736;100.736;100.736
139;sync;1;3.35902;3.35902;3.35902
139;evalKnownDf;1;0;0;0
139;write;1;3.4414e-05;3.4414e-05;3.4414e-05
139;trace;1;0;0;0
139;calc_total;1;104.095;104.095;104.095
35;compErr;1;1.469e-06;1.469e-06;1.469e-06
35;init;1;3.06516;3.06516;3.06516
35;update;1;100.485;100.485;100.485
35;sync;1;5.91517;5.91517;5.91517
35;evalKnownDf;1;0;0;0
35;write;1;2.4095e-05;2.4095e-05;2.4095e-05
35;trace;1;0;0;0
35;calc_total;1;106.4;106.4;106.4
4;compErr;1;2.045e-06;2.045e-06;2.045e-06
4;init;1;3.07157;3.07157;3.07157
4;update;1;99.8381;99.8381;99.8381
4;sync;1;7.4965;7.4965;7.4965
4;evalKnownDf;1;0;0;0
4;write;1;3.4558e-05;3.4558e-05;3.4558e-05
4;trace;1;0;0;0
4;calc_total;1;107.335;107.335;107.335
98;compErr;1;1.963e-06;1.963e-06;1.963e-06
98;init;1;3.03394;3.03394;3.03394
98;update;1;100.687;100.687;100.687
98;sync;1;5.81786;5.81786;5.81786
98;evalKnownDf;1;0;0;0
98;write;1;3.3109e-05;3.3109e-05;3.3109e-05
98;trace;1;0;0;0
98;calc_total;1;106.505;106.505;106.505
59;compErr;1;1.417e-06;1.417e-06;1.417e-06
59;init;1;3.10806;3.10806;3.10806
59;update;1;100.488;100.488;100.488
59;sync;1;5.37561;5.37561;5.37561
59;evalKnownDf;1;0;0;0
59;write;1;2.7437e-05;2.7437e-05;2.7437e-05
59;trace;1;0;0;0
59;calc_total;1;105.864;105.864;105.864
158;compErr;1;2.038e-06;2.038e-06;2.038e-06
158;init;1;3.07125;3.07125;3.07125
158;update;1;101.44;101.44;101.44
158;sync;1;1.34043;1.34043;1.34043
158;evalKnownDf;1;0;0;0
158;write;1;2.7988e-05;2.7988e-05;2.7988e-05
158;trace;1;0;0;0
158;calc_total;1;102.781;102.781;102.781
82;compErr;1;1.355e-06;1.355e-06;1.355e-06
82;init;1;3.08362;3.08362;3.08362
82;update;1;100.807;100.807;100.807
82;sync;1;5.2286;5.2286;5.2286
82;evalKnownDf;1;0;0;0
82;write;1;2.6859e-05;2.6859e-05;2.6859e-05
82;trace;1;0;0;0
82;calc_total;1;106.035;106.035;106.035
125;compErr;1;1.613e-06;1.613e-06;1.613e-06
125;init;1;3.01536;3.01536;3.01536
125;update;1;100.846;100.846;100.846
125;sync;1;3.87136;3.87136;3.87136
125;evalKnownDf;1;0;0;0
43;compErr;1;2.028e-06;2.028e-06;2.028e-06
43;init;1;3.06636;3.06636;3.06636
43;update;1;100.554;100.554;100.554
43;sync;1;5.8616;5.8616;5.8616
43;evalKnownDf;1;0;0;0
43;write;1;3.5169e-05;3.5169e-05;3.5169e-05
43;trace;1;0;0;0
43;calc_total;1;106.415;106.415;106.415
5;compErr;1;1.57e-06;1.57e-06;1.57e-06
5;init;1;3.20213;3.20213;3.20213
5;update;1;99.9741;99.9741;99.9741
5;sync;1;5.99168;5.99168;5.99168
5;evalKnownDf;1;0;0;0
5;write;1;3.5599e-05;3.5599e-05;3.5599e-05
5;trace;1;0;0;0
5;calc_total;1;105.966;105.966;105.966
99;compErr;1;1.878e-06;1.878e-06;1.878e-06
99;init;1;3.08999;3.08999;3.08999
99;update;1;100.69;100.69;100.69
99;sync;1;4.97936;4.97936;4.97936
99;evalKnownDf;1;0;0;0
99;write;1;3.7205e-05;3.7205e-05;3.7205e-05
99;trace;1;0;0;0
99;calc_total;1;105.669;105.669;105.669
61;compErr;1;1.333e-06;1.333e-06;1.333e-06
61;init;1;3.06837;3.06837;3.06837
61;update;1;99.9462;99.9462;99.9462
61;sync;1;5.68456;5.68456;5.68456
61;evalKnownDf;1;0;0;0
61;write;1;3.2223e-05;3.2223e-05;3.2223e-05
61;trace;1;0;0;0
61;calc_total;1;105.631;105.631;105.631
159;compErr;1;1.63e-06;1.63e-06;1.63e-06
159;init;1;3.07533;3.07533;3.07533
159;update;1;101.457;101.457;101.457
159;sync;1;1.54715;1.54715;1.54715
159;evalKnownDf;1;0;0;0
159;write;1;3.4083e-05;3.4083e-05;3.4083e-05
159;trace;1;0;0;0
159;calc_total;1;103.004;103.004;103.004
83;compErr;1;1.582e-06;1.582e-06;1.582e-06
83;init;1;3.08721;3.08721;3.08721
83;update;1;100.591;100.591;100.591
83;sync;1;5.69458;5.69458;5.69458
83;evalKnownDf;1;0;0;0
83;write;1;2.4479e-05;2.4479e-05;2.4479e-05
83;trace;1;0;0;0
83;calc_total;1;106.286;106.286;106.286
168;compErr;1;1.395e-06;1.395e-06;1.395e-06
168;init;1;3.1138;3.1138;3.1138
168;update;1;100.852;100.852;100.852
168;sync;1;4.50676;4.50676;4.50676
168;evalKnownDf;1;0;0;0
168;write;1;3.0038e-05;3.0038e-05;3.0038e-05
168;trace;1;0;0;0
168;calc_total;1;105.358;105.358;105.358
0;total;1;128.92;128.92;128.92
125;write;1;3.1818e-05;3.1818e-05;3.1818e-05
125;trace;1;0;0;0
125;calc_total;1;104.718;104.718;104.718
44;compErr;1;2.078e-06;2.078e-06;2.078e-06
44;init;1;3.05145;3.05145;3.05145
44;update;1;100.336;100.336;100.336
44;sync;1;4.24973;4.24973;4.24973
44;evalKnownDf;1;0;0;0
44;write;1;3.4557e-05;3.4557e-05;3.4557e-05
44;trace;1;0;0;0
44;calc_total;1;104.586;104.586;104.586
6;compErr;1;2.194e-06;2.194e-06;2.194e-06
6;init;1;3.17056;3.17056;3.17056
6;update;1;99.5676;99.5676;99.5676
6;sync;1;7.06165;7.06165;7.06165
6;evalKnownDf;1;0;0;0
6;write;1;3.061e-05;3.061e-05;3.061e-05
6;trace;1;0;0;0
6;calc_total;1;106.629;106.629;106.629
112;compErr;1;1.879e-06;1.879e-06;1.879e-06
112;init;1;3.05377;3.05377;3.05377
112;update;1;100.715;100.715;100.715
112;sync;1;2.96656;2.96656;2.96656
112;evalKnownDf;1;0;0;0
112;write;1;3.2362e-05;3.2362e-05;3.2362e-05
112;trace;1;0;0;0
112;calc_total;1;103.682;103.682;103.682
62;compErr;1;1.615e-06;1.615e-06;1.615e-06
62;init;1;3.07697;3.07697;3.07697
62;update;1;100.894;100.894;100.894
62;sync;1;4.62728;4.62728;4.62728
62;evalKnownDf;1;0;0;0
62;write;1;3.2508e-05;3.2508e-05;3.2508e-05
62;trace;1;0;0;0
62;calc_total;1;105.522;105.522;105.522
160;compErr;1;1.209e-06;1.209e-06;1.209e-06
160;init;1;3.06317;3.06317;3.06317
160;update;1;101.468;101.468;101.468
160;sync;1;2.73121;2.73121;2.73121
160;evalKnownDf;1;0;0;0
160;write;1;2.7011e-05;2.7011e-05;2.7011e-05
160;trace;1;0;0;0
160;calc_total;1;104.199;104.199;104.199
84;compErr;1;1.706e-06;1.706e-06;1.706e-06
84;init;1;3.10529;3.10529;3.10529
84;update;1;100.014;100.014;100.014
84;sync;1;3.95526;3.95526;3.95526
84;evalKnownDf;1;0;0;0
84;write;1;3.8367e-05;3.8367e-05;3.8367e-05
84;trace;1;0;0;0
84;calc_total;1;103.969;103.969;103.969
128;compErr;1;1.833e-06;1.833e-06;1.833e-06
128;init;1;3.03621;3.03621;3.03621
128;update;1;101.181;101.181;101.181
128;sync;1;3.07673;3.07673;3.07673
128;evalKnownDf;1;0;0;0
128;write;1;3.1971e-05;3.1971e-05;3.1971e-05
128;trace;1;0;0;0
128;calc_total;1;104.258;104.258;104.258
45;compErr;1;1.98e-06;1.98e-06;1.98e-06
45;init;1;3.06518;3.06518;3.06518
45;update;1;99.8974;99.8974;99.8974
45;sync;1;3.82669;3.82669;3.82669
45;evalKnownDf;1;0;0;0
45;write;1;3.7213e-05;3.7213e-05;3.7213e-05
45;trace;1;0;0;0
45;calc_total;1;103.724;103.724;103.724
7;compErr;1;1.236e-06;1.236e-06;1.236e-06
7;init;1;3.16075;3.16075;3.16075
7;update;1;99.716;99.716;99.716
7;sync;1;7.49262;7.49262;7.49262
7;evalKnownDf;1;0;0;0
7;write;1;3.1527e-05;3.1527e-05;3.1527e-05
7;trace;1;0;0;0
7;calc_total;1;107.209;107.209;107.209
114;compErr;1;1.302e-06;1.302e-06;1.302e-06
114;init;1;3.03538;3.03538;3.03538
114;update;1;100.64;100.64;100.64
114;sync;1;3.41025;3.41025;3.41025
114;evalKnownDf;1;0;0;0
114;write;1;3.1844e-05;3.1844e-05;3.1844e-05
114;trace;1;0;0;0
63;compErr;1;2.081e-06;2.081e-06;2.081e-06
63;init;1;3.05642;3.05642;3.05642
63;update;1;100.713;100.713;100.713
63;sync;1;4.31614;4.31614;4.31614
63;evalKnownDf;1;0;0;0
63;write;1;3.2563e-05;3.2563e-05;3.2563e-05
63;trace;1;0;0;0
63;calc_total;1;105.029;105.029;105.029
161;compErr;1;1.34e-06;1.34e-06;1.34e-06
161;init;1;3.17122;3.17122;3.17122
161;update;1;101.389;101.389;101.389
161;sync;1;1.80681;1.80681;1.80681
161;evalKnownDf;1;0;0;0
161;write;1;2.5063e-05;2.5063e-05;2.5063e-05
161;trace;1;0;0;0
161;calc_total;1;103.195;103.195;103.195
85;compErr;1;2.115e-06;2.115e-06;2.115e-06
85;init;1;3.06964;3.06964;3.06964
85;update;1;99.8571;99.8571;99.8571
85;sync;1;5.8249;5.8249;5.8249
85;evalKnownDf;1;0;0;0
85;write;1;3.4036e-05;3.4036e-05;3.4036e-05
85;trace;1;0;0;0
85;calc_total;1;105.682;105.682;105.682
126;compErr;1;1.158e-06;1.158e-06;1.158e-06
126;init;1;3.06291;3.06291;3.06291
126;update;1;100.574;100.574;100.574
126;sync;1;4.17032;4.17032;4.17032
126;evalKnownDf;1;0;0;0
126;write;1;2.6301e-05;2.6301e-05;2.6301e-05
126;trace;1;0;0;0
28;compErr;1;2.027e-06;2.027e-06;2.027e-06
28;init;1;3.03834;3.03834;3.03834
28;update;1;99.8765;99.8765;99.8765
28;sync;1;6.64156;6.64156;6.64156
28;evalKnownDf;1;0;0;0
28;write;1;3.255e-05;3.255e-05;3.255e-05
28;trace;1;0;0;0
28;calc_total;1;106.518;106.518;106.518
11;compErr;1;1.631e-06;1.631e-06;1.631e-06
11;init;1;3.16421;3.16421;3.16421
11;update;1;100.388;100.388;100.388
11;sync;1;6.28497;6.28497;6.28497
11;evalKnownDf;1;0;0;0
11;write;1;6.1616e-05;6.1616e-05;6.1616e-05
11;trace;1;0;0;0
114;calc_total;1;104.05;104.05;104.05
64;compErr;1;2.453e-06;2.453e-06;2.453e-06
64;init;1;3.06463;3.06463;3.06463
64;update;1;100.08;100.08;100.08
64;sync;1;3.34382;3.34382;3.34382
64;evalKnownDf;1;0;0;0
64;write;1;3.7854e-05;3.7854e-05;3.7854e-05
64;trace;1;0;0;0
64;calc_total;1;103.424;103.424;103.424
162;compErr;1;9.85e-07;9.85e-07;9.85e-07
162;init;1;3.06388;3.06388;3.06388
162;update;1;101.411;101.411;101.411
162;sync;1;1.28511;1.28511;1.28511
162;evalKnownDf;1;0;0;0
162;write;1;2.7792e-05;2.7792e-05;2.7792e-05
162;trace;1;0;0;0
162;calc_total;1;102.697;102.697;102.697
92;compErr;1;1.523e-06;1.523e-06;1.523e-06
92;init;1;3.04195;3.04195;3.04195
92;update;1;100.512;100.512;100.512
92;sync;1;4.23777;4.23777;4.23777
92;evalKnownDf;1;0;0;0
92;write;1;3.5418e-05;3.5418e-05;3.5418e-05
92;trace;1;0;0;0
92;calc_total;1;104.75;104.75;104.75
169;compErr;1;1.753e-06;1.753e-06;1.753e-06
169;init;1;3.1922;3.1922;3.1922
169;update;1;99.8618;99.8618;99.8618
169;sync;1;5.10702;5.10702;5.10702
169;evalKnownDf;1;0;0;0
169;write;1;2.8578e-05;2.8578e-05;2.8578e-05
169;trace;1;0;0;0
169;calc_total;1;104.969;104.969;104.969
0;total;1;128.92;128.92;128.92
127;compErr;1;2.448e-06;2.448e-06;2.448e-06
127;init;1;3.12128;3.12128;3.12128
127;update;1;100.395;100.395;100.395
127;sync;1;4.623;4.623;4.623
127;evalKnownDf;1;0;0;0
127;write;1;3.282e-05;3.282e-05;3.282e-05
127;trace;1;0;0;0
127;calc_total;1;105.018;105.018;105.018
36;compErr;1;1.158e-06;1.158e-06;1.158e-06
36;init;1;3.09981;3.09981;3.09981
36;update;1;102.72;102.72;102.72
36;sync;1;2.30252;2.30252;2.30252
36;evalKnownDf;1;0;0;0
36;write;1;2.8301e-05;2.8301e-05;2.8301e-05
36;trace;1;0;0;0
36;calc_total;1;105.023;105.023;105.023
11;calc_total;1;106.673;106.673;106.673
100;compErr;1;1.808e-06;1.808e-06;1.808e-06
100;init;1;3.05524;3.05524;3.05524
100;update;1;101.015;101.015;101.015
100;sync;1;4.74722;4.74722;4.74722
66;compErr;1;1.298e-06;1.298e-06;1.298e-06
66;init;1;3.03594;3.03594;3.03594
66;update;1;100.936;100.936;100.936
66;sync;1;2.94139;2.94139;2.94139
66;evalKnownDf;1;0;0;0
66;write;1;3.3677e-05;3.3677e-05;3.3677e-05
66;trace;1;0;0;0
66;calc_total;1;103.878;103.878;103.878
163;compErr;1;2.007e-06;2.007e-06;2.007e-06
163;init;1;3.12203;3.12203;3.12203
163;update;1;101.237;101.237;101.237
163;sync;1;2.50369;2.50369;2.50369
163;evalKnownDf;1;0;0;0
163;write;1;3.4228e-05;3.4228e-05;3.4228e-05
163;trace;1;0;0;0
163;calc_total;1;103.741;103.741;103.741
76;compErr;1;2.026e-06;2.026e-06;2.026e-06
76;init;1;3.07628;3.07628;3.07628
76;update;1;100.758;100.758;100.758
76;sync;1;3.67566;3.67566;3.67566
76;evalKnownDf;1;0;0;0
170;compErr;1;2.078e-06;2.078e-06;2.078e-06
170;init;1;3.13704;3.13704;3.13704
170;update;1;99.6691;99.6691;99.6691
170;sync;1;4.93584;4.93584;4.93584
170;evalKnownDf;1;0;0;0
170;write;1;2.7918e-05;2.7918e-05;2.7918e-05
170;trace;1;0;0;0
170;calc_total;1;104.605;104.605;104.605
0;total;1;128.92;128.92;128.92
126;calc_total;1;104.744;104.744;104.744
37;compErr;1;1.757e-06;1.757e-06;1.757e-06
37;init;1;3.0636;3.0636;3.0636
37;update;1;100.624;100.624;100.624
37;sync;1;5.84258;5.84258;5.84258
37;evalKnownDf;1;0;0;0
37;write;1;2.5928e-05;2.5928e-05;2.5928e-05
37;trace;1;0;0;0
37;calc_total;1;106.466;106.466;106.466
12;compErr;1;1.538e-06;1.538e-06;1.538e-06
12;init;1;3.10446;3.10446;3.10446
12;update;1;100.473;100.473;100.473
12;sync;1;6.3689;6.3689;6.3689
12;evalKnownDf;1;0;0;0
12;write;1;3.6088e-05;3.6088e-05;3.6088e-05
12;trace;1;0;0;0
12;calc_total;1;106.842;106.842;106.842
100;evalKnownDf;1;0;0;0
100;write;1;3.6806e-05;3.6806e-05;3.6806e-05
100;trace;1;0;0;0
67;compErr;1;2.873e-06;2.873e-06;2.873e-06
67;init;1;3.04053;3.04053;3.04053
67;update;1;100.958;100.958;100.958
67;sync;1;3.37295;3.37295;3.37295
67;evalKnownDf;1;0;0;0
67;write;1;3.6677e-05;3.6677e-05;3.6677e-05
67;trace;1;0;0;0
67;calc_total;1;104.331;104.331;104.331
164;compErr;1;2.455e-06;2.455e-06;2.455e-06
164;init;1;3.11912;3.11912;3.11912
164;update;1;100.287;100.287;100.287
164;sync;1;2.37071;2.37071;2.37071
164;evalKnownDf;1;0;0;0
164;write;1;3.4759e-05;3.4759e-05;3.4759e-05
164;trace;1;0;0;0
164;calc_total;1;102.658;102.658;102.658
76;write;1;3.4951e-05;3.4951e-05;3.4951e-05
76;trace;1;0;0;0
76;calc_total;1;104.433;104.433;104.433
171;compErr;1;1.878e-06;1.878e-06;1.878e-06
171;init;1;3.13593;3.13593;3.13593
171;update;1;100.521;100.521;100.521
171;sync;1;4.78593;4.78593;4.78593
171;evalKnownDf;1;0;0;0
171;write;1;3.2627e-05;3.2627e-05;3.2627e-05
171;trace;1;0;0;0
171;calc_total;1;105.307;105.307;105.307
0;total;1;128.92;128.92;128.92
130;compErr;1;1.468e-06;1.468e-06;1.468e-06
130;init;1;3.02545;3.02545;3.02545
130;update;1;100.297;100.297;100.297
130;sync;1;4.77619;4.77619;4.77619
130;evalKnownDf;1;0;0;0
130;write;1;2.7433e-05;2.7433e-05;2.7433e-05
130;trace;1;0;0;0
130;calc_total;1;105.074;105.074;105.074
46;compErr;1;2.629e-06;2.629e-06;2.629e-06
46;init;1;3.05158;3.05158;3.05158
46;update;1;100.466;100.466;100.466
46;sync;1;4.80335;4.80335;4.80335
46;evalKnownDf;1;0;0;0
46;write;1;3.5266e-05;3.5266e-05;3.5266e-05
46;trace;1;0;0;0
46;calc_total;1;105.27;105.27;105.27
0;total;1;128.994;128.994;128.994
101;compErr;1;1.071e-06;1.071e-06;1.071e-06
101;init;1;3.11099;3.11099;3.11099
101;update;1;100.588;100.588;100.588
101;sync;1;3.58168;3.58168;3.58168
101;evalKnownDf;1;0;0;0
68;compErr;1;3.081e-06;3.081e-06;3.081e-06
68;init;1;3.09664;3.09664;3.09664
68;update;1;100.475;100.475;100.475
68;sync;1;3.11003;3.11003;3.11003
68;evalKnownDf;1;0;0;0
68;write;1;3.5439e-05;3.5439e-05;3.5439e-05
68;trace;1;0;0;0
68;calc_total;1;103.585;103.585;103.585
165;compErr;1;2.238e-06;2.238e-06;2.238e-06
165;init;1;3.06883;3.06883;3.06883
165;update;1;100.843;100.843;100.843
165;sync;1;1.7807;1.7807;1.7807
165;evalKnownDf;1;0;0;0
165;write;1;3.1255e-05;3.1255e-05;3.1255e-05
165;trace;1;0;0;0
165;calc_total;1;102.624;102.624;102.624
86;compErr;1;1.814e-06;1.814e-06;1.814e-06
86;init;1;3.06023;3.06023;3.06023
86;update;1;100.702;100.702;100.702
86;sync;1;3.66251;3.66251;3.66251
172;compErr;1;1.621e-06;1.621e-06;1.621e-06
172;init;1;3.0759;3.0759;3.0759
172;update;1;99.8269;99.8269;99.8269
172;sync;1;6.76417;6.76417;6.76417
172;evalKnownDf;1;0;0;0
172;write;1;3.0469e-05;3.0469e-05;3.0469e-05
172;trace;1;0;0;0
172;calc_total;1;106.591;106.591;106.591
0;total;1;128.92;128.92;128.92
131;compErr;1;1.219e-06;1.219e-06;1.219e-06
131;init;1;3.0734;3.0734;3.0734
131;update;1;100.385;100.385;100.385
131;sync;1;3.89186;3.89186;3.89186
131;evalKnownDf;1;0;0;0
131;write;1;3.5181e-05;3.5181e-05;3.5181e-05
131;trace;1;0;0;0
131;calc_total;1;104.277;104.277;104.277
47;compErr;1;2.022e-06;2.022e-06;2.022e-06
47;init;1;3.06653;3.06653;3.06653
47;update;1;99.8283;99.8283;99.8283
47;sync;1;5.95763;5.95763;5.95763
47;evalKnownDf;1;0;0;0
47;write;1;3.5587e-05;3.5587e-05;3.5587e-05
47;trace;1;0;0;0
47;calc_total;1;105.786;105.786;105.786
0;total;1;128.994;128.994;128.994
100;calc_total;1;105.762;105.762;105.762
69;compErr;1;2.663e-06;2.663e-06;2.663e-06
69;init;1;3.06979;3.06979;3.06979
69;update;1;99.9278;99.9278;99.9278
69;sync;1;3.81426;3.81426;3.81426
69;evalKnownDf;1;0;0;0
69;write;1;3.8555e-05;3.8555e-05;3.8555e-05
69;trace;1;0;0;0
69;calc_total;1;103.742;103.742;103.742
166;compErr;1;1.772e-06;1.772e-06;1.772e-06
166;init;1;3.07169;3.07169;3.07169
166;update;1;101.234;101.234;101.234
166;sync;1;1.35692;1.35692;1.35692
166;evalKnownDf;1;0;0;0
166;write;1;3.2353e-05;3.2353e-05;3.2353e-05
166;trace;1;0;0;0
166;calc_total;1;102.591;102.591;102.591
86;evalKnownDf;1;0;0;0
86;write;1;3.2926e-05;3.2926e-05;3.2926e-05
86;trace;1;0;0;0
86;calc_total;1;104.364;104.364;104.364
173;compErr;1;1.262e-06;1.262e-06;1.262e-06
173;init;1;3.07887;3.07887;3.07887
173;update;1;102.184;102.184;102.184
173;sync;1;2.5114;2.5114;2.5114
173;evalKnownDf;1;0;0;0
173;write;1;2.8979e-05;2.8979e-05;2.8979e-05
173;trace;1;0;0;0
173;calc_total;1;104.695;104.695;104.695
0;total;1;128.92;128.92;128.92
132;compErr;1;1.199e-06;1.199e-06;1.199e-06
132;init;1;3.03331;3.03331;3.03331
132;update;1;101.019;101.019;101.019
132;sync;1;1.95511;1.95511;1.95511
132;evalKnownDf;1;0;0;0
132;write;1;3.0655e-05;3.0655e-05;3.0655e-05
132;trace;1;0;0;0
132;calc_total;1;102.974;102.974;102.974
24;compErr;1;1.733e-06;1.733e-06;1.733e-06
24;init;1;3.05556;3.05556;3.05556
0;total;1;128.994;128.994;128.994
101;write;1;3.7336e-05;3.7336e-05;3.7336e-05
101;trace;1;0;0;0
101;calc_total;1;104.17;104.17;104.17
52;compErr;1;2.965e-06;2.965e-06;2.965e-06
52;init;1;3.07213;3.07213;3.07213
52;update;1;100.566;100.566;100.566
52;sync;1;4.30484;4.30484;4.30484
52;evalKnownDf;1;0;0;0
52;write;1;3.5463e-05;3.5463e-05;3.5463e-05
52;trace;1;0;0;0
52;calc_total;1;104.87;104.87;104.87
167;compErr;1;2.282e-06;2.282e-06;2.282e-06
167;init;1;3.0686;3.0686;3.0686
167;update;1;100.515;100.515;100.515
167;sync;1;2.05684;2.05684;2.05684
167;evalKnownDf;1;0;0;0
167;write;1;3.7477e-05;3.7477e-05;3.7477e-05
167;trace;1;0;0;0
167;calc_total;1;102.572;102.572;102.572
87;compErr;1;1.364e-06;1.364e-06;1.364e-06
87;init;1;3.05172;3.05172;3.05172
87;update;1;100.66;100.66;100.66
87;sync;1;4.06216;4.06216;4.06216
87;evalKnownDf;1;0;0;0
174;compErr;1;2.258e-06;2.258e-06;2.258e-06
174;init;1;3.06911;3.06911;3.06911
174;update;1;100.977;100.977;100.977
174;sync;1;3.64325;3.64325;3.64325
174;evalKnownDf;1;0;0;0
174;write;1;2.6363e-05;2.6363e-05;2.6363e-05
174;trace;1;0;0;0
174;calc_total;1;104.62;104.62;104.62
0;total;1;128.92;128.92;128.92
140;compErr;1;1.917e-06;1.917e-06;1.917e-06
140;init;1;3.03506;3.03506;3.03506
140;update;1;100.052;100.052;100.052
140;sync;1;4.54057;4.54057;4.54057
140;evalKnownDf;1;0;0;0
140;write;1;3.4517e-05;3.4517e-05;3.4517e-05
140;trace;1;0;0;0
140;calc_total;1;104.593;104.593;104.593
33;compErr;1;2.295e-06;2.295e-06;2.295e-06
33;init;1;3.0228;3.0228;3.0228
33;update;1;99.9685;99.9685;99.9685
33;sync;1;5.98124;5.98124;5.98124
33;evalKnownDf;1;0;0;0
33;write;1;3.6017e-05;3.6017e-05;3.6017e-05
33;trace;1;0;0;0
33;calc_total;1;105.95;105.95;105.95
0;total;1;128.994;128.994;128.994
110;compErr;1;1.504e-06;1.504e-06;1.504e-06
110;init;1;3.03718;3.03718;3.03718
110;update;1;100.71;100.71;100.71
110;sync;1;4.68804;4.68804;4.68804
56;compErr;1;2.45e-06;2.45e-06;2.45e-06
56;init;1;3.09208;3.09208;3.09208
56;update;1;99.9511;99.9511;99.9511
56;sync;1;4.6886;4.6886;4.6886
56;evalKnownDf;1;0;0;0
56;write;1;3.5003e-05;3.5003e-05;3.5003e-05
56;trace;1;0;0;0
56;calc_total;1;104.64;104.64;104.64
145;compErr;1;1.054e-06;1.054e-06;1.054e-06
145;init;1;3.14555;3.14555;3.14555
145;update;1;100.984;100.984;100.984
145;sync;1;4.17234;4.17234;4.17234
145;evalKnownDf;1;0;0;0
87;write;1;3.8848e-05;3.8848e-05;3.8848e-05
87;trace;1;0;0;0
87;calc_total;1;104.722;104.722;104.722
175;compErr;1;2.45e-06;2.45e-06;2.45e-06
175;init;1;3.16327;3.16327;3.16327
175;update;1;99.8314;99.8314;99.8314
175;sync;1;5.74768;5.74768;5.74768
175;evalKnownDf;1;0;0;0
175;write;1;3.1958e-05;3.1958e-05;3.1958e-05
175;trace;1;0;0;0
175;calc_total;1;105.579;105.579;105.579
0;total;1;128.92;128.92;128.92
133;compErr;1;1.682e-06;1.682e-06;1.682e-06
133;init;1;3.03664;3.03664;3.03664
133;update;1;101.126;101.126;101.126
133;sync;1;4.16524;4.16524;4.16524
133;evalKnownDf;1;0;0;0
133;write;1;3.2221e-05;3.2221e-05;3.2221e-05
133;trace;1;0;0;0
133;calc_total;1;105.291;105.291;105.291
38;compErr;1;1.125e-06;1.125e-06;1.125e-06
38;init;1;3.03133;3.03133;3.03133
38;update;1;100.724;100.724;100.724
38;sync;1;4.71976;4.71976;4.71976
38;evalKnownDf;1;0;0;0
38;write;1;2.3269e-05;2.3269e-05;2.3269e-05
38;trace;1;0;0;0
38;calc_total;1;105.444;105.444;105.444
0;total;1;128.994;128.994;128.994
110;evalKnownDf;1;0;0;0
110;write;1;3.4975e-05;3.4975e-05;3.4975e-05
110;trace;1;0;0;0
110;calc_total;1;105.398;105.398;105.398
57;compErr;1;2.344e-06;2.344e-06;2.344e-06
57;init;1;3.03677;3.03677;3.03677
57;update;1;99.8454;99.8454;99.8454
57;sync;1;5.9553;5.9553;5.9553
57;evalKnownDf;1;0;0;0
57;write;1;3.4749e-05;3.4749e-05;3.4749e-05
57;trace;1;0;0;0
57;calc_total;1;105.801;105.801;105.801
145;write;1;2.9567e-05;2.9567e-05;2.9567e-05
145;trace;1;0;0;0
145;calc_total;1;105.156;105.156;105.156
77;compErr;1;1.768e-06;1.768e-06;1.768e-06
77;init;1;3.07546;3.07546;3.07546
176;compErr;1;1.995e-06;1.995e-06;1.995e-06
176;init;1;3.10333;3.10333;3.10333
176;update;1;100.379;100.379;100.379
176;sync;1;2.37266;2.37266;2.37266
176;evalKnownDf;1;0;0;0
176;write;1;3.3822e-05;3.3822e-05;3.3822e-05
176;trace;1;0;0;0
176;calc_total;1;102.752;102.752;102.752
0;total;1;128.92;128.92;128.92
141;compErr;1;1.606e-06;1.606e-06;1.606e-06
141;init;1;3.05388;3.05388;3.05388
141;update;1;100.109;100.109;100.109
141;sync;1;3.88769;3.88769;3.88769
141;evalKnownDf;1;0;0;0
141;write;1;3.6669e-05;3.6669e-05;3.6669e-05
39;compErr;1;1.679e-06;1.679e-06;1.679e-06
39;init;1;3.03771;3.03771;3.03771
39;update;1;100.621;100.621;100.621
39;sync;1;5.72992;5.72992;5.72992
39;evalKnownDf;1;0;0;0
39;write;1;3.3512e-05;3.3512e-05;3.3512e-05
39;trace;1;0;0;0
39;calc_total;1;106.351;106.351;106.351
0;total;1;128.994;128.994;128.994
111;compErr;1;1.629e-06;1.629e-06;1.629e-06
111;init;1;3.07933;3.07933;3.07933
111;update;1;100.065;100.065;100.065
111;sync;1;4.70823;4.70823;4.70823
111;evalKnownDf;1;0;0;0
111;write;1;3.5052e-05;3.5052e-05;3.5052e-05
111;trace;1;0;0;0
111;calc_total;1;104.774;104.774;104.774
70;compErr;1;1.467e-06;1.467e-06;1.467e-06
70;init;1;3.04566;3.04566;3.04566
70;update;1;100.628;100.628;100.628
70;sync;1;2.82229;2.82229;2.82229
70;evalKnownDf;1;0;0;0
70;write;1;3.6806e-05;3.6806e-05;3.6806e-05
70;trace;1;0;0;0
70;calc_total;1;103.45;103.45;103.45
146;compErr;1;1.87e-06;1.87e-06;1.87e-06
146;init;1;3.16035;3.16035;3.16035
146;update;1;100.749;100.749;100.749
146;sync;1;4.97156;4.97156;4.97156
146;evalKnownDf;1;0;0;0
146;write;1;3.1556e-05;3.1556e-05;3.1556e-05
146;trace;1;0;0;0
146;calc_total;1;105.72;105.72;105.72
88;compErr;1;1.608e-06;1.608e-06;1.608e-06
88;init;1;3.10335;3.10335;3.10335
88;update;1;100.596;100.596;100.596
88;sync;1;3.30097;3.30097;3.30097
177;compErr;1;1.441e-06;1.441e-06;1.441e-06
177;init;1;3.13943;3.13943;3.13943
177;update;1;100.139;100.139;100.139
177;sync;1;4.43961;4.43961;4.43961
177;evalKnownDf;1;0;0;0
177;write;1;2.6545e-05;2.6545e-05;2.6545e-05
177;trace;1;0;0;0
177;calc_total;1;104.578;104.578;104.578
0;total;1;128.92;128.92;128.92
141;trace;1;0;0;0
141;calc_total;1;103.997;103.997;103.997
41;compErr;1;3.297e-06;3.297e-06;3.297e-06
41;init;1;3.02655;3.02655;3.02655
41;update;1;99.9645;99.9645;99.9645
41;sync;1;4.53392;4.53392;4.53392
41;evalKnownDf;1;0;0;0
41;write;1;3.2867e-05;3.2867e-05;3.2867e-05
41;trace;1;0;0;0
41;calc_total;1;104.498;104.498;104.498
0;total;1;128.994;128.994;128.994
115;compErr;1;1.766e-06;1.766e-06;1.766e-06
115;init;1;3.03388;3.03388;3.03388
115;update;1;100.597;100.597;100.597
115;sync;1;3.35657;3.35657;3.35657
115;evalKnownDf;1;0;0;0
115;write;1;3.0128e-05;3.0128e-05;3.0128e-05
71;compErr;1;1.448e-06;1.448e-06;1.448e-06
71;init;1;3.07495;3.07495;3.07495
71;update;1;100.511;100.511;100.511
71;sync;1;3.74262;3.74262;3.74262
71;evalKnownDf;1;0;0;0
71;write;1;3.2442e-05;3.2442e-05;3.2442e-05
71;trace;1;0;0;0
71;calc_total;1;104.253;104.253;104.253
148;compErr;1;1.267e-06;1.267e-06;1.267e-06
148;init;1;3.13829;3.13829;3.13829
77;update;1;100.765;100.765;100.765
77;sync;1;5.74435;5.74435;5.74435
77;evalKnownDf;1;0;0;0
77;write;1;3.8916e-05;3.8916e-05;3.8916e-05
77;trace;1;0;0;0
77;calc_total;1;106.509;106.509;106.509
178;compErr;1;1.153e-06;1.153e-06;1.153e-06
178;init;1;3.0974;3.0974;3.0974
178;update;1;100.098;100.098;100.098
178;sync;1;4.35601;4.35601;4.35601
178;evalKnownDf;1;0;0;0
178;write;1;2.6397e-05;2.6397e-05;2.6397e-05
178;trace;1;0;0;0
178;calc_total;1;104.454;104.454;104.454
0;total;1;128.92;128.92;128.92
121;compErr;1;2.646e-06;2.646e-06;2.646e-06
121;init;1;3.03765;3.03765;3.03765
24;update;1;100.54;100.54;100.54
24;sync;1;6.50759;6.50759;6.50759
24;evalKnownDf;1;0;0;0
24;write;1;3.2042e-05;3.2042e-05;3.2042e-05
24;trace;1;0;0;0
24;calc_total;1;107.048;107.048;107.048
0;total;1;128.994;128.994;128.994
115;trace;1;0;0;0
115;calc_total;1;103.954;103.954;103.954
88;evalKnownDf;1;0;0;0
88;write;1;3.5857e-05;3.5857e-05;3.5857e-05
88;trace;1;0;0;0
88;calc_total;1;103.897;103.897;103.897
179;compErr;1;3.431e-06;3.431e-06;3.431e-06
179;init;1;3.13941;3.13941;3.13941
179;update;1;100.418;100.418;100.418
179;sync;1;3.80472;3.80472;3.80472
179;evalKnownDf;1;0;0;0
179;write;1;3.8983e-05;3.8983e-05;3.8983e-05
179;trace;1;0;0;0
179;calc_total;1;104.222;104.222;104.222
0;total;1;128.92;128.92;128.92
121;update;1;100.597;100.597;100.597
121;sync;1;5.43341;5.43341;5.43341
121;evalKnownDf;1;0;0;0
121;write;1;3.5784e-05;3.5784e-05;3.5784e-05
25;compErr;1;1.214e-06;1.214e-06;1.214e-06
25;init;1;3.0294;3.0294;3.0294
25;update;1;100.588;100.588;100.588
25;sync;1;6.97181;6.97181;6.97181
25;evalKnownDf;1;0;0;0
25;write;1;3.3756e-05;3.3756e-05;3.3756e-05
25;trace;1;0;0;0
25;calc_total;1;107.56;107.56;107.56
8;compErr;1;3.271e-06;3.271e-06;3.271e-06
8;init;1;3.10713;3.10713;3.10713
8;update;1;99.7103;99.7103;99.7103
8;sync;1;5.16463;5.16463;5.16463
8;evalKnownDf;1;0;0;0
8;write;1;3.8359e-05;3.8359e-05;3.8359e-05
8;trace;1;0;0;0
8;calc_total;1;104.875;104.875;104.875
0;total;1;128.994;128.994;128.994
97;compErr;1;2.728e-06;2.728e-06;2.728e-06
97;init;1;3.02928;3.02928;3.02928
97;update;1;100.71;100.71;100.71
97;sync;1;5.39043;5.39043;5.39043
97;evalKnownDf;1;0;0;0
97;write;1;3.3142e-05;3.3142e-05;3.3142e-05
89;compErr;1;1.388e-06;1.388e-06;1.388e-06
89;init;1;3.10003;3.10003;3.10003
89;update;1;100.621;100.621;100.621
89;sync;1;3.03054;3.03054;3.03054
89;evalKnownDf;1;0;0;0
89;write;1;3.506e-05;3.506e-05;3.506e-05
89;trace;1;0;0;0
89;calc_total;1;103.652;103.652;103.652
180;compErr;1;1.536e-06;1.536e-06;1.536e-06
180;init;1;3.06389;3.06389;3.06389
180;update;1;100.914;100.914;100.914
180;sync;1;3.57153;3.57153;3.57153
180;evalKnownDf;1;0;0;0
180;write;1;3.5378e-05;3.5378e-05;3.5378e-05
180;trace;1;0;0;0
180;calc_total;1;104.485;104.485;104.485
0;total;1;128.92;128.92;128.92
134;compErr;1;2.842e-06;2.842e-06;2.842e-06
134;init;1;3.03674;3.03674;3.03674
134;update;1;101.066;101.066;101.066
134;sync;1;4.07911;4.07911;4.07911
134;evalKnownDf;1;0;0;0
40;compErr;1;1.44e-06;1.44e-06;1.44e-06
40;init;1;3.03177;3.03177;3.03177
40;update;1;100.537;100.537;100.537
40;sync;1;3.86891;3.86891;3.86891
40;evalKnownDf;1;0;0;0
40;write;1;3.4169e-05;3.4169e-05;3.4169e-05
9;compErr;1;1.631e-06;1.631e-06;1.631e-06
9;init;1;3.12264;3.12264;3.12264
9;update;1;100.115;100.115;100.115
9;sync;1;5.5723;5.5723;5.5723
9;evalKnownDf;1;0;0;0
9;write;1;4.4758e-05;4.4758e-05;4.4758e-05
9;trace;1;0;0;0
9;calc_total;1;105.687;105.687;105.687
0;total;1;128.994;128.994;128.994
102;compErr;1;1.881e-06;1.881e-06;1.881e-06
102;init;1;3.01775;3.01775;3.01775
102;update;1;100.686;100.686;100.686
102;sync;1;5.6728;5.6728;5.6728
102;evalKnownDf;1;0;0;0
93;compErr;1;1.94e-06;1.94e-06;1.94e-06
93;init;1;3.09806;3.09806;3.09806
181;compErr;1;1.37e-06;1.37e-06;1.37e-06
181;init;1;3.11009;3.11009;3.11009
181;update;1;100.879;100.879;100.879
181;sync;1;3.14776;3.14776;3.14776
181;evalKnownDf;1;0;0;0
181;write;1;3.5169e-05;3.5169e-05;3.5169e-05
181;trace;1;0;0;0
181;calc_total;1;104.027;104.027;104.027
0;total;1;128.92;128.92;128.92
121;trace;1;0;0;0
121;calc_total;1;106.03;106.03;106.03
40;trace;1;0;0;0
40;calc_total;1;104.406;104.406;104.406
10;compErr;1;2.433e-06;2.433e-06;2.433e-06
10;init;1;3.11264;3.11264;3.11264
10;update;1;100.126;100.126;100.126
10;sync;1;6.15436;6.15436;6.15436
10;evalKnownDf;1;0;0;0
10;write;1;3.8561e-05;3.8561e-05;3.8561e-05
10;trace;1;0;0;0
10;calc_total;1;106.28;106.28;106.28
0;total;1;128.994;128.994;128.994
97;trace;1;0;0;0
97;calc_total;1;106.1;106.1;106.1
73;compErr;1;1.704e-06;1.704e-06;1.704e-06
73;init;1;3.14728;3.14728;3.14728
73;update;1;99.7916;99.7916;99.7916
73;sync;1;6.05687;6.05687;6.05687
182;compErr;1;9.11e-07;9.11e-07;9.11e-07
182;init;1;3.20629;3.20629;3.20629
182;update;1;100.96;100.96;100.96
182;sync;1;3.15925;3.15925;3.15925
182;evalKnownDf;1;0;0;0
182;write;1;3.0482e-05;3.0482e-05;3.0482e-05
182;trace;1;0;0;0
182;calc_total;1;104.119;104.119;104.119
0;total;1;128.92;128.92;128.92
30;compErr;1;1.32e-06;1.32e-06;1.32e-06
30;init;1;3.02625;3.02625;3.02625
30;update;1;99.6795;99.6795;99.6795
30;sync;1;7.95944;7.95944;7.95944
30;evalKnownDf;1;0;0;0
0;total;1;128.994;128.994;128.994
102;write;1;3.554e-05;3.554e-05;3.554e-05
102;trace;1;0;0;0
102;calc_total;1;106.359;106.359;106.359
183;compErr;1;1.258e-06;1.258e-06;1.258e-06
183;init;1;3.08835;3.08835;3.08835
183;update;1;100.673;100.673;100.673
183;sync;1;3.0704;3.0704;3.0704
183;evalKnownDf;1;0;0;0
183;write;1;3.1458e-05;3.1458e-05;3.1458e-05
183;trace;1;0;0;0
183;calc_total;1;103.743;103.743;103.743
0;total;1;128.92;128.92;128.92
30;write;1;3.4354e-05;3.4354e-05;3.4354e-05
30;trace;1;0;0;0
30;calc_total;1;107.639;107.639;107.639
0;total;1;128.994;128.994;128.994
103;compErr;1;3.016e-06;3.016e-06;3.016e-06
103;init;1;3.12022;3.12022;3.12022
103;update;1;100.897;100.897;100.897
103;sync;1;4.31266;4.31266;4.31266
103;evalKnownDf;1;0;0;0
103;write;1;4.686e-05;4.686e-05;4.686e-05
103;trace;1;0;0;0
103;calc_total;1;105.21;105.21;105.21
184;compErr;1;1.447e-06;1.447e-06;1.447e-06
184;init;1;3.12051;3.12051;3.12051
184;update;1;100.833;100.833;100.833
184;sync;1;1.90859;1.90859;1.90859
184;evalKnownDf;1;0;0;0
184;write;1;3.3484e-05;3.3484e-05;3.3484e-05
184;trace;1;0;0;0
184;calc_total;1;102.741;102.741;102.741
0;total;1;128.92;128.92;128.92
31;compErr;1;1.502e-06;1.502e-06;1.502e-06
31;init;1;3.02838;3.02838;3.02838
31;update;1;100.631;100.631;100.631
31;sync;1;7.14166;7.14166;7.14166
31;evalKnownDf;1;0;0;0
31;write;1;3.3735e-05;3.3735e-05;3.3735e-05
31;trace;1;0;0;0
31;calc_total;1;107.773;107.773;107.773
13;compErr;1;2.397e-06;2.397e-06;2.397e-06
13;init;1;3.07502;3.07502;3.07502
13;update;1;99.8145;99.8145;99.8145
13;sync;1;4.55832;4.55832;4.55832
13;evalKnownDf;1;0;0;0
13;write;1;4.0863e-05;4.0863e-05;4.0863e-05
13;trace;1;0;0;0
13;calc_total;1;104.373;104.373;104.373
0;total;1;128.994;128.994;128.994
105;compErr;1;1.106e-06;1.106e-06;1.106e-06
105;init;1;3.06262;3.06262;3.06262
105;update;1;100.808;100.808;100.808
105;sync;1;4.95172;4.95172;4.95172
105;evalKnownDf;1;0;0;0
105;write;1;4.0751e-05;4.0751e-05;4.0751e-05
185;compErr;1;1.632e-06;1.632e-06;1.632e-06
185;init;1;3.12208;3.12208;3.12208
185;update;1;100.767;100.767;100.767
185;sync;1;3.09729;3.09729;3.09729
185;evalKnownDf;1;0;0;0
185;write;1;3.1759e-05;3.1759e-05;3.1759e-05
185;trace;1;0;0;0
185;calc_total;1;103.864;103.864;103.864
0;total;1;128.92;128.92;128.92
29;compErr;1;1.458e-06;1.458e-06;1.458e-06
29;init;1;3.03654;3.03654;3.03654
29;update;1;99.7155;99.7155;99.7155
29;sync;1;7.67822;7.67822;7.67822
29;evalKnownDf;1;0;0;0
14;compErr;1;1.55e-06;1.55e-06;1.55e-06
14;init;1;3.09565;3.09565;3.09565
14;update;1;99.9098;99.9098;99.9098
14;sync;1;5.00741;5.00741;5.00741
14;evalKnownDf;1;0;0;0
14;write;1;3.4781e-05;3.4781e-05;3.4781e-05
14;trace;1;0;0;0
14;calc_total;1;104.917;104.917;104.917
0;total;1;128.994;128.994;128.994
105;trace;1;0;0;0
105;calc_total;1;105.759;105.759;105.759
29;write;1;2.9732e-05;2.9732e-05;2.9732e-05
29;trace;1;0;0;0
29;calc_total;1;107.394;107.394;107.394
15;compErr;1;1.591e-06;1.591e-06;1.591e-06
15;init;1;3.12476;3.12476;3.12476
15;update;1;100.717;100.717;100.717
15;sync;1;4.87381;4.87381;4.87381
15;evalKnownDf;1;0;0;0
15;write;1;3.1633e-05;3.1633e-05;3.1633e-05
15;trace;1;0;0;0
15;calc_total;1;105.591;105.591;105.591
0;total;1;128.994;128.994;128.994
0;total;1;128.921;128.921;128.921
16;compErr;1;1.674e-06;1.674e-06;1.674e-06
16;init;1;3.18679;3.18679;3.18679
16;update;1;100.378;100.378;100.378
16;sync;1;3.76257;3.76257;3.76257
16;evalKnownDf;1;0;0;0
16;write;1;3.2577e-05;3.2577e-05;3.2577e-05
16;trace;1;0;0;0
16;calc_total;1;104.141;104.141;104.141
0;total;1;128.994;128.994;128.994
0;total;1;128.921;128.921;128.921
17;compErr;1;1.602e-06;1.602e-06;1.602e-06
17;init;1;3.09597;3.09597;3.09597
17;update;1;100.552;100.552;100.552
17;sync;1;3.27535;3.27535;3.27535
17;evalKnownDf;1;0;0;0
17;write;1;3.4153e-05;3.4153e-05;3.4153e-05
17;trace;1;0;0;0
17;calc_total;1;103.828;103.828;103.828
0;total;1;128.994;128.994;128.994
0;total;1;128.921;128.921;128.921
18;compErr;1;1.479e-06;1.479e-06;1.479e-06
18;init;1;3.20666;3.20666;3.20666
18;update;1;100.548;100.548;100.548
18;sync;1;4.44863;4.44863;4.44863
18;evalKnownDf;1;0;0;0
18;write;1;3.2943e-05;3.2943e-05;3.2943e-05
18;trace;1;0;0;0
18;calc_total;1;104.997;104.997;104.997
0;total;1;128.994;128.994;128.994
0;total;1;128.921;128.921;128.921
19;compErr;1;1.439e-06;1.439e-06;1.439e-06
19;init;1;3.06075;3.06075;3.06075
19;update;1;99.6888;99.6888;99.6888
19;sync;1;5.07998;5.07998;5.07998
19;evalKnownDf;1;0;0;0
19;write;1;3.5898e-05;3.5898e-05;3.5898e-05
19;trace;1;0;0;0
19;calc_total;1;104.769;104.769;104.769
0;total;1;128.994;128.994;128.994
0;total;1;128.921;128.921;128.921
20;compErr;1;1.204e-06;1.204e-06;1.204e-06
20;init;1;3.07587;3.07587;3.07587
20;update;1;100.755;100.755;100.755
20;sync;1;2.85739;2.85739;2.85739
20;evalKnownDf;1;0;0;0
20;write;1;3.7742e-05;3.7742e-05;3.7742e-05
20;trace;1;0;0;0
20;calc_total;1;103.613;103.613;103.613
0;total;1;128.994;128.994;128.994
0;total;1;128.921;128.921;128.921
21;compErr;1;1.851e-06;1.851e-06;1.851e-06
21;init;1;3.18529;3.18529;3.18529
21;update;1;100.549;100.549;100.549
21;sync;1;3.43636;3.43636;3.43636
21;evalKnownDf;1;0;0;0
21;write;1;3.0973e-05;3.0973e-05;3.0973e-05
21;trace;1;0;0;0
21;calc_total;1;103.986;103.986;103.986
0;total;1;128.994;128.994;128.994
0;total;1;128.921;128.921;128.921
22;compErr;1;1.767e-06;1.767e-06;1.767e-06
22;init;1;3.12728;3.12728;3.12728
22;update;1;100.75;100.75;100.75
22;sync;1;2.90233;2.90233;2.90233
22;evalKnownDf;1;0;0;0
22;write;1;3.3789e-05;3.3789e-05;3.3789e-05
22;trace;1;0;0;0
22;calc_total;1;103.652;103.652;103.652
0;total;1;128.994;128.994;128.994
0;total;1;128.921;128.921;128.921
23;compErr;1;1.619e-06;1.619e-06;1.619e-06
23;init;1;3.22678;3.22678;3.22678
23;update;1;100.325;100.325;100.325
23;sync;1;4.42157;4.42157;4.42157
23;evalKnownDf;1;0;0;0
23;write;1;3.0905e-05;3.0905e-05;3.0905e-05
23;trace;1;0;0;0
23;calc_total;1;104.746;104.746;104.746
0;total;1;128.994;128.994;128.994
0;total;1;128.921;128.921;128.921
0;total;1;128.921;128.921;128.921
0;total;1;128.921;128.921;128.921
0;total;1;128.921;128.921;128.921
0;total;1;128.921;128.921;128.921
0;total;1;128.921;128.921;128.921
0;total;1;128.921;128.921;128.921
0;total;1;128.921;128.921;128.921
0;total;1;128.921;128.921;128.921
0;total;1;128.921;128.921;128.921
42;compErr;1;2.343e-06;2.343e-06;2.343e-06
42;init;1;3.04517;3.04517;3.04517
42;update;1;99.8803;99.8803;99.8803
42;sync;1;5.82548;5.82548;5.82548
42;evalKnownDf;1;0;0;0
42;write;1;3.633e-05;3.633e-05;3.633e-05
42;trace;1;0;0;0
42;calc_total;1;105.706;105.706;105.706
0;total;1;128.921;128.921;128.921
0;total;1;128.921;128.921;128.921
0;total;1;128.921;128.921;128.921
0;total;1;128.921;128.921;128.921
0;total;1;128.921;128.921;128.921
0;total;1;128.921;128.921;128.921
104;compErr;1;3.293e-06;3.293e-06;3.293e-06
104;init;1;3.0877;3.0877;3.0877
104;update;1;101.335;101.335;101.335
104;sync;1;2.5383;2.5383;2.5383
104;evalKnownDf;1;0;0;0
104;write;1;4.239e-05;4.239e-05;4.239e-05
104;trace;1;0;0;0
104;calc_total;1;103.873;103.873;103.873
53;compErr;1;1.831e-06;1.831e-06;1.831e-06
53;init;1;3.05998;3.05998;3.05998
53;update;1;99.6588;99.6588;99.6588
53;sync;1;7.41906;7.41906;7.41906
53;evalKnownDf;1;0;0;0
53;write;1;2.8642e-05;2.8642e-05;2.8642e-05
53;trace;1;0;0;0
53;calc_total;1;107.078;107.078;107.078
148;update;1;100.896;100.896;100.896
148;sync;1;2.81873;2.81873;2.81873
148;evalKnownDf;1;0;0;0
93;update;1;100.638;100.638;100.638
93;sync;1;2.77727;2.77727;2.77727
93;evalKnownDf;1;0;0;0
93;write;1;3.4747e-05;3.4747e-05;3.4747e-05
93;trace;1;0;0;0
134;write;1;3.0589e-05;3.0589e-05;3.0589e-05
134;trace;1;0;0;0
134;calc_total;1;105.145;105.145;105.145
0;total;1;128.927;128.927;128.927
54;compErr;1;1.583e-06;1.583e-06;1.583e-06
54;init;1;3.04522;3.04522;3.04522
54;update;1;100.075;100.075;100.075
54;sync;1;7.24671;7.24671;7.24671
54;evalKnownDf;1;0;0;0
54;write;1;3.1479e-05;3.1479e-05;3.1479e-05
54;trace;1;0;0;0
54;calc_total;1;107.322;107.322;107.322
149;compErr;1;1.889e-06;1.889e-06;1.889e-06
149;init;1;3.08751;3.08751;3.08751
149;update;1;100.995;100.995;100.995
149;sync;1;3.78889;3.78889;3.78889
149;evalKnownDf;1;0;0;0
149;write;1;3.3366e-05;3.3366e-05;3.3366e-05
149;trace;1;0;0;0
73;evalKnownDf;1;0;0;0
73;write;1;3.6495e-05;3.6495e-05;3.6495e-05
73;trace;1;0;0;0
73;calc_total;1;105.848;105.848;105.848
135;compErr;1;1.191e-06;1.191e-06;1.191e-06
135;init;1;3.08351;3.08351;3.08351
135;update;1;101.505;101.505;101.505
135;sync;1;2.433;2.433;2.433
0;total;1;128.927;128.927;128.927
55;compErr;1;2.313e-06;2.313e-06;2.313e-06
55;init;1;3.0605;3.0605;3.0605
55;update;1;100.547;100.547;100.547
55;sync;1;6.86563;6.86563;6.86563
55;evalKnownDf;1;0;0;0
55;write;1;3.344e-05;3.344e-05;3.344e-05
55;trace;1;0;0;0
55;calc_total;1;107.413;107.413;107.413
148;write;1;3.4431e-05;3.4431e-05;3.4431e-05
148;trace;1;0;0;0
148;calc_total;1;103.714;103.714;103.714
93;calc_total;1;103.415;103.415;103.415
135;evalKnownDf;1;0;0;0
135;write;1;3.6052e-05;3.6052e-05;3.6052e-05
135;trace;1;0;0;0
135;calc_total;1;103.938;103.938;103.938
0;total;1;128.928;128.928;128.928
49;compErr;1;1.758e-06;1.758e-06;1.758e-06
49;init;1;3.05512;3.05512;3.05512
149;calc_total;1;104.784;104.784;104.784
94;compErr;1;1.279e-06;1.279e-06;1.279e-06
94;init;1;3.03664;3.03664;3.03664
94;update;1;100.546;100.546;100.546
94;sync;1;4.2834;4.2834;4.2834
94;evalKnownDf;1;0;0;0
94;write;1;2.8207e-05;2.8207e-05;2.8207e-05
94;trace;1;0;0;0
94;calc_total;1;104.829;104.829;104.829
137;compErr;1;1.747e-06;1.747e-06;1.747e-06
137;init;1;3.03434;3.03434;3.03434
137;update;1;100.88;100.88;100.88
137;sync;1;4.46674;4.46674;4.46674
137;evalKnownDf;1;0;0;0
137;write;1;2.8788e-05;2.8788e-05;2.8788e-05
137;trace;1;0;0;0
0;total;1;128.927;128.927;128.927
49;update;1;100.813;100.813;100.813
49;sync;1;6.2071;6.2071;6.2071
49;evalKnownDf;1;0;0;0
49;write;1;3.4912e-05;3.4912e-05;3.4912e-05
49;trace;1;0;0;0
150;compErr;1;1.822e-06;1.822e-06;1.822e-06
150;init;1;3.0581;3.0581;3.0581
150;update;1;101.061;101.061;101.061
150;sync;1;3.80286;3.80286;3.80286
95;compErr;1;1.02e-06;1.02e-06;1.02e-06
95;init;1;3.1372;3.1372;3.1372
95;update;1;100.465;100.465;100.465
95;sync;1;3.61013;3.61013;3.61013
95;evalKnownDf;1;0;0;0
95;write;1;3.2006e-05;3.2006e-05;3.2006e-05
95;trace;1;0;0;0
95;calc_total;1;104.076;104.076;104.076
137;calc_total;1;105.347;105.347;105.347
0;total;1;128.927;128.927;128.927
49;calc_total;1;107.02;107.02;107.02
150;evalKnownDf;1;0;0;0
150;write;1;2.7587e-05;2.7587e-05;2.7587e-05
150;trace;1;0;0;0
150;calc_total;1;104.863;104.863;104.863
72;compErr;1;1.775e-06;1.775e-06;1.775e-06
72;init;1;3.05479;3.05479;3.05479
72;update;1;100.067;100.067;100.067
72;sync;1;6.6477;6.6477;6.6477
72;evalKnownDf;1;0;0;0
72;write;1;3.505e-05;3.505e-05;3.505e-05
72;trace;1;0;0;0
72;calc_total;1;106.715;106.715;106.715
120;compErr;1;1.265e-06;1.265e-06;1.265e-06
120;init;1;3.04699;3.04699;3.04699
120;update;1;101.033;101.033;101.033
120;sync;1;3.96613;3.96613;3.96613
120;evalKnownDf;1;0;0;0
0;total;1;128.927;128.927;128.927
60;compErr;1;2.246e-06;2.246e-06;2.246e-06
60;init;1;3.03764;3.03764;3.03764
60;update;1;100.903;100.903;100.903
60;sync;1;4.19991;4.19991;4.19991
151;compErr;1;1.615e-06;1.615e-06;1.615e-06
151;init;1;3.06432;3.06432;3.06432
78;compErr;1;1.89e-06;1.89e-06;1.89e-06
78;init;1;3.07417;3.07417;3.07417
78;update;1;100.839;100.839;100.839
120;write;1;3.0086e-05;3.0086e-05;3.0086e-05
120;trace;1;0;0;0
120;calc_total;1;105;105;105
0;total;1;128.927;128.927;128.927
60;evalKnownDf;1;0;0;0
60;write;1;3.9977e-05;3.9977e-05;3.9977e-05
60;trace;1;0;0;0
60;calc_total;1;105.103;105.103;105.103
151;update;1;100.198;100.198;100.198
151;sync;1;5.18342;5.18342;5.18342
151;evalKnownDf;1;0;0;0
151;write;1;3.3052e-05;3.3052e-05;3.3052e-05
78;sync;1;5.52831;5.52831;5.52831
78;evalKnownDf;1;0;0;0
78;write;1;3.4178e-05;3.4178e-05;3.4178e-05
78;trace;1;0;0;0
136;compErr;1;1.617e-06;1.617e-06;1.617e-06
136;init;1;3.03368;3.03368;3.03368
136;update;1;101.192;101.192;101.192
136;sync;1;2.66917;2.66917;2.66917
136;evalKnownDf;1;0;0;0
136;write;1;3.4305e-05;3.4305e-05;3.4305e-05
136;trace;1;0;0;0
0;total;1;128.927;128.927;128.927
65;compErr;1;1.562e-06;1.562e-06;1.562e-06
65;init;1;3.08077;3.08077;3.08077
65;update;1;100.823;100.823;100.823
65;sync;1;3.28914;3.28914;3.28914
151;trace;1;0;0;0
151;calc_total;1;105.382;105.382;105.382
79;compErr;1;1.39e-06;1.39e-06;1.39e-06
79;init;1;3.15387;3.15387;3.15387
79;update;1;100.601;100.601;100.601
79;sync;1;6.03764;6.03764;6.03764
79;evalKnownDf;1;0;0;0
136;calc_total;1;103.861;103.861;103.861
0;total;1;128.927;128.927;128.927
65;evalKnownDf;1;0;0;0
65;write;1;2.9499e-05;2.9499e-05;2.9499e-05
65;trace;1;0;0;0
65;calc_total;1;104.112;104.112;104.112
144;compErr;1;1.445e-06;1.445e-06;1.445e-06
144;init;1;3.05905;3.05905;3.05905
144;update;1;100.15;100.15;100.15
144;sync;1;4.87748;4.87748;4.87748
144;evalKnownDf;1;0;0;0
144;write;1;2.939e-05;2.939e-05;2.939e-05
144;trace;1;0;0;0
144;calc_total;1;105.027;105.027;105.027
0;total;1;128.916;128.916;128.916
78;calc_total;1;106.367;106.367;106.367
142;compErr;1;1.736e-06;1.736e-06;1.736e-06
142;init;1;3.03308;3.03308;3.03308
142;update;1;100.617;100.617;100.617
142;sync;1;2.63814;2.63814;2.63814
142;evalKnownDf;1;0;0;0
142;write;1;3.0028e-05;3.0028e-05;3.0028e-05
142;trace;1;0;0;0
142;calc_total;1;103.255;103.255;103.255
0;total;1;128.927;128.927;128.927
0;total;1;128.926;128.926;128.926
0;total;1;128.916;128.916;128.916
79;write;1;3.8732e-05;3.8732e-05;3.8732e-05
79;trace;1;0;0;0
79;calc_total;1;106.638;106.638;106.638
143;compErr;1;3.145e-06;3.145e-06;3.145e-06
143;init;1;3.04734;3.04734;3.04734
143;update;1;100.051;100.051;100.051
143;sync;1;3.42028;3.42028;3.42028
143;evalKnownDf;1;0;0;0
143;write;1;3.662e-05;3.662e-05;3.662e-05
143;trace;1;0;0;0
143;calc_total;1;103.471;103.471;103.471
106;compErr;1;2.574e-06;2.574e-06;2.574e-06
106;init;1;3.0485;3.0485;3.0485
106;update;1;100.732;100.732;100.732
106;sync;1;4.31478;4.31478;4.31478
106;evalKnownDf;1;0;0;0
106;write;1;3.5824e-05;3.5824e-05;3.5824e-05
106;trace;1;0;0;0
106;calc_total;1;105.046;105.046;105.046
0;total;1;128.927;128.927;128.927
0;total;1;128.926;128.926;128.926
0;total;1;128.916;128.916;128.916
0;total;1;128.933;128.933;128.933
0;total;1;128.921;128.921;128.921
0;total;1;128.927;128.927;128.927
0;total;1;128.926;128.926;128.926
147;compErr;1;1.952e-06;1.952e-06;1.952e-06
147;init;1;3.06708;3.06708;3.06708
147;update;1;100.144;100.144;100.144
147;sync;1;5.61089;5.61089;5.61089
147;evalKnownDf;1;0;0;0
147;write;1;3.4573e-05;3.4573e-05;3.4573e-05
147;trace;1;0;0;0
147;calc_total;1;105.755;105.755;105.755
0;total;1;128.916;128.916;128.916
0;total;1;128.933;128.933;128.933
0;total;1;128.921;128.921;128.921
0;total;1;128.928;128.928;128.928
0;total;1;128.926;128.926;128.926
0;total;1;128.916;128.916;128.916
74;compErr;1;2.307e-06;2.307e-06;2.307e-06
74;init;1;3.13976;3.13976;3.13976
74;update;1;99.9947;99.9947;99.9947
74;sync;1;5.8315;5.8315;5.8315
74;evalKnownDf;1;0;0;0
74;write;1;3.8386e-05;3.8386e-05;3.8386e-05
74;trace;1;0;0;0
74;calc_total;1;105.826;105.826;105.826
0;total;1;128.933;128.933;128.933
0;total;1;128.921;128.921;128.921
0;total;1;128.927;128.927;128.927
0;total;1;128.926;128.926;128.926
0;total;1;128.916;128.916;128.916
0;total;1;128.933;128.933;128.933
0;total;1;128.921;128.921;128.921
0;total;1;128.927;128.927;128.927
0;total;1;128.926;128.926;128.926
0;total;1;128.916;128.916;128.916
0;total;1;128.933;128.933;128.933
124;compErr;1;1.531e-06;1.531e-06;1.531e-06
124;init;1;3.04186;3.04186;3.04186
124;update;1;101.062;101.062;101.062
124;sync;1;3.70087;3.70087;3.70087
124;evalKnownDf;1;0;0;0
124;write;1;3.1619e-05;3.1619e-05;3.1619e-05
124;trace;1;0;0;0
124;calc_total;1;104.763;104.763;104.763
0;total;1;128.921;128.921;128.921
0;total;1;128.927;128.927;128.927
0;total;1;128.926;128.926;128.926
0;total;1;128.916;128.916;128.916
0;total;1;128.933;128.933;128.933
0;total;1;128.921;128.921;128.921
0;total;1;128.927;128.927;128.927
0;total;1;128.926;128.926;128.926
152;compErr;1;1.197e-06;1.197e-06;1.197e-06
152;init;1;3.11167;3.11167;3.11167
152;update;1;101.139;101.139;101.139
152;sync;1;3.32332;3.32332;3.32332
152;evalKnownDf;1;0;0;0
152;write;1;2.9878e-05;2.9878e-05;2.9878e-05
152;trace;1;0;0;0
152;calc_total;1;104.462;104.462;104.462
0;total;1;128.916;128.916;128.916
0;total;1;128.933;128.933;128.933
0;total;1;128.921;128.921;128.921
113;compErr;1;1.946e-06;1.946e-06;1.946e-06
113;init;1;3.04762;3.04762;3.04762
113;update;1;100.619;100.619;100.619
113;sync;1;4.21619;4.21619;4.21619
113;evalKnownDf;1;0;0;0
113;write;1;3.8573e-05;3.8573e-05;3.8573e-05
113;trace;1;0;0;0
113;calc_total;1;104.835;104.835;104.835
0;total;1;128.927;128.927;128.927
0;total;1;128.926;128.926;128.926
153;compErr;1;1.833e-06;1.833e-06;1.833e-06
153;init;1;3.05527;3.05527;3.05527
153;update;1;101.208;101.208;101.208
153;sync;1;3.72467;3.72467;3.72467
153;evalKnownDf;1;0;0;0
153;write;1;3.0648e-05;3.0648e-05;3.0648e-05
153;trace;1;0;0;0
153;calc_total;1;104.932;104.932;104.932
0;total;1;128.916;128.916;128.916
0;total;1;128.933;128.933;128.933
0;total;1;128.921;128.921;128.921
0;total;1;128.928;128.928;128.928
0;total;1;128.926;128.926;128.926
0;total;1;128.916;128.916;128.916
0;total;1;128.933;128.933;128.933
0;total;1;128.921;128.921;128.921
0;total;1;128.927;128.927;128.927
0;total;1;128.926;128.926;128.926
0;total;1;128.916;128.916;128.916
81;compErr;1;1.142e-06;1.142e-06;1.142e-06
81;init;1;3.10037;3.10037;3.10037
81;update;1;102.806;102.806;102.806
81;sync;1;2.47746;2.47746;2.47746
81;evalKnownDf;1;0;0;0
81;write;1;3.0409e-05;3.0409e-05;3.0409e-05
81;trace;1;0;0;0
81;calc_total;1;105.283;105.283;105.283
0;total;1;128.933;128.933;128.933
129;compErr;1;1.548e-06;1.548e-06;1.548e-06
129;init;1;3.03436;3.03436;3.03436
129;update;1;101.085;101.085;101.085
129;sync;1;4.29265;4.29265;4.29265
129;evalKnownDf;1;0;0;0
129;write;1;3.1491e-05;3.1491e-05;3.1491e-05
129;trace;1;0;0;0
129;calc_total;1;105.377;105.377;105.377
0;total;1;128.921;128.921;128.921
116;compErr;1;1.253e-06;1.253e-06;1.253e-06
116;init;1;3.04289;3.04289;3.04289
116;update;1;100.483;100.483;100.483
116;sync;1;3.86698;3.86698;3.86698
116;evalKnownDf;1;0;0;0
116;write;1;2.8451e-05;2.8451e-05;2.8451e-05
116;trace;1;0;0;0
116;calc_total;1;104.35;104.35;104.35
0;total;1;128.928;128.928;128.928
0;total;1;128.926;128.926;128.926
0;total;1;128.916;128.916;128.916
0;total;1;128.933;128.933;128.933
0;total;1;128.921;128.921;128.921
117;compErr;1;1.482e-06;1.482e-06;1.482e-06
117;init;1;3.07328;3.07328;3.07328
117;update;1;100.319;100.319;100.319
117;sync;1;3.14513;3.14513;3.14513
117;evalKnownDf;1;0;0;0
117;write;1;3.3396e-05;3.3396e-05;3.3396e-05
117;trace;1;0;0;0
117;calc_total;1;103.464;103.464;103.464
0;total;1;128.927;128.927;128.927
0;total;1;128.926;128.926;128.926
0;total;1;128.916;128.916;128.916
0;total;1;128.933;128.933;128.933
0;total;1;128.921;128.921;128.921
118;compErr;1;1.254e-06;1.254e-06;1.254e-06
118;init;1;3.07167;3.07167;3.07167
118;update;1;100.032;100.032;100.032
118;sync;1;3.08967;3.08967;3.08967
118;evalKnownDf;1;0;0;0
118;write;1;2.911e-05;2.911e-05;2.911e-05
118;trace;1;0;0;0
118;calc_total;1;103.122;103.122;103.122
0;total;1;128.927;128.927;128.927
0;total;1;128.926;128.926;128.926
0;total;1;128.916;128.916;128.916
0;total;1;128.933;128.933;128.933
0;total;1;128.921;128.921;128.921
119;compErr;1;1.992e-06;1.992e-06;1.992e-06
119;init;1;3.03633;3.03633;3.03633
119;update;1;100.44;100.44;100.44
119;sync;1;3.1132;3.1132;3.1132
119;evalKnownDf;1;0;0;0
119;write;1;3.3728e-05;3.3728e-05;3.3728e-05
119;trace;1;0;0;0
119;calc_total;1;103.553;103.553;103.553
0;total;1;128.927;128.927;128.927
0;total;1;128.926;128.926;128.926
0;total;1;128.916;128.916;128.916
0;total;1;128.933;128.933;128.933
0;total;1;128.92;128.92;128.92
0;total;1;128.926;128.926;128.926
0;total;1;128.916;128.916;128.916
0;total;1;128.933;128.933;128.933
0;total;1;128.921;128.921;128.921
0;total;1;128.926;128.926;128.926
0;total;1;128.916;128.916;128.916
0;total;1;128.933;128.933;128.933
0;total;1;128.92;128.92;128.92
0;total;1;128.926;128.926;128.926
0;total;1;128.916;128.916;128.916
0;total;1;128.933;128.933;128.933
0;total;1;128.921;128.921;128.921
0;total;1;128.926;128.926;128.926
0;total;1;128.916;128.916;128.916
0;total;1;128.933;128.933;128.933
0;total;1;128.92;128.92;128.92
0;total;1;128.926;128.926;128.926
0;total;1;128.916;128.916;128.916
0;total;1;128.933;128.933;128.933
0;total;1;128.921;128.921;128.921
0;total;1;128.926;128.926;128.926
0;total;1;128.916;128.916;128.916
0;total;1;128.933;128.933;128.933
0;total;1;128.92;128.92;128.92
0;total;1;128.926;128.926;128.926
0;total;1;128.916;128.916;128.916
0;total;1;128.933;128.933;128.933
0;total;1;128.921;128.921;128.921
0;total;1;128.926;128.926;128.926
0;total;1;128.916;128.916;128.916
0;total;1;128.933;128.933;128.933
0;total;1;128.92;128.92;128.92
0;total;1;128.926;128.926;128.926
0;total;1;128.933;128.933;128.933
0;total;1;128.921;128.921;128.921
0;total;1;128.933;128.933;128.933
0;total;1;128.92;128.92;128.92
186;compErr;1;3.88e-06;3.88e-06;3.88e-06
186;init;1;3.08212;3.08212;3.08212
186;update;1;99.8521;99.8521;99.8521
186;sync;1;3.66601;3.66601;3.66601
186;evalKnownDf;1;0;0;0
186;write;1;3.5493e-05;3.5493e-05;3.5493e-05
186;trace;1;0;0;0
186;calc_total;1;103.518;103.518;103.518
0;total;1;128.92;128.92;128.92
187;compErr;1;1.332e-06;1.332e-06;1.332e-06
187;init;1;3.13965;3.13965;3.13965
187;update;1;100.712;100.712;100.712
187;sync;1;3.36271;3.36271;3.36271
187;evalKnownDf;1;0;0;0
187;write;1;3.6828e-05;3.6828e-05;3.6828e-05
187;trace;1;0;0;0
187;calc_total;1;104.074;104.074;104.074
0;total;1;128.92;128.92;128.92
188;compErr;1;1.483e-06;1.483e-06;1.483e-06
188;init;1;3.11181;3.11181;3.11181
188;update;1;100.52;100.52;100.52
188;sync;1;3.79656;3.79656;3.79656
188;evalKnownDf;1;0;0;0
188;write;1;3.2913e-05;3.2913e-05;3.2913e-05
188;trace;1;0;0;0
188;calc_total;1;104.317;104.317;104.317
0;total;1;128.92;128.92;128.92
189;compErr;1;2.342e-06;2.342e-06;2.342e-06
189;init;1;3.10462;3.10462;3.10462
189;update;1;100.167;100.167;100.167
189;sync;1;4.34252;4.34252;4.34252
189;evalKnownDf;1;0;0;0
189;write;1;3.5957e-05;3.5957e-05;3.5957e-05
189;trace;1;0;0;0
189;calc_total;1;104.51;104.51;104.51
0;total;1;128.92;128.92;128.92
190;compErr;1;2.231e-06;2.231e-06;2.231e-06
190;init;1;3.06272;3.06272;3.06272
190;update;1;100.072;100.072;100.072
190;sync;1;3.45975;3.45975;3.45975
190;evalKnownDf;1;0;0;0
190;write;1;3.907e-05;3.907e-05;3.907e-05
190;trace;1;0;0;0
190;calc_total;1;103.532;103.532;103.532
0;total;1;128.92;128.92;128.92
191;compErr;1;4.897e-06;4.897e-06;4.897e-06
191;init;1;3.09809;3.09809;3.09809
191;update;1;100.1;100.1;100.1
191;sync;1;3.38904;3.38904;3.38904
191;evalKnownDf;1;0;0;0
191;write;1;3.3835e-05;3.3835e-05;3.3835e-05
191;trace;1;0;0;0
191;calc_total;1;103.489;103.489;103.489
0;total;1;128.92;128.92;128.92
