# Supplementary material for: A Halo abstraction for distributed n-dimensional structured grids within the C++ PGAS library DASH
Source: PeerJ Comput Sci. 2023 Feb 3;9:e1203. doi: 10.7717/peerj-cs.1203 (PMC10280232; doi:10.7717/peerj-cs.1203)
Supplement: Supplemental Information 4 [file peerj-cs-09-1203-s004.gz › raw_dash_scafes/res_3d_sc/weak/weak_all.txt]

type	nodes	cores_node	elems	core_id	func	count	avg	min	max
dash	16	24	3275	24	initialize	1	5.03815	5.03815	5.03815
dash	16	24	3275	24	async	10	0.0213024	0.0137773	0.0334662
dash	16	24	3275	24	inner	10	0.742826	0.734509	0.75414
dash	16	24	3275	24	wait	10	5.06949e-05	2.809e-05	8.4055e-05
dash	16	24	3275	24	bound	10	0.0538228	0.0516714	0.0553724
dash	16	24	3275	24	calc iter	10	0.818004	0.814488	0.822091
dash	16	24	3275	24	calc total	1	8.21397	8.21397	8.21397
dash	16	24	3275	24	total	1	22.8539	22.8539	22.8539
dash	16	24	3275	25	initialize	1	5.03825	5.03825	5.03825
dash	16	24	3275	25	async	10	0.0271257	0.0156005	0.0371058
dash	16	24	3275	25	inner	10	0.739025	0.728906	0.753
dash	16	24	3275	25	wait	10	3.70767e-05	2.558e-05	7.9478e-05
dash	16	24	3275	25	bound	10	0.0523036	0.0507471	0.0527565
dash	16	24	3275	25	calc iter	10	0.818493	0.814236	0.821983
dash	16	24	3275	25	calc total	1	8.21397	8.21397	8.21397
dash	16	24	3275	25	total	1	22.854	22.854	22.854
dash	16	24	3275	26	initialize	1	5.03825	5.03825	5.03825
dash	16	24	3275	26	async	10	0.0254982	0.0156475	0.0346668
dash	16	24	3275	26	inner	10	0.740023	0.731483	0.75537
dash	16	24	3275	26	wait	10	3.45957e-05	2.3644e-05	7.6343e-05
dash	16	24	3275	26	bound	10	0.0531422	0.0507736	0.0551244
dash	16	24	3275	26	calc iter	10	0.8187	0.809719	0.825768
dash	16	24	3275	26	calc total	1	8.21397	8.21397	8.21397
dash	16	24	3275	26	total	1	22.854	22.854	22.854
dash	16	24	3275	27	initialize	1	5.0326	5.0326	5.0326
dash	16	24	3275	27	async	10	0.028361	0.0157198	0.0370315
dash	16	24	3275	27	inner	10	0.737123	0.726573	0.753969
dash	16	24	3275	27	wait	10	3.43109e-05	2.2186e-05	6.4159e-05
dash	16	24	3275	27	bound	10	0.0533807	0.0507688	0.0553842
dash	16	24	3275	27	calc iter	10	0.818901	0.811654	0.824126
dash	16	24	3275	27	calc total	1	8.21397	8.21397	8.21397
dash	16	24	3275	27	total	1	22.8483	22.8483	22.8483
dash	16	24	3275	28	initialize	1	5.03819	5.03819	5.03819
dash	16	24	3275	28	async	10	0.0224654	0.0154198	0.0319087
dash	16	24	3275	28	inner	10	0.740072	0.734152	0.752253
dash	16	24	3275	28	wait	10	5.27824e-05	3.33e-05	8.4014e-05
dash	16	24	3275	28	bound	10	0.0550358	0.0519873	0.0610003
dash	16	24	3275	28	calc iter	10	0.817629	0.81408	0.822605
dash	16	24	3275	28	calc total	1	8.21397	8.21397	8.21397
dash	16	24	3275	28	total	1	22.8539	22.8539	22.8539
dash	16	24	3275	29	initialize	1	5.03065	5.03065	5.03065
dash	16	24	3275	29	async	10	0.0146736	0.00756979	0.0221934
dash	16	24	3275	29	inner	10	0.735499	0.728233	0.749565
dash	16	24	3275	29	wait	10	7.75536e-05	5.881e-05	0.000132801
dash	16	24	3275	29	bound	10	0.0663922	0.0577158	0.0745738
dash	16	24	3275	29	calc iter	10	0.816644	0.81382	0.821167
dash	16	24	3275	29	calc total	1	8.21397	8.21397	8.21397
dash	16	24	3275	29	total	1	22.8464	22.8464	22.8464
dash	16	24	3275	30	initialize	1	5.03104	5.03104	5.03104
dash	16	24	3275	30	async	10	0.0183116	0.0132169	0.0236939
dash	16	24	3275	30	inner	10	0.741268	0.732728	0.753763
dash	16	24	3275	30	wait	10	5.92293e-05	3.4017e-05	9.0708e-05
dash	16	24	3275	30	bound	10	0.0567075	0.0520204	0.0647085
dash	16	24	3275	30	calc iter	10	0.816348	0.812562	0.821556
dash	16	24	3275	30	calc total	1	8.21397	8.21397	8.21397
dash	16	24	3275	30	total	1	22.8468	22.8468	22.8468
dash	16	24	3275	31	initialize	1	5.03312	5.03312	5.03312
dash	16	24	3275	31	async	10	0.0226129	0.0154021	0.0294665
dash	16	24	3275	31	inner	10	0.74001	0.73417	0.7517
dash	16	24	3275	31	wait	10	5.10874e-05	2.7623e-05	0.000107614
dash	16	24	3275	31	bound	10	0.0539529	0.0519691	0.0606849
dash	16	24	3275	31	calc iter	10	0.816629	0.812329	0.822137
dash	16	24	3275	31	calc total	1	8.21398	8.21398	8.21398
dash	16	24	3275	31	total	1	22.8489	22.8489	22.8489
dash	16	24	3275	32	initialize	1	5.03814	5.03814	5.03814
dash	16	24	3275	32	async	10	0.0197943	0.0156944	0.024854
dash	16	24	3275	32	inner	10	0.743567	0.738971	0.756006
dash	16	24	3275	32	wait	10	3.78959e-05	2.4689e-05	6.0238e-05
dash	16	24	3275	32	bound	10	0.0538339	0.0522828	0.0559522
dash	16	24	3275	32	calc iter	10	0.817235	0.812109	0.824819
dash	16	24	3275	32	calc total	1	8.21397	8.21397	8.21397
dash	16	24	3275	32	total	1	22.8539	22.8539	22.8539
dash	16	24	3275	33	initialize	1	5.03347	5.03347	5.03347
dash	16	24	3275	33	async	10	0.019997	0.0153159	0.0247066
dash	16	24	3275	33	inner	10	0.742531	0.737487	0.753668
dash	16	24	3275	33	wait	10	5.5521e-05	3.5437e-05	7.8457e-05
dash	16	24	3275	33	bound	10	0.0545583	0.0523391	0.057061
dash	16	24	3275	33	calc iter	10	0.817144	0.813916	0.823023
dash	16	24	3275	33	calc total	1	8.21397	8.21397	8.21397
dash	16	24	3275	33	total	1	22.8492	22.8492	22.8492
dash	16	24	3275	34	initialize	1	5.03817	5.03817	5.03817
dash	16	24	3275	34	async	10	0.016164	0.0136165	0.0179391
dash	16	24	3275	34	inner	10	0.741427	0.735222	0.756032
dash	16	24	3275	34	wait	10	5.78984e-05	5.0979e-05	7.0886e-05
dash	16	24	3275	34	bound	10	0.0589314	0.0526319	0.063316
dash	16	24	3275	34	calc iter	10	0.816582	0.813522	0.824199
dash	16	24	3275	34	calc total	1	8.21397	8.21397	8.21397
dash	16	24	3275	34	total	1	22.8539	22.8539	22.8539
dash	16	24	3275	35	initialize	1	5.03799	5.03799	5.03799
dash	16	24	3275	35	async	10	0.012889	0.0076743	0.0154122
dash	16	24	3275	35	inner	10	0.735707	0.728033	0.749846
dash	16	24	3275	35	wait	10	6.90787e-05	3.9828e-05	0.000109726
dash	16	24	3275	35	bound	10	0.0672941	0.0578517	0.0727944
dash	16	24	3275	35	calc iter	10	0.815961	0.814285	0.818798
dash	16	24	3275	35	calc total	1	8.21397	8.21397	8.21397
dash	16	24	3275	35	total	1	22.8537	22.8537	22.8537
dash	16	24	3275	36	initialize	1	5.03817	5.03817	5.03817
dash	16	24	3275	36	async	10	0.0257727	0.0135948	0.030529
dash	16	24	3275	36	inner	10	0.735966	0.731607	0.752807
dash	16	24	3275	36	wait	10	4.28564e-05	2.9015e-05	8.2199e-05
dash	16	24	3275	36	bound	10	0.0515267	0.0500046	0.052329
dash	16	24	3275	36	calc iter	10	0.81331	0.810997	0.818816
dash	16	24	3275	36	calc total	1	8.21397	8.21397	8.21397
dash	16	24	3275	36	total	1	22.8539	22.8539	22.8539
dash	16	24	3275	37	initialize	1	5.03815	5.03815	5.03815
dash	16	24	3275	37	async	10	0.0286972	0.0155583	0.032417
dash	16	24	3275	37	inner	10	0.732958	0.728918	0.751091
dash	16	24	3275	37	wait	10	3.23986e-05	2.386e-05	4.9814e-05
dash	16	24	3275	37	bound	10	0.051579	0.0500767	0.0521541
dash	16	24	3275	37	calc iter	10	0.813269	0.809724	0.818855
dash	16	24	3275	37	calc total	1	8.21397	8.21397	8.21397
dash	16	24	3275	37	total	1	22.8539	22.8539	22.8539
dash	16	24	3275	38	initialize	1	5.0288	5.0288	5.0288
dash	16	24	3275	38	async	10	0.0283518	0.015627	0.0319883
dash	16	24	3275	38	inner	10	0.732725	0.727798	0.753123
dash	16	24	3275	38	wait	10	3.44698e-05	2.7301e-05	5.7327e-05
dash	16	24	3275	38	bound	10	0.0525798	0.0499372	0.0538621
dash	16	24	3275	38	calc iter	10	0.813692	0.81076	0.822094
dash	16	24	3275	38	calc total	1	8.21397	8.21397	8.21397
dash	16	24	3275	38	total	1	22.8445	22.8445	22.8445
dash	16	24	3275	39	initialize	1	5.03483	5.03483	5.03483
dash	16	24	3275	39	async	10	0.0271677	0.0156749	0.0355357
dash	16	24	3275	39	inner	10	0.734654	0.728041	0.751398
dash	16	24	3275	39	wait	10	4.10479e-05	2.6944e-05	4.8331e-05
dash	16	24	3275	39	bound	10	0.0517098	0.0500421	0.0524601
dash	16	24	3275	39	calc iter	10	0.813574	0.810187	0.819584
dash	16	24	3275	39	calc total	1	8.21397	8.21397	8.21397
dash	16	24	3275	39	total	1	22.8506	22.8506	22.8506
dash	16	24	3275	40	initialize	1	5.03017	5.03017	5.03017
dash	16	24	3275	40	async	10	0.024957	0.0149332	0.0336216
dash	16	24	3275	40	inner	10	0.735822	0.729643	0.7494
dash	16	24	3275	40	wait	10	5.23236e-05	3.1173e-05	8.4108e-05
dash	16	24	3275	40	bound	10	0.052244	0.0503798	0.0535919
dash	16	24	3275	40	calc iter	10	0.813078	0.810948	0.816361
dash	16	24	3275	40	calc total	1	8.21397	8.21397	8.21397
dash	16	24	3275	40	total	1	22.8459	22.8459	22.8459
dash	16	24	3275	0	initialize	1	5.29826	5.29826	5.29826
dash	16	24	3275	0	async	10	0.01717	0.00868	0.02571
dash	16	24	3275	0	inner	10	0.74708	0.74247	0.75823
dash	16	24	3275	0	wait	10	0.00004	0.00003	0.00005
dash	16	24	3275	0	bound	10	0.05351	0.05102	0.05605
dash	16	24	3275	0	calc iter	10	0.81780	0.81351	0.82487
dash	16	24	3275	0	calc total	1	8.21397	8.21397	8.21397
dash	16	24	3275	0	total	1	23.10714	23.10714	23.10714
dash	16	24	3275	48	initialize	1	5.05937	5.05937	5.05937
dash	16	24	3275	48	async	10	0.0301807	0.0133594	0.0425762
dash	16	24	3275	48	inner	10	0.734979	0.724417	0.749284
dash	16	24	3275	48	wait	10	4.88113e-05	2.8719e-05	6.9416e-05
dash	16	24	3275	48	bound	10	0.0539815	0.0504121	0.057353
dash	16	24	3275	48	calc iter	10	0.819192	0.812129	0.825977
dash	16	24	3275	48	calc total	1	8.21397	8.21397	8.21397
dash	16	24	3275	48	total	1	22.8765	22.8765	22.8765
dash	16	24	3275	72	initialize	1	5.00476	5.00476	5.00476
dash	16	24	3275	72	async	10	0.0244481	0.0140133	0.0341681
dash	16	24	3275	72	inner	10	0.741832	0.732276	0.753358
dash	16	24	3275	72	wait	10	4.96502e-05	3.0083e-05	0.000101811
dash	16	24	3275	72	bound	10	0.0524435	0.0513793	0.0530883
dash	16	24	3275	72	calc iter	10	0.818775	0.81492	0.822661
dash	16	24	3275	72	calc total	1	8.21397	8.21397	8.21397
dash	16	24	3275	72	total	1	22.8139	22.8139	22.8139
dash	16	24	3275	96	initialize	1	5.05312	5.05312	5.05312
dash	16	24	3275	96	async	10	0.0200601	0.0110088	0.0295791
dash	16	24	3275	96	inner	10	0.74758	0.733645	0.759231
dash	16	24	3275	96	wait	10	3.72488e-05	2.2209e-05	5.543e-05
dash	16	24	3275	96	bound	10	0.0536821	0.0506847	0.0584505
dash	16	24	3275	96	calc iter	10	0.821361	0.810102	0.826493
dash	16	24	3275	96	calc total	1	8.21397	8.21397	8.21397
dash	16	24	3275	96	total	1	22.8697	22.8697	22.8697
dash	16	24	3275	41	initialize	1	5.02942	5.02942	5.02942
dash	16	24	3275	41	async	10	0.0211617	0.00707937	0.0312937
dash	16	24	3275	41	inner	10	0.737493	0.730089	0.75118
dash	16	24	3275	41	wait	10	5.37455e-05	4.2279e-05	8.1062e-05
dash	16	24	3275	41	bound	10	0.0540349	0.051742	0.0565117
dash	16	24	3275	41	calc iter	10	0.812744	0.810426	0.815434
dash	16	24	3275	41	calc total	1	8.21397	8.21397	8.21397
dash	16	24	3275	41	total	1	22.8452	22.8452	22.8452
dash	16	24	3275	120	initialize	1	5.01172	5.01172	5.01172
dash	16	24	3275	120	async	10	0.020547	0.0117775	0.0295569
dash	16	24	3275	120	inner	10	0.746619	0.738168	0.757179
dash	16	24	3275	120	wait	10	4.38158e-05	3.2343e-05	8.0461e-05
dash	16	24	3275	120	bound	10	0.0525093	0.0513278	0.0529621
dash	16	24	3275	120	calc iter	10	0.819721	0.813712	0.823611
dash	16	24	3275	120	calc total	1	8.21397	8.21397	8.21397
dash	16	24	3275	120	total	1	22.8288	22.8288	22.8288
dash	16	24	3275	1	initialize	1	5.29986	5.29986	5.29986
dash	16	24	3275	1	async	10	0.0242409	0.014139	0.031563
dash	16	24	3275	1	inner	10	0.741481	0.735169	0.753555
dash	16	24	3275	1	wait	10	4.06929e-05	2.8115e-05	6.5023e-05
dash	16	24	3275	1	bound	10	0.0524136	0.0506719	0.0536959
dash	16	24	3275	1	calc iter	10	0.818178	0.813454	0.822253
dash	16	24	3275	1	calc total	1	8.21397	8.21397	8.21397
dash	16	24	3275	1	total	1	23.1087	23.1087	23.1087
dash	16	24	3275	49	initialize	1	5.05938	5.05938	5.05938
dash	16	24	3275	49	async	10	0.0342119	0.013983	0.0469068
dash	16	24	3275	49	inner	10	0.733324	0.718539	0.750459
dash	16	24	3275	49	wait	10	3.87514e-05	2.378e-05	6.334e-05
dash	16	24	3275	49	bound	10	0.05223	0.0502411	0.0531574
dash	16	24	3275	49	calc iter	10	0.819806	0.815719	0.826472
dash	16	24	3275	49	calc total	1	8.21397	8.21397	8.21397
dash	16	24	3275	49	total	1	22.8765	22.8765	22.8765
dash	16	24	3275	73	initialize	1	4.99825	4.99825	4.99825
dash	16	24	3275	73	async	10	0.0243332	0.0160974	0.033873
dash	16	24	3275	73	inner	10	0.742465	0.733185	0.756929
dash	16	24	3275	73	wait	10	3.77571e-05	2.8449e-05	5.7659e-05
dash	16	24	3275	73	bound	10	0.0524179	0.0507441	0.0533432
dash	16	24	3275	73	calc iter	10	0.819256	0.812458	0.825807
dash	16	24	3275	73	calc total	1	8.21397	8.21397	8.21397
dash	16	24	3275	73	total	1	22.8074	22.8074	22.8074
dash	16	24	3275	97	initialize	1	5.05364	5.05364	5.05364
dash	16	24	3275	97	async	10	0.023737	0.0142422	0.0314603
dash	16	24	3275	97	inner	10	0.743659	0.731345	0.758451
dash	16	24	3275	97	wait	10	3.73467e-05	2.8705e-05	5.4991e-05
dash	16	24	3275	97	bound	10	0.0537156	0.0508267	0.0576242
dash	16	24	3275	97	calc iter	10	0.821151	0.809534	0.825782
dash	16	24	3275	97	calc total	1	8.21397	8.21397	8.21397
dash	16	24	3275	97	total	1	22.8703	22.8703	22.8703
dash	16	24	3275	42	initialize	1	5.03817	5.03817	5.03817
dash	16	24	3275	42	async	10	0.0225642	0.0123715	0.027526
dash	16	24	3275	42	inner	10	0.723036	0.715153	0.73646
dash	16	24	3275	42	wait	10	6.26295e-05	3.8703e-05	0.000122445
dash	16	24	3275	42	bound	10	0.0650679	0.057041	0.0706763
dash	16	24	3275	42	calc iter	10	0.810733	0.804743	0.814133
dash	16	24	3275	42	calc total	1	8.21397	8.21397	8.21397
dash	16	24	3275	42	total	1	22.8539	22.8539	22.8539
dash	16	24	3275	2	initialize	1	5.29988	5.29988	5.29988
dash	16	24	3275	2	async	10	0.0207947	0.0140075	0.0262974
dash	16	24	3275	2	inner	10	0.743769	0.740134	0.753816
dash	16	24	3275	2	wait	10	4.85075e-05	3.8764e-05	6.0919e-05
dash	16	24	3275	2	bound	10	0.0529543	0.0516096	0.0548742
dash	16	24	3275	2	calc iter	10	0.817568	0.814947	0.820053
dash	16	24	3275	2	calc total	1	8.21397	8.21397	8.21397
dash	16	24	3275	2	total	1	23.1088	23.1088	23.1088
dash	16	24	3275	50	initialize	1	5.05938	5.05938	5.05938
dash	16	24	3275	50	async	10	0.029865	0.0139639	0.0384821
dash	16	24	3275	50	inner	10	0.736972	0.728086	0.750074
dash	16	24	3275	50	wait	10	4.18816e-05	2.5334e-05	7.8447e-05
dash	16	24	3275	50	bound	10	0.051937	0.0509192	0.052207
dash	16	24	3275	50	calc iter	10	0.818817	0.816208	0.821667
dash	16	24	3275	50	calc total	1	8.21397	8.21397	8.21397
dash	16	24	3275	50	total	1	22.8765	22.8765	22.8765
dash	16	24	3275	74	initialize	1	5.0048	5.0048	5.0048
dash	16	24	3275	74	async	10	0.0270557	0.0160788	0.03463
dash	16	24	3275	74	inner	10	0.739549	0.729773	0.754842
dash	16	24	3275	74	wait	10	3.70817e-05	2.8804e-05	6.405e-05
dash	16	24	3275	74	bound	10	0.0526889	0.0507805	0.0539477
dash	16	24	3275	74	calc iter	10	0.819333	0.814008	0.82348
dash	16	24	3275	74	calc total	1	8.21397	8.21397	8.21397
dash	16	24	3275	74	total	1	22.8139	22.8139	22.8139
dash	16	24	3275	98	initialize	1	5.0534	5.0534	5.0534
dash	16	24	3275	98	async	10	0.0194948	0.0144215	0.0259693
dash	16	24	3275	98	inner	10	0.748026	0.73777	0.758208
dash	16	24	3275	98	wait	10	3.57347e-05	2.9113e-05	5.9838e-05
dash	16	24	3275	98	bound	10	0.0528814	0.0516187	0.0545106
dash	16	24	3275	98	calc iter	10	0.82044	0.81476	0.825484
dash	16	24	3275	98	calc total	1	8.21397	8.21397	8.21397
dash	16	24	3275	98	total	1	22.87	22.87	22.87
dash	16	24	3275	43	initialize	1	5.03817	5.03817	5.03817
dash	16	24	3275	43	async	10	0.0225286	0.0131686	0.0266558
dash	16	24	3275	43	inner	10	0.724289	0.717112	0.738295
dash	16	24	3275	43	wait	10	5.99202e-05	4.0122e-05	8.6872e-05
dash	16	24	3275	43	bound	10	0.0640057	0.0556083	0.0685299
dash	16	24	3275	43	calc iter	10	0.810885	0.803196	0.81495
dash	16	24	3275	43	calc total	1	8.21397	8.21397	8.21397
dash	16	24	3275	43	total	1	22.8539	22.8539	22.8539
dash	16	24	3275	121	initialize	1	5.01166	5.01166	5.01166
dash	16	24	3275	121	async	10	0.0239212	0.0159029	0.0306083
dash	16	24	3275	121	inner	10	0.74338	0.735594	0.755603
dash	16	24	3275	121	wait	10	4.35131e-05	3.1936e-05	6.7799e-05
dash	16	24	3275	121	bound	10	0.052487	0.0512047	0.0533697
dash	16	24	3275	121	calc iter	10	0.819834	0.81488	0.823846
dash	16	24	3275	121	calc total	1	8.21398	8.21398	8.21398
dash	16	24	3275	121	total	1	22.8287	22.8287	22.8287
dash	16	24	3275	3	initialize	1	5.30086	5.30086	5.30086
dash	16	24	3275	3	async	10	0.0201704	0.0140544	0.02528
dash	16	24	3275	3	inner	10	0.744747	0.74078	0.755265
dash	16	24	3275	3	wait	10	4.60273e-05	3.4265e-05	6.6928e-05
dash	16	24	3275	3	bound	10	0.0524873	0.0521812	0.0529502
dash	16	24	3275	3	calc iter	10	0.817452	0.812723	0.821634
dash	16	24	3275	3	calc total	1	8.21397	8.21397	8.21397
dash	16	24	3275	3	total	1	23.1097	23.1097	23.1097
dash	16	24	3275	51	initialize	1	5.05938	5.05938	5.05938
dash	16	24	3275	51	async	10	0.0266082	0.0148687	0.0349629
dash	16	24	3275	51	inner	10	0.739218	0.731703	0.751397
dash	16	24	3275	51	wait	10	3.77879e-05	2.7372e-05	5.208e-05
dash	16	24	3275	51	bound	10	0.0523054	0.0518469	0.0536526
dash	16	24	3275	51	calc iter	10	0.818171	0.813239	0.823715
dash	16	24	3275	51	calc total	1	8.21397	8.21397	8.21397
dash	16	24	3275	51	total	1	22.8765	22.8765	22.8765
dash	16	24	3275	75	initialize	1	5.00486	5.00486	5.00486
dash	16	24	3275	75	async	10	0.0266383	0.016123	0.0325418
dash	16	24	3275	75	inner	10	0.739256	0.729409	0.756923
dash	16	24	3275	75	wait	10	3.45248e-05	2.668e-05	5.3328e-05
dash	16	24	3275	75	bound	10	0.0537091	0.0510505	0.0555256
dash	16	24	3275	75	calc iter	10	0.819639	0.811513	0.826074
dash	16	24	3275	75	calc total	1	8.21397	8.21397	8.21397
dash	16	24	3275	75	total	1	22.814	22.814	22.814
dash	16	24	3275	99	initialize	1	5.05341	5.05341	5.05341
dash	16	24	3275	99	async	10	0.017611	0.0140941	0.0244248
dash	16	24	3275	99	inner	10	0.748626	0.741043	0.757864
dash	16	24	3275	99	wait	10	4.16145e-05	2.683e-05	7.1839e-05
dash	16	24	3275	99	bound	10	0.0532058	0.0524301	0.0556073
dash	16	24	3275	99	calc iter	10	0.819486	0.813626	0.825015
dash	16	24	3275	99	calc total	1	8.21397	8.21397	8.21397
dash	16	24	3275	99	total	1	22.87	22.87	22.87
dash	16	24	3275	44	initialize	1	5.0321	5.0321	5.0321
dash	16	24	3275	44	async	10	0.0234693	0.0134579	0.0282134
dash	16	24	3275	44	inner	10	0.726042	0.719643	0.73886
dash	16	24	3275	44	wait	10	5.98101e-05	4.612e-05	9.9396e-05
dash	16	24	3275	44	bound	10	0.0616192	0.0556069	0.06534
dash	16	24	3275	44	calc iter	10	0.811192	0.805516	0.813356
dash	16	24	3275	44	calc total	1	8.21397	8.21397	8.21397
dash	16	24	3275	44	total	1	22.8478	22.8478	22.8478
dash	16	24	3275	122	initialize	1	5.01177	5.01177	5.01177
dash	16	24	3275	122	async	10	0.0248065	0.0160103	0.0296207
dash	16	24	3275	122	inner	10	0.742205	0.734251	0.755669
dash	16	24	3275	122	wait	10	3.43798e-05	2.5506e-05	5.128e-05
dash	16	24	3275	122	bound	10	0.0530001	0.0512732	0.0543258
dash	16	24	3275	122	calc iter	10	0.820049	0.814872	0.824262
dash	16	24	3275	122	calc total	1	8.21397	8.21397	8.21397
dash	16	24	3275	122	total	1	22.8288	22.8288	22.8288
dash	16	24	3275	4	initialize	1	5.3005	5.3005	5.3005
dash	16	24	3275	4	async	10	0.0175281	0.0137449	0.021142
dash	16	24	3275	4	inner	10	0.739513	0.734614	0.75296
dash	16	24	3275	4	wait	10	6.43866e-05	4.7339e-05	9.2241e-05
dash	16	24	3275	4	bound	10	0.0595084	0.0518675	0.062809
dash	16	24	3275	4	calc iter	10	0.816615	0.814163	0.818914
dash	16	24	3275	4	calc total	1	8.21397	8.21397	8.21397
dash	16	24	3275	4	total	1	23.1094	23.1094	23.1094
dash	16	24	3275	52	initialize	1	5.05945	5.05945	5.05945
dash	16	24	3275	52	async	10	0.027309	0.0139419	0.0308559
dash	16	24	3275	52	inner	10	0.73128	0.722767	0.745821
dash	16	24	3275	52	wait	10	6.87743e-05	4.7825e-05	0.000101679
dash	16	24	3275	52	bound	10	0.0585771	0.0523287	0.0634015
dash	16	24	3275	52	calc iter	10	0.817237	0.812197	0.820794
dash	16	24	3275	52	calc total	1	8.21397	8.21397	8.21397
dash	16	24	3275	52	total	1	22.8765	22.8765	22.8765
dash	16	24	3275	76	initialize	1	5.0048	5.0048	5.0048
dash	16	24	3275	76	async	10	0.0251278	0.0161452	0.0325592
dash	16	24	3275	76	inner	10	0.739919	0.732043	0.751777
dash	16	24	3275	76	wait	10	5.2144e-05	3.8986e-05	0.00010095
dash	16	24	3275	76	bound	10	0.0532392	0.0523121	0.0545389
dash	16	24	3275	76	calc iter	10	0.81834	0.816013	0.820369
dash	16	24	3275	76	calc total	1	8.21398	8.21398	8.21398
dash	16	24	3275	76	total	1	22.8139	22.8139	22.8139
dash	16	24	3275	45	initialize	1	5.03421	5.03421	5.03421
dash	16	24	3275	45	async	10	0.0217348	0.0133136	0.027536
dash	16	24	3275	45	inner	10	0.724315	0.717558	0.738393
dash	16	24	3275	45	wait	10	6.20917e-05	4.6526e-05	9.036e-05
dash	16	24	3275	45	bound	10	0.0648228	0.0558521	0.0701716
dash	16	24	3275	45	calc iter	10	0.810936	0.804416	0.81416
dash	16	24	3275	45	calc total	1	8.21397	8.21397	8.21397
dash	16	24	3275	45	total	1	22.8499	22.8499	22.8499
dash	16	24	3275	123	initialize	1	5.0087	5.0087	5.0087
dash	16	24	3275	123	async	10	0.0248689	0.0160338	0.0299087
dash	16	24	3275	123	inner	10	0.741775	0.733804	0.757664
dash	16	24	3275	123	wait	10	3.36072e-05	2.596e-05	6.4722e-05
dash	16	24	3275	123	bound	10	0.0534696	0.0512555	0.0549211
dash	16	24	3275	123	calc iter	10	0.820149	0.81361	0.826939
dash	16	24	3275	123	calc total	1	8.21398	8.21398	8.21398
dash	16	24	3275	123	total	1	22.8258	22.8258	22.8258
dash	16	24	3275	5	initialize	1	5.29992	5.29992	5.29992
dash	16	24	3275	5	async	10	0.0144826	0.00743457	0.0181792
dash	16	24	3275	5	inner	10	0.727229	0.719416	0.744621
dash	16	24	3275	5	wait	10	7.23983e-05	4.9244e-05	0.00012568
dash	16	24	3275	5	bound	10	0.0737945	0.0595045	0.080768
dash	16	24	3275	5	calc iter	10	0.81558	0.811689	0.819015
dash	16	24	3275	5	calc total	1	8.21397	8.21397	8.21397
dash	16	24	3275	5	total	1	23.1088	23.1088	23.1088
dash	16	24	3275	53	initialize	1	5.05931	5.05931	5.05931
dash	16	24	3275	53	async	10	0.0212162	0.00727485	0.0254861
dash	16	24	3275	53	inner	10	0.724372	0.714876	0.745538
dash	16	24	3275	53	wait	10	7.56826e-05	5.8307e-05	0.000126378
dash	16	24	3275	53	bound	10	0.0708152	0.0561453	0.0768855
dash	16	24	3275	53	calc iter	10	0.816481	0.809087	0.81996
dash	16	24	3275	53	calc total	1	8.21397	8.21397	8.21397
dash	16	24	3275	53	total	1	22.8764	22.8764	22.8764
dash	16	24	3275	77	initialize	1	4.99687	4.99687	4.99687
dash	16	24	3275	77	async	10	0.0151147	0.00782122	0.019047
dash	16	24	3275	77	inner	10	0.738869	0.734119	0.750843
dash	16	24	3275	77	wait	10	7.36452e-05	5.5144e-05	0.000117908
dash	16	24	3275	77	bound	10	0.0630169	0.0574448	0.0667408
dash	16	24	3275	77	calc iter	10	0.817075	0.815469	0.818534
dash	16	24	3275	77	calc total	1	8.21398	8.21398	8.21398
dash	16	24	3275	77	total	1	22.806	22.806	22.806
dash	16	24	3275	46	initialize	1	5.03817	5.03817	5.03817
dash	16	24	3275	46	async	10	0.0200187	0.01329	0.0253168
dash	16	24	3275	46	inner	10	0.719892	0.712484	0.738213
dash	16	24	3275	46	wait	10	6.98296e-05	5.3184e-05	0.000125807
dash	16	24	3275	46	bound	10	0.0705297	0.0559327	0.0750606
dash	16	24	3275	46	calc iter	10	0.810512	0.803664	0.813515
dash	16	24	3275	46	calc total	1	8.21397	8.21397	8.21397
dash	16	24	3275	46	total	1	22.8539	22.8539	22.8539
dash	16	24	3275	124	initialize	1	5.01166	5.01166	5.01166
dash	16	24	3275	124	async	10	0.0197023	0.0142005	0.0247309
dash	16	24	3275	124	inner	10	0.74676	0.739609	0.755202
dash	16	24	3275	124	wait	10	5.26272e-05	3.7659e-05	7.6202e-05
dash	16	24	3275	124	bound	10	0.0527516	0.0522	0.0536393
dash	16	24	3275	124	calc iter	10	0.819269	0.814723	0.823963
dash	16	24	3275	124	calc total	1	8.21398	8.21398	8.21398
dash	16	24	3275	124	total	1	22.8287	22.8287	22.8287
dash	16	24	3275	6	initialize	1	5.29947	5.29947	5.29947
dash	16	24	3275	6	async	10	0.0242912	0.0135232	0.0320866
dash	16	24	3275	6	inner	10	0.739145	0.735667	0.748536
dash	16	24	3275	6	wait	10	6.26517e-05	3.2562e-05	0.000131446
dash	16	24	3275	6	bound	10	0.0534604	0.0519713	0.0561824
dash	16	24	3275	6	calc iter	10	0.816961	0.814267	0.821379
dash	16	24	3275	6	calc total	1	8.21397	8.21397	8.21397
dash	16	24	3275	6	total	1	23.1084	23.1084	23.1084
dash	16	24	3275	54	initialize	1	5.05204	5.05204	5.05204
dash	16	24	3275	54	async	10	0.0280713	0.0133469	0.0336567
dash	16	24	3275	54	inner	10	0.730952	0.723114	0.745594
dash	16	24	3275	54	wait	10	7.48196e-05	4.0147e-05	0.000128436
dash	16	24	3275	54	bound	10	0.0582615	0.0525116	0.0616761
dash	16	24	3275	54	calc iter	10	0.817361	0.811584	0.822572
dash	16	24	3275	54	calc total	1	8.21397	8.21397	8.21397
dash	16	24	3275	54	total	1	22.8692	22.8692	22.8692
dash	16	24	3275	78	initialize	1	5.0049	5.0049	5.0049
dash	16	24	3275	78	async	10	0.0174441	0.013936	0.0205371
dash	16	24	3275	78	inner	10	0.739591	0.730378	0.752906
dash	16	24	3275	78	wait	10	7.43425e-05	5.9394e-05	0.000115119
dash	16	24	3275	78	bound	10	0.0599045	0.0526402	0.0672251
dash	16	24	3275	78	calc iter	10	0.817015	0.814713	0.819601
dash	16	24	3275	78	calc total	1	8.21398	8.21398	8.21398
dash	16	24	3275	78	total	1	22.814	22.814	22.814
dash	16	24	3275	47	initialize	1	5.03446	5.03446	5.03446
dash	16	24	3275	47	async	10	0.0195546	0.00667092	0.0268741
dash	16	24	3275	47	inner	10	0.711495	0.706675	0.728617
dash	16	24	3275	47	wait	10	0.000112201	4.1713e-05	0.000347336
dash	16	24	3275	47	bound	10	0.0791538	0.0658539	0.0838018
dash	16	24	3275	47	calc iter	10	0.810319	0.801491	0.814533
dash	16	24	3275	47	calc total	1	8.21398	8.21398	8.21398
dash	16	24	3275	47	total	1	22.8502	22.8502	22.8502
dash	16	24	3275	125	initialize	1	5.00781	5.00781	5.00781
dash	16	24	3275	125	async	10	0.0152392	0.00770862	0.0198192
dash	16	24	3275	125	inner	10	0.744128	0.740512	0.751516
dash	16	24	3275	125	wait	10	7.21536e-05	4.6903e-05	0.000149863
dash	16	24	3275	125	bound	10	0.0590114	0.0569572	0.061886
dash	16	24	3275	125	calc iter	10	0.818453	0.816182	0.823237
dash	16	24	3275	125	calc total	1	8.21398	8.21398	8.21398
dash	16	24	3275	125	total	1	22.8249	22.8249	22.8249
dash	16	24	3275	7	initialize	1	5.30087	5.30087	5.30087
dash	16	24	3275	7	async	10	0.0229249	0.0146362	0.0276858
dash	16	24	3275	7	inner	10	0.742016	0.736943	0.755002
dash	16	24	3275	7	wait	10	3.54695e-05	2.444e-05	6.1288e-05
dash	16	24	3275	7	bound	10	0.0528045	0.0506568	0.0538912
dash	16	24	3275	7	calc iter	10	0.817783	0.814156	0.822921
dash	16	24	3275	7	calc total	1	8.21397	8.21397	8.21397
dash	16	24	3275	7	total	1	23.1097	23.1097	23.1097
dash	16	24	3275	55	initialize	1	5.05943	5.05943	5.05943
dash	16	24	3275	55	async	10	0.0322734	0.0147867	0.0375346
dash	16	24	3275	55	inner	10	0.73315	0.726476	0.74559
dash	16	24	3275	55	wait	10	4.63991e-05	3.236e-05	9.6596e-05
dash	16	24	3275	55	bound	10	0.0525015	0.0515364	0.0545985
dash	16	24	3275	55	calc iter	10	0.817973	0.812722	0.824939
dash	16	24	3275	55	calc total	1	8.21398	8.21398	8.21398
dash	16	24	3275	55	total	1	22.8765	22.8765	22.8765
dash	16	24	3275	79	initialize	1	5.00482	5.00482	5.00482
dash	16	24	3275	79	async	10	0.0187253	0.0142975	0.0217664
dash	16	24	3275	79	inner	10	0.74387	0.736751	0.754794
dash	16	24	3275	79	wait	10	5.76796e-05	4.1592e-05	9.0761e-05
dash	16	24	3275	79	bound	10	0.0548617	0.0520292	0.0580418
dash	16	24	3275	79	calc iter	10	0.817517	0.814952	0.82297
dash	16	24	3275	79	calc total	1	8.21398	8.21398	8.21398
dash	16	24	3275	79	total	1	22.8139	22.8139	22.8139
dash	16	24	3275	126	initialize	1	5.01174	5.01174	5.01174
dash	16	24	3275	126	async	10	0.0164938	0.0136761	0.0198454
dash	16	24	3275	126	inner	10	0.744142	0.738388	0.752989
dash	16	24	3275	126	wait	10	6.93124e-05	4.5652e-05	0.000123646
dash	16	24	3275	126	bound	10	0.0575741	0.053091	0.0623975
dash	16	24	3275	126	calc iter	10	0.818281	0.815142	0.823262
dash	16	24	3275	126	calc total	1	8.21398	8.21398	8.21398
dash	16	24	3275	126	total	1	22.8288	22.8288	22.8288
dash	16	24	3275	8	initialize	1	5.30047	5.30047	5.30047
dash	16	24	3275	8	async	10	0.0249259	0.0145378	0.0311264
dash	16	24	3275	8	inner	10	0.740378	0.73567	0.751295
dash	16	24	3275	8	wait	10	5.24203e-05	3.7303e-05	0.000112309
dash	16	24	3275	8	bound	10	0.0523058	0.0510519	0.0528212
dash	16	24	3275	8	calc iter	10	0.817664	0.814134	0.821577
dash	16	24	3275	8	calc total	1	8.21397	8.21397	8.21397
dash	16	24	3275	8	total	1	23.1094	23.1094	23.1094
dash	16	24	3275	56	initialize	1	5.05943	5.05943	5.05943
dash	16	24	3275	56	async	10	0.0305287	0.0147679	0.0392563
dash	16	24	3275	56	inner	10	0.735452	0.727562	0.747848
dash	16	24	3275	56	wait	10	5.52237e-05	3.8579e-05	9.9448e-05
dash	16	24	3275	56	bound	10	0.05238	0.0516919	0.0538387
dash	16	24	3275	56	calc iter	10	0.818418	0.81471	0.823249
dash	16	24	3275	56	calc total	1	8.21397	8.21397	8.21397
dash	16	24	3275	56	total	1	22.8765	22.8765	22.8765
dash	16	24	3275	80	initialize	1	5.00467	5.00467	5.00467
dash	16	24	3275	80	async	10	0.0200988	0.0156704	0.0235796
dash	16	24	3275	80	inner	10	0.742772	0.736376	0.753142
dash	16	24	3275	80	wait	10	5.87434e-05	4.5973e-05	8.1672e-05
dash	16	24	3275	80	bound	10	0.0546312	0.0519504	0.0582502
dash	16	24	3275	80	calc iter	10	0.817562	0.814725	0.82269
dash	16	24	3275	80	calc total	1	8.21397	8.21397	8.21397
dash	16	24	3275	80	total	1	22.8138	22.8138	22.8138
dash	16	24	3275	127	initialize	1	5.01176	5.01176	5.01176
dash	16	24	3275	127	async	10	0.017746	0.0159598	0.0230892
dash	16	24	3275	127	inner	10	0.744344	0.738377	0.752988
dash	16	24	3275	127	wait	10	6.64171e-05	4.8702e-05	0.000118028
dash	16	24	3275	127	bound	10	0.0560319	0.0521473	0.0603837
dash	16	24	3275	127	calc iter	10	0.81819	0.814911	0.823763
dash	16	24	3275	127	calc total	1	8.21398	8.21398	8.21398
dash	16	24	3275	127	total	1	22.8288	22.8288	22.8288
dash	16	24	3275	9	initialize	1	5.29371	5.29371	5.29371
dash	16	24	3275	9	async	10	0.026875	0.0146807	0.0324605
dash	16	24	3275	9	inner	10	0.738432	0.732658	0.751383
dash	16	24	3275	9	wait	10	3.90736e-05	2.424e-05	8.8933e-05
dash	16	24	3275	9	bound	10	0.0526299	0.0506051	0.0538156
dash	16	24	3275	9	calc iter	10	0.817979	0.815205	0.822745
dash	16	24	3275	9	calc total	1	8.21397	8.21397	8.21397
dash	16	24	3275	9	total	1	23.1026	23.1026	23.1026
dash	16	24	3275	57	initialize	1	5.05576	5.05576	5.05576
dash	16	24	3275	57	async	10	0.0302284	0.0163215	0.0394651
dash	16	24	3275	57	inner	10	0.736828	0.729154	0.749405
dash	16	24	3275	57	wait	10	3.77121e-05	2.8395e-05	6.7009e-05
dash	16	24	3275	57	bound	10	0.0518032	0.0505248	0.0523346
dash	16	24	3275	57	calc iter	10	0.8189	0.816248	0.823697
dash	16	24	3275	57	calc total	1	8.21397	8.21397	8.21397
dash	16	24	3275	57	total	1	22.8729	22.8729	22.8729
dash	16	24	3275	81	initialize	1	4.99968	4.99968	4.99968
dash	16	24	3275	81	async	10	0.0210038	0.0156918	0.0247962
dash	16	24	3275	81	inner	10	0.742435	0.734901	0.753112
dash	16	24	3275	81	wait	10	5.38341e-05	3.5914e-05	9.4302e-05
dash	16	24	3275	81	bound	10	0.0542102	0.05186	0.0569335
dash	16	24	3275	81	calc iter	10	0.817704	0.814972	0.823874
dash	16	24	3275	81	calc total	1	8.21398	8.21398	8.21398
dash	16	24	3275	81	total	1	22.8088	22.8088	22.8088
dash	16	24	3275	128	initialize	1	5.01173	5.01173	5.01173
dash	16	24	3275	128	async	10	0.0166368	0.0151379	0.0188371
dash	16	24	3275	128	inner	10	0.747235	0.74165	0.755367
dash	16	24	3275	128	wait	10	6.25607e-05	4.3374e-05	9.8512e-05
dash	16	24	3275	128	bound	10	0.0546354	0.0520443	0.0576334
dash	16	24	3275	128	calc iter	10	0.818571	0.815901	0.823796
dash	16	24	3275	128	calc total	1	8.21397	8.21397	8.21397
dash	16	24	3275	128	total	1	22.8288	22.8288	22.8288
dash	16	24	3275	10	initialize	1	5.29981	5.29981	5.29981
dash	16	24	3275	10	async	10	0.0206413	0.0144821	0.0253744
dash	16	24	3275	10	inner	10	0.738825	0.734722	0.750034
dash	16	24	3275	10	wait	10	6.59602e-05	5.1439e-05	0.000125407
dash	16	24	3275	10	bound	10	0.0572597	0.0528522	0.0603303
dash	16	24	3275	10	calc iter	10	0.816793	0.814641	0.81846
dash	16	24	3275	10	calc total	1	8.21397	8.21397	8.21397
dash	16	24	3275	10	total	1	23.1087	23.1087	23.1087
dash	16	24	3275	58	initialize	1	5.05935	5.05935	5.05935
dash	16	24	3275	58	async	10	0.0275144	0.0146529	0.0318871
dash	16	24	3275	58	inner	10	0.733324	0.724049	0.74585
dash	16	24	3275	58	wait	10	6.18925e-05	4.6785e-05	8.5291e-05
dash	16	24	3275	58	bound	10	0.056443	0.0524447	0.0624839
dash	16	24	3275	58	calc iter	10	0.817345	0.813119	0.820858
dash	16	24	3275	58	calc total	1	8.21397	8.21397	8.21397
dash	16	24	3275	58	total	1	22.8765	22.8765	22.8765
dash	16	24	3275	82	initialize	1	5.00479	5.00479	5.00479
dash	16	24	3275	82	async	10	0.0187557	0.0160299	0.0200701
dash	16	24	3275	82	inner	10	0.740618	0.732576	0.75275
dash	16	24	3275	82	wait	10	6.52683e-05	5.2623e-05	8.2669e-05
dash	16	24	3275	82	bound	10	0.0576622	0.0526016	0.0633427
dash	16	24	3275	82	calc iter	10	0.817103	0.81462	0.821467
dash	16	24	3275	82	calc total	1	8.21397	8.21397	8.21397
dash	16	24	3275	82	total	1	22.8139	22.8139	22.8139
dash	16	24	3275	129	initialize	1	5.01157	5.01157	5.01157
dash	16	24	3275	129	async	10	0.017566	0.0154038	0.0217771
dash	16	24	3275	129	inner	10	0.746825	0.741557	0.754706
dash	16	24	3275	129	wait	10	4.95255e-05	3.0497e-05	0.000117796
dash	16	24	3275	129	bound	10	0.0542055	0.051793	0.0566868
dash	16	24	3275	129	calc iter	10	0.818648	0.816265	0.824604
dash	16	24	3275	129	calc total	1	8.21397	8.21397	8.21397
dash	16	24	3275	129	total	1	22.8287	22.8287	22.8287
dash	16	24	3275	11	initialize	1	5.2999	5.2999	5.2999
dash	16	24	3275	11	async	10	0.0134821	0.00767276	0.0169656
dash	16	24	3275	11	inner	10	0.733093	0.726305	0.748509
dash	16	24	3275	11	wait	10	7.45209e-05	5.3818e-05	0.000129966
dash	16	24	3275	11	bound	10	0.0692385	0.0575784	0.0747402
dash	16	24	3275	11	calc iter	10	0.81589	0.813695	0.818455
dash	16	24	3275	11	calc total	1	8.21397	8.21397	8.21397
dash	16	24	3275	11	total	1	23.1088	23.1088	23.1088
dash	16	24	3275	59	initialize	1	5.0565	5.0565	5.0565
dash	16	24	3275	59	async	10	0.0210898	0.00766441	0.0250656
dash	16	24	3275	59	inner	10	0.727451	0.717786	0.744181
dash	16	24	3275	59	wait	10	7.99414e-05	6.4649e-05	0.000136079
dash	16	24	3275	59	bound	10	0.0680174	0.0571949	0.0750146
dash	16	24	3275	59	calc iter	10	0.81664	0.809179	0.820524
dash	16	24	3275	59	calc total	1	8.21398	8.21398	8.21398
dash	16	24	3275	59	total	1	22.8736	22.8736	22.8736
dash	16	24	3275	83	initialize	1	5.00479	5.00479	5.00479
dash	16	24	3275	83	async	10	0.0103045	0.00786476	0.0129738
dash	16	24	3275	83	inner	10	0.743796	0.732185	0.759219
dash	16	24	3275	83	wait	10	7.34226e-05	5.3867e-05	9.5813e-05
dash	16	24	3275	83	bound	10	0.0625127	0.0536374	0.0713767
dash	16	24	3275	83	calc iter	10	0.816688	0.814776	0.820914
dash	16	24	3275	83	calc total	1	8.21398	8.21398	8.21398
dash	16	24	3275	83	total	1	22.8139	22.8139	22.8139
dash	16	24	3275	130	initialize	1	5.01173	5.01173	5.01173
dash	16	24	3275	130	async	10	0.0141263	0.0125835	0.0159924
dash	16	24	3275	130	inner	10	0.745618	0.737423	0.755888
dash	16	24	3275	130	wait	10	7.24205e-05	5.2492e-05	8.8496e-05
dash	16	24	3275	130	bound	10	0.0582147	0.0521834	0.0650619
dash	16	24	3275	130	calc iter	10	0.818033	0.815111	0.823937
dash	16	24	3275	130	calc total	1	8.21397	8.21397	8.21397
dash	16	24	3275	130	total	1	22.8288	22.8288	22.8288
dash	16	24	3275	12	initialize	1	5.29984	5.29984	5.29984
dash	16	24	3275	12	async	10	0.0209945	0.0136824	0.0245006
dash	16	24	3275	12	inner	10	0.744332	0.740679	0.756063
dash	16	24	3275	12	wait	10	4.3836e-05	2.6853e-05	6.3931e-05
dash	16	24	3275	12	bound	10	0.0531532	0.0523203	0.055382
dash	16	24	3275	12	calc iter	10	0.818525	0.814285	0.822132
dash	16	24	3275	12	calc total	1	8.21397	8.21397	8.21397
dash	16	24	3275	12	total	1	23.1087	23.1087	23.1087
dash	16	24	3275	60	initialize	1	5.05374	5.05374	5.05374
dash	16	24	3275	60	async	10	0.0202974	0.0138527	0.0237825
dash	16	24	3275	60	inner	10	0.746562	0.74229	0.757281
dash	16	24	3275	60	wait	10	4.74772e-05	2.4096e-05	6.1922e-05
dash	16	24	3275	60	bound	10	0.0529903	0.0523963	0.0536543
dash	16	24	3275	60	calc iter	10	0.819899	0.817621	0.824113
dash	16	24	3275	60	calc total	1	8.21397	8.21397	8.21397
dash	16	24	3275	60	total	1	22.8708	22.8708	22.8708
dash	16	24	3275	84	initialize	1	5.00168	5.00168	5.00168
dash	16	24	3275	84	async	10	0.0349626	0.013576	0.0549233
dash	16	24	3275	84	inner	10	0.725386	0.710094	0.751847
dash	16	24	3275	84	wait	10	4.62562e-05	3.3285e-05	7.0182e-05
dash	16	24	3275	84	bound	10	0.0509045	0.0490596	0.0525958
dash	16	24	3275	84	calc iter	10	0.811301	0.804411	0.818093
dash	16	24	3275	84	calc total	1	8.21397	8.21397	8.21397
dash	16	24	3275	84	total	1	22.8108	22.8108	22.8108
dash	16	24	3275	131	initialize	1	5.01166	5.01166	5.01166
dash	16	24	3275	131	async	10	0.0115157	0.00775793	0.0140253
dash	16	24	3275	131	inner	10	0.738794	0.728591	0.749934
dash	16	24	3275	131	wait	10	7.66114e-05	5.3694e-05	0.000102238
dash	16	24	3275	131	bound	10	0.0669646	0.059013	0.0762089
dash	16	24	3275	131	calc iter	10	0.817352	0.815213	0.821
dash	16	24	3275	131	calc total	1	8.21397	8.21397	8.21397
dash	16	24	3275	131	total	1	22.8287	22.8287	22.8287
dash	16	24	3275	13	initialize	1	5.29983	5.29983	5.29983
dash	16	24	3275	13	async	10	0.0243104	0.0151734	0.0272289
dash	16	24	3275	13	inner	10	0.742067	0.737275	0.756566
dash	16	24	3275	13	wait	10	3.12901e-05	2.3429e-05	5.0829e-05
dash	16	24	3275	13	bound	10	0.0526968	0.051723	0.0533306
dash	16	24	3275	13	calc iter	10	0.819106	0.816469	0.824193
dash	16	24	3275	13	calc total	1	8.21397	8.21397	8.21397
dash	16	24	3275	13	total	1	23.1087	23.1087	23.1087
dash	16	24	3275	61	initialize	1	5.05938	5.05938	5.05938
dash	16	24	3275	61	async	10	0.0191119	0.0155906	0.0214875
dash	16	24	3275	61	inner	10	0.748265	0.743666	0.758988
dash	16	24	3275	61	wait	10	3.50169e-05	2.6233e-05	5.8928e-05
dash	16	24	3275	61	bound	10	0.0530615	0.0514061	0.0540147
dash	16	24	3275	61	calc iter	10	0.820474	0.817046	0.827473
dash	16	24	3275	61	calc total	1	8.21397	8.21397	8.21397
dash	16	24	3275	61	total	1	22.8765	22.8765	22.8765
dash	16	24	3275	85	initialize	1	5.00037	5.00037	5.00037
dash	16	24	3275	85	async	10	0.0432279	0.0154674	0.0618981
dash	16	24	3275	85	inner	10	0.717102	0.702371	0.744937
dash	16	24	3275	85	wait	10	5.39818e-05	3.51e-05	6.6118e-05
dash	16	24	3275	85	bound	10	0.0507492	0.0494113	0.0518992
dash	16	24	3275	85	calc iter	10	0.811136	0.806023	0.813972
dash	16	24	3275	85	calc total	1	8.21397	8.21397	8.21397
dash	16	24	3275	85	total	1	22.8095	22.8095	22.8095
dash	16	24	3275	132	initialize	1	5.00705	5.00705	5.00705
dash	16	24	3275	132	async	10	0.0338319	0.0135759	0.0479422
dash	16	24	3275	132	inner	10	0.727918	0.715768	0.751052
dash	16	24	3275	132	wait	10	4.38196e-05	3.1261e-05	6.0671e-05
dash	16	24	3275	132	bound	10	0.0512973	0.0497339	0.0524043
dash	16	24	3275	132	calc iter	10	0.813092	0.806858	0.816874
dash	16	24	3275	132	calc total	1	8.21397	8.21397	8.21397
dash	16	24	3275	132	total	1	22.8241	22.8241	22.8241
dash	16	24	3275	14	initialize	1	5.2999	5.2999	5.2999
dash	16	24	3275	14	async	10	0.0231799	0.0151566	0.0310916
dash	16	24	3275	14	inner	10	0.743718	0.738882	0.756178
dash	16	24	3275	14	wait	10	3.36912e-05	2.3349e-05	6.5528e-05
dash	16	24	3275	14	bound	10	0.0525525	0.0512941	0.0530408
dash	16	24	3275	14	calc iter	10	0.819485	0.815015	0.823879
dash	16	24	3275	14	calc total	1	8.21397	8.21397	8.21397
dash	16	24	3275	14	total	1	23.1088	23.1088	23.1088
dash	16	24	3275	62	initialize	1	5.05465	5.05465	5.05465
dash	16	24	3275	62	async	10	0.0240614	0.0156134	0.0277558
dash	16	24	3275	62	inner	10	0.743806	0.740327	0.75514
dash	16	24	3275	62	wait	10	4.26407e-05	3.4736e-05	6.9363e-05
dash	16	24	3275	62	bound	10	0.0527335	0.0515456	0.0532275
dash	16	24	3275	62	calc iter	10	0.820645	0.817949	0.823297
dash	16	24	3275	62	calc total	1	8.21397	8.21397	8.21397
dash	16	24	3275	62	total	1	22.8718	22.8718	22.8718
dash	16	24	3275	86	initialize	1	4.99778	4.99778	4.99778
dash	16	24	3275	86	async	10	0.0422036	0.0161754	0.0606844
dash	16	24	3275	86	inner	10	0.717864	0.703075	0.744167
dash	16	24	3275	86	wait	10	4.89355e-05	2.9095e-05	8.6174e-05
dash	16	24	3275	86	bound	10	0.0511896	0.0493451	0.0522961
dash	16	24	3275	86	calc iter	10	0.811308	0.805656	0.813567
dash	16	24	3275	86	calc total	1	8.21397	8.21397	8.21397
dash	16	24	3275	86	total	1	22.8069	22.8069	22.8069
dash	16	24	3275	133	initialize	1	5.01164	5.01164	5.01164
dash	16	24	3275	133	async	10	0.0353908	0.0153163	0.0504221
dash	16	24	3275	133	inner	10	0.726366	0.714138	0.750016
dash	16	24	3275	133	wait	10	3.42714e-05	2.4887e-05	5.3633e-05
dash	16	24	3275	133	bound	10	0.051346	0.049761	0.0523851
dash	16	24	3275	133	calc iter	10	0.81314	0.807361	0.817773
dash	16	24	3275	133	calc total	1	8.21397	8.21397	8.21397
dash	16	24	3275	133	total	1	22.8287	22.8287	22.8287
dash	16	24	3275	15	initialize	1	5.30036	5.30036	5.30036
dash	16	24	3275	15	async	10	0.0240213	0.0152017	0.0318572
dash	16	24	3275	15	inner	10	0.742591	0.737574	0.756153
dash	16	24	3275	15	wait	10	3.04491e-05	2.4414e-05	5.4469e-05
dash	16	24	3275	15	bound	10	0.0531747	0.0512986	0.054593
dash	16	24	3275	15	calc iter	10	0.819819	0.816146	0.823992
dash	16	24	3275	15	calc total	1	8.21397	8.21397	8.21397
dash	16	24	3275	15	total	1	23.1093	23.1093	23.1093
dash	16	24	3275	63	initialize	1	5.05941	5.05941	5.05941
dash	16	24	3275	63	async	10	0.0216864	0.0158945	0.0256988
dash	16	24	3275	63	inner	10	0.745545	0.740892	0.757088
dash	16	24	3275	63	wait	10	3.29543e-05	2.5107e-05	6.3107e-05
dash	16	24	3275	63	bound	10	0.0534257	0.0515154	0.0540651
dash	16	24	3275	63	calc iter	10	0.820692	0.817885	0.825783
dash	16	24	3275	63	calc total	1	8.21397	8.21397	8.21397
dash	16	24	3275	63	total	1	22.8765	22.8765	22.8765
dash	16	24	3275	134	initialize	1	5.00807	5.00807	5.00807
dash	16	24	3275	134	async	10	0.0370144	0.0157935	0.0504583
dash	16	24	3275	134	inner	10	0.724663	0.712285	0.748669
dash	16	24	3275	134	wait	10	4.09702e-05	2.268e-05	8.7576e-05
dash	16	24	3275	134	bound	10	0.0513976	0.0498303	0.0521595
dash	16	24	3275	134	calc iter	10	0.813117	0.809791	0.816712
dash	16	24	3275	134	calc total	1	8.21397	8.21397	8.21397
dash	16	24	3275	134	total	1	22.8251	22.8251	22.8251
dash	16	24	3275	16	initialize	1	5.29984	5.29984	5.29984
dash	16	24	3275	16	async	10	0.0204793	0.0148499	0.0250121
dash	16	24	3275	16	inner	10	0.741624	0.73563	0.753437
dash	16	24	3275	16	wait	10	5.48283e-05	4.1305e-05	9.8032e-05
dash	16	24	3275	16	bound	10	0.0559678	0.0519907	0.0597054
dash	16	24	3275	16	calc iter	10	0.818127	0.81549	0.820378
dash	16	24	3275	16	calc total	1	8.21397	8.21397	8.21397
dash	16	24	3275	16	total	1	23.1087	23.1087	23.1087
dash	16	24	3275	64	initialize	1	5.0594	5.0594	5.0594
dash	16	24	3275	64	async	10	0.0224551	0.0152139	0.0263016
dash	16	24	3275	64	inner	10	0.738925	0.734871	0.749389
dash	16	24	3275	64	wait	10	6.11199e-05	4.5633e-05	9.3658e-05
dash	16	24	3275	64	bound	10	0.0579725	0.0537131	0.0607367
dash	16	24	3275	64	calc iter	10	0.819415	0.817454	0.821645
dash	16	24	3275	64	calc total	1	8.21397	8.21397	8.21397
dash	16	24	3275	64	total	1	22.8765	22.8765	22.8765
dash	16	24	3275	17	initialize	1	5.2998	5.2998	5.2998
dash	16	24	3275	17	async	10	0.0139171	0.00755117	0.019525
dash	16	24	3275	17	inner	10	0.736563	0.727267	0.750714
dash	16	24	3275	17	wait	10	7.00172e-05	5.766e-05	9.8292e-05
dash	16	24	3275	17	bound	10	0.0666973	0.0572299	0.0747542
dash	16	24	3275	17	calc iter	10	0.817249	0.814522	0.821264
dash	16	24	3275	17	calc total	1	8.21397	8.21397	8.21397
dash	16	24	3275	17	total	1	23.1087	23.1087	23.1087
dash	16	24	3275	65	initialize	1	5.05939	5.05939	5.05939
dash	16	24	3275	65	async	10	0.0137259	0.00762379	0.0175461
dash	16	24	3275	65	inner	10	0.734757	0.72989	0.751807
dash	16	24	3275	65	wait	10	7.19589e-05	5.6068e-05	0.000113842
dash	16	24	3275	65	bound	10	0.0698811	0.0565712	0.0746346
dash	16	24	3275	65	calc iter	10	0.818437	0.815157	0.821631
dash	16	24	3275	65	calc total	1	8.21397	8.21397	8.21397
dash	16	24	3275	65	total	1	22.8765	22.8765	22.8765
dash	16	24	3275	18	initialize	1	5.30002	5.30002	5.30002
dash	16	24	3275	18	async	10	0.0174017	0.0129906	0.0234188
dash	16	24	3275	18	inner	10	0.740902	0.734539	0.754927
dash	16	24	3275	18	wait	10	6.21807e-05	4.9249e-05	8.9159e-05
dash	16	24	3275	18	bound	10	0.0595392	0.0518621	0.0638413
dash	16	24	3275	18	calc iter	10	0.817906	0.814894	0.820786
dash	16	24	3275	18	calc total	1	8.21397	8.21397	8.21397
dash	16	24	3275	18	total	1	23.1089	23.1089	23.1089
dash	16	24	3275	66	initialize	1	5.05939	5.05939	5.05939
dash	16	24	3275	66	async	10	0.0209038	0.0137433	0.0263922
dash	16	24	3275	66	inner	10	0.737944	0.7305	0.75003
dash	16	24	3275	66	wait	10	6.93316e-05	4.3784e-05	0.000128181
dash	16	24	3275	66	bound	10	0.0604689	0.0539485	0.0669996
dash	16	24	3275	66	calc iter	10	0.819388	0.816422	0.824307
dash	16	24	3275	66	calc total	1	8.21397	8.21397	8.21397
dash	16	24	3275	66	total	1	22.8765	22.8765	22.8765
dash	16	24	3275	19	initialize	1	5.30086	5.30086	5.30086
dash	16	24	3275	19	async	10	0.0224475	0.0149526	0.0316413
dash	16	24	3275	19	inner	10	0.74175	0.737401	0.753121
dash	16	24	3275	19	wait	10	5.90879e-05	2.782e-05	0.000109641
dash	16	24	3275	19	bound	10	0.0544467	0.0520582	0.0563793
dash	16	24	3275	19	calc iter	10	0.818704	0.816886	0.822135
dash	16	24	3275	19	calc total	1	8.21397	8.21397	8.21397
dash	16	24	3275	19	total	1	23.1098	23.1098	23.1098
dash	16	24	3275	67	initialize	1	5.05937	5.05937	5.05937
dash	16	24	3275	67	async	10	0.0243772	0.0153095	0.0321453
dash	16	24	3275	67	inner	10	0.74208	0.73817	0.752461
dash	16	24	3275	67	wait	10	5.40398e-05	4.2539e-05	0.000101014
dash	16	24	3275	67	bound	10	0.053487	0.0522782	0.0567644
dash	16	24	3275	67	calc iter	10	0.82	0.815834	0.824594
dash	16	24	3275	67	calc total	1	8.21397	8.21397	8.21397
dash	16	24	3275	67	total	1	22.8765	22.8765	22.8765
dash	16	24	3275	20	initialize	1	5.29985	5.29985	5.29985
dash	16	24	3275	20	async	10	0.0251	0.0149048	0.036717
dash	16	24	3275	20	inner	10	0.741422	0.735555	0.754251
dash	16	24	3275	20	wait	10	4.31811e-05	3.0118e-05	6.6917e-05
dash	16	24	3275	20	bound	10	0.0527291	0.0512831	0.054173
dash	16	24	3275	20	calc iter	10	0.819297	0.814667	0.824693
dash	16	24	3275	20	calc total	1	8.21398	8.21398	8.21398
dash	16	24	3275	20	total	1	23.1087	23.1087	23.1087
dash	16	24	3275	68	initialize	1	5.05279	5.05279	5.05279
dash	16	24	3275	68	async	10	0.0235653	0.0150492	0.0334745
dash	16	24	3275	68	inner	10	0.743699	0.738493	0.755011
dash	16	24	3275	68	wait	10	4.63818e-05	2.8887e-05	8.1009e-05
dash	16	24	3275	68	bound	10	0.0530935	0.0514505	0.0542079
dash	16	24	3275	68	calc iter	10	0.820406	0.816953	0.82505
dash	16	24	3275	68	calc total	1	8.21397	8.21397	8.21397
dash	16	24	3275	68	total	1	22.8699	22.8699	22.8699
dash	16	24	3275	21	initialize	1	5.30085	5.30085	5.30085
dash	16	24	3275	21	async	10	0.024692	0.0146918	0.0377748
dash	16	24	3275	21	inner	10	0.741721	0.734586	0.754276
dash	16	24	3275	21	wait	10	3.97252e-05	2.5615e-05	8.2133e-05
dash	16	24	3275	21	bound	10	0.0529028	0.0510955	0.054228
dash	16	24	3275	21	calc iter	10	0.819357	0.817196	0.825626
dash	16	24	3275	21	calc total	1	8.21398	8.21398	8.21398
dash	16	24	3275	21	total	1	23.1097	23.1097	23.1097
dash	16	24	3275	69	initialize	1	5.05944	5.05944	5.05944
dash	16	24	3275	69	async	10	0.027678	0.0153823	0.0379592
dash	16	24	3275	22	initialize	1	5.30086	5.30086	5.30086
dash	16	24	3275	22	async	10	0.0188198	0.0140182	0.0263606
dash	16	24	3275	22	inner	10	0.741557	0.734775	0.754107
dash	16	24	3275	22	wait	10	5.80604e-05	4.9692e-05	8.0183e-05
dash	16	24	3275	22	bound	10	0.0580692	0.0522535	0.0651319
dash	16	24	3275	22	calc iter	10	0.818505	0.813987	0.822905
dash	16	24	3275	22	calc total	1	8.21398	8.21398	8.21398
dash	16	24	3275	22	total	1	23.1097	23.1097	23.1097
dash	16	24	3275	69	inner	10	0.739861	0.733043	0.753444
dash	16	24	3275	69	wait	10	4.51154e-05	2.9589e-05	0.000108819
dash	16	24	3275	69	bound	10	0.0527106	0.0514905	0.0537035
dash	16	24	3275	69	calc iter	10	0.820297	0.817731	0.823773
dash	16	24	3275	69	calc total	1	8.21397	8.21397	8.21397
dash	16	24	3275	69	total	1	22.8765	22.8765	22.8765
dash	16	24	3275	23	initialize	1	5.29985	5.29985	5.29985
dash	16	24	3275	23	async	10	0.013031	0.00756774	0.0201346
dash	16	24	3275	23	inner	10	0.735394	0.727058	0.750646
dash	16	24	3275	23	wait	10	7.28858e-05	5.7946e-05	0.000131743
dash	16	24	3275	23	bound	10	0.0689454	0.0578355	0.0773352
dash	16	24	3275	23	calc iter	10	0.817445	0.813832	0.821615
dash	16	24	3275	23	calc total	1	8.21398	8.21398	8.21398
dash	16	24	3275	23	total	1	23.1087	23.1087	23.1087
dash	16	24	3275	70	initialize	1	5.05938	5.05938	5.05938
dash	16	24	3275	70	async	10	0.0188116	0.01467	0.0253814
dash	16	24	3275	70	inner	10	0.742444	0.736256	0.753344
dash	16	24	3275	70	wait	10	6.591e-05	5.3737e-05	8.1238e-05
dash	16	24	3275	70	bound	10	0.0581383	0.0524284	0.0626885
dash	16	24	3275	70	calc iter	10	0.819461	0.81493	0.823207
dash	16	24	3275	70	calc total	1	8.21397	8.21397	8.21397
dash	16	24	3275	70	total	1	22.8765	22.8765	22.8765
dash	16	24	3275	71	initialize	1	5.05943	5.05943	5.05943
dash	16	24	3275	71	async	10	0.0142638	0.00764842	0.0193104
dash	16	24	3275	71	inner	10	0.733871	0.725038	0.750519
dash	16	24	3275	71	wait	10	7.91581e-05	6.5243e-05	0.000121694
dash	16	24	3275	71	bound	10	0.0704923	0.0577725	0.0789536
dash	16	24	3275	71	calc iter	10	0.818708	0.815098	0.824031
dash	16	24	3275	71	calc total	1	8.21397	8.21397	8.21397
dash	16	24	3275	71	total	1	22.8765	22.8765	22.8765
dash	16	24	3275	87	initialize	1	5.0048	5.0048	5.0048
dash	16	24	3275	87	async	10	0.0414806	0.016016	0.0592875
dash	16	24	3275	87	inner	10	0.718487	0.703058	0.746973
dash	16	24	3275	87	wait	10	3.91755e-05	2.6583e-05	7.8401e-05
dash	16	24	3275	87	bound	10	0.0513551	0.0492083	0.0530736
dash	16	24	3275	87	calc iter	10	0.811364	0.80476	0.81549
dash	16	24	3275	87	calc total	1	8.21397	8.21397	8.21397
dash	16	24	3275	87	total	1	22.8139	22.8139	22.8139
dash	16	24	3275	88	initialize	1	5.00479	5.00479	5.00479
dash	16	24	3275	88	async	10	0.0425319	0.0155155	0.0604988
dash	16	24	3275	88	inner	10	0.716967	0.701057	0.742803
dash	16	24	3275	88	wait	10	5.90292e-05	3.4833e-05	9.192e-05
dash	16	24	3275	88	bound	10	0.0511632	0.0501897	0.0526285
dash	16	24	3275	88	calc iter	10	0.810723	0.803847	0.813998
dash	16	24	3275	88	calc total	1	8.21398	8.21398	8.21398
dash	16	24	3275	88	total	1	22.8139	22.8139	22.8139
dash	16	24	3275	89	initialize	1	4.99745	4.99745	4.99745
dash	16	24	3275	89	async	10	0.0395738	0.0072678	0.0586971
dash	16	24	3275	89	inner	10	0.718911	0.702984	0.744977
dash	16	24	3275	89	wait	10	6.82853e-05	4.6548e-05	0.000112
dash	16	24	3275	89	bound	10	0.052076	0.0506737	0.0554629
dash	16	24	3275	89	calc iter	10	0.810631	0.805766	0.813997
dash	16	24	3275	89	calc total	1	8.21398	8.21398	8.21398
dash	16	24	3275	89	total	1	22.8066	22.8066	22.8066
dash	16	24	3275	90	initialize	1	4.99936	4.99936	4.99936
dash	16	24	3275	90	async	10	0.0285635	0.0123289	0.038779
dash	16	24	3275	90	inner	10	0.707088	0.689753	0.73307
dash	16	24	3275	90	wait	10	6.62164e-05	4.7596e-05	9.9998e-05
dash	16	24	3275	90	bound	10	0.0714685	0.0558388	0.0825661
dash	16	24	3275	90	calc iter	10	0.807188	0.801341	0.812626
dash	16	24	3275	90	calc total	1	8.21398	8.21398	8.21398
dash	16	24	3275	90	total	1	22.8085	22.8085	22.8085
dash	16	24	3275	91	initialize	1	4.99626	4.99626	4.99626
dash	16	24	3275	91	async	10	0.0287155	0.0136184	0.0390287
dash	16	24	3275	91	inner	10	0.705423	0.6885	0.731259
dash	16	24	3275	91	wait	10	8.80751e-05	6.6419e-05	0.000137001
dash	16	24	3275	91	bound	10	0.0728655	0.0562845	0.0842285
dash	16	24	3275	91	calc iter	10	0.807094	0.800561	0.813151
dash	16	24	3275	91	calc total	1	8.21398	8.21398	8.21398
dash	16	24	3275	91	total	1	22.8054	22.8054	22.8054
dash	16	24	3275	92	initialize	1	5.00479	5.00479	5.00479
dash	16	24	3275	92	async	10	0.0286139	0.0134726	0.0386105
dash	16	24	3275	92	inner	10	0.707661	0.691752	0.733287
dash	16	24	3275	92	wait	10	8.55572e-05	6.0716e-05	0.000140606
dash	16	24	3275	92	bound	10	0.0709893	0.0554624	0.0810187
dash	16	24	3275	92	calc iter	10	0.807352	0.801092	0.812494
dash	16	24	3275	92	calc total	1	8.21398	8.21398	8.21398
dash	16	24	3275	92	total	1	22.8139	22.8139	22.8139
dash	16	24	3275	93	initialize	1	5.00099	5.00099	5.00099
dash	16	24	3275	93	async	10	0.0291647	0.0137364	0.0411092
dash	16	24	3275	93	inner	10	0.707574	0.690791	0.733766
dash	16	24	3275	93	wait	10	6.94638e-05	5.0628e-05	0.000108309
dash	16	24	3275	93	bound	10	0.0705819	0.0551447	0.0802294
dash	16	24	3275	93	calc iter	10	0.807391	0.800649	0.813265
dash	16	24	3275	93	calc total	1	8.21398	8.21398	8.21398
dash	16	24	3275	93	total	1	22.8101	22.8101	22.8101
dash	16	24	3275	100	initialize	1	5.05371	5.05371	5.05371
dash	16	24	3275	100	async	10	0.0172871	0.0143213	0.0189046
dash	16	24	3275	100	inner	10	0.743298	0.731886	0.754889
dash	16	24	3275	100	wait	10	7.11627e-05	5.0184e-05	9.7465e-05
dash	16	24	3275	100	bound	10	0.0579822	0.0523505	0.0659051
dash	16	24	3275	100	calc iter	10	0.818641	0.813525	0.821662
dash	16	24	3275	100	calc total	1	8.21397	8.21397	8.21397
dash	16	24	3275	100	total	1	22.8703	22.8703	22.8703
dash	16	24	3275	94	initialize	1	5.00481	5.00481	5.00481
dash	16	24	3275	94	async	10	0.0271772	0.0138184	0.0384196
dash	16	24	3275	94	inner	10	0.702407	0.685259	0.733185
dash	16	24	3275	94	wait	10	7.80999e-05	5.9176e-05	9.6201e-05
dash	16	24	3275	94	bound	10	0.0772297	0.055471	0.0877266
dash	16	24	3275	94	calc iter	10	0.806894	0.799467	0.813779
dash	16	24	3275	94	calc total	1	8.21398	8.21398	8.21398
dash	16	24	3275	94	total	1	22.8139	22.8139	22.8139
dash	16	24	3275	101	initialize	1	5.05321	5.05321	5.05321
dash	16	24	3275	101	async	10	0.0122769	0.0072902	0.0136968
dash	16	24	3275	101	inner	10	0.738891	0.730989	0.751749
dash	16	24	3275	101	wait	10	7.42555e-05	5.9695e-05	0.000108081
dash	16	24	3275	101	bound	10	0.0670216	0.0574994	0.0725621
dash	16	24	3275	101	calc iter	10	0.818266	0.815648	0.820182
dash	16	24	3275	101	calc total	1	8.21397	8.21397	8.21397
dash	16	24	3275	101	total	1	22.8698	22.8698	22.8698
dash	16	24	3275	95	initialize	1	5.00496	5.00496	5.00496
dash	16	24	3275	95	async	10	0.0264035	0.00687576	0.0381296
dash	16	24	3275	95	inner	10	0.696563	0.68106	0.724148
dash	16	24	3275	95	wait	10	0.000136412	5.0308e-05	0.000469201
dash	16	24	3275	95	bound	10	0.083611	0.0652628	0.0918355
dash	16	24	3275	95	calc iter	10	0.806715	0.796759	0.813498
dash	16	24	3275	95	calc total	1	8.21398	8.21398	8.21398
dash	16	24	3275	95	total	1	22.8141	22.8141	22.8141
dash	16	24	3275	102	initialize	1	5.05076	5.05076	5.05076
dash	16	24	3275	102	async	10	0.0199435	0.0134969	0.0266849
dash	16	24	3275	102	inner	10	0.743525	0.736224	0.751971
dash	16	24	3275	102	wait	10	6.34681e-05	4.2636e-05	0.000124248
dash	16	24	3275	102	bound	10	0.055981	0.0536239	0.0584558
dash	16	24	3275	102	calc iter	10	0.819515	0.81733	0.82143
dash	16	24	3275	102	calc total	1	8.21397	8.21397	8.21397
dash	16	24	3275	102	total	1	22.8674	22.8674	22.8674
dash	16	24	3275	103	initialize	1	5.05325	5.05325	5.05325
dash	16	24	3275	103	async	10	0.0213939	0.0150977	0.0243074
dash	16	24	3275	103	inner	10	0.745091	0.738505	0.753375
dash	16	24	3275	103	wait	10	5.50779e-05	3.5376e-05	0.000115644
dash	16	24	3275	103	bound	10	0.0530254	0.0522146	0.0549668
dash	16	24	3275	103	calc iter	10	0.819567	0.81525	0.822908
dash	16	24	3275	103	calc total	1	8.21397	8.21397	8.21397
dash	16	24	3275	103	total	1	22.8699	22.8699	22.8699
dash	16	24	3275	104	initialize	1	5.05314	5.05314	5.05314
dash	16	24	3275	104	async	10	0.0218415	0.0148718	0.0286011
dash	16	24	3275	104	inner	10	0.745751	0.737523	0.755486
dash	16	24	3275	104	wait	10	4.95055e-05	3.381e-05	9.3799e-05
dash	16	24	3275	104	bound	10	0.0525788	0.051581	0.0535288
dash	16	24	3275	104	calc iter	10	0.820222	0.81653	0.824478
dash	16	24	3275	104	calc total	1	8.21397	8.21397	8.21397
dash	16	24	3275	104	total	1	22.8698	22.8698	22.8698
dash	16	24	3275	105	initialize	1	5.05313	5.05313	5.05313
dash	16	24	3275	105	async	10	0.0230141	0.0148284	0.0281759
dash	16	24	3275	105	inner	10	0.744323	0.738417	0.754871
dash	16	24	3275	105	wait	10	4.65259e-05	3.1468e-05	9.3125e-05
dash	16	24	3275	105	bound	10	0.0525671	0.0521741	0.0534785
dash	16	24	3275	105	calc iter	10	0.819953	0.816079	0.82575
dash	16	24	3275	105	calc total	1	8.21397	8.21397	8.21397
dash	16	24	3275	105	total	1	22.8697	22.8697	22.8697
dash	16	24	3275	106	initialize	1	5.05337	5.05337	5.05337
dash	16	24	3275	106	async	10	0.0152081	0.0139485	0.0198127
dash	16	24	3275	106	inner	10	0.747395	0.738805	0.756907
dash	16	24	3275	106	wait	10	6.41441e-05	5.3181e-05	7.2195e-05
dash	16	24	3275	106	bound	10	0.0564655	0.0523105	0.0616062
dash	16	24	3275	106	calc iter	10	0.819134	0.81618	0.824728
dash	16	24	3275	106	calc total	1	8.21397	8.21397	8.21397
dash	16	24	3275	106	total	1	22.87	22.87	22.87
dash	16	24	3275	107	initialize	1	5.05313	5.05313	5.05313
dash	16	24	3275	107	async	10	0.013011	0.00773118	0.0153246
dash	16	24	3275	107	inner	10	0.739243	0.727835	0.750635
dash	16	24	3275	107	wait	10	7.50927e-05	6.2518e-05	0.000133696
dash	16	24	3275	107	bound	10	0.0658478	0.058294	0.0747024
dash	16	24	3275	107	calc iter	10	0.818178	0.814856	0.82124
dash	16	24	3275	107	calc total	1	8.21397	8.21397	8.21397
dash	16	24	3275	107	total	1	22.8698	22.8698	22.8698
dash	16	24	3275	108	initialize	1	5.05348	5.05348	5.05348
dash	16	24	3275	108	async	10	0.0170648	0.0129442	0.0204875
dash	16	24	3275	108	inner	10	0.748219	0.744955	0.757271
dash	16	24	3275	108	wait	10	6.43723e-05	4.2555e-05	7.9922e-05
dash	16	24	3275	108	bound	10	0.0549353	0.0522484	0.0572556
dash	16	24	3275	108	calc iter	10	0.820285	0.817107	0.823382
dash	16	24	3275	108	calc total	1	8.21397	8.21397	8.21397
dash	16	24	3275	108	total	1	22.8701	22.8701	22.8701
dash	16	24	3275	109	initialize	1	5.05348	5.05348	5.05348
dash	16	24	3275	109	async	10	0.023053	0.0155992	0.0274805
dash	16	24	3275	109	inner	10	0.744795	0.74202	0.754618
dash	16	24	3275	109	wait	10	4.97235e-05	3.4429e-05	9.3848e-05
dash	16	24	3275	109	bound	10	0.0528269	0.0516193	0.0542068
dash	16	24	3275	109	calc iter	10	0.820727	0.818192	0.82334
dash	16	24	3275	109	calc total	1	8.21397	8.21397	8.21397
dash	16	24	3275	109	total	1	22.8701	22.8701	22.8701
dash	16	24	3275	110	initialize	1	5.05341	5.05341	5.05341
dash	16	24	3275	110	async	10	0.0210621	0.015685	0.0236352
dash	16	24	3275	110	inner	10	0.747056	0.744271	0.7577
dash	16	24	3275	110	wait	10	3.24027e-05	2.6545e-05	5.8456e-05
dash	16	24	3275	110	bound	10	0.0529365	0.0513848	0.0539867
dash	16	24	3275	110	calc iter	10	0.821089	0.817485	0.826106
dash	16	24	3275	110	calc total	1	8.21397	8.21397	8.21397
dash	16	24	3275	110	total	1	22.87	22.87	22.87
dash	16	24	3275	111	initialize	1	5.05324	5.05324	5.05324
dash	16	24	3275	111	async	10	0.0199673	0.0156183	0.0233123
dash	16	24	3275	111	inner	10	0.747981	0.744021	0.759135
dash	16	24	3275	111	wait	10	3.4731e-05	2.6872e-05	5.6278e-05
dash	16	24	3275	111	bound	10	0.0530688	0.0514537	0.0538685
dash	16	24	3275	111	calc iter	10	0.821054	0.817884	0.827643
dash	16	24	3275	111	calc total	1	8.21397	8.21397	8.21397
dash	16	24	3275	111	total	1	22.8698	22.8698	22.8698
dash	16	24	3275	112	initialize	1	5.05336	5.05336	5.05336
dash	16	24	3275	112	async	10	0.0196344	0.0144761	0.0234547
dash	16	24	3275	112	inner	10	0.743858	0.740301	0.753338
dash	16	24	3275	112	wait	10	6.76051e-05	5.1209e-05	8.6876e-05
dash	16	24	3275	112	bound	10	0.0563176	0.0521238	0.0594594
dash	16	24	3275	112	calc iter	10	0.819879	0.817035	0.822147
dash	16	24	3275	112	calc total	1	8.21397	8.21397	8.21397
dash	16	24	3275	112	total	1	22.87	22.87	22.87
dash	16	24	3275	113	initialize	1	5.05338	5.05338	5.05338
dash	16	24	3275	113	async	10	0.015151	0.0076759	0.0181864
dash	16	24	3275	113	inner	10	0.733463	0.728616	0.747247
dash	16	24	3275	113	wait	10	7.32445e-05	5.8711e-05	0.000119829
dash	16	24	3275	113	bound	10	0.0701789	0.0597315	0.0749846
dash	16	24	3275	113	calc iter	10	0.818867	0.81419	0.820792
dash	16	24	3275	113	calc total	1	8.21397	8.21397	8.21397
dash	16	24	3275	113	total	1	22.87	22.87	22.87
dash	16	24	3275	114	initialize	1	5.05311	5.05311	5.05311
dash	16	24	3275	114	async	10	0.0206835	0.0137536	0.026637
dash	16	24	3275	114	inner	10	0.741121	0.735325	0.749645
dash	16	24	3275	114	wait	10	7.60131e-05	6.3536e-05	0.000121121
dash	16	24	3275	114	bound	10	0.0582289	0.0539773	0.0642813
dash	16	24	3275	114	calc iter	10	0.820112	0.815053	0.823514
dash	16	24	3275	114	calc total	1	8.21397	8.21397	8.21397
dash	16	24	3275	114	total	1	22.8697	22.8697	22.8697
dash	16	24	3275	115	initialize	1	5.05343	5.05343	5.05343
dash	16	24	3275	115	async	10	0.0235776	0.0154083	0.0318432
dash	16	24	3275	115	inner	10	0.743894	0.739564	0.756519
dash	16	24	3275	115	wait	10	4.96916e-05	3.7111e-05	6.0466e-05
dash	16	24	3275	115	bound	10	0.0529386	0.0518839	0.0551125
dash	16	24	3275	115	calc iter	10	0.820463	0.816535	0.82404
dash	16	24	3275	115	calc total	1	8.21397	8.21397	8.21397
dash	16	24	3275	115	total	1	22.87	22.87	22.87
dash	16	24	3275	116	initialize	1	5.05349	5.05349	5.05349
dash	16	24	3275	116	async	10	0.0233214	0.015496	0.0320577
dash	16	24	3275	116	inner	10	0.745077	0.739814	0.756488
dash	16	24	3275	116	wait	10	3.72859e-05	2.883e-05	6.0687e-05
dash	16	24	3275	116	bound	10	0.0525331	0.0513808	0.0532273
dash	16	24	3275	116	calc iter	10	0.82097	0.81766	0.825123
dash	16	24	3275	116	calc total	1	8.21397	8.21397	8.21397
dash	16	24	3275	116	total	1	22.8701	22.8701	22.8701
dash	16	24	3275	117	initialize	1	5.05336	5.05336	5.05336
dash	16	24	3275	117	async	10	0.0267385	0.0155333	0.033522
dash	16	24	3275	117	inner	10	0.741637	0.736965	0.75298
dash	16	24	3275	117	wait	10	4.22096e-05	3.1428e-05	9.9579e-05
dash	16	24	3275	117	bound	10	0.0524394	0.0512274	0.0531964
dash	16	24	3275	117	calc iter	10	0.820859	0.816571	0.824188
dash	16	24	3275	117	calc total	1	8.21397	8.21397	8.21397
dash	16	24	3275	117	total	1	22.87	22.87	22.87
dash	16	24	3275	118	initialize	1	5.05338	5.05338	5.05338
dash	16	24	3275	118	async	10	0.0203313	0.0155144	0.0273037
dash	16	24	3275	118	inner	10	0.743198	0.738784	0.751805
dash	16	24	3275	118	wait	10	7.1322e-05	5.5612e-05	0.000121522
dash	16	24	3275	118	bound	10	0.0562997	0.0530611	0.0592329
dash	16	24	3275	118	calc iter	10	0.819902	0.817371	0.824042
dash	16	24	3275	118	calc total	1	8.21397	8.21397	8.21397
dash	16	24	3275	118	total	1	22.87	22.87	22.87
dash	16	24	3275	119	initialize	1	5.05349	5.05349	5.05349
dash	16	24	3275	119	async	10	0.0144019	0.00774833	0.020138
dash	16	24	3275	119	inner	10	0.736019	0.728604	0.749383
dash	16	24	3275	119	wait	10	7.75993e-05	4.6739e-05	0.000138987
dash	16	24	3275	119	bound	10	0.0685691	0.0587345	0.0752895
dash	16	24	3275	119	calc iter	10	0.819069	0.816008	0.823715
dash	16	24	3275	119	calc total	1	8.21398	8.21398	8.21398
dash	16	24	3275	119	total	1	22.8701	22.8701	22.8701
dash	16	24	3275	144	initialize	1	5.03771	5.03771	5.03771
dash	16	24	3275	144	async	10	0.0222103	0.012717	0.0301516
dash	16	24	3275	144	inner	10	0.744598	0.731599	0.75887
dash	16	24	3275	144	wait	10	3.42184e-05	2.6334e-05	5.462e-05
dash	16	24	3275	144	bound	10	0.0541302	0.0504053	0.0601326
dash	16	24	3275	144	calc iter	10	0.820975	0.806739	0.825279
dash	16	24	3275	144	calc total	1	8.21397	8.21397	8.21397
dash	16	24	3275	144	total	1	22.8521	22.8521	22.8521
dash	16	24	3275	145	initialize	1	5.03577	5.03577	5.03577
dash	16	24	3275	145	async	10	0.0258476	0.0147193	0.0308422
dash	16	24	3275	145	inner	10	0.740763	0.72929	0.756923
dash	16	24	3275	145	wait	10	3.73255e-05	2.3602e-05	7.178e-05
dash	16	24	3275	145	bound	10	0.054245	0.0506713	0.0581985
dash	16	24	3275	145	calc iter	10	0.820895	0.810077	0.8249
dash	16	24	3275	145	calc total	1	8.21397	8.21397	8.21397
dash	16	24	3275	145	total	1	22.8501	22.8501	22.8501
dash	16	24	3275	146	initialize	1	5.03569	5.03569	5.03569
dash	16	24	3275	146	async	10	0.0208588	0.0139688	0.0283907
dash	16	24	3275	146	inner	10	0.746108	0.735901	0.756905
dash	16	24	3275	146	wait	10	4.33911e-05	2.7788e-05	7.5635e-05
dash	16	24	3275	146	bound	10	0.0530491	0.0514167	0.055006
dash	16	24	3275	146	calc iter	10	0.820061	0.812416	0.823339
dash	16	24	3275	146	calc total	1	8.21397	8.21397	8.21397
dash	16	24	3275	146	total	1	22.85	22.85	22.85
dash	16	24	3275	147	initialize	1	5.03572	5.03572	5.03572
dash	16	24	3275	147	async	10	0.0172904	0.0134268	0.0222829
dash	16	24	3275	147	inner	10	0.747694	0.740203	0.756289
dash	16	24	3275	147	wait	10	5.46543e-05	3.9552e-05	6.4741e-05
dash	16	24	3275	147	bound	10	0.0541205	0.05228	0.056271
dash	16	24	3275	147	calc iter	10	0.819162	0.815632	0.824252
dash	16	24	3275	147	calc total	1	8.21398	8.21398	8.21398
dash	16	24	3275	147	total	1	22.8501	22.8501	22.8501
dash	16	24	3275	148	initialize	1	5.03561	5.03561	5.03561
dash	16	24	3275	148	async	10	0.017094	0.014023	0.0188855
dash	16	24	3275	148	inner	10	0.743212	0.731685	0.752264
dash	16	24	3275	148	wait	10	7.55361e-05	4.2454e-05	0.000116286
dash	16	24	3275	148	bound	10	0.0577858	0.0531932	0.0668892
dash	16	24	3275	148	calc iter	10	0.818169	0.81394	0.821464
dash	16	24	3275	148	calc total	1	8.21397	8.21397	8.21397
dash	16	24	3275	148	total	1	22.85	22.85	22.85
dash	16	24	3275	149	initialize	1	5.03572	5.03572	5.03572
dash	16	24	3275	149	async	10	0.0128754	0.00731406	0.0156028
dash	16	24	3275	149	inner	10	0.736302	0.725071	0.749576
dash	16	24	3275	149	wait	10	8.02159e-05	5.2728e-05	0.000124297
dash	16	24	3275	149	bound	10	0.068332	0.0585399	0.0768978
dash	16	24	3275	149	calc iter	10	0.817591	0.814793	0.821682
dash	16	24	3275	149	calc total	1	8.21398	8.21398	8.21398
dash	16	24	3275	149	total	1	22.8501	22.8501	22.8501
dash	16	24	3275	150	initialize	1	5.03575	5.03575	5.03575
dash	16	24	3275	150	async	10	0.0211258	0.0135965	0.0271362
dash	16	24	3275	150	inner	10	0.745902	0.738553	0.755048
dash	16	24	3275	150	wait	10	4.93442e-05	3.5775e-05	0.000118073
dash	16	24	3275	150	bound	10	0.0523892	0.0517403	0.0538659
dash	16	24	3275	150	calc iter	10	0.819467	0.815728	0.823893
dash	16	24	3275	150	calc total	1	8.21398	8.21398	8.21398
dash	16	24	3275	150	total	1	22.8501	22.8501	22.8501
dash	16	24	3275	168	initialize	1	5.04404	5.04404	5.04404
dash	16	24	3275	168	async	10	0.0194149	0.012642	0.0264861
dash	16	24	3275	168	inner	10	0.744944	0.739083	0.758509
dash	16	24	3275	168	wait	10	5.04374e-05	3.5754e-05	7.2062e-05
dash	16	24	3275	168	bound	10	0.053527	0.0524308	0.0547689
dash	16	24	3275	168	calc iter	10	0.817938	0.812853	0.825738
dash	16	24	3275	168	calc total	1	8.21398	8.21398	8.21398
dash	16	24	3275	168	total	1	22.8524	22.8524	22.8524
dash	16	24	3275	216	initialize	1	4.88818	4.88818	4.88818
dash	16	24	3275	216	async	10	0.0221109	0.0134256	0.0297273
dash	16	24	3275	216	inner	10	0.742156	0.734493	0.757319
dash	16	24	3275	216	wait	10	5.60411e-05	4.0978e-05	9.2143e-05
dash	16	24	3275	216	bound	10	0.0550115	0.0523198	0.0580546
dash	16	24	3275	216	calc iter	10	0.819336	0.815227	0.823791
dash	16	24	3275	216	calc total	1	8.21398	8.21398	8.21398
dash	16	24	3275	216	total	1	22.7036	22.7036	22.7036
dash	16	24	3275	192	initialize	1	5.04627	5.04627	5.04627
dash	16	24	3275	192	async	10	0.027112	0.0134468	0.033505
dash	16	24	3275	192	inner	10	0.740187	0.728008	0.756199
dash	16	24	3275	192	wait	10	3.55802e-05	2.3169e-05	7.8205e-05
dash	16	24	3275	192	bound	10	0.0534307	0.0506702	0.0557904
dash	16	24	3275	192	calc iter	10	0.820767	0.812209	0.827465
dash	16	24	3275	192	calc total	1	8.21398	8.21398	8.21398
dash	16	24	3275	192	total	1	22.8637	22.8637	22.8637
dash	16	24	3275	151	initialize	1	5.0357	5.0357	5.0357
dash	16	24	3275	151	async	10	0.0185506	0.0158511	0.0204938
dash	16	24	3275	151	inner	10	0.748075	0.741389	0.757249
dash	16	24	3275	151	wait	10	4.15805e-05	3.1611e-05	6.365e-05
dash	16	24	3275	151	bound	10	0.0527258	0.0522885	0.0536103
dash	16	24	3275	151	calc iter	10	0.819395	0.814063	0.825793
dash	16	24	3275	151	calc total	1	8.21398	8.21398	8.21398
dash	16	24	3275	151	total	1	22.8501	22.8501	22.8501
dash	16	24	3275	217	initialize	1	4.88088	4.88088	4.88088
dash	16	24	3275	217	async	10	0.029831	0.0158283	0.0377309
dash	16	24	3275	217	inner	10	0.737332	0.727481	0.755534
dash	16	24	3275	217	wait	10	4.07805e-05	2.6564e-05	7.427e-05
dash	16	24	3275	217	bound	10	0.0530125	0.0511158	0.054268
dash	16	24	3275	217	calc iter	10	0.820218	0.816325	0.824275
dash	16	24	3275	217	calc total	1	8.21398	8.21398	8.21398
dash	16	24	3275	217	total	1	22.6963	22.6963	22.6963
dash	16	24	3275	193	initialize	1	5.04642	5.04642	5.04642
dash	16	24	3275	193	async	10	0.0246599	0.0140591	0.02904
dash	16	24	3275	193	inner	10	0.74183	0.729986	0.759744
dash	16	24	3275	193	wait	10	3.28899e-05	2.6173e-05	5.4004e-05
dash	16	24	3275	193	bound	10	0.0544545	0.0507514	0.0576268
dash	16	24	3275	193	calc iter	10	0.82098	0.809382	0.826888
dash	16	24	3275	193	calc total	1	8.21398	8.21398	8.21398
dash	16	24	3275	193	total	1	22.8639	22.8639	22.8639
dash	16	24	3275	152	initialize	1	5.03572	5.03572	5.03572
dash	16	24	3275	152	async	10	0.0175291	0.0139077	0.0244217
dash	16	24	3275	152	inner	10	0.747974	0.740215	0.757248
dash	16	24	3275	152	wait	10	5.97931e-05	4.0809e-05	7.8733e-05
dash	16	24	3275	152	bound	10	0.0537069	0.0521595	0.0560206
dash	16	24	3275	152	calc iter	10	0.819272	0.815897	0.823709
dash	16	24	3275	152	calc total	1	8.21398	8.21398	8.21398
dash	16	24	3275	152	total	1	22.8501	22.8501	22.8501
dash	16	24	3275	218	initialize	1	4.88284	4.88284	4.88284
dash	16	24	3275	218	async	10	0.0338537	0.0161244	0.0400175
dash	16	24	3275	218	inner	10	0.733036	0.723541	0.756914
dash	16	24	3275	218	wait	10	3.72389e-05	2.9162e-05	8.1151e-05
dash	16	24	3275	218	bound	10	0.0538309	0.0507744	0.0555258
dash	16	24	3275	218	calc iter	10	0.82076	0.812478	0.826373
dash	16	24	3275	218	calc total	1	8.21398	8.21398	8.21398
dash	16	24	3275	218	total	1	22.6982	22.6982	22.6982
dash	16	24	3275	194	initialize	1	5.04621	5.04621	5.04621
dash	16	24	3275	194	async	10	0.0210232	0.0139477	0.027017
dash	16	24	3275	194	inner	10	0.746148	0.735648	0.75746
dash	16	24	3275	194	wait	10	4.0749e-05	2.8097e-05	6.4506e-05
dash	16	24	3275	194	bound	10	0.0529629	0.051363	0.0541711
dash	16	24	3275	194	calc iter	10	0.820176	0.814061	0.823949
dash	16	24	3275	194	calc total	1	8.21398	8.21398	8.21398
dash	16	24	3275	194	total	1	22.8636	22.8636	22.8636
dash	16	24	3275	153	initialize	1	5.042	5.042	5.042
dash	16	24	3275	153	async	10	0.0191366	0.0149179	0.0261488
dash	16	24	3275	153	inner	10	0.74702	0.739274	0.755104
dash	16	24	3275	153	wait	10	5.80134e-05	3.7558e-05	8.4396e-05
dash	16	24	3275	153	bound	10	0.0532833	0.0519522	0.0540137
dash	16	24	3275	153	calc iter	10	0.8195	0.815398	0.822334
dash	16	24	3275	153	calc total	1	8.21398	8.21398	8.21398
dash	16	24	3275	153	total	1	22.8564	22.8564	22.8564
dash	16	24	3275	219	initialize	1	4.8784	4.8784	4.8784
dash	16	24	3275	219	async	10	0.0270414	0.0162486	0.0297485
dash	16	24	3275	219	inner	10	0.737292	0.727606	0.762089
dash	16	24	3275	219	wait	10	3.46761e-05	3.0673e-05	5.5862e-05
dash	16	24	3275	219	bound	10	0.0569135	0.0505305	0.0603415
dash	16	24	3275	219	calc iter	10	0.821284	0.807513	0.831555
dash	16	24	3275	219	calc total	1	8.21398	8.21398	8.21398
dash	16	24	3275	219	total	1	22.6938	22.6938	22.6938
dash	16	24	3275	195	initialize	1	5.04646	5.04646	5.04646
dash	16	24	3275	195	async	10	0.017238	0.0140163	0.023513
dash	16	24	3275	195	inner	10	0.74866	0.740439	0.757067
dash	16	24	3275	195	wait	10	5.4401e-05	3.038e-05	8.765e-05
dash	16	24	3275	195	bound	10	0.0534848	0.0526159	0.0548536
dash	16	24	3275	195	calc iter	10	0.819438	0.816152	0.826139
dash	16	24	3275	195	calc total	1	8.21398	8.21398	8.21398
dash	16	24	3275	195	total	1	22.8639	22.8639	22.8639
dash	16	24	3275	154	initialize	1	5.03568	5.03568	5.03568
dash	16	24	3275	154	async	10	0.0160716	0.0139262	0.0185106
dash	16	24	3275	154	inner	10	0.746859	0.737074	0.755455
dash	16	24	3275	154	wait	10	6.54489e-05	4.0335e-05	8.3677e-05
dash	16	24	3275	154	bound	10	0.0555908	0.0522028	0.0615233
dash	16	24	3275	154	calc iter	10	0.818588	0.813521	0.823066
dash	16	24	3275	154	calc total	1	8.21398	8.21398	8.21398
dash	16	24	3275	154	total	1	22.8501	22.8501	22.8501
dash	16	24	3275	220	initialize	1	4.85897	4.85897	4.85897
dash	16	24	3275	220	async	10	0.0303528	0.0157534	0.0373841
dash	16	24	3275	220	inner	10	0.736539	0.727787	0.754059
dash	16	24	3275	220	wait	10	4.51558e-05	2.9695e-05	0.000108317
dash	16	24	3275	220	bound	10	0.0528897	0.0513843	0.0549042
dash	16	24	3275	220	calc iter	10	0.819829	0.816108	0.824751
dash	16	24	3275	220	calc total	1	8.21398	8.21398	8.21398
dash	16	24	3275	220	total	1	22.6744	22.6744	22.6744
dash	16	24	3275	196	initialize	1	5.04375	5.04375	5.04375
dash	16	24	3275	196	async	10	0.0146208	0.013437	0.017398
dash	16	24	3275	196	inner	10	0.748398	0.736071	0.756591
dash	16	24	3275	196	wait	10	5.78807e-05	4.4816e-05	7.4394e-05
dash	16	24	3275	196	bound	10	0.0554052	0.0520212	0.0635006
dash	16	24	3275	196	calc iter	10	0.818483	0.813649	0.823829
dash	16	24	3275	196	calc total	1	8.21398	8.21398	8.21398
dash	16	24	3275	196	total	1	22.8612	22.8612	22.8612
dash	16	24	3275	155	initialize	1	5.0357	5.0357	5.0357
dash	16	24	3275	155	async	10	0.0119824	0.00766319	0.014254
dash	16	24	3275	155	inner	10	0.74259	0.731791	0.752125
dash	16	24	3275	155	wait	10	7.581e-05	5.5815e-05	0.000137717
dash	16	24	3275	155	bound	10	0.0632901	0.0573441	0.0719251
dash	16	24	3275	155	calc iter	10	0.81794	0.813628	0.821535
dash	16	24	3275	155	calc total	1	8.21398	8.21398	8.21398
dash	16	24	3275	155	total	1	22.8501	22.8501	22.8501
dash	16	24	3275	221	initialize	1	4.88807	4.88807	4.88807
dash	16	24	3275	221	async	10	0.0190965	0.00775516	0.0250199
dash	16	24	3275	221	inner	10	0.735524	0.731356	0.748395
dash	16	24	3275	221	wait	10	6.67423e-05	5.1066e-05	9.4032e-05
dash	16	24	3275	221	bound	10	0.0636677	0.0601642	0.068284
dash	16	24	3275	221	calc iter	10	0.818356	0.816411	0.821703
dash	16	24	3275	221	calc total	1	8.21398	8.21398	8.21398
dash	16	24	3275	221	total	1	22.7035	22.7035	22.7035
dash	16	24	3275	197	initialize	1	5.04661	5.04661	5.04661
dash	16	24	3275	197	async	10	0.0136895	0.00733212	0.0176313
dash	16	24	3275	197	inner	10	0.738805	0.724051	0.750054
dash	16	24	3275	197	wait	10	7.57875e-05	5.5536e-05	0.000130973
dash	16	24	3275	197	bound	10	0.065074	0.0585383	0.0771112
dash	16	24	3275	197	calc iter	10	0.817646	0.813406	0.823369
dash	16	24	3275	197	calc total	1	8.21398	8.21398	8.21398
dash	16	24	3275	197	total	1	22.864	22.864	22.864
dash	16	24	3275	240	initialize	1	4.93232	4.93232	4.93232
dash	16	24	3275	240	async	10	0.023938	0.0138676	0.028635
dash	16	24	3275	240	inner	10	0.741096	0.729224	0.758778
dash	16	24	3275	240	wait	10	2.84145e-05	2.0458e-05	5.2832e-05
dash	16	24	3275	240	bound	10	0.0548808	0.0502473	0.0604065
dash	16	24	3275	240	calc iter	10	0.819945	0.806174	0.824983
dash	16	24	3275	240	calc total	1	8.21398	8.21398	8.21398
dash	16	24	3275	240	total	1	22.7401	22.7401	22.7401
dash	16	24	3275	156	initialize	1	5.042	5.042	5.042
dash	16	24	3275	156	async	10	0.016472	0.0121107	0.0231766
dash	16	24	3275	156	inner	10	0.744275	0.73592	0.757224
dash	16	24	3275	156	wait	10	6.78294e-05	4.115e-05	9.1855e-05
dash	16	24	3275	156	bound	10	0.0577065	0.0521933	0.0646004
dash	16	24	3275	156	calc iter	10	0.818524	0.814369	0.823811
dash	16	24	3275	156	calc total	1	8.21398	8.21398	8.21398
dash	16	24	3275	156	total	1	22.8564	22.8564	22.8564
dash	16	24	3275	222	initialize	1	4.87943	4.87943	4.87943
dash	16	24	3275	222	async	10	0.0182398	0.0140169	0.0203412
dash	16	24	3275	222	inner	10	0.730677	0.720508	0.750402
dash	16	24	3275	222	wait	10	7.86429e-05	6.2287e-05	0.000122529
dash	16	24	3275	222	bound	10	0.0684115	0.0550157	0.0767938
dash	16	24	3275	222	calc iter	10	0.817409	0.815767	0.819665
dash	16	24	3275	222	calc total	1	8.21398	8.21398	8.21398
dash	16	24	3275	222	total	1	22.6948	22.6948	22.6948
dash	16	24	3275	198	initialize	1	5.04665	5.04665	5.04665
dash	16	24	3275	198	async	10	0.0176892	0.0133961	0.0243286
dash	16	24	3275	198	inner	10	0.746565	0.738668	0.754884
dash	16	24	3275	198	wait	10	6.12228e-05	3.8505e-05	0.000105415
dash	16	24	3275	198	bound	10	0.0546873	0.0519139	0.0574195
dash	16	24	3275	198	calc iter	10	0.819004	0.815206	0.828862
dash	16	24	3275	198	calc total	1	8.21398	8.21398	8.21398
dash	16	24	3275	198	total	1	22.864	22.864	22.864
dash	16	24	3275	157	initialize	1	5.04202	5.04202	5.04202
dash	16	24	3275	157	async	10	0.0213693	0.0155508	0.0259798
dash	16	24	3275	157	inner	10	0.74309	0.737543	0.75381
dash	16	24	3275	157	wait	10	5.50227e-05	3.7877e-05	0.000100647
dash	16	24	3275	157	bound	10	0.0547507	0.0524349	0.0583409
dash	16	24	3275	157	calc iter	10	0.819267	0.814705	0.826484
dash	16	24	3275	157	calc total	1	8.21398	8.21398	8.21398
dash	16	24	3275	157	total	1	22.8564	22.8564	22.8564
dash	16	24	3275	223	initialize	1	4.88823	4.88823	4.88823
dash	16	24	3275	223	async	10	0.0212767	0.0158771	0.0237721
dash	16	24	3275	223	inner	10	0.736427	0.727079	0.751713
dash	16	24	3275	223	wait	10	6.33425e-05	4.7037e-05	0.000113469
dash	16	24	3275	223	bound	10	0.0602525	0.0528873	0.0665942
dash	16	24	3275	223	calc iter	10	0.818021	0.815913	0.82424
dash	16	24	3275	223	calc total	1	8.21398	8.21398	8.21398
dash	16	24	3275	223	total	1	22.7036	22.7036	22.7036
dash	16	24	3275	199	initialize	1	5.0465	5.0465	5.0465
dash	16	24	3275	199	async	10	0.020344	0.0147442	0.025182
dash	16	24	3275	199	inner	10	0.74555	0.737731	0.754357
dash	16	24	3275	199	wait	10	5.00051e-05	3.1739e-05	7.1325e-05
dash	16	24	3275	199	bound	10	0.0533223	0.0520203	0.0544888
dash	16	24	3275	199	calc iter	10	0.819268	0.816271	0.828536
dash	16	24	3275	199	calc total	1	8.21398	8.21398	8.21398
dash	16	24	3275	199	total	1	22.8639	22.8639	22.8639
dash	16	24	3275	158	initialize	1	5.042	5.042	5.042
dash	16	24	3275	158	async	10	0.025248	0.0156491	0.0325697
dash	16	24	3275	158	inner	10	0.742151	0.735387	0.754147
dash	16	24	3275	158	wait	10	3.98089e-05	2.7037e-05	8.5461e-05
dash	16	24	3275	158	bound	10	0.0527128	0.0514276	0.0532906
dash	16	24	3275	158	calc iter	10	0.820153	0.817176	0.823229
dash	16	24	3275	158	calc total	1	8.21398	8.21398	8.21398
dash	16	24	3275	158	total	1	22.8564	22.8564	22.8564
dash	16	24	3275	224	initialize	1	4.88222	4.88222	4.88222
dash	16	24	3275	224	async	10	0.0214737	0.0159751	0.0241629
dash	16	24	3275	224	inner	10	0.742121	0.73485	0.757927
dash	16	24	3275	224	wait	10	5.4248e-05	3.7331e-05	6.5095e-05
dash	16	24	3275	224	bound	10	0.0551827	0.0523097	0.0577619
dash	16	24	3275	224	calc iter	10	0.818834	0.815614	0.826276
dash	16	24	3275	224	calc total	1	8.21398	8.21398	8.21398
dash	16	24	3275	224	total	1	22.6976	22.6976	22.6976
dash	16	24	3275	200	initialize	1	5.04646	5.04646	5.04646
dash	16	24	3275	200	async	10	0.0184629	0.0147583	0.0241897
dash	16	24	3275	200	inner	10	0.746506	0.738764	0.754019
dash	16	24	3275	200	wait	10	6.43011e-05	4.5702e-05	9.9851e-05
dash	16	24	3275	200	bound	10	0.0542014	0.0526992	0.0558126
dash	16	24	3275	200	calc iter	10	0.819237	0.816232	0.822513
dash	16	24	3275	200	calc total	1	8.21398	8.21398	8.21398
dash	16	24	3275	200	total	1	22.8639	22.8639	22.8639
dash	16	24	3275	159	initialize	1	5.03613	5.03613	5.03613
dash	16	24	3275	159	async	10	0.0267229	0.0157712	0.0357474
dash	16	24	3275	159	inner	10	0.740542	0.73239	0.754513
dash	16	24	3275	159	wait	10	3.92435e-05	2.7605e-05	7.2094e-05
dash	16	24	3275	159	bound	10	0.0527509	0.051602	0.0540645
dash	16	24	3275	159	calc iter	10	0.820057	0.815585	0.82425
dash	16	24	3275	159	calc total	1	8.21398	8.21398	8.21398
dash	16	24	3275	159	total	1	22.8505	22.8505	22.8505
dash	16	24	3275	225	initialize	1	4.88154	4.88154	4.88154
dash	16	24	3275	225	async	10	0.0242999	0.0160085	0.02849
dash	16	24	3275	225	inner	10	0.742159	0.736044	0.758599
dash	16	24	3275	225	wait	10	4.37712e-05	2.9417e-05	5.8939e-05
dash	16	24	3275	225	bound	10	0.053012	0.0522916	0.0536864
dash	16	24	3275	225	calc iter	10	0.819516	0.815703	0.826961
dash	16	24	3275	225	calc total	1	8.21398	8.21398	8.21398
dash	16	24	3275	225	total	1	22.6969	22.6969	22.6969
dash	16	24	3275	201	initialize	1	5.04644	5.04644	5.04644
dash	16	24	3275	201	async	10	0.0211302	0.015005	0.0283773
dash	16	24	3275	201	inner	10	0.745714	0.73629	0.754672
dash	16	24	3275	201	wait	10	4.9257e-05	3.3658e-05	8.448e-05
dash	16	24	3275	201	bound	10	0.0527819	0.0522099	0.0535988
dash	16	24	3275	201	calc iter	10	0.819677	0.81332	0.82419
dash	16	24	3275	201	calc total	1	8.21398	8.21398	8.21398
dash	16	24	3275	201	total	1	22.8639	22.8639	22.8639
dash	16	24	3275	160	initialize	1	5.03633	5.03633	5.03633
dash	16	24	3275	160	async	10	0.021283	0.0153432	0.0273213
dash	16	24	3275	160	inner	10	0.736202	0.730715	0.749062
dash	16	24	3275	160	wait	10	6.42896e-05	4.5019e-05	0.000117645
dash	16	24	3275	160	bound	10	0.0612009	0.0539562	0.0662317
dash	16	24	3275	160	calc iter	10	0.818752	0.81552	0.820859
dash	16	24	3275	160	calc total	1	8.21397	8.21397	8.21397
dash	16	24	3275	160	total	1	22.8507	22.8507	22.8507
dash	16	24	3275	226	initialize	1	4.88338	4.88338	4.88338
dash	16	24	3275	226	async	10	0.018723	0.0158556	0.0208554
dash	16	24	3275	226	inner	10	0.738798	0.729924	0.756387
dash	16	24	3275	226	wait	10	6.40314e-05	5.1261e-05	7.856e-05
dash	16	24	3275	226	bound	10	0.0605235	0.0523081	0.0662176
dash	16	24	3275	226	calc iter	10	0.81811	0.816	0.824835
dash	16	24	3275	226	calc total	1	8.21398	8.21398	8.21398
dash	16	24	3275	226	total	1	22.6988	22.6988	22.6988
dash	16	24	3275	202	initialize	1	5.04659	5.04659	5.04659
dash	16	24	3275	202	async	10	0.0152595	0.0132134	0.0197704
dash	16	24	3275	202	inner	10	0.748558	0.738125	0.757245
dash	16	24	3275	202	wait	10	5.91273e-05	3.8024e-05	7.8792e-05
dash	16	24	3275	202	bound	10	0.0549249	0.0524507	0.0598469
dash	16	24	3275	202	calc iter	10	0.818803	0.814185	0.826227
dash	16	24	3275	202	calc total	1	8.21398	8.21398	8.21398
dash	16	24	3275	202	total	1	22.864	22.864	22.864
dash	16	24	3275	161	initialize	1	5.03612	5.03612	5.03612
dash	16	24	3275	161	async	10	0.0148851	0.00759222	0.0198722
dash	16	24	3275	161	inner	10	0.726849	0.716818	0.7462
dash	16	24	3275	161	wait	10	7.3726e-05	4.7624e-05	0.000114742
dash	16	24	3275	161	bound	10	0.0757349	0.0599835	0.0840808
dash	16	24	3275	161	calc iter	10	0.817544	0.813895	0.821287
dash	16	24	3275	161	calc total	1	8.21397	8.21397	8.21397
dash	16	24	3275	161	total	1	22.8505	22.8505	22.8505
dash	16	24	3275	169	initialize	1	5.03439	5.03439	5.03439
dash	16	24	3275	169	async	10	0.0275382	0.0161114	0.0363949
dash	16	24	3275	169	inner	10	0.738872	0.729201	0.756891
dash	16	24	3275	169	wait	10	3.92588e-05	3.1516e-05	5.4923e-05
dash	16	24	3275	169	bound	10	0.052221	0.0513279	0.0526207
dash	16	24	3275	169	calc iter	10	0.818673	0.815585	0.825648
dash	16	24	3275	169	calc total	1	8.21398	8.21398	8.21398
dash	16	24	3275	169	total	1	22.8428	22.8428	22.8428
dash	16	24	3275	227	initialize	1	4.8882	4.8882	4.8882
dash	16	24	3275	227	async	10	0.0119698	0.00782013	0.0149974
dash	16	24	3275	227	inner	10	0.734894	0.721194	0.755287
dash	16	24	3275	227	wait	10	7.69958e-05	5.4155e-05	0.000130023
dash	16	24	3275	227	bound	10	0.0703563	0.0557505	0.0808538
dash	16	24	3275	203	initialize	1	5.04644	5.04644	5.04644
dash	16	24	3275	203	async	10	0.012867	0.00768311	0.015516
dash	16	24	3275	203	inner	10	0.741394	0.72838	0.751233
dash	16	24	3275	203	wait	10	8.03385e-05	6.0158e-05	0.000115369
dash	16	24	3275	203	bound	10	0.0635871	0.0582339	0.0729087
dash	16	24	3275	203	calc iter	10	0.81793	0.813466	0.822577
dash	16	24	3275	203	calc total	1	8.21398	8.21398	8.21398
dash	16	24	3275	203	total	1	22.8639	22.8639	22.8639
dash	16	24	3275	162	initialize	1	5.03735	5.03735	5.03735
dash	16	24	3275	162	async	10	0.0224603	0.0136854	0.0277114
dash	16	24	3275	162	inner	10	0.739361	0.734038	0.749028
dash	16	24	3275	162	wait	10	6.07475e-05	4.4903e-05	0.000130965
dash	16	24	3275	162	bound	10	0.0571685	0.0547444	0.0601742
dash	16	24	3275	162	calc iter	10	0.819053	0.817082	0.82171
dash	16	24	3275	162	calc total	1	8.21397	8.21397	8.21397
dash	16	24	3275	162	total	1	22.8517	22.8517	22.8517
dash	16	24	3275	170	initialize	1	5.04405	5.04405	5.04405
dash	16	24	3275	170	async	10	0.0330769	0.0160873	0.0426854
dash	16	24	3275	170	inner	10	0.733411	0.722765	0.757014
dash	16	24	3275	170	wait	10	3.73314e-05	2.734e-05	4.9029e-05
dash	16	24	3275	170	bound	10	0.0528631	0.0510332	0.0538676
dash	16	24	3275	170	calc iter	10	0.81939	0.813887	0.825879
dash	16	24	3275	170	calc total	1	8.21398	8.21398	8.21398
dash	16	24	3275	170	total	1	22.8524	22.8524	22.8524
dash	16	24	3275	227	calc iter	10	0.817299	0.814592	0.8225
dash	16	24	3275	227	calc total	1	8.21398	8.21398	8.21398
dash	16	24	3275	227	total	1	22.7036	22.7036	22.7036
dash	16	24	3275	204	initialize	1	5.04643	5.04643	5.04643
dash	16	24	3275	204	async	10	0.0189137	0.0138958	0.0222952
dash	16	24	3275	204	inner	10	0.741136	0.730977	0.756388
dash	16	24	3275	204	wait	10	6.64162e-05	3.5531e-05	8.9093e-05
dash	16	24	3275	204	bound	10	0.0585051	0.0524444	0.0688698
dash	16	24	3275	204	calc iter	10	0.818622	0.813957	0.824781
dash	16	24	3275	204	calc total	1	8.21398	8.21398	8.21398
dash	16	24	3275	204	total	1	22.8638	22.8638	22.8638
dash	16	24	3275	163	initialize	1	5.03678	5.03678	5.03678
dash	16	24	3275	163	async	10	0.0250263	0.0155285	0.0321502
dash	16	24	3275	163	inner	10	0.742868	0.736278	0.755279
dash	16	24	3275	163	wait	10	4.11504e-05	3.0383e-05	7.1691e-05
dash	16	24	3275	163	bound	10	0.0521273	0.050982	0.0527149
dash	16	24	3275	163	calc iter	10	0.820065	0.817226	0.822703
dash	16	24	3275	163	calc total	1	8.21397	8.21397	8.21397
dash	16	24	3275	163	total	1	22.8511	22.8511	22.8511
dash	16	24	3275	171	initialize	1	5.03832	5.03832	5.03832
dash	16	24	3275	171	async	10	0.0407338	0.0159622	0.0489735
dash	16	24	3275	171	inner	10	0.724764	0.713616	0.753493
dash	16	24	3275	171	wait	10	3.69877e-05	2.5772e-05	8.9042e-05
dash	16	24	3275	171	bound	10	0.0543758	0.050893	0.0573049
dash	16	24	3275	171	calc iter	10	0.819913	0.811344	0.825781
dash	16	24	3275	171	calc total	1	8.21398	8.21398	8.21398
dash	16	24	3275	171	total	1	22.8467	22.8467	22.8467
dash	16	24	3275	228	initialize	1	4.85949	4.85949	4.85949
dash	16	24	3275	228	async	10	0.0218423	0.0137422	0.0293668
dash	16	24	3275	228	inner	10	0.740594	0.734684	0.757744
dash	16	24	3275	228	wait	10	4.3688e-05	3.2724e-05	5.7995e-05
dash	16	24	3275	228	bound	10	0.0517726	0.0505626	0.0525112
dash	16	24	3275	228	calc iter	10	0.814254	0.810863	0.824051
dash	16	24	3275	228	calc total	1	8.21398	8.21398	8.21398
dash	16	24	3275	228	total	1	22.6749	22.6749	22.6749
dash	16	24	3275	205	initialize	1	5.04293	5.04293	5.04293
dash	16	24	3275	205	async	10	0.0208172	0.0155574	0.0243261
dash	16	24	3275	205	inner	10	0.744079	0.737694	0.758731
dash	16	24	3275	205	wait	10	4.1967e-05	3.2513e-05	5.0692e-05
dash	16	24	3275	205	bound	10	0.0545263	0.0527337	0.0590491
dash	16	24	3275	205	calc iter	10	0.819466	0.812818	0.827284
dash	16	24	3275	205	calc total	1	8.21398	8.21398	8.21398
dash	16	24	3275	205	total	1	22.8603	22.8603	22.8603
dash	16	24	3275	164	initialize	1	5.03834	5.03834	5.03834
dash	16	24	3275	164	async	10	0.0219462	0.0155966	0.0296183
dash	16	24	3275	164	inner	10	0.74532	0.738289	0.757179
dash	16	24	3275	164	wait	10	3.64467e-05	2.9705e-05	5.801e-05
dash	16	24	3275	164	bound	10	0.0532311	0.0510417	0.0542327
dash	16	24	3275	164	calc iter	10	0.820536	0.814537	0.825289
dash	16	24	3275	164	calc total	1	8.21397	8.21397	8.21397
dash	16	24	3275	164	total	1	22.8527	22.8527	22.8527
dash	16	24	3275	172	initialize	1	5.03674	5.03674	5.03674
dash	16	24	3275	172	async	10	0.0288435	0.0156846	0.0375325
dash	16	24	3275	172	inner	10	0.736012	0.728106	0.751945
dash	16	24	3275	172	wait	10	5.54832e-05	3.6355e-05	9.0951e-05
dash	16	24	3275	172	bound	10	0.0531852	0.0521361	0.056743
dash	16	24	3275	172	calc iter	10	0.818098	0.815874	0.820921
dash	16	24	3275	172	calc total	1	8.21398	8.21398	8.21398
dash	16	24	3275	172	total	1	22.8451	22.8451	22.8451
dash	16	24	3275	229	initialize	1	4.88412	4.88412	4.88412
dash	16	24	3275	229	async	10	0.0280125	0.0157862	0.0341665
dash	16	24	3275	229	inner	10	0.734569	0.728616	0.751567
dash	16	24	3275	229	wait	10	4.19631e-05	3.0726e-05	8.3991e-05
dash	16	24	3275	229	bound	10	0.0517066	0.0504307	0.0522536
dash	16	24	3275	229	calc iter	10	0.814331	0.811605	0.819532
dash	16	24	3275	229	calc total	1	8.21398	8.21398	8.21398
dash	16	24	3275	229	total	1	22.6995	22.6995	22.6995
dash	16	24	3275	206	initialize	1	5.04642	5.04642	5.04642
dash	16	24	3275	206	async	10	0.0243734	0.0156132	0.0308517
dash	16	24	3275	206	inner	10	0.742454	0.736265	0.7564
dash	16	24	3275	206	wait	10	4.56082e-05	2.99e-05	6.8979e-05
dash	16	24	3275	206	bound	10	0.0531542	0.0523676	0.0539506
dash	16	24	3275	206	calc iter	10	0.820029	0.816223	0.824644
dash	16	24	3275	206	calc total	1	8.21398	8.21398	8.21398
dash	16	24	3275	206	total	1	22.8638	22.8638	22.8638
dash	16	24	3275	165	initialize	1	5.0358	5.0358	5.0358
dash	16	24	3275	165	async	10	0.027202	0.0154559	0.0347645
dash	16	24	3275	165	inner	10	0.740409	0.731618	0.756724
dash	16	24	3275	165	wait	10	3.24618e-05	2.3349e-05	5.2242e-05
dash	16	24	3275	165	bound	10	0.0532349	0.05064	0.054517
dash	16	24	3275	165	calc iter	10	0.820881	0.81577	0.827309
dash	16	24	3275	165	calc total	1	8.21397	8.21397	8.21397
dash	16	24	3275	165	total	1	22.8502	22.8502	22.8502
dash	16	24	3275	173	initialize	1	5.03791	5.03791	5.03791
dash	16	24	3275	173	async	10	0.0189463	0.00782311	0.0261451
dash	16	24	3275	173	inner	10	0.731015	0.726683	0.747262
dash	16	24	3275	173	wait	10	7.77135e-05	5.7117e-05	0.000131392
dash	16	24	3275	173	bound	10	0.066556	0.0590929	0.0725436
dash	16	24	3275	173	calc iter	10	0.816597	0.814311	0.819398
dash	16	24	3275	173	calc total	1	8.21398	8.21398	8.21398
dash	16	24	3275	173	total	1	22.8463	22.8463	22.8463
dash	16	24	3275	230	initialize	1	4.88334	4.88334	4.88334
dash	16	24	3275	230	async	10	0.0283547	0.0161824	0.0354107
dash	16	24	3275	230	inner	10	0.73415	0.725804	0.753821
dash	16	24	3275	230	wait	10	3.81735e-05	2.819e-05	6.709e-05
dash	16	24	3275	230	bound	10	0.0522851	0.0500288	0.0530258
dash	16	24	3275	230	calc iter	10	0.81483	0.811273	0.822332
dash	16	24	3275	230	calc total	1	8.21398	8.21398	8.21398
dash	16	24	3275	230	total	1	22.6988	22.6988	22.6988
dash	16	24	3275	207	initialize	1	5.04646	5.04646	5.04646
dash	16	24	3275	207	async	10	0.0291172	0.0160001	0.037318
dash	16	24	3275	207	inner	10	0.738822	0.72996	0.756881
dash	16	24	3275	207	wait	10	3.50407e-05	2.7255e-05	6.7373e-05
dash	16	24	3275	207	bound	10	0.0528198	0.0510847	0.0533514
dash	16	24	3275	207	calc iter	10	0.820796	0.816971	0.825514
dash	16	24	3275	207	calc total	1	8.21398	8.21398	8.21398
dash	16	24	3275	207	total	1	22.8639	22.8639	22.8639
dash	16	24	3275	166	initialize	1	5.04203	5.04203	5.04203
dash	16	24	3275	166	async	10	0.0215871	0.0136409	0.0294433
dash	16	24	3275	166	inner	10	0.742939	0.736523	0.755671
dash	16	24	3275	166	wait	10	4.91052e-05	3.584e-05	6.2802e-05
dash	16	24	3275	166	bound	10	0.054816	0.0525204	0.0580722
dash	16	24	3275	166	calc iter	10	0.819393	0.815186	0.823832
dash	16	24	3275	166	calc total	1	8.21397	8.21397	8.21397
dash	16	24	3275	166	total	1	22.8564	22.8564	22.8564
dash	16	24	3275	174	initialize	1	5.0337	5.0337	5.0337
dash	16	24	3275	174	async	10	0.0192529	0.0140283	0.0241054
dash	16	24	3275	174	inner	10	0.728414	0.71873	0.749583
dash	16	24	3275	174	wait	10	8.045e-05	5.8296e-05	0.000104064
dash	16	24	3275	174	bound	10	0.0682041	0.0539805	0.0757778
dash	16	24	3275	174	calc iter	10	0.815953	0.812515	0.818781
dash	16	24	3275	174	calc total	1	8.21398	8.21398	8.21398
dash	16	24	3275	174	total	1	22.842	22.842	22.842
dash	16	24	3275	167	initialize	1	5.03572	5.03572	5.03572
dash	16	24	3275	167	async	10	0.0169217	0.0077225	0.0221999
dash	16	24	3275	167	inner	10	0.732319	0.726031	0.745553
dash	16	24	3275	167	wait	10	7.1735e-05	5.6572e-05	0.000130536
dash	16	24	3275	167	bound	10	0.0689496	0.0607721	0.0734453
dash	16	24	3275	167	calc iter	10	0.818265	0.814181	0.820709
dash	16	24	3275	167	calc total	1	8.21398	8.21398	8.21398
dash	16	24	3275	167	total	1	22.8501	22.8501	22.8501
dash	16	24	3275	175	initialize	1	5.04409	5.04409	5.04409
dash	16	24	3275	175	async	10	0.0224784	0.0150928	0.0268525
dash	16	24	3275	175	inner	10	0.735378	0.727636	0.751979
dash	16	24	3275	175	wait	10	6.84405e-05	5.3737e-05	8.61e-05
dash	16	24	3275	175	bound	10	0.0587641	0.0520823	0.063497
dash	16	24	3275	175	calc iter	10	0.816691	0.814376	0.82027
dash	16	24	3275	175	calc total	1	8.21398	8.21398	8.21398
dash	16	24	3275	175	total	1	22.8524	22.8524	22.8524
dash	16	24	3275	176	initialize	1	5.03335	5.03335	5.03335
dash	16	24	3275	176	async	10	0.0258878	0.0158491	0.0304423
dash	16	24	3275	176	inner	10	0.736539	0.730414	0.751507
dash	16	24	3275	176	wait	10	5.70368e-05	3.8161e-05	0.000128326
dash	16	24	3275	176	bound	10	0.054774	0.0525717	0.0573759
dash	16	24	3275	176	calc iter	10	0.81726	0.815331	0.82018
dash	16	24	3275	176	calc total	1	8.21398	8.21398	8.21398
dash	16	24	3275	176	total	1	22.8417	22.8417	22.8417
dash	16	24	3275	177	initialize	1	5.03724	5.03724	5.03724
dash	16	24	3275	177	async	10	0.0276577	0.0158695	0.0323429
dash	16	24	3275	177	inner	10	0.737288	0.730843	0.752657
dash	16	24	3275	177	wait	10	4.66216e-05	3.0232e-05	8.469e-05
dash	16	24	3275	177	bound	10	0.0528102	0.0519328	0.0536617
dash	16	24	3275	177	calc iter	10	0.817804	0.814557	0.823654
dash	16	24	3275	177	calc total	1	8.21398	8.21398	8.21398
dash	16	24	3275	177	total	1	22.8456	22.8456	22.8456
dash	16	24	3275	178	initialize	1	5.04403	5.04403	5.04403
dash	16	24	3275	178	async	10	0.0212255	0.0158017	0.0244652
dash	16	24	3275	178	inner	10	0.738045	0.731061	0.754195
dash	16	24	3275	178	wait	10	6.75475e-05	4.6863e-05	7.8598e-05
dash	16	24	3275	178	bound	10	0.0575527	0.0523971	0.0614612
dash	16	24	3275	178	calc iter	10	0.816892	0.814676	0.822459
dash	16	24	3275	178	calc total	1	8.21398	8.21398	8.21398
dash	16	24	3275	178	total	1	22.8524	22.8524	22.8524
dash	16	24	3275	179	initialize	1	5.04068	5.04068	5.04068
dash	16	24	3275	179	async	10	0.0166596	0.00775843	0.0200622
dash	16	24	3275	179	inner	10	0.73048	0.722045	0.748489
dash	16	24	3275	179	wait	10	8.06904e-05	6.6677e-05	0.000129933
dash	16	24	3275	179	bound	10	0.0688791	0.0589752	0.075577
dash	16	24	3275	179	calc iter	10	0.816101	0.813013	0.817958
dash	16	24	3275	179	calc total	1	8.21398	8.21398	8.21398
dash	16	24	3275	179	total	1	22.849	22.849	22.849
dash	16	24	3275	180	initialize	1	5.04009	5.04009	5.04009
dash	16	24	3275	180	async	10	0.0255204	0.0137291	0.0352853
dash	16	24	3275	180	inner	10	0.735499	0.729916	0.754161
dash	16	24	3275	180	wait	10	4.10698e-05	3.2494e-05	5.5574e-05
dash	16	24	3275	180	bound	10	0.0512814	0.0500505	0.0528415
dash	16	24	3275	180	calc iter	10	0.812343	0.807594	0.820791
dash	16	24	3275	180	calc total	1	8.21398	8.21398	8.21398
dash	16	24	3275	180	total	1	22.8485	22.8485	22.8485
dash	16	24	3275	181	initialize	1	5.04411	5.04411	5.04411
dash	16	24	3275	181	async	10	0.0354734	0.0156455	0.0442333
dash	16	24	3275	181	inner	10	0.725567	0.719584	0.747736
dash	16	24	3275	181	wait	10	4.231e-05	3.3351e-05	5.3945e-05
dash	16	24	3275	181	bound	10	0.0512042	0.049977	0.0519786
dash	16	24	3275	181	calc iter	10	0.812289	0.808759	0.815416
dash	16	24	3275	181	calc total	1	8.21398	8.21398	8.21398
dash	16	24	3275	181	total	1	22.8525	22.8525	22.8525
dash	16	24	3275	182	initialize	1	5.03963	5.03963	5.03963
dash	16	24	3275	182	async	10	0.0378996	0.0157771	0.0435065
dash	16	24	3275	182	inner	10	0.723208	0.717649	0.747201
dash	16	24	3275	182	wait	10	3.45963e-05	2.476e-05	5.3773e-05
dash	16	24	3275	182	bound	10	0.051369	0.0499433	0.0521098
dash	16	24	3275	182	calc iter	10	0.812513	0.810571	0.815455
dash	16	24	3275	182	calc total	1	8.21398	8.21398	8.21398
dash	16	24	3275	182	total	1	22.848	22.848	22.848
dash	16	24	3275	183	initialize	1	5.04411	5.04411	5.04411
dash	16	24	3275	183	async	10	0.040933	0.0160668	0.0486768
dash	16	24	3275	183	inner	10	0.720151	0.712766	0.746143
dash	16	24	3275	183	wait	10	3.92772e-05	2.6211e-05	7.8102e-05
dash	16	24	3275	183	bound	10	0.05157	0.0499348	0.0522423
dash	16	24	3275	183	calc iter	10	0.812695	0.808952	0.815893
dash	16	24	3275	183	calc total	1	8.21398	8.21398	8.21398
dash	16	24	3275	183	total	1	22.8525	22.8525	22.8525
dash	16	24	3275	241	initialize	1	4.93236	4.93236	4.93236
dash	16	24	3275	241	async	10	0.0242288	0.0143804	0.0291777
dash	16	24	3275	241	inner	10	0.74052	0.727271	0.760437
dash	16	24	3275	241	wait	10	3.83962e-05	2.9621e-05	5.9926e-05
dash	16	24	3275	241	bound	10	0.0549751	0.0505056	0.0595371
dash	16	24	3275	241	calc iter	10	0.819765	0.806396	0.828103
dash	16	24	3275	241	calc total	1	8.21398	8.21398	8.21398
dash	16	24	3275	241	total	1	22.7401	22.7401	22.7401
dash	16	24	3275	264	initialize	1	4.85999	4.85999	4.85999
dash	16	24	3275	264	async	10	0.023309	0.013887	0.0329179
dash	16	24	3275	264	inner	10	0.743226	0.732265	0.757108
dash	16	24	3275	264	wait	10	5.73622e-05	3.8261e-05	8.8565e-05
dash	16	24	3275	264	bound	10	0.0539593	0.05092	0.058396
dash	16	24	3275	264	calc iter	10	0.820554	0.813618	0.828349
dash	16	24	3275	264	calc total	1	8.21398	8.21398	8.21398
dash	16	24	3275	264	total	1	22.6775	22.6775	22.6775
dash	16	24	3275	242	initialize	1	4.93234	4.93234	4.93234
dash	16	24	3275	242	async	10	0.0202751	0.0140571	0.0261472
dash	16	24	3275	242	inner	10	0.7456	0.734426	0.758353
dash	16	24	3275	242	wait	10	3.71126e-05	2.7838e-05	5.8536e-05
dash	16	24	3275	242	bound	10	0.0532078	0.0510607	0.0556958
dash	16	24	3275	242	calc iter	10	0.819122	0.811108	0.82492
dash	16	24	3275	242	calc total	1	8.21398	8.21398	8.21398
dash	16	24	3275	242	total	1	22.7401	22.7401	22.7401
dash	16	24	3275	243	initialize	1	4.9324	4.9324	4.9324
dash	16	24	3275	243	async	10	0.0179574	0.0139984	0.0208726
dash	16	24	3275	243	inner	10	0.74713	0.739682	0.756532
dash	16	24	3275	243	wait	10	4.94864e-05	3.5153e-05	8.6631e-05
dash	16	24	3275	243	bound	10	0.053118	0.0522083	0.0546151
dash	16	24	3275	243	calc iter	10	0.818257	0.813904	0.823979
dash	16	24	3275	243	calc total	1	8.21398	8.21398	8.21398
dash	16	24	3275	243	total	1	22.7401	22.7401	22.7401
dash	16	24	3275	244	initialize	1	4.93235	4.93235	4.93235
dash	16	24	3275	244	async	10	0.0174397	0.0140927	0.0192582
dash	16	24	3275	244	inner	10	0.740646	0.731134	0.751468
dash	16	24	3275	244	wait	10	6.99349e-05	5.1885e-05	0.000122074
dash	16	24	3275	244	bound	10	0.0590348	0.0535234	0.0643676
dash	16	24	3275	244	calc iter	10	0.817192	0.814116	0.821263
dash	16	24	3275	244	calc total	1	8.21398	8.21398	8.21398
dash	16	24	3275	244	total	1	22.7401	22.7401	22.7401
dash	16	24	3275	245	initialize	1	4.93237	4.93237	4.93237
dash	16	24	3275	245	async	10	0.011456	0.00725535	0.0131151
dash	16	24	3275	245	inner	10	0.736862	0.724406	0.75005
dash	16	24	3275	245	wait	10	8.48362e-05	7.1441e-05	0.000127593
dash	16	24	3275	245	bound	10	0.0680313	0.058361	0.0768653
dash	16	24	3275	245	calc iter	10	0.816436	0.813172	0.820544
dash	16	24	3275	245	calc total	1	8.21398	8.21398	8.21398
dash	16	24	3275	245	total	1	22.7401	22.7401	22.7401
dash	16	24	3275	246	initialize	1	4.93233	4.93233	4.93233
dash	16	24	3275	246	async	10	0.0212098	0.0133313	0.0278956
dash	16	24	3275	246	inner	10	0.742729	0.734755	0.752963
dash	16	24	3275	246	wait	10	5.8445e-05	3.8596e-05	9.5819e-05
dash	16	24	3275	246	bound	10	0.0541961	0.0528007	0.0570442
dash	16	24	3275	246	calc iter	10	0.818196	0.81428	0.822612
dash	16	24	3275	246	calc total	1	8.21398	8.21398	8.21398
dash	16	24	3275	246	total	1	22.7401	22.7401	22.7401
dash	16	24	3275	247	initialize	1	4.93236	4.93236	4.93236
dash	16	24	3275	247	async	10	0.0213683	0.0147997	0.0268854
dash	16	24	3275	247	inner	10	0.744029	0.736527	0.754721
dash	16	24	3275	247	wait	10	5.34256e-05	2.7189e-05	0.000115109
dash	16	24	3275	247	bound	10	0.0527314	0.0519375	0.0537312
dash	16	24	3275	247	calc iter	10	0.818184	0.814065	0.823441
dash	16	24	3275	247	calc total	1	8.21398	8.21398	8.21398
dash	16	24	3275	247	total	1	22.7401	22.7401	22.7401
dash	16	24	3275	265	initialize	1	4.86021	4.86021	4.86021
dash	16	24	3275	265	async	10	0.0268845	0.0152439	0.0353975
dash	16	24	3275	265	inner	10	0.740723	0.728454	0.756364
dash	16	24	3275	265	wait	10	4.33335e-05	3.0234e-05	7.8679e-05
dash	16	24	3275	265	bound	10	0.0531925	0.0507347	0.0556349
dash	16	24	3275	265	calc iter	10	0.820846	0.812778	0.82789
dash	16	24	3275	265	calc total	1	8.21398	8.21398	8.21398
dash	16	24	3275	265	total	1	22.6777	22.6777	22.6777
dash	16	24	3275	248	initialize	1	4.93229	4.93229	4.93229
dash	16	24	3275	248	async	10	0.018773	0.0148389	0.027061
dash	16	24	3275	248	inner	10	0.746496	0.737912	0.756562
dash	16	24	3275	248	wait	10	5.56841e-05	4.2736e-05	7.2251e-05
dash	16	24	3275	248	bound	10	0.0531454	0.0519207	0.0542275
dash	16	24	3275	248	calc iter	10	0.818472	0.814207	0.823397
dash	16	24	3275	248	calc total	1	8.21398	8.21398	8.21398
dash	16	24	3275	248	total	1	22.7401	22.7401	22.7401
dash	16	24	3275	266	initialize	1	4.85526	4.85526	4.85526
dash	16	24	3275	266	async	10	0.0302814	0.0159822	0.0369014
dash	16	24	3275	266	inner	10	0.737185	0.7257	0.756334
dash	16	24	3275	266	wait	10	3.93072e-05	2.9388e-05	6.6742e-05
dash	16	24	3275	266	bound	10	0.0533832	0.0507229	0.057387
dash	16	24	3275	266	calc iter	10	0.820891	0.809531	0.824858
dash	16	24	3275	266	calc total	1	8.21398	8.21398	8.21398
dash	16	24	3275	266	total	1	22.6727	22.6727	22.6727
dash	16	24	3275	249	initialize	1	4.93233	4.93233	4.93233
dash	16	24	3275	249	async	10	0.0186135	0.0148036	0.0223863
dash	16	24	3275	249	inner	10	0.744453	0.736325	0.755103
dash	16	24	3275	249	wait	10	5.9546e-05	4.8947e-05	8.1194e-05
dash	16	24	3275	249	bound	10	0.0546204	0.0521047	0.0588533
dash	16	24	3275	249	calc iter	10	0.817748	0.813247	0.822095
dash	16	24	3275	249	calc total	1	8.21398	8.21398	8.21398
dash	16	24	3275	249	total	1	22.7401	22.7401	22.7401
dash	16	24	3275	267	initialize	1	4.86017	4.86017	4.86017
dash	16	24	3275	267	async	10	0.0217063	0.0160909	0.0253961
dash	16	24	3275	267	inner	10	0.745712	0.737583	0.760019
dash	16	24	3275	267	wait	10	3.72623e-05	2.6673e-05	4.9038e-05
dash	16	24	3275	267	bound	10	0.0527783	0.051616	0.0539454
dash	16	24	3275	267	calc iter	10	0.820236	0.813875	0.829384
dash	16	24	3275	267	calc total	1	8.21398	8.21398	8.21398
dash	16	24	3275	267	total	1	22.6776	22.6776	22.6776
dash	16	24	3275	250	initialize	1	4.93231	4.93231	4.93231
dash	16	24	3275	250	async	10	0.0143804	0.0136812	0.0152022
dash	16	24	3275	250	inner	10	0.74381	0.732087	0.756429
dash	16	24	3275	250	wait	10	6.23513e-05	4.7987e-05	7.7769e-05
dash	16	24	3275	250	bound	10	0.0588063	0.0521179	0.0670371
dash	16	24	3275	250	calc iter	10	0.81706	0.813296	0.823599
dash	16	24	3275	250	calc total	1	8.21398	8.21398	8.21398
dash	16	24	3275	250	total	1	22.7401	22.7401	22.7401
dash	16	24	3275	268	initialize	1	4.85616	4.85616	4.85616
dash	16	24	3275	268	async	10	0.0201612	0.0158166	0.0237271
dash	16	24	3275	268	inner	10	0.743351	0.738148	0.75456
dash	16	24	3275	268	wait	10	7.68956e-05	5.778e-05	0.000113525
dash	16	24	3275	268	bound	10	0.0555931	0.0524327	0.0581667
dash	16	24	3275	268	calc iter	10	0.819184	0.817038	0.822926
dash	16	24	3275	268	calc total	1	8.21398	8.21398	8.21398
dash	16	24	3275	268	total	1	22.6736	22.6736	22.6736
dash	16	24	3275	251	initialize	1	4.93224	4.93224	4.93224
dash	16	24	3275	251	async	10	0.00987602	0.00757431	0.0118629
dash	16	24	3275	251	inner	10	0.743093	0.728866	0.755645
dash	16	24	3275	251	wait	10	8.02554e-05	5.8873e-05	0.000125903
dash	16	24	3275	251	bound	10	0.0636054	0.0554935	0.074212
dash	16	24	3275	251	calc iter	10	0.816656	0.812659	0.819964
dash	16	24	3275	251	calc total	1	8.21398	8.21398	8.21398
dash	16	24	3275	251	total	1	22.74	22.74	22.74
dash	16	24	3275	269	initialize	1	4.86029	4.86029	4.86029
dash	16	24	3275	269	async	10	0.0148351	0.007701	0.0171514
dash	16	24	3275	269	inner	10	0.734391	0.729183	0.74773
dash	16	24	3275	269	wait	10	7.18309e-05	5.3803e-05	0.000136873
dash	16	24	3275	269	bound	10	0.0687769	0.0605652	0.0729463
dash	16	24	3275	269	calc iter	10	0.818077	0.816136	0.819273
dash	16	24	3275	269	calc total	1	8.21398	8.21398	8.21398
dash	16	24	3275	269	total	1	22.6778	22.6778	22.6778
dash	16	24	3275	252	initialize	1	4.93237	4.93237	4.93237
dash	16	24	3275	252	async	10	0.0195268	0.0137182	0.0256493
dash	16	24	3275	252	inner	10	0.743948	0.732473	0.75674
dash	16	24	3275	252	wait	10	4.61945e-05	2.6407e-05	6.9424e-05
dash	16	24	3275	252	bound	10	0.0542794	0.0517944	0.0609366
dash	16	24	3275	252	calc iter	10	0.817801	0.812035	0.823183
dash	16	24	3275	252	calc total	1	8.21398	8.21398	8.21398
dash	16	24	3275	252	total	1	22.7401	22.7401	22.7401
dash	16	24	3275	270	initialize	1	4.86031	4.86031	4.86031
dash	16	24	3275	270	async	10	0.0190293	0.0139247	0.0230573
dash	16	24	3275	270	inner	10	0.739617	0.73578	0.752118
dash	16	24	3275	270	wait	10	6.09189e-05	4.8473e-05	0.000104578
dash	16	24	3275	270	bound	10	0.0600102	0.0541287	0.0640674
dash	16	24	3275	270	calc iter	10	0.818719	0.815616	0.822082
dash	16	24	3275	270	calc total	1	8.21398	8.21398	8.21398
dash	16	24	3275	270	total	1	22.6778	22.6778	22.6778
dash	16	24	3275	253	initialize	1	4.93235	4.93235	4.93235
dash	16	24	3275	253	async	10	0.0253341	0.01546	0.0324342
dash	16	24	3275	253	inner	10	0.74028	0.732015	0.754467
dash	16	24	3275	253	wait	10	3.92797e-05	2.7759e-05	7.995e-05
dash	16	24	3275	253	bound	10	0.0531123	0.0521631	0.0539732
dash	16	24	3275	253	calc iter	10	0.818768	0.814409	0.823811
dash	16	24	3275	253	calc total	1	8.21398	8.21398	8.21398
dash	16	24	3275	253	total	1	22.7401	22.7401	22.7401
dash	16	24	3275	271	initialize	1	4.86032	4.86032	4.86032
dash	16	24	3275	271	async	10	0.0218517	0.0159301	0.0283755
dash	16	24	3275	271	inner	10	0.742581	0.736965	0.753658
dash	16	24	3275	271	wait	10	5.87537e-05	3.8866e-05	0.000114002
dash	16	24	3275	271	bound	10	0.0544844	0.0525476	0.0567033
dash	16	24	3275	271	calc iter	10	0.818978	0.816404	0.823021
dash	16	24	3275	271	calc total	1	8.21398	8.21398	8.21398
dash	16	24	3275	271	total	1	22.6778	22.6778	22.6778
dash	16	24	3275	254	initialize	1	4.93237	4.93237	4.93237
dash	16	24	3275	254	async	10	0.0243143	0.0153775	0.0344537
dash	16	24	3275	254	inner	10	0.742283	0.730714	0.755879
dash	16	24	3275	254	wait	10	3.7961e-05	2.5935e-05	6.0581e-05
dash	16	24	3275	254	bound	10	0.0526836	0.051062	0.0537016
dash	16	24	3275	254	calc iter	10	0.819321	0.814747	0.824104
dash	16	24	3275	254	calc total	1	8.21398	8.21398	8.21398
dash	16	24	3275	254	total	1	22.7401	22.7401	22.7401
dash	16	24	3275	272	initialize	1	4.86029	4.86029	4.86029
dash	16	24	3275	272	async	10	0.0236223	0.0157946	0.0298479
dash	16	24	3275	272	inner	10	0.74225	0.737223	0.755563
dash	16	24	3275	272	wait	10	5.52378e-05	4.3273e-05	9.1492e-05
dash	16	24	3275	272	bound	10	0.0533386	0.051873	0.0557724
dash	16	24	3275	272	calc iter	10	0.819268	0.815644	0.823992
dash	16	24	3275	272	calc total	1	8.21397	8.21397	8.21397
dash	16	24	3275	272	total	1	22.6778	22.6778	22.6778
dash	16	24	3275	255	initialize	1	4.92973	4.92973	4.92973
dash	16	24	3275	255	async	10	0.0212113	0.0154382	0.0262161
dash	16	24	3275	255	inner	10	0.74343	0.733814	0.756183
dash	16	24	3275	255	wait	10	4.22942e-05	3.3165e-05	5.4335e-05
dash	16	24	3275	255	bound	10	0.0536173	0.0523993	0.0560342
dash	16	24	3275	255	calc iter	10	0.818303	0.814844	0.824077
dash	16	24	3275	255	calc total	1	8.21398	8.21398	8.21398
dash	16	24	3275	255	total	1	22.7375	22.7375	22.7375
dash	16	24	3275	273	initialize	1	4.85631	4.85631	4.85631
dash	16	24	3275	273	async	10	0.0176284	0.0134894	0.0219536
dash	16	24	3275	273	inner	10	0.74712	0.741646	0.759654
dash	16	24	3275	273	wait	10	4.75159e-05	3.2657e-05	7.1168e-05
dash	16	24	3275	273	bound	10	0.054075	0.0517332	0.0579469
dash	16	24	3275	273	calc iter	10	0.818872	0.815103	0.829281
dash	16	24	3275	273	calc total	1	8.21397	8.21397	8.21397
dash	16	24	3275	273	total	1	22.6738	22.6738	22.6738
dash	16	24	3275	274	initialize	1	4.86011	4.86011	4.86011
dash	16	24	3275	274	async	10	0.0169775	0.0139823	0.0196899
dash	16	24	3275	274	inner	10	0.74497	0.736043	0.75708
dash	16	24	3275	274	wait	10	5.88756e-05	4.7967e-05	7.0905e-05
dash	16	24	3275	274	bound	10	0.0564215	0.0525205	0.0643292
dash	16	24	3275	274	calc iter	10	0.81843	0.81446	0.825619
dash	16	24	3275	274	calc total	1	8.21397	8.21397	8.21397
dash	16	24	3275	274	total	1	22.6776	22.6776	22.6776
dash	16	24	3275	275	initialize	1	4.86023	4.86023	4.86023
dash	16	24	3275	275	async	10	0.0131342	0.00781199	0.0150036
dash	16	24	3275	275	inner	10	0.739132	0.728977	0.752851
dash	16	24	3275	275	wait	10	6.98471e-05	5.3984e-05	0.000120815
dash	16	24	3275	275	bound	10	0.0655512	0.0578477	0.0736613
dash	16	24	3275	275	calc iter	10	0.817889	0.814603	0.820681
dash	16	24	3275	275	calc total	1	8.21397	8.21397	8.21397
dash	16	24	3275	275	total	1	22.6777	22.6777	22.6777
dash	16	24	3275	276	initialize	1	4.857	4.857	4.857
dash	16	24	3275	276	async	10	0.0377871	0.0137454	0.0532752
dash	16	24	3275	276	inner	10	0.724243	0.713965	0.748638
dash	16	24	3275	276	wait	10	5.18273e-05	4.0481e-05	7.05e-05
dash	16	24	3275	276	bound	10	0.0513648	0.0498322	0.0521101
dash	16	24	3275	276	calc iter	10	0.813449	0.806696	0.817674
dash	16	24	3275	276	calc total	1	8.21397	8.21397	8.21397
dash	16	24	3275	276	total	1	22.6744	22.6744	22.6744
dash	16	24	3275	277	initialize	1	4.86036	4.86036	4.86036
dash	16	24	3275	277	async	10	0.0385561	0.0158835	0.0515068
dash	16	24	3275	277	inner	10	0.724034	0.714043	0.749809
dash	16	24	3275	277	wait	10	3.67664e-05	2.5337e-05	5.2626e-05
dash	16	24	3275	277	bound	10	0.0511421	0.0496636	0.0525083
dash	16	24	3275	277	calc iter	10	0.813771	0.808837	0.818256
dash	16	24	3275	277	calc total	1	8.21397	8.21397	8.21397
dash	16	24	3275	277	total	1	22.6778	22.6778	22.6778
dash	16	24	3275	278	initialize	1	4.85748	4.85748	4.85748
dash	16	24	3275	278	async	10	0.0430503	0.0157743	0.0556266
dash	16	24	3275	278	inner	10	0.719463	0.709856	0.746913
dash	16	24	3275	278	wait	10	3.57939e-05	2.7057e-05	5.4271e-05
dash	16	24	3275	278	bound	10	0.0510702	0.049778	0.051979
dash	16	24	3275	278	calc iter	10	0.813621	0.810049	0.816703
dash	16	24	3275	278	calc total	1	8.21397	8.21397	8.21397
dash	16	24	3275	278	total	1	22.6749	22.6749	22.6749
dash	16	24	3275	288	initialize	1	5.03151	5.03151	5.03151
dash	16	24	3275	288	async	10	0.0281971	0.0122102	0.0370697
dash	16	24	3275	288	inner	10	0.73619	0.726749	0.749736
dash	16	24	3275	288	wait	10	4.48987e-05	2.3916e-05	8.6052e-05
dash	16	24	3275	288	bound	10	0.0526091	0.0502802	0.0567635
dash	16	24	3275	288	calc iter	10	0.817042	0.808021	0.820216
dash	16	24	3275	288	calc total	1	8.21397	8.21397	8.21397
dash	16	24	3275	288	total	1	22.8421	22.8421	22.8421
dash	16	24	3275	135	initialize	1	5.01167	5.01167	5.01167
dash	16	24	3275	135	async	10	0.0365508	0.0159498	0.0512623
dash	16	24	3275	135	inner	10	0.72502	0.712205	0.749409
dash	16	24	3275	135	wait	10	3.38236e-05	2.7349e-05	5.2505e-05
dash	16	24	3275	135	bound	10	0.0516791	0.0498679	0.0524161
dash	16	24	3275	135	calc iter	10	0.813285	0.809502	0.817827
dash	16	24	3275	135	calc total	1	8.21397	8.21397	8.21397
dash	16	24	3275	135	total	1	22.8287	22.8287	22.8287
dash	16	24	3275	289	initialize	1	5.03154	5.03154	5.03154
dash	16	24	3275	289	async	10	0.0289552	0.0139668	0.0383037
dash	16	24	3275	289	inner	10	0.735326	0.726187	0.74798
dash	16	24	3275	289	wait	10	5.43358e-05	2.994e-05	0.000106369
dash	16	24	3275	289	bound	10	0.0524859	0.0506451	0.0551657
dash	16	24	3275	289	calc iter	10	0.816823	0.810145	0.820211
dash	16	24	3275	289	calc total	1	8.21397	8.21397	8.21397
dash	16	24	3275	289	total	1	22.8421	22.8421	22.8421
dash	16	24	3275	336	initialize	1	5.01755	5.01755	5.01755
dash	16	24	3275	336	async	10	0.0195891	0.012993	0.027494
dash	16	24	3275	336	inner	10	0.743325	0.736884	0.74987
dash	16	24	3275	336	wait	10	3.89604e-05	2.4499e-05	7.1473e-05
dash	16	24	3275	336	bound	10	0.051412	0.0503674	0.0518313
dash	16	24	3275	336	calc iter	10	0.814367	0.810696	0.818727
dash	16	24	3275	336	calc total	1	8.21397	8.21397	8.21397
dash	16	24	3275	336	total	1	22.8326	22.8326	22.8326
dash	16	24	3275	312	initialize	1	5.01305	5.01305	5.01305
dash	16	24	3275	312	async	10	0.0201964	0.0126621	0.0298542
dash	16	24	3275	312	inner	10	0.747003	0.735142	0.759908
dash	16	24	3275	312	wait	10	3.75749e-05	2.4994e-05	6.3946e-05
dash	16	24	3275	312	bound	10	0.0541427	0.0506651	0.0575351
dash	16	24	3275	312	calc iter	10	0.821382	0.81044	0.831264
dash	16	24	3275	312	calc total	1	8.21397	8.21397	8.21397
dash	16	24	3275	312	total	1	22.8293	22.8293	22.8293
dash	16	24	3275	360	initialize	1	5.00643	5.00643	5.00643
dash	16	24	3275	360	async	10	0.0301695	0.0135014	0.0401756
dash	16	24	3275	360	inner	10	0.736109	0.724568	0.745125
dash	16	24	3275	360	wait	10	4.42866e-05	2.8341e-05	0.000103285
dash	16	24	3275	360	bound	10	0.0514948	0.0501453	0.0523511
dash	16	24	3275	360	calc iter	10	0.817819	0.810377	0.824373
dash	16	24	3275	360	calc total	1	8.21397	8.21397	8.21397
dash	16	24	3275	360	total	1	22.8195	22.8195	22.8195
dash	16	24	3275	136	initialize	1	5.00743	5.00743	5.00743
dash	16	24	3275	136	async	10	0.036346	0.0152694	0.0507526
dash	16	24	3275	136	inner	10	0.724784	0.712885	0.747327
dash	16	24	3275	136	wait	10	5.63608e-05	4.2462e-05	8.6437e-05
dash	16	24	3275	136	bound	10	0.0514462	0.0505217	0.053365
dash	16	24	3275	136	calc iter	10	0.812635	0.806574	0.81459
dash	16	24	3275	136	calc total	1	8.21397	8.21397	8.21397
dash	16	24	3275	136	total	1	22.8245	22.8245	22.8245
dash	16	24	3275	290	initialize	1	5.02721	5.02721	5.02721
dash	16	24	3275	290	async	10	0.0245854	0.0139252	0.0311633
dash	16	24	3275	290	inner	10	0.738926	0.731188	0.750949
dash	16	24	3275	290	wait	10	4.95323e-05	3.0474e-05	6.1871e-05
dash	16	24	3275	290	bound	10	0.0527979	0.0519468	0.0538563
dash	16	24	3275	290	calc iter	10	0.816361	0.811443	0.818808
dash	16	24	3275	290	calc total	1	8.21397	8.21397	8.21397
dash	16	24	3275	290	total	1	22.8378	22.8378	22.8378
dash	16	24	3275	337	initialize	1	5.01756	5.01756	5.01756
dash	16	24	3275	337	async	10	0.0189969	0.0137124	0.0269437
dash	16	24	3275	337	inner	10	0.74376	0.737629	0.749396
dash	16	24	3275	337	wait	10	4.29139e-05	2.6705e-05	7.0281e-05
dash	16	24	3275	337	bound	10	0.0515612	0.050517	0.0520513
dash	16	24	3275	337	calc iter	10	0.814363	0.810395	0.819614
dash	16	24	3275	337	calc total	1	8.21397	8.21397	8.21397
dash	16	24	3275	337	total	1	22.8325	22.8325	22.8325
dash	16	24	3275	137	initialize	1	5.01165	5.01165	5.01165
dash	16	24	3275	137	async	10	0.0331445	0.00722249	0.0474939
dash	16	24	3275	137	inner	10	0.726405	0.714186	0.748217
dash	16	24	3275	137	wait	10	5.86488e-05	3.9512e-05	0.000115255
dash	16	24	3275	137	bound	10	0.0527218	0.0515221	0.055486
dash	16	24	3275	137	calc iter	10	0.812332	0.808422	0.815205
dash	16	24	3275	137	calc total	1	8.21397	8.21397	8.21397
dash	16	24	3275	137	total	1	22.8287	22.8287	22.8287
dash	16	24	3275	291	initialize	1	5.03154	5.03154	5.03154
dash	16	24	3275	291	async	10	0.0197978	0.0136951	0.0234509
dash	16	24	3275	291	inner	10	0.74233	0.733084	0.754689
dash	16	24	3275	291	wait	10	4.60091e-05	2.7373e-05	6.3709e-05
dash	16	24	3275	291	bound	10	0.053653	0.052073	0.0564267
dash	16	24	3275	291	calc iter	10	0.815828	0.810221	0.822609
dash	16	24	3275	291	calc total	1	8.21397	8.21397	8.21397
dash	16	24	3275	291	total	1	22.8421	22.8421	22.8421
dash	16	24	3275	338	initialize	1	5.01761	5.01761	5.01761
dash	16	24	3275	338	async	10	0.0196338	0.0136008	0.0260335
dash	16	24	3275	338	inner	10	0.741627	0.738082	0.746583
dash	16	24	3275	338	wait	10	6.11827e-05	4.3511e-05	8.976e-05
dash	16	24	3275	338	bound	10	0.0526233	0.0514211	0.0534618
dash	16	24	3275	338	calc iter	10	0.813947	0.810093	0.817801
dash	16	24	3275	338	calc total	1	8.21397	8.21397	8.21397
dash	16	24	3275	338	total	1	22.8326	22.8326	22.8326
dash	16	24	3275	138	initialize	1	5.00667	5.00667	5.00667
dash	16	24	3275	138	async	10	0.0262789	0.0124202	0.036781
dash	16	24	3275	138	inner	10	0.713407	0.701352	0.734862
dash	16	24	3275	138	wait	10	6.65165e-05	4.1797e-05	0.000130591
dash	16	24	3275	138	bound	10	0.0698683	0.0567891	0.0775492
dash	16	24	3275	138	calc iter	10	0.809622	0.801587	0.814921
dash	16	24	3275	138	calc total	1	8.21397	8.21397	8.21397
[truncated: 80,873 more rows]
